# Supplementary material for: Structure of the stress-related LHCSR1 complex determined by an integrated computational strategy
Source: Commun Biol. 2022 Feb 17;5:145. doi: 10.1038/s42003-022-03083-8 (PMC8854571; doi:10.1038/s42003-022-03083-8)
Supplement: Supplementary file 4 — Supplementary Data 1 [file 42003_2022_3083_MOESM4_ESM.zip]

Archive with 4 entries (4 files):
- Sampled_Clu1.pdb
- Sampled_Clu2.pdb
- Sampled_Clu3.pdb
- Sampled_Clu4.pdb
