# Supplementary material for: Structure of the stress-related LHCSR1 complex determined by an integrated computational strategy
Source: Commun Biol. 2022 Feb 17;5:145. doi: 10.1038/s42003-022-03083-8 (PMC8854571; doi:10.1038/s42003-022-03083-8)
Supplement: Supplementary file 4 — Supplementary Data 1 [file 42003_2022_3083_MOESM4_ESM.zip › Sampled_Clu1.pdb]

CRYST1  146.758   88.718   97.006  90.00  90.00  90.00               1
MODEL     1
ATOM      1  N   SER     1      61.895  45.689  32.885  1.00  0.00           N  
ATOM      2  H1  SER     1      61.912  46.640  32.544  1.00  0.00           H  
ATOM      3  H2  SER     1      62.794  45.230  32.854  1.00  0.00           H  
ATOM      4  H3  SER     1      61.664  45.752  33.866  1.00  0.00           H  
ATOM      5  CA  SER     1      60.980  44.881  32.117  1.00  0.00           C  
ATOM      6  HA  SER     1      61.515  44.514  31.241  1.00  0.00           H  
ATOM      7  CB  SER     1      60.501  43.652  32.872  1.00  0.00           C  
ATOM      8  HB2 SER     1      59.663  43.274  32.286  1.00  0.00           H  
ATOM      9  HB3 SER     1      61.330  42.946  32.927  1.00  0.00           H  
ATOM     10  OG  SER     1      60.130  43.931  34.225  1.00  0.00           O  
ATOM     11  HG  SER     1      60.956  44.082  34.690  1.00  0.00           H  
ATOM     12  C   SER     1      59.876  45.727  31.582  1.00  0.00           C  
ATOM     13  O   SER     1      59.585  46.692  32.228  1.00  0.00           O  
ATOM     14  N   PRO     2      59.232  45.400  30.462  1.00  0.00           N  
ATOM     15  CD  PRO     2      59.420  44.266  29.627  1.00  0.00           C  
ATOM     16  HD2 PRO     2      58.916  43.488  30.200  1.00  0.00           H  
ATOM     17  HD3 PRO     2      60.469  44.057  29.419  1.00  0.00           H  
ATOM     18  CG  PRO     2      58.685  44.489  28.314  1.00  0.00           C  
ATOM     19  HG2 PRO     2      58.334  43.554  27.878  1.00  0.00           H  
ATOM     20  HG3 PRO     2      59.360  45.069  27.685  1.00  0.00           H  
ATOM     21  CB  PRO     2      57.476  45.235  28.786  1.00  0.00           C  
ATOM     22  HB2 PRO     2      56.676  44.594  29.157  1.00  0.00           H  
ATOM     23  HB3 PRO     2      57.115  45.719  27.878  1.00  0.00           H  
ATOM     24  CA  PRO     2      58.014  46.123  29.918  1.00  0.00           C  
ATOM     25  HA  PRO     2      58.319  47.116  29.588  1.00  0.00           H  
ATOM     26  C   PRO     2      56.931  46.096  31.024  1.00  0.00           C  
ATOM     27  O   PRO     2      56.960  45.295  31.987  1.00  0.00           O  
ATOM     28  N   ARG     3      55.917  46.981  30.998  1.00  0.00           N  
ATOM     29  H   ARG     3      55.919  47.577  30.183  1.00  0.00           H  
ATOM     30  CA  ARG     3      55.165  47.353  32.216  1.00  0.00           C  
ATOM     31  HA  ARG     3      55.830  47.454  33.074  1.00  0.00           H  
ATOM     32  CB  ARG     3      54.480  48.711  31.967  1.00  0.00           C  
ATOM     33  HB2 ARG     3      53.914  48.707  31.035  1.00  0.00           H  
ATOM     34  HB3 ARG     3      53.821  48.878  32.819  1.00  0.00           H  
ATOM     35  CG  ARG     3      55.562  49.817  31.950  1.00  0.00           C  
ATOM     36  HG2 ARG     3      56.059  49.693  32.913  1.00  0.00           H  
ATOM     37  HG3 ARG     3      56.315  49.699  31.171  1.00  0.00           H  
ATOM     38  CD  ARG     3      54.961  51.222  31.941  1.00  0.00           C  
ATOM     39  HD2 ARG     3      54.303  51.169  32.808  1.00  0.00           H  
ATOM     40  HD3 ARG     3      55.706  52.006  32.083  1.00  0.00           H  
ATOM     41  NE  ARG     3      54.190  51.433  30.735  1.00  0.00           N  
ATOM     42  HE  ARG     3      53.214  51.177  30.773  1.00  0.00           H  
ATOM     43  CZ  ARG     3      54.468  52.181  29.684  1.00  0.00           C  
ATOM     44  NH1 ARG     3      55.572  52.745  29.443  1.00  0.00           N  
ATOM     45 HH11 ARG     3      56.324  52.796  30.115  1.00  0.00           H  
ATOM     46 HH12 ARG     3      55.821  53.089  28.526  1.00  0.00           H  
ATOM     47  NH2 ARG     3      53.556  52.444  28.789  1.00  0.00           N  
ATOM     48 HH21 ARG     3      52.717  51.937  29.033  1.00  0.00           H  
ATOM     49 HH22 ARG     3      53.760  52.849  27.887  1.00  0.00           H  
ATOM     50  C   ARG     3      54.043  46.402  32.720  1.00  0.00           C  
ATOM     51  O   ARG     3      53.672  46.574  33.889  1.00  0.00           O  
ATOM     52  N   PRO     4      53.370  45.572  31.911  1.00  0.00           N  
ATOM     53  CD  PRO     4      53.428  45.427  30.479  1.00  0.00           C  
ATOM     54  HD2 PRO     4      54.443  45.119  30.228  1.00  0.00           H  
ATOM     55  HD3 PRO     4      53.113  46.351  29.994  1.00  0.00           H  
ATOM     56  CG  PRO     4      52.368  44.352  30.171  1.00  0.00           C  
ATOM     57  HG2 PRO     4      52.854  43.425  30.475  1.00  0.00           H  
ATOM     58  HG3 PRO     4      52.075  44.337  29.121  1.00  0.00           H  
ATOM     59  CB  PRO     4      51.361  44.525  31.267  1.00  0.00           C  
ATOM     60  HB2 PRO     4      50.813  43.602  31.458  1.00  0.00           H  
ATOM     61  HB3 PRO     4      50.672  45.357  31.122  1.00  0.00           H  
ATOM     62  CA  PRO     4      52.191  44.886  32.495  1.00  0.00           C  
ATOM     63  HA  PRO     4      51.510  45.500  33.085  1.00  0.00           H  
ATOM     64  C   PRO     4      52.681  43.724  33.339  1.00  0.00           C  
ATOM     65  O   PRO     4      53.712  43.182  33.043  1.00  0.00           O  
ATOM     66  N   ILE     5      52.010  43.395  34.459  1.00  0.00           N  
ATOM     67  H   ILE     5      51.058  43.723  34.536  1.00  0.00           H  
ATOM     68  CA  ILE     5      52.447  42.418  35.432  1.00  0.00           C  
ATOM     69  HA  ILE     5      53.531  42.503  35.511  1.00  0.00           H  
ATOM     70  CB  ILE     5      51.719  42.617  36.803  1.00  0.00           C  
ATOM     71  HB  ILE     5      51.551  43.690  36.895  1.00  0.00           H  
ATOM     72  CG2 ILE     5      50.318  41.992  36.914  1.00  0.00           C  
ATOM     73 HG21 ILE     5      50.321  40.955  36.578  1.00  0.00           H  
ATOM     74 HG22 ILE     5      49.892  42.188  37.898  1.00  0.00           H  
ATOM     75 HG23 ILE     5      49.601  42.450  36.232  1.00  0.00           H  
ATOM     76  CG1 ILE     5      52.681  42.117  37.937  1.00  0.00           C  
ATOM     77 HG12 ILE     5      52.875  41.055  37.787  1.00  0.00           H  
ATOM     78 HG13 ILE     5      53.646  42.613  37.829  1.00  0.00           H  
ATOM     79  CD1 ILE     5      52.198  42.304  39.392  1.00  0.00           C  
ATOM     80 HD11 ILE     5      53.057  42.364  40.060  1.00  0.00           H  
ATOM     81 HD12 ILE     5      51.724  43.265  39.592  1.00  0.00           H  
ATOM     82 HD13 ILE     5      51.627  41.455  39.768  1.00  0.00           H  
ATOM     83  C   ILE     5      52.257  40.924  34.953  1.00  0.00           C  
ATOM     84  O   ILE     5      52.770  39.980  35.557  1.00  0.00           O  
ATOM     85  N   LYS     6      51.533  40.727  33.846  1.00  0.00           N  
ATOM     86  H   LYS     6      51.044  41.512  33.442  1.00  0.00           H  
ATOM     87  CA  LYS     6      51.419  39.419  33.290  1.00  0.00           C  
ATOM     88  HA  LYS     6      51.360  38.687  34.096  1.00  0.00           H  
ATOM     89  CB  LYS     6      50.076  39.455  32.505  1.00  0.00           C  
ATOM     90  HB2 LYS     6      49.826  38.423  32.257  1.00  0.00           H  
ATOM     91  HB3 LYS     6      49.326  39.832  33.200  1.00  0.00           H  
ATOM     92  CG  LYS     6      50.074  40.340  31.250  1.00  0.00           C  
ATOM     93  HG2 LYS     6      50.096  41.382  31.569  1.00  0.00           H  
ATOM     94  HG3 LYS     6      50.924  40.034  30.640  1.00  0.00           H  
ATOM     95  CD  LYS     6      48.911  40.045  30.423  1.00  0.00           C  
ATOM     96  HD2 LYS     6      48.899  39.020  30.053  1.00  0.00           H  
ATOM     97  HD3 LYS     6      48.031  40.365  30.979  1.00  0.00           H  
ATOM     98  CE  LYS     6      48.842  40.894  29.151  1.00  0.00           C  
ATOM     99  HE2 LYS     6      48.937  41.940  29.443  1.00  0.00           H  
ATOM    100  HE3 LYS     6      49.664  40.453  28.588  1.00  0.00           H  
ATOM    101  NZ  LYS     6      47.681  40.613  28.288  1.00  0.00           N  
ATOM    102  HZ1 LYS     6      47.603  39.623  28.103  1.00  0.00           H  
ATOM    103  HZ2 LYS     6      46.819  40.887  28.738  1.00  0.00           H  
ATOM    104  HZ3 LYS     6      47.730  40.965  27.343  1.00  0.00           H  
ATOM    105  C   LYS     6      52.488  38.951  32.212  1.00  0.00           C  
ATOM    106  O   LYS     6      52.370  37.904  31.602  1.00  0.00           O  
ATOM    107  N   GLU     7      53.493  39.834  32.061  1.00  0.00           N  
ATOM    108  H   GLU     7      53.433  40.716  32.550  1.00  0.00           H  
ATOM    109  CA  GLU     7      54.690  39.572  31.192  1.00  0.00           C  
ATOM    110  HA  GLU     7      54.397  39.169  30.223  1.00  0.00           H  
ATOM    111  CB  GLU     7      55.329  40.967  30.927  1.00  0.00           C  
ATOM    112  HB2 GLU     7      54.660  41.638  30.387  1.00  0.00           H  
ATOM    113  HB3 GLU     7      55.464  41.398  31.920  1.00  0.00           H  
ATOM    114  CG  GLU     7      56.683  40.948  30.247  1.00  0.00           C  
ATOM    115  HG2 GLU     7      57.074  41.939  30.020  1.00  0.00           H  
ATOM    116  HG3 GLU     7      57.388  40.533  30.967  1.00  0.00           H  
ATOM    117  CD  GLU     7      56.735  40.072  29.019  1.00  0.00           C  
ATOM    118  OE1 GLU     7      57.736  39.331  28.962  1.00  0.00           O  
ATOM    119  OE2 GLU     7      55.875  40.149  28.156  1.00  0.00           O  
ATOM    120  C   GLU     7      55.764  38.589  31.825  1.00  0.00           C  
ATOM    121  O   GLU     7      56.362  38.893  32.835  1.00  0.00           O  
ATOM    122  N   LEU     8      56.141  37.570  31.053  1.00  0.00           N  
ATOM    123  H   LEU     8      55.472  37.248  30.368  1.00  0.00           H  
ATOM    124  CA  LEU     8      57.205  36.618  31.496  1.00  0.00           C  
ATOM    125  HA  LEU     8      56.854  36.076  32.373  1.00  0.00           H  
ATOM    126  CB  LEU     8      57.320  35.617  30.319  1.00  0.00           C  
ATOM    127  HB2 LEU     8      56.367  35.095  30.231  1.00  0.00           H  
ATOM    128  HB3 LEU     8      57.604  36.209  29.449  1.00  0.00           H  
ATOM    129  CG  LEU     8      58.475  34.639  30.354  1.00  0.00           C  
ATOM    130  HG  LEU     8      59.401  35.214  30.373  1.00  0.00           H  
ATOM    131  CD1 LEU     8      58.400  33.822  31.659  1.00  0.00           C  
ATOM    132 HD11 LEU     8      59.010  34.417  32.338  1.00  0.00           H  
ATOM    133 HD12 LEU     8      57.362  33.780  31.991  1.00  0.00           H  
ATOM    134 HD13 LEU     8      58.778  32.810  31.513  1.00  0.00           H  
ATOM    135  CD2 LEU     8      58.658  33.656  29.200  1.00  0.00           C  
ATOM    136 HD21 LEU     8      58.034  32.777  29.359  1.00  0.00           H  
ATOM    137 HD22 LEU     8      58.368  34.015  28.212  1.00  0.00           H  
ATOM    138 HD23 LEU     8      59.677  33.283  29.300  1.00  0.00           H  
ATOM    139  C   LEU     8      58.466  37.342  31.878  1.00  0.00           C  
ATOM    140  O   LEU     8      59.119  36.965  32.836  1.00  0.00           O  
ATOM    141  N   ASN     9      58.847  38.430  31.229  1.00  0.00           N  
ATOM    142  H   ASN     9      58.367  38.896  30.472  1.00  0.00           H  
ATOM    143  CA  ASN     9      60.180  39.049  31.371  1.00  0.00           C  
ATOM    144  HA  ASN     9      60.904  38.244  31.500  1.00  0.00           H  
ATOM    145  CB  ASN     9      60.502  39.934  30.116  1.00  0.00           C  
ATOM    146  HB2 ASN     9      60.760  39.306  29.264  1.00  0.00           H  
ATOM    147  HB3 ASN     9      59.624  40.544  29.904  1.00  0.00           H  
ATOM    148  CG  ASN     9      61.645  40.880  30.264  1.00  0.00           C  
ATOM    149  OD1 ASN     9      61.648  42.026  30.736  1.00  0.00           O  
ATOM    150  ND2 ASN     9      62.811  40.481  29.832  1.00  0.00           N  
ATOM    151 HD21 ASN     9      63.523  41.191  29.731  1.00  0.00           H  
ATOM    152 HD22 ASN     9      62.834  39.676  29.223  1.00  0.00           H  
ATOM    153  C   ASN     9      60.199  39.849  32.665  1.00  0.00           C  
ATOM    154  O   ASN     9      61.278  39.941  33.245  1.00  0.00           O  
ATOM    155  N   ARG    10      59.035  40.347  33.130  1.00  0.00           N  
ATOM    156  H   ARG    10      58.165  40.193  32.641  1.00  0.00           H  
ATOM    157  CA  ARG    10      58.912  40.881  34.466  1.00  0.00           C  
ATOM    158  HA  ARG    10      59.749  41.576  34.543  1.00  0.00           H  
ATOM    159  CB  ARG    10      57.533  41.616  34.413  1.00  0.00           C  
ATOM    160  HB2 ARG    10      57.726  42.459  33.750  1.00  0.00           H  
ATOM    161  HB3 ARG    10      56.718  40.921  34.205  1.00  0.00           H  
ATOM    162  CG  ARG    10      57.255  42.274  35.669  1.00  0.00           C  
ATOM    163  HG2 ARG    10      56.843  41.674  36.481  1.00  0.00           H  
ATOM    164  HG3 ARG    10      58.206  42.678  36.017  1.00  0.00           H  
ATOM    165  CD  ARG    10      56.223  43.413  35.515  1.00  0.00           C  
ATOM    166  HD2 ARG    10      55.361  42.963  35.023  1.00  0.00           H  
ATOM    167  HD3 ARG    10      55.773  43.576  36.494  1.00  0.00           H  
ATOM    168  NE  ARG    10      56.761  44.624  34.788  1.00  0.00           N  
ATOM    169  HE  ARG    10      56.876  44.591  33.785  1.00  0.00           H  
ATOM    170  CZ  ARG    10      57.290  45.713  35.327  1.00  0.00           C  
ATOM    171  NH1 ARG    10      57.035  45.995  36.602  1.00  0.00           N  
ATOM    172 HH11 ARG    10      56.658  45.251  37.171  1.00  0.00           H  
ATOM    173 HH12 ARG    10      57.290  46.897  36.979  1.00  0.00           H  
ATOM    174  NH2 ARG    10      57.981  46.627  34.640  1.00  0.00           N  
ATOM    175 HH21 ARG    10      58.096  46.426  33.657  1.00  0.00           H  
ATOM    176 HH22 ARG    10      58.430  47.406  35.100  1.00  0.00           H  
ATOM    177  C   ARG    10      58.990  39.809  35.565  1.00  0.00           C  
ATOM    178  O   ARG    10      59.623  39.987  36.536  1.00  0.00           O  
ATOM    179  N   TRP    11      58.312  38.660  35.411  1.00  0.00           N  
ATOM    180  H   TRP    11      57.778  38.483  34.572  1.00  0.00           H  
ATOM    181  CA  TRP    11      58.539  37.556  36.304  1.00  0.00           C  
ATOM    182  HA  TRP    11      58.315  37.902  37.313  1.00  0.00           H  
ATOM    183  CB  TRP    11      57.591  36.373  35.909  1.00  0.00           C  
ATOM    184  HB2 TRP    11      57.968  35.858  35.026  1.00  0.00           H  
ATOM    185  HB3 TRP    11      57.648  35.735  36.792  1.00  0.00           H  
ATOM    186  CG  TRP    11      56.174  36.661  35.709  1.00  0.00           C  
ATOM    187  CD1 TRP    11      55.489  37.778  35.973  1.00  0.00           C  
ATOM    188  HD1 TRP    11      55.890  38.718  36.322  1.00  0.00           H  
ATOM    189  NE1 TRP    11      54.219  37.674  35.393  1.00  0.00           N  
ATOM    190  HE1 TRP    11      53.551  38.429  35.327  1.00  0.00           H  
ATOM    191  CE2 TRP    11      54.033  36.425  34.727  1.00  0.00           C  
ATOM    192  CZ2 TRP    11      52.930  35.849  34.084  1.00  0.00           C  
ATOM    193  HZ2 TRP    11      51.974  36.348  34.014  1.00  0.00           H  
ATOM    194  CH2 TRP    11      53.081  34.533  33.666  1.00  0.00           C  
ATOM    195  HH2 TRP    11      52.261  33.943  33.283  1.00  0.00           H  
ATOM    196  CZ3 TRP    11      54.321  33.887  33.721  1.00  0.00           C  
ATOM    197  HZ3 TRP    11      54.461  32.972  33.166  1.00  0.00           H  
ATOM    198  CE3 TRP    11      55.443  34.508  34.253  1.00  0.00           C  
ATOM    199  HE3 TRP    11      56.419  34.044  34.260  1.00  0.00           H  
ATOM    200  CD2 TRP    11      55.288  35.727  34.968  1.00  0.00           C  
ATOM    201  C   TRP    11      59.981  37.063  36.405  1.00  0.00           C  
ATOM    202  O   TRP    11      60.507  36.796  37.495  1.00  0.00           O  
ATOM    203  N   ARG    12      60.712  36.934  35.299  1.00  0.00           N  
ATOM    204  H   ARG    12      60.316  37.092  34.384  1.00  0.00           H  
ATOM    205  CA  ARG    12      62.147  36.529  35.331  1.00  0.00           C  
ATOM    206  HA  ARG    12      62.451  35.686  35.951  1.00  0.00           H  
ATOM    207  CB  ARG    12      62.457  36.037  33.837  1.00  0.00           C  
ATOM    208  HB2 ARG    12      61.832  35.146  33.785  1.00  0.00           H  
ATOM    209  HB3 ARG    12      62.105  36.861  33.217  1.00  0.00           H  
ATOM    210  CG  ARG    12      63.898  35.709  33.463  1.00  0.00           C  
ATOM    211  HG2 ARG    12      63.868  35.344  32.437  1.00  0.00           H  
ATOM    212  HG3 ARG    12      64.373  36.689  33.418  1.00  0.00           H  
ATOM    213  CD  ARG    12      64.718  34.832  34.445  1.00  0.00           C  
ATOM    214  HD2 ARG    12      65.684  34.633  33.981  1.00  0.00           H  
ATOM    215  HD3 ARG    12      64.836  35.451  35.334  1.00  0.00           H  
ATOM    216  NE  ARG    12      64.031  33.600  34.846  1.00  0.00           N  
ATOM    217  HE  ARG    12      63.883  33.511  35.841  1.00  0.00           H  
ATOM    218  CZ  ARG    12      63.805  32.548  34.178  1.00  0.00           C  
ATOM    219  NH1 ARG    12      64.037  32.318  32.925  1.00  0.00           N  
ATOM    220 HH11 ARG    12      64.569  33.009  32.415  1.00  0.00           H  
ATOM    221 HH12 ARG    12      63.852  31.448  32.448  1.00  0.00           H  
ATOM    222  NH2 ARG    12      63.272  31.562  34.815  1.00  0.00           N  
ATOM    223 HH21 ARG    12      63.128  31.621  35.813  1.00  0.00           H  
ATOM    224 HH22 ARG    12      63.049  30.703  34.332  1.00  0.00           H  
ATOM    225  C   ARG    12      63.035  37.705  35.828  1.00  0.00           C  
ATOM    226  O   ARG    12      63.872  37.354  36.628  1.00  0.00           O  
ATOM    227  N   GLU    13      62.803  38.963  35.481  1.00  0.00           N  
ATOM    228  H   GLU    13      62.210  39.140  34.683  1.00  0.00           H  
ATOM    229  CA  GLU    13      63.402  40.048  36.213  1.00  0.00           C  
ATOM    230  HA  GLU    13      64.484  39.921  36.188  1.00  0.00           H  
ATOM    231  CB  GLU    13      63.037  41.404  35.475  1.00  0.00           C  
ATOM    232  HB2 GLU    13      63.153  41.427  34.392  1.00  0.00           H  
ATOM    233  HB3 GLU    13      62.011  41.589  35.795  1.00  0.00           H  
ATOM    234  CG  GLU    13      63.870  42.594  36.018  1.00  0.00           C  
ATOM    235  HG2 GLU    13      63.536  42.855  37.022  1.00  0.00           H  
ATOM    236  HG3 GLU    13      64.917  42.294  35.994  1.00  0.00           H  
ATOM    237  CD  GLU    13      63.591  43.812  35.124  1.00  0.00           C  
ATOM    238  OE1 GLU    13      62.511  44.501  35.240  1.00  0.00           O  
ATOM    239  OE2 GLU    13      64.429  44.089  34.234  1.00  0.00           O  
ATOM    240  C   GLU    13      63.027  40.066  37.782  1.00  0.00           C  
ATOM    241  O   GLU    13      63.835  40.464  38.594  1.00  0.00           O  
ATOM    242  N   SER    14      61.877  39.588  38.196  1.00  0.00           N  
ATOM    243  H   SER    14      61.122  39.446  37.540  1.00  0.00           H  
ATOM    244  CA  SER    14      61.575  39.489  39.586  1.00  0.00           C  
ATOM    245  HA  SER    14      61.963  40.372  40.093  1.00  0.00           H  
ATOM    246  CB  SER    14      60.032  39.344  39.657  1.00  0.00           C  
ATOM    247  HB2 SER    14      59.549  40.213  39.210  1.00  0.00           H  
ATOM    248  HB3 SER    14      59.739  38.413  39.172  1.00  0.00           H  
ATOM    249  OG  SER    14      59.723  39.267  41.033  1.00  0.00           O  
ATOM    250  HG  SER    14      60.150  40.021  41.447  1.00  0.00           H  
ATOM    251  C   SER    14      62.260  38.174  40.162  1.00  0.00           C  
ATOM    252  O   SER    14      62.804  38.326  41.244  1.00  0.00           O  
ATOM    253  N   GLU    15      62.368  37.013  39.443  1.00  0.00           N  
ATOM    254  H   GLU    15      61.976  36.903  38.518  1.00  0.00           H  
ATOM    255  CA  GLU    15      63.007  35.785  39.957  1.00  0.00           C  
ATOM    256  HA  GLU    15      62.637  35.588  40.964  1.00  0.00           H  
ATOM    257  CB  GLU    15      62.873  34.599  39.085  1.00  0.00           C  
ATOM    258  HB2 GLU    15      61.818  34.438  38.862  1.00  0.00           H  
ATOM    259  HB3 GLU    15      63.332  34.919  38.149  1.00  0.00           H  
ATOM    260  CG  GLU    15      63.440  33.317  39.614  1.00  0.00           C  
ATOM    261  HG2 GLU    15      64.473  33.490  39.915  1.00  0.00           H  
ATOM    262  HG3 GLU    15      62.936  33.062  40.546  1.00  0.00           H  
ATOM    263  CD  GLU    15      63.474  32.224  38.563  1.00  0.00           C  
ATOM    264  OE1 GLU    15      63.619  32.524  37.326  1.00  0.00           O  
ATOM    265  OE2 GLU    15      63.439  31.012  38.898  1.00  0.00           O  
ATOM    266  C   GLU    15      64.558  36.034  40.140  1.00  0.00           C  
ATOM    267  O   GLU    15      65.122  35.618  41.125  1.00  0.00           O  
ATOM    268  N   ILE    16      65.134  36.735  39.227  1.00  0.00           N  
ATOM    269  H   ILE    16      64.508  36.949  38.465  1.00  0.00           H  
ATOM    270  CA  ILE    16      66.539  37.315  39.344  1.00  0.00           C  
ATOM    271  HA  ILE    16      67.269  36.529  39.535  1.00  0.00           H  
ATOM    272  CB  ILE    16      66.923  37.991  38.006  1.00  0.00           C  
ATOM    273  HB  ILE    16      66.117  38.640  37.663  1.00  0.00           H  
ATOM    274  CG2 ILE    16      68.235  38.769  38.130  1.00  0.00           C  
ATOM    275 HG21 ILE    16      69.034  38.129  38.505  1.00  0.00           H  
ATOM    276 HG22 ILE    16      68.431  39.145  37.126  1.00  0.00           H  
ATOM    277 HG23 ILE    16      68.107  39.562  38.866  1.00  0.00           H  
ATOM    278  CG1 ILE    16      67.187  36.875  36.979  1.00  0.00           C  
ATOM    279 HG12 ILE    16      68.125  36.344  37.137  1.00  0.00           H  
ATOM    280 HG13 ILE    16      66.331  36.218  37.134  1.00  0.00           H  
ATOM    281  CD1 ILE    16      67.128  37.395  35.524  1.00  0.00           C  
ATOM    282 HD11 ILE    16      68.041  37.907  35.218  1.00  0.00           H  
ATOM    283 HD12 ILE    16      66.900  36.692  34.724  1.00  0.00           H  
ATOM    284 HD13 ILE    16      66.365  38.167  35.425  1.00  0.00           H  
ATOM    285  C   ILE    16      66.617  38.277  40.534  1.00  0.00           C  
ATOM    286  O   ILE    16      67.577  38.111  41.265  1.00  0.00           O  
ATOM    287  N   THR    17      65.657  39.201  40.691  1.00  0.00           N  
ATOM    288  H   THR    17      64.892  39.209  40.032  1.00  0.00           H  
ATOM    289  CA  THR    17      65.811  40.253  41.734  1.00  0.00           C  
ATOM    290  HA  THR    17      66.820  40.655  41.652  1.00  0.00           H  
ATOM    291  CB  THR    17      64.674  41.367  41.541  1.00  0.00           C  
ATOM    292  HB  THR    17      63.679  40.935  41.638  1.00  0.00           H  
ATOM    293  CG2 THR    17      64.849  42.470  42.609  1.00  0.00           C  
ATOM    294 HG21 THR    17      64.589  42.128  43.611  1.00  0.00           H  
ATOM    295 HG22 THR    17      65.888  42.756  42.778  1.00  0.00           H  
ATOM    296 HG23 THR    17      64.207  43.313  42.355  1.00  0.00           H  
ATOM    297  OG1 THR    17      64.874  41.959  40.346  1.00  0.00           O  
ATOM    298  HG1 THR    17      64.591  41.350  39.661  1.00  0.00           H  
ATOM    299  C   THR    17      65.711  39.715  43.212  1.00  0.00           C  
ATOM    300  O   THR    17      66.404  40.156  44.077  1.00  0.00           O  
ATOM    301  N   HID    18      64.946  38.634  43.478  1.00  0.00           N  
ATOM    302  H   HID    18      64.275  38.488  42.738  1.00  0.00           H  
ATOM    303  CA  HID    18      65.036  37.744  44.644  1.00  0.00           C  
ATOM    304  HA  HID    18      64.871  38.336  45.544  1.00  0.00           H  
ATOM    305  CB  HID    18      63.907  36.668  44.544  1.00  0.00           C  
ATOM    306  HB2 HID    18      63.982  36.285  43.526  1.00  0.00           H  
ATOM    307  HB3 HID    18      63.988  35.861  45.272  1.00  0.00           H  
ATOM    308  CG  HID    18      62.478  37.267  44.702  1.00  0.00           C  
ATOM    309  ND1 HID    18      61.840  37.981  43.748  1.00  0.00           N  
ATOM    310  HD1 HID    18      62.041  38.106  42.767  1.00  0.00           H  
ATOM    311  CE1 HID    18      60.630  38.338  44.230  1.00  0.00           C  
ATOM    312  HE1 HID    18      59.910  38.969  43.729  1.00  0.00           H  
ATOM    313  NE2 HID    18      60.410  37.778  45.424  1.00  0.00           N  
ATOM    314  CD2 HID    18      61.654  37.122  45.760  1.00  0.00           C  
ATOM    315  HD2 HID    18      61.675  36.368  46.532  1.00  0.00           H  
ATOM    316  C   HID    18      66.389  37.009  44.585  1.00  0.00           C  
ATOM    317  O   HID    18      67.010  36.994  45.606  1.00  0.00           O  
ATOM    318  N   GLY    19      66.946  36.502  43.438  1.00  0.00           N  
ATOM    319  H   GLY    19      66.420  36.570  42.578  1.00  0.00           H  
ATOM    320  CA  GLY    19      68.252  35.868  43.392  1.00  0.00           C  
ATOM    321  HA2 GLY    19      68.288  35.055  44.117  1.00  0.00           H  
ATOM    322  HA3 GLY    19      68.362  35.405  42.411  1.00  0.00           H  
ATOM    323  C   GLY    19      69.452  36.798  43.798  1.00  0.00           C  
ATOM    324  O   GLY    19      70.283  36.297  44.560  1.00  0.00           O  
ATOM    325  N   ARG    20      69.424  38.103  43.415  1.00  0.00           N  
ATOM    326  H   ARG    20      68.698  38.429  42.794  1.00  0.00           H  
ATOM    327  CA  ARG    20      70.455  39.075  43.710  1.00  0.00           C  
ATOM    328  HA  ARG    20      71.413  38.557  43.660  1.00  0.00           H  
ATOM    329  CB  ARG    20      70.362  40.303  42.818  1.00  0.00           C  
ATOM    330  HB2 ARG    20      69.335  40.668  42.809  1.00  0.00           H  
ATOM    331  HB3 ARG    20      70.836  41.127  43.352  1.00  0.00           H  
ATOM    332  CG  ARG    20      71.012  40.106  41.405  1.00  0.00           C  
ATOM    333  HG2 ARG    20      72.009  39.773  41.692  1.00  0.00           H  
ATOM    334  HG3 ARG    20      70.591  39.228  40.917  1.00  0.00           H  
ATOM    335  CD  ARG    20      71.181  41.362  40.576  1.00  0.00           C  
ATOM    336  HD2 ARG    20      71.406  42.240  41.181  1.00  0.00           H  
ATOM    337  HD3 ARG    20      72.178  41.194  40.170  1.00  0.00           H  
ATOM    338  NE  ARG    20      70.147  41.511  39.521  1.00  0.00           N  
ATOM    339  HE  ARG    20      69.241  41.752  39.898  1.00  0.00           H  
ATOM    340  CZ  ARG    20      70.376  42.017  38.302  1.00  0.00           C  
ATOM    341  NH1 ARG    20      71.404  41.730  37.589  1.00  0.00           N  
ATOM    342 HH11 ARG    20      72.162  41.222  38.022  1.00  0.00           H  
ATOM    343 HH12 ARG    20      71.286  41.904  36.602  1.00  0.00           H  
ATOM    344  NH2 ARG    20      69.420  42.656  37.727  1.00  0.00           N  
ATOM    345 HH21 ARG    20      68.538  42.758  38.208  1.00  0.00           H  
ATOM    346 HH22 ARG    20      69.426  42.859  36.737  1.00  0.00           H  
ATOM    347  C   ARG    20      70.438  39.538  45.139  1.00  0.00           C  
ATOM    348  O   ARG    20      71.456  39.688  45.787  1.00  0.00           O  
ATOM    349  N   VAL    21      69.266  39.611  45.703  1.00  0.00           N  
ATOM    350  H   VAL    21      68.449  39.440  45.134  1.00  0.00           H  
ATOM    351  CA  VAL    21      69.070  40.017  47.106  1.00  0.00           C  
ATOM    352  HA  VAL    21      69.775  40.817  47.336  1.00  0.00           H  
ATOM    353  CB  VAL    21      67.615  40.459  47.308  1.00  0.00           C  
ATOM    354  HB  VAL    21      67.016  39.740  46.748  1.00  0.00           H  
ATOM    355  CG1 VAL    21      67.301  40.671  48.794  1.00  0.00           C  
ATOM    356 HG11 VAL    21      67.398  39.775  49.407  1.00  0.00           H  
ATOM    357 HG12 VAL    21      68.053  41.385  49.129  1.00  0.00           H  
ATOM    358 HG13 VAL    21      66.292  41.082  48.771  1.00  0.00           H  
ATOM    359  CG2 VAL    21      67.598  41.841  46.594  1.00  0.00           C  
ATOM    360 HG21 VAL    21      67.892  41.849  45.544  1.00  0.00           H  
ATOM    361 HG22 VAL    21      66.664  42.392  46.491  1.00  0.00           H  
ATOM    362 HG23 VAL    21      68.299  42.512  47.090  1.00  0.00           H  
ATOM    363  C   VAL    21      69.517  38.846  48.094  1.00  0.00           C  
ATOM    364  O   VAL    21      70.285  39.161  48.978  1.00  0.00           O  
ATOM    365  N   ALA    22      69.090  37.619  47.823  1.00  0.00           N  
ATOM    366  H   ALA    22      68.423  37.613  47.064  1.00  0.00           H  
ATOM    367  CA  ALA    22      69.412  36.422  48.454  1.00  0.00           C  
ATOM    368  HA  ALA    22      69.029  36.431  49.474  1.00  0.00           H  
ATOM    369  CB  ALA    22      68.744  35.215  47.759  1.00  0.00           C  
ATOM    370  HB1 ALA    22      69.131  35.148  46.742  1.00  0.00           H  
ATOM    371  HB2 ALA    22      68.923  34.275  48.282  1.00  0.00           H  
ATOM    372  HB3 ALA    22      67.655  35.263  47.792  1.00  0.00           H  
ATOM    373  C   ALA    22      70.903  36.200  48.485  1.00  0.00           C  
ATOM    374  O   ALA    22      71.420  36.098  49.605  1.00  0.00           O  
ATOM    375  N   MET    23      71.581  36.316  47.334  1.00  0.00           N  
ATOM    376  H   MET    23      70.980  36.548  46.556  1.00  0.00           H  
ATOM    377  CA  MET    23      73.054  36.282  47.134  1.00  0.00           C  
ATOM    378  HA  MET    23      73.386  35.264  47.339  1.00  0.00           H  
ATOM    379  CB  MET    23      73.506  36.535  45.670  1.00  0.00           C  
ATOM    380  HB2 MET    23      72.898  37.322  45.223  1.00  0.00           H  
ATOM    381  HB3 MET    23      74.536  36.892  45.675  1.00  0.00           H  
ATOM    382  CG  MET    23      73.549  35.212  44.898  1.00  0.00           C  
ATOM    383  HG2 MET    23      74.160  34.488  45.437  1.00  0.00           H  
ATOM    384  HG3 MET    23      72.505  34.908  44.980  1.00  0.00           H  
ATOM    385  SD  MET    23      74.121  35.199  43.120  1.00  0.00           S  
ATOM    386  CE  MET    23      73.251  36.663  42.553  1.00  0.00           C  
ATOM    387  HE1 MET    23      73.510  37.511  43.187  1.00  0.00           H  
ATOM    388  HE2 MET    23      73.452  36.982  41.531  1.00  0.00           H  
ATOM    389  HE3 MET    23      72.176  36.502  42.639  1.00  0.00           H  
ATOM    390  C   MET    23      73.752  37.128  48.142  1.00  0.00           C  
ATOM    391  O   MET    23      74.607  36.706  48.911  1.00  0.00           O  
ATOM    392  N   LEU    24      73.384  38.395  48.281  1.00  0.00           N  
ATOM    393  H   LEU    24      72.581  38.746  47.779  1.00  0.00           H  
ATOM    394  CA  LEU    24      74.056  39.360  49.166  1.00  0.00           C  
ATOM    395  HA  LEU    24      75.131  39.236  49.041  1.00  0.00           H  
ATOM    396  CB  LEU    24      73.751  40.800  48.686  1.00  0.00           C  
ATOM    397  HB2 LEU    24      73.934  40.821  47.612  1.00  0.00           H  
ATOM    398  HB3 LEU    24      72.690  40.993  48.843  1.00  0.00           H  
ATOM    399  CG  LEU    24      74.656  41.950  49.427  1.00  0.00           C  
ATOM    400  HG  LEU    24      75.709  41.667  49.401  1.00  0.00           H  
ATOM    401  CD1 LEU    24      74.579  43.212  48.594  1.00  0.00           C  
ATOM    402 HD11 LEU    24      73.675  43.797  48.760  1.00  0.00           H  
ATOM    403 HD12 LEU    24      75.437  43.835  48.849  1.00  0.00           H  
ATOM    404 HD13 LEU    24      74.682  42.920  47.549  1.00  0.00           H  
ATOM    405  CD2 LEU    24      74.221  42.300  50.828  1.00  0.00           C  
ATOM    406 HD21 LEU    24      73.267  42.825  50.771  1.00  0.00           H  
ATOM    407 HD22 LEU    24      74.205  41.465  51.528  1.00  0.00           H  
ATOM    408 HD23 LEU    24      74.904  43.064  51.200  1.00  0.00           H  
ATOM    409  C   LEU    24      73.764  39.037  50.631  1.00  0.00           C  
ATOM    410  O   LEU    24      74.669  38.960  51.474  1.00  0.00           O  
ATOM    411  N   ALA    25      72.493  38.827  50.915  1.00  0.00           N  
ATOM    412  H   ALA    25      71.874  39.046  50.148  1.00  0.00           H  
ATOM    413  CA  ALA    25      72.063  38.501  52.283  1.00  0.00           C  
ATOM    414  HA  ALA    25      72.474  39.277  52.928  1.00  0.00           H  
ATOM    415  CB  ALA    25      70.487  38.515  52.363  1.00  0.00           C  
ATOM    416  HB1 ALA    25      70.192  38.111  53.331  1.00  0.00           H  
ATOM    417  HB2 ALA    25      70.012  39.424  51.994  1.00  0.00           H  
ATOM    418  HB3 ALA    25      70.148  37.716  51.704  1.00  0.00           H  
ATOM    419  C   ALA    25      72.613  37.175  52.868  1.00  0.00           C  
ATOM    420  O   ALA    25      72.607  36.924  54.081  1.00  0.00           O  
ATOM    421  N   SER    26      73.052  36.305  51.933  1.00  0.00           N  
ATOM    422  H   SER    26      72.868  36.519  50.963  1.00  0.00           H  
ATOM    423  CA  SER    26      73.543  34.926  52.260  1.00  0.00           C  
ATOM    424  HA  SER    26      72.908  34.544  53.060  1.00  0.00           H  
ATOM    425  CB  SER    26      73.416  33.868  51.129  1.00  0.00           C  
ATOM    426  HB2 SER    26      74.044  34.152  50.284  1.00  0.00           H  
ATOM    427  HB3 SER    26      73.732  32.935  51.594  1.00  0.00           H  
ATOM    428  OG  SER    26      72.057  33.804  50.775  1.00  0.00           O  
ATOM    429  HG  SER    26      71.799  34.625  50.350  1.00  0.00           H  
ATOM    430  C   SER    26      74.971  34.961  52.792  1.00  0.00           C  
ATOM    431  O   SER    26      75.237  34.527  53.895  1.00  0.00           O  
ATOM    432  N   LEU    27      75.837  35.673  51.993  1.00  0.00           N  
ATOM    433  H   LEU    27      75.549  35.995  51.081  1.00  0.00           H  
ATOM    434  CA  LEU    27      77.240  35.921  52.340  1.00  0.00           C  
ATOM    435  HA  LEU    27      77.745  34.970  52.508  1.00  0.00           H  
ATOM    436  CB  LEU    27      78.059  36.491  51.221  1.00  0.00           C  
ATOM    437  HB2 LEU    27      77.996  35.760  50.415  1.00  0.00           H  
ATOM    438  HB3 LEU    27      77.632  37.453  50.936  1.00  0.00           H  
ATOM    439  CG  LEU    27      79.502  36.748  51.622  1.00  0.00           C  
ATOM    440  HG  LEU    27      79.593  37.466  52.437  1.00  0.00           H  
ATOM    441  CD1 LEU    27      80.319  35.470  51.888  1.00  0.00           C  
ATOM    442 HD11 LEU    27      81.352  35.786  52.038  1.00  0.00           H  
ATOM    443 HD12 LEU    27      79.956  34.864  52.718  1.00  0.00           H  
ATOM    444 HD13 LEU    27      80.235  34.797  51.035  1.00  0.00           H  
ATOM    445  CD2 LEU    27      80.100  37.339  50.331  1.00  0.00           C  
ATOM    446 HD21 LEU    27      79.670  38.327  50.161  1.00  0.00           H  
ATOM    447 HD22 LEU    27      81.138  37.587  50.555  1.00  0.00           H  
ATOM    448 HD23 LEU    27      80.260  36.774  49.413  1.00  0.00           H  
ATOM    449  C   LEU    27      77.235  36.829  53.618  1.00  0.00           C  
ATOM    450  O   LEU    27      78.118  36.665  54.465  1.00  0.00           O  
ATOM    451  N   GLY    28      76.299  37.699  53.860  1.00  0.00           N  
ATOM    452  H   GLY    28      75.734  37.914  53.051  1.00  0.00           H  
ATOM    453  CA  GLY    28      76.009  38.329  55.178  1.00  0.00           C  
ATOM    454  HA2 GLY    28      76.910  38.880  55.445  1.00  0.00           H  
ATOM    455  HA3 GLY    28      75.186  39.043  55.137  1.00  0.00           H  
ATOM    456  C   GLY    28      75.944  37.273  56.231  1.00  0.00           C  
ATOM    457  O   GLY    28      76.782  37.145  57.146  1.00  0.00           O  
ATOM    458  N   PHE    29      74.853  36.506  56.223  1.00  0.00           N  
ATOM    459  H   PHE    29      74.191  36.486  55.461  1.00  0.00           H  
ATOM    460  CA  PHE    29      74.572  35.650  57.340  1.00  0.00           C  
ATOM    461  HA  PHE    29      74.629  36.257  58.244  1.00  0.00           H  
ATOM    462  CB  PHE    29      73.143  35.064  57.242  1.00  0.00           C  
ATOM    463  HB2 PHE    29      72.714  34.903  58.231  1.00  0.00           H  
ATOM    464  HB3 PHE    29      72.522  35.802  56.734  1.00  0.00           H  
ATOM    465  CG  PHE    29      73.010  33.741  56.428  1.00  0.00           C  
ATOM    466  CD1 PHE    29      72.282  33.765  55.202  1.00  0.00           C  
ATOM    467  HD1 PHE    29      71.630  34.599  54.990  1.00  0.00           H  
ATOM    468  CE1 PHE    29      72.078  32.572  54.528  1.00  0.00           C  
ATOM    469  HE1 PHE    29      71.537  32.502  53.596  1.00  0.00           H  
ATOM    470  CZ  PHE    29      72.577  31.374  55.070  1.00  0.00           C  
ATOM    471  HZ  PHE    29      72.640  30.459  54.500  1.00  0.00           H  
ATOM    472  CE2 PHE    29      73.263  31.373  56.351  1.00  0.00           C  
ATOM    473  HE2 PHE    29      73.618  30.434  56.750  1.00  0.00           H  
ATOM    474  CD2 PHE    29      73.470  32.571  56.983  1.00  0.00           C  
ATOM    475  HD2 PHE    29      73.888  32.596  57.978  1.00  0.00           H  
ATOM    476  C   PHE    29      75.590  34.531  57.620  1.00  0.00           C  
ATOM    477  O   PHE    29      75.894  34.323  58.758  1.00  0.00           O  
ATOM    478  N   ILE    30      76.273  34.056  56.590  1.00  0.00           N  
ATOM    479  H   ILE    30      75.910  34.272  55.672  1.00  0.00           H  
ATOM    480  CA  ILE    30      77.236  33.002  56.683  1.00  0.00           C  
ATOM    481  HA  ILE    30      76.960  32.066  57.167  1.00  0.00           H  
ATOM    482  CB  ILE    30      77.702  32.591  55.290  1.00  0.00           C  
ATOM    483  HB  ILE    30      77.792  33.529  54.742  1.00  0.00           H  
ATOM    484  CG2 ILE    30      79.122  31.828  55.288  1.00  0.00           C  
ATOM    485 HG21 ILE    30      79.149  30.862  55.791  1.00  0.00           H  
ATOM    486 HG22 ILE    30      79.497  31.600  54.290  1.00  0.00           H  
ATOM    487 HG23 ILE    30      79.979  32.375  55.682  1.00  0.00           H  
ATOM    488  CG1 ILE    30      76.711  31.644  54.578  1.00  0.00           C  
ATOM    489 HG12 ILE    30      76.845  30.632  54.960  1.00  0.00           H  
ATOM    490 HG13 ILE    30      75.669  31.937  54.705  1.00  0.00           H  
ATOM    491  CD1 ILE    30      76.968  31.634  53.027  1.00  0.00           C  
ATOM    492 HD11 ILE    30      76.588  32.497  52.480  1.00  0.00           H  
ATOM    493 HD12 ILE    30      78.018  31.613  52.733  1.00  0.00           H  
ATOM    494 HD13 ILE    30      76.481  30.755  52.606  1.00  0.00           H  
ATOM    495  C   ILE    30      78.486  33.542  57.525  1.00  0.00           C  
ATOM    496  O   ILE    30      78.962  32.967  58.503  1.00  0.00           O  
ATOM    497  N   VAL    31      78.937  34.808  57.168  1.00  0.00           N  
ATOM    498  H   VAL    31      78.382  35.320  56.497  1.00  0.00           H  
ATOM    499  CA  VAL    31      80.106  35.383  57.737  1.00  0.00           C  
ATOM    500  HA  VAL    31      80.951  34.695  57.743  1.00  0.00           H  
ATOM    501  CB  VAL    31      80.606  36.585  56.896  1.00  0.00           C  
ATOM    502  HB  VAL    31      79.794  37.229  56.560  1.00  0.00           H  
ATOM    503  CG1 VAL    31      81.740  37.424  57.562  1.00  0.00           C  
ATOM    504 HG11 VAL    31      82.020  38.293  56.966  1.00  0.00           H  
ATOM    505 HG12 VAL    31      81.291  37.843  58.462  1.00  0.00           H  
ATOM    506 HG13 VAL    31      82.546  36.737  57.819  1.00  0.00           H  
ATOM    507  CG2 VAL    31      81.217  36.088  55.548  1.00  0.00           C  
ATOM    508 HG21 VAL    31      81.872  36.808  55.057  1.00  0.00           H  
ATOM    509 HG22 VAL    31      81.889  35.241  55.690  1.00  0.00           H  
ATOM    510 HG23 VAL    31      80.396  35.737  54.923  1.00  0.00           H  
ATOM    511  C   VAL    31      79.759  35.687  59.208  1.00  0.00           C  
ATOM    512  O   VAL    31      80.553  35.436  60.054  1.00  0.00           O  
ATOM    513  N   GLN    32      78.576  36.241  59.496  1.00  0.00           N  
ATOM    514  H   GLN    32      77.921  36.490  58.768  1.00  0.00           H  
ATOM    515  CA  GLN    32      78.193  36.515  60.839  1.00  0.00           C  
ATOM    516  HA  GLN    32      79.016  37.114  61.228  1.00  0.00           H  
ATOM    517  CB  GLN    32      76.847  37.215  60.748  1.00  0.00           C  
ATOM    518  HB2 GLN    32      76.275  36.780  59.928  1.00  0.00           H  
ATOM    519  HB3 GLN    32      76.379  36.905  61.682  1.00  0.00           H  
ATOM    520  CG  GLN    32      76.983  38.728  60.653  1.00  0.00           C  
ATOM    521  HG2 GLN    32      77.658  39.029  61.454  1.00  0.00           H  
ATOM    522  HG3 GLN    32      77.412  38.968  59.680  1.00  0.00           H  
ATOM    523  CD  GLN    32      75.671  39.519  60.886  1.00  0.00           C  
ATOM    524  OE1 GLN    32      74.704  38.880  61.280  1.00  0.00           O  
ATOM    525  NE2 GLN    32      75.605  40.806  60.679  1.00  0.00           N  
ATOM    526 HE21 GLN    32      74.686  41.223  60.656  1.00  0.00           H  
ATOM    527 HE22 GLN    32      76.351  41.385  60.321  1.00  0.00           H  
ATOM    528  C   GLN    32      78.055  35.210  61.652  1.00  0.00           C  
ATOM    529  O   GLN    32      78.632  35.156  62.757  1.00  0.00           O  
ATOM    530  N   GLU    33      77.620  34.114  61.100  1.00  0.00           N  
ATOM    531  H   GLU    33      77.241  34.251  60.173  1.00  0.00           H  
ATOM    532  CA  GLU    33      77.557  32.771  61.723  1.00  0.00           C  
ATOM    533  HA  GLU    33      77.048  32.858  62.683  1.00  0.00           H  
ATOM    534  CB  GLU    33      76.709  31.777  60.917  1.00  0.00           C  
ATOM    535  HB2 GLU    33      75.676  32.056  61.125  1.00  0.00           H  
ATOM    536  HB3 GLU    33      76.982  31.952  59.877  1.00  0.00           H  
ATOM    537  CG  GLU    33      76.940  30.295  61.242  1.00  0.00           C  
ATOM    538  HG2 GLU    33      76.474  29.645  60.502  1.00  0.00           H  
ATOM    539  HG3 GLU    33      77.927  29.990  60.897  1.00  0.00           H  
ATOM    540  CD  GLU    33      76.674  29.798  62.707  1.00  0.00           C  
ATOM    541  OE1 GLU    33      75.985  30.548  63.497  1.00  0.00           O  
ATOM    542  OE2 GLU    33      77.102  28.753  63.209  1.00  0.00           O  
ATOM    543  C   GLU    33      78.956  32.177  61.959  1.00  0.00           C  
ATOM    544  O   GLU    33      79.218  31.661  63.045  1.00  0.00           O  
ATOM    545  N   GLN    34      79.907  32.384  61.028  1.00  0.00           N  
ATOM    546  H   GLN    34      79.659  32.849  60.167  1.00  0.00           H  
ATOM    547  CA  GLN    34      81.308  31.908  61.103  1.00  0.00           C  
ATOM    548  HA  GLN    34      81.286  30.832  61.273  1.00  0.00           H  
ATOM    549  CB  GLN    34      81.945  31.990  59.647  1.00  0.00           C  
ATOM    550  HB2 GLN    34      81.487  31.344  58.898  1.00  0.00           H  
ATOM    551  HB3 GLN    34      81.738  32.978  59.236  1.00  0.00           H  
ATOM    552  CG  GLN    34      83.490  31.560  59.648  1.00  0.00           C  
ATOM    553  HG2 GLN    34      83.906  31.860  58.686  1.00  0.00           H  
ATOM    554  HG3 GLN    34      83.948  32.249  60.357  1.00  0.00           H  
ATOM    555  CD  GLN    34      83.836  30.203  60.114  1.00  0.00           C  
ATOM    556  OE1 GLN    34      83.030  29.377  60.536  1.00  0.00           O  
ATOM    557  NE2 GLN    34      85.040  29.790  59.962  1.00  0.00           N  
ATOM    558 HE21 GLN    34      85.053  28.790  60.102  1.00  0.00           H  
ATOM    559 HE22 GLN    34      85.767  30.355  59.547  1.00  0.00           H  
ATOM    560  C   GLN    34      82.104  32.712  62.127  1.00  0.00           C  
ATOM    561  O   GLN    34      83.131  32.353  62.632  1.00  0.00           O  
ATOM    562  N   LEU    35      81.745  33.932  62.384  1.00  0.00           N  
ATOM    563  H   LEU    35      81.177  34.367  61.671  1.00  0.00           H  
ATOM    564  CA  LEU    35      82.437  34.852  63.289  1.00  0.00           C  
ATOM    565  HA  LEU    35      83.486  34.585  63.415  1.00  0.00           H  
ATOM    566  CB  LEU    35      82.446  36.254  62.723  1.00  0.00           C  
ATOM    567  HB2 LEU    35      81.443  36.577  62.443  1.00  0.00           H  
ATOM    568  HB3 LEU    35      82.681  36.943  63.534  1.00  0.00           H  
ATOM    569  CG  LEU    35      83.412  36.384  61.530  1.00  0.00           C  
ATOM    570  HG  LEU    35      83.335  35.553  60.828  1.00  0.00           H  
ATOM    571  CD1 LEU    35      83.080  37.661  60.741  1.00  0.00           C  
ATOM    572 HD11 LEU    35      83.615  37.701  59.792  1.00  0.00           H  
ATOM    573 HD12 LEU    35      82.007  37.650  60.549  1.00  0.00           H  
ATOM    574 HD13 LEU    35      83.202  38.518  61.404  1.00  0.00           H  
ATOM    575  CD2 LEU    35      84.885  36.521  62.017  1.00  0.00           C  
ATOM    576 HD21 LEU    35      84.912  36.988  63.002  1.00  0.00           H  
ATOM    577 HD22 LEU    35      85.281  35.507  62.076  1.00  0.00           H  
ATOM    578 HD23 LEU    35      85.529  37.112  61.365  1.00  0.00           H  
ATOM    579  C   LEU    35      81.877  34.895  64.740  1.00  0.00           C  
ATOM    580  O   LEU    35      82.618  35.041  65.735  1.00  0.00           O  
ATOM    581  N   GLN    36      80.582  34.916  64.836  1.00  0.00           N  
ATOM    582  H   GLN    36      79.992  34.639  64.064  1.00  0.00           H  
ATOM    583  CA  GLN    36      79.868  35.327  66.061  1.00  0.00           C  
ATOM    584  HA  GLN    36      80.524  35.296  66.930  1.00  0.00           H  
ATOM    585  CB  GLN    36      79.415  36.801  65.901  1.00  0.00           C  
ATOM    586  HB2 GLN    36      78.751  36.896  65.042  1.00  0.00           H  
ATOM    587  HB3 GLN    36      78.943  37.308  66.742  1.00  0.00           H  
ATOM    588  CG  GLN    36      80.537  37.805  65.670  1.00  0.00           C  
ATOM    589  HG2 GLN    36      81.244  37.434  64.927  1.00  0.00           H  
ATOM    590  HG3 GLN    36      80.070  38.716  65.297  1.00  0.00           H  
ATOM    591  CD  GLN    36      81.472  38.187  66.856  1.00  0.00           C  
ATOM    592  OE1 GLN    36      81.379  37.638  67.923  1.00  0.00           O  
ATOM    593  NE2 GLN    36      82.606  38.816  66.563  1.00  0.00           N  
ATOM    594 HE21 GLN    36      83.190  39.108  67.334  1.00  0.00           H  
ATOM    595 HE22 GLN    36      82.669  39.251  65.653  1.00  0.00           H  
ATOM    596  C   GLN    36      78.748  34.425  66.488  1.00  0.00           C  
ATOM    597  O   GLN    36      78.072  34.778  67.475  1.00  0.00           O  
ATOM    598  N   ASP    37      78.449  33.345  65.731  1.00  0.00           N  
ATOM    599  H   ASP    37      78.935  33.196  64.859  1.00  0.00           H  
ATOM    600  CA  ASP    37      77.325  32.404  65.900  1.00  0.00           C  
ATOM    601  HA  ASP    37      77.461  31.647  65.128  1.00  0.00           H  
ATOM    602  CB  ASP    37      77.511  31.736  67.310  1.00  0.00           C  
ATOM    603  HB2 ASP    37      77.271  32.372  68.162  1.00  0.00           H  
ATOM    604  HB3 ASP    37      76.758  30.947  67.304  1.00  0.00           H  
ATOM    605  CG  ASP    37      78.877  31.146  67.517  1.00  0.00           C  
ATOM    606  OD1 ASP    37      79.350  31.154  68.688  1.00  0.00           O  
ATOM    607  OD2 ASP    37      79.520  30.672  66.540  1.00  0.00           O  
ATOM    608  C   ASP    37      75.930  33.046  65.663  1.00  0.00           C  
ATOM    609  O   ASP    37      74.844  32.493  66.001  1.00  0.00           O  
ATOM    610  N   TYR    38      75.875  34.225  65.024  1.00  0.00           N  
ATOM    611  H   TYR    38      76.763  34.706  65.004  1.00  0.00           H  
ATOM    612  CA  TYR    38      74.668  34.922  64.807  1.00  0.00           C  
ATOM    613  HA  TYR    38      74.218  34.959  65.799  1.00  0.00           H  
ATOM    614  CB  TYR    38      74.964  36.337  64.268  1.00  0.00           C  
ATOM    615  HB2 TYR    38      75.608  36.166  63.406  1.00  0.00           H  
ATOM    616  HB3 TYR    38      74.117  36.923  63.910  1.00  0.00           H  
ATOM    617  CG  TYR    38      75.785  37.300  65.137  1.00  0.00           C  
ATOM    618  CD1 TYR    38      75.773  37.233  66.597  1.00  0.00           C  
ATOM    619  HD1 TYR    38      75.471  36.319  67.086  1.00  0.00           H  
ATOM    620  CE1 TYR    38      76.454  38.189  67.408  1.00  0.00           C  
ATOM    621  HE1 TYR    38      76.402  37.949  68.459  1.00  0.00           H  
ATOM    622  CZ  TYR    38      77.118  39.292  66.819  1.00  0.00           C  
ATOM    623  OH  TYR    38      77.657  40.141  67.673  1.00  0.00           O  
ATOM    624  HH  TYR    38      78.140  40.850  67.244  1.00  0.00           H  
ATOM    625  CE2 TYR    38      77.022  39.352  65.412  1.00  0.00           C  
ATOM    626  HE2 TYR    38      77.437  40.205  64.896  1.00  0.00           H  
ATOM    627  CD2 TYR    38      76.398  38.389  64.548  1.00  0.00           C  
ATOM    628  HD2 TYR    38      76.313  38.520  63.479  1.00  0.00           H  
ATOM    629  C   TYR    38      73.712  34.184  63.853  1.00  0.00           C  
ATOM    630  O   TYR    38      74.052  33.546  62.821  1.00  0.00           O  
ATOM    631  N   SER    39      72.382  34.435  64.043  1.00  0.00           N  
ATOM    632  H   SER    39      72.175  34.785  64.968  1.00  0.00           H  
ATOM    633  CA  SER    39      71.252  34.199  63.109  1.00  0.00           C  
ATOM    634  HA  SER    39      71.500  33.239  62.656  1.00  0.00           H  
ATOM    635  CB  SER    39      69.964  33.862  63.864  1.00  0.00           C  
ATOM    636  HB2 SER    39      69.321  33.203  63.280  1.00  0.00           H  
ATOM    637  HB3 SER    39      70.115  33.412  64.845  1.00  0.00           H  
ATOM    638  OG  SER    39      69.240  35.110  64.062  1.00  0.00           O  
ATOM    639  HG  SER    39      68.567  34.885  64.710  1.00  0.00           H  
ATOM    640  C   SER    39      71.073  35.317  62.054  1.00  0.00           C  
ATOM    641  O   SER    39      71.473  36.499  62.236  1.00  0.00           O  
ATOM    642  N   LEU    40      70.306  35.090  60.955  1.00  0.00           N  
ATOM    643  H   LEU    40      70.013  34.144  60.757  1.00  0.00           H  
ATOM    644  CA  LEU    40      69.856  36.280  60.110  1.00  0.00           C  
ATOM    645  HA  LEU    40      70.783  36.762  59.800  1.00  0.00           H  
ATOM    646  CB  LEU    40      68.981  35.714  58.939  1.00  0.00           C  
ATOM    647  HB2 LEU    40      69.615  35.218  58.204  1.00  0.00           H  
ATOM    648  HB3 LEU    40      68.254  35.043  59.395  1.00  0.00           H  
ATOM    649  CG  LEU    40      68.207  36.773  58.133  1.00  0.00           C  
ATOM    650  HG  LEU    40      67.645  37.419  58.807  1.00  0.00           H  
ATOM    651  CD1 LEU    40      69.287  37.547  57.296  1.00  0.00           C  
ATOM    652 HD11 LEU    40      69.800  36.945  56.546  1.00  0.00           H  
ATOM    653 HD12 LEU    40      68.782  38.355  56.767  1.00  0.00           H  
ATOM    654 HD13 LEU    40      70.054  37.953  57.956  1.00  0.00           H  
ATOM    655  CD2 LEU    40      67.331  36.085  57.109  1.00  0.00           C  
ATOM    656 HD21 LEU    40      66.518  35.490  57.527  1.00  0.00           H  
ATOM    657 HD22 LEU    40      66.980  36.765  56.334  1.00  0.00           H  
ATOM    658 HD23 LEU    40      68.048  35.476  56.559  1.00  0.00           H  
ATOM    659  C   LEU    40      69.131  37.307  61.008  1.00  0.00           C  
ATOM    660  O   LEU    40      69.272  38.574  60.908  1.00  0.00           O  
ATOM    661  N   PHE    41      68.283  36.783  61.806  1.00  0.00           N  
ATOM    662  H   PHE    41      68.388  35.785  61.920  1.00  0.00           H  
ATOM    663  CA  PHE    41      67.259  37.535  62.595  1.00  0.00           C  
ATOM    664  HA  PHE    41      66.594  38.148  61.985  1.00  0.00           H  
ATOM    665  CB  PHE    41      66.318  36.652  63.490  1.00  0.00           C  
ATOM    666  HB2 PHE    41      66.933  36.470  64.372  1.00  0.00           H  
ATOM    667  HB3 PHE    41      65.430  37.266  63.635  1.00  0.00           H  
ATOM    668  CG  PHE    41      65.833  35.322  63.013  1.00  0.00           C  
ATOM    669  CD1 PHE    41      65.534  34.268  63.886  1.00  0.00           C  
ATOM    670  HD1 PHE    41      65.835  34.321  64.922  1.00  0.00           H  
ATOM    671  CE1 PHE    41      64.854  33.119  63.366  1.00  0.00           C  
ATOM    672  HE1 PHE    41      64.662  32.262  63.995  1.00  0.00           H  
ATOM    673  CZ  PHE    41      64.627  32.929  61.978  1.00  0.00           C  
ATOM    674  HZ  PHE    41      64.246  31.984  61.618  1.00  0.00           H  
ATOM    675  CE2 PHE    41      64.857  33.988  61.085  1.00  0.00           C  
ATOM    676  HE2 PHE    41      64.631  33.903  60.033  1.00  0.00           H  
ATOM    677  CD2 PHE    41      65.462  35.187  61.638  1.00  0.00           C  
ATOM    678  HD2 PHE    41      65.766  36.011  61.010  1.00  0.00           H  
ATOM    679  C   PHE    41      67.881  38.566  63.563  1.00  0.00           C  
ATOM    680  O   PHE    41      67.250  39.598  63.805  1.00  0.00           O  
ATOM    681  N   TYR    42      69.042  38.375  64.125  1.00  0.00           N  
ATOM    682  H   TYR    42      69.567  37.570  63.813  1.00  0.00           H  
ATOM    683  CA  TYR    42      69.752  39.237  65.128  1.00  0.00           C  
ATOM    684  HA  TYR    42      69.020  39.292  65.934  1.00  0.00           H  
ATOM    685  CB  TYR    42      70.789  38.321  65.798  1.00  0.00           C  
ATOM    686  HB2 TYR    42      70.190  37.444  66.044  1.00  0.00           H  
ATOM    687  HB3 TYR    42      71.420  38.050  64.951  1.00  0.00           H  
ATOM    688  CG  TYR    42      71.529  38.912  66.976  1.00  0.00           C  
ATOM    689  CD1 TYR    42      70.963  38.756  68.267  1.00  0.00           C  
ATOM    690  HD1 TYR    42      69.923  38.479  68.356  1.00  0.00           H  
ATOM    691  CE1 TYR    42      71.620  39.208  69.407  1.00  0.00           C  
ATOM    692  HE1 TYR    42      71.149  39.173  70.378  1.00  0.00           H  
ATOM    693  CZ  TYR    42      72.848  39.821  69.248  1.00  0.00           C  
ATOM    694  OH  TYR    42      73.433  40.245  70.372  1.00  0.00           O  
ATOM    695  HH  TYR    42      74.369  40.308  70.167  1.00  0.00           H  
ATOM    696  CE2 TYR    42      73.433  39.925  67.996  1.00  0.00           C  
ATOM    697  HE2 TYR    42      74.402  40.396  67.920  1.00  0.00           H  
ATOM    698  CD2 TYR    42      72.747  39.534  66.798  1.00  0.00           C  
ATOM    699  HD2 TYR    42      73.252  39.572  65.844  1.00  0.00           H  
ATOM    700  C   TYR    42      70.294  40.605  64.602  1.00  0.00           C  
ATOM    701  O   TYR    42      70.269  41.530  65.390  1.00  0.00           O  
ATOM    702  N   ASN    43      70.393  40.830  63.298  1.00  0.00           N  
ATOM    703  H   ASN    43      70.605  40.014  62.741  1.00  0.00           H  
ATOM    704  CA  ASN    43      70.491  42.156  62.668  1.00  0.00           C  
ATOM    705  HA  ASN    43      71.395  42.671  62.993  1.00  0.00           H  
ATOM    706  CB  ASN    43      70.420  42.046  61.105  1.00  0.00           C  
ATOM    707  HB2 ASN    43      69.623  41.368  60.798  1.00  0.00           H  
ATOM    708  HB3 ASN    43      70.106  42.979  60.638  1.00  0.00           H  
ATOM    709  CG  ASN    43      71.697  41.469  60.502  1.00  0.00           C  
ATOM    710  OD1 ASN    43      72.775  42.059  60.393  1.00  0.00           O  
ATOM    711  ND2 ASN    43      71.761  40.205  60.235  1.00  0.00           N  
ATOM    712 HD21 ASN    43      72.609  39.902  59.778  1.00  0.00           H  
ATOM    713 HD22 ASN    43      70.912  39.697  60.439  1.00  0.00           H  
ATOM    714  C   ASN    43      69.356  43.054  63.132  1.00  0.00           C  
ATOM    715  O   ASN    43      69.528  44.262  63.444  1.00  0.00           O  
ATOM    716  N   PHE    44      68.170  42.503  63.284  1.00  0.00           N  
ATOM    717  H   PHE    44      68.056  41.508  63.156  1.00  0.00           H  
ATOM    718  CA  PHE    44      67.014  43.151  63.989  1.00  0.00           C  
ATOM    719  HA  PHE    44      67.113  44.230  64.105  1.00  0.00           H  
ATOM    720  CB  PHE    44      65.705  42.886  63.286  1.00  0.00           C  
ATOM    721  HB2 PHE    44      65.550  41.812  63.382  1.00  0.00           H  
ATOM    722  HB3 PHE    44      64.918  43.385  63.852  1.00  0.00           H  
ATOM    723  CG  PHE    44      65.544  43.223  61.802  1.00  0.00           C  
ATOM    724  CD1 PHE    44      64.562  42.495  61.033  1.00  0.00           C  
ATOM    725  HD1 PHE    44      64.024  41.658  61.455  1.00  0.00           H  
ATOM    726  CE1 PHE    44      64.496  42.758  59.681  1.00  0.00           C  
ATOM    727  HE1 PHE    44      63.957  42.068  59.051  1.00  0.00           H  
ATOM    728  CZ  PHE    44      65.237  43.827  59.127  1.00  0.00           C  
ATOM    729  HZ  PHE    44      65.282  43.872  58.049  1.00  0.00           H  
ATOM    730  CE2 PHE    44      66.060  44.628  59.883  1.00  0.00           C  
ATOM    731  HE2 PHE    44      66.559  45.444  59.381  1.00  0.00           H  
ATOM    732  CD2 PHE    44      66.242  44.322  61.265  1.00  0.00           C  
ATOM    733  HD2 PHE    44      67.002  44.864  61.807  1.00  0.00           H  
ATOM    734  C   PHE    44      66.789  42.794  65.528  1.00  0.00           C  
ATOM    735  O   PHE    44      66.601  43.678  66.428  1.00  0.00           O  
ATOM    736  N   ASP    45      66.784  41.467  65.777  1.00  0.00           N  
ATOM    737  H   ASP    45      66.598  40.946  64.933  1.00  0.00           H  
ATOM    738  CA  ASP    45      66.512  40.908  67.148  1.00  0.00           C  
ATOM    739  HA  ASP    45      65.656  41.412  67.598  1.00  0.00           H  
ATOM    740  CB  ASP    45      66.297  39.357  67.164  1.00  0.00           C  
ATOM    741  HB2 ASP    45      65.658  39.249  66.287  1.00  0.00           H  
ATOM    742  HB3 ASP    45      67.223  38.792  67.055  1.00  0.00           H  
ATOM    743  CG  ASP    45      65.543  38.856  68.399  1.00  0.00           C  
ATOM    744  OD1 ASP    45      64.758  39.618  68.960  1.00  0.00           O  
ATOM    745  OD2 ASP    45      65.789  37.701  68.744  1.00  0.00           O  
ATOM    746  C   ASP    45      67.658  41.222  68.150  1.00  0.00           C  
ATOM    747  O   ASP    45      67.451  41.292  69.357  1.00  0.00           O  
ATOM    748  N   GLY    46      68.905  41.493  67.714  1.00  0.00           N  
ATOM    749  H   GLY    46      69.086  41.283  66.743  1.00  0.00           H  
ATOM    750  CA  GLY    46      70.063  41.896  68.539  1.00  0.00           C  
ATOM    751  HA2 GLY    46      69.973  41.346  69.475  1.00  0.00           H  
ATOM    752  HA3 GLY    46      71.071  41.590  68.257  1.00  0.00           H  
ATOM    753  C   GLY    46      70.088  43.419  68.838  1.00  0.00           C  
ATOM    754  O   GLY    46      71.042  43.741  69.476  1.00  0.00           O  
ATOM    755  N   GLN    47      69.261  44.290  68.320  1.00  0.00           N  
ATOM    756  H   GLN    47      68.542  43.968  67.689  1.00  0.00           H  
ATOM    757  CA  GLN    47      69.556  45.741  68.491  1.00  0.00           C  
ATOM    758  HA  GLN    47      70.541  45.934  68.065  1.00  0.00           H  
ATOM    759  CB  GLN    47      68.589  46.551  67.630  1.00  0.00           C  
ATOM    760  HB2 GLN    47      67.544  46.301  67.811  1.00  0.00           H  
ATOM    761  HB3 GLN    47      68.591  47.581  67.987  1.00  0.00           H  
ATOM    762  CG  GLN    47      68.701  46.442  66.087  1.00  0.00           C  
ATOM    763  HG2 GLN    47      69.611  46.929  65.736  1.00  0.00           H  
ATOM    764  HG3 GLN    47      68.818  45.413  65.745  1.00  0.00           H  
ATOM    765  CD  GLN    47      67.595  47.074  65.380  1.00  0.00           C  
ATOM    766  OE1 GLN    47      67.757  48.160  64.848  1.00  0.00           O  
ATOM    767  NE2 GLN    47      66.455  46.497  65.443  1.00  0.00           N  
ATOM    768 HE21 GLN    47      65.682  46.905  64.937  1.00  0.00           H  
ATOM    769 HE22 GLN    47      66.227  45.712  66.037  1.00  0.00           H  
ATOM    770  C   GLN    47      69.549  46.177  69.964  1.00  0.00           C  
ATOM    771  O   GLN    47      70.376  46.958  70.355  1.00  0.00           O  
ATOM    772  N   ILE    48      68.602  45.726  70.842  1.00  0.00           N  
ATOM    773  H   ILE    48      67.805  45.214  70.494  1.00  0.00           H  
ATOM    774  CA  ILE    48      68.484  46.041  72.262  1.00  0.00           C  
ATOM    775  HA  ILE    48      68.593  47.118  72.387  1.00  0.00           H  
ATOM    776  CB  ILE    48      67.094  45.744  72.768  1.00  0.00           C  
ATOM    777  HB  ILE    48      66.950  46.103  73.787  1.00  0.00           H  
ATOM    778  CG2 ILE    48      65.982  46.459  72.023  1.00  0.00           C  
ATOM    779 HG21 ILE    48      66.156  47.529  71.911  1.00  0.00           H  
ATOM    780 HG22 ILE    48      65.792  46.058  71.028  1.00  0.00           H  
ATOM    781 HG23 ILE    48      65.034  46.432  72.562  1.00  0.00           H  
ATOM    782  CG1 ILE    48      66.893  44.205  72.773  1.00  0.00           C  
ATOM    783 HG12 ILE    48      65.824  43.995  72.732  1.00  0.00           H  
ATOM    784 HG13 ILE    48      67.313  43.799  71.853  1.00  0.00           H  
ATOM    785  CD1 ILE    48      67.204  43.479  74.077  1.00  0.00           C  
ATOM    786 HD11 ILE    48      66.748  42.489  74.107  1.00  0.00           H  
ATOM    787 HD12 ILE    48      68.288  43.446  74.179  1.00  0.00           H  
ATOM    788 HD13 ILE    48      66.805  44.147  74.841  1.00  0.00           H  
ATOM    789  C   ILE    48      69.580  45.487  73.241  1.00  0.00           C  
ATOM    790  O   ILE    48      69.724  45.908  74.370  1.00  0.00           O  
ATOM    791  N   SER    49      70.386  44.532  72.743  1.00  0.00           N  
ATOM    792  H   SER    49      70.329  44.201  71.791  1.00  0.00           H  
ATOM    793  CA  SER    49      71.564  43.895  73.451  1.00  0.00           C  
ATOM    794  HA  SER    49      71.296  43.486  74.425  1.00  0.00           H  
ATOM    795  CB  SER    49      72.217  42.796  72.646  1.00  0.00           C  
ATOM    796  HB2 SER    49      72.939  43.215  71.946  1.00  0.00           H  
ATOM    797  HB3 SER    49      72.938  42.315  73.307  1.00  0.00           H  
ATOM    798  OG  SER    49      71.384  41.860  72.125  1.00  0.00           O  
ATOM    799  HG  SER    49      71.880  41.365  71.469  1.00  0.00           H  
ATOM    800  C   SER    49      72.648  44.919  73.630  1.00  0.00           C  
ATOM    801  O   SER    49      73.564  44.699  74.471  1.00  0.00           O  
ATOM    802  N   GLY    50      72.724  45.964  72.813  1.00  0.00           N  
ATOM    803  H   GLY    50      72.017  45.798  72.111  1.00  0.00           H  
ATOM    804  CA  GLY    50      73.414  47.305  72.856  1.00  0.00           C  
ATOM    805  HA2 GLY    50      72.724  48.043  73.265  1.00  0.00           H  
ATOM    806  HA3 GLY    50      74.284  47.122  73.487  1.00  0.00           H  
ATOM    807  C   GLY    50      73.910  47.734  71.480  1.00  0.00           C  
ATOM    808  O   GLY    50      73.640  47.136  70.471  1.00  0.00           O  
ATOM    809  N   PRO    51      74.598  48.882  71.451  1.00  0.00           N  
ATOM    810  CD  PRO    51      74.850  49.771  72.548  1.00  0.00           C  
ATOM    811  HD2 PRO    51      75.368  49.189  73.312  1.00  0.00           H  
ATOM    812  HD3 PRO    51      73.963  50.118  73.078  1.00  0.00           H  
ATOM    813  CG  PRO    51      75.779  50.949  72.089  1.00  0.00           C  
ATOM    814  HG2 PRO    51      76.810  50.891  72.441  1.00  0.00           H  
ATOM    815  HG3 PRO    51      75.510  51.917  72.510  1.00  0.00           H  
ATOM    816  CB  PRO    51      75.739  50.846  70.535  1.00  0.00           C  
ATOM    817  HB2 PRO    51      76.641  51.060  69.961  1.00  0.00           H  
ATOM    818  HB3 PRO    51      74.931  51.463  70.141  1.00  0.00           H  
ATOM    819  CA  PRO    51      75.318  49.378  70.231  1.00  0.00           C  
ATOM    820  HA  PRO    51      74.621  49.220  69.408  1.00  0.00           H  
ATOM    821  C   PRO    51      76.465  48.529  69.925  1.00  0.00           C  
ATOM    822  O   PRO    51      77.163  48.013  70.810  1.00  0.00           O  
ATOM    823  N   ALA    52      76.660  48.344  68.591  1.00  0.00           N  
ATOM    824  H   ALA    52      76.158  48.979  67.987  1.00  0.00           H  
ATOM    825  CA  ALA    52      77.653  47.496  67.885  1.00  0.00           C  
ATOM    826  HA  ALA    52      77.338  46.470  68.072  1.00  0.00           H  
ATOM    827  CB  ALA    52      77.620  47.798  66.349  1.00  0.00           C  
ATOM    828  HB1 ALA    52      78.255  47.060  65.858  1.00  0.00           H  
ATOM    829  HB2 ALA    52      76.657  47.881  65.847  1.00  0.00           H  
ATOM    830  HB3 ALA    52      77.993  48.797  66.123  1.00  0.00           H  
ATOM    831  C   ALA    52      79.096  47.556  68.423  1.00  0.00           C  
ATOM    832  O   ALA    52      79.566  48.707  68.373  1.00  0.00           O  
ATOM    833  N   ILE    53      79.685  46.490  68.933  1.00  0.00           N  
ATOM    834  H   ILE    53      79.228  45.590  68.891  1.00  0.00           H  
ATOM    835  CA  ILE    53      81.058  46.430  69.408  1.00  0.00           C  
ATOM    836  HA  ILE    53      81.113  47.167  70.209  1.00  0.00           H  
ATOM    837  CB  ILE    53      81.356  45.107  70.112  1.00  0.00           C  
ATOM    838  HB  ILE    53      80.964  44.307  69.484  1.00  0.00           H  
ATOM    839  CG2 ILE    53      82.864  44.624  70.102  1.00  0.00           C  
ATOM    840 HG21 ILE    53      83.543  45.433  70.369  1.00  0.00           H  
ATOM    841 HG22 ILE    53      82.836  43.834  70.853  1.00  0.00           H  
ATOM    842 HG23 ILE    53      83.089  44.235  69.109  1.00  0.00           H  
ATOM    843  CG1 ILE    53      80.669  45.034  71.564  1.00  0.00           C  
ATOM    844 HG12 ILE    53      79.782  45.665  71.621  1.00  0.00           H  
ATOM    845 HG13 ILE    53      80.384  43.996  71.735  1.00  0.00           H  
ATOM    846  CD1 ILE    53      81.656  45.564  72.597  1.00  0.00           C  
ATOM    847 HD11 ILE    53      81.142  45.733  73.543  1.00  0.00           H  
ATOM    848 HD12 ILE    53      82.619  45.066  72.714  1.00  0.00           H  
ATOM    849 HD13 ILE    53      81.916  46.584  72.314  1.00  0.00           H  
ATOM    850  C   ILE    53      82.085  46.586  68.339  1.00  0.00           C  
ATOM    851  O   ILE    53      82.136  45.948  67.296  1.00  0.00           O  
ATOM    852  N   TYR    54      83.138  47.304  68.661  1.00  0.00           N  
ATOM    853  H   TYR    54      83.243  47.614  69.617  1.00  0.00           H  
ATOM    854  CA  TYR    54      84.345  47.644  67.808  1.00  0.00           C  
ATOM    855  HA  TYR    54      84.506  46.825  67.108  1.00  0.00           H  
ATOM    856  CB  TYR    54      84.136  49.002  67.103  1.00  0.00           C  
ATOM    857  HB2 TYR    54      83.642  49.652  67.825  1.00  0.00           H  
ATOM    858  HB3 TYR    54      85.086  49.460  66.826  1.00  0.00           H  
ATOM    859  CG  TYR    54      83.365  48.844  65.804  1.00  0.00           C  
ATOM    860  CD1 TYR    54      81.956  48.916  65.768  1.00  0.00           C  
ATOM    861  HD1 TYR    54      81.424  49.241  66.649  1.00  0.00           H  
ATOM    862  CE1 TYR    54      81.314  48.822  64.544  1.00  0.00           C  
ATOM    863  HE1 TYR    54      80.241  48.906  64.461  1.00  0.00           H  
ATOM    864  CZ  TYR    54      82.036  48.539  63.410  1.00  0.00           C  
ATOM    865  OH  TYR    54      81.435  48.344  62.163  1.00  0.00           O  
ATOM    866  HH  TYR    54      80.490  48.173  62.159  1.00  0.00           H  
ATOM    867  CE2 TYR    54      83.410  48.483  63.434  1.00  0.00           C  
ATOM    868  HE2 TYR    54      84.024  48.388  62.550  1.00  0.00           H  
ATOM    869  CD2 TYR    54      84.074  48.601  64.676  1.00  0.00           C  
ATOM    870  HD2 TYR    54      85.151  48.516  64.683  1.00  0.00           H  
ATOM    871  C   TYR    54      85.533  47.752  68.753  1.00  0.00           C  
ATOM    872  O   TYR    54      85.443  47.384  69.962  1.00  0.00           O  
ATOM    873  N   HIE    55      86.706  48.350  68.383  1.00  0.00           N  
ATOM    874  H   HIE    55      86.935  48.607  67.434  1.00  0.00           H  
ATOM    875  CA  HIE    55      87.964  48.230  69.271  1.00  0.00           C  
ATOM    876  HA  HIE    55      88.066  47.226  69.684  1.00  0.00           H  
ATOM    877  CB  HIE    55      89.226  48.538  68.450  1.00  0.00           C  
ATOM    878  HB2 HIE    55      89.365  48.019  67.501  1.00  0.00           H  
ATOM    879  HB3 HIE    55      89.154  49.591  68.177  1.00  0.00           H  
ATOM    880  CG  HIE    55      90.544  48.253  69.160  1.00  0.00           C  
ATOM    881  ND1 HIE    55      91.044  47.014  69.511  1.00  0.00           N  
ATOM    882  CE1 HIE    55      92.320  47.208  69.828  1.00  0.00           C  
ATOM    883  HE1 HIE    55      93.016  46.397  69.983  1.00  0.00           H  
ATOM    884  NE2 HIE    55      92.634  48.523  69.785  1.00  0.00           N  
ATOM    885  HE2 HIE    55      93.510  48.873  70.146  1.00  0.00           H  
ATOM    886  CD2 HIE    55      91.472  49.208  69.473  1.00  0.00           C  
ATOM    887  HD2 HIE    55      91.442  50.280  69.342  1.00  0.00           H  
ATOM    888  C   HIE    55      87.806  49.139  70.476  1.00  0.00           C  
ATOM    889  O   HIE    55      87.931  50.385  70.316  1.00  0.00           O  
ATOM    890  N   PHE    56      87.511  48.492  71.615  1.00  0.00           N  
ATOM    891  H   PHE    56      87.675  47.502  71.728  1.00  0.00           H  
ATOM    892  CA  PHE    56      87.064  49.148  72.887  1.00  0.00           C  
ATOM    893  HA  PHE    56      86.613  48.437  73.579  1.00  0.00           H  
ATOM    894  CB  PHE    56      88.204  49.695  73.769  1.00  0.00           C  
ATOM    895  HB2 PHE    56      88.603  50.575  73.266  1.00  0.00           H  
ATOM    896  HB3 PHE    56      87.779  49.877  74.756  1.00  0.00           H  
ATOM    897  CG  PHE    56      89.346  48.743  73.940  1.00  0.00           C  
ATOM    898  CD1 PHE    56      89.230  47.640  74.801  1.00  0.00           C  
ATOM    899  HD1 PHE    56      88.358  47.400  75.390  1.00  0.00           H  
ATOM    900  CE1 PHE    56      90.376  46.780  74.960  1.00  0.00           C  
ATOM    901  HE1 PHE    56      90.367  46.049  75.755  1.00  0.00           H  
ATOM    902  CZ  PHE    56      91.519  46.985  74.151  1.00  0.00           C  
ATOM    903  HZ  PHE    56      92.394  46.371  74.304  1.00  0.00           H  
ATOM    904  CE2 PHE    56      91.515  48.018  73.134  1.00  0.00           C  
ATOM    905  HE2 PHE    56      92.308  48.198  72.423  1.00  0.00           H  
ATOM    906  CD2 PHE    56      90.390  48.862  73.057  1.00  0.00           C  
ATOM    907  HD2 PHE    56      90.410  49.734  72.421  1.00  0.00           H  
ATOM    908  C   PHE    56      86.015  50.257  72.749  1.00  0.00           C  
ATOM    909  O   PHE    56      85.880  51.071  73.603  1.00  0.00           O  
ATOM    910  N   GLN    57      85.299  50.281  71.613  1.00  0.00           N  
ATOM    911  H   GLN    57      85.508  49.544  70.954  1.00  0.00           H  
ATOM    912  CA  GLN    57      84.197  51.184  71.249  1.00  0.00           C  
ATOM    913  HA  GLN    57      83.969  51.729  72.166  1.00  0.00           H  
ATOM    914  CB  GLN    57      84.702  52.125  70.148  1.00  0.00           C  
ATOM    915  HB2 GLN    57      85.140  51.620  69.287  1.00  0.00           H  
ATOM    916  HB3 GLN    57      83.800  52.628  69.800  1.00  0.00           H  
ATOM    917  CG  GLN    57      85.721  53.181  70.667  1.00  0.00           C  
ATOM    918  HG2 GLN    57      86.424  52.619  71.283  1.00  0.00           H  
ATOM    919  HG3 GLN    57      86.291  53.651  69.866  1.00  0.00           H  
ATOM    920  CD  GLN    57      85.055  54.307  71.446  1.00  0.00           C  
ATOM    921  OE1 GLN    57      83.853  54.223  71.790  1.00  0.00           O  
ATOM    922  NE2 GLN    57      85.786  55.291  71.990  1.00  0.00           N  
ATOM    923 HE21 GLN    57      85.218  55.978  72.465  1.00  0.00           H  
ATOM    924 HE22 GLN    57      86.783  55.385  71.859  1.00  0.00           H  
ATOM    925  C   GLN    57      82.889  50.511  70.867  1.00  0.00           C  
ATOM    926  O   GLN    57      82.894  49.303  70.522  1.00  0.00           O  
ATOM    927  N   GLN    58      81.815  51.314  70.842  1.00  0.00           N  
ATOM    928  H   GLN    58      81.888  52.253  71.206  1.00  0.00           H  
ATOM    929  CA  GLN    58      80.459  50.767  70.425  1.00  0.00           C  
ATOM    930  HA  GLN    58      80.660  49.837  69.892  1.00  0.00           H  
ATOM    931  CB  GLN    58      79.609  50.344  71.606  1.00  0.00           C  
ATOM    932  HB2 GLN    58      79.611  51.130  72.361  1.00  0.00           H  
ATOM    933  HB3 GLN    58      78.585  50.283  71.239  1.00  0.00           H  
ATOM    934  CG  GLN    58      79.970  48.928  72.142  1.00  0.00           C  
ATOM    935  HG2 GLN    58      79.597  48.141  71.487  1.00  0.00           H  
ATOM    936  HG3 GLN    58      81.032  48.783  72.339  1.00  0.00           H  
ATOM    937  CD  GLN    58      79.258  48.805  73.467  1.00  0.00           C  
ATOM    938  OE1 GLN    58      79.808  48.717  74.536  1.00  0.00           O  
ATOM    939  NE2 GLN    58      77.969  48.630  73.525  1.00  0.00           N  
ATOM    940 HE21 GLN    58      77.441  48.599  74.385  1.00  0.00           H  
ATOM    941 HE22 GLN    58      77.395  48.522  72.701  1.00  0.00           H  
ATOM    942  C   GLN    58      79.702  51.818  69.627  1.00  0.00           C  
ATOM    943  O   GLN    58      79.641  53.019  69.985  1.00  0.00           O  
ATOM    944  N   VAL    59      78.996  51.369  68.576  1.00  0.00           N  
ATOM    945  H   VAL    59      78.946  50.372  68.425  1.00  0.00           H  
ATOM    946  CA  VAL    59      78.437  52.285  67.557  1.00  0.00           C  
ATOM    947  HA  VAL    59      78.593  53.315  67.879  1.00  0.00           H  
ATOM    948  CB  VAL    59      79.040  52.112  66.154  1.00  0.00           C  
ATOM    949  HB  VAL    59      78.974  51.058  65.885  1.00  0.00           H  
ATOM    950  CG1 VAL    59      78.346  52.874  65.011  1.00  0.00           C  
ATOM    951 HG11 VAL    59      77.929  53.809  65.386  1.00  0.00           H  
ATOM    952 HG12 VAL    59      79.087  53.051  64.231  1.00  0.00           H  
ATOM    953 HG13 VAL    59      77.547  52.272  64.577  1.00  0.00           H  
ATOM    954  CG2 VAL    59      80.534  52.444  66.137  1.00  0.00           C  
ATOM    955 HG21 VAL    59      81.168  52.413  65.250  1.00  0.00           H  
ATOM    956 HG22 VAL    59      80.690  53.387  66.660  1.00  0.00           H  
ATOM    957 HG23 VAL    59      80.939  51.723  66.847  1.00  0.00           H  
ATOM    958  C   VAL    59      76.927  52.037  67.417  1.00  0.00           C  
ATOM    959  O   VAL    59      76.435  50.942  67.131  1.00  0.00           O  
ATOM    960  N   GLU    60      76.109  53.153  67.395  1.00  0.00           N  
ATOM    961  H   GLU    60      76.608  54.011  67.581  1.00  0.00           H  
ATOM    962  CA  GLU    60      74.666  53.254  67.186  1.00  0.00           C  
ATOM    963  HA  GLU    60      74.176  52.485  67.783  1.00  0.00           H  
ATOM    964  CB  GLU    60      74.180  54.604  67.653  1.00  0.00           C  
ATOM    965  HB2 GLU    60      74.929  55.305  67.285  1.00  0.00           H  
ATOM    966  HB3 GLU    60      73.225  54.915  67.230  1.00  0.00           H  
ATOM    967  CG  GLU    60      74.215  54.795  69.238  1.00  0.00           C  
ATOM    968  HG2 GLU    60      75.146  54.545  69.746  1.00  0.00           H  
ATOM    969  HG3 GLU    60      74.051  55.864  69.371  1.00  0.00           H  
ATOM    970  CD  GLU    60      73.136  54.022  69.978  1.00  0.00           C  
ATOM    971  OE1 GLU    60      72.270  53.525  69.249  1.00  0.00           O  
ATOM    972  OE2 GLU    60      73.111  53.886  71.222  1.00  0.00           O  
ATOM    973  C   GLU    60      74.171  52.982  65.752  1.00  0.00           C  
ATOM    974  O   GLU    60      73.114  53.528  65.341  1.00  0.00           O  
ATOM    975  N   ALA    61      74.731  51.980  65.104  1.00  0.00           N  
ATOM    976  H   ALA    61      75.560  51.604  65.541  1.00  0.00           H  
ATOM    977  CA  ALA    61      74.197  51.315  63.924  1.00  0.00           C  
ATOM    978  HA  ALA    61      73.900  52.062  63.188  1.00  0.00           H  
ATOM    979  CB  ALA    61      75.334  50.500  63.339  1.00  0.00           C  
ATOM    980  HB1 ALA    61      75.731  49.783  64.059  1.00  0.00           H  
ATOM    981  HB2 ALA    61      74.945  49.971  62.469  1.00  0.00           H  
ATOM    982  HB3 ALA    61      76.081  51.231  63.028  1.00  0.00           H  
ATOM    983  C   ALA    61      72.861  50.557  64.187  1.00  0.00           C  
ATOM    984  O   ALA    61      72.933  49.307  64.075  1.00  0.00           O  
ATOM    985  N   ARG    62      71.746  51.260  64.544  1.00  0.00           N  
ATOM    986  H   ARG    62      71.950  52.247  64.616  1.00  0.00           H  
ATOM    987  CA  ARG    62      70.451  50.649  64.872  1.00  0.00           C  
ATOM    988  HA  ARG    62      70.035  49.885  64.214  1.00  0.00           H  
ATOM    989  CB  ARG    62      70.615  49.986  66.268  1.00  0.00           C  
ATOM    990  HB2 ARG    62      69.690  49.503  66.583  1.00  0.00           H  
ATOM    991  HB3 ARG    62      71.256  49.110  66.165  1.00  0.00           H  
ATOM    992  CG  ARG    62      71.227  50.915  67.429  1.00  0.00           C  
ATOM    993  HG2 ARG    62      72.201  51.206  67.037  1.00  0.00           H  
ATOM    994  HG3 ARG    62      70.555  51.746  67.645  1.00  0.00           H  
ATOM    995  CD  ARG    62      71.464  50.073  68.600  1.00  0.00           C  
ATOM    996  HD2 ARG    62      70.591  49.438  68.752  1.00  0.00           H  
ATOM    997  HD3 ARG    62      72.252  49.403  68.255  1.00  0.00           H  
ATOM    998  NE  ARG    62      71.787  50.884  69.740  1.00  0.00           N  
ATOM    999  HE  ARG    62      72.189  51.787  69.531  1.00  0.00           H  
ATOM   1000  CZ  ARG    62      71.640  50.674  71.050  1.00  0.00           C  
ATOM   1001  NH1 ARG    62      71.082  49.614  71.548  1.00  0.00           N  
ATOM   1002 HH11 ARG    62      70.631  48.944  70.941  1.00  0.00           H  
ATOM   1003 HH12 ARG    62      70.945  49.642  72.548  1.00  0.00           H  
ATOM   1004  NH2 ARG    62      72.135  51.501  71.951  1.00  0.00           N  
ATOM   1005 HH21 ARG    62      72.459  52.445  71.791  1.00  0.00           H  
ATOM   1006 HH22 ARG    62      71.959  51.212  72.903  1.00  0.00           H  
ATOM   1007  C   ARG    62      69.322  51.677  64.853  1.00  0.00           C  
ATOM   1008  O   ARG    62      69.573  52.874  65.024  1.00  0.00           O  
ATOM   1009  N   GLY    63      68.080  51.203  64.777  1.00  0.00           N  
ATOM   1010  H   GLY    63      67.963  50.221  64.571  1.00  0.00           H  
ATOM   1011  CA  GLY    63      66.932  52.115  64.940  1.00  0.00           C  
ATOM   1012  HA2 GLY    63      66.045  51.500  64.785  1.00  0.00           H  
ATOM   1013  HA3 GLY    63      66.917  52.742  65.831  1.00  0.00           H  
ATOM   1014  C   GLY    63      66.847  53.173  63.762  1.00  0.00           C  
ATOM   1015  O   GLY    63      67.691  53.120  62.813  1.00  0.00           O  
ATOM   1016  N   ALA    64      65.934  54.156  63.781  1.00  0.00           N  
ATOM   1017  H   ALA    64      65.266  54.184  64.539  1.00  0.00           H  
ATOM   1018  CA  ALA    64      65.627  55.099  62.787  1.00  0.00           C  
ATOM   1019  HA  ALA    64      65.308  54.615  61.864  1.00  0.00           H  
ATOM   1020  CB  ALA    64      64.476  55.984  63.243  1.00  0.00           C  
ATOM   1021  HB1 ALA    64      63.789  55.342  63.795  1.00  0.00           H  
ATOM   1022  HB2 ALA    64      64.849  56.837  63.810  1.00  0.00           H  
ATOM   1023  HB3 ALA    64      63.937  56.428  62.406  1.00  0.00           H  
ATOM   1024  C   ALA    64      66.789  55.995  62.352  1.00  0.00           C  
ATOM   1025  O   ALA    64      66.784  56.183  61.147  1.00  0.00           O  
ATOM   1026  N   VAL    65      67.747  56.338  63.265  1.00  0.00           N  
ATOM   1027  H   VAL    65      67.774  56.168  64.260  1.00  0.00           H  
ATOM   1028  CA  VAL    65      68.982  56.980  62.784  1.00  0.00           C  
ATOM   1029  HA  VAL    65      68.617  57.857  62.249  1.00  0.00           H  
ATOM   1030  CB  VAL    65      69.896  57.435  63.907  1.00  0.00           C  
ATOM   1031  HB  VAL    65      70.657  58.100  63.500  1.00  0.00           H  
ATOM   1032  CG1 VAL    65      69.106  58.249  64.997  1.00  0.00           C  
ATOM   1033 HG11 VAL    65      68.643  59.057  64.432  1.00  0.00           H  
ATOM   1034 HG12 VAL    65      68.417  57.565  65.492  1.00  0.00           H  
ATOM   1035 HG13 VAL    65      69.863  58.740  65.609  1.00  0.00           H  
ATOM   1036  CG2 VAL    65      70.583  56.237  64.651  1.00  0.00           C  
ATOM   1037 HG21 VAL    65      71.410  56.097  63.954  1.00  0.00           H  
ATOM   1038 HG22 VAL    65      71.154  56.574  65.516  1.00  0.00           H  
ATOM   1039 HG23 VAL    65      69.978  55.367  64.905  1.00  0.00           H  
ATOM   1040  C   VAL    65      69.760  56.196  61.655  1.00  0.00           C  
ATOM   1041  O   VAL    65      70.445  56.776  60.816  1.00  0.00           O  
ATOM   1042  N   PHE    66      69.736  54.868  61.734  1.00  0.00           N  
ATOM   1043  H   PHE    66      69.093  54.389  62.348  1.00  0.00           H  
ATOM   1044  CA  PHE    66      70.625  54.038  60.884  1.00  0.00           C  
ATOM   1045  HA  PHE    66      71.424  54.513  60.315  1.00  0.00           H  
ATOM   1046  CB  PHE    66      71.255  52.916  61.823  1.00  0.00           C  
ATOM   1047  HB2 PHE    66      71.882  53.398  62.573  1.00  0.00           H  
ATOM   1048  HB3 PHE    66      70.486  52.335  62.332  1.00  0.00           H  
ATOM   1049  CG  PHE    66      72.151  51.940  61.098  1.00  0.00           C  
ATOM   1050  CD1 PHE    66      73.392  52.266  60.475  1.00  0.00           C  
ATOM   1051  HD1 PHE    66      73.858  53.240  60.460  1.00  0.00           H  
ATOM   1052  CE1 PHE    66      74.089  51.303  59.720  1.00  0.00           C  
ATOM   1053  HE1 PHE    66      75.038  51.535  59.260  1.00  0.00           H  
ATOM   1054  CZ  PHE    66      73.511  50.006  59.503  1.00  0.00           C  
ATOM   1055  HZ  PHE    66      73.968  49.356  58.772  1.00  0.00           H  
ATOM   1056  CE2 PHE    66      72.372  49.607  60.228  1.00  0.00           C  
ATOM   1057  HE2 PHE    66      71.967  48.621  60.058  1.00  0.00           H  
ATOM   1058  CD2 PHE    66      71.737  50.595  60.950  1.00  0.00           C  
ATOM   1059  HD2 PHE    66      70.732  50.311  61.225  1.00  0.00           H  
ATOM   1060  C   PHE    66      69.807  53.422  59.739  1.00  0.00           C  
ATOM   1061  O   PHE    66      70.136  53.608  58.574  1.00  0.00           O  
ATOM   1062  N   TRP    67      68.542  53.006  60.068  1.00  0.00           N  
ATOM   1063  H   TRP    67      68.170  53.113  61.002  1.00  0.00           H  
ATOM   1064  CA  TRP    67      67.680  52.360  59.049  1.00  0.00           C  
ATOM   1065  HA  TRP    67      68.266  51.640  58.477  1.00  0.00           H  
ATOM   1066  CB  TRP    67      66.494  51.665  59.803  1.00  0.00           C  
ATOM   1067  HB2 TRP    67      65.963  52.404  60.403  1.00  0.00           H  
ATOM   1068  HB3 TRP    67      65.921  51.077  59.086  1.00  0.00           H  
ATOM   1069  CG  TRP    67      66.950  50.486  60.674  1.00  0.00           C  
ATOM   1070  CD1 TRP    67      66.505  50.363  61.930  1.00  0.00           C  
ATOM   1071  HD1 TRP    67      65.938  51.041  62.550  1.00  0.00           H  
ATOM   1072  NE1 TRP    67      67.016  49.206  62.406  1.00  0.00           N  
ATOM   1073  HE1 TRP    67      66.821  48.786  63.303  1.00  0.00           H  
ATOM   1074  CE2 TRP    67      67.763  48.492  61.477  1.00  0.00           C  
ATOM   1075  CZ2 TRP    67      68.439  47.264  61.516  1.00  0.00           C  
ATOM   1076  HZ2 TRP    67      68.399  46.727  62.452  1.00  0.00           H  
ATOM   1077  CH2 TRP    67      69.156  46.858  60.410  1.00  0.00           C  
ATOM   1078  HH2 TRP    67      69.727  45.942  60.376  1.00  0.00           H  
ATOM   1079  CZ3 TRP    67      69.302  47.765  59.321  1.00  0.00           C  
ATOM   1080  HZ3 TRP    67      69.813  47.427  58.432  1.00  0.00           H  
ATOM   1081  CE3 TRP    67      68.493  48.899  59.279  1.00  0.00           C  
ATOM   1082  HE3 TRP    67      68.514  49.601  58.458  1.00  0.00           H  
ATOM   1083  CD2 TRP    67      67.716  49.304  60.384  1.00  0.00           C  
ATOM   1084  C   TRP    67      67.106  53.432  58.046  1.00  0.00           C  
ATOM   1085  O   TRP    67      67.033  53.130  56.833  1.00  0.00           O  
ATOM   1086  N   GLU    68      66.642  54.596  58.397  1.00  0.00           N  
ATOM   1087  H   GLU    68      66.704  54.803  59.384  1.00  0.00           H  
ATOM   1088  CA  GLU    68      66.118  55.606  57.478  1.00  0.00           C  
ATOM   1089  HA  GLU    68      65.291  55.154  56.930  1.00  0.00           H  
ATOM   1090  CB  GLU    68      65.582  56.830  58.211  1.00  0.00           C  
ATOM   1091  HB2 GLU    68      66.345  57.235  58.876  1.00  0.00           H  
ATOM   1092  HB3 GLU    68      65.402  57.589  57.451  1.00  0.00           H  
ATOM   1093  CG  GLU    68      64.313  56.532  59.071  1.00  0.00           C  
ATOM   1094  HG2 GLU    68      63.642  55.997  58.400  1.00  0.00           H  
ATOM   1095  HG3 GLU    68      64.712  55.879  59.848  1.00  0.00           H  
ATOM   1096  CD  GLU    68      63.601  57.813  59.610  1.00  0.00           C  
ATOM   1097  OE1 GLU    68      62.575  57.754  60.381  1.00  0.00           O  
ATOM   1098  OE2 GLU    68      64.083  58.932  59.348  1.00  0.00           O  
ATOM   1099  C   GLU    68      67.132  56.011  56.395  1.00  0.00           C  
ATOM   1100  O   GLU    68      66.784  55.883  55.213  1.00  0.00           O  
ATOM   1101  N   PRO    69      68.372  56.471  56.690  1.00  0.00           N  
ATOM   1102  CD  PRO    69      68.989  56.764  57.990  1.00  0.00           C  
ATOM   1103  HD2 PRO    69      68.811  56.024  58.770  1.00  0.00           H  
ATOM   1104  HD3 PRO    69      68.785  57.795  58.280  1.00  0.00           H  
ATOM   1105  CG  PRO    69      70.508  56.990  57.706  1.00  0.00           C  
ATOM   1106  HG2 PRO    69      71.073  56.061  57.778  1.00  0.00           H  
ATOM   1107  HG3 PRO    69      70.958  57.803  58.275  1.00  0.00           H  
ATOM   1108  CB  PRO    69      70.481  57.496  56.269  1.00  0.00           C  
ATOM   1109  HB2 PRO    69      71.391  57.273  55.712  1.00  0.00           H  
ATOM   1110  HB3 PRO    69      70.228  58.554  56.341  1.00  0.00           H  
ATOM   1111  CA  PRO    69      69.287  56.803  55.599  1.00  0.00           C  
ATOM   1112  HA  PRO    69      68.793  57.519  54.942  1.00  0.00           H  
ATOM   1113  C   PRO    69      69.789  55.622  54.639  1.00  0.00           C  
ATOM   1114  O   PRO    69      70.112  55.927  53.504  1.00  0.00           O  
ATOM   1115  N   LEU    70      69.717  54.389  55.104  1.00  0.00           N  
ATOM   1116  H   LEU    70      69.501  54.219  56.076  1.00  0.00           H  
ATOM   1117  CA  LEU    70      69.882  53.182  54.347  1.00  0.00           C  
ATOM   1118  HA  LEU    70      70.837  53.336  53.844  1.00  0.00           H  
ATOM   1119  CB  LEU    70      70.110  51.952  55.335  1.00  0.00           C  
ATOM   1120  HB2 LEU    70      70.972  52.091  55.987  1.00  0.00           H  
ATOM   1121  HB3 LEU    70      69.237  52.014  55.986  1.00  0.00           H  
ATOM   1122  CG  LEU    70      70.146  50.598  54.608  1.00  0.00           C  
ATOM   1123  HG  LEU    70      69.448  50.556  53.773  1.00  0.00           H  
ATOM   1124  CD1 LEU    70      71.469  50.288  53.849  1.00  0.00           C  
ATOM   1125 HD11 LEU    70      71.779  51.081  53.169  1.00  0.00           H  
ATOM   1126 HD12 LEU    70      72.345  50.106  54.473  1.00  0.00           H  
ATOM   1127 HD13 LEU    70      71.172  49.392  53.303  1.00  0.00           H  
ATOM   1128  CD2 LEU    70      69.827  49.417  55.542  1.00  0.00           C  
ATOM   1129 HD21 LEU    70      70.602  49.424  56.309  1.00  0.00           H  
ATOM   1130 HD22 LEU    70      68.890  49.589  56.071  1.00  0.00           H  
ATOM   1131 HD23 LEU    70      69.792  48.420  55.102  1.00  0.00           H  
ATOM   1132  C   LEU    70      68.756  52.978  53.380  1.00  0.00           C  
ATOM   1133  O   LEU    70      68.954  52.824  52.213  1.00  0.00           O  
ATOM   1134  N   LEU    71      67.523  53.117  53.923  1.00  0.00           N  
ATOM   1135  H   LEU    71      67.456  53.261  54.920  1.00  0.00           H  
ATOM   1136  CA  LEU    71      66.261  52.901  53.228  1.00  0.00           C  
ATOM   1137  HA  LEU    71      66.366  51.948  52.711  1.00  0.00           H  
ATOM   1138  CB  LEU    71      65.040  52.710  54.233  1.00  0.00           C  
ATOM   1139  HB2 LEU    71      65.205  52.011  55.053  1.00  0.00           H  
ATOM   1140  HB3 LEU    71      64.953  53.688  54.706  1.00  0.00           H  
ATOM   1141  CG  LEU    71      63.722  52.323  53.552  1.00  0.00           C  
ATOM   1142  HG  LEU    71      63.636  52.989  52.694  1.00  0.00           H  
ATOM   1143  CD1 LEU    71      63.562  50.928  52.919  1.00  0.00           C  
ATOM   1144 HD11 LEU    71      62.667  50.865  52.300  1.00  0.00           H  
ATOM   1145 HD12 LEU    71      64.514  50.696  52.442  1.00  0.00           H  
ATOM   1146 HD13 LEU    71      63.581  50.157  53.689  1.00  0.00           H  
ATOM   1147  CD2 LEU    71      62.545  52.604  54.541  1.00  0.00           C  
ATOM   1148 HD21 LEU    71      62.614  51.837  55.313  1.00  0.00           H  
ATOM   1149 HD22 LEU    71      62.512  53.616  54.944  1.00  0.00           H  
ATOM   1150 HD23 LEU    71      61.561  52.436  54.105  1.00  0.00           H  
ATOM   1151  C   LEU    71      66.085  53.987  52.175  1.00  0.00           C  
ATOM   1152  O   LEU    71      65.797  53.607  50.997  1.00  0.00           O  
ATOM   1153  N   PHE    72      66.410  55.246  52.483  1.00  0.00           N  
ATOM   1154  H   PHE    72      66.863  55.365  53.379  1.00  0.00           H  
ATOM   1155  CA  PHE    72      66.509  56.330  51.566  1.00  0.00           C  
ATOM   1156  HA  PHE    72      65.515  56.436  51.131  1.00  0.00           H  
ATOM   1157  CB  PHE    72      66.982  57.608  52.286  1.00  0.00           C  
ATOM   1158  HB2 PHE    72      66.520  57.747  53.263  1.00  0.00           H  
ATOM   1159  HB3 PHE    72      68.057  57.549  52.461  1.00  0.00           H  
ATOM   1160  CG  PHE    72      66.719  58.842  51.444  1.00  0.00           C  
ATOM   1161  CD1 PHE    72      65.406  59.258  51.135  1.00  0.00           C  
ATOM   1162  HD1 PHE    72      64.552  58.695  51.482  1.00  0.00           H  
ATOM   1163  CE1 PHE    72      65.266  60.372  50.314  1.00  0.00           C  
ATOM   1164  HE1 PHE    72      64.272  60.634  49.982  1.00  0.00           H  
ATOM   1165  CZ  PHE    72      66.356  61.096  49.857  1.00  0.00           C  
ATOM   1166  HZ  PHE    72      66.183  61.917  49.178  1.00  0.00           H  
ATOM   1167  CE2 PHE    72      67.677  60.639  50.103  1.00  0.00           C  
ATOM   1168  HE2 PHE    72      68.507  61.216  49.724  1.00  0.00           H  
ATOM   1169  CD2 PHE    72      67.870  59.445  50.819  1.00  0.00           C  
ATOM   1170  HD2 PHE    72      68.814  58.963  51.029  1.00  0.00           H  
ATOM   1171  C   PHE    72      67.459  56.046  50.410  1.00  0.00           C  
ATOM   1172  O   PHE    72      67.179  56.436  49.287  1.00  0.00           O  
ATOM   1173  N   ALA    73      68.623  55.420  50.597  1.00  0.00           N  
ATOM   1174  H   ALA    73      69.017  55.494  51.524  1.00  0.00           H  
ATOM   1175  CA  ALA    73      69.523  55.050  49.511  1.00  0.00           C  
ATOM   1176  HA  ALA    73      69.703  55.933  48.897  1.00  0.00           H  
ATOM   1177  CB  ALA    73      70.864  54.626  50.120  1.00  0.00           C  
ATOM   1178  HB1 ALA    73      71.461  54.235  49.296  1.00  0.00           H  
ATOM   1179  HB2 ALA    73      71.400  55.437  50.614  1.00  0.00           H  
ATOM   1180  HB3 ALA    73      70.769  53.740  50.747  1.00  0.00           H  
ATOM   1181  C   ALA    73      69.044  53.934  48.647  1.00  0.00           C  
ATOM   1182  O   ALA    73      69.217  54.041  47.397  1.00  0.00           O  
ATOM   1183  N   ILE    74      68.356  52.932  49.214  1.00  0.00           N  
ATOM   1184  H   ILE    74      68.452  52.848  50.216  1.00  0.00           H  
ATOM   1185  CA  ILE    74      67.779  51.812  48.465  1.00  0.00           C  
ATOM   1186  HA  ILE    74      68.567  51.347  47.873  1.00  0.00           H  
ATOM   1187  CB  ILE    74      67.299  50.667  49.410  1.00  0.00           C  
ATOM   1188  HB  ILE    74      66.569  51.127  50.077  1.00  0.00           H  
ATOM   1189  CG2 ILE    74      66.374  49.583  48.766  1.00  0.00           C  
ATOM   1190 HG21 ILE    74      66.247  48.754  49.463  1.00  0.00           H  
ATOM   1191 HG22 ILE    74      65.403  50.012  48.521  1.00  0.00           H  
ATOM   1192 HG23 ILE    74      66.771  49.229  47.815  1.00  0.00           H  
ATOM   1193  CG1 ILE    74      68.539  50.079  50.178  1.00  0.00           C  
ATOM   1194 HG12 ILE    74      69.182  50.901  50.493  1.00  0.00           H  
ATOM   1195 HG13 ILE    74      68.263  49.628  51.131  1.00  0.00           H  
ATOM   1196  CD1 ILE    74      69.294  49.198  49.253  1.00  0.00           C  
ATOM   1197 HD11 ILE    74      70.115  48.829  49.868  1.00  0.00           H  
ATOM   1198 HD12 ILE    74      68.649  48.365  48.970  1.00  0.00           H  
ATOM   1199 HD13 ILE    74      69.801  49.756  48.467  1.00  0.00           H  
ATOM   1200  C   ILE    74      66.594  52.299  47.576  1.00  0.00           C  
ATOM   1201  O   ILE    74      66.317  51.702  46.568  1.00  0.00           O  
ATOM   1202  N   ALA    75      65.876  53.329  48.012  1.00  0.00           N  
ATOM   1203  H   ALA    75      66.022  53.837  48.872  1.00  0.00           H  
ATOM   1204  CA  ALA    75      64.779  53.913  47.239  1.00  0.00           C  
ATOM   1205  HA  ALA    75      64.037  53.168  46.951  1.00  0.00           H  
ATOM   1206  CB  ALA    75      64.168  54.911  48.123  1.00  0.00           C  
ATOM   1207  HB1 ALA    75      63.471  54.280  48.675  1.00  0.00           H  
ATOM   1208  HB2 ALA    75      64.820  55.531  48.738  1.00  0.00           H  
ATOM   1209  HB3 ALA    75      63.567  55.548  47.474  1.00  0.00           H  
ATOM   1210  C   ALA    75      65.306  54.561  45.981  1.00  0.00           C  
ATOM   1211  O   ALA    75      64.877  54.281  44.863  1.00  0.00           O  
ATOM   1212  N   LEU    76      66.361  55.315  46.114  1.00  0.00           N  
ATOM   1213  H   LEU    76      66.718  55.572  47.024  1.00  0.00           H  
ATOM   1214  CA  LEU    76      67.225  55.761  45.040  1.00  0.00           C  
ATOM   1215  HA  LEU    76      66.557  56.340  44.401  1.00  0.00           H  
ATOM   1216  CB  LEU    76      68.234  56.765  45.613  1.00  0.00           C  
ATOM   1217  HB2 LEU    76      68.567  56.361  46.569  1.00  0.00           H  
ATOM   1218  HB3 LEU    76      69.109  56.844  44.967  1.00  0.00           H  
ATOM   1219  CG  LEU    76      67.548  58.130  45.806  1.00  0.00           C  
ATOM   1220  HG  LEU    76      66.576  58.014  46.285  1.00  0.00           H  
ATOM   1221  CD1 LEU    76      68.455  58.957  46.749  1.00  0.00           C  
ATOM   1222 HD11 LEU    76      68.130  59.992  46.856  1.00  0.00           H  
ATOM   1223 HD12 LEU    76      68.475  58.537  47.754  1.00  0.00           H  
ATOM   1224 HD13 LEU    76      69.473  58.863  46.371  1.00  0.00           H  
ATOM   1225  CD2 LEU    76      67.460  58.896  44.413  1.00  0.00           C  
ATOM   1226 HD21 LEU    76      68.437  59.252  44.085  1.00  0.00           H  
ATOM   1227 HD22 LEU    76      66.994  58.325  43.610  1.00  0.00           H  
ATOM   1228 HD23 LEU    76      66.944  59.856  44.409  1.00  0.00           H  
ATOM   1229  C   LEU    76      67.871  54.626  44.208  1.00  0.00           C  
ATOM   1230  O   LEU    76      67.831  54.762  42.963  1.00  0.00           O  
ATOM   1231  N   CYS    77      68.343  53.481  44.760  1.00  0.00           N  
ATOM   1232  H   CYS    77      68.364  53.451  45.769  1.00  0.00           H  
ATOM   1233  CA  CYS    77      68.775  52.369  43.927  1.00  0.00           C  
ATOM   1234  HA  CYS    77      69.563  52.570  43.201  1.00  0.00           H  
ATOM   1235  CB  CYS    77      69.287  51.229  44.888  1.00  0.00           C  
ATOM   1236  HB2 CYS    77      68.490  50.913  45.561  1.00  0.00           H  
ATOM   1237  HB3 CYS    77      69.612  50.331  44.363  1.00  0.00           H  
ATOM   1238  SG  CYS    77      70.728  51.797  45.873  1.00  0.00           S  
ATOM   1239  HG  CYS    77      70.048  52.364  46.873  1.00  0.00           H  
ATOM   1240  C   CYS    77      67.646  51.819  43.026  1.00  0.00           C  
ATOM   1241  O   CYS    77      67.789  51.511  41.856  1.00  0.00           O  
ATOM   1242  N   GLU    78      66.406  51.784  43.573  1.00  0.00           N  
ATOM   1243  H   GLU    78      66.428  51.908  44.575  1.00  0.00           H  
ATOM   1244  CA  GLU    78      65.214  51.368  42.786  1.00  0.00           C  
ATOM   1245  HA  GLU    78      65.531  50.548  42.142  1.00  0.00           H  
ATOM   1246  CB  GLU    78      64.097  50.776  43.657  1.00  0.00           C  
ATOM   1247  HB2 GLU    78      63.579  51.660  44.030  1.00  0.00           H  
ATOM   1248  HB3 GLU    78      63.438  50.289  42.939  1.00  0.00           H  
ATOM   1249  CG  GLU    78      64.473  49.695  44.639  1.00  0.00           C  
ATOM   1250  HG2 GLU    78      65.375  49.834  45.234  1.00  0.00           H  
ATOM   1251  HG3 GLU    78      63.679  49.802  45.378  1.00  0.00           H  
ATOM   1252  CD  GLU    78      64.417  48.288  44.040  1.00  0.00           C  
ATOM   1253  OE1 GLU    78      65.127  47.967  43.081  1.00  0.00           O  
ATOM   1254  OE2 GLU    78      63.611  47.349  44.430  1.00  0.00           O  
ATOM   1255  C   GLU    78      64.656  52.367  41.752  1.00  0.00           C  
ATOM   1256  O   GLU    78      64.340  52.017  40.592  1.00  0.00           O  
ATOM   1257  N   ALA    79      64.654  53.633  42.153  1.00  0.00           N  
ATOM   1258  H   ALA    79      64.908  53.840  43.109  1.00  0.00           H  
ATOM   1259  CA  ALA    79      64.467  54.715  41.219  1.00  0.00           C  
ATOM   1260  HA  ALA    79      63.509  54.532  40.731  1.00  0.00           H  
ATOM   1261  CB  ALA    79      64.372  56.020  42.010  1.00  0.00           C  
ATOM   1262  HB1 ALA    79      64.023  56.707  41.240  1.00  0.00           H  
ATOM   1263  HB2 ALA    79      63.693  55.950  42.861  1.00  0.00           H  
ATOM   1264  HB3 ALA    79      65.337  56.145  42.502  1.00  0.00           H  
ATOM   1265  C   ALA    79      65.594  54.906  40.209  1.00  0.00           C  
ATOM   1266  O   ALA    79      65.163  55.341  39.148  1.00  0.00           O  
ATOM   1267  N   TYR    80      66.830  54.391  40.431  1.00  0.00           N  
ATOM   1268  H   TYR    80      67.088  54.050  41.346  1.00  0.00           H  
ATOM   1269  CA  TYR    80      67.788  54.298  39.341  1.00  0.00           C  
ATOM   1270  HA  TYR    80      67.735  55.224  38.768  1.00  0.00           H  
ATOM   1271  CB  TYR    80      69.223  54.291  39.984  1.00  0.00           C  
ATOM   1272  HB2 TYR    80      69.293  55.191  40.595  1.00  0.00           H  
ATOM   1273  HB3 TYR    80      69.193  53.411  40.626  1.00  0.00           H  
ATOM   1274  CG  TYR    80      70.463  54.232  39.109  1.00  0.00           C  
ATOM   1275  CD1 TYR    80      71.675  53.608  39.512  1.00  0.00           C  
ATOM   1276  HD1 TYR    80      71.779  53.105  40.462  1.00  0.00           H  
ATOM   1277  CE1 TYR    80      72.807  53.595  38.716  1.00  0.00           C  
ATOM   1278  HE1 TYR    80      73.709  53.175  39.135  1.00  0.00           H  
ATOM   1279  CZ  TYR    80      72.802  54.209  37.447  1.00  0.00           C  
ATOM   1280  OH  TYR    80      73.923  54.234  36.659  1.00  0.00           O  
ATOM   1281  HH  TYR    80      74.092  55.060  36.201  1.00  0.00           H  
ATOM   1282  CE2 TYR    80      71.693  55.039  37.161  1.00  0.00           C  
ATOM   1283  HE2 TYR    80      71.826  55.666  36.291  1.00  0.00           H  
ATOM   1284  CD2 TYR    80      70.504  55.126  37.996  1.00  0.00           C  
ATOM   1285  HD2 TYR    80      69.666  55.755  37.733  1.00  0.00           H  
ATOM   1286  C   TYR    80      67.702  53.176  38.275  1.00  0.00           C  
ATOM   1287  O   TYR    80      67.946  53.450  37.099  1.00  0.00           O  
ATOM   1288  N   ARG    81      67.188  52.029  38.630  1.00  0.00           N  
ATOM   1289  H   ARG    81      67.022  51.858  39.611  1.00  0.00           H  
ATOM   1290  CA  ARG    81      66.840  50.933  37.688  1.00  0.00           C  
ATOM   1291  HA  ARG    81      67.644  50.935  36.953  1.00  0.00           H  
ATOM   1292  CB  ARG    81      66.915  49.526  38.191  1.00  0.00           C  
ATOM   1293  HB2 ARG    81      66.839  48.752  37.428  1.00  0.00           H  
ATOM   1294  HB3 ARG    81      67.883  49.479  38.690  1.00  0.00           H  
ATOM   1295  CG  ARG    81      65.796  49.180  39.213  1.00  0.00           C  
ATOM   1296  HG2 ARG    81      66.004  49.787  40.095  1.00  0.00           H  
ATOM   1297  HG3 ARG    81      64.793  49.480  38.911  1.00  0.00           H  
ATOM   1298  CD  ARG    81      65.793  47.686  39.433  1.00  0.00           C  
ATOM   1299  HD2 ARG    81      65.694  47.083  38.530  1.00  0.00           H  
ATOM   1300  HD3 ARG    81      66.671  47.316  39.962  1.00  0.00           H  
ATOM   1301  NE  ARG    81      64.785  47.347  40.429  1.00  0.00           N  
ATOM   1302  HE  ARG    81      64.871  47.898  41.271  1.00  0.00           H  
ATOM   1303  CZ  ARG    81      64.242  46.159  40.594  1.00  0.00           C  
ATOM   1304  NH1 ARG    81      64.321  45.216  39.728  1.00  0.00           N  
ATOM   1305 HH11 ARG    81      64.911  45.288  38.912  1.00  0.00           H  
ATOM   1306 HH12 ARG    81      63.920  44.312  39.932  1.00  0.00           H  
ATOM   1307  NH2 ARG    81      63.601  45.941  41.712  1.00  0.00           N  
ATOM   1308 HH21 ARG    81      63.661  46.664  42.415  1.00  0.00           H  
ATOM   1309 HH22 ARG    81      63.104  45.113  42.007  1.00  0.00           H  
ATOM   1310  C   ARG    81      65.584  51.165  36.830  1.00  0.00           C  
ATOM   1311  O   ARG    81      65.486  50.599  35.776  1.00  0.00           O  
ATOM   1312  N   VAL    82      64.664  51.998  37.288  1.00  0.00           N  
ATOM   1313  H   VAL    82      64.809  52.294  38.243  1.00  0.00           H  
ATOM   1314  CA  VAL    82      63.486  52.463  36.535  1.00  0.00           C  
ATOM   1315  HA  VAL    82      63.251  51.770  35.727  1.00  0.00           H  
ATOM   1316  CB  VAL    82      62.195  52.624  37.449  1.00  0.00           C  
ATOM   1317  HB  VAL    82      62.362  53.368  38.228  1.00  0.00           H  
ATOM   1318  CG1 VAL    82      60.965  53.206  36.677  1.00  0.00           C  
ATOM   1319 HG11 VAL    82      60.762  52.667  35.752  1.00  0.00           H  
ATOM   1320 HG12 VAL    82      60.122  53.299  37.362  1.00  0.00           H  
ATOM   1321 HG13 VAL    82      61.374  54.180  36.407  1.00  0.00           H  
ATOM   1322  CG2 VAL    82      61.760  51.325  38.143  1.00  0.00           C  
ATOM   1323 HG21 VAL    82      60.792  51.466  38.622  1.00  0.00           H  
ATOM   1324 HG22 VAL    82      61.643  50.547  37.388  1.00  0.00           H  
ATOM   1325 HG23 VAL    82      62.500  51.153  38.924  1.00  0.00           H  
ATOM   1326  C   VAL    82      63.782  53.831  35.815  1.00  0.00           C  
ATOM   1327  O   VAL    82      63.132  54.175  34.842  1.00  0.00           O  
ATOM   1328  N   GLY    83      64.729  54.637  36.307  1.00  0.00           N  
ATOM   1329  H   GLY    83      65.102  54.337  37.196  1.00  0.00           H  
ATOM   1330  CA  GLY    83      65.248  55.770  35.488  1.00  0.00           C  
ATOM   1331  HA2 GLY    83      64.421  56.174  34.903  1.00  0.00           H  
ATOM   1332  HA3 GLY    83      65.493  56.577  36.178  1.00  0.00           H  
ATOM   1333  C   GLY    83      66.435  55.271  34.661  1.00  0.00           C  
ATOM   1334  O   GLY    83      66.719  54.115  34.416  1.00  0.00           O  
ATOM   1335  N   LEU    84      67.140  56.224  34.042  1.00  0.00           N  
ATOM   1336  H   LEU    84      66.918  57.156  34.364  1.00  0.00           H  
ATOM   1337  CA  LEU    84      68.153  56.071  33.010  1.00  0.00           C  
ATOM   1338  HA  LEU    84      67.847  55.318  32.283  1.00  0.00           H  
ATOM   1339  CB  LEU    84      68.222  57.221  32.053  1.00  0.00           C  
ATOM   1340  HB2 LEU    84      68.325  58.067  32.732  1.00  0.00           H  
ATOM   1341  HB3 LEU    84      69.172  57.238  31.519  1.00  0.00           H  
ATOM   1342  CG  LEU    84      67.050  57.435  31.140  1.00  0.00           C  
ATOM   1343  HG  LEU    84      66.780  56.674  30.408  1.00  0.00           H  
ATOM   1344  CD1 LEU    84      65.750  57.798  31.898  1.00  0.00           C  
ATOM   1345 HD11 LEU    84      65.898  58.659  32.550  1.00  0.00           H  
ATOM   1346 HD12 LEU    84      64.989  58.096  31.177  1.00  0.00           H  
ATOM   1347 HD13 LEU    84      65.253  57.013  32.467  1.00  0.00           H  
ATOM   1348  CD2 LEU    84      67.351  58.585  30.206  1.00  0.00           C  
ATOM   1349 HD21 LEU    84      67.548  59.510  30.750  1.00  0.00           H  
ATOM   1350 HD22 LEU    84      68.214  58.328  29.592  1.00  0.00           H  
ATOM   1351 HD23 LEU    84      66.571  58.827  29.485  1.00  0.00           H  
ATOM   1352  C   LEU    84      69.423  55.643  33.774  1.00  0.00           C  
ATOM   1353  O   LEU    84      69.768  56.042  34.890  1.00  0.00           O  
ATOM   1354  N   GLY    85      70.176  54.792  32.986  1.00  0.00           N  
ATOM   1355  H   GLY    85      69.807  54.507  32.091  1.00  0.00           H  
ATOM   1356  CA  GLY    85      71.433  54.212  33.504  1.00  0.00           C  
ATOM   1357  HA2 GLY    85      71.580  54.220  34.584  1.00  0.00           H  
ATOM   1358  HA3 GLY    85      71.496  53.139  33.319  1.00  0.00           H  
ATOM   1359  C   GLY    85      72.655  54.827  32.880  1.00  0.00           C  
ATOM   1360  O   GLY    85      72.573  55.684  32.008  1.00  0.00           O  
ATOM   1361  N   TRP    86      73.791  54.363  33.307  1.00  0.00           N  
ATOM   1362  H   TRP    86      73.825  53.615  33.985  1.00  0.00           H  
ATOM   1363  CA  TRP    86      75.081  54.745  32.773  1.00  0.00           C  
ATOM   1364  HA  TRP    86      74.991  55.822  32.631  1.00  0.00           H  
ATOM   1365  CB  TRP    86      76.240  54.351  33.719  1.00  0.00           C  
ATOM   1366  HB2 TRP    86      76.142  55.023  34.571  1.00  0.00           H  
ATOM   1367  HB3 TRP    86      76.132  53.291  33.953  1.00  0.00           H  
ATOM   1368  CG  TRP    86      77.645  54.672  33.107  1.00  0.00           C  
ATOM   1369  CD1 TRP    86      78.298  53.791  32.319  1.00  0.00           C  
ATOM   1370  HD1 TRP    86      77.917  52.781  32.275  1.00  0.00           H  
ATOM   1371  NE1 TRP    86      79.396  54.351  31.725  1.00  0.00           N  
ATOM   1372  HE1 TRP    86      80.088  53.864  31.173  1.00  0.00           H  
ATOM   1373  CE2 TRP    86      79.514  55.695  32.074  1.00  0.00           C  
ATOM   1374  CZ2 TRP    86      80.450  56.675  31.745  1.00  0.00           C  
ATOM   1375  HZ2 TRP    86      81.200  56.562  30.977  1.00  0.00           H  
ATOM   1376  CH2 TRP    86      80.271  57.926  32.306  1.00  0.00           C  
ATOM   1377  HH2 TRP    86      80.983  58.715  32.109  1.00  0.00           H  
ATOM   1378  CZ3 TRP    86      79.205  58.186  33.191  1.00  0.00           C  
ATOM   1379  HZ3 TRP    86      79.140  59.197  33.564  1.00  0.00           H  
ATOM   1380  CE3 TRP    86      78.320  57.183  33.588  1.00  0.00           C  
ATOM   1381  HE3 TRP    86      77.506  57.488  34.230  1.00  0.00           H  
ATOM   1382  CD2 TRP    86      78.426  55.885  33.037  1.00  0.00           C  
ATOM   1383  C   TRP    86      75.260  54.134  31.323  1.00  0.00           C  
ATOM   1384  O   TRP    86      74.801  53.059  30.964  1.00  0.00           O  
ATOM   1385  N   ALA    87      76.005  54.901  30.528  1.00  0.00           N  
ATOM   1386  H   ALA    87      76.374  55.765  30.900  1.00  0.00           H  
ATOM   1387  CA  ALA    87      76.710  54.523  29.347  1.00  0.00           C  
ATOM   1388  HA  ALA    87      77.023  53.485  29.465  1.00  0.00           H  
ATOM   1389  CB  ALA    87      75.781  54.596  28.105  1.00  0.00           C  
ATOM   1390  HB1 ALA    87      76.363  54.648  27.185  1.00  0.00           H  
ATOM   1391  HB2 ALA    87      75.085  53.769  27.961  1.00  0.00           H  
ATOM   1392  HB3 ALA    87      75.251  55.547  28.165  1.00  0.00           H  
ATOM   1393  C   ALA    87      77.942  55.365  29.124  1.00  0.00           C  
ATOM   1394  O   ALA    87      77.879  56.610  29.204  1.00  0.00           O  
ATOM   1395  N   THR    88      79.038  54.721  28.594  1.00  0.00           N  
ATOM   1396  H   THR    88      78.991  53.718  28.483  1.00  0.00           H  
ATOM   1397  CA  THR    88      80.386  55.356  28.343  1.00  0.00           C  
ATOM   1398  HA  THR    88      80.751  55.799  29.270  1.00  0.00           H  
ATOM   1399  CB  THR    88      81.352  54.199  28.010  1.00  0.00           C  
ATOM   1400  HB  THR    88      80.919  53.393  27.418  1.00  0.00           H  
ATOM   1401  CG2 THR    88      82.515  54.777  27.334  1.00  0.00           C  
ATOM   1402 HG21 THR    88      83.163  54.067  26.819  1.00  0.00           H  
ATOM   1403 HG22 THR    88      82.210  55.340  26.452  1.00  0.00           H  
ATOM   1404 HG23 THR    88      83.025  55.452  28.021  1.00  0.00           H  
ATOM   1405  OG1 THR    88      81.763  53.670  29.242  1.00  0.00           O  
ATOM   1406  HG1 THR    88      81.073  53.134  29.640  1.00  0.00           H  
ATOM   1407  C   THR    88      80.211  56.449  27.230  1.00  0.00           C  
ATOM   1408  O   THR    88      79.494  56.134  26.273  1.00  0.00           O  
ATOM   1409  N   PRO    89      80.799  57.657  27.375  1.00  0.00           N  
ATOM   1410  CD  PRO    89      81.560  58.198  28.466  1.00  0.00           C  
ATOM   1411  HD2 PRO    89      82.208  57.442  28.909  1.00  0.00           H  
ATOM   1412  HD3 PRO    89      80.853  58.546  29.219  1.00  0.00           H  
ATOM   1413  CG  PRO    89      82.372  59.300  27.949  1.00  0.00           C  
ATOM   1414  HG2 PRO    89      83.260  58.963  27.415  1.00  0.00           H  
ATOM   1415  HG3 PRO    89      82.640  59.958  28.775  1.00  0.00           H  
ATOM   1416  CB  PRO    89      81.431  59.926  26.912  1.00  0.00           C  
ATOM   1417  HB2 PRO    89      81.946  60.431  26.095  1.00  0.00           H  
ATOM   1418  HB3 PRO    89      80.777  60.654  27.393  1.00  0.00           H  
ATOM   1419  CA  PRO    89      80.807  58.653  26.278  1.00  0.00           C  
ATOM   1420  HA  PRO    89      79.764  58.854  26.034  1.00  0.00           H  
ATOM   1421  C   PRO    89      81.588  58.191  25.073  1.00  0.00           C  
ATOM   1422  O   PRO    89      82.738  57.741  25.141  1.00  0.00           O  
ATOM   1423  N   ARG    90      81.003  58.189  23.922  1.00  0.00           N  
ATOM   1424  H   ARG    90      80.114  58.653  23.802  1.00  0.00           H  
ATOM   1425  CA  ARG    90      81.673  57.820  22.642  1.00  0.00           C  
ATOM   1426  HA  ARG    90      82.745  57.650  22.736  1.00  0.00           H  
ATOM   1427  CB  ARG    90      81.139  56.498  22.116  1.00  0.00           C  
ATOM   1428  HB2 ARG    90      80.060  56.572  21.980  1.00  0.00           H  
ATOM   1429  HB3 ARG    90      81.502  56.143  21.151  1.00  0.00           H  
ATOM   1430  CG  ARG    90      81.319  55.299  23.072  1.00  0.00           C  
ATOM   1431  HG2 ARG    90      80.907  55.413  24.074  1.00  0.00           H  
ATOM   1432  HG3 ARG    90      80.810  54.512  22.515  1.00  0.00           H  
ATOM   1433  CD  ARG    90      82.775  54.841  23.240  1.00  0.00           C  
ATOM   1434  HD2 ARG    90      83.256  54.770  22.264  1.00  0.00           H  
ATOM   1435  HD3 ARG    90      83.331  55.585  23.810  1.00  0.00           H  
ATOM   1436  NE  ARG    90      82.801  53.518  23.842  1.00  0.00           N  
ATOM   1437  HE  ARG    90      82.098  52.829  23.615  1.00  0.00           H  
ATOM   1438  CZ  ARG    90      83.863  52.943  24.293  1.00  0.00           C  
ATOM   1439  NH1 ARG    90      85.002  53.537  24.424  1.00  0.00           N  
ATOM   1440 HH11 ARG    90      85.075  54.541  24.341  1.00  0.00           H  
ATOM   1441 HH12 ARG    90      85.821  53.139  24.861  1.00  0.00           H  
ATOM   1442  NH2 ARG    90      83.720  51.744  24.731  1.00  0.00           N  
ATOM   1443 HH21 ARG    90      82.867  51.275  24.460  1.00  0.00           H  
ATOM   1444 HH22 ARG    90      84.407  51.187  25.218  1.00  0.00           H  
ATOM   1445  C   ARG    90      81.304  58.804  21.512  1.00  0.00           C  
ATOM   1446  O   ARG    90      80.719  59.866  21.869  1.00  0.00           O  
ATOM   1447  N   SER    91      81.704  58.590  20.237  1.00  0.00           N  
ATOM   1448  H   SER    91      82.341  57.809  20.174  1.00  0.00           H  
ATOM   1449  CA  SER    91      81.409  59.472  19.151  1.00  0.00           C  
ATOM   1450  HA  SER    91      81.715  60.476  19.443  1.00  0.00           H  
ATOM   1451  CB  SER    91      82.261  59.075  17.955  1.00  0.00           C  
ATOM   1452  HB2 SER    91      83.230  59.544  18.128  1.00  0.00           H  
ATOM   1453  HB3 SER    91      82.362  57.990  17.988  1.00  0.00           H  
ATOM   1454  OG  SER    91      81.744  59.469  16.717  1.00  0.00           O  
ATOM   1455  HG  SER    91      82.286  59.104  16.014  1.00  0.00           H  
ATOM   1456  C   SER    91      79.860  59.444  18.793  1.00  0.00           C  
ATOM   1457  O   SER    91      79.148  58.450  18.955  1.00  0.00           O  
ATOM   1458  N   GLU    92      79.485  60.605  18.299  1.00  0.00           N  
ATOM   1459  H   GLU    92      80.168  61.347  18.245  1.00  0.00           H  
ATOM   1460  CA  GLU    92      78.136  60.907  17.723  1.00  0.00           C  
ATOM   1461  HA  GLU    92      77.399  60.863  18.525  1.00  0.00           H  
ATOM   1462  CB  GLU    92      78.292  62.329  17.217  1.00  0.00           C  
ATOM   1463  HB2 GLU    92      78.617  63.006  18.007  1.00  0.00           H  
ATOM   1464  HB3 GLU    92      78.999  62.224  16.394  1.00  0.00           H  
ATOM   1465  CG  GLU    92      76.969  62.879  16.717  1.00  0.00           C  
ATOM   1466  HG2 GLU    92      77.154  63.893  16.361  1.00  0.00           H  
ATOM   1467  HG3 GLU    92      76.701  62.123  15.979  1.00  0.00           H  
ATOM   1468  CD  GLU    92      75.954  62.841  17.861  1.00  0.00           C  
ATOM   1469  OE1 GLU    92      74.832  62.303  17.735  1.00  0.00           O  
ATOM   1470  OE2 GLU    92      76.264  63.315  18.960  1.00  0.00           O  
ATOM   1471  C   GLU    92      77.803  59.937  16.596  1.00  0.00           C  
ATOM   1472  O   GLU    92      76.644  59.684  16.312  1.00  0.00           O  
ATOM   1473  N   ASP    93      78.783  59.323  15.871  1.00  0.00           N  
ATOM   1474  H   ASP    93      79.737  59.371  16.197  1.00  0.00           H  
ATOM   1475  CA  ASP    93      78.559  58.380  14.772  1.00  0.00           C  
ATOM   1476  HA  ASP    93      77.643  58.747  14.311  1.00  0.00           H  
ATOM   1477  CB  ASP    93      79.785  58.386  13.905  1.00  0.00           C  
ATOM   1478  HB2 ASP    93      79.800  59.354  13.405  1.00  0.00           H  
ATOM   1479  HB3 ASP    93      80.695  58.093  14.429  1.00  0.00           H  
ATOM   1480  CG  ASP    93      79.642  57.352  12.771  1.00  0.00           C  
ATOM   1481  OD1 ASP    93      80.693  56.823  12.321  1.00  0.00           O  
ATOM   1482  OD2 ASP    93      78.484  57.127  12.298  1.00  0.00           O  
ATOM   1483  C   ASP    93      78.325  56.933  15.273  1.00  0.00           C  
ATOM   1484  O   ASP    93      79.243  56.192  15.652  1.00  0.00           O  
ATOM   1485  N   PHE    94      77.027  56.623  15.262  1.00  0.00           N  
ATOM   1486  H   PHE    94      76.318  57.312  15.056  1.00  0.00           H  
ATOM   1487  CA  PHE    94      76.580  55.277  15.594  1.00  0.00           C  
ATOM   1488  HA  PHE    94      76.997  54.969  16.553  1.00  0.00           H  
ATOM   1489  CB  PHE    94      75.056  55.249  15.577  1.00  0.00           C  
ATOM   1490  HB2 PHE    94      74.825  54.184  15.598  1.00  0.00           H  
ATOM   1491  HB3 PHE    94      74.697  55.751  16.476  1.00  0.00           H  
ATOM   1492  CG  PHE    94      74.465  55.877  14.345  1.00  0.00           C  
ATOM   1493  CD1 PHE    94      74.185  57.273  14.389  1.00  0.00           C  
ATOM   1494  HD1 PHE    94      74.138  57.787  15.338  1.00  0.00           H  
ATOM   1495  CE1 PHE    94      73.739  57.931  13.130  1.00  0.00           C  
ATOM   1496  HE1 PHE    94      73.329  58.923  13.250  1.00  0.00           H  
ATOM   1497  CZ  PHE    94      73.813  57.211  11.932  1.00  0.00           C  
ATOM   1498  HZ  PHE    94      73.499  57.651  10.997  1.00  0.00           H  
ATOM   1499  CE2 PHE    94      74.327  55.960  11.884  1.00  0.00           C  
ATOM   1500  HE2 PHE    94      74.173  55.387  10.982  1.00  0.00           H  
ATOM   1501  CD2 PHE    94      74.616  55.217  13.098  1.00  0.00           C  
ATOM   1502  HD2 PHE    94      74.817  54.158  13.044  1.00  0.00           H  
ATOM   1503  C   PHE    94      77.174  54.152  14.763  1.00  0.00           C  
ATOM   1504  O   PHE    94      77.343  53.049  15.252  1.00  0.00           O  
ATOM   1505  N   ASN    95      77.640  54.401  13.561  1.00  0.00           N  
ATOM   1506  H   ASN    95      77.332  55.223  13.061  1.00  0.00           H  
ATOM   1507  CA  ASN    95      78.283  53.460  12.642  1.00  0.00           C  
ATOM   1508  HA  ASN    95      77.582  52.631  12.746  1.00  0.00           H  
ATOM   1509  CB  ASN    95      78.379  54.009  11.176  1.00  0.00           C  
ATOM   1510  HB2 ASN    95      78.836  54.995  11.260  1.00  0.00           H  
ATOM   1511  HB3 ASN    95      78.994  53.297  10.626  1.00  0.00           H  
ATOM   1512  CG  ASN    95      77.215  54.149  10.257  1.00  0.00           C  
ATOM   1513  OD1 ASN    95      76.262  53.325  10.455  1.00  0.00           O  
ATOM   1514  ND2 ASN    95      77.151  55.125   9.336  1.00  0.00           N  
ATOM   1515 HD21 ASN    95      76.303  55.136   8.787  1.00  0.00           H  
ATOM   1516 HD22 ASN    95      77.934  55.749   9.207  1.00  0.00           H  
ATOM   1517  C   ASN    95      79.652  53.099  13.133  1.00  0.00           C  
ATOM   1518  O   ASN    95      80.134  51.956  12.874  1.00  0.00           O  
ATOM   1519  N   THR    96      80.346  54.042  13.905  1.00  0.00           N  
ATOM   1520  H   THR    96      79.980  54.979  13.825  1.00  0.00           H  
ATOM   1521  CA  THR    96      81.593  53.750  14.619  1.00  0.00           C  
ATOM   1522  HA  THR    96      82.206  53.123  13.972  1.00  0.00           H  
ATOM   1523  CB  THR    96      82.292  55.108  14.919  1.00  0.00           C  
ATOM   1524  HB  THR    96      81.610  55.733  15.495  1.00  0.00           H  
ATOM   1525  CG2 THR    96      83.599  54.854  15.707  1.00  0.00           C  
ATOM   1526 HG21 THR    96      84.117  53.983  15.305  1.00  0.00           H  
ATOM   1527 HG22 THR    96      84.201  55.760  15.643  1.00  0.00           H  
ATOM   1528 HG23 THR    96      83.252  54.670  16.724  1.00  0.00           H  
ATOM   1529  OG1 THR    96      82.741  55.873  13.825  1.00  0.00           O  
ATOM   1530  HG1 THR    96      82.027  56.246  13.303  1.00  0.00           H  
ATOM   1531  C   THR    96      81.348  52.999  15.944  1.00  0.00           C  
ATOM   1532  O   THR    96      82.210  52.304  16.400  1.00  0.00           O  
ATOM   1533  N   LEU    97      80.101  53.064  16.489  1.00  0.00           N  
ATOM   1534  H   LEU    97      79.469  53.792  16.187  1.00  0.00           H  
ATOM   1535  CA  LEU    97      79.810  52.453  17.760  1.00  0.00           C  
ATOM   1536  HA  LEU    97      80.593  52.588  18.506  1.00  0.00           H  
ATOM   1537  CB  LEU    97      78.426  53.042  18.325  1.00  0.00           C  
ATOM   1538  HB2 LEU    97      78.456  54.131  18.288  1.00  0.00           H  
ATOM   1539  HB3 LEU    97      77.667  52.689  17.628  1.00  0.00           H  
ATOM   1540  CG  LEU    97      78.113  52.670  19.851  1.00  0.00           C  
ATOM   1541  HG  LEU    97      77.995  51.615  20.099  1.00  0.00           H  
ATOM   1542  CD1 LEU    97      79.074  53.397  20.765  1.00  0.00           C  
ATOM   1543 HD11 LEU    97      78.567  53.582  21.712  1.00  0.00           H  
ATOM   1544 HD12 LEU    97      80.016  52.852  20.831  1.00  0.00           H  
ATOM   1545 HD13 LEU    97      79.115  54.380  20.296  1.00  0.00           H  
ATOM   1546  CD2 LEU    97      76.611  53.215  20.165  1.00  0.00           C  
ATOM   1547 HD21 LEU    97      75.909  52.578  19.627  1.00  0.00           H  
ATOM   1548 HD22 LEU    97      76.394  53.127  21.230  1.00  0.00           H  
ATOM   1549 HD23 LEU    97      76.509  54.256  19.857  1.00  0.00           H  
ATOM   1550  C   LEU    97      79.730  50.955  17.621  1.00  0.00           C  
ATOM   1551  O   LEU    97      78.727  50.374  17.265  1.00  0.00           O  
ATOM   1552  N   ARG    98      80.922  50.352  17.755  1.00  0.00           N  
ATOM   1553  H   ARG    98      81.703  50.942  18.002  1.00  0.00           H  
ATOM   1554  CA  ARG    98      81.146  48.965  18.047  1.00  0.00           C  
ATOM   1555  HA  ARG    98      80.626  48.317  17.342  1.00  0.00           H  
ATOM   1556  CB  ARG    98      82.650  48.668  17.928  1.00  0.00           C  
ATOM   1557  HB2 ARG    98      83.153  49.445  18.503  1.00  0.00           H  
ATOM   1558  HB3 ARG    98      82.876  47.708  18.391  1.00  0.00           H  
ATOM   1559  CG  ARG    98      83.227  48.820  16.490  1.00  0.00           C  
ATOM   1560  HG2 ARG    98      82.785  48.102  15.799  1.00  0.00           H  
ATOM   1561  HG3 ARG    98      82.831  49.776  16.145  1.00  0.00           H  
ATOM   1562  CD  ARG    98      84.754  48.675  16.533  1.00  0.00           C  
ATOM   1563  HD2 ARG    98      85.173  49.363  17.267  1.00  0.00           H  
ATOM   1564  HD3 ARG    98      85.128  47.717  16.894  1.00  0.00           H  
ATOM   1565  NE  ARG    98      85.384  49.109  15.310  1.00  0.00           N  
ATOM   1566  HE  ARG    98      84.927  49.882  14.848  1.00  0.00           H  
ATOM   1567  CZ  ARG    98      86.540  48.798  14.767  1.00  0.00           C  
ATOM   1568  NH1 ARG    98      87.314  47.829  15.123  1.00  0.00           N  
ATOM   1569 HH11 ARG    98      87.059  47.277  15.930  1.00  0.00           H  
ATOM   1570 HH12 ARG    98      88.228  47.736  14.704  1.00  0.00           H  
ATOM   1571  NH2 ARG    98      86.957  49.615  13.857  1.00  0.00           N  
ATOM   1572 HH21 ARG    98      86.334  50.285  13.430  1.00  0.00           H  
ATOM   1573 HH22 ARG    98      87.835  49.369  13.422  1.00  0.00           H  
ATOM   1574  C   ARG    98      80.685  48.374  19.369  1.00  0.00           C  
ATOM   1575  O   ARG    98      80.564  47.144  19.386  1.00  0.00           O  
ATOM   1576  N   ASP    99      80.475  49.224  20.411  1.00  0.00           N  
ATOM   1577  H   ASP    99      80.494  50.212  20.204  1.00  0.00           H  
ATOM   1578  CA  ASP    99      79.974  48.860  21.736  1.00  0.00           C  
ATOM   1579  HA  ASP    99      80.751  48.306  22.263  1.00  0.00           H  
ATOM   1580  CB  ASP    99      79.687  50.120  22.542  1.00  0.00           C  
ATOM   1581  HB2 ASP    99      78.843  50.600  22.048  1.00  0.00           H  
ATOM   1582  HB3 ASP    99      79.501  49.831  23.576  1.00  0.00           H  
ATOM   1583  CG  ASP    99      80.761  51.175  22.705  1.00  0.00           C  
ATOM   1584  OD1 ASP    99      81.894  51.008  22.130  1.00  0.00           O  
ATOM   1585  OD2 ASP    99      80.462  52.099  23.491  1.00  0.00           O  
ATOM   1586  C   ASP    99      78.717  47.957  21.640  1.00  0.00           C  
ATOM   1587  O   ASP    99      77.790  48.213  20.916  1.00  0.00           O  
ATOM   1588  N   ASP   100      78.602  46.853  22.488  1.00  0.00           N  
ATOM   1589  H   ASP   100      79.317  46.683  23.181  1.00  0.00           H  
ATOM   1590  CA  ASP   100      77.417  46.026  22.652  1.00  0.00           C  
ATOM   1591  HA  ASP   100      76.608  46.679  22.325  1.00  0.00           H  
ATOM   1592  CB  ASP   100      77.337  44.789  21.721  1.00  0.00           C  
ATOM   1593  HB2 ASP   100      76.359  44.315  21.801  1.00  0.00           H  
ATOM   1594  HB3 ASP   100      77.404  45.083  20.673  1.00  0.00           H  
ATOM   1595  CG  ASP   100      78.466  43.733  21.977  1.00  0.00           C  
ATOM   1596  OD1 ASP   100      78.299  42.563  21.545  1.00  0.00           O  
ATOM   1597  OD2 ASP   100      79.463  44.195  22.560  1.00  0.00           O  
ATOM   1598  C   ASP   100      77.010  45.599  24.090  1.00  0.00           C  
ATOM   1599  O   ASP   100      75.922  45.035  24.322  1.00  0.00           O  
ATOM   1600  N   TYR   101      77.898  45.901  25.055  1.00  0.00           N  
ATOM   1601  H   TYR   101      78.818  46.191  24.756  1.00  0.00           H  
ATOM   1602  CA  TYR   101      77.699  45.638  26.478  1.00  0.00           C  
ATOM   1603  HA  TYR   101      76.628  45.748  26.650  1.00  0.00           H  
ATOM   1604  CB  TYR   101      78.292  44.196  26.709  1.00  0.00           C  
ATOM   1605  HB2 TYR   101      78.061  43.591  25.832  1.00  0.00           H  
ATOM   1606  HB3 TYR   101      79.378  44.271  26.641  1.00  0.00           H  
ATOM   1607  CG  TYR   101      77.766  43.430  27.930  1.00  0.00           C  
ATOM   1608  CD1 TYR   101      76.418  43.391  28.312  1.00  0.00           C  
ATOM   1609  HD1 TYR   101      75.718  43.997  27.756  1.00  0.00           H  
ATOM   1610  CE1 TYR   101      76.015  42.602  29.362  1.00  0.00           C  
ATOM   1611  HE1 TYR   101      74.953  42.525  29.543  1.00  0.00           H  
ATOM   1612  CZ  TYR   101      76.953  41.765  30.087  1.00  0.00           C  
ATOM   1613  OH  TYR   101      76.541  40.960  31.106  1.00  0.00           O  
ATOM   1614  HH  TYR   101      75.586  40.873  31.050  1.00  0.00           H  
ATOM   1615  CE2 TYR   101      78.334  41.825  29.757  1.00  0.00           C  
ATOM   1616  HE2 TYR   101      79.123  41.196  30.142  1.00  0.00           H  
ATOM   1617  CD2 TYR   101      78.653  42.639  28.639  1.00  0.00           C  
ATOM   1618  HD2 TYR   101      79.698  42.695  28.373  1.00  0.00           H  
ATOM   1619  C   TYR   101      78.386  46.693  27.310  1.00  0.00           C  
ATOM   1620  O   TYR   101      79.630  46.749  27.295  1.00  0.00           O  
ATOM   1621  N   GLU   102      77.608  47.478  28.151  1.00  0.00           N  
ATOM   1622  H   GLU   102      76.607  47.360  28.204  1.00  0.00           H  
ATOM   1623  CA  GLU   102      78.311  48.593  28.932  1.00  0.00           C  
ATOM   1624  HA  GLU   102      78.947  49.204  28.291  1.00  0.00           H  
ATOM   1625  CB  GLU   102      77.222  49.469  29.604  1.00  0.00           C  
ATOM   1626  HB2 GLU   102      76.534  49.913  28.884  1.00  0.00           H  
ATOM   1627  HB3 GLU   102      76.767  48.825  30.356  1.00  0.00           H  
ATOM   1628  CG  GLU   102      77.893  50.679  30.313  1.00  0.00           C  
ATOM   1629  HG2 GLU   102      77.121  51.383  30.625  1.00  0.00           H  
ATOM   1630  HG3 GLU   102      78.258  50.297  31.266  1.00  0.00           H  
ATOM   1631  CD  GLU   102      78.937  51.491  29.499  1.00  0.00           C  
ATOM   1632  OE1 GLU   102      78.803  51.654  28.258  1.00  0.00           O  
ATOM   1633  OE2 GLU   102      79.911  51.968  30.061  1.00  0.00           O  
ATOM   1634  C   GLU   102      79.211  48.067  30.072  1.00  0.00           C  
ATOM   1635  O   GLU   102      80.282  48.608  30.270  1.00  0.00           O  
ATOM   1636  N   PRO   103      78.874  47.007  30.793  1.00  0.00           N  
ATOM   1637  CD  PRO   103      77.648  46.273  30.838  1.00  0.00           C  
ATOM   1638  HD2 PRO   103      77.487  45.750  29.895  1.00  0.00           H  
ATOM   1639  HD3 PRO   103      76.917  46.992  31.209  1.00  0.00           H  
ATOM   1640  CG  PRO   103      77.708  45.151  31.951  1.00  0.00           C  
ATOM   1641  HG2 PRO   103      77.154  44.262  31.648  1.00  0.00           H  
ATOM   1642  HG3 PRO   103      77.322  45.566  32.882  1.00  0.00           H  
ATOM   1643  CB  PRO   103      79.189  45.027  32.108  1.00  0.00           C  
ATOM   1644  HB2 PRO   103      79.533  44.251  31.424  1.00  0.00           H  
ATOM   1645  HB3 PRO   103      79.447  44.710  33.118  1.00  0.00           H  
ATOM   1646  CA  PRO   103      79.905  46.294  31.605  1.00  0.00           C  
ATOM   1647  HA  PRO   103      80.099  46.938  32.463  1.00  0.00           H  
ATOM   1648  C   PRO   103      81.259  45.909  30.882  1.00  0.00           C  
ATOM   1649  O   PRO   103      82.350  45.723  31.473  1.00  0.00           O  
ATOM   1650  N   GLY   104      81.140  45.767  29.537  1.00  0.00           N  
ATOM   1651  H   GLY   104      80.244  45.991  29.129  1.00  0.00           H  
ATOM   1652  CA  GLY   104      82.342  45.458  28.740  1.00  0.00           C  
ATOM   1653  HA2 GLY   104      82.930  44.772  29.350  1.00  0.00           H  
ATOM   1654  HA3 GLY   104      81.890  45.127  27.806  1.00  0.00           H  
ATOM   1655  C   GLY   104      83.236  46.647  28.380  1.00  0.00           C  
ATOM   1656  O   GLY   104      84.419  46.576  28.717  1.00  0.00           O  
ATOM   1657  N   ASN   105      82.634  47.784  28.035  1.00  0.00           N  
ATOM   1658  H   ASN   105      81.637  47.834  27.880  1.00  0.00           H  
ATOM   1659  CA  ASN   105      83.313  49.083  28.075  1.00  0.00           C  
ATOM   1660  HA  ASN   105      84.061  49.059  27.282  1.00  0.00           H  
ATOM   1661  CB  ASN   105      82.314  50.193  27.826  1.00  0.00           C  
ATOM   1662  HB2 ASN   105      81.509  50.275  28.555  1.00  0.00           H  
ATOM   1663  HB3 ASN   105      82.947  51.080  27.802  1.00  0.00           H  
ATOM   1664  CG  ASN   105      81.534  50.153  26.481  1.00  0.00           C  
ATOM   1665  OD1 ASN   105      82.012  49.502  25.557  1.00  0.00           O  
ATOM   1666  ND2 ASN   105      80.393  50.762  26.373  1.00  0.00           N  
ATOM   1667 HD21 ASN   105      79.931  50.683  25.479  1.00  0.00           H  
ATOM   1668 HD22 ASN   105      79.943  51.149  27.190  1.00  0.00           H  
ATOM   1669  C   ASN   105      83.920  49.413  29.450  1.00  0.00           C  
ATOM   1670  O   ASN   105      84.988  49.978  29.598  1.00  0.00           O  
ATOM   1671  N   LEU   106      83.251  48.999  30.510  1.00  0.00           N  
ATOM   1672  H   LEU   106      82.308  48.652  30.410  1.00  0.00           H  
ATOM   1673  CA  LEU   106      83.752  49.243  31.888  1.00  0.00           C  
ATOM   1674  HA  LEU   106      84.264  50.202  31.969  1.00  0.00           H  
ATOM   1675  CB  LEU   106      82.555  49.196  32.830  1.00  0.00           C  
ATOM   1676  HB2 LEU   106      81.997  48.280  32.635  1.00  0.00           H  
ATOM   1677  HB3 LEU   106      82.994  49.191  33.828  1.00  0.00           H  
ATOM   1678  CG  LEU   106      81.669  50.374  32.699  1.00  0.00           C  
ATOM   1679  HG  LEU   106      81.470  50.582  31.648  1.00  0.00           H  
ATOM   1680  CD1 LEU   106      80.297  50.108  33.365  1.00  0.00           C  
ATOM   1681 HD11 LEU   106      80.330  49.811  34.413  1.00  0.00           H  
ATOM   1682 HD12 LEU   106      79.708  51.018  33.474  1.00  0.00           H  
ATOM   1683 HD13 LEU   106      79.756  49.336  32.818  1.00  0.00           H  
ATOM   1684  CD2 LEU   106      82.296  51.688  33.267  1.00  0.00           C  
ATOM   1685 HD21 LEU   106      81.617  52.540  33.226  1.00  0.00           H  
ATOM   1686 HD22 LEU   106      82.500  51.646  34.337  1.00  0.00           H  
ATOM   1687 HD23 LEU   106      83.235  51.826  32.731  1.00  0.00           H  
ATOM   1688  C   LEU   106      84.906  48.294  32.230  1.00  0.00           C  
ATOM   1689  O   LEU   106      85.748  48.574  33.035  1.00  0.00           O  
ATOM   1690  N   GLY   107      84.848  46.997  31.704  1.00  0.00           N  
ATOM   1691  H   GLY   107      84.046  46.811  31.120  1.00  0.00           H  
ATOM   1692  CA  GLY   107      85.888  46.033  31.759  1.00  0.00           C  
ATOM   1693  HA2 GLY   107      85.801  45.331  30.930  1.00  0.00           H  
ATOM   1694  HA3 GLY   107      86.892  46.440  31.639  1.00  0.00           H  
ATOM   1695  C   GLY   107      85.868  45.127  32.950  1.00  0.00           C  
ATOM   1696  O   GLY   107      86.972  44.610  33.282  1.00  0.00           O  
ATOM   1697  N   PHE   108      84.796  44.833  33.628  1.00  0.00           N  
ATOM   1698  H   PHE   108      83.913  45.129  33.237  1.00  0.00           H  
ATOM   1699  CA  PHE   108      84.762  43.996  34.832  1.00  0.00           C  
ATOM   1700  HA  PHE   108      85.468  44.428  35.541  1.00  0.00           H  
ATOM   1701  CB  PHE   108      83.389  43.937  35.495  1.00  0.00           C  
ATOM   1702  HB2 PHE   108      82.772  43.394  34.779  1.00  0.00           H  
ATOM   1703  HB3 PHE   108      83.486  43.299  36.374  1.00  0.00           H  
ATOM   1704  CG  PHE   108      82.885  45.328  35.821  1.00  0.00           C  
ATOM   1705  CD1 PHE   108      83.282  45.966  37.034  1.00  0.00           C  
ATOM   1706  HD1 PHE   108      83.960  45.452  37.699  1.00  0.00           H  
ATOM   1707  CE1 PHE   108      82.794  47.234  37.388  1.00  0.00           C  
ATOM   1708  HE1 PHE   108      83.001  47.722  38.328  1.00  0.00           H  
ATOM   1709  CZ  PHE   108      81.988  47.912  36.466  1.00  0.00           C  
ATOM   1710  HZ  PHE   108      81.624  48.889  36.747  1.00  0.00           H  
ATOM   1711  CE2 PHE   108      81.643  47.333  35.258  1.00  0.00           C  
ATOM   1712  HE2 PHE   108      80.917  47.930  34.727  1.00  0.00           H  
ATOM   1713  CD2 PHE   108      82.075  46.055  34.928  1.00  0.00           C  
ATOM   1714  HD2 PHE   108      81.665  45.619  34.028  1.00  0.00           H  
ATOM   1715  C   PHE   108      85.310  42.557  34.784  1.00  0.00           C  
ATOM   1716  O   PHE   108      85.339  41.791  35.763  1.00  0.00           O  
ATOM   1717  N   ASP   109      85.501  41.937  33.594  1.00  0.00           N  
ATOM   1718  H   ASP   109      85.381  42.471  32.745  1.00  0.00           H  
ATOM   1719  CA  ASP   109      85.959  40.574  33.438  1.00  0.00           C  
ATOM   1720  HA  ASP   109      85.387  39.907  34.083  1.00  0.00           H  
ATOM   1721  CB  ASP   109      85.651  40.089  32.019  1.00  0.00           C  
ATOM   1722  HB2 ASP   109      84.595  40.169  31.761  1.00  0.00           H  
ATOM   1723  HB3 ASP   109      86.103  40.850  31.384  1.00  0.00           H  
ATOM   1724  CG  ASP   109      86.331  38.675  31.754  1.00  0.00           C  
ATOM   1725  OD1 ASP   109      86.388  38.291  30.551  1.00  0.00           O  
ATOM   1726  OD2 ASP   109      86.826  37.988  32.704  1.00  0.00           O  
ATOM   1727  C   ASP   109      87.440  40.606  33.750  1.00  0.00           C  
ATOM   1728  O   ASP   109      88.090  41.404  33.115  1.00  0.00           O  
ATOM   1729  N   PRO   110      87.952  39.904  34.787  1.00  0.00           N  
ATOM   1730  CD  PRO   110      87.224  39.119  35.807  1.00  0.00           C  
ATOM   1731  HD2 PRO   110      87.124  38.065  35.548  1.00  0.00           H  
ATOM   1732  HD3 PRO   110      86.275  39.613  36.011  1.00  0.00           H  
ATOM   1733  CG  PRO   110      88.098  39.166  37.014  1.00  0.00           C  
ATOM   1734  HG2 PRO   110      88.011  38.264  37.620  1.00  0.00           H  
ATOM   1735  HG3 PRO   110      87.971  40.097  37.567  1.00  0.00           H  
ATOM   1736  CB  PRO   110      89.541  39.076  36.412  1.00  0.00           C  
ATOM   1737  HB2 PRO   110      89.751  38.054  36.097  1.00  0.00           H  
ATOM   1738  HB3 PRO   110      90.351  39.445  37.042  1.00  0.00           H  
ATOM   1739  CA  PRO   110      89.353  39.942  35.159  1.00  0.00           C  
ATOM   1740  HA  PRO   110      89.604  40.967  35.429  1.00  0.00           H  
ATOM   1741  C   PRO   110      90.310  39.414  34.066  1.00  0.00           C  
ATOM   1742  O   PRO   110      91.423  39.882  33.949  1.00  0.00           O  
ATOM   1743  N   LEU   111      89.807  38.518  33.252  1.00  0.00           N  
ATOM   1744  H   LEU   111      88.852  38.197  33.327  1.00  0.00           H  
ATOM   1745  CA  LEU   111      90.472  38.081  32.006  1.00  0.00           C  
ATOM   1746  HA  LEU   111      91.558  38.015  32.073  1.00  0.00           H  
ATOM   1747  CB  LEU   111      89.874  36.713  31.577  1.00  0.00           C  
ATOM   1748  HB2 LEU   111      88.884  36.978  31.208  1.00  0.00           H  
ATOM   1749  HB3 LEU   111      90.424  36.268  30.748  1.00  0.00           H  
ATOM   1750  CG  LEU   111      89.607  35.608  32.614  1.00  0.00           C  
ATOM   1751  HG  LEU   111      88.904  35.913  33.389  1.00  0.00           H  
ATOM   1752  CD1 LEU   111      89.126  34.328  31.908  1.00  0.00           C  
ATOM   1753 HD11 LEU   111      88.211  34.656  31.416  1.00  0.00           H  
ATOM   1754 HD12 LEU   111      89.857  33.941  31.198  1.00  0.00           H  
ATOM   1755 HD13 LEU   111      88.921  33.486  32.569  1.00  0.00           H  
ATOM   1756  CD2 LEU   111      90.830  35.224  33.484  1.00  0.00           C  
ATOM   1757 HD21 LEU   111      91.174  35.981  34.189  1.00  0.00           H  
ATOM   1758 HD22 LEU   111      90.403  34.396  34.050  1.00  0.00           H  
ATOM   1759 HD23 LEU   111      91.595  34.965  32.752  1.00  0.00           H  
ATOM   1760  C   LEU   111      90.322  39.132  30.981  1.00  0.00           C  
ATOM   1761  O   LEU   111      91.226  39.262  30.139  1.00  0.00           O  
ATOM   1762  N   GLY   112      89.219  39.842  30.896  1.00  0.00           N  
ATOM   1763  H   GLY   112      88.513  39.690  31.601  1.00  0.00           H  
ATOM   1764  CA  GLY   112      88.951  40.831  29.815  1.00  0.00           C  
ATOM   1765  HA2 GLY   112      88.071  41.468  29.904  1.00  0.00           H  
ATOM   1766  HA3 GLY   112      89.829  41.473  29.882  1.00  0.00           H  
ATOM   1767  C   GLY   112      88.689  40.196  28.457  1.00  0.00           C  
ATOM   1768  O   GLY   112      89.095  40.688  27.423  1.00  0.00           O  
ATOM   1769  N   LEU   113      88.121  39.043  28.447  1.00  0.00           N  
ATOM   1770  H   LEU   113      87.823  38.699  29.348  1.00  0.00           H  
ATOM   1771  CA  LEU   113      87.755  38.151  27.261  1.00  0.00           C  
ATOM   1772  HA  LEU   113      88.188  38.537  26.339  1.00  0.00           H  
ATOM   1773  CB  LEU   113      88.437  36.765  27.518  1.00  0.00           C  
ATOM   1774  HB2 LEU   113      88.134  36.401  28.499  1.00  0.00           H  
ATOM   1775  HB3 LEU   113      88.090  36.046  26.776  1.00  0.00           H  
ATOM   1776  CG  LEU   113      89.948  36.751  27.497  1.00  0.00           C  
ATOM   1777  HG  LEU   113      90.270  37.206  28.434  1.00  0.00           H  
ATOM   1778  CD1 LEU   113      90.415  35.334  27.527  1.00  0.00           C  
ATOM   1779 HD11 LEU   113      90.535  34.970  26.507  1.00  0.00           H  
ATOM   1780 HD12 LEU   113      91.404  35.420  27.977  1.00  0.00           H  
ATOM   1781 HD13 LEU   113      89.782  34.666  28.111  1.00  0.00           H  
ATOM   1782  CD2 LEU   113      90.442  37.534  26.261  1.00  0.00           C  
ATOM   1783 HD21 LEU   113      91.521  37.444  26.140  1.00  0.00           H  
ATOM   1784 HD22 LEU   113      89.975  37.167  25.347  1.00  0.00           H  
ATOM   1785 HD23 LEU   113      90.342  38.589  26.514  1.00  0.00           H  
ATOM   1786  C   LEU   113      86.158  37.975  27.019  1.00  0.00           C  
ATOM   1787  O   LEU   113      85.738  37.525  25.952  1.00  0.00           O  
ATOM   1788  N   LEU   114      85.323  38.396  27.987  1.00  0.00           N  
ATOM   1789  H   LEU   114      85.684  38.606  28.906  1.00  0.00           H  
ATOM   1790  CA  LEU   114      83.845  38.608  27.877  1.00  0.00           C  
ATOM   1791  HA  LEU   114      83.426  37.663  27.531  1.00  0.00           H  
ATOM   1792  CB  LEU   114      83.300  38.925  29.249  1.00  0.00           C  
ATOM   1793  HB2 LEU   114      83.654  38.240  30.019  1.00  0.00           H  
ATOM   1794  HB3 LEU   114      83.540  39.946  29.545  1.00  0.00           H  
ATOM   1795  CG  LEU   114      81.790  38.786  29.283  1.00  0.00           C  
ATOM   1796  HG  LEU   114      81.375  39.344  28.443  1.00  0.00           H  
ATOM   1797  CD1 LEU   114      81.386  37.281  29.073  1.00  0.00           C  
ATOM   1798 HD11 LEU   114      81.300  37.120  27.998  1.00  0.00           H  
ATOM   1799 HD12 LEU   114      82.143  36.637  29.521  1.00  0.00           H  
ATOM   1800 HD13 LEU   114      80.424  37.050  29.530  1.00  0.00           H  
ATOM   1801  CD2 LEU   114      81.131  39.313  30.555  1.00  0.00           C  
ATOM   1802 HD21 LEU   114      81.477  40.338  30.690  1.00  0.00           H  
ATOM   1803 HD22 LEU   114      80.053  39.245  30.411  1.00  0.00           H  
ATOM   1804 HD23 LEU   114      81.598  38.677  31.307  1.00  0.00           H  
ATOM   1805  C   LEU   114      83.376  39.687  26.843  1.00  0.00           C  
ATOM   1806  O   LEU   114      82.333  39.493  26.239  1.00  0.00           O  
ATOM   1807  N   PRO   115      84.156  40.765  26.703  1.00  0.00           N  
ATOM   1808  CD  PRO   115      85.269  41.219  27.475  1.00  0.00           C  
ATOM   1809  HD2 PRO   115      86.223  40.743  27.248  1.00  0.00           H  
ATOM   1810  HD3 PRO   115      85.187  41.074  28.552  1.00  0.00           H  
ATOM   1811  CG  PRO   115      85.353  42.725  27.221  1.00  0.00           C  
ATOM   1812  HG2 PRO   115      86.376  43.101  27.243  1.00  0.00           H  
ATOM   1813  HG3 PRO   115      84.716  43.271  27.916  1.00  0.00           H  
ATOM   1814  CB  PRO   115      84.730  42.933  25.834  1.00  0.00           C  
ATOM   1815  HB2 PRO   115      85.381  42.873  24.962  1.00  0.00           H  
ATOM   1816  HB3 PRO   115      84.279  43.918  25.948  1.00  0.00           H  
ATOM   1817  CA  PRO   115      83.672  41.858  25.888  1.00  0.00           C  
ATOM   1818  HA  PRO   115      82.794  42.334  26.325  1.00  0.00           H  
ATOM   1819  C   PRO   115      83.534  41.454  24.406  1.00  0.00           C  
ATOM   1820  O   PRO   115      84.320  40.809  23.778  1.00  0.00           O  
ATOM   1821  N   SER   116      82.354  41.729  23.873  1.00  0.00           N  
ATOM   1822  H   SER   116      81.652  42.233  24.395  1.00  0.00           H  
ATOM   1823  CA  SER   116      81.827  41.482  22.421  1.00  0.00           C  
ATOM   1824  HA  SER   116      80.870  41.984  22.278  1.00  0.00           H  
ATOM   1825  CB  SER   116      82.879  42.135  21.487  1.00  0.00           C  
ATOM   1826  HB2 SER   116      82.355  42.382  20.564  1.00  0.00           H  
ATOM   1827  HB3 SER   116      83.208  43.099  21.877  1.00  0.00           H  
ATOM   1828  OG  SER   116      84.028  41.388  21.143  1.00  0.00           O  
ATOM   1829  HG  SER   116      84.379  41.099  21.988  1.00  0.00           H  
ATOM   1830  C   SER   116      81.613  39.941  22.111  1.00  0.00           C  
ATOM   1831  O   SER   116      81.559  39.456  20.990  1.00  0.00           O  
ATOM   1832  N   ASP   117      81.349  39.151  23.135  1.00  0.00           N  
ATOM   1833  H   ASP   117      81.440  39.594  24.038  1.00  0.00           H  
ATOM   1834  CA  ASP   117      80.955  37.746  23.027  1.00  0.00           C  
ATOM   1835  HA  ASP   117      80.968  37.387  21.998  1.00  0.00           H  
ATOM   1836  CB  ASP   117      81.939  36.943  23.834  1.00  0.00           C  
ATOM   1837  HB2 ASP   117      82.903  37.253  23.429  1.00  0.00           H  
ATOM   1838  HB3 ASP   117      82.030  37.160  24.899  1.00  0.00           H  
ATOM   1839  CG  ASP   117      81.726  35.492  23.507  1.00  0.00           C  
ATOM   1840  OD1 ASP   117      82.713  34.800  23.467  1.00  0.00           O  
ATOM   1841  OD2 ASP   117      80.651  35.003  23.170  1.00  0.00           O  
ATOM   1842  C   ASP   117      79.487  37.555  23.553  1.00  0.00           C  
ATOM   1843  O   ASP   117      79.256  37.475  24.766  1.00  0.00           O  
ATOM   1844  N   PRO   118      78.518  37.538  22.587  1.00  0.00           N  
ATOM   1845  CD  PRO   118      78.626  38.119  21.240  1.00  0.00           C  
ATOM   1846  HD2 PRO   118      78.991  37.350  20.560  1.00  0.00           H  
ATOM   1847  HD3 PRO   118      79.162  39.067  21.271  1.00  0.00           H  
ATOM   1848  CG  PRO   118      77.232  38.584  20.801  1.00  0.00           C  
ATOM   1849  HG2 PRO   118      77.090  38.383  19.739  1.00  0.00           H  
ATOM   1850  HG3 PRO   118      77.010  39.638  20.968  1.00  0.00           H  
ATOM   1851  CB  PRO   118      76.266  37.704  21.696  1.00  0.00           C  
ATOM   1852  HB2 PRO   118      76.084  36.793  21.126  1.00  0.00           H  
ATOM   1853  HB3 PRO   118      75.298  38.166  21.889  1.00  0.00           H  
ATOM   1854  CA  PRO   118      77.096  37.519  22.960  1.00  0.00           C  
ATOM   1855  HA  PRO   118      76.865  38.347  23.629  1.00  0.00           H  
ATOM   1856  C   PRO   118      76.625  36.227  23.652  1.00  0.00           C  
ATOM   1857  O   PRO   118      75.865  36.267  24.619  1.00  0.00           O  
ATOM   1858  N   ALA   119      77.123  35.111  23.136  1.00  0.00           N  
ATOM   1859  H   ALA   119      77.757  35.154  22.351  1.00  0.00           H  
ATOM   1860  CA  ALA   119      76.851  33.770  23.710  1.00  0.00           C  
ATOM   1861  HA  ALA   119      75.778  33.579  23.700  1.00  0.00           H  
ATOM   1862  CB  ALA   119      77.496  32.677  22.831  1.00  0.00           C  
ATOM   1863  HB1 ALA   119      77.412  31.682  23.267  1.00  0.00           H  
ATOM   1864  HB2 ALA   119      77.019  32.713  21.851  1.00  0.00           H  
ATOM   1865  HB3 ALA   119      78.507  33.039  22.641  1.00  0.00           H  
ATOM   1866  C   ALA   119      77.348  33.723  25.216  1.00  0.00           C  
ATOM   1867  O   ALA   119      76.533  33.307  26.033  1.00  0.00           O  
ATOM   1868  N   GLU   120      78.561  34.247  25.561  1.00  0.00           N  
ATOM   1869  H   GLU   120      79.156  34.747  24.917  1.00  0.00           H  
ATOM   1870  CA  GLU   120      79.127  33.987  26.885  1.00  0.00           C  
ATOM   1871  HA  GLU   120      78.932  32.967  27.214  1.00  0.00           H  
ATOM   1872  CB  GLU   120      80.640  34.082  26.762  1.00  0.00           C  
ATOM   1873  HB2 GLU   120      80.974  33.437  25.949  1.00  0.00           H  
ATOM   1874  HB3 GLU   120      80.824  35.136  26.556  1.00  0.00           H  
ATOM   1875  CG  GLU   120      81.362  33.595  28.069  1.00  0.00           C  
ATOM   1876  HG2 GLU   120      82.408  33.894  27.993  1.00  0.00           H  
ATOM   1877  HG3 GLU   120      80.980  34.131  28.938  1.00  0.00           H  
ATOM   1878  CD  GLU   120      81.286  32.051  28.209  1.00  0.00           C  
ATOM   1879  OE1 GLU   120      80.941  31.292  27.278  1.00  0.00           O  
ATOM   1880  OE2 GLU   120      81.628  31.642  29.377  1.00  0.00           O  
ATOM   1881  C   GLU   120      78.409  34.965  27.819  1.00  0.00           C  
ATOM   1882  O   GLU   120      78.254  34.616  28.987  1.00  0.00           O  
ATOM   1883  N   ARG   121      77.856  36.090  27.366  1.00  0.00           N  
ATOM   1884  H   ARG   121      77.838  36.235  26.367  1.00  0.00           H  
ATOM   1885  CA  ARG   121      77.095  36.970  28.318  1.00  0.00           C  
ATOM   1886  HA  ARG   121      77.676  36.977  29.240  1.00  0.00           H  
ATOM   1887  CB  ARG   121      77.144  38.459  27.942  1.00  0.00           C  
ATOM   1888  HB2 ARG   121      76.616  39.041  28.698  1.00  0.00           H  
ATOM   1889  HB3 ARG   121      78.158  38.854  27.881  1.00  0.00           H  
ATOM   1890  CG  ARG   121      76.548  38.801  26.571  1.00  0.00           C  
ATOM   1891  HG2 ARG   121      77.182  38.434  25.764  1.00  0.00           H  
ATOM   1892  HG3 ARG   121      75.512  38.465  26.531  1.00  0.00           H  
ATOM   1893  CD  ARG   121      76.552  40.350  26.569  1.00  0.00           C  
ATOM   1894  HD2 ARG   121      76.157  40.839  27.459  1.00  0.00           H  
ATOM   1895  HD3 ARG   121      77.565  40.731  26.440  1.00  0.00           H  
ATOM   1896  NE  ARG   121      75.965  40.717  25.376  1.00  0.00           N  
ATOM   1897  HE  ARG   121      75.065  41.170  25.445  1.00  0.00           H  
ATOM   1898  CZ  ARG   121      76.533  41.197  24.209  1.00  0.00           C  
ATOM   1899  NH1 ARG   121      77.793  41.023  23.913  1.00  0.00           N  
ATOM   1900 HH11 ARG   121      78.466  40.661  24.574  1.00  0.00           H  
ATOM   1901 HH12 ARG   121      78.222  41.537  23.157  1.00  0.00           H  
ATOM   1902  NH2 ARG   121      75.885  41.817  23.260  1.00  0.00           N  
ATOM   1903 HH21 ARG   121      74.878  41.810  23.342  1.00  0.00           H  
ATOM   1904 HH22 ARG   121      76.304  41.979  22.356  1.00  0.00           H  
ATOM   1905  C   ARG   121      75.701  36.331  28.670  1.00  0.00           C  
ATOM   1906  O   ARG   121      75.240  36.426  29.769  1.00  0.00           O  
ATOM   1907  N   LYS   122      74.932  35.770  27.656  1.00  0.00           N  
ATOM   1908  H   LYS   122      75.417  35.689  26.774  1.00  0.00           H  
ATOM   1909  CA  LYS   122      73.729  34.979  27.740  1.00  0.00           C  
ATOM   1910  HA  LYS   122      73.031  35.609  28.292  1.00  0.00           H  
ATOM   1911  CB  LYS   122      73.296  34.743  26.289  1.00  0.00           C  
ATOM   1912  HB2 LYS   122      73.186  35.716  25.810  1.00  0.00           H  
ATOM   1913  HB3 LYS   122      74.069  34.208  25.738  1.00  0.00           H  
ATOM   1914  CG  LYS   122      71.958  33.944  26.229  1.00  0.00           C  
ATOM   1915  HG2 LYS   122      72.135  33.029  26.795  1.00  0.00           H  
ATOM   1916  HG3 LYS   122      71.119  34.537  26.593  1.00  0.00           H  
ATOM   1917  CD  LYS   122      71.680  33.524  24.726  1.00  0.00           C  
ATOM   1918  HD2 LYS   122      71.680  34.437  24.131  1.00  0.00           H  
ATOM   1919  HD3 LYS   122      72.498  32.875  24.414  1.00  0.00           H  
ATOM   1920  CE  LYS   122      70.397  32.802  24.315  1.00  0.00           C  
ATOM   1921  HE2 LYS   122      70.397  31.854  24.852  1.00  0.00           H  
ATOM   1922  HE3 LYS   122      69.523  33.398  24.577  1.00  0.00           H  
ATOM   1923  NZ  LYS   122      70.366  32.661  22.817  1.00  0.00           N  
ATOM   1924  HZ1 LYS   122      69.579  32.117  22.495  1.00  0.00           H  
ATOM   1925  HZ2 LYS   122      70.507  33.546  22.350  1.00  0.00           H  
ATOM   1926  HZ3 LYS   122      71.148  32.053  22.619  1.00  0.00           H  
ATOM   1927  C   LYS   122      73.882  33.713  28.620  1.00  0.00           C  
ATOM   1928  O   LYS   122      72.916  33.301  29.238  1.00  0.00           O  
ATOM   1929  N   ASP   123      75.128  33.212  28.732  1.00  0.00           N  
ATOM   1930  H   ASP   123      75.964  33.515  28.253  1.00  0.00           H  
ATOM   1931  CA  ASP   123      75.368  32.135  29.756  1.00  0.00           C  
ATOM   1932  HA  ASP   123      74.456  31.595  30.012  1.00  0.00           H  
ATOM   1933  CB  ASP   123      76.489  31.083  29.402  1.00  0.00           C  
ATOM   1934  HB2 ASP   123      77.262  31.727  28.981  1.00  0.00           H  
ATOM   1935  HB3 ASP   123      76.999  30.574  30.219  1.00  0.00           H  
ATOM   1936  CG  ASP   123      76.107  29.968  28.539  1.00  0.00           C  
ATOM   1937  OD1 ASP   123      76.983  29.168  28.090  1.00  0.00           O  
ATOM   1938  OD2 ASP   123      74.886  29.756  28.354  1.00  0.00           O  
ATOM   1939  C   ASP   123      75.767  32.796  31.082  1.00  0.00           C  
ATOM   1940  O   ASP   123      75.341  32.335  32.150  1.00  0.00           O  
ATOM   1941  N   MET   124      76.517  33.953  31.119  1.00  0.00           N  
ATOM   1942  H   MET   124      76.876  34.327  30.252  1.00  0.00           H  
ATOM   1943  CA  MET   124      76.894  34.556  32.375  1.00  0.00           C  
ATOM   1944  HA  MET   124      77.368  33.792  32.992  1.00  0.00           H  
ATOM   1945  CB  MET   124      78.080  35.584  32.221  1.00  0.00           C  
ATOM   1946  HB2 MET   124      78.787  35.269  31.453  1.00  0.00           H  
ATOM   1947  HB3 MET   124      77.613  36.440  31.735  1.00  0.00           H  
ATOM   1948  CG  MET   124      78.686  35.947  33.591  1.00  0.00           C  
ATOM   1949  HG2 MET   124      77.962  36.536  34.154  1.00  0.00           H  
ATOM   1950  HG3 MET   124      78.968  35.009  34.070  1.00  0.00           H  
ATOM   1951  SD  MET   124      80.120  37.032  33.508  1.00  0.00           S  
ATOM   1952  CE  MET   124      81.282  35.917  32.699  1.00  0.00           C  
ATOM   1953  HE1 MET   124      82.280  36.288  32.933  1.00  0.00           H  
ATOM   1954  HE2 MET   124      81.160  34.873  32.987  1.00  0.00           H  
ATOM   1955  HE3 MET   124      81.139  35.987  31.621  1.00  0.00           H  
ATOM   1956  C   MET   124      75.623  35.120  33.113  1.00  0.00           C  
ATOM   1957  O   MET   124      75.526  35.130  34.334  1.00  0.00           O  
ATOM   1958  N   GLN   125      74.556  35.552  32.424  1.00  0.00           N  
ATOM   1959  H   GLN   125      74.432  35.623  31.424  1.00  0.00           H  
ATOM   1960  CA  GLN   125      73.348  35.971  33.193  1.00  0.00           C  
ATOM   1961  HA  GLN   125      73.597  36.609  34.040  1.00  0.00           H  
ATOM   1962  CB  GLN   125      72.398  36.720  32.298  1.00  0.00           C  
ATOM   1963  HB2 GLN   125      71.664  37.282  32.876  1.00  0.00           H  
ATOM   1964  HB3 GLN   125      73.118  37.354  31.780  1.00  0.00           H  
ATOM   1965  CG  GLN   125      71.700  35.863  31.204  1.00  0.00           C  
ATOM   1966  HG2 GLN   125      72.425  35.136  30.839  1.00  0.00           H  
ATOM   1967  HG3 GLN   125      70.889  35.310  31.677  1.00  0.00           H  
ATOM   1968  CD  GLN   125      71.174  36.696  30.042  1.00  0.00           C  
ATOM   1969  OE1 GLN   125      71.200  37.937  29.902  1.00  0.00           O  
ATOM   1970  NE2 GLN   125      70.703  36.054  28.989  1.00  0.00           N  
ATOM   1971 HE21 GLN   125      70.282  36.535  28.207  1.00  0.00           H  
ATOM   1972 HE22 GLN   125      70.489  35.087  29.187  1.00  0.00           H  
ATOM   1973  C   GLN   125      72.637  34.732  33.818  1.00  0.00           C  
ATOM   1974  O   GLN   125      71.841  34.879  34.730  1.00  0.00           O  
ATOM   1975  N   THR   126      72.919  33.577  33.274  1.00  0.00           N  
ATOM   1976  H   THR   126      73.426  33.531  32.401  1.00  0.00           H  
ATOM   1977  CA  THR   126      72.444  32.398  33.931  1.00  0.00           C  
ATOM   1978  HA  THR   126      71.426  32.637  34.238  1.00  0.00           H  
ATOM   1979  CB  THR   126      72.368  31.183  32.946  1.00  0.00           C  
ATOM   1980  HB  THR   126      73.326  30.829  32.566  1.00  0.00           H  
ATOM   1981  CG2 THR   126      71.597  30.100  33.621  1.00  0.00           C  
ATOM   1982 HG21 THR   126      71.383  29.317  32.894  1.00  0.00           H  
ATOM   1983 HG22 THR   126      72.250  29.693  34.392  1.00  0.00           H  
ATOM   1984 HG23 THR   126      70.589  30.401  33.906  1.00  0.00           H  
ATOM   1985  OG1 THR   126      71.539  31.494  31.880  1.00  0.00           O  
ATOM   1986  HG1 THR   126      71.881  30.864  31.242  1.00  0.00           H  
ATOM   1987  C   THR   126      73.395  32.066  35.087  1.00  0.00           C  
ATOM   1988  O   THR   126      72.894  31.817  36.170  1.00  0.00           O  
ATOM   1989  N   LYS   127      74.753  32.152  35.054  1.00  0.00           N  
ATOM   1990  H   LYS   127      75.146  32.418  34.163  1.00  0.00           H  
ATOM   1991  CA  LYS   127      75.614  32.051  36.240  1.00  0.00           C  
ATOM   1992  HA  LYS   127      75.640  31.028  36.617  1.00  0.00           H  
ATOM   1993  CB  LYS   127      77.070  32.397  35.788  1.00  0.00           C  
ATOM   1994  HB2 LYS   127      77.109  33.412  35.394  1.00  0.00           H  
ATOM   1995  HB3 LYS   127      77.691  32.357  36.683  1.00  0.00           H  
ATOM   1996  CG  LYS   127      77.702  31.302  34.957  1.00  0.00           C  
ATOM   1997  HG2 LYS   127      77.546  30.387  35.527  1.00  0.00           H  
ATOM   1998  HG3 LYS   127      77.117  31.195  34.043  1.00  0.00           H  
ATOM   1999  CD  LYS   127      79.104  31.572  34.430  1.00  0.00           C  
ATOM   2000  HD2 LYS   127      79.089  32.495  33.850  1.00  0.00           H  
ATOM   2001  HD3 LYS   127      79.721  31.807  35.298  1.00  0.00           H  
ATOM   2002  CE  LYS   127      79.575  30.431  33.594  1.00  0.00           C  
ATOM   2003  HE2 LYS   127      79.783  29.639  34.314  1.00  0.00           H  
ATOM   2004  HE3 LYS   127      78.792  30.221  32.866  1.00  0.00           H  
ATOM   2005  NZ  LYS   127      80.843  30.793  32.895  1.00  0.00           N  
ATOM   2006  HZ1 LYS   127      81.597  30.809  33.567  1.00  0.00           H  
ATOM   2007  HZ2 LYS   127      81.131  30.065  32.258  1.00  0.00           H  
ATOM   2008  HZ3 LYS   127      80.635  31.644  32.393  1.00  0.00           H  
ATOM   2009  C   LYS   127      75.169  32.936  37.431  1.00  0.00           C  
ATOM   2010  O   LYS   127      75.059  32.511  38.551  1.00  0.00           O  
ATOM   2011  N   GLU   128      74.812  34.227  37.141  1.00  0.00           N  
ATOM   2012  H   GLU   128      74.865  34.523  36.176  1.00  0.00           H  
ATOM   2013  CA  GLU   128      74.158  35.042  38.161  1.00  0.00           C  
ATOM   2014  HA  GLU   128      74.906  35.151  38.946  1.00  0.00           H  
ATOM   2015  CB  GLU   128      73.766  36.442  37.549  1.00  0.00           C  
ATOM   2016  HB2 GLU   128      74.677  36.835  37.099  1.00  0.00           H  
ATOM   2017  HB3 GLU   128      73.022  36.153  36.806  1.00  0.00           H  
ATOM   2018  CG  GLU   128      73.166  37.455  38.469  1.00  0.00           C  
ATOM   2019  HG2 GLU   128      72.241  36.962  38.767  1.00  0.00           H  
ATOM   2020  HG3 GLU   128      73.894  37.565  39.272  1.00  0.00           H  
ATOM   2021  CD  GLU   128      73.046  38.781  37.822  1.00  0.00           C  
ATOM   2022  OE1 GLU   128      72.566  38.844  36.710  1.00  0.00           O  
ATOM   2023  OE2 GLU   128      73.531  39.795  38.402  1.00  0.00           O  
ATOM   2024  C   GLU   128      72.847  34.457  38.791  1.00  0.00           C  
ATOM   2025  O   GLU   128      72.763  34.432  40.028  1.00  0.00           O  
ATOM   2026  N   LEU   129      71.826  34.002  37.987  1.00  0.00           N  
ATOM   2027  H   LEU   129      71.965  34.175  37.002  1.00  0.00           H  
ATOM   2028  CA  LEU   129      70.418  33.540  38.370  1.00  0.00           C  
ATOM   2029  HA  LEU   129      69.959  34.280  39.024  1.00  0.00           H  
ATOM   2030  CB  LEU   129      69.584  33.451  37.065  1.00  0.00           C  
ATOM   2031  HB2 LEU   129      69.518  34.469  36.683  1.00  0.00           H  
ATOM   2032  HB3 LEU   129      70.238  33.016  36.308  1.00  0.00           H  
ATOM   2033  CG  LEU   129      68.286  32.568  37.055  1.00  0.00           C  
ATOM   2034  HG  LEU   129      68.493  31.529  37.314  1.00  0.00           H  
ATOM   2035  CD1 LEU   129      67.343  33.118  38.119  1.00  0.00           C  
ATOM   2036 HD11 LEU   129      67.074  34.174  38.099  1.00  0.00           H  
ATOM   2037 HD12 LEU   129      66.377  32.666  37.895  1.00  0.00           H  
ATOM   2038 HD13 LEU   129      67.765  32.818  39.078  1.00  0.00           H  
ATOM   2039  CD2 LEU   129      67.835  32.753  35.605  1.00  0.00           C  
ATOM   2040 HD21 LEU   129      67.699  33.802  35.342  1.00  0.00           H  
ATOM   2041 HD22 LEU   129      68.594  32.383  34.916  1.00  0.00           H  
ATOM   2042 HD23 LEU   129      66.937  32.181  35.371  1.00  0.00           H  
ATOM   2043  C   LEU   129      70.554  32.141  39.020  1.00  0.00           C  
ATOM   2044  O   LEU   129      69.939  31.804  40.030  1.00  0.00           O  
ATOM   2045  N   ASN   130      71.497  31.308  38.508  1.00  0.00           N  
ATOM   2046  H   ASN   130      72.073  31.721  37.788  1.00  0.00           H  
ATOM   2047  CA  ASN   130      71.701  29.957  39.047  1.00  0.00           C  
ATOM   2048  HA  ASN   130      70.708  29.511  39.100  1.00  0.00           H  
ATOM   2049  CB  ASN   130      72.499  29.127  37.970  1.00  0.00           C  
ATOM   2050  HB2 ASN   130      72.290  29.353  36.925  1.00  0.00           H  
ATOM   2051  HB3 ASN   130      73.573  29.299  38.043  1.00  0.00           H  
ATOM   2052  CG  ASN   130      72.350  27.567  38.006  1.00  0.00           C  
ATOM   2053  OD1 ASN   130      71.733  27.034  38.855  1.00  0.00           O  
ATOM   2054  ND2 ASN   130      72.847  26.885  37.051  1.00  0.00           N  
ATOM   2055 HD21 ASN   130      72.844  25.875  37.008  1.00  0.00           H  
ATOM   2056 HD22 ASN   130      73.427  27.355  36.371  1.00  0.00           H  
ATOM   2057  C   ASN   130      72.424  29.962  40.404  1.00  0.00           C  
ATOM   2058  O   ASN   130      72.008  29.218  41.322  1.00  0.00           O  
ATOM   2059  N   ASN   131      73.409  30.890  40.650  1.00  0.00           N  
ATOM   2060  H   ASN   131      73.728  31.539  39.944  1.00  0.00           H  
ATOM   2061  CA  ASN   131      73.974  31.167  42.006  1.00  0.00           C  
ATOM   2062  HA  ASN   131      74.017  30.181  42.470  1.00  0.00           H  
ATOM   2063  CB  ASN   131      75.378  31.778  41.963  1.00  0.00           C  
ATOM   2064  HB2 ASN   131      75.280  32.747  41.472  1.00  0.00           H  
ATOM   2065  HB3 ASN   131      75.645  32.035  42.988  1.00  0.00           H  
ATOM   2066  CG  ASN   131      76.587  30.989  41.462  1.00  0.00           C  
ATOM   2067  OD1 ASN   131      77.446  30.374  42.189  1.00  0.00           O  
ATOM   2068  ND2 ASN   131      76.737  30.975  40.160  1.00  0.00           N  
ATOM   2069 HD21 ASN   131      77.538  30.489  39.784  1.00  0.00           H  
ATOM   2070 HD22 ASN   131      76.145  31.524  39.553  1.00  0.00           H  
ATOM   2071  C   ASN   131      72.957  31.902  42.843  1.00  0.00           C  
ATOM   2072  O   ASN   131      72.950  31.612  44.056  1.00  0.00           O  
ATOM   2073  N   GLY   132      71.982  32.647  42.309  1.00  0.00           N  
ATOM   2074  H   GLY   132      72.002  32.905  41.333  1.00  0.00           H  
ATOM   2075  CA  GLY   132      70.948  33.304  43.047  1.00  0.00           C  
ATOM   2076  HA2 GLY   132      71.394  33.824  43.895  1.00  0.00           H  
ATOM   2077  HA3 GLY   132      70.596  34.251  42.638  1.00  0.00           H  
ATOM   2078  C   GLY   132      69.895  32.271  43.560  1.00  0.00           C  
ATOM   2079  O   GLY   132      69.355  32.356  44.671  1.00  0.00           O  
ATOM   2080  N   ARG   133      69.654  31.242  42.755  1.00  0.00           N  
ATOM   2081  H   ARG   133      69.959  31.282  41.792  1.00  0.00           H  
ATOM   2082  CA  ARG   133      68.740  30.125  43.084  1.00  0.00           C  
ATOM   2083  HA  ARG   133      67.810  30.525  43.489  1.00  0.00           H  
ATOM   2084  CB  ARG   133      68.422  29.262  41.792  1.00  0.00           C  
ATOM   2085  HB2 ARG   133      69.375  29.137  41.278  1.00  0.00           H  
ATOM   2086  HB3 ARG   133      68.147  28.255  42.108  1.00  0.00           H  
ATOM   2087  CG  ARG   133      67.301  29.898  40.991  1.00  0.00           C  
ATOM   2088  HG2 ARG   133      66.312  29.813  41.441  1.00  0.00           H  
ATOM   2089  HG3 ARG   133      67.535  30.950  40.829  1.00  0.00           H  
ATOM   2090  CD  ARG   133      67.216  29.071  39.729  1.00  0.00           C  
ATOM   2091  HD2 ARG   133      68.141  29.211  39.171  1.00  0.00           H  
ATOM   2092  HD3 ARG   133      67.072  28.023  39.993  1.00  0.00           H  
ATOM   2093  NE  ARG   133      66.090  29.477  38.857  1.00  0.00           N  
ATOM   2094  HE  ARG   133      65.242  29.836  39.272  1.00  0.00           H  
ATOM   2095  CZ  ARG   133      66.178  29.445  37.521  1.00  0.00           C  
ATOM   2096  NH1 ARG   133      67.133  28.781  36.998  1.00  0.00           N  
ATOM   2097 HH11 ARG   133      67.722  28.255  37.629  1.00  0.00           H  
ATOM   2098 HH12 ARG   133      67.230  28.677  35.998  1.00  0.00           H  
ATOM   2099  NH2 ARG   133      65.290  29.996  36.769  1.00  0.00           N  
ATOM   2100 HH21 ARG   133      64.463  30.419  37.164  1.00  0.00           H  
ATOM   2101 HH22 ARG   133      65.168  29.716  35.806  1.00  0.00           H  
ATOM   2102  C   ARG   133      69.149  29.160  44.176  1.00  0.00           C  
ATOM   2103  O   ARG   133      68.385  28.783  45.019  1.00  0.00           O  
ATOM   2104  N   LEU   134      70.471  28.890  44.235  1.00  0.00           N  
ATOM   2105  H   LEU   134      71.139  29.159  43.527  1.00  0.00           H  
ATOM   2106  CA  LEU   134      71.031  28.152  45.407  1.00  0.00           C  
ATOM   2107  HA  LEU   134      70.484  27.213  45.499  1.00  0.00           H  
ATOM   2108  CB  LEU   134      72.443  27.770  44.999  1.00  0.00           C  
ATOM   2109  HB2 LEU   134      72.499  27.107  44.135  1.00  0.00           H  
ATOM   2110  HB3 LEU   134      72.924  28.713  44.740  1.00  0.00           H  
ATOM   2111  CG  LEU   134      73.307  27.224  46.172  1.00  0.00           C  
ATOM   2112  HG  LEU   134      73.559  27.961  46.934  1.00  0.00           H  
ATOM   2113  CD1 LEU   134      72.736  25.921  46.813  1.00  0.00           C  
ATOM   2114 HD11 LEU   134      71.759  26.128  47.251  1.00  0.00           H  
ATOM   2115 HD12 LEU   134      72.514  25.076  46.162  1.00  0.00           H  
ATOM   2116 HD13 LEU   134      73.283  25.614  47.705  1.00  0.00           H  
ATOM   2117  CD2 LEU   134      74.773  26.865  45.667  1.00  0.00           C  
ATOM   2118 HD21 LEU   134      74.732  26.008  44.994  1.00  0.00           H  
ATOM   2119 HD22 LEU   134      75.263  27.596  45.023  1.00  0.00           H  
ATOM   2120 HD23 LEU   134      75.487  26.590  46.443  1.00  0.00           H  
ATOM   2121  C   LEU   134      71.045  28.997  46.704  1.00  0.00           C  
ATOM   2122  O   LEU   134      70.785  28.483  47.844  1.00  0.00           O  
ATOM   2123  N   ALA   135      71.249  30.280  46.586  1.00  0.00           N  
ATOM   2124  H   ALA   135      71.393  30.649  45.657  1.00  0.00           H  
ATOM   2125  CA  ALA   135      71.231  31.216  47.692  1.00  0.00           C  
ATOM   2126  HA  ALA   135      71.967  30.888  48.426  1.00  0.00           H  
ATOM   2127  CB  ALA   135      71.857  32.549  47.224  1.00  0.00           C  
ATOM   2128  HB1 ALA   135      72.853  32.390  46.812  1.00  0.00           H  
ATOM   2129  HB2 ALA   135      71.160  33.056  46.556  1.00  0.00           H  
ATOM   2130  HB3 ALA   135      71.917  33.177  48.112  1.00  0.00           H  
ATOM   2131  C   ALA   135      69.789  31.434  48.299  1.00  0.00           C  
ATOM   2132  O   ALA   135      69.542  31.418  49.545  1.00  0.00           O  
ATOM   2133  N   MET   136      68.766  31.585  47.423  1.00  0.00           N  
ATOM   2134  H   MET   136      69.001  31.710  46.449  1.00  0.00           H  
ATOM   2135  CA  MET   136      67.325  31.619  47.780  1.00  0.00           C  
ATOM   2136  HA  MET   136      67.134  32.489  48.409  1.00  0.00           H  
ATOM   2137  CB  MET   136      66.472  31.743  46.484  1.00  0.00           C  
ATOM   2138  HB2 MET   136      66.819  31.085  45.687  1.00  0.00           H  
ATOM   2139  HB3 MET   136      65.437  31.583  46.789  1.00  0.00           H  
ATOM   2140  CG  MET   136      66.447  33.179  45.846  1.00  0.00           C  
ATOM   2141  HG2 MET   136      66.322  33.880  46.671  1.00  0.00           H  
ATOM   2142  HG3 MET   136      67.334  33.450  45.274  1.00  0.00           H  
ATOM   2143  SD  MET   136      65.050  33.404  44.707  1.00  0.00           S  
ATOM   2144  CE  MET   136      65.917  32.820  43.232  1.00  0.00           C  
ATOM   2145  HE1 MET   136      66.251  31.863  43.632  1.00  0.00           H  
ATOM   2146  HE2 MET   136      65.211  32.811  42.401  1.00  0.00           H  
ATOM   2147  HE3 MET   136      66.771  33.457  43.004  1.00  0.00           H  
ATOM   2148  C   MET   136      66.950  30.299  48.543  1.00  0.00           C  
ATOM   2149  O   MET   136      66.218  30.313  49.541  1.00  0.00           O  
ATOM   2150  N   ILE   137      67.446  29.122  48.080  1.00  0.00           N  
ATOM   2151  H   ILE   137      68.018  29.199  47.250  1.00  0.00           H  
ATOM   2152  CA  ILE   137      67.312  27.828  48.802  1.00  0.00           C  
ATOM   2153  HA  ILE   137      66.232  27.699  48.867  1.00  0.00           H  
ATOM   2154  CB  ILE   137      67.842  26.683  47.834  1.00  0.00           C  
ATOM   2155  HB  ILE   137      68.623  27.165  47.246  1.00  0.00           H  
ATOM   2156  CG2 ILE   137      68.370  25.408  48.489  1.00  0.00           C  
ATOM   2157 HG21 ILE   137      67.754  24.710  49.056  1.00  0.00           H  
ATOM   2158 HG22 ILE   137      68.695  24.740  47.691  1.00  0.00           H  
ATOM   2159 HG23 ILE   137      69.198  25.729  49.121  1.00  0.00           H  
ATOM   2160  CG1 ILE   137      66.686  26.300  46.914  1.00  0.00           C  
ATOM   2161 HG12 ILE   137      65.822  25.966  47.488  1.00  0.00           H  
ATOM   2162 HG13 ILE   137      66.280  27.227  46.510  1.00  0.00           H  
ATOM   2163  CD1 ILE   137      67.001  25.319  45.786  1.00  0.00           C  
ATOM   2164 HD11 ILE   137      67.287  24.338  46.166  1.00  0.00           H  
ATOM   2165 HD12 ILE   137      66.099  25.243  45.180  1.00  0.00           H  
ATOM   2166 HD13 ILE   137      67.827  25.801  45.263  1.00  0.00           H  
ATOM   2167  C   ILE   137      67.874  27.858  50.234  1.00  0.00           C  
ATOM   2168  O   ILE   137      67.248  27.537  51.212  1.00  0.00           O  
ATOM   2169  N   ALA   138      69.166  28.340  50.287  1.00  0.00           N  
ATOM   2170  H   ALA   138      69.521  28.444  49.348  1.00  0.00           H  
ATOM   2171  CA  ALA   138      70.037  28.285  51.463  1.00  0.00           C  
ATOM   2172  HA  ALA   138      70.042  27.317  51.964  1.00  0.00           H  
ATOM   2173  CB  ALA   138      71.425  28.632  51.021  1.00  0.00           C  
ATOM   2174  HB1 ALA   138      72.109  28.384  51.833  1.00  0.00           H  
ATOM   2175  HB2 ALA   138      71.731  28.081  50.132  1.00  0.00           H  
ATOM   2176  HB3 ALA   138      71.450  29.690  50.761  1.00  0.00           H  
ATOM   2177  C   ALA   138      69.629  29.197  52.571  1.00  0.00           C  
ATOM   2178  O   ALA   138      69.670  28.830  53.731  1.00  0.00           O  
ATOM   2179  N   ILE   139      69.235  30.463  52.265  1.00  0.00           N  
ATOM   2180  H   ILE   139      69.253  30.639  51.271  1.00  0.00           H  
ATOM   2181  CA  ILE   139      68.670  31.400  53.204  1.00  0.00           C  
ATOM   2182  HA  ILE   139      69.276  31.396  54.111  1.00  0.00           H  
ATOM   2183  CB  ILE   139      68.645  32.828  52.616  1.00  0.00           C  
ATOM   2184  HB  ILE   139      69.591  32.913  52.080  1.00  0.00           H  
ATOM   2185  CG2 ILE   139      67.508  33.004  51.491  1.00  0.00           C  
ATOM   2186 HG21 ILE   139      67.750  33.591  50.604  1.00  0.00           H  
ATOM   2187 HG22 ILE   139      67.197  32.073  51.017  1.00  0.00           H  
ATOM   2188 HG23 ILE   139      66.616  33.389  51.985  1.00  0.00           H  
ATOM   2189  CG1 ILE   139      68.754  33.978  53.636  1.00  0.00           C  
ATOM   2190 HG12 ILE   139      67.762  34.148  54.055  1.00  0.00           H  
ATOM   2191 HG13 ILE   139      69.423  33.599  54.409  1.00  0.00           H  
ATOM   2192  CD1 ILE   139      69.367  35.266  53.060  1.00  0.00           C  
ATOM   2193 HD11 ILE   139      68.824  35.635  52.190  1.00  0.00           H  
ATOM   2194 HD12 ILE   139      69.316  36.013  53.852  1.00  0.00           H  
ATOM   2195 HD13 ILE   139      70.438  35.118  52.915  1.00  0.00           H  
ATOM   2196  C   ILE   139      67.312  30.992  53.743  1.00  0.00           C  
ATOM   2197  O   ILE   139      67.094  31.152  54.992  1.00  0.00           O  
ATOM   2198  N   ALA   140      66.426  30.321  52.948  1.00  0.00           N  
ATOM   2199  H   ALA   140      66.549  30.292  51.946  1.00  0.00           H  
ATOM   2200  CA  ALA   140      65.208  29.758  53.519  1.00  0.00           C  
ATOM   2201  HA  ALA   140      64.601  30.447  54.106  1.00  0.00           H  
ATOM   2202  CB  ALA   140      64.330  29.243  52.372  1.00  0.00           C  
ATOM   2203  HB1 ALA   140      64.949  28.652  51.696  1.00  0.00           H  
ATOM   2204  HB2 ALA   140      63.614  28.583  52.862  1.00  0.00           H  
ATOM   2205  HB3 ALA   140      63.819  30.071  51.881  1.00  0.00           H  
ATOM   2206  C   ALA   140      65.578  28.637  54.456  1.00  0.00           C  
ATOM   2207  O   ALA   140      64.960  28.421  55.499  1.00  0.00           O  
ATOM   2208  N   ALA   141      66.625  27.838  54.130  1.00  0.00           N  
ATOM   2209  H   ALA   141      66.990  27.872  53.189  1.00  0.00           H  
ATOM   2210  CA  ALA   141      67.002  26.732  54.954  1.00  0.00           C  
ATOM   2211  HA  ALA   141      66.096  26.205  55.253  1.00  0.00           H  
ATOM   2212  CB  ALA   141      67.899  25.755  54.150  1.00  0.00           C  
ATOM   2213  HB1 ALA   141      68.763  26.234  53.690  1.00  0.00           H  
ATOM   2214  HB2 ALA   141      68.191  25.002  54.881  1.00  0.00           H  
ATOM   2215  HB3 ALA   141      67.283  25.299  53.374  1.00  0.00           H  
ATOM   2216  C   ALA   141      67.616  27.140  56.310  1.00  0.00           C  
ATOM   2217  O   ALA   141      67.358  26.567  57.308  1.00  0.00           O  
ATOM   2218  N   PHE   142      68.489  28.140  56.229  1.00  0.00           N  
ATOM   2219  H   PHE   142      68.717  28.528  55.325  1.00  0.00           H  
ATOM   2220  CA  PHE   142      68.994  28.630  57.432  1.00  0.00           C  
ATOM   2221  HA  PHE   142      69.490  27.822  57.970  1.00  0.00           H  
ATOM   2222  CB  PHE   142      69.999  29.752  57.007  1.00  0.00           C  
ATOM   2223  HB2 PHE   142      70.623  29.345  56.212  1.00  0.00           H  
ATOM   2224  HB3 PHE   142      69.509  30.607  56.542  1.00  0.00           H  
ATOM   2225  CG  PHE   142      70.957  30.200  58.154  1.00  0.00           C  
ATOM   2226  CD1 PHE   142      70.982  31.492  58.622  1.00  0.00           C  
ATOM   2227  HD1 PHE   142      70.290  32.239  58.260  1.00  0.00           H  
ATOM   2228  CE1 PHE   142      71.889  31.828  59.643  1.00  0.00           C  
ATOM   2229  HE1 PHE   142      71.797  32.838  60.014  1.00  0.00           H  
ATOM   2230  CZ  PHE   142      72.818  30.872  60.181  1.00  0.00           C  
ATOM   2231  HZ  PHE   142      73.471  31.154  60.993  1.00  0.00           H  
ATOM   2232  CE2 PHE   142      72.880  29.596  59.615  1.00  0.00           C  
ATOM   2233  HE2 PHE   142      73.491  28.851  60.102  1.00  0.00           H  
ATOM   2234  CD2 PHE   142      71.992  29.299  58.565  1.00  0.00           C  
ATOM   2235  HD2 PHE   142      71.948  28.325  58.100  1.00  0.00           H  
ATOM   2236  C   PHE   142      67.885  29.145  58.343  1.00  0.00           C  
ATOM   2237  O   PHE   142      67.960  29.028  59.595  1.00  0.00           O  
ATOM   2238  N   VAL   143      66.821  29.762  57.815  1.00  0.00           N  
ATOM   2239  H   VAL   143      66.820  29.882  56.812  1.00  0.00           H  
ATOM   2240  CA  VAL   143      65.619  30.202  58.475  1.00  0.00           C  
ATOM   2241  HA  VAL   143      65.888  30.695  59.409  1.00  0.00           H  
ATOM   2242  CB  VAL   143      64.812  31.185  57.624  1.00  0.00           C  
ATOM   2243  HB  VAL   143      64.531  30.739  56.670  1.00  0.00           H  
ATOM   2244  CG1 VAL   143      63.461  31.545  58.315  1.00  0.00           C  
ATOM   2245 HG11 VAL   143      63.133  32.411  57.739  1.00  0.00           H  
ATOM   2246 HG12 VAL   143      62.650  30.816  58.292  1.00  0.00           H  
ATOM   2247 HG13 VAL   143      63.522  31.973  59.315  1.00  0.00           H  
ATOM   2248  CG2 VAL   143      65.638  32.438  57.494  1.00  0.00           C  
ATOM   2249 HG21 VAL   143      65.166  33.247  56.937  1.00  0.00           H  
ATOM   2250 HG22 VAL   143      66.179  32.632  58.421  1.00  0.00           H  
ATOM   2251 HG23 VAL   143      66.454  32.152  56.829  1.00  0.00           H  
ATOM   2252  C   VAL   143      64.780  29.025  59.076  1.00  0.00           C  
ATOM   2253  O   VAL   143      64.461  29.035  60.269  1.00  0.00           O  
ATOM   2254  N   ALA   144      64.453  28.009  58.251  1.00  0.00           N  
ATOM   2255  H   ALA   144      64.726  28.084  57.282  1.00  0.00           H  
ATOM   2256  CA  ALA   144      63.858  26.755  58.726  1.00  0.00           C  
ATOM   2257  HA  ALA   144      62.941  27.081  59.218  1.00  0.00           H  
ATOM   2258  CB  ALA   144      63.417  25.855  57.649  1.00  0.00           C  
ATOM   2259  HB1 ALA   144      64.281  25.616  57.029  1.00  0.00           H  
ATOM   2260  HB2 ALA   144      63.076  24.920  58.092  1.00  0.00           H  
ATOM   2261  HB3 ALA   144      62.688  26.356  57.011  1.00  0.00           H  
ATOM   2262  C   ALA   144      64.594  25.976  59.770  1.00  0.00           C  
ATOM   2263  O   ALA   144      63.983  25.528  60.748  1.00  0.00           O  
ATOM   2264  N   GLN   145      65.888  25.829  59.610  1.00  0.00           N  
ATOM   2265  H   GLN   145      66.314  26.191  58.769  1.00  0.00           H  
ATOM   2266  CA  GLN   145      66.726  25.154  60.571  1.00  0.00           C  
ATOM   2267  HA  GLN   145      66.349  24.177  60.876  1.00  0.00           H  
ATOM   2268  CB  GLN   145      68.144  24.919  59.904  1.00  0.00           C  
ATOM   2269  HB2 GLN   145      68.420  25.913  59.553  1.00  0.00           H  
ATOM   2270  HB3 GLN   145      68.885  24.614  60.643  1.00  0.00           H  
ATOM   2271  CG  GLN   145      68.070  23.861  58.830  1.00  0.00           C  
ATOM   2272  HG2 GLN   145      68.236  22.924  59.361  1.00  0.00           H  
ATOM   2273  HG3 GLN   145      67.107  23.771  58.328  1.00  0.00           H  
ATOM   2274  CD  GLN   145      69.021  24.009  57.684  1.00  0.00           C  
ATOM   2275  OE1 GLN   145      68.746  23.360  56.642  1.00  0.00           O  
ATOM   2276  NE2 GLN   145      70.206  24.619  57.735  1.00  0.00           N  
ATOM   2277 HE21 GLN   145      70.819  24.295  57.000  1.00  0.00           H  
ATOM   2278 HE22 GLN   145      70.496  25.137  58.552  1.00  0.00           H  
ATOM   2279  C   GLN   145      66.833  25.904  61.943  1.00  0.00           C  
ATOM   2280  O   GLN   145      66.717  25.245  62.977  1.00  0.00           O  
ATOM   2281  N   GLU   146      66.703  27.229  61.984  1.00  0.00           N  
ATOM   2282  H   GLU   146      66.661  27.637  61.061  1.00  0.00           H  
ATOM   2283  CA  GLU   146      66.741  28.126  63.153  1.00  0.00           C  
ATOM   2284  HA  GLU   146      67.526  27.836  63.851  1.00  0.00           H  
ATOM   2285  CB  GLU   146      67.086  29.640  62.611  1.00  0.00           C  
ATOM   2286  HB2 GLU   146      67.977  29.597  61.985  1.00  0.00           H  
ATOM   2287  HB3 GLU   146      66.352  29.983  61.882  1.00  0.00           H  
ATOM   2288  CG  GLU   146      67.064  30.668  63.770  1.00  0.00           C  
ATOM   2289  HG2 GLU   146      67.170  31.685  63.393  1.00  0.00           H  
ATOM   2290  HG3 GLU   146      66.054  30.551  64.162  1.00  0.00           H  
ATOM   2291  CD  GLU   146      68.152  30.538  64.787  1.00  0.00           C  
ATOM   2292  OE1 GLU   146      69.061  29.711  64.653  1.00  0.00           O  
ATOM   2293  OE2 GLU   146      68.067  31.159  65.841  1.00  0.00           O  
ATOM   2294  C   GLU   146      65.458  28.005  64.016  1.00  0.00           C  
ATOM   2295  O   GLU   146      65.504  27.931  65.215  1.00  0.00           O  
ATOM   2296  N   LEU   147      64.333  27.984  63.344  1.00  0.00           N  
ATOM   2297  H   LEU   147      64.462  28.065  62.345  1.00  0.00           H  
ATOM   2298  CA  LEU   147      63.071  27.808  63.915  1.00  0.00           C  
ATOM   2299  HA  LEU   147      63.062  28.442  64.801  1.00  0.00           H  
ATOM   2300  CB  LEU   147      61.977  28.166  62.862  1.00  0.00           C  
ATOM   2301  HB2 LEU   147      62.101  27.478  62.026  1.00  0.00           H  
ATOM   2302  HB3 LEU   147      61.005  28.135  63.354  1.00  0.00           H  
ATOM   2303  CG  LEU   147      62.167  29.681  62.418  1.00  0.00           C  
ATOM   2304  HG  LEU   147      63.169  29.991  62.119  1.00  0.00           H  
ATOM   2305  CD1 LEU   147      61.243  29.881  61.251  1.00  0.00           C  
ATOM   2306 HD11 LEU   147      60.208  29.901  61.591  1.00  0.00           H  
ATOM   2307 HD12 LEU   147      61.447  30.864  60.827  1.00  0.00           H  
ATOM   2308 HD13 LEU   147      61.463  29.146  60.476  1.00  0.00           H  
ATOM   2309  CD2 LEU   147      61.878  30.738  63.501  1.00  0.00           C  
ATOM   2310 HD21 LEU   147      60.912  30.573  63.977  1.00  0.00           H  
ATOM   2311 HD22 LEU   147      62.668  30.818  64.247  1.00  0.00           H  
ATOM   2312 HD23 LEU   147      61.813  31.739  63.074  1.00  0.00           H  
ATOM   2313  C   LEU   147      62.746  26.384  64.422  1.00  0.00           C  
ATOM   2314  O   LEU   147      61.949  26.275  65.353  1.00  0.00           O  
ATOM   2315  N   VAL   148      63.488  25.434  63.827  1.00  0.00           N  
ATOM   2316  H   VAL   148      64.091  25.678  63.055  1.00  0.00           H  
ATOM   2317  CA  VAL   148      63.450  24.024  64.294  1.00  0.00           C  
ATOM   2318  HA  VAL   148      62.412  23.891  64.597  1.00  0.00           H  
ATOM   2319  CB  VAL   148      63.491  22.979  63.118  1.00  0.00           C  
ATOM   2320  HB  VAL   148      64.313  23.303  62.480  1.00  0.00           H  
ATOM   2321  CG1 VAL   148      63.707  21.581  63.621  1.00  0.00           C  
ATOM   2322 HG11 VAL   148      63.580  20.793  62.878  1.00  0.00           H  
ATOM   2323 HG12 VAL   148      64.740  21.388  63.912  1.00  0.00           H  
ATOM   2324 HG13 VAL   148      62.950  21.482  64.399  1.00  0.00           H  
ATOM   2325  CG2 VAL   148      62.153  22.992  62.295  1.00  0.00           C  
ATOM   2326 HG21 VAL   148      62.174  22.426  61.364  1.00  0.00           H  
ATOM   2327 HG22 VAL   148      61.295  22.719  62.909  1.00  0.00           H  
ATOM   2328 HG23 VAL   148      61.869  23.980  61.933  1.00  0.00           H  
ATOM   2329  C   VAL   148      64.378  23.821  65.550  1.00  0.00           C  
ATOM   2330  O   VAL   148      63.924  23.441  66.612  1.00  0.00           O  
ATOM   2331  N   SER   149      65.684  24.062  65.393  1.00  0.00           N  
ATOM   2332  H   SER   149      66.007  24.537  64.562  1.00  0.00           H  
ATOM   2333  CA  SER   149      66.660  23.934  66.498  1.00  0.00           C  
ATOM   2334  HA  SER   149      66.220  24.305  67.424  1.00  0.00           H  
ATOM   2335  CB  SER   149      67.079  22.487  66.709  1.00  0.00           C  
ATOM   2336  HB2 SER   149      66.314  22.040  67.343  1.00  0.00           H  
ATOM   2337  HB3 SER   149      66.993  21.914  65.786  1.00  0.00           H  
ATOM   2338  OG  SER   149      68.280  22.404  67.450  1.00  0.00           O  
ATOM   2339  HG  SER   149      68.051  22.574  68.367  1.00  0.00           H  
ATOM   2340  C   SER   149      67.840  24.838  66.196  1.00  0.00           C  
ATOM   2341  O   SER   149      68.361  24.880  65.112  1.00  0.00           O  
ATOM   2342  N   GLY   150      68.335  25.520  67.236  1.00  0.00           N  
ATOM   2343  H   GLY   150      67.876  25.295  68.107  1.00  0.00           H  
ATOM   2344  CA  GLY   150      69.652  26.214  67.177  1.00  0.00           C  
ATOM   2345  HA2 GLY   150      69.565  26.881  66.319  1.00  0.00           H  
ATOM   2346  HA3 GLY   150      69.726  26.676  68.161  1.00  0.00           H  
ATOM   2347  C   GLY   150      70.937  25.402  66.978  1.00  0.00           C  
ATOM   2348  O   GLY   150      72.061  25.922  67.075  1.00  0.00           O  
ATOM   2349  N   GLU   151      70.816  24.091  66.983  1.00  0.00           N  
ATOM   2350  H   GLU   151      69.851  23.850  67.157  1.00  0.00           H  
ATOM   2351  CA  GLU   151      71.853  23.074  67.254  1.00  0.00           C  
ATOM   2352  HA  GLU   151      72.798  23.592  67.422  1.00  0.00           H  
ATOM   2353  CB  GLU   151      71.544  22.371  68.606  1.00  0.00           C  
ATOM   2354  HB2 GLU   151      70.646  21.762  68.501  1.00  0.00           H  
ATOM   2355  HB3 GLU   151      72.316  21.651  68.876  1.00  0.00           H  
ATOM   2356  CG  GLU   151      71.604  23.299  69.899  1.00  0.00           C  
ATOM   2357  HG2 GLU   151      71.019  24.207  69.754  1.00  0.00           H  
ATOM   2358  HG3 GLU   151      71.170  22.764  70.744  1.00  0.00           H  
ATOM   2359  CD  GLU   151      73.079  23.699  70.257  1.00  0.00           C  
ATOM   2360  OE1 GLU   151      73.379  24.432  71.218  1.00  0.00           O  
ATOM   2361  OE2 GLU   151      74.048  23.356  69.519  1.00  0.00           O  
ATOM   2362  C   GLU   151      72.139  22.067  66.127  1.00  0.00           C  
ATOM   2363  O   GLU   151      72.356  20.851  66.347  1.00  0.00           O  
ATOM   2364  N   GLU   152      72.116  22.524  64.887  1.00  0.00           N  
ATOM   2365  H   GLU   152      71.939  23.513  64.785  1.00  0.00           H  
ATOM   2366  CA  GLU   152      72.132  21.852  63.642  1.00  0.00           C  
ATOM   2367  HA  GLU   152      71.361  21.084  63.709  1.00  0.00           H  
ATOM   2368  CB  GLU   152      71.883  22.722  62.397  1.00  0.00           C  
ATOM   2369  HB2 GLU   152      71.681  22.042  61.570  1.00  0.00           H  
ATOM   2370  HB3 GLU   152      70.970  23.299  62.544  1.00  0.00           H  
ATOM   2371  CG  GLU   152      73.040  23.703  62.044  1.00  0.00           C  
ATOM   2372  HG2 GLU   152      73.976  23.160  61.911  1.00  0.00           H  
ATOM   2373  HG3 GLU   152      72.738  24.123  61.084  1.00  0.00           H  
ATOM   2374  CD  GLU   152      73.223  24.838  62.983  1.00  0.00           C  
ATOM   2375  OE1 GLU   152      74.323  25.456  63.049  1.00  0.00           O  
ATOM   2376  OE2 GLU   152      72.330  25.291  63.751  1.00  0.00           O  
ATOM   2377  C   GLU   152      73.384  21.002  63.456  1.00  0.00           C  
ATOM   2378  O   GLU   152      73.337  20.104  62.682  1.00  0.00           O  
ATOM   2379  N   ILE   153      74.586  21.395  64.052  1.00  0.00           N  
ATOM   2380  H   ILE   153      74.469  22.204  64.645  1.00  0.00           H  
ATOM   2381  CA  ILE   153      75.896  20.678  63.964  1.00  0.00           C  
ATOM   2382  HA  ILE   153      75.960  20.165  63.005  1.00  0.00           H  
ATOM   2383  CB  ILE   153      77.101  21.575  63.874  1.00  0.00           C  
ATOM   2384  HB  ILE   153      77.284  22.047  64.840  1.00  0.00           H  
ATOM   2385  CG2 ILE   153      78.494  20.922  63.586  1.00  0.00           C  
ATOM   2386 HG21 ILE   153      78.386  20.546  62.568  1.00  0.00           H  
ATOM   2387 HG22 ILE   153      79.410  21.484  63.768  1.00  0.00           H  
ATOM   2388 HG23 ILE   153      78.713  20.000  64.125  1.00  0.00           H  
ATOM   2389  CG1 ILE   153      76.931  22.807  62.991  1.00  0.00           C  
ATOM   2390 HG12 ILE   153      76.048  23.379  63.274  1.00  0.00           H  
ATOM   2391 HG13 ILE   153      77.757  23.500  63.148  1.00  0.00           H  
ATOM   2392  CD1 ILE   153      76.728  22.600  61.514  1.00  0.00           C  
ATOM   2393 HD11 ILE   153      75.805  22.078  61.261  1.00  0.00           H  
ATOM   2394 HD12 ILE   153      76.631  23.517  60.933  1.00  0.00           H  
ATOM   2395 HD13 ILE   153      77.561  22.013  61.127  1.00  0.00           H  
ATOM   2396  C   ILE   153      75.875  19.672  65.080  1.00  0.00           C  
ATOM   2397  O   ILE   153      76.926  19.151  65.397  1.00  0.00           O  
ATOM   2398  N   PHE   154      74.742  19.231  65.647  1.00  0.00           N  
ATOM   2399  H   PHE   154      73.954  19.861  65.613  1.00  0.00           H  
ATOM   2400  CA  PHE   154      74.821  18.205  66.680  1.00  0.00           C  
ATOM   2401  HA  PHE   154      75.534  17.418  66.432  1.00  0.00           H  
ATOM   2402  CB  PHE   154      75.120  18.781  68.048  1.00  0.00           C  
ATOM   2403  HB2 PHE   154      75.945  19.492  68.032  1.00  0.00           H  
ATOM   2404  HB3 PHE   154      74.394  19.445  68.518  1.00  0.00           H  
ATOM   2405  CG  PHE   154      75.294  17.674  69.061  1.00  0.00           C  
ATOM   2406  CD1 PHE   154      76.445  16.785  69.037  1.00  0.00           C  
ATOM   2407  HD1 PHE   154      77.286  16.988  68.390  1.00  0.00           H  
ATOM   2408  CE1 PHE   154      76.536  15.656  69.864  1.00  0.00           C  
ATOM   2409  HE1 PHE   154      77.443  15.070  69.893  1.00  0.00           H  
ATOM   2410  CZ  PHE   154      75.411  15.323  70.707  1.00  0.00           C  
ATOM   2411  HZ  PHE   154      75.532  14.507  71.404  1.00  0.00           H  
ATOM   2412  CE2 PHE   154      74.265  16.083  70.600  1.00  0.00           C  
ATOM   2413  HE2 PHE   154      73.501  15.889  71.339  1.00  0.00           H  
ATOM   2414  CD2 PHE   154      74.163  17.250  69.807  1.00  0.00           C  
ATOM   2415  HD2 PHE   154      73.251  17.828  69.828  1.00  0.00           H  
ATOM   2416  C   PHE   154      73.482  17.453  66.771  1.00  0.00           C  
ATOM   2417  O   PHE   154      73.375  16.236  66.792  1.00  0.00           O  
ATOM   2418  N   VAL   155      72.365  18.165  66.631  1.00  0.00           N  
ATOM   2419  H   VAL   155      72.518  19.158  66.736  1.00  0.00           H  
ATOM   2420  CA  VAL   155      70.989  17.613  66.776  1.00  0.00           C  
ATOM   2421  HA  VAL   155      70.997  17.197  67.784  1.00  0.00           H  
ATOM   2422  CB  VAL   155      69.974  18.786  66.619  1.00  0.00           C  
ATOM   2423  HB  VAL   155      70.425  19.695  67.018  1.00  0.00           H  
ATOM   2424  CG1 VAL   155      69.649  19.131  65.127  1.00  0.00           C  
ATOM   2425 HG11 VAL   155      69.050  20.041  65.100  1.00  0.00           H  
ATOM   2426 HG12 VAL   155      70.577  19.260  64.570  1.00  0.00           H  
ATOM   2427 HG13 VAL   155      69.041  18.378  64.625  1.00  0.00           H  
ATOM   2428  CG2 VAL   155      68.614  18.664  67.437  1.00  0.00           C  
ATOM   2429 HG21 VAL   155      68.910  18.588  68.484  1.00  0.00           H  
ATOM   2430 HG22 VAL   155      68.053  19.569  67.202  1.00  0.00           H  
ATOM   2431 HG23 VAL   155      67.980  17.801  67.238  1.00  0.00           H  
ATOM   2432  C   VAL   155      70.772  16.489  65.790  1.00  0.00           C  
ATOM   2433  O   VAL   155      70.090  15.535  66.221  1.00  0.00           O  
ATOM   2434  N   HIE   156      71.308  16.536  64.571  1.00  0.00           N  
ATOM   2435  H   HIE   156      71.855  17.373  64.427  1.00  0.00           H  
ATOM   2436  CA  HIE   156      71.291  15.524  63.535  1.00  0.00           C  
ATOM   2437  HA  HIE   156      70.257  15.470  63.195  1.00  0.00           H  
ATOM   2438  CB  HIE   156      72.073  15.921  62.213  1.00  0.00           C  
ATOM   2439  HB2 HIE   156      71.915  15.008  61.640  1.00  0.00           H  
ATOM   2440  HB3 HIE   156      71.623  16.827  61.807  1.00  0.00           H  
ATOM   2441  CG  HIE   156      73.540  16.103  62.470  1.00  0.00           C  
ATOM   2442  ND1 HIE   156      74.130  16.818  63.518  1.00  0.00           N  
ATOM   2443  CE1 HIE   156      75.430  16.914  63.263  1.00  0.00           C  
ATOM   2444  HE1 HIE   156      76.117  17.370  63.960  1.00  0.00           H  
ATOM   2445  NE2 HIE   156      75.759  16.246  62.148  1.00  0.00           N  
ATOM   2446  HE2 HIE   156      76.728  16.137  61.884  1.00  0.00           H  
ATOM   2447  CD2 HIE   156      74.538  15.753  61.592  1.00  0.00           C  
ATOM   2448  HD2 HIE   156      74.508  15.185  60.674  1.00  0.00           H  
ATOM   2449  C   HIE   156      71.843  14.125  64.031  1.00  0.00           C  
ATOM   2450  O   HIE   156      71.325  13.098  63.690  1.00  0.00           O  
ATOM   2451  N   LEU   157      72.887  14.180  64.946  1.00  0.00           N  
ATOM   2452  H   LEU   157      73.262  15.086  65.190  1.00  0.00           H  
ATOM   2453  CA  LEU   157      73.450  12.964  65.446  1.00  0.00           C  
ATOM   2454  HA  LEU   157      73.537  12.320  64.570  1.00  0.00           H  
ATOM   2455  CB  LEU   157      74.889  13.091  65.974  1.00  0.00           C  
ATOM   2456  HB2 LEU   157      74.846  13.549  66.962  1.00  0.00           H  
ATOM   2457  HB3 LEU   157      75.265  12.094  66.205  1.00  0.00           H  
ATOM   2458  CG  LEU   157      75.937  13.900  65.144  1.00  0.00           C  
ATOM   2459  HG  LEU   157      75.525  14.909  65.126  1.00  0.00           H  
ATOM   2460  CD1 LEU   157      77.211  14.084  65.924  1.00  0.00           C  
ATOM   2461 HD11 LEU   157      76.999  14.194  66.988  1.00  0.00           H  
ATOM   2462 HD12 LEU   157      77.911  13.251  65.867  1.00  0.00           H  
ATOM   2463 HD13 LEU   157      77.688  14.982  65.530  1.00  0.00           H  
ATOM   2464  CD2 LEU   157      76.103  13.250  63.818  1.00  0.00           C  
ATOM   2465 HD21 LEU   157      76.577  12.277  63.947  1.00  0.00           H  
ATOM   2466 HD22 LEU   157      75.189  13.192  63.226  1.00  0.00           H  
ATOM   2467 HD23 LEU   157      76.889  13.820  63.321  1.00  0.00           H  
ATOM   2468  C   LEU   157      72.563  12.275  66.505  1.00  0.00           C  
ATOM   2469  O   LEU   157      72.702  11.046  66.679  1.00  0.00           O  
ATOM   2470  N   PHE   158      71.829  13.024  67.373  1.00  0.00           N  
ATOM   2471  H   PHE   158      71.783  14.015  67.182  1.00  0.00           H  
ATOM   2472  CA  PHE   158      71.142  12.374  68.555  1.00  0.00           C  
ATOM   2473  HA  PHE   158      71.467  11.339  68.660  1.00  0.00           H  
ATOM   2474  CB  PHE   158      71.422  13.046  69.974  1.00  0.00           C  
ATOM   2475  HB2 PHE   158      71.305  12.308  70.767  1.00  0.00           H  
ATOM   2476  HB3 PHE   158      72.462  13.367  69.912  1.00  0.00           H  
ATOM   2477  CG  PHE   158      70.680  14.256  70.360  1.00  0.00           C  
ATOM   2478  CD1 PHE   158      69.496  14.123  71.158  1.00  0.00           C  
ATOM   2479  HD1 PHE   158      69.053  13.174  71.420  1.00  0.00           H  
ATOM   2480  CE1 PHE   158      68.924  15.308  71.742  1.00  0.00           C  
ATOM   2481  HE1 PHE   158      68.132  15.162  72.461  1.00  0.00           H  
ATOM   2482  CZ  PHE   158      69.446  16.573  71.350  1.00  0.00           C  
ATOM   2483  HZ  PHE   158      69.039  17.444  71.841  1.00  0.00           H  
ATOM   2484  CE2 PHE   158      70.454  16.711  70.395  1.00  0.00           C  
ATOM   2485  HE2 PHE   158      70.841  17.665  70.070  1.00  0.00           H  
ATOM   2486  CD2 PHE   158      71.074  15.554  69.872  1.00  0.00           C  
ATOM   2487  HD2 PHE   158      71.805  15.647  69.083  1.00  0.00           H  
ATOM   2488  C   PHE   158      69.634  12.117  68.259  1.00  0.00           C  
ATOM   2489  O   PHE   158      68.955  11.390  69.002  1.00  0.00           O  
ATOM   2490  N   LYS   159      69.033  12.796  67.260  1.00  0.00           N  
ATOM   2491  H   LYS   159      69.587  13.517  66.819  1.00  0.00           H  
ATOM   2492  CA  LYS   159      67.632  12.649  66.778  1.00  0.00           C  
ATOM   2493  HA  LYS   159      67.142  11.837  67.316  1.00  0.00           H  
ATOM   2494  CB  LYS   159      66.909  13.972  67.164  1.00  0.00           C  
ATOM   2495  HB2 LYS   159      67.030  14.749  66.410  1.00  0.00           H  
ATOM   2496  HB3 LYS   159      65.842  13.748  67.150  1.00  0.00           H  
ATOM   2497  CG  LYS   159      67.135  14.660  68.533  1.00  0.00           C  
ATOM   2498  HG2 LYS   159      67.045  13.975  69.376  1.00  0.00           H  
ATOM   2499  HG3 LYS   159      68.173  14.960  68.676  1.00  0.00           H  
ATOM   2500  CD  LYS   159      66.159  15.750  68.822  1.00  0.00           C  
ATOM   2501  HD2 LYS   159      66.061  16.332  67.906  1.00  0.00           H  
ATOM   2502  HD3 LYS   159      65.246  15.215  69.083  1.00  0.00           H  
ATOM   2503  CE  LYS   159      66.660  16.577  70.082  1.00  0.00           C  
ATOM   2504  HE2 LYS   159      66.716  15.803  70.847  1.00  0.00           H  
ATOM   2505  HE3 LYS   159      67.664  16.966  69.912  1.00  0.00           H  
ATOM   2506  NZ  LYS   159      65.806  17.664  70.512  1.00  0.00           N  
ATOM   2507  HZ1 LYS   159      65.113  17.349  71.176  1.00  0.00           H  
ATOM   2508  HZ2 LYS   159      66.283  18.521  70.752  1.00  0.00           H  
ATOM   2509  HZ3 LYS   159      65.374  18.114  69.717  1.00  0.00           H  
ATOM   2510  C   LYS   159      67.548  12.294  65.241  1.00  0.00           C  
ATOM   2511  O   LYS   159      68.314  12.841  64.403  1.00  0.00           O  
ATOM   2512  N   ARG   160      66.492  11.584  64.788  1.00  0.00           N  
ATOM   2513  H   ARG   160      65.808  11.270  65.462  1.00  0.00           H  
ATOM   2514  CA  ARG   160      66.119  11.382  63.376  1.00  0.00           C  
ATOM   2515  HA  ARG   160      67.029  10.955  62.953  1.00  0.00           H  
ATOM   2516  CB  ARG   160      64.884  10.443  63.181  1.00  0.00           C  
ATOM   2517  HB2 ARG   160      64.025  10.967  63.600  1.00  0.00           H  
ATOM   2518  HB3 ARG   160      64.826  10.280  62.104  1.00  0.00           H  
ATOM   2519  CG  ARG   160      65.088   9.133  64.049  1.00  0.00           C  
ATOM   2520  HG2 ARG   160      66.108   8.825  63.818  1.00  0.00           H  
ATOM   2521  HG3 ARG   160      64.930   9.329  65.109  1.00  0.00           H  
ATOM   2522  CD  ARG   160      64.061   8.038  63.642  1.00  0.00           C  
ATOM   2523  HD2 ARG   160      63.063   8.470  63.720  1.00  0.00           H  
ATOM   2524  HD3 ARG   160      64.212   7.740  62.604  1.00  0.00           H  
ATOM   2525  NE  ARG   160      64.207   6.771  64.367  1.00  0.00           N  
ATOM   2526  HE  ARG   160      65.133   6.650  64.751  1.00  0.00           H  
ATOM   2527  CZ  ARG   160      63.246   5.834  64.746  1.00  0.00           C  
ATOM   2528  NH1 ARG   160      62.094   5.873  64.246  1.00  0.00           N  
ATOM   2529 HH11 ARG   160      61.788   6.684  63.728  1.00  0.00           H  
ATOM   2530 HH12 ARG   160      61.471   5.204  64.675  1.00  0.00           H  
ATOM   2531  NH2 ARG   160      63.491   4.896  65.660  1.00  0.00           N  
ATOM   2532 HH21 ARG   160      64.439   4.634  65.890  1.00  0.00           H  
ATOM   2533 HH22 ARG   160      62.749   4.324  66.036  1.00  0.00           H  
ATOM   2534  C   ARG   160      65.653  12.768  62.734  1.00  0.00           C  
ATOM   2535  O   ARG   160      65.818  12.991  61.557  1.00  0.00           O  
ATOM   2536  N   LEU   161      65.005  13.595  63.579  1.00  0.00           N  
ATOM   2537  H   LEU   161      64.967  13.313  64.548  1.00  0.00           H  
ATOM   2538  CA  LEU   161      64.553  14.949  63.138  1.00  0.00           C  
ATOM   2539  HA  LEU   161      65.134  15.280  62.277  1.00  0.00           H  
ATOM   2540  CB  LEU   161      63.057  14.740  62.733  1.00  0.00           C  
ATOM   2541  HB2 LEU   161      63.158  14.031  61.912  1.00  0.00           H  
ATOM   2542  HB3 LEU   161      62.523  14.175  63.497  1.00  0.00           H  
ATOM   2543  CG  LEU   161      62.272  15.971  62.266  1.00  0.00           C  
ATOM   2544  HG  LEU   161      62.041  16.585  63.137  1.00  0.00           H  
ATOM   2545  CD1 LEU   161      62.920  16.861  61.212  1.00  0.00           C  
ATOM   2546 HD11 LEU   161      62.359  17.796  61.229  1.00  0.00           H  
ATOM   2547 HD12 LEU   161      63.944  17.117  61.483  1.00  0.00           H  
ATOM   2548 HD13 LEU   161      62.781  16.316  60.279  1.00  0.00           H  
ATOM   2549  CD2 LEU   161      60.811  15.488  61.824  1.00  0.00           C  
ATOM   2550 HD21 LEU   161      60.445  14.763  62.552  1.00  0.00           H  
ATOM   2551 HD22 LEU   161      60.053  16.236  62.058  1.00  0.00           H  
ATOM   2552 HD23 LEU   161      60.746  15.179  60.781  1.00  0.00           H  
ATOM   2553  C   LEU   161      64.717  15.885  64.321  1.00  0.00           C  
ATOM   2554  O   LEU   161      64.529  15.480  65.519  1.00  0.00           O  
ATOM   2555  N   GLY   162      65.177  17.089  64.137  1.00  0.00           N  
ATOM   2556  H   GLY   162      65.600  17.375  63.266  1.00  0.00           H  
ATOM   2557  CA  GLY   162      65.597  18.013  65.170  1.00  0.00           C  
ATOM   2558  HA2 GLY   162      66.366  17.628  65.840  1.00  0.00           H  
ATOM   2559  HA3 GLY   162      65.829  18.957  64.676  1.00  0.00           H  
ATOM   2560  C   GLY   162      64.435  18.407  66.111  1.00  0.00           C  
ATOM   2561  O   GLY   162      64.757  19.030  67.128  1.00  0.00           O  
ATOM   2562  N   LEU   163      63.188  18.027  65.835  1.00  0.00           N  
ATOM   2563  H   LEU   163      63.064  17.706  64.885  1.00  0.00           H  
ATOM   2564  CA  LEU   163      61.918  18.567  66.431  1.00  0.00           C  
ATOM   2565  HA  LEU   163      62.194  19.578  66.733  1.00  0.00           H  
ATOM   2566  CB  LEU   163      60.868  18.711  65.267  1.00  0.00           C  
ATOM   2567  HB2 LEU   163      61.162  19.407  64.482  1.00  0.00           H  
ATOM   2568  HB3 LEU   163      60.776  17.703  64.863  1.00  0.00           H  
ATOM   2569  CG  LEU   163      59.501  19.152  65.841  1.00  0.00           C  
ATOM   2570  HG  LEU   163      59.097  18.421  66.541  1.00  0.00           H  
ATOM   2571  CD1 LEU   163      59.360  20.587  66.339  1.00  0.00           C  
ATOM   2572 HD11 LEU   163      58.360  20.769  66.731  1.00  0.00           H  
ATOM   2573 HD12 LEU   163      60.035  20.928  67.125  1.00  0.00           H  
ATOM   2574 HD13 LEU   163      59.473  21.358  65.576  1.00  0.00           H  
ATOM   2575  CD2 LEU   163      58.586  19.056  64.603  1.00  0.00           C  
ATOM   2576 HD21 LEU   163      57.569  19.170  64.979  1.00  0.00           H  
ATOM   2577 HD22 LEU   163      58.867  19.874  63.940  1.00  0.00           H  
ATOM   2578 HD23 LEU   163      58.728  18.111  64.079  1.00  0.00           H  
ATOM   2579  C   LEU   163      61.371  17.862  67.696  1.00  0.00           C  
ATOM   2580  O   LEU   163      61.477  18.445  68.739  1.00  0.00           O  
ATOM   2581  OXT LEU   163      61.041  16.631  67.605  1.00  0.00           O  
TER    2582      LEU   163 
ATOM   2582 MG   CLA   164      62.202  29.847  39.344  1.00  0.00          MG  
ATOM   2583  CHA CLA   164      61.182  28.770  36.199  1.00  0.00           C  
ATOM   2584  CHB CLA   164      59.858  32.457  39.195  1.00  0.00           C  
ATOM   2585  CHC CLA   164      62.539  30.465  42.632  1.00  0.00           C  
ATOM   2586  CHD CLA   164      64.104  26.966  39.544  1.00  0.00           C  
ATOM   2587  NA  CLA   164      60.866  30.624  37.811  1.00  0.00           N  
ATOM   2588  C1A CLA   164      60.673  30.064  36.632  1.00  0.00           C  
ATOM   2589  C2A CLA   164      59.725  30.898  35.815  1.00  0.00           C  
ATOM   2590  C3A CLA   164      59.368  32.135  36.683  1.00  0.00           C  
ATOM   2591  C4A CLA   164      60.084  31.735  37.989  1.00  0.00           C  
ATOM   2592  CMA CLA   164      59.880  33.457  36.136  1.00  0.00           C  
ATOM   2593  CAA CLA   164      58.368  30.211  35.287  1.00  0.00           C  
ATOM   2594  CBA CLA   164      57.641  31.053  34.252  1.00  0.00           C  
ATOM   2595  CGA CLA   164      56.812  30.393  33.200  1.00  0.00           C  
ATOM   2596  O1A CLA   164      57.030  30.362  31.971  1.00  0.00           O  
ATOM   2597  O2A CLA   164      55.627  30.067  33.731  1.00  0.00           O  
ATOM   2598  NB  CLA   164      61.315  31.208  40.711  1.00  0.00           N  
ATOM   2599  C1B CLA   164      60.413  32.292  40.409  1.00  0.00           C  
ATOM   2600  C2B CLA   164      60.257  33.090  41.659  1.00  0.00           C  
ATOM   2601  C3B CLA   164      61.074  32.525  42.667  1.00  0.00           C  
ATOM   2602  C4B CLA   164      61.726  31.405  41.983  1.00  0.00           C  
ATOM   2603  CMB CLA   164      59.572  34.473  41.763  1.00  0.00           C  
ATOM   2604  CAB CLA   164      61.259  32.865  44.055  1.00  0.00           C  
ATOM   2605 CBB  CLA   164      60.525  33.780  44.740  1.00  0.00          CA  
ATOM   2606  NC  CLA   164      63.290  28.915  40.813  1.00  0.00           N  
ATOM   2607  C1C CLA   164      63.247  29.337  42.124  1.00  0.00           C  
ATOM   2608  C2C CLA   164      64.164  28.447  42.869  1.00  0.00           C  
ATOM   2609  C3C CLA   164      64.549  27.412  41.935  1.00  0.00           C  
ATOM   2610  C4C CLA   164      64.006  27.738  40.694  1.00  0.00           C  
ATOM   2611  CMC CLA   164      64.556  28.642  44.255  1.00  0.00           C  
ATOM   2612  CAC CLA   164      65.424  26.230  42.303  1.00  0.00           C  
ATOM   2613  CBC CLA   164      64.511  24.966  42.619  1.00  0.00           C  
ATOM   2614  ND  CLA   164      62.687  28.306  38.119  1.00  0.00           N  
ATOM   2615  C1D CLA   164      63.588  27.181  38.287  1.00  0.00           C  
ATOM   2616  C2D CLA   164      63.641  26.400  37.115  1.00  0.00           C  
ATOM   2617  C3D CLA   164      62.697  26.967  36.300  1.00  0.00           C  
ATOM   2618  C4D CLA   164      62.164  28.093  36.908  1.00  0.00           C  
ATOM   2619  CMD CLA   164      64.414  25.119  36.893  1.00  0.00           C  
ATOM   2620  CAD CLA   164      62.147  26.854  35.018  1.00  0.00           C  
ATOM   2621  OBD CLA   164      62.424  26.037  34.102  1.00  0.00           O  
ATOM   2622  CBD CLA   164      61.015  28.014  34.865  1.00  0.00           C  
ATOM   2623  CGD CLA   164      61.294  28.818  33.614  1.00  0.00           C  
ATOM   2624  O1D CLA   164      62.327  29.434  33.318  1.00  0.00           O  
ATOM   2625  O2D CLA   164      60.149  28.888  32.860  1.00  0.00           O  
ATOM   2626  CED CLA   164      60.248  29.476  31.514  1.00  0.00           C  
ATOM   2627  C1  CLA   164      54.521  29.740  32.702  1.00  0.00           C  
ATOM   2628  C2  CLA   164      53.224  29.405  33.450  1.00  0.00           C  
ATOM   2629  C3  CLA   164      52.589  30.154  34.347  1.00  0.00           C  
ATOM   2630  C4  CLA   164      51.513  31.153  34.035  1.00  0.00           C  
ATOM   2631  C5  CLA   164      53.034  30.198  35.831  1.00  0.00           C  
ATOM   2632  C6  CLA   164      53.576  31.577  36.325  1.00  0.00           C  
ATOM   2633  C7  CLA   164      54.042  31.337  37.744  1.00  0.00           C  
ATOM   2634  C8  CLA   164      54.943  32.466  38.367  1.00  0.00           C  
ATOM   2635  C9  CLA   164      54.380  33.933  38.332  1.00  0.00           C  
ATOM   2636  C10 CLA   164      55.345  32.001  39.791  1.00  0.00           C  
ATOM   2637  C11 CLA   164      55.836  32.970  40.873  1.00  0.00           C  
ATOM   2638  C12 CLA   164      56.398  32.362  42.178  1.00  0.00           C  
ATOM   2639  C13 CLA   164      55.521  31.370  42.919  1.00  0.00           C  
ATOM   2640  C14 CLA   164      54.068  31.882  43.192  1.00  0.00           C  
ATOM   2641  C15 CLA   164      56.137  30.862  44.204  1.00  0.00           C  
ATOM   2642  C16 CLA   164      55.726  29.509  44.710  1.00  0.00           C  
ATOM   2643  C17 CLA   164      56.430  28.884  45.930  1.00  0.00           C  
ATOM   2644  C18 CLA   164      55.846  27.566  46.452  1.00  0.00           C  
ATOM   2645  C19 CLA   164      56.644  27.122  47.714  1.00  0.00           C  
ATOM   2646  C20 CLA   164      55.945  26.401  45.415  1.00  0.00           C  
ATOM   2647  HHB CLA   164      59.310  33.401  39.166  1.00  0.00           H  
ATOM   2648  HHC CLA   164      62.623  30.426  43.720  1.00  0.00           H  
ATOM   2649  HHD CLA   164      64.795  26.121  39.496  1.00  0.00           H  
ATOM   2650  H2A CLA   164      60.259  31.228  34.924  1.00  0.00           H  
ATOM   2651  H3A CLA   164      58.299  32.271  36.847  1.00  0.00           H  
ATOM   2652 1HMA CLA   164      59.404  33.680  35.181  1.00  0.00           H  
ATOM   2653 2HMA CLA   164      60.965  33.379  36.067  1.00  0.00           H  
ATOM   2654 3HMA CLA   164      59.644  34.254  36.842  1.00  0.00           H  
ATOM   2655 1HAA CLA   164      57.808  29.937  36.181  1.00  0.00           H  
ATOM   2656 2HAA CLA   164      58.590  29.280  34.765  1.00  0.00           H  
ATOM   2657 1HBA CLA   164      58.424  31.577  33.703  1.00  0.00           H  
ATOM   2658 2HBA CLA   164      57.000  31.849  34.630  1.00  0.00           H  
ATOM   2659 1HMB CLA   164      58.721  34.310  42.424  1.00  0.00           H  
ATOM   2660 2HMB CLA   164      59.209  34.784  40.784  1.00  0.00           H  
ATOM   2661 3HMB CLA   164      60.320  35.099  42.251  1.00  0.00           H  
ATOM   2662  HAB CLA   164      62.206  32.527  44.475  1.00  0.00           H  
ATOM   2663 1HBB CLA   164      60.862  34.102  45.741  1.00  0.00           H  
ATOM   2664 2HBB CLA   164      59.565  34.263  44.485  1.00  0.00           H  
ATOM   2665 1HMC CLA   164      65.233  27.847  44.568  1.00  0.00           H  
ATOM   2666 2HMC CLA   164      63.628  28.447  44.792  1.00  0.00           H  
ATOM   2667 3HMC CLA   164      64.865  29.644  44.552  1.00  0.00           H  
ATOM   2668 1HAC CLA   164      66.092  26.487  43.126  1.00  0.00           H  
ATOM   2669 2HAC CLA   164      66.079  26.027  41.455  1.00  0.00           H  
ATOM   2670 1HBC CLA   164      64.210  24.475  41.694  1.00  0.00           H  
ATOM   2671 2HBC CLA   164      63.633  25.204  43.219  1.00  0.00           H  
ATOM   2672 3HBC CLA   164      65.143  24.342  43.252  1.00  0.00           H  
ATOM   2673 1HMD CLA   164      65.467  25.400  36.901  1.00  0.00           H  
ATOM   2674 2HMD CLA   164      64.257  24.769  35.872  1.00  0.00           H  
ATOM   2675 3HMD CLA   164      64.187  24.430  37.706  1.00  0.00           H  
ATOM   2676  HBD CLA   164      60.062  27.487  34.915  1.00  0.00           H  
ATOM   2677 1HED CLA   164      61.119  29.019  31.044  1.00  0.00           H  
ATOM   2678 2HED CLA   164      60.398  30.548  31.644  1.00  0.00           H  
ATOM   2679 3HED CLA   164      59.320  29.278  30.978  1.00  0.00           H  
ATOM   2680  1H1 CLA   164      54.689  28.846  32.102  1.00  0.00           H  
ATOM   2681  2H1 CLA   164      54.352  30.607  32.064  1.00  0.00           H  
ATOM   2682  H2  CLA   164      52.791  28.440  33.186  1.00  0.00           H  
ATOM   2683  1H4 CLA   164      50.555  30.830  34.443  1.00  0.00           H  
ATOM   2684  2H4 CLA   164      51.374  31.214  32.956  1.00  0.00           H  
ATOM   2685  3H4 CLA   164      51.744  32.146  34.420  1.00  0.00           H  
ATOM   2686  1H5 CLA   164      53.840  29.464  35.849  1.00  0.00           H  
ATOM   2687  2H5 CLA   164      52.171  29.814  36.374  1.00  0.00           H  
ATOM   2688  1H6 CLA   164      52.800  32.342  36.300  1.00  0.00           H  
ATOM   2689  2H6 CLA   164      54.426  31.911  35.729  1.00  0.00           H  
ATOM   2690  1H7 CLA   164      54.645  30.439  37.880  1.00  0.00           H  
ATOM   2691  2H7 CLA   164      53.173  31.211  38.390  1.00  0.00           H  
ATOM   2692  H8  CLA   164      55.864  32.451  37.783  1.00  0.00           H  
ATOM   2693  1H9 CLA   164      55.233  34.611  38.321  1.00  0.00           H  
ATOM   2694  2H9 CLA   164      53.694  34.082  39.165  1.00  0.00           H  
ATOM   2695  3H9 CLA   164      53.917  34.199  37.381  1.00  0.00           H  
ATOM   2696 1H10 CLA   164      56.105  31.222  39.732  1.00  0.00           H  
ATOM   2697 2H10 CLA   164      54.430  31.554  40.181  1.00  0.00           H  
ATOM   2698 1H11 CLA   164      55.103  33.688  41.241  1.00  0.00           H  
ATOM   2699 2H11 CLA   164      56.622  33.632  40.510  1.00  0.00           H  
ATOM   2700 1H12 CLA   164      56.723  33.158  42.849  1.00  0.00           H  
ATOM   2701 2H12 CLA   164      57.333  31.876  41.898  1.00  0.00           H  
ATOM   2702  H13 CLA   164      55.637  30.581  42.177  1.00  0.00           H  
ATOM   2703 1H14 CLA   164      53.500  31.128  43.737  1.00  0.00           H  
ATOM   2704 2H14 CLA   164      53.510  32.091  42.279  1.00  0.00           H  
ATOM   2705 3H14 CLA   164      54.052  32.681  43.933  1.00  0.00           H  
ATOM   2706 1H15 CLA   164      55.925  31.521  45.046  1.00  0.00           H  
ATOM   2707 2H15 CLA   164      57.202  30.853  43.976  1.00  0.00           H  
ATOM   2708 1H16 CLA   164      55.942  28.847  43.872  1.00  0.00           H  
ATOM   2709 2H16 CLA   164      54.656  29.660  44.850  1.00  0.00           H  
ATOM   2710 1H17 CLA   164      56.426  29.645  46.710  1.00  0.00           H  
ATOM   2711 2H17 CLA   164      57.421  28.604  45.572  1.00  0.00           H  
ATOM   2712  H18 CLA   164      54.781  27.537  46.681  1.00  0.00           H  
ATOM   2713 1H19 CLA   164      56.424  27.621  48.657  1.00  0.00           H  
ATOM   2714 2H19 CLA   164      57.689  27.342  47.495  1.00  0.00           H  
ATOM   2715 3H19 CLA   164      56.484  26.045  47.758  1.00  0.00           H  
ATOM   2716 1H20 CLA   164      55.582  25.440  45.780  1.00  0.00           H  
ATOM   2717 2H20 CLA   164      56.993  26.135  45.278  1.00  0.00           H  
ATOM   2718 3H20 CLA   164      55.409  26.621  44.492  1.00  0.00           H  
TER    2719      CLA   164 
ATOM   2719 MG   CLA   165      58.749  38.102  46.643  1.00  0.00          MG  
ATOM   2720  CHA CLA   165      57.167  39.769  44.114  1.00  0.00           C  
ATOM   2721  CHB CLA   165      57.151  35.158  45.713  1.00  0.00           C  
ATOM   2722  CHC CLA   165      60.332  36.491  49.280  1.00  0.00           C  
ATOM   2723  CHD CLA   165      59.958  41.176  47.875  1.00  0.00           C  
ATOM   2724  NA  CLA   165      57.293  37.589  45.164  1.00  0.00           N  
ATOM   2725  C1A CLA   165      56.845  38.401  44.192  1.00  0.00           C  
ATOM   2726  C2A CLA   165      56.189  37.553  43.107  1.00  0.00           C  
ATOM   2727  C3A CLA   165      55.823  36.190  43.831  1.00  0.00           C  
ATOM   2728  C4A CLA   165      56.753  36.295  44.983  1.00  0.00           C  
ATOM   2729  CMA CLA   165      54.391  36.128  44.436  1.00  0.00           C  
ATOM   2730  CAA CLA   165      57.134  37.335  41.870  1.00  0.00           C  
ATOM   2731  CBA CLA   165      56.454  36.883  40.477  1.00  0.00           C  
ATOM   2732  CGA CLA   165      55.581  37.926  39.857  1.00  0.00           C  
ATOM   2733  O1A CLA   165      55.954  38.908  39.218  1.00  0.00           O  
ATOM   2734  O2A CLA   165      54.345  37.563  40.167  1.00  0.00           O  
ATOM   2735  NB  CLA   165      58.662  36.116  47.413  1.00  0.00           N  
ATOM   2736  C1B CLA   165      58.005  35.044  46.899  1.00  0.00           C  
ATOM   2737  C2B CLA   165      58.411  33.811  47.504  1.00  0.00           C  
ATOM   2738  C3B CLA   165      59.325  34.147  48.544  1.00  0.00           C  
ATOM   2739  C4B CLA   165      59.473  35.655  48.424  1.00  0.00           C  
ATOM   2740  CMB CLA   165      57.954  32.497  46.994  1.00  0.00           C  
ATOM   2741  CAB CLA   165      60.024  33.263  49.446  1.00  0.00           C  
ATOM   2742 CBB  CLA   165      59.444  32.180  50.055  1.00  0.00          CA  
ATOM   2743  NC  CLA   165      59.806  38.758  48.351  1.00  0.00           N  
ATOM   2744  C1C CLA   165      60.384  37.869  49.304  1.00  0.00           C  
ATOM   2745  C2C CLA   165      60.997  38.633  50.373  1.00  0.00           C  
ATOM   2746  C3C CLA   165      60.923  40.016  49.961  1.00  0.00           C  
ATOM   2747  C4C CLA   165      60.241  40.046  48.660  1.00  0.00           C  
ATOM   2748  CMC CLA   165      61.545  38.196  51.721  1.00  0.00           C  
ATOM   2749  CAC CLA   165      61.366  41.194  50.713  1.00  0.00           C  
ATOM   2750  CBC CLA   165      60.219  42.127  51.120  1.00  0.00           C  
ATOM   2751  ND  CLA   165      58.730  40.047  46.078  1.00  0.00           N  
ATOM   2752  C1D CLA   165      59.205  41.234  46.726  1.00  0.00           C  
ATOM   2753  C2D CLA   165      58.879  42.400  45.959  1.00  0.00           C  
ATOM   2754  C3D CLA   165      58.073  41.822  44.885  1.00  0.00           C  
ATOM   2755  C4D CLA   165      58.005  40.450  45.009  1.00  0.00           C  
ATOM   2756  CMD CLA   165      59.082  43.886  46.244  1.00  0.00           C  
ATOM   2757  CAD CLA   165      57.309  42.216  43.731  1.00  0.00           C  
ATOM   2758  OBD CLA   165      57.018  43.296  43.263  1.00  0.00           O  
ATOM   2759  CBD CLA   165      56.791  40.879  43.125  1.00  0.00           C  
ATOM   2760  CGD CLA   165      55.272  41.042  42.803  1.00  0.00           C  
ATOM   2761  O1D CLA   165      54.706  41.077  41.690  1.00  0.00           O  
ATOM   2762  O2D CLA   165      54.577  41.196  44.044  1.00  0.00           O  
ATOM   2763  CED CLA   165      53.148  41.353  43.855  1.00  0.00           C  
ATOM   2764  C1  CLA   165      53.326  38.558  39.801  1.00  0.00           C  
ATOM   2765  C2  CLA   165      52.040  37.890  40.104  1.00  0.00           C  
ATOM   2766  C3  CLA   165      50.834  38.431  40.260  1.00  0.00           C  
ATOM   2767  C4  CLA   165      50.406  39.049  41.640  1.00  0.00           C  
ATOM   2768  C5  CLA   165      49.859  38.580  38.985  1.00  0.00           C  
ATOM   2769  C6  CLA   165      49.522  37.312  38.244  1.00  0.00           C  
ATOM   2770  C7  CLA   165      50.603  36.882  37.292  1.00  0.00           C  
ATOM   2771  C8  CLA   165      50.240  35.666  36.367  1.00  0.00           C  
ATOM   2772  C9  CLA   165      49.396  36.148  35.204  1.00  0.00           C  
ATOM   2773  C10 CLA   165      49.525  34.440  37.017  1.00  0.00           C  
ATOM   2774  C11 CLA   165      50.319  33.726  38.103  1.00  0.00           C  
ATOM   2775  C12 CLA   165      49.418  32.760  38.914  1.00  0.00           C  
ATOM   2776  C13 CLA   165      50.204  32.090  40.056  1.00  0.00           C  
ATOM   2777  C14 CLA   165      49.305  31.143  40.851  1.00  0.00           C  
ATOM   2778  C15 CLA   165      50.999  33.051  41.046  1.00  0.00           C  
ATOM   2779  C16 CLA   165      50.118  34.179  41.714  1.00  0.00           C  
ATOM   2780  C17 CLA   165      50.881  34.737  42.942  1.00  0.00           C  
ATOM   2781  C18 CLA   165      50.014  35.361  44.106  1.00  0.00           C  
ATOM   2782  C19 CLA   165      49.373  34.271  45.024  1.00  0.00           C  
ATOM   2783  C20 CLA   165      50.822  36.348  44.972  1.00  0.00           C  
ATOM   2784  HHB CLA   165      56.669  34.265  45.308  1.00  0.00           H  
ATOM   2785  HHC CLA   165      60.746  35.915  50.110  1.00  0.00           H  
ATOM   2786  HHD CLA   165      60.241  42.128  48.331  1.00  0.00           H  
ATOM   2787  H2A CLA   165      55.237  37.847  42.666  1.00  0.00           H  
ATOM   2788  H3A CLA   165      56.065  35.370  43.154  1.00  0.00           H  
ATOM   2789 1HMA CLA   165      54.142  37.098  44.865  1.00  0.00           H  
ATOM   2790 2HMA CLA   165      54.184  35.363  45.185  1.00  0.00           H  
ATOM   2791 3HMA CLA   165      53.650  35.888  43.673  1.00  0.00           H  
ATOM   2792 1HAA CLA   165      57.861  36.585  42.181  1.00  0.00           H  
ATOM   2793 2HAA CLA   165      57.767  38.216  41.756  1.00  0.00           H  
ATOM   2794 1HBA CLA   165      55.911  35.947  40.610  1.00  0.00           H  
ATOM   2795 2HBA CLA   165      57.275  36.684  39.788  1.00  0.00           H  
ATOM   2796 1HMB CLA   165      58.492  31.781  47.616  1.00  0.00           H  
ATOM   2797 2HMB CLA   165      58.239  32.406  45.946  1.00  0.00           H  
ATOM   2798 3HMB CLA   165      56.923  32.246  47.241  1.00  0.00           H  
ATOM   2799  HAB CLA   165      61.012  33.585  49.773  1.00  0.00           H  
ATOM   2800 1HBB CLA   165      59.913  31.584  50.857  1.00  0.00           H  
ATOM   2801 2HBB CLA   165      58.418  31.844  49.824  1.00  0.00           H  
ATOM   2802 1HMC CLA   165      62.586  38.517  51.767  1.00  0.00           H  
ATOM   2803 2HMC CLA   165      61.677  37.120  51.608  1.00  0.00           H  
ATOM   2804 3HMC CLA   165      60.987  38.584  52.573  1.00  0.00           H  
ATOM   2805 1HAC CLA   165      62.087  41.737  50.102  1.00  0.00           H  
ATOM   2806 2HAC CLA   165      61.779  40.809  51.646  1.00  0.00           H  
ATOM   2807 1HBC CLA   165      59.793  41.798  52.068  1.00  0.00           H  
ATOM   2808 2HBC CLA   165      59.428  42.118  50.371  1.00  0.00           H  
ATOM   2809 3HBC CLA   165      60.562  43.159  51.193  1.00  0.00           H  
ATOM   2810 1HMD CLA   165      59.213  44.207  45.211  1.00  0.00           H  
ATOM   2811 2HMD CLA   165      60.017  44.101  46.762  1.00  0.00           H  
ATOM   2812 3HMD CLA   165      58.288  44.483  46.692  1.00  0.00           H  
ATOM   2813  HBD CLA   165      57.376  40.727  42.217  1.00  0.00           H  
ATOM   2814 1HED CLA   165      52.989  42.274  43.295  1.00  0.00           H  
ATOM   2815 2HED CLA   165      52.643  41.397  44.820  1.00  0.00           H  
ATOM   2816 3HED CLA   165      52.760  40.489  43.315  1.00  0.00           H  
ATOM   2817  1H1 CLA   165      53.423  38.540  38.716  1.00  0.00           H  
ATOM   2818  2H1 CLA   165      53.184  39.553  40.223  1.00  0.00           H  
ATOM   2819  H2  CLA   165      51.957  36.920  40.594  1.00  0.00           H  
ATOM   2820  1H4 CLA   165      49.327  38.919  41.727  1.00  0.00           H  
ATOM   2821  2H4 CLA   165      50.694  40.067  41.902  1.00  0.00           H  
ATOM   2822  3H4 CLA   165      50.866  38.312  42.299  1.00  0.00           H  
ATOM   2823  1H5 CLA   165      50.366  39.281  38.321  1.00  0.00           H  
ATOM   2824  2H5 CLA   165      48.886  38.991  39.253  1.00  0.00           H  
ATOM   2825  1H6 CLA   165      48.539  37.395  37.779  1.00  0.00           H  
ATOM   2826  2H6 CLA   165      49.422  36.535  39.001  1.00  0.00           H  
ATOM   2827  1H7 CLA   165      51.439  36.499  37.876  1.00  0.00           H  
ATOM   2828  2H7 CLA   165      50.846  37.675  36.585  1.00  0.00           H  
ATOM   2829  H8  CLA   165      51.194  35.305  35.981  1.00  0.00           H  
ATOM   2830  1H9 CLA   165      48.458  36.571  35.566  1.00  0.00           H  
ATOM   2831  2H9 CLA   165      49.229  35.426  34.404  1.00  0.00           H  
ATOM   2832  3H9 CLA   165      49.832  36.971  34.638  1.00  0.00           H  
ATOM   2833 1H10 CLA   165      49.141  33.777  36.243  1.00  0.00           H  
ATOM   2834 2H10 CLA   165      48.545  34.772  37.359  1.00  0.00           H  
ATOM   2835 1H11 CLA   165      50.740  34.469  38.781  1.00  0.00           H  
ATOM   2836 2H11 CLA   165      51.134  33.264  37.546  1.00  0.00           H  
ATOM   2837 1H12 CLA   165      49.192  31.987  38.179  1.00  0.00           H  
ATOM   2838 2H12 CLA   165      48.534  33.236  39.340  1.00  0.00           H  
ATOM   2839  H13 CLA   165      50.980  31.466  39.613  1.00  0.00           H  
ATOM   2840 1H14 CLA   165      48.803  30.430  40.198  1.00  0.00           H  
ATOM   2841 2H14 CLA   165      48.501  31.718  41.312  1.00  0.00           H  
ATOM   2842 3H14 CLA   165      49.972  30.642  41.552  1.00  0.00           H  
ATOM   2843 1H15 CLA   165      51.917  33.464  40.629  1.00  0.00           H  
ATOM   2844 2H15 CLA   165      51.347  32.362  41.816  1.00  0.00           H  
ATOM   2845 1H16 CLA   165      49.188  33.726  42.057  1.00  0.00           H  
ATOM   2846 2H16 CLA   165      49.860  34.936  40.973  1.00  0.00           H  
ATOM   2847 1H17 CLA   165      51.372  35.586  42.467  1.00  0.00           H  
ATOM   2848 2H17 CLA   165      51.681  34.132  43.368  1.00  0.00           H  
ATOM   2849  H18 CLA   165      49.142  35.955  43.833  1.00  0.00           H  
ATOM   2850 1H19 CLA   165      50.093  33.681  45.591  1.00  0.00           H  
ATOM   2851 2H19 CLA   165      48.537  33.736  44.573  1.00  0.00           H  
ATOM   2852 3H19 CLA   165      48.887  34.786  45.853  1.00  0.00           H  
ATOM   2853 1H20 CLA   165      50.914  37.221  44.327  1.00  0.00           H  
ATOM   2854 2H20 CLA   165      51.722  35.821  45.288  1.00  0.00           H  
ATOM   2855 3H20 CLA   165      50.219  36.717  45.802  1.00  0.00           H  
TER    2856      CLA   165 
ATOM   2856 MG   CLA   166      76.356  43.552  57.906  1.00  0.00          MG  
ATOM   2857  CHA CLA   166      77.083  43.931  61.262  1.00  0.00           C  
ATOM   2858  CHB CLA   166      73.970  46.033  58.163  1.00  0.00           C  
ATOM   2859  CHC CLA   166      76.019  43.686  54.506  1.00  0.00           C  
ATOM   2860  CHD CLA   166      78.875  41.250  57.562  1.00  0.00           C  
ATOM   2861  NA  CLA   166      75.648  44.772  59.486  1.00  0.00           N  
ATOM   2862  C1A CLA   166      76.021  44.764  60.833  1.00  0.00           C  
ATOM   2863  C2A CLA   166      75.248  45.778  61.684  1.00  0.00           C  
ATOM   2864  C3A CLA   166      74.129  46.134  60.721  1.00  0.00           C  
ATOM   2865  C4A CLA   166      74.564  45.629  59.376  1.00  0.00           C  
ATOM   2866  CMA CLA   166      72.609  45.732  61.101  1.00  0.00           C  
ATOM   2867  CAA CLA   166      76.217  46.855  62.166  1.00  0.00           C  
ATOM   2868  CBA CLA   166      77.089  47.468  61.108  1.00  0.00           C  
ATOM   2869  CGA CLA   166      77.842  48.757  61.518  1.00  0.00           C  
ATOM   2870  O1A CLA   166      78.829  48.714  62.304  1.00  0.00           O  
ATOM   2871  O2A CLA   166      77.566  49.904  60.875  1.00  0.00           O  
ATOM   2872  NB  CLA   166      75.078  44.596  56.550  1.00  0.00           N  
ATOM   2873  C1B CLA   166      74.246  45.647  56.850  1.00  0.00           C  
ATOM   2874  C2B CLA   166      73.750  46.277  55.622  1.00  0.00           C  
ATOM   2875  C3B CLA   166      74.445  45.651  54.514  1.00  0.00           C  
ATOM   2876  C4B CLA   166      75.159  44.565  55.199  1.00  0.00           C  
ATOM   2877  CMB CLA   166      72.836  47.503  55.583  1.00  0.00           C  
ATOM   2878  CAB CLA   166      74.491  45.871  53.088  1.00  0.00           C  
ATOM   2879 CBB  CLA   166      73.545  46.568  52.442  1.00  0.00          CA  
ATOM   2880  NC  CLA   166      77.318  42.693  56.308  1.00  0.00           N  
ATOM   2881  C1C CLA   166      76.925  42.822  55.030  1.00  0.00           C  
ATOM   2882  C2C CLA   166      77.629  41.908  54.218  1.00  0.00           C  
ATOM   2883  C3C CLA   166      78.618  41.256  55.021  1.00  0.00           C  
ATOM   2884  C4C CLA   166      78.311  41.704  56.353  1.00  0.00           C  
ATOM   2885  CMC CLA   166      77.592  41.814  52.720  1.00  0.00           C  
ATOM   2886  CAC CLA   166      79.642  40.268  54.586  1.00  0.00           C  
ATOM   2887  CBC CLA   166      81.091  40.774  54.815  1.00  0.00           C  
ATOM   2888  ND  CLA   166      77.754  42.731  59.119  1.00  0.00           N  
ATOM   2889  C1D CLA   166      78.659  41.701  58.898  1.00  0.00           C  
ATOM   2890  C2D CLA   166      79.239  41.274  60.140  1.00  0.00           C  
ATOM   2891  C3D CLA   166      78.685  42.141  61.110  1.00  0.00           C  
ATOM   2892  C4D CLA   166      77.784  42.982  60.466  1.00  0.00           C  
ATOM   2893  CMD CLA   166      80.221  40.106  60.417  1.00  0.00           C  
ATOM   2894  CAD CLA   166      78.672  42.433  62.537  1.00  0.00           C  
ATOM   2895  OBD CLA   166      79.317  41.941  63.485  1.00  0.00           O  
ATOM   2896  CBD CLA   166      77.614  43.575  62.693  1.00  0.00           C  
ATOM   2897  CGD CLA   166      76.609  43.148  63.764  1.00  0.00           C  
ATOM   2898  O1D CLA   166      76.538  43.638  64.876  1.00  0.00           O  
ATOM   2899  O2D CLA   166      76.041  41.989  63.335  1.00  0.00           O  
ATOM   2900  CED CLA   166      74.892  41.454  64.048  1.00  0.00           C  
ATOM   2901  C1  CLA   166      78.449  51.070  61.120  1.00  0.00           C  
ATOM   2902  C2  CLA   166      77.719  52.319  60.669  1.00  0.00           C  
ATOM   2903  C3  CLA   166      78.201  53.335  59.891  1.00  0.00           C  
ATOM   2904  C4  CLA   166      79.142  54.339  60.340  1.00  0.00           C  
ATOM   2905  C5  CLA   166      77.971  53.222  58.466  1.00  0.00           C  
ATOM   2906  C6  CLA   166      79.028  52.634  57.525  1.00  0.00           C  
ATOM   2907  C7  CLA   166      78.726  52.939  56.036  1.00  0.00           C  
ATOM   2908  C8  CLA   166      79.917  52.688  54.960  1.00  0.00           C  
ATOM   2909  C9  CLA   166      80.669  51.315  55.195  1.00  0.00           C  
ATOM   2910  C10 CLA   166      79.532  52.867  53.436  1.00  0.00           C  
ATOM   2911  C11 CLA   166      80.751  52.960  52.524  1.00  0.00           C  
ATOM   2912  C12 CLA   166      80.442  53.451  51.071  1.00  0.00           C  
ATOM   2913  C13 CLA   166      81.674  53.273  50.067  1.00  0.00           C  
ATOM   2914  C14 CLA   166      81.582  51.875  49.406  1.00  0.00           C  
ATOM   2915  C15 CLA   166      81.656  54.446  49.030  1.00  0.00           C  
ATOM   2916  C16 CLA   166      82.329  55.734  49.634  1.00  0.00           C  
ATOM   2917  C17 CLA   166      82.485  56.774  48.441  1.00  0.00           C  
ATOM   2918  C18 CLA   166      83.625  57.806  48.643  1.00  0.00           C  
ATOM   2919  C19 CLA   166      83.436  58.994  47.683  1.00  0.00           C  
ATOM   2920  C20 CLA   166      85.024  57.064  48.398  1.00  0.00           C  
ATOM   2921  HHB CLA   166      73.219  46.825  58.191  1.00  0.00           H  
ATOM   2922  HHC CLA   166      75.781  43.725  53.441  1.00  0.00           H  
ATOM   2923  HHD CLA   166      79.588  40.440  57.397  1.00  0.00           H  
ATOM   2924  H2A CLA   166      74.951  45.201  62.560  1.00  0.00           H  
ATOM   2925  H3A CLA   166      74.055  47.201  60.510  1.00  0.00           H  
ATOM   2926 1HMA CLA   166      72.593  44.662  61.307  1.00  0.00           H  
ATOM   2927 2HMA CLA   166      71.936  45.973  60.278  1.00  0.00           H  
ATOM   2928 3HMA CLA   166      72.346  46.281  62.005  1.00  0.00           H  
ATOM   2929 1HAA CLA   166      76.741  46.498  63.053  1.00  0.00           H  
ATOM   2930 2HAA CLA   166      75.644  47.646  62.649  1.00  0.00           H  
ATOM   2931 1HBA CLA   166      76.531  47.684  60.197  1.00  0.00           H  
ATOM   2932 2HBA CLA   166      77.905  46.773  60.906  1.00  0.00           H  
ATOM   2933 1HMB CLA   166      71.836  47.277  55.211  1.00  0.00           H  
ATOM   2934 2HMB CLA   166      73.239  48.206  54.855  1.00  0.00           H  
ATOM   2935 3HMB CLA   166      72.896  48.045  56.526  1.00  0.00           H  
ATOM   2936  HAB CLA   166      75.328  45.525  52.482  1.00  0.00           H  
ATOM   2937 1HBB CLA   166      72.664  46.935  52.997  1.00  0.00           H  
ATOM   2938 2HBB CLA   166      73.632  46.859  51.380  1.00  0.00           H  
ATOM   2939 1HMC CLA   166      77.242  40.852  52.344  1.00  0.00           H  
ATOM   2940 2HMC CLA   166      78.630  41.884  52.394  1.00  0.00           H  
ATOM   2941 3HMC CLA   166      76.993  42.599  52.258  1.00  0.00           H  
ATOM   2942 1HAC CLA   166      79.621  40.165  53.501  1.00  0.00           H  
ATOM   2943 2HAC CLA   166      79.449  39.318  55.085  1.00  0.00           H  
ATOM   2944 1HBC CLA   166      81.882  40.031  54.712  1.00  0.00           H  
ATOM   2945 2HBC CLA   166      81.179  41.232  55.800  1.00  0.00           H  
ATOM   2946 3HBC CLA   166      81.221  41.458  53.977  1.00  0.00           H  
ATOM   2947 1HMD CLA   166      81.207  40.265  59.982  1.00  0.00           H  
ATOM   2948 2HMD CLA   166      79.840  39.270  59.829  1.00  0.00           H  
ATOM   2949 3HMD CLA   166      80.259  39.871  61.481  1.00  0.00           H  
ATOM   2950  HBD CLA   166      78.241  44.432  62.934  1.00  0.00           H  
ATOM   2951 1HED CLA   166      75.137  41.051  65.031  1.00  0.00           H  
ATOM   2952 2HED CLA   166      74.496  40.631  63.453  1.00  0.00           H  
ATOM   2953 3HED CLA   166      74.130  42.227  64.146  1.00  0.00           H  
ATOM   2954  1H1 CLA   166      79.430  50.911  60.673  1.00  0.00           H  
ATOM   2955  2H1 CLA   166      78.584  51.262  62.184  1.00  0.00           H  
ATOM   2956  H2  CLA   166      76.707  52.495  61.033  1.00  0.00           H  
ATOM   2957  1H4 CLA   166      78.590  55.076  60.923  1.00  0.00           H  
ATOM   2958  2H4 CLA   166      79.611  54.899  59.531  1.00  0.00           H  
ATOM   2959  3H4 CLA   166      79.801  53.793  61.015  1.00  0.00           H  
ATOM   2960  1H5 CLA   166      77.573  54.198  58.188  1.00  0.00           H  
ATOM   2961  2H5 CLA   166      77.067  52.661  58.229  1.00  0.00           H  
ATOM   2962  1H6 CLA   166      79.103  51.570  57.750  1.00  0.00           H  
ATOM   2963  2H6 CLA   166      79.960  53.062  57.892  1.00  0.00           H  
ATOM   2964  1H7 CLA   166      78.555  54.013  56.108  1.00  0.00           H  
ATOM   2965  2H7 CLA   166      77.859  52.321  55.800  1.00  0.00           H  
ATOM   2966  H8  CLA   166      80.758  53.362  55.117  1.00  0.00           H  
ATOM   2967  1H9 CLA   166      79.885  50.577  55.030  1.00  0.00           H  
ATOM   2968  2H9 CLA   166      81.027  51.119  56.206  1.00  0.00           H  
ATOM   2969  3H9 CLA   166      81.444  51.174  54.441  1.00  0.00           H  
ATOM   2970 1H10 CLA   166      79.024  53.822  53.304  1.00  0.00           H  
ATOM   2971 2H10 CLA   166      78.876  52.115  52.998  1.00  0.00           H  
ATOM   2972 1H11 CLA   166      81.199  51.978  52.373  1.00  0.00           H  
ATOM   2973 2H11 CLA   166      81.537  53.557  52.988  1.00  0.00           H  
ATOM   2974 1H12 CLA   166      80.423  54.541  51.105  1.00  0.00           H  
ATOM   2975 2H12 CLA   166      79.511  52.999  50.729  1.00  0.00           H  
ATOM   2976  H13 CLA   166      82.596  53.213  50.645  1.00  0.00           H  
ATOM   2977 1H14 CLA   166      80.788  51.647  48.694  1.00  0.00           H  
ATOM   2978 2H14 CLA   166      81.446  51.146  50.204  1.00  0.00           H  
ATOM   2979 3H14 CLA   166      82.528  51.495  49.021  1.00  0.00           H  
ATOM   2980 1H15 CLA   166      80.630  54.702  48.766  1.00  0.00           H  
ATOM   2981 2H15 CLA   166      82.114  54.111  48.099  1.00  0.00           H  
ATOM   2982 1H16 CLA   166      83.309  55.382  49.955  1.00  0.00           H  
ATOM   2983 2H16 CLA   166      81.881  56.297  50.452  1.00  0.00           H  
ATOM   2984 1H17 CLA   166      81.501  57.163  48.180  1.00  0.00           H  
ATOM   2985 2H17 CLA   166      82.768  56.361  47.472  1.00  0.00           H  
ATOM   2986  H18 CLA   166      83.493  58.194  49.653  1.00  0.00           H  
ATOM   2987 1H19 CLA   166      83.647  58.627  46.678  1.00  0.00           H  
ATOM   2988 2H19 CLA   166      84.108  59.742  48.103  1.00  0.00           H  
ATOM   2989 3H19 CLA   166      82.373  59.215  47.780  1.00  0.00           H  
ATOM   2990 1H20 CLA   166      85.388  56.415  49.194  1.00  0.00           H  
ATOM   2991 2H20 CLA   166      85.797  57.829  48.320  1.00  0.00           H  
ATOM   2992 3H20 CLA   166      84.926  56.501  47.469  1.00  0.00           H  
TER    2993      CLA   166 
ATOM   2993 MG   CLA   167      61.958  46.789  45.231  1.00  0.00          MG  
ATOM   2994  CHA CLA   167      60.975  44.724  42.744  1.00  0.00           C  
ATOM   2995  CHB CLA   167      60.717  49.504  43.498  1.00  0.00           C  
ATOM   2996  CHC CLA   167      62.098  48.701  48.082  1.00  0.00           C  
ATOM   2997  CHD CLA   167      63.205  44.086  46.989  1.00  0.00           C  
ATOM   2998  NA  CLA   167      61.025  47.028  43.289  1.00  0.00           N  
ATOM   2999  C1A CLA   167      60.721  46.059  42.409  1.00  0.00           C  
ATOM   3000  C2A CLA   167      60.010  46.624  41.130  1.00  0.00           C  
ATOM   3001  C3A CLA   167      60.280  48.127  41.325  1.00  0.00           C  
ATOM   3002  C4A CLA   167      60.693  48.254  42.820  1.00  0.00           C  
ATOM   3003  CMA CLA   167      61.475  48.782  40.504  1.00  0.00           C  
ATOM   3004  CAA CLA   167      58.557  46.352  40.903  1.00  0.00           C  
ATOM   3005  CBA CLA   167      57.594  46.570  42.079  1.00  0.00           C  
ATOM   3006  CGA CLA   167      56.153  46.140  41.898  1.00  0.00           C  
ATOM   3007  O1A CLA   167      55.781  45.362  41.031  1.00  0.00           O  
ATOM   3008  O2A CLA   167      55.365  46.809  42.798  1.00  0.00           O  
ATOM   3009  NB  CLA   167      61.492  48.764  45.691  1.00  0.00           N  
ATOM   3010  C1B CLA   167      61.046  49.768  44.853  1.00  0.00           C  
ATOM   3011  C2B CLA   167      60.929  50.985  45.594  1.00  0.00           C  
ATOM   3012  C3B CLA   167      61.497  50.757  46.883  1.00  0.00           C  
ATOM   3013  C4B CLA   167      61.688  49.345  46.969  1.00  0.00           C  
ATOM   3014  CMB CLA   167      60.594  52.378  44.967  1.00  0.00           C  
ATOM   3015  CAB CLA   167      61.813  51.695  47.961  1.00  0.00           C  
ATOM   3016 CBB  CLA   167      61.050  52.712  48.331  1.00  0.00          CA  
ATOM   3017  NC  CLA   167      62.621  46.464  47.251  1.00  0.00           N  
ATOM   3018  C1C CLA   167      62.644  47.420  48.258  1.00  0.00           C  
ATOM   3019  C2C CLA   167      63.181  46.854  49.458  1.00  0.00           C  
ATOM   3020  C3C CLA   167      63.493  45.472  49.109  1.00  0.00           C  
ATOM   3021  C4C CLA   167      63.135  45.271  47.730  1.00  0.00           C  
ATOM   3022  CMC CLA   167      63.403  47.699  50.773  1.00  0.00           C  
ATOM   3023  CAC CLA   167      64.194  44.517  49.992  1.00  0.00           C  
ATOM   3024  CBC CLA   167      65.682  44.243  49.367  1.00  0.00           C  
ATOM   3025  ND  CLA   167      62.102  44.829  44.946  1.00  0.00           N  
ATOM   3026  C1D CLA   167      62.666  43.866  45.717  1.00  0.00           C  
ATOM   3027  C2D CLA   167      62.547  42.552  45.124  1.00  0.00           C  
ATOM   3028  C3D CLA   167      61.775  42.817  43.932  1.00  0.00           C  
ATOM   3029  C4D CLA   167      61.654  44.211  43.895  1.00  0.00           C  
ATOM   3030  CMD CLA   167      63.063  41.240  45.651  1.00  0.00           C  
ATOM   3031  CAD CLA   167      61.161  42.289  42.780  1.00  0.00           C  
ATOM   3032  OBD CLA   167      61.009  41.140  42.400  1.00  0.00           O  
ATOM   3033  CBD CLA   167      60.535  43.540  41.953  1.00  0.00           C  
ATOM   3034  CGD CLA   167      61.049  43.515  40.531  1.00  0.00           C  
ATOM   3035  O1D CLA   167      62.266  43.391  40.238  1.00  0.00           O  
ATOM   3036  O2D CLA   167      60.114  43.770  39.518  1.00  0.00           O  
ATOM   3037  CED CLA   167      60.684  43.784  38.139  1.00  0.00           C  
ATOM   3038  C1  CLA   167      54.040  46.268  42.823  1.00  0.00           C  
ATOM   3039  C2  CLA   167      53.296  46.716  44.044  1.00  0.00           C  
ATOM   3040  C3  CLA   167      52.903  45.958  45.026  1.00  0.00           C  
ATOM   3041  C4  CLA   167      51.575  45.281  45.129  1.00  0.00           C  
ATOM   3042  C5  CLA   167      53.817  45.794  46.224  1.00  0.00           C  
ATOM   3043  C6  CLA   167      54.532  44.404  46.338  1.00  0.00           C  
ATOM   3044  C7  CLA   167      55.095  44.308  47.720  1.00  0.00           C  
ATOM   3045  C8  CLA   167      55.753  42.959  48.051  1.00  0.00           C  
ATOM   3046  C9  CLA   167      56.083  42.878  49.592  1.00  0.00           C  
ATOM   3047  C10 CLA   167      54.783  41.749  47.701  1.00  0.00           C  
ATOM   3048  C11 CLA   167      55.086  40.421  48.351  1.00  0.00           C  
ATOM   3049  C12 CLA   167      54.302  39.268  47.797  1.00  0.00           C  
ATOM   3050  C13 CLA   167      54.289  37.982  48.625  1.00  0.00           C  
ATOM   3051  C14 CLA   167      53.233  36.881  48.080  1.00  0.00           C  
ATOM   3052  C15 CLA   167      55.684  37.395  48.702  1.00  0.00           C  
ATOM   3053  C16 CLA   167      55.985  36.244  49.655  1.00  0.00           C  
ATOM   3054  C17 CLA   167      55.895  36.583  51.198  1.00  0.00           C  
ATOM   3055  C18 CLA   167      56.150  35.283  52.000  1.00  0.00           C  
ATOM   3056  C19 CLA   167      57.649  35.123  52.279  1.00  0.00           C  
ATOM   3057  C20 CLA   167      55.515  35.153  53.376  1.00  0.00           C  
ATOM   3058  HHB CLA   167      60.443  50.359  42.876  1.00  0.00           H  
ATOM   3059  HHC CLA   167      61.989  49.327  48.969  1.00  0.00           H  
ATOM   3060  HHD CLA   167      63.562  43.167  47.459  1.00  0.00           H  
ATOM   3061  H2A CLA   167      60.644  46.425  40.266  1.00  0.00           H  
ATOM   3062  H3A CLA   167      59.397  48.755  41.205  1.00  0.00           H  
ATOM   3063 1HMA CLA   167      61.587  49.836  40.762  1.00  0.00           H  
ATOM   3064 2HMA CLA   167      61.093  48.886  39.488  1.00  0.00           H  
ATOM   3065 3HMA CLA   167      62.349  48.131  40.497  1.00  0.00           H  
ATOM   3066 1HAA CLA   167      58.383  45.322  40.591  1.00  0.00           H  
ATOM   3067 2HAA CLA   167      58.254  47.003  40.083  1.00  0.00           H  
ATOM   3068 1HBA CLA   167      57.628  47.659  42.122  1.00  0.00           H  
ATOM   3069 2HBA CLA   167      58.013  46.082  42.960  1.00  0.00           H  
ATOM   3070 1HMB CLA   167      61.092  52.434  44.000  1.00  0.00           H  
ATOM   3071 2HMB CLA   167      60.937  53.254  45.518  1.00  0.00           H  
ATOM   3072 3HMB CLA   167      59.533  52.394  44.719  1.00  0.00           H  
ATOM   3073  HAB CLA   167      62.769  51.668  48.484  1.00  0.00           H  
ATOM   3074 1HBB CLA   167      60.064  52.991  47.919  1.00  0.00           H  
ATOM   3075 2HBB CLA   167      61.400  53.353  49.160  1.00  0.00           H  
ATOM   3076 1HMC CLA   167      63.114  47.038  51.590  1.00  0.00           H  
ATOM   3077 2HMC CLA   167      62.747  48.565  50.854  1.00  0.00           H  
ATOM   3078 3HMC CLA   167      64.464  47.862  50.964  1.00  0.00           H  
ATOM   3079 1HAC CLA   167      63.605  43.609  50.121  1.00  0.00           H  
ATOM   3080 2HAC CLA   167      64.390  44.985  50.957  1.00  0.00           H  
ATOM   3081 1HBC CLA   167      66.232  45.180  49.458  1.00  0.00           H  
ATOM   3082 2HBC CLA   167      65.757  43.781  48.383  1.00  0.00           H  
ATOM   3083 3HBC CLA   167      66.179  43.485  49.972  1.00  0.00           H  
ATOM   3084 1HMD CLA   167      63.141  40.499  44.855  1.00  0.00           H  
ATOM   3085 2HMD CLA   167      62.465  40.961  46.518  1.00  0.00           H  
ATOM   3086 3HMD CLA   167      64.107  41.425  45.902  1.00  0.00           H  
ATOM   3087  HBD CLA   167      59.451  43.472  42.047  1.00  0.00           H  
ATOM   3088 1HED CLA   167      60.919  42.766  37.827  1.00  0.00           H  
ATOM   3089 2HED CLA   167      61.579  44.406  38.119  1.00  0.00           H  
ATOM   3090 3HED CLA   167      59.884  44.246  37.561  1.00  0.00           H  
ATOM   3091  1H1 CLA   167      54.021  45.179  42.875  1.00  0.00           H  
ATOM   3092  2H1 CLA   167      53.415  46.599  41.994  1.00  0.00           H  
ATOM   3093  H2  CLA   167      52.822  47.692  43.943  1.00  0.00           H  
ATOM   3094  1H4 CLA   167      51.047  45.862  45.885  1.00  0.00           H  
ATOM   3095  2H4 CLA   167      51.854  44.240  45.294  1.00  0.00           H  
ATOM   3096  3H4 CLA   167      51.063  45.317  44.168  1.00  0.00           H  
ATOM   3097  1H5 CLA   167      53.213  45.864  47.129  1.00  0.00           H  
ATOM   3098  2H5 CLA   167      54.448  46.665  46.401  1.00  0.00           H  
ATOM   3099  1H6 CLA   167      55.410  44.485  45.696  1.00  0.00           H  
ATOM   3100  2H6 CLA   167      53.800  43.651  46.048  1.00  0.00           H  
ATOM   3101  1H7 CLA   167      54.343  44.516  48.482  1.00  0.00           H  
ATOM   3102  2H7 CLA   167      55.862  45.080  47.662  1.00  0.00           H  
ATOM   3103  H8  CLA   167      56.666  42.957  47.456  1.00  0.00           H  
ATOM   3104  1H9 CLA   167      56.578  41.924  49.774  1.00  0.00           H  
ATOM   3105  2H9 CLA   167      55.201  42.891  50.232  1.00  0.00           H  
ATOM   3106  3H9 CLA   167      56.781  43.639  49.942  1.00  0.00           H  
ATOM   3107 1H10 CLA   167      54.919  41.640  46.625  1.00  0.00           H  
ATOM   3108 2H10 CLA   167      53.752  41.987  47.965  1.00  0.00           H  
ATOM   3109 1H11 CLA   167      54.859  40.477  49.415  1.00  0.00           H  
ATOM   3110 2H11 CLA   167      56.149  40.205  48.241  1.00  0.00           H  
ATOM   3111 1H12 CLA   167      54.707  39.156  46.791  1.00  0.00           H  
ATOM   3112 2H12 CLA   167      53.316  39.729  47.747  1.00  0.00           H  
ATOM   3113  H13 CLA   167      53.844  38.380  49.537  1.00  0.00           H  
ATOM   3114 1H14 CLA   167      52.219  37.280  48.099  1.00  0.00           H  
ATOM   3115 2H14 CLA   167      53.306  35.930  48.608  1.00  0.00           H  
ATOM   3116 3H14 CLA   167      53.448  36.614  47.045  1.00  0.00           H  
ATOM   3117 1H15 CLA   167      56.296  38.215  49.078  1.00  0.00           H  
ATOM   3118 2H15 CLA   167      55.990  37.113  47.695  1.00  0.00           H  
ATOM   3119 1H16 CLA   167      57.025  35.970  49.473  1.00  0.00           H  
ATOM   3120 2H16 CLA   167      55.359  35.394  49.385  1.00  0.00           H  
ATOM   3121 1H17 CLA   167      54.872  36.839  51.472  1.00  0.00           H  
ATOM   3122 2H17 CLA   167      56.412  37.512  51.440  1.00  0.00           H  
ATOM   3123  H18 CLA   167      56.031  34.391  51.384  1.00  0.00           H  
ATOM   3124 1H19 CLA   167      58.256  35.076  51.375  1.00  0.00           H  
ATOM   3125 2H19 CLA   167      57.762  34.203  52.853  1.00  0.00           H  
ATOM   3126 3H19 CLA   167      57.907  35.995  52.880  1.00  0.00           H  
ATOM   3127 1H20 CLA   167      54.433  35.241  53.282  1.00  0.00           H  
ATOM   3128 2H20 CLA   167      55.948  35.976  53.945  1.00  0.00           H  
ATOM   3129 3H20 CLA   167      55.788  34.155  53.719  1.00  0.00           H  
TER    3130      CLA   167 
ATOM   3130 MG   CLA   168      75.210  40.574  38.992  1.00  0.00          MG  
ATOM   3131  CHA CLA   168      75.345  42.752  36.302  1.00  0.00           C  
ATOM   3132  CHB CLA   168      76.946  38.196  37.059  1.00  0.00           C  
ATOM   3133  CHC CLA   168      75.737  38.669  41.779  1.00  0.00           C  
ATOM   3134  CHD CLA   168      73.944  43.162  40.945  1.00  0.00           C  
ATOM   3135  NA  CLA   168      75.932  40.462  36.931  1.00  0.00           N  
ATOM   3136  C1A CLA   168      75.894  41.493  35.952  1.00  0.00           C  
ATOM   3137  C2A CLA   168      76.636  41.075  34.643  1.00  0.00           C  
ATOM   3138  C3A CLA   168      76.960  39.593  34.901  1.00  0.00           C  
ATOM   3139  C4A CLA   168      76.624  39.405  36.436  1.00  0.00           C  
ATOM   3140  CMA CLA   168      76.085  38.759  33.861  1.00  0.00           C  
ATOM   3141  CAA CLA   168      77.871  41.989  34.347  1.00  0.00           C  
ATOM   3142  CBA CLA   168      78.756  41.431  33.176  1.00  0.00           C  
ATOM   3143  CGA CLA   168      80.269  41.180  33.433  1.00  0.00           C  
ATOM   3144  O1A CLA   168      81.113  41.610  32.759  1.00  0.00           O  
ATOM   3145  O2A CLA   168      80.518  40.408  34.551  1.00  0.00           O  
ATOM   3146  NB  CLA   168      76.259  38.767  39.411  1.00  0.00           N  
ATOM   3147  C1B CLA   168      76.781  37.900  38.427  1.00  0.00           C  
ATOM   3148  C2B CLA   168      77.363  36.790  39.120  1.00  0.00           C  
ATOM   3149  C3B CLA   168      76.993  36.888  40.536  1.00  0.00           C  
ATOM   3150  C4B CLA   168      76.249  38.136  40.598  1.00  0.00           C  
ATOM   3151  CMB CLA   168      78.292  35.815  38.453  1.00  0.00           C  
ATOM   3152  CAB CLA   168      77.296  35.979  41.627  1.00  0.00           C  
ATOM   3153 CBB  CLA   168      77.589  34.664  41.504  1.00  0.00          CA  
ATOM   3154  NC  CLA   168      74.784  40.841  41.076  1.00  0.00           N  
ATOM   3155  C1C CLA   168      75.121  39.936  42.072  1.00  0.00           C  
ATOM   3156  C2C CLA   168      74.801  40.458  43.390  1.00  0.00           C  
ATOM   3157  C3C CLA   168      74.173  41.716  43.184  1.00  0.00           C  
ATOM   3158  C4C CLA   168      74.291  41.992  41.684  1.00  0.00           C  
ATOM   3159  CMC CLA   168      74.981  39.781  44.732  1.00  0.00           C  
ATOM   3160  CAC CLA   168      73.624  42.713  44.275  1.00  0.00           C  
ATOM   3161  CBC CLA   168      74.374  44.050  44.241  1.00  0.00           C  
ATOM   3162  ND  CLA   168      74.727  42.549  38.688  1.00  0.00           N  
ATOM   3163  C1D CLA   168      74.256  43.486  39.574  1.00  0.00           C  
ATOM   3164  C2D CLA   168      73.966  44.761  38.886  1.00  0.00           C  
ATOM   3165  C3D CLA   168      74.412  44.535  37.607  1.00  0.00           C  
ATOM   3166  C4D CLA   168      74.796  43.145  37.522  1.00  0.00           C  
ATOM   3167  CMD CLA   168      73.417  45.977  39.519  1.00  0.00           C  
ATOM   3168  CAD CLA   168      74.584  45.229  36.349  1.00  0.00           C  
ATOM   3169  OBD CLA   168      74.376  46.357  35.931  1.00  0.00           O  
ATOM   3170  CBD CLA   168      75.231  44.107  35.416  1.00  0.00           C  
ATOM   3171  CGD CLA   168      74.301  43.834  34.273  1.00  0.00           C  
ATOM   3172  O1D CLA   168      73.173  43.362  34.325  1.00  0.00           O  
ATOM   3173  O2D CLA   168      74.882  44.221  33.133  1.00  0.00           O  
ATOM   3174  CED CLA   168      74.012  44.224  31.959  1.00  0.00           C  
ATOM   3175  C1  CLA   168      81.951  40.066  34.723  1.00  0.00           C  
ATOM   3176  C2  CLA   168      81.970  38.962  35.749  1.00  0.00           C  
ATOM   3177  C3  CLA   168      83.025  38.314  36.277  1.00  0.00           C  
ATOM   3178  C4  CLA   168      83.769  37.099  35.696  1.00  0.00           C  
ATOM   3179  C5  CLA   168      83.554  38.787  37.636  1.00  0.00           C  
ATOM   3180  C6  CLA   168      82.812  38.116  38.747  1.00  0.00           C  
ATOM   3181  C7  CLA   168      83.033  38.853  40.116  1.00  0.00           C  
ATOM   3182  C8  CLA   168      82.581  37.981  41.376  1.00  0.00           C  
ATOM   3183  C9  CLA   168      81.130  37.438  41.273  1.00  0.00           C  
ATOM   3184  C10 CLA   168      82.851  38.691  42.731  1.00  0.00           C  
ATOM   3185  C11 CLA   168      82.295  38.138  44.101  1.00  0.00           C  
ATOM   3186  C12 CLA   168      82.722  39.134  45.269  1.00  0.00           C  
ATOM   3187  C13 CLA   168      82.566  38.502  46.716  1.00  0.00           C  
ATOM   3188  C14 CLA   168      83.506  37.294  46.923  1.00  0.00           C  
ATOM   3189  C15 CLA   168      82.740  39.552  47.822  1.00  0.00           C  
ATOM   3190  C16 CLA   168      81.550  40.532  47.928  1.00  0.00           C  
ATOM   3191  C17 CLA   168      81.610  41.430  49.188  1.00  0.00           C  
ATOM   3192  C18 CLA   168      80.411  42.388  49.259  1.00  0.00           C  
ATOM   3193  C19 CLA   168      80.696  43.462  50.371  1.00  0.00           C  
ATOM   3194  C20 CLA   168      78.985  41.710  49.421  1.00  0.00           C  
ATOM   3195  HHB CLA   168      77.447  37.402  36.502  1.00  0.00           H  
ATOM   3196  HHC CLA   168      75.913  37.992  42.618  1.00  0.00           H  
ATOM   3197  HHD CLA   168      73.471  43.968  41.510  1.00  0.00           H  
ATOM   3198  H2A CLA   168      76.025  41.278  33.763  1.00  0.00           H  
ATOM   3199  H3A CLA   168      78.020  39.337  34.910  1.00  0.00           H  
ATOM   3200 1HMA CLA   168      75.943  37.760  34.274  1.00  0.00           H  
ATOM   3201 2HMA CLA   168      76.665  38.690  32.941  1.00  0.00           H  
ATOM   3202 3HMA CLA   168      75.072  39.076  33.615  1.00  0.00           H  
ATOM   3203 1HAA CLA   168      78.460  42.099  35.257  1.00  0.00           H  
ATOM   3204 2HAA CLA   168      77.451  42.949  34.045  1.00  0.00           H  
ATOM   3205 1HBA CLA   168      78.562  42.217  32.445  1.00  0.00           H  
ATOM   3206 2HBA CLA   168      78.396  40.475  32.796  1.00  0.00           H  
ATOM   3207 1HMB CLA   168      78.832  36.348  37.670  1.00  0.00           H  
ATOM   3208 2HMB CLA   168      77.636  35.060  38.021  1.00  0.00           H  
ATOM   3209 3HMB CLA   168      79.076  35.462  39.124  1.00  0.00           H  
ATOM   3210  HAB CLA   168      77.351  36.322  42.661  1.00  0.00           H  
ATOM   3211 1HBB CLA   168      77.847  34.071  42.399  1.00  0.00           H  
ATOM   3212 2HBB CLA   168      77.461  34.049  40.597  1.00  0.00           H  
ATOM   3213 1HMC CLA   168      75.735  40.306  45.318  1.00  0.00           H  
ATOM   3214 2HMC CLA   168      75.275  38.736  44.633  1.00  0.00           H  
ATOM   3215 3HMC CLA   168      74.014  39.831  45.232  1.00  0.00           H  
ATOM   3216 1HAC CLA   168      73.788  42.351  45.290  1.00  0.00           H  
ATOM   3217 2HAC CLA   168      72.545  42.827  44.170  1.00  0.00           H  
ATOM   3218 1HBC CLA   168      75.461  43.971  44.212  1.00  0.00           H  
ATOM   3219 2HBC CLA   168      74.016  44.694  45.043  1.00  0.00           H  
ATOM   3220 3HBC CLA   168      74.208  44.602  43.316  1.00  0.00           H  
ATOM   3221 1HMD CLA   168      73.546  46.829  38.852  1.00  0.00           H  
ATOM   3222 2HMD CLA   168      73.780  46.115  40.538  1.00  0.00           H  
ATOM   3223 3HMD CLA   168      72.374  45.679  39.633  1.00  0.00           H  
ATOM   3224  HBD CLA   168      76.186  44.434  35.004  1.00  0.00           H  
ATOM   3225 1HED CLA   168      74.603  44.354  31.052  1.00  0.00           H  
ATOM   3226 2HED CLA   168      73.300  45.036  32.108  1.00  0.00           H  
ATOM   3227 3HED CLA   168      73.572  43.229  31.894  1.00  0.00           H  
ATOM   3228  1H1 CLA   168      82.623  40.810  35.149  1.00  0.00           H  
ATOM   3229  2H1 CLA   168      82.415  39.700  33.807  1.00  0.00           H  
ATOM   3230  H2  CLA   168      80.967  38.673  36.063  1.00  0.00           H  
ATOM   3231  1H4 CLA   168      84.815  37.405  35.725  1.00  0.00           H  
ATOM   3232  2H4 CLA   168      83.349  37.048  34.691  1.00  0.00           H  
ATOM   3233  3H4 CLA   168      83.759  36.124  36.184  1.00  0.00           H  
ATOM   3234  1H5 CLA   168      83.521  39.875  37.599  1.00  0.00           H  
ATOM   3235  2H5 CLA   168      84.612  38.574  37.787  1.00  0.00           H  
ATOM   3236  1H6 CLA   168      83.107  37.084  38.938  1.00  0.00           H  
ATOM   3237  2H6 CLA   168      81.747  38.097  38.518  1.00  0.00           H  
ATOM   3238  1H7 CLA   168      82.401  39.741  40.128  1.00  0.00           H  
ATOM   3239  2H7 CLA   168      84.097  39.089  40.134  1.00  0.00           H  
ATOM   3240  H8  CLA   168      83.193  37.080  41.421  1.00  0.00           H  
ATOM   3241  1H9 CLA   168      80.382  38.222  41.392  1.00  0.00           H  
ATOM   3242  2H9 CLA   168      80.947  36.661  42.016  1.00  0.00           H  
ATOM   3243  3H9 CLA   168      80.991  36.967  40.299  1.00  0.00           H  
ATOM   3244 1H10 CLA   168      82.520  39.723  42.612  1.00  0.00           H  
ATOM   3245 2H10 CLA   168      83.928  38.691  42.900  1.00  0.00           H  
ATOM   3246 1H11 CLA   168      82.616  37.110  44.266  1.00  0.00           H  
ATOM   3247 2H11 CLA   168      81.210  38.195  44.012  1.00  0.00           H  
ATOM   3248 1H12 CLA   168      81.959  39.911  45.223  1.00  0.00           H  
ATOM   3249 2H12 CLA   168      83.683  39.628  45.125  1.00  0.00           H  
ATOM   3250  H13 CLA   168      81.553  38.102  46.773  1.00  0.00           H  
ATOM   3251 1H14 CLA   168      84.559  37.575  46.946  1.00  0.00           H  
ATOM   3252 2H14 CLA   168      83.402  36.492  46.192  1.00  0.00           H  
ATOM   3253 3H14 CLA   168      83.144  36.840  47.845  1.00  0.00           H  
ATOM   3254 1H15 CLA   168      83.637  40.147  47.648  1.00  0.00           H  
ATOM   3255 2H15 CLA   168      82.780  38.947  48.728  1.00  0.00           H  
ATOM   3256 1H16 CLA   168      80.596  40.004  47.938  1.00  0.00           H  
ATOM   3257 2H16 CLA   168      81.526  41.186  47.057  1.00  0.00           H  
ATOM   3258 1H17 CLA   168      82.526  42.011  49.086  1.00  0.00           H  
ATOM   3259 2H17 CLA   168      81.595  40.844  50.107  1.00  0.00           H  
ATOM   3260  H18 CLA   168      80.435  43.017  48.370  1.00  0.00           H  
ATOM   3261 1H19 CLA   168      81.636  43.945  50.104  1.00  0.00           H  
ATOM   3262 2H19 CLA   168      80.857  42.942  51.315  1.00  0.00           H  
ATOM   3263 3H19 CLA   168      79.933  44.234  50.472  1.00  0.00           H  
ATOM   3264 1H20 CLA   168      78.731  41.128  48.535  1.00  0.00           H  
ATOM   3265 2H20 CLA   168      78.381  42.604  49.573  1.00  0.00           H  
ATOM   3266 3H20 CLA   168      78.963  41.151  50.356  1.00  0.00           H  
TER    3267      CLA   168 
ATOM   3267 MG   CLA   169      75.040  22.688  37.537  1.00  0.00          MG  
ATOM   3268  CHA CLA   169      76.427  25.600  36.152  1.00  0.00           C  
ATOM   3269  CHB CLA   169      76.153  20.925  34.851  1.00  0.00           C  
ATOM   3270  CHC CLA   169      74.144  19.802  39.161  1.00  0.00           C  
ATOM   3271  CHD CLA   169      74.442  24.479  40.511  1.00  0.00           C  
ATOM   3272  NA  CLA   169      76.103  23.210  35.709  1.00  0.00           N  
ATOM   3273  C1A CLA   169      76.452  24.518  35.305  1.00  0.00           C  
ATOM   3274  C2A CLA   169      76.938  24.483  33.820  1.00  0.00           C  
ATOM   3275  C3A CLA   169      77.213  22.841  33.560  1.00  0.00           C  
ATOM   3276  C4A CLA   169      76.368  22.278  34.733  1.00  0.00           C  
ATOM   3277  CMA CLA   169      76.729  22.293  32.162  1.00  0.00           C  
ATOM   3278  CAA CLA   169      78.176  25.361  33.511  1.00  0.00           C  
ATOM   3279  CBA CLA   169      79.569  25.019  34.196  1.00  0.00           C  
ATOM   3280  CGA CLA   169      80.690  26.050  34.008  1.00  0.00           C  
ATOM   3281  O1A CLA   169      80.560  27.049  33.312  1.00  0.00           O  
ATOM   3282  O2A CLA   169      81.884  25.630  34.624  1.00  0.00           O  
ATOM   3283  NB  CLA   169      75.090  20.715  37.101  1.00  0.00           N  
ATOM   3284  C1B CLA   169      75.559  20.211  35.933  1.00  0.00           C  
ATOM   3285  C2B CLA   169      75.446  18.793  35.928  1.00  0.00           C  
ATOM   3286  C3B CLA   169      74.996  18.373  37.189  1.00  0.00           C  
ATOM   3287  C4B CLA   169      74.679  19.674  37.862  1.00  0.00           C  
ATOM   3288  CMB CLA   169      75.901  17.842  34.787  1.00  0.00           C  
ATOM   3289  CAB CLA   169      74.796  17.026  37.677  1.00  0.00           C  
ATOM   3290 CBB  CLA   169      74.449  15.868  37.009  1.00  0.00          CA  
ATOM   3291  NC  CLA   169      74.352  22.212  39.485  1.00  0.00           N  
ATOM   3292  C1C CLA   169      74.030  21.001  39.911  1.00  0.00           C  
ATOM   3293  C2C CLA   169      73.402  21.084  41.211  1.00  0.00           C  
ATOM   3294  C3C CLA   169      73.550  22.371  41.635  1.00  0.00           C  
ATOM   3295  C4C CLA   169      74.260  23.067  40.603  1.00  0.00           C  
ATOM   3296  CMC CLA   169      72.774  19.972  42.051  1.00  0.00           C  
ATOM   3297  CAC CLA   169      73.187  22.965  43.003  1.00  0.00           C  
ATOM   3298  CBC CLA   169      74.388  23.102  43.906  1.00  0.00           C  
ATOM   3299  ND  CLA   169      75.446  24.570  38.267  1.00  0.00           N  
ATOM   3300  C1D CLA   169      75.075  25.193  39.473  1.00  0.00           C  
ATOM   3301  C2D CLA   169      75.513  26.566  39.481  1.00  0.00           C  
ATOM   3302  C3D CLA   169      75.971  26.809  38.180  1.00  0.00           C  
ATOM   3303  C4D CLA   169      75.959  25.574  37.481  1.00  0.00           C  
ATOM   3304  CMD CLA   169      75.408  27.528  40.596  1.00  0.00           C  
ATOM   3305  CAD CLA   169      76.471  27.857  37.309  1.00  0.00           C  
ATOM   3306  OBD CLA   169      76.692  29.058  37.587  1.00  0.00           O  
ATOM   3307  CBD CLA   169      76.739  27.128  35.938  1.00  0.00           C  
ATOM   3308  CGD CLA   169      75.747  27.831  35.022  1.00  0.00           C  
ATOM   3309  O1D CLA   169      74.528  27.707  35.136  1.00  0.00           O  
ATOM   3310  O2D CLA   169      76.311  28.678  34.118  1.00  0.00           O  
ATOM   3311  CED CLA   169      75.457  29.077  32.962  1.00  0.00           C  
ATOM   3312  C1  CLA   169      83.098  26.419  34.411  1.00  0.00           C  
ATOM   3313  C2  CLA   169      84.306  25.680  34.877  1.00  0.00           C  
ATOM   3314  C3  CLA   169      84.753  25.413  36.092  1.00  0.00           C  
ATOM   3315  C4  CLA   169      85.649  26.346  36.870  1.00  0.00           C  
ATOM   3316  C5  CLA   169      84.246  24.204  36.884  1.00  0.00           C  
ATOM   3317  C6  CLA   169      82.832  24.455  37.658  1.00  0.00           C  
ATOM   3318  C7  CLA   169      82.925  25.239  39.013  1.00  0.00           C  
ATOM   3319  C8  CLA   169      83.736  24.691  40.171  1.00  0.00           C  
ATOM   3320  C9  CLA   169      83.086  23.515  40.783  1.00  0.00           C  
ATOM   3321  C10 CLA   169      84.087  25.805  41.247  1.00  0.00           C  
ATOM   3322  C11 CLA   169      82.974  26.193  42.180  1.00  0.00           C  
ATOM   3323  C12 CLA   169      83.362  27.093  43.387  1.00  0.00           C  
ATOM   3324  C13 CLA   169      83.925  28.507  43.092  1.00  0.00           C  
ATOM   3325  C14 CLA   169      82.922  29.282  42.225  1.00  0.00           C  
ATOM   3326  C15 CLA   169      84.283  29.303  44.413  1.00  0.00           C  
ATOM   3327  C16 CLA   169      85.348  30.486  44.344  1.00  0.00           C  
ATOM   3328  C17 CLA   169      85.395  31.306  45.716  1.00  0.00           C  
ATOM   3329  C18 CLA   169      84.725  32.688  45.704  1.00  0.00           C  
ATOM   3330  C19 CLA   169      83.152  32.543  45.438  1.00  0.00           C  
ATOM   3331  C20 CLA   169      85.082  33.470  47.049  1.00  0.00           C  
ATOM   3332  HHB CLA   169      76.416  20.359  33.955  1.00  0.00           H  
ATOM   3333  HHC CLA   169      73.750  18.910  39.651  1.00  0.00           H  
ATOM   3334  HHD CLA   169      74.197  25.115  41.364  1.00  0.00           H  
ATOM   3335  H2A CLA   169      76.194  24.987  33.204  1.00  0.00           H  
ATOM   3336  H3A CLA   169      78.226  22.531  33.815  1.00  0.00           H  
ATOM   3337 1HMA CLA   169      76.866  21.239  31.923  1.00  0.00           H  
ATOM   3338 2HMA CLA   169      77.245  22.888  31.407  1.00  0.00           H  
ATOM   3339 3HMA CLA   169      75.659  22.489  32.097  1.00  0.00           H  
ATOM   3340 1HAA CLA   169      78.023  26.432  33.646  1.00  0.00           H  
ATOM   3341 2HAA CLA   169      78.261  25.258  32.429  1.00  0.00           H  
ATOM   3342 1HBA CLA   169      80.003  24.145  33.711  1.00  0.00           H  
ATOM   3343 2HBA CLA   169      79.314  24.688  35.202  1.00  0.00           H  
ATOM   3344 1HMB CLA   169      75.857  16.763  34.930  1.00  0.00           H  
ATOM   3345 2HMB CLA   169      76.862  18.161  34.384  1.00  0.00           H  
ATOM   3346 3HMB CLA   169      75.269  18.075  33.930  1.00  0.00           H  
ATOM   3347  HAB CLA   169      75.136  16.810  38.689  1.00  0.00           H  
ATOM   3348 1HBB CLA   169      74.404  14.897  37.532  1.00  0.00           H  
ATOM   3349 2HBB CLA   169      74.223  15.796  35.930  1.00  0.00           H  
ATOM   3350 1HMC CLA   169      71.766  20.254  42.355  1.00  0.00           H  
ATOM   3351 2HMC CLA   169      73.313  19.697  42.957  1.00  0.00           H  
ATOM   3352 3HMC CLA   169      72.560  19.019  41.568  1.00  0.00           H  
ATOM   3353 1HAC CLA   169      72.590  22.284  43.608  1.00  0.00           H  
ATOM   3354 2HAC CLA   169      72.741  23.933  42.776  1.00  0.00           H  
ATOM   3355 1HBC CLA   169      74.164  23.924  44.586  1.00  0.00           H  
ATOM   3356 2HBC CLA   169      75.263  23.360  43.310  1.00  0.00           H  
ATOM   3357 3HBC CLA   169      74.607  22.142  44.373  1.00  0.00           H  
ATOM   3358 1HMD CLA   169      76.007  28.389  40.297  1.00  0.00           H  
ATOM   3359 2HMD CLA   169      75.791  27.044  41.494  1.00  0.00           H  
ATOM   3360 3HMD CLA   169      74.394  27.920  40.671  1.00  0.00           H  
ATOM   3361  HBD CLA   169      77.751  27.421  35.657  1.00  0.00           H  
ATOM   3362 1HED CLA   169      76.126  29.071  32.101  1.00  0.00           H  
ATOM   3363 2HED CLA   169      75.174  30.110  33.167  1.00  0.00           H  
ATOM   3364 3HED CLA   169      74.532  28.532  32.772  1.00  0.00           H  
ATOM   3365  1H1 CLA   169      82.978  27.414  34.839  1.00  0.00           H  
ATOM   3366  2H1 CLA   169      83.163  26.577  33.334  1.00  0.00           H  
ATOM   3367  H2  CLA   169      84.777  25.203  34.018  1.00  0.00           H  
ATOM   3368  1H4 CLA   169      85.853  27.267  36.324  1.00  0.00           H  
ATOM   3369  2H4 CLA   169      86.528  25.718  37.018  1.00  0.00           H  
ATOM   3370  3H4 CLA   169      85.032  26.575  37.738  1.00  0.00           H  
ATOM   3371  1H5 CLA   169      84.971  23.860  37.622  1.00  0.00           H  
ATOM   3372  2H5 CLA   169      83.997  23.463  36.124  1.00  0.00           H  
ATOM   3373  1H6 CLA   169      82.466  23.447  37.853  1.00  0.00           H  
ATOM   3374  2H6 CLA   169      82.034  24.867  37.040  1.00  0.00           H  
ATOM   3375  1H7 CLA   169      81.887  25.246  39.344  1.00  0.00           H  
ATOM   3376  2H7 CLA   169      83.199  26.256  38.733  1.00  0.00           H  
ATOM   3377  H8  CLA   169      84.644  24.274  39.734  1.00  0.00           H  
ATOM   3378  1H9 CLA   169      82.115  23.676  41.250  1.00  0.00           H  
ATOM   3379  2H9 CLA   169      83.723  23.222  41.618  1.00  0.00           H  
ATOM   3380  3H9 CLA   169      83.150  22.628  40.153  1.00  0.00           H  
ATOM   3381 1H10 CLA   169      84.263  26.723  40.686  1.00  0.00           H  
ATOM   3382 2H10 CLA   169      85.065  25.616  41.690  1.00  0.00           H  
ATOM   3383 1H11 CLA   169      82.495  25.324  42.633  1.00  0.00           H  
ATOM   3384 2H11 CLA   169      82.222  26.678  41.559  1.00  0.00           H  
ATOM   3385 1H12 CLA   169      84.051  26.458  43.944  1.00  0.00           H  
ATOM   3386 2H12 CLA   169      82.514  27.224  44.058  1.00  0.00           H  
ATOM   3387  H13 CLA   169      84.785  28.324  42.447  1.00  0.00           H  
ATOM   3388 1H14 CLA   169      81.923  29.346  42.656  1.00  0.00           H  
ATOM   3389 2H14 CLA   169      82.717  28.948  41.208  1.00  0.00           H  
ATOM   3390 3H14 CLA   169      83.335  30.258  41.966  1.00  0.00           H  
ATOM   3391 1H15 CLA   169      84.539  28.686  45.274  1.00  0.00           H  
ATOM   3392 2H15 CLA   169      83.395  29.909  44.588  1.00  0.00           H  
ATOM   3393 1H16 CLA   169      85.079  31.197  43.563  1.00  0.00           H  
ATOM   3394 2H16 CLA   169      86.335  30.057  44.173  1.00  0.00           H  
ATOM   3395 1H17 CLA   169      86.445  31.477  45.953  1.00  0.00           H  
ATOM   3396 2H17 CLA   169      85.066  30.729  46.580  1.00  0.00           H  
ATOM   3397  H18 CLA   169      85.164  33.226  44.864  1.00  0.00           H  
ATOM   3398 1H19 CLA   169      82.551  31.901  46.081  1.00  0.00           H  
ATOM   3399 2H19 CLA   169      82.985  32.247  44.402  1.00  0.00           H  
ATOM   3400 3H19 CLA   169      82.601  33.481  45.504  1.00  0.00           H  
ATOM   3401 1H20 CLA   169      86.011  34.041  47.042  1.00  0.00           H  
ATOM   3402 2H20 CLA   169      84.988  32.837  47.932  1.00  0.00           H  
ATOM   3403 3H20 CLA   169      84.244  34.166  47.047  1.00  0.00           H  
TER    3404      CLA   169 
ATOM   3404 MG   CLA   170      79.248  29.970  42.632  1.00  0.00          MG  
ATOM   3405  CHA CLA   170      80.141  29.739  39.277  1.00  0.00           C  
ATOM   3406  CHB CLA   170      80.617  33.177  42.724  1.00  0.00           C  
ATOM   3407  CHC CLA   170      78.869  30.082  45.951  1.00  0.00           C  
ATOM   3408  CHD CLA   170      78.752  26.427  42.633  1.00  0.00           C  
ATOM   3409  NA  CLA   170      80.210  31.255  41.156  1.00  0.00           N  
ATOM   3410  C1A CLA   170      80.472  31.008  39.842  1.00  0.00           C  
ATOM   3411  C2A CLA   170      81.086  32.203  39.142  1.00  0.00           C  
ATOM   3412  C3A CLA   170      81.324  33.183  40.300  1.00  0.00           C  
ATOM   3413  C4A CLA   170      80.704  32.452  41.513  1.00  0.00           C  
ATOM   3414  CMA CLA   170      82.771  33.535  40.524  1.00  0.00           C  
ATOM   3415  CAA CLA   170      80.185  32.763  38.075  1.00  0.00           C  
ATOM   3416  CBA CLA   170      80.605  33.886  37.091  1.00  0.00           C  
ATOM   3417  CGA CLA   170      81.792  33.633  36.233  1.00  0.00           C  
ATOM   3418  O1A CLA   170      81.832  33.277  35.041  1.00  0.00           O  
ATOM   3419  O2A CLA   170      82.920  33.714  37.013  1.00  0.00           O  
ATOM   3420  NB  CLA   170      79.510  31.405  44.112  1.00  0.00           N  
ATOM   3421  C1B CLA   170      80.025  32.713  43.917  1.00  0.00           C  
ATOM   3422  C2B CLA   170      79.935  33.500  45.103  1.00  0.00           C  
ATOM   3423  C3B CLA   170      79.572  32.514  46.065  1.00  0.00           C  
ATOM   3424  C4B CLA   170      79.290  31.281  45.334  1.00  0.00           C  
ATOM   3425  CMB CLA   170      80.135  35.004  45.225  1.00  0.00           C  
ATOM   3426  CAB CLA   170      79.354  32.709  47.524  1.00  0.00           C  
ATOM   3427 CBB  CLA   170      79.933  33.641  48.247  1.00  0.00          CA  
ATOM   3428  NC  CLA   170      78.730  28.572  44.026  1.00  0.00           N  
ATOM   3429  C1C CLA   170      78.598  28.832  45.385  1.00  0.00           C  
ATOM   3430  C2C CLA   170      78.173  27.554  46.034  1.00  0.00           C  
ATOM   3431  C3C CLA   170      78.213  26.555  45.096  1.00  0.00           C  
ATOM   3432  C4C CLA   170      78.631  27.154  43.894  1.00  0.00           C  
ATOM   3433  CMC CLA   170      77.997  27.478  47.481  1.00  0.00           C  
ATOM   3434  CAC CLA   170      78.056  25.086  45.290  1.00  0.00           C  
ATOM   3435  CBC CLA   170      79.425  24.425  45.389  1.00  0.00           C  
ATOM   3436  ND  CLA   170      79.214  28.404  41.238  1.00  0.00           N  
ATOM   3437  C1D CLA   170      79.008  27.001  41.395  1.00  0.00           C  
ATOM   3438  C2D CLA   170      79.145  26.369  40.143  1.00  0.00           C  
ATOM   3439  C3D CLA   170      79.547  27.371  39.258  1.00  0.00           C  
ATOM   3440  C4D CLA   170      79.658  28.605  39.979  1.00  0.00           C  
ATOM   3441  CMD CLA   170      78.997  24.945  39.736  1.00  0.00           C  
ATOM   3442  CAD CLA   170      79.880  27.631  37.879  1.00  0.00           C  
ATOM   3443  OBD CLA   170      79.941  26.898  36.858  1.00  0.00           O  
ATOM   3444  CBD CLA   170      80.164  29.209  37.877  1.00  0.00           C  
ATOM   3445  CGD CLA   170      81.479  29.449  37.216  1.00  0.00           C  
ATOM   3446  O1D CLA   170      81.630  29.846  36.057  1.00  0.00           O  
ATOM   3447  O2D CLA   170      82.580  29.222  38.062  1.00  0.00           O  
ATOM   3448  CED CLA   170      83.883  29.549  37.576  1.00  0.00           C  
ATOM   3449  C1  CLA   170      84.133  33.251  36.341  1.00  0.00           C  
ATOM   3450  C2  CLA   170      85.238  33.423  37.325  1.00  0.00           C  
ATOM   3451  C3  CLA   170      86.156  34.443  37.329  1.00  0.00           C  
ATOM   3452  C4  CLA   170      87.495  34.449  36.511  1.00  0.00           C  
ATOM   3453  C5  CLA   170      85.972  35.589  38.349  1.00  0.00           C  
ATOM   3454  C6  CLA   170      86.639  35.152  39.650  1.00  0.00           C  
ATOM   3455  C7  CLA   170      86.083  35.974  40.788  1.00  0.00           C  
ATOM   3456  C8  CLA   170      86.931  35.759  42.197  1.00  0.00           C  
ATOM   3457  C9  CLA   170      86.385  36.667  43.317  1.00  0.00           C  
ATOM   3458  C10 CLA   170      86.891  34.301  42.578  1.00  0.00           C  
ATOM   3459  C11 CLA   170      87.600  33.994  43.925  1.00  0.00           C  
ATOM   3460  C12 CLA   170      89.162  34.214  43.978  1.00  0.00           C  
ATOM   3461  C13 CLA   170      89.769  33.517  45.214  1.00  0.00           C  
ATOM   3462  C14 CLA   170      88.957  33.841  46.519  1.00  0.00           C  
ATOM   3463  C15 CLA   170      89.954  32.015  45.174  1.00  0.00           C  
ATOM   3464  C16 CLA   170      90.676  31.329  46.348  1.00  0.00           C  
ATOM   3465  C17 CLA   170      91.023  29.848  46.076  1.00  0.00           C  
ATOM   3466  C18 CLA   170      92.372  29.273  46.647  1.00  0.00           C  
ATOM   3467  C19 CLA   170      92.563  27.738  46.390  1.00  0.00           C  
ATOM   3468  C20 CLA   170      93.641  29.975  46.071  1.00  0.00           C  
ATOM   3469  HHB CLA   170      81.025  34.188  42.776  1.00  0.00           H  
ATOM   3470  HHC CLA   170      78.834  30.095  47.043  1.00  0.00           H  
ATOM   3471  HHD CLA   170      78.784  25.336  42.608  1.00  0.00           H  
ATOM   3472  H2A CLA   170      82.041  31.915  38.702  1.00  0.00           H  
ATOM   3473  H3A CLA   170      80.634  34.011  40.142  1.00  0.00           H  
ATOM   3474 1HMA CLA   170      83.376  32.681  40.827  1.00  0.00           H  
ATOM   3475 2HMA CLA   170      82.856  34.288  41.308  1.00  0.00           H  
ATOM   3476 3HMA CLA   170      83.211  33.839  39.574  1.00  0.00           H  
ATOM   3477 1HAA CLA   170      79.196  33.017  38.457  1.00  0.00           H  
ATOM   3478 2HAA CLA   170      79.909  31.955  37.397  1.00  0.00           H  
ATOM   3479 1HBA CLA   170      80.865  34.732  37.729  1.00  0.00           H  
ATOM   3480 2HBA CLA   170      79.781  34.160  36.432  1.00  0.00           H  
ATOM   3481 1HMB CLA   170      79.838  35.371  46.208  1.00  0.00           H  
ATOM   3482 2HMB CLA   170      79.608  35.527  44.428  1.00  0.00           H  
ATOM   3483 3HMB CLA   170      81.189  35.260  45.114  1.00  0.00           H  
ATOM   3484  HAB CLA   170      78.633  32.019  47.962  1.00  0.00           H  
ATOM   3485 1HBB CLA   170      79.799  33.683  49.342  1.00  0.00           H  
ATOM   3486 2HBB CLA   170      80.649  34.390  47.867  1.00  0.00           H  
ATOM   3487 1HMC CLA   170      77.405  26.620  47.800  1.00  0.00           H  
ATOM   3488 2HMC CLA   170      77.503  28.389  47.818  1.00  0.00           H  
ATOM   3489 3HMC CLA   170      78.945  27.532  48.018  1.00  0.00           H  
ATOM   3490 1HAC CLA   170      77.425  24.641  44.520  1.00  0.00           H  
ATOM   3491 2HAC CLA   170      77.551  24.842  46.225  1.00  0.00           H  
ATOM   3492 1HBC CLA   170      79.636  24.674  46.429  1.00  0.00           H  
ATOM   3493 2HBC CLA   170      80.049  24.936  44.656  1.00  0.00           H  
ATOM   3494 3HBC CLA   170      79.422  23.342  45.260  1.00  0.00           H  
ATOM   3495 1HMD CLA   170      79.651  24.365  40.388  1.00  0.00           H  
ATOM   3496 2HMD CLA   170      79.173  24.709  38.687  1.00  0.00           H  
ATOM   3497 3HMD CLA   170      77.934  24.755  39.882  1.00  0.00           H  
ATOM   3498  HBD CLA   170      79.406  29.702  37.268  1.00  0.00           H  
ATOM   3499 1HED CLA   170      84.087  29.219  36.558  1.00  0.00           H  
ATOM   3500 2HED CLA   170      84.665  29.196  38.249  1.00  0.00           H  
ATOM   3501 3HED CLA   170      84.052  30.622  37.491  1.00  0.00           H  
ATOM   3502  1H1 CLA   170      84.429  33.839  35.472  1.00  0.00           H  
ATOM   3503  2H1 CLA   170      84.098  32.218  35.997  1.00  0.00           H  
ATOM   3504  H2  CLA   170      85.575  32.521  37.835  1.00  0.00           H  
ATOM   3505  1H4 CLA   170      88.276  34.408  37.270  1.00  0.00           H  
ATOM   3506  2H4 CLA   170      87.641  35.332  35.889  1.00  0.00           H  
ATOM   3507  3H4 CLA   170      87.537  33.555  35.888  1.00  0.00           H  
ATOM   3508  1H5 CLA   170      84.891  35.666  38.469  1.00  0.00           H  
ATOM   3509  2H5 CLA   170      86.466  36.485  37.972  1.00  0.00           H  
ATOM   3510  1H6 CLA   170      87.725  35.250  39.659  1.00  0.00           H  
ATOM   3511  2H6 CLA   170      86.352  34.131  39.901  1.00  0.00           H  
ATOM   3512  1H7 CLA   170      85.000  35.902  40.888  1.00  0.00           H  
ATOM   3513  2H7 CLA   170      86.275  37.017  40.537  1.00  0.00           H  
ATOM   3514  H8  CLA   170      87.985  35.991  42.046  1.00  0.00           H  
ATOM   3515  1H9 CLA   170      86.217  37.666  42.916  1.00  0.00           H  
ATOM   3516  2H9 CLA   170      87.066  36.644  44.168  1.00  0.00           H  
ATOM   3517  3H9 CLA   170      85.443  36.479  43.831  1.00  0.00           H  
ATOM   3518 1H10 CLA   170      87.197  33.664  41.748  1.00  0.00           H  
ATOM   3519 2H10 CLA   170      85.847  34.070  42.790  1.00  0.00           H  
ATOM   3520 1H11 CLA   170      87.365  32.942  44.089  1.00  0.00           H  
ATOM   3521 2H11 CLA   170      87.137  34.621  44.687  1.00  0.00           H  
ATOM   3522 1H12 CLA   170      89.173  35.284  44.188  1.00  0.00           H  
ATOM   3523 2H12 CLA   170      89.712  33.842  43.113  1.00  0.00           H  
ATOM   3524  H13 CLA   170      90.761  33.893  45.464  1.00  0.00           H  
ATOM   3525 1H14 CLA   170      88.477  34.799  46.316  1.00  0.00           H  
ATOM   3526 2H14 CLA   170      89.609  33.987  47.380  1.00  0.00           H  
ATOM   3527 3H14 CLA   170      88.332  32.985  46.771  1.00  0.00           H  
ATOM   3528 1H15 CLA   170      90.563  31.858  44.284  1.00  0.00           H  
ATOM   3529 2H15 CLA   170      88.956  31.596  45.047  1.00  0.00           H  
ATOM   3530 1H16 CLA   170      90.017  31.306  47.216  1.00  0.00           H  
ATOM   3531 2H16 CLA   170      91.559  31.897  46.642  1.00  0.00           H  
ATOM   3532 1H17 CLA   170      91.029  29.618  45.011  1.00  0.00           H  
ATOM   3533 2H17 CLA   170      90.244  29.273  46.579  1.00  0.00           H  
ATOM   3534  H18 CLA   170      92.524  29.612  47.672  1.00  0.00           H  
ATOM   3535 1H19 CLA   170      92.481  27.440  45.345  1.00  0.00           H  
ATOM   3536 2H19 CLA   170      91.758  27.291  46.973  1.00  0.00           H  
ATOM   3537 3H19 CLA   170      93.498  27.386  46.826  1.00  0.00           H  
ATOM   3538 1H20 CLA   170      94.558  29.618  46.542  1.00  0.00           H  
ATOM   3539 2H20 CLA   170      93.596  31.052  46.233  1.00  0.00           H  
ATOM   3540 3H20 CLA   170      93.731  29.769  45.005  1.00  0.00           H  
TER    3541      CLA   170 
ATOM   3541 MG   CLA   171      68.440  21.694  55.997  1.00  0.00          MG  
ATOM   3542  CHA CLA   171      68.480  20.121  59.045  1.00  0.00           C  
ATOM   3543  CHB CLA   171      72.038  21.391  55.966  1.00  0.00           C  
ATOM   3544  CHC CLA   171      68.487  22.538  52.655  1.00  0.00           C  
ATOM   3545  CHD CLA   171      65.023  21.945  56.014  1.00  0.00           C  
ATOM   3546  NA  CLA   171      70.054  20.841  57.353  1.00  0.00           N  
ATOM   3547  C1A CLA   171      69.800  20.337  58.603  1.00  0.00           C  
ATOM   3548  C2A CLA   171      71.056  19.854  59.269  1.00  0.00           C  
ATOM   3549  C3A CLA   171      72.200  20.436  58.385  1.00  0.00           C  
ATOM   3550  C4A CLA   171      71.402  20.888  57.084  1.00  0.00           C  
ATOM   3551  CMA CLA   171      73.032  21.728  58.973  1.00  0.00           C  
ATOM   3552  CAA CLA   171      71.053  18.268  59.517  1.00  0.00           C  
ATOM   3553  CBA CLA   171      70.689  17.361  58.384  1.00  0.00           C  
ATOM   3554  CGA CLA   171      71.754  17.131  57.315  1.00  0.00           C  
ATOM   3555  O1A CLA   171      72.969  17.234  57.537  1.00  0.00           O  
ATOM   3556  O2A CLA   171      71.239  16.987  56.079  1.00  0.00           O  
ATOM   3557  NB  CLA   171      70.012  21.966  54.539  1.00  0.00           N  
ATOM   3558  C1B CLA   171      71.392  21.961  54.785  1.00  0.00           C  
ATOM   3559  C2B CLA   171      72.093  22.429  53.517  1.00  0.00           C  
ATOM   3560  C3B CLA   171      71.120  22.596  52.577  1.00  0.00           C  
ATOM   3561  C4B CLA   171      69.823  22.344  53.254  1.00  0.00           C  
ATOM   3562  CMB CLA   171      73.599  22.485  53.346  1.00  0.00           C  
ATOM   3563  CAB CLA   171      71.273  23.160  51.244  1.00  0.00           C  
ATOM   3564 CBB  CLA   171      72.153  24.160  50.886  1.00  0.00          CA  
ATOM   3565  NC  CLA   171      66.947  22.098  54.534  1.00  0.00           N  
ATOM   3566  C1C CLA   171      67.178  22.473  53.224  1.00  0.00           C  
ATOM   3567  C2C CLA   171      65.894  22.729  52.579  1.00  0.00           C  
ATOM   3568  C3C CLA   171      64.939  22.750  53.567  1.00  0.00           C  
ATOM   3569  C4C CLA   171      65.584  22.285  54.788  1.00  0.00           C  
ATOM   3570  CMC CLA   171      65.722  23.208  51.086  1.00  0.00           C  
ATOM   3571  CAC CLA   171      63.395  23.005  53.264  1.00  0.00           C  
ATOM   3572  CBC CLA   171      62.844  24.130  54.063  1.00  0.00           C  
ATOM   3573  ND  CLA   171      66.986  21.135  57.219  1.00  0.00           N  
ATOM   3574  C1D CLA   171      65.695  21.351  57.162  1.00  0.00           C  
ATOM   3575  C2D CLA   171      65.046  20.939  58.370  1.00  0.00           C  
ATOM   3576  C3D CLA   171      66.078  20.405  59.173  1.00  0.00           C  
ATOM   3577  C4D CLA   171      67.233  20.462  58.366  1.00  0.00           C  
ATOM   3578  CMD CLA   171      63.558  21.200  58.563  1.00  0.00           C  
ATOM   3579  CAD CLA   171      66.358  19.787  60.419  1.00  0.00           C  
ATOM   3580  OBD CLA   171      65.608  19.526  61.380  1.00  0.00           O  
ATOM   3581  CBD CLA   171      67.917  19.559  60.424  1.00  0.00           C  
ATOM   3582  CGD CLA   171      68.505  20.309  61.633  1.00  0.00           C  
ATOM   3583  O1D CLA   171      69.637  20.088  62.133  1.00  0.00           O  
ATOM   3584  O2D CLA   171      67.731  21.372  62.015  1.00  0.00           O  
ATOM   3585  CED CLA   171      68.156  22.276  63.115  1.00  0.00           C  
ATOM   3586  C1  CLA   171      72.213  17.168  55.017  1.00  0.00           C  
ATOM   3587  C2  CLA   171      71.420  16.980  53.740  1.00  0.00           C  
ATOM   3588  C3  CLA   171      71.890  17.206  52.528  1.00  0.00           C  
ATOM   3589  C4  CLA   171      72.538  16.179  51.661  1.00  0.00           C  
ATOM   3590  C5  CLA   171      71.730  18.569  51.884  1.00  0.00           C  
ATOM   3591  C6  CLA   171      70.305  18.937  51.403  1.00  0.00           C  
ATOM   3592  C7  CLA   171      69.788  18.136  50.216  1.00  0.00           C  
ATOM   3593  C8  CLA   171      68.411  18.717  49.566  1.00  0.00           C  
ATOM   3594  C9  CLA   171      68.370  20.220  49.354  1.00  0.00           C  
ATOM   3595  C10 CLA   171      67.976  17.925  48.315  1.00  0.00           C  
ATOM   3596  C11 CLA   171      67.512  16.508  48.503  1.00  0.00           C  
ATOM   3597  C12 CLA   171      66.042  16.376  48.694  1.00  0.00           C  
ATOM   3598  C13 CLA   171      65.450  14.977  49.083  1.00  0.00           C  
ATOM   3599  C14 CLA   171      65.479  13.931  47.920  1.00  0.00           C  
ATOM   3600  C15 CLA   171      66.074  14.299  50.379  1.00  0.00           C  
ATOM   3601  C16 CLA   171      66.374  15.241  51.536  1.00  0.00           C  
ATOM   3602  C17 CLA   171      67.077  14.459  52.675  1.00  0.00           C  
ATOM   3603  C18 CLA   171      68.585  14.364  52.834  1.00  0.00           C  
ATOM   3604  C19 CLA   171      69.057  13.706  54.135  1.00  0.00           C  
ATOM   3605  C20 CLA   171      69.384  13.877  51.618  1.00  0.00           C  
ATOM   3606  HHB CLA   171      73.121  21.525  55.920  1.00  0.00           H  
ATOM   3607  HHC CLA   171      68.457  22.764  51.587  1.00  0.00           H  
ATOM   3608  HHD CLA   171      63.941  22.066  55.924  1.00  0.00           H  
ATOM   3609  H2A CLA   171      71.121  20.392  60.215  1.00  0.00           H  
ATOM   3610  H3A CLA   171      72.964  19.675  58.225  1.00  0.00           H  
ATOM   3611 1HMA CLA   171      73.478  21.439  59.925  1.00  0.00           H  
ATOM   3612 2HMA CLA   171      72.417  22.599  59.199  1.00  0.00           H  
ATOM   3613 3HMA CLA   171      73.800  22.001  58.249  1.00  0.00           H  
ATOM   3614 1HAA CLA   171      70.391  17.991  60.337  1.00  0.00           H  
ATOM   3615 2HAA CLA   171      72.058  18.020  59.859  1.00  0.00           H  
ATOM   3616 1HBA CLA   171      69.810  17.760  57.878  1.00  0.00           H  
ATOM   3617 2HBA CLA   171      70.397  16.405  58.820  1.00  0.00           H  
ATOM   3618 1HMB CLA   171      73.711  22.339  52.272  1.00  0.00           H  
ATOM   3619 2HMB CLA   171      74.153  21.666  53.804  1.00  0.00           H  
ATOM   3620 3HMB CLA   171      73.920  23.508  53.547  1.00  0.00           H  
ATOM   3621  HAB CLA   171      70.590  22.892  50.438  1.00  0.00           H  
ATOM   3622 1HBB CLA   171      72.851  24.660  51.580  1.00  0.00           H  
ATOM   3623 2HBB CLA   171      72.144  24.503  49.836  1.00  0.00           H  
ATOM   3624 1HMC CLA   171      64.715  23.105  50.682  1.00  0.00           H  
ATOM   3625 2HMC CLA   171      66.336  22.680  50.356  1.00  0.00           H  
ATOM   3626 3HMC CLA   171      66.073  24.239  51.061  1.00  0.00           H  
ATOM   3627 1HAC CLA   171      62.806  22.133  53.549  1.00  0.00           H  
ATOM   3628 2HAC CLA   171      63.139  23.050  52.205  1.00  0.00           H  
ATOM   3629 1HBC CLA   171      61.762  24.264  54.087  1.00  0.00           H  
ATOM   3630 2HBC CLA   171      63.290  24.998  53.579  1.00  0.00           H  
ATOM   3631 3HBC CLA   171      63.195  24.033  55.091  1.00  0.00           H  
ATOM   3632 1HMD CLA   171      63.447  21.137  59.645  1.00  0.00           H  
ATOM   3633 2HMD CLA   171      62.847  20.508  58.111  1.00  0.00           H  
ATOM   3634 3HMD CLA   171      63.385  22.241  58.291  1.00  0.00           H  
ATOM   3635  HBD CLA   171      68.035  18.482  60.536  1.00  0.00           H  
ATOM   3636 1HED CLA   171      68.952  21.853  63.728  1.00  0.00           H  
ATOM   3637 2HED CLA   171      67.294  22.592  63.703  1.00  0.00           H  
ATOM   3638 3HED CLA   171      68.458  23.187  62.597  1.00  0.00           H  
ATOM   3639  1H1 CLA   171      72.895  16.384  55.345  1.00  0.00           H  
ATOM   3640  2H1 CLA   171      72.908  18.008  55.023  1.00  0.00           H  
ATOM   3641  H2  CLA   171      70.492  16.411  53.797  1.00  0.00           H  
ATOM   3642  1H4 CLA   171      71.893  15.983  50.805  1.00  0.00           H  
ATOM   3643  2H4 CLA   171      72.856  15.242  52.119  1.00  0.00           H  
ATOM   3644  3H4 CLA   171      73.497  16.522  51.271  1.00  0.00           H  
ATOM   3645  1H5 CLA   171      72.399  18.708  51.034  1.00  0.00           H  
ATOM   3646  2H5 CLA   171      71.884  19.420  52.547  1.00  0.00           H  
ATOM   3647  1H6 CLA   171      70.376  19.973  51.072  1.00  0.00           H  
ATOM   3648  2H6 CLA   171      69.535  18.841  52.169  1.00  0.00           H  
ATOM   3649  1H7 CLA   171      69.893  17.068  50.406  1.00  0.00           H  
ATOM   3650  2H7 CLA   171      70.477  18.265  49.381  1.00  0.00           H  
ATOM   3651  H8  CLA   171      67.562  18.524  50.220  1.00  0.00           H  
ATOM   3652  1H9 CLA   171      67.933  20.675  50.243  1.00  0.00           H  
ATOM   3653  2H9 CLA   171      67.710  20.447  48.517  1.00  0.00           H  
ATOM   3654  3H9 CLA   171      69.354  20.628  49.127  1.00  0.00           H  
ATOM   3655 1H10 CLA   171      68.903  17.816  47.752  1.00  0.00           H  
ATOM   3656 2H10 CLA   171      67.235  18.529  47.791  1.00  0.00           H  
ATOM   3657 1H11 CLA   171      68.100  16.050  49.299  1.00  0.00           H  
ATOM   3658 2H11 CLA   171      67.718  16.023  47.549  1.00  0.00           H  
ATOM   3659 1H12 CLA   171      65.549  16.897  47.873  1.00  0.00           H  
ATOM   3660 2H12 CLA   171      65.772  16.929  49.594  1.00  0.00           H  
ATOM   3661  H13 CLA   171      64.403  15.267  49.172  1.00  0.00           H  
ATOM   3662 1H14 CLA   171      66.513  13.771  47.615  1.00  0.00           H  
ATOM   3663 2H14 CLA   171      64.965  14.376  47.068  1.00  0.00           H  
ATOM   3664 3H14 CLA   171      64.938  13.019  48.172  1.00  0.00           H  
ATOM   3665 1H15 CLA   171      66.950  13.711  50.107  1.00  0.00           H  
ATOM   3666 2H15 CLA   171      65.396  13.546  50.781  1.00  0.00           H  
ATOM   3667 1H16 CLA   171      65.423  15.656  51.869  1.00  0.00           H  
ATOM   3668 2H16 CLA   171      66.914  16.165  51.330  1.00  0.00           H  
ATOM   3669 1H17 CLA   171      66.820  13.420  52.469  1.00  0.00           H  
ATOM   3670 2H17 CLA   171      66.631  14.906  53.563  1.00  0.00           H  
ATOM   3671  H18 CLA   171      68.818  15.423  52.942  1.00  0.00           H  
ATOM   3672 1H19 CLA   171      70.145  13.698  54.211  1.00  0.00           H  
ATOM   3673 2H19 CLA   171      68.637  12.701  54.121  1.00  0.00           H  
ATOM   3674 3H19 CLA   171      68.554  14.225  54.950  1.00  0.00           H  
ATOM   3675 1H20 CLA   171      69.013  12.875  51.402  1.00  0.00           H  
ATOM   3676 2H20 CLA   171      70.430  13.978  51.909  1.00  0.00           H  
ATOM   3677 3H20 CLA   171      69.280  14.504  50.733  1.00  0.00           H  
TER    3678      CLA   171 
ATOM   3678  C1  LUT   172      75.995  26.511  55.563  1.00  0.00           C  
ATOM   3679  C2  LUT   172      75.575  26.807  57.058  1.00  0.00           C  
ATOM   3680  C3  LUT   172      74.476  25.896  57.655  1.00  0.00           C  
ATOM   3681  C4  LUT   172      73.305  25.882  56.674  1.00  0.00           C  
ATOM   3682  C5  LUT   172      73.526  26.150  55.210  1.00  0.00           C  
ATOM   3683  C6  LUT   172      74.739  26.421  54.693  1.00  0.00           C  
ATOM   3684  C7  LUT   172      75.010  26.586  53.226  1.00  0.00           C  
ATOM   3685  C8  LUT   172      74.881  27.748  52.559  1.00  0.00           C  
ATOM   3686  C9  LUT   172      74.985  27.884  51.071  1.00  0.00           C  
ATOM   3687  C10 LUT   172      74.956  29.182  50.525  1.00  0.00           C  
ATOM   3688  C11 LUT   172      75.067  29.560  49.218  1.00  0.00           C  
ATOM   3689  C12 LUT   172      75.287  30.844  48.824  1.00  0.00           C  
ATOM   3690  C13 LUT   172      75.621  31.508  47.532  1.00  0.00           C  
ATOM   3691  C14 LUT   172      75.807  32.849  47.595  1.00  0.00           C  
ATOM   3692  C15 LUT   172      76.359  33.751  46.605  1.00  0.00           C  
ATOM   3693  C16 LUT   172      76.748  25.128  55.524  1.00  0.00           C  
ATOM   3694  C17 LUT   172      77.082  27.593  55.192  1.00  0.00           C  
ATOM   3695  C18 LUT   172      72.226  26.042  54.404  1.00  0.00           C  
ATOM   3696  C19 LUT   172      75.089  26.627  50.209  1.00  0.00           C  
ATOM   3697  C20 LUT   172      75.444  30.771  46.215  1.00  0.00           C  
ATOM   3698  O3  LUT   172      74.016  26.419  58.961  1.00  0.00           O  
ATOM   3699  C21 LUT   172      80.177  42.774  38.725  1.00  0.00           C  
ATOM   3700  C22 LUT   172      79.781  43.360  37.321  1.00  0.00           C  
ATOM   3701  C23 LUT   172      79.311  44.829  37.244  1.00  0.00           C  
ATOM   3702  C24 LUT   172      78.463  45.181  38.404  1.00  0.00           C  
ATOM   3703  C25 LUT   172      78.228  44.497  39.526  1.00  0.00           C  
ATOM   3704  C26 LUT   172      78.877  43.069  39.701  1.00  0.00           C  
ATOM   3705  C27 LUT   172      79.306  42.692  41.145  1.00  0.00           C  
ATOM   3706  C28 LUT   172      79.046  41.547  41.789  1.00  0.00           C  
ATOM   3707  C29 LUT   172      79.129  41.216  43.210  1.00  0.00           C  
ATOM   3708  C30 LUT   172      78.612  40.031  43.645  1.00  0.00           C  
ATOM   3709  C31 LUT   172      78.487  39.435  44.953  1.00  0.00           C  
ATOM   3710  C32 LUT   172      77.873  38.138  44.981  1.00  0.00           C  
ATOM   3711  C33 LUT   172      77.491  37.289  46.088  1.00  0.00           C  
ATOM   3712  C34 LUT   172      77.101  35.977  45.907  1.00  0.00           C  
ATOM   3713  C35 LUT   172      76.645  35.071  46.901  1.00  0.00           C  
ATOM   3714  C36 LUT   172      81.488  43.340  39.135  1.00  0.00           C  
ATOM   3715  C37 LUT   172      80.298  41.200  38.508  1.00  0.00           C  
ATOM   3716  C38 LUT   172      77.414  45.014  40.723  1.00  0.00           C  
ATOM   3717  C39 LUT   172      79.663  42.202  44.178  1.00  0.00           C  
ATOM   3718  C40 LUT   172      77.408  37.875  47.462  1.00  0.00           C  
ATOM   3719  O23 LUT   172      78.675  44.989  35.930  1.00  0.00           O  
ATOM   3720  H49 LUT   172      75.141  27.816  57.050  1.00  0.00           H  
ATOM   3721  H50 LUT   172      76.442  26.893  57.726  1.00  0.00           H  
ATOM   3722  H43 LUT   172      74.970  24.938  57.878  1.00  0.00           H  
ATOM   3723  H36 LUT   172      72.438  26.508  56.919  1.00  0.00           H  
ATOM   3724  H37 LUT   172      72.928  24.859  56.800  1.00  0.00           H  
ATOM   3725  H35 LUT   172      75.192  25.301  52.525  1.00  0.00           H  
ATOM   3726  H34 LUT   172      74.544  28.606  53.139  1.00  0.00           H  
ATOM   3727  H55 LUT   172      74.935  30.036  51.204  1.00  0.00           H  
ATOM   3728  H54 LUT   172      75.035  28.845  48.401  1.00  0.00           H  
ATOM   3729  H53 LUT   172      75.397  31.650  49.551  1.00  0.00           H  
ATOM   3730  H52 LUT   172      75.643  33.274  48.585  1.00  0.00           H  
ATOM   3731  H51 LUT   172      76.447  33.458  45.561  1.00  0.00           H  
ATOM   3732  H30 LUT   172      77.265  24.831  54.605  1.00  0.00           H  
ATOM   3733  H31 LUT   172      76.068  24.328  55.836  1.00  0.00           H  
ATOM   3734  H32 LUT   172      77.624  25.015  56.173  1.00  0.00           H  
ATOM   3735  H27 LUT   172      77.761  27.180  54.438  1.00  0.00           H  
ATOM   3736  H28 LUT   172      77.808  27.819  55.980  1.00  0.00           H  
ATOM   3737  H29 LUT   172      76.710  28.564  54.844  1.00  0.00           H  
ATOM   3738  H24 LUT   172      71.637  25.118  54.487  1.00  0.00           H  
ATOM   3739  H25 LUT   172      72.513  26.277  53.370  1.00  0.00           H  
ATOM   3740  H26 LUT   172      71.518  26.803  54.758  1.00  0.00           H  
ATOM   3741  H21 LUT   172      74.520  25.748  50.511  1.00  0.00           H  
ATOM   3742  H22 LUT   172      76.110  26.405  49.896  1.00  0.00           H  
ATOM   3743  H23 LUT   172      74.650  26.781  49.223  1.00  0.00           H  
ATOM   3744  H18 LUT   172      75.741  29.725  46.288  1.00  0.00           H  
ATOM   3745  H19 LUT   172      75.880  31.185  45.305  1.00  0.00           H  
ATOM   3746  H20 LUT   172      74.409  30.488  46.023  1.00  0.00           H  
ATOM   3747  H33 LUT   172      74.658  26.339  59.679  1.00  0.00           H  
ATOM   3748  H16 LUT   172      78.913  42.697  37.204  1.00  0.00           H  
ATOM   3749  H17 LUT   172      80.474  43.146  36.496  1.00  0.00           H  
ATOM   3750  H48 LUT   172      80.284  45.340  37.173  1.00  0.00           H  
ATOM   3751  H47 LUT   172      77.993  46.165  38.351  1.00  0.00           H  
ATOM   3752  H46 LUT   172      78.002  42.481  39.381  1.00  0.00           H  
ATOM   3753  H45 LUT   172      79.634  43.881  41.955  1.00  0.00           H  
ATOM   3754  H44 LUT   172      78.798  40.806  41.032  1.00  0.00           H  
ATOM   3755  H42 LUT   172      78.123  39.489  42.835  1.00  0.00           H  
ATOM   3756  H41 LUT   172      78.741  39.961  45.868  1.00  0.00           H  
ATOM   3757  H40 LUT   172      77.660  37.676  44.016  1.00  0.00           H  
ATOM   3758  H39 LUT   172      77.167  35.544  44.908  1.00  0.00           H  
ATOM   3759  H38 LUT   172      76.508  35.426  47.920  1.00  0.00           H  
ATOM   3760  H13 LUT   172      81.563  44.432  39.198  1.00  0.00           H  
ATOM   3761  H14 LUT   172      82.326  43.138  38.459  1.00  0.00           H  
ATOM   3762  H15 LUT   172      81.750  42.959  40.128  1.00  0.00           H  
ATOM   3763  H10 LUT   172      80.988  40.968  37.689  1.00  0.00           H  
ATOM   3764  H11 LUT   172      79.316  40.756  38.314  1.00  0.00           H  
ATOM   3765  H12 LUT   172      80.611  40.695  39.428  1.00  0.00           H  
ATOM   3766  H7  LUT   172      77.935  45.500  41.559  1.00  0.00           H  
ATOM   3767  H8  LUT   172      76.725  44.288  41.174  1.00  0.00           H  
ATOM   3768  H9  LUT   172      76.853  45.848  40.281  1.00  0.00           H  
ATOM   3769  H4  LUT   172      79.947  41.814  45.157  1.00  0.00           H  
ATOM   3770  H5  LUT   172      78.762  42.810  44.263  1.00  0.00           H  
ATOM   3771  H6  LUT   172      80.492  42.828  43.849  1.00  0.00           H  
ATOM   3772  H1  LUT   172      77.506  38.953  47.584  1.00  0.00           H  
ATOM   3773  H2  LUT   172      78.182  37.599  48.178  1.00  0.00           H  
ATOM   3774  H3  LUT   172      76.507  37.606  48.013  1.00  0.00           H  
ATOM   3775  H56 LUT   172      78.364  45.885  35.746  1.00  0.00           H  
TER    3776      LUT   172 
ATOM   3776  C1  XAT   173      68.760  42.375  56.594  1.00  0.00           C  
ATOM   3777  C2  XAT   173      69.911  42.593  57.710  1.00  0.00           C  
ATOM   3778  C3  XAT   173      71.257  43.264  57.191  1.00  0.00           C  
ATOM   3779  C4  XAT   173      71.453  43.277  55.657  1.00  0.00           C  
ATOM   3780  C5  XAT   173      70.684  42.291  54.809  1.00  0.00           C  
ATOM   3781  C6  XAT   173      69.331  41.820  55.175  1.00  0.00           C  
ATOM   3782  C7  XAT   173      68.382  41.553  54.004  1.00  0.00           C  
ATOM   3783  C8  XAT   173      67.800  40.369  53.624  1.00  0.00           C  
ATOM   3784  C9  XAT   173      66.870  40.023  52.559  1.00  0.00           C  
ATOM   3785  C10 XAT   173      66.803  38.658  52.194  1.00  0.00           C  
ATOM   3786  C11 XAT   173      65.866  38.032  51.265  1.00  0.00           C  
ATOM   3787  C12 XAT   173      65.757  36.736  50.808  1.00  0.00           C  
ATOM   3788  C13 XAT   173      64.844  36.202  49.766  1.00  0.00           C  
ATOM   3789  C14 XAT   173      64.620  34.861  49.682  1.00  0.00           C  
ATOM   3790  C15 XAT   173      63.733  34.067  48.840  1.00  0.00           C  
ATOM   3791  C16 XAT   173      68.104  43.741  56.236  1.00  0.00           C  
ATOM   3792  C17 XAT   173      67.660  41.407  57.205  1.00  0.00           C  
ATOM   3793  C18 XAT   173      71.309  41.986  53.420  1.00  0.00           C  
ATOM   3794  C19 XAT   173      65.996  41.148  52.014  1.00  0.00           C  
ATOM   3795  C20 XAT   173      64.143  37.174  48.828  1.00  0.00           C  
ATOM   3796  O3  XAT   173      71.404  44.612  57.673  1.00  0.00           O  
ATOM   3797  O4  XAT   173      70.369  40.965  55.339  1.00  0.00           O  
ATOM   3798  C21 XAT   173      59.822  24.893  40.402  1.00  0.00           C  
ATOM   3799  C22 XAT   173      60.064  24.940  38.865  1.00  0.00           C  
ATOM   3800  C23 XAT   173      59.105  25.627  37.850  1.00  0.00           C  
ATOM   3801  C24 XAT   173      58.708  26.996  38.315  1.00  0.00           C  
ATOM   3802  C25 XAT   173      58.411  27.130  39.822  1.00  0.00           C  
ATOM   3803  C26 XAT   173      58.997  26.228  40.814  1.00  0.00           C  
ATOM   3804  C27 XAT   173      59.031  26.442  42.307  1.00  0.00           C  
ATOM   3805  C28 XAT   173      59.551  27.557  42.940  1.00  0.00           C  
ATOM   3806  C29 XAT   173      59.997  27.637  44.425  1.00  0.00           C  
ATOM   3807  C30 XAT   173      60.587  28.801  44.874  1.00  0.00           C  
ATOM   3808  C31 XAT   173      61.206  28.992  46.147  1.00  0.00           C  
ATOM   3809  C32 XAT   173      61.686  30.213  46.568  1.00  0.00           C  
ATOM   3810  C33 XAT   173      62.466  30.620  47.729  1.00  0.00           C  
ATOM   3811  C34 XAT   173      62.692  31.972  47.897  1.00  0.00           C  
ATOM   3812  C35 XAT   173      63.567  32.648  48.844  1.00  0.00           C  
ATOM   3813  C36 XAT   173      61.243  24.932  41.066  1.00  0.00           C  
ATOM   3814  C37 XAT   173      59.191  23.504  40.786  1.00  0.00           C  
ATOM   3815  C38 XAT   173      57.970  28.568  40.143  1.00  0.00           C  
ATOM   3816  C39 XAT   173      59.846  26.346  45.313  1.00  0.00           C  
ATOM   3817  C40 XAT   173      63.308  29.508  48.440  1.00  0.00           C  
ATOM   3818  O23 XAT   173      59.503  25.657  36.473  1.00  0.00           O  
ATOM   3819  O24 XAT   173      57.557  26.262  40.479  1.00  0.00           O  
ATOM   3820  H1  XAT   173      70.043  41.626  58.214  1.00  0.00           H  
ATOM   3821  H2  XAT   173      69.398  43.243  58.433  1.00  0.00           H  
ATOM   3822  H3  XAT   173      72.041  42.591  57.573  1.00  0.00           H  
ATOM   3823  H4  XAT   173      72.492  43.017  55.431  1.00  0.00           H  
ATOM   3824  H5  XAT   173      71.056  44.253  55.362  1.00  0.00           H  
ATOM   3825  H6  XAT   173      68.217  42.501  53.501  1.00  0.00           H  
ATOM   3826  H7  XAT   173      68.129  39.519  54.219  1.00  0.00           H  
ATOM   3827  H8  XAT   173      67.542  37.996  52.647  1.00  0.00           H  
ATOM   3828  H9  XAT   173      65.313  38.788  50.715  1.00  0.00           H  
ATOM   3829  H10 XAT   173      66.374  35.991  51.310  1.00  0.00           H  
ATOM   3830  H11 XAT   173      65.128  34.295  50.463  1.00  0.00           H  
ATOM   3831  H12 XAT   173      63.308  34.620  48.005  1.00  0.00           H  
ATOM   3832  H13 XAT   173      67.254  43.679  55.549  1.00  0.00           H  
ATOM   3833  H14 XAT   173      68.790  44.310  55.600  1.00  0.00           H  
ATOM   3834  H15 XAT   173      67.988  44.391  57.109  1.00  0.00           H  
ATOM   3835  H16 XAT   173      67.298  41.804  58.158  1.00  0.00           H  
ATOM   3836  H17 XAT   173      67.987  40.363  57.245  1.00  0.00           H  
ATOM   3837  H18 XAT   173      66.868  41.192  56.480  1.00  0.00           H  
ATOM   3838  H19 XAT   173      72.397  41.884  53.497  1.00  0.00           H  
ATOM   3839  H20 XAT   173      71.076  42.840  52.775  1.00  0.00           H  
ATOM   3840  H21 XAT   173      70.904  41.084  52.948  1.00  0.00           H  
ATOM   3841  H22 XAT   173      66.371  41.678  51.130  1.00  0.00           H  
ATOM   3842  H23 XAT   173      65.708  41.798  52.850  1.00  0.00           H  
ATOM   3843  H24 XAT   173      65.007  40.758  51.745  1.00  0.00           H  
ATOM   3844  H25 XAT   173      63.324  37.753  49.270  1.00  0.00           H  
ATOM   3845  H26 XAT   173      63.652  36.673  47.986  1.00  0.00           H  
ATOM   3846  H27 XAT   173      64.778  37.906  48.316  1.00  0.00           H  
ATOM   3847  H28 XAT   173      71.562  44.512  58.621  1.00  0.00           H  
ATOM   3848  H29 XAT   173      60.316  23.947  38.467  1.00  0.00           H  
ATOM   3849  H30 XAT   173      61.037  25.450  38.818  1.00  0.00           H  
ATOM   3850  H31 XAT   173      58.238  24.964  38.003  1.00  0.00           H  
ATOM   3851  H32 XAT   173      57.868  27.382  37.730  1.00  0.00           H  
ATOM   3852  H33 XAT   173      59.543  27.631  38.005  1.00  0.00           H  
ATOM   3853  H34 XAT   173      58.837  25.535  42.873  1.00  0.00           H  
ATOM   3854  H35 XAT   173      59.917  28.290  42.223  1.00  0.00           H  
ATOM   3855  H36 XAT   173      60.703  29.596  44.138  1.00  0.00           H  
ATOM   3856  H37 XAT   173      61.420  28.105  46.737  1.00  0.00           H  
ATOM   3857  H38 XAT   173      61.404  31.048  45.927  1.00  0.00           H  
ATOM   3858  H39 XAT   173      62.141  32.711  47.314  1.00  0.00           H  
ATOM   3859  H40 XAT   173      64.194  32.202  49.613  1.00  0.00           H  
ATOM   3860  H41 XAT   173      61.916  24.107  40.813  1.00  0.00           H  
ATOM   3861  H42 XAT   173      61.185  24.927  42.160  1.00  0.00           H  
ATOM   3862  H43 XAT   173      61.738  25.878  40.824  1.00  0.00           H  
ATOM   3863  H44 XAT   173      58.152  23.484  40.441  1.00  0.00           H  
ATOM   3864  H45 XAT   173      59.232  23.419  41.876  1.00  0.00           H  
ATOM   3865  H46 XAT   173      59.700  22.595  40.448  1.00  0.00           H  
ATOM   3866  H47 XAT   173      57.127  28.833  39.496  1.00  0.00           H  
ATOM   3867  H48 XAT   173      58.800  29.277  40.044  1.00  0.00           H  
ATOM   3868  H49 XAT   173      57.653  28.712  41.181  1.00  0.00           H  
ATOM   3869  H50 XAT   173      60.613  25.586  45.120  1.00  0.00           H  
ATOM   3870  H51 XAT   173      59.020  25.704  44.985  1.00  0.00           H  
ATOM   3871  H52 XAT   173      59.730  26.597  46.374  1.00  0.00           H  
ATOM   3872  H53 XAT   173      63.641  29.901  49.408  1.00  0.00           H  
ATOM   3873  H54 XAT   173      64.195  29.154  47.901  1.00  0.00           H  
ATOM   3874  H55 XAT   173      62.681  28.662  48.743  1.00  0.00           H  
ATOM   3875  H56 XAT   173      59.970  24.811  36.475  1.00  0.00           H  
TER    3876      XAT   173 
ATOM   3876  C1  LUT   174      80.676  46.369  55.590  1.00  0.00           C  
ATOM   3877  C2  LUT   174      80.917  46.133  57.052  1.00  0.00           C  
ATOM   3878  C3  LUT   174      80.367  47.223  57.979  1.00  0.00           C  
ATOM   3879  C4  LUT   174      78.922  47.443  57.750  1.00  0.00           C  
ATOM   3880  C5  LUT   174      78.501  47.436  56.313  1.00  0.00           C  
ATOM   3881  C6  LUT   174      79.254  46.868  55.347  1.00  0.00           C  
ATOM   3882  C7  LUT   174      78.825  46.864  53.883  1.00  0.00           C  
ATOM   3883  C8  LUT   174      78.808  47.985  53.178  1.00  0.00           C  
ATOM   3884  C9  LUT   174      78.444  48.240  51.723  1.00  0.00           C  
ATOM   3885  C10 LUT   174      78.270  49.506  51.236  1.00  0.00           C  
ATOM   3886  C11 LUT   174      77.781  50.084  50.009  1.00  0.00           C  
ATOM   3887  C12 LUT   174      77.203  51.335  49.858  1.00  0.00           C  
ATOM   3888  C13 LUT   174      76.621  51.947  48.634  1.00  0.00           C  
ATOM   3889  C14 LUT   174      75.994  53.190  48.728  1.00  0.00           C  
ATOM   3890  C15 LUT   174      75.264  53.830  47.673  1.00  0.00           C  
ATOM   3891  C16 LUT   174      80.771  44.952  54.954  1.00  0.00           C  
ATOM   3892  C17 LUT   174      81.782  47.258  54.899  1.00  0.00           C  
ATOM   3893  C18 LUT   174      77.106  48.019  56.103  1.00  0.00           C  
ATOM   3894  C19 LUT   174      78.066  47.058  50.849  1.00  0.00           C  
ATOM   3895  C20 LUT   174      76.868  51.247  47.300  1.00  0.00           C  
ATOM   3896  O3  LUT   174      81.008  48.572  57.776  1.00  0.00           O  
ATOM   3897  C21 LUT   174      69.542  59.386  37.848  1.00  0.00           C  
ATOM   3898  C22 LUT   174      68.702  58.985  36.531  1.00  0.00           C  
ATOM   3899  C23 LUT   174      67.191  59.222  36.629  1.00  0.00           C  
ATOM   3900  C24 LUT   174      66.636  58.845  37.988  1.00  0.00           C  
ATOM   3901  C25 LUT   174      67.290  58.655  39.115  1.00  0.00           C  
ATOM   3902  C26 LUT   174      68.887  58.673  39.119  1.00  0.00           C  
ATOM   3903  C27 LUT   174      69.527  59.160  40.479  1.00  0.00           C  
ATOM   3904  C28 LUT   174      70.573  58.513  41.165  1.00  0.00           C  
ATOM   3905  C29 LUT   174      70.881  58.885  42.535  1.00  0.00           C  
ATOM   3906  C30 LUT   174      71.418  57.858  43.320  1.00  0.00           C  
ATOM   3907  C31 LUT   174      71.985  57.974  44.653  1.00  0.00           C  
ATOM   3908  C32 LUT   174      72.534  56.872  45.184  1.00  0.00           C  
ATOM   3909  C33 LUT   174      73.291  56.663  46.394  1.00  0.00           C  
ATOM   3910  C34 LUT   174      73.781  55.462  46.667  1.00  0.00           C  
ATOM   3911  C35 LUT   174      74.540  55.033  47.741  1.00  0.00           C  
ATOM   3912  C36 LUT   174      69.497  60.888  38.067  1.00  0.00           C  
ATOM   3913  C37 LUT   174      71.006  58.937  37.651  1.00  0.00           C  
ATOM   3914  C38 LUT   174      66.494  58.443  40.330  1.00  0.00           C  
ATOM   3915  C39 LUT   174      70.887  60.344  42.987  1.00  0.00           C  
ATOM   3916  C40 LUT   174      73.178  57.727  47.439  1.00  0.00           C  
ATOM   3917  O23 LUT   174      66.479  58.698  35.478  1.00  0.00           O  
ATOM   3918  H49 LUT   174      81.976  46.030  57.326  1.00  0.00           H  
ATOM   3919  H50 LUT   174      80.264  45.319  57.394  1.00  0.00           H  
ATOM   3920  H43 LUT   174      80.566  46.835  58.989  1.00  0.00           H  
ATOM   3921  H36 LUT   174      78.457  48.248  58.334  1.00  0.00           H  
ATOM   3922  H37 LUT   174      78.468  46.541  58.179  1.00  0.00           H  
ATOM   3923  H35 LUT   174      78.198  45.588  53.484  1.00  0.00           H  
ATOM   3924  H34 LUT   174      79.203  48.864  53.684  1.00  0.00           H  
ATOM   3925  H55 LUT   174      78.536  50.321  51.910  1.00  0.00           H  
ATOM   3926  H54 LUT   174      77.778  49.408  49.159  1.00  0.00           H  
ATOM   3927  H53 LUT   174      77.089  51.915  50.774  1.00  0.00           H  
ATOM   3928  H52 LUT   174      76.008  53.588  49.743  1.00  0.00           H  
ATOM   3929  H51 LUT   174      75.215  53.380  46.684  1.00  0.00           H  
ATOM   3930  H30 LUT   174      79.797  44.476  55.110  1.00  0.00           H  
ATOM   3931  H31 LUT   174      81.472  44.201  55.334  1.00  0.00           H  
ATOM   3932  H32 LUT   174      81.009  44.944  53.885  1.00  0.00           H  
ATOM   3933  H27 LUT   174      82.799  46.880  55.052  1.00  0.00           H  
ATOM   3934  H28 LUT   174      81.842  48.255  55.351  1.00  0.00           H  
ATOM   3935  H29 LUT   174      81.696  47.298  53.808  1.00  0.00           H  
ATOM   3936  H24 LUT   174      76.665  47.305  55.394  1.00  0.00           H  
ATOM   3937  H25 LUT   174      77.222  49.024  55.675  1.00  0.00           H  
ATOM   3938  H26 LUT   174      76.443  48.067  56.977  1.00  0.00           H  
ATOM   3939  H21 LUT   174      78.930  46.512  50.469  1.00  0.00           H  
ATOM   3940  H22 LUT   174      77.633  47.415  49.914  1.00  0.00           H  
ATOM   3941  H23 LUT   174      77.353  46.361  51.291  1.00  0.00           H  
ATOM   3942  H18 LUT   174      77.708  50.553  47.335  1.00  0.00           H  
ATOM   3943  H19 LUT   174      77.175  52.057  46.638  1.00  0.00           H  
ATOM   3944  H20 LUT   174      76.024  50.818  46.760  1.00  0.00           H  
ATOM   3945  H33 LUT   174      81.416  48.956  58.563  1.00  0.00           H  
ATOM   3946  H16 LUT   174      68.748  57.889  36.577  1.00  0.00           H  
ATOM   3947  H17 LUT   174      69.265  59.174  35.607  1.00  0.00           H  
ATOM   3948  H48 LUT   174      67.212  60.320  36.558  1.00  0.00           H  
ATOM   3949  H47 LUT   174      65.552  58.817  38.113  1.00  0.00           H  
ATOM   3950  H46 LUT   174      69.114  57.594  39.119  1.00  0.00           H  
ATOM   3951  H45 LUT   174      69.029  60.362  41.176  1.00  0.00           H  
ATOM   3952  H44 LUT   174      71.040  57.652  40.691  1.00  0.00           H  
ATOM   3953  H42 LUT   174      71.437  56.882  42.834  1.00  0.00           H  
ATOM   3954  H41 LUT   174      72.033  58.956  45.113  1.00  0.00           H  
ATOM   3955  H40 LUT   174      72.521  55.981  44.554  1.00  0.00           H  
ATOM   3956  H39 LUT   174      73.626  54.695  45.908  1.00  0.00           H  
ATOM   3957  H38 LUT   174      74.480  55.580  48.679  1.00  0.00           H  
ATOM   3958  H13 LUT   174      68.474  61.250  38.218  1.00  0.00           H  
ATOM   3959  H14 LUT   174      69.966  61.441  37.246  1.00  0.00           H  
ATOM   3960  H15 LUT   174      70.074  61.252  38.924  1.00  0.00           H  
ATOM   3961  H10 LUT   174      71.537  59.073  38.599  1.00  0.00           H  
ATOM   3962  H11 LUT   174      71.637  59.476  36.936  1.00  0.00           H  
ATOM   3963  H12 LUT   174      71.074  57.856  37.486  1.00  0.00           H  
ATOM   3964  H7  LUT   174      66.519  57.370  40.565  1.00  0.00           H  
ATOM   3965  H8  LUT   174      65.492  58.848  40.137  1.00  0.00           H  
ATOM   3966  H9  LUT   174      66.962  59.009  41.146  1.00  0.00           H  
ATOM   3967  H4  LUT   174      70.938  61.040  42.149  1.00  0.00           H  
ATOM   3968  H5  LUT   174      71.786  60.507  43.582  1.00  0.00           H  
ATOM   3969  H6  LUT   174      70.016  60.650  43.566  1.00  0.00           H  
ATOM   3970  H1  LUT   174      74.089  57.798  48.033  1.00  0.00           H  
ATOM   3971  H2  LUT   174      72.265  57.577  48.015  1.00  0.00           H  
ATOM   3972  H3  LUT   174      73.064  58.737  47.044  1.00  0.00           H  
ATOM   3973  H56 LUT   174      65.651  59.178  35.345  1.00  0.00           H  
TER    3974      LUT   174 
ATOM   3974  C11 PGS   175      68.187  23.263  42.556  1.00  0.00           C  
ATOM   3975  O12 PGS   175      68.158  24.467  42.815  1.00  0.00           O  
ATOM   3976  O11 PGS   175      68.922  22.584  41.714  1.00  0.00           O  
ATOM   3977  C1  PGS   175      69.749  23.410  40.898  1.00  0.00           C  
ATOM   3978  HR  PGS   175      70.656  23.763  41.395  1.00  0.00           H  
ATOM   3979  HS  PGS   175      69.114  24.284  40.731  1.00  0.00           H  
ATOM   3980  C2  PGS   175      70.162  22.583  39.600  1.00  0.00           C  
ATOM   3981  HX  PGS   175      70.797  21.718  39.807  1.00  0.00           H  
ATOM   3982  C3  PGS   175      71.016  23.425  38.560  1.00  0.00           C  
ATOM   3983  HA  PGS   175      72.039  23.598  38.903  1.00  0.00           H  
ATOM   3984  HB  PGS   175      70.619  24.440  38.483  1.00  0.00           H  
ATOM   3985  O31 PGS   175      70.893  22.918  37.207  1.00  0.00           O  
ATOM   3986  P31 PGS   175      72.013  23.293  36.188  1.00  0.00           P  
ATOM   3987  O32 PGS   175      71.720  22.272  35.038  1.00  0.00           O  
ATOM   3988  C31 PGS   175      72.510  22.524  33.832  1.00  0.00           C  
ATOM   3989  H1A PGS   175      73.582  22.569  34.039  1.00  0.00           H  
ATOM   3990  H1B PGS   175      72.256  23.484  33.377  1.00  0.00           H  
ATOM   3991  C32 PGS   175      72.226  21.377  32.852  1.00  0.00           C  
ATOM   3992  H2A PGS   175      72.381  20.410  33.337  1.00  0.00           H  
ATOM   3993  O35 PGS   175      70.820  21.280  32.447  1.00  0.00           O  
ATOM   3994 HO5A PGS   175      70.358  21.431  33.291  1.00  0.00           H  
ATOM   3995  C33 PGS   175      73.128  21.332  31.605  1.00  0.00           C  
ATOM   3996  H3A PGS   175      74.155  21.084  31.888  1.00  0.00           H  
ATOM   3997  H3B PGS   175      72.721  20.618  30.885  1.00  0.00           H  
ATOM   3998  O33 PGS   175      73.364  23.158  36.885  1.00  0.00           O  
ATOM   3999  O34 PGS   175      71.958  24.708  35.848  1.00  0.00           O  
ATOM   4000  O21 PGS   175      68.962  22.063  38.923  1.00  0.00           O  
ATOM   4001  C21 PGS   175      68.061  22.973  38.409  1.00  0.00           C  
ATOM   4002  O22 PGS   175      68.171  24.177  38.561  1.00  0.00           O  
ATOM   4003  O36 PGS   175      73.346  22.642  31.021  1.00  0.00           O  
ATOM   4004 HO6A PGS   175      73.810  22.447  30.187  1.00  0.00           H  
ATOM   4005 C116  PA   176      62.060  24.611  49.955  1.00  0.00           C  
ATOM   4006 H16R  PA   176      61.265  25.004  50.591  1.00  0.00           H  
ATOM   4007 H16S  PA   176      63.041  24.891  50.345  1.00  0.00           H  
ATOM   4008 H16T  PA   176      62.026  23.520  49.982  1.00  0.00           H  
ATOM   4009 C115  PA   176      61.866  25.183  48.538  1.00  0.00           C  
ATOM   4010 H15R  PA   176      61.823  26.271  48.619  1.00  0.00           H  
ATOM   4011 H15S  PA   176      60.922  24.896  48.069  1.00  0.00           H  
ATOM   4012 C114  PA   176      63.024  24.895  47.619  1.00  0.00           C  
ATOM   4013 H14R  PA   176      63.988  25.183  48.045  1.00  0.00           H  
ATOM   4014 H14S  PA   176      63.057  25.455  46.682  1.00  0.00           H  
ATOM   4015 C113  PA   176      63.054  23.384  47.168  1.00  0.00           C  
ATOM   4016 H13R  PA   176      62.218  23.283  46.472  1.00  0.00           H  
ATOM   4017 H13S  PA   176      62.978  22.722  48.033  1.00  0.00           H  
ATOM   4018 C112  PA   176      64.433  23.098  46.417  1.00  0.00           C  
ATOM   4019 H12R  PA   176      65.293  23.257  47.071  1.00  0.00           H  
ATOM   4020 H12S  PA   176      64.537  23.774  45.566  1.00  0.00           H  
ATOM   4021 C111  PA   176      64.493  21.612  46.086  1.00  0.00           C  
ATOM   4022 H11R  PA   176      64.688  21.046  46.999  1.00  0.00           H  
ATOM   4023 H11S  PA   176      65.342  21.416  45.428  1.00  0.00           H  
ATOM   4024 C110  PA   176      63.334  21.068  45.222  1.00  0.00           C  
ATOM   4025 H10R  PA   176      62.440  21.066  45.848  1.00  0.00           H  
ATOM   4026 H10S  PA   176      63.525  20.027  44.953  1.00  0.00           H  
ATOM   4027  C19  PA   176      62.965  21.939  43.974  1.00  0.00           C  
ATOM   4028  H9R  PA   176      63.885  22.259  43.481  1.00  0.00           H  
ATOM   4029  H9S  PA   176      62.493  22.830  44.394  1.00  0.00           H  
ATOM   4030  C18  PA   176      62.129  21.195  42.967  1.00  0.00           C  
ATOM   4031  H8R  PA   176      61.494  21.813  42.328  1.00  0.00           H  
ATOM   4032  H8S  PA   176      61.448  20.660  43.631  1.00  0.00           H  
ATOM   4033  C17  PA   176      62.985  20.259  42.087  1.00  0.00           C  
ATOM   4034  H7R  PA   176      62.363  19.405  41.811  1.00  0.00           H  
ATOM   4035  H7S  PA   176      63.821  19.886  42.683  1.00  0.00           H  
ATOM   4036  C16  PA   176      63.641  21.062  40.952  1.00  0.00           C  
ATOM   4037  H6R  PA   176      64.265  21.863  41.356  1.00  0.00           H  
ATOM   4038  H6S  PA   176      62.889  21.471  40.274  1.00  0.00           H  
ATOM   4039  C15  PA   176      64.528  20.005  40.196  1.00  0.00           C  
ATOM   4040  H5R  PA   176      63.952  19.149  39.837  1.00  0.00           H  
ATOM   4041  H5S  PA   176      65.316  19.596  40.832  1.00  0.00           H  
ATOM   4042  C14  PA   176      65.173  20.572  38.933  1.00  0.00           C  
ATOM   4043  H4R  PA   176      64.373  20.924  38.278  1.00  0.00           H  
ATOM   4044  H4S  PA   176      65.724  19.757  38.461  1.00  0.00           H  
ATOM   4045  C13  PA   176      66.154  21.684  39.222  1.00  0.00           C  
ATOM   4046  H3R  PA   176      66.994  21.306  39.808  1.00  0.00           H  
ATOM   4047  H3S  PA   176      65.795  22.515  39.833  1.00  0.00           H  
ATOM   4048  C12  PA   176      66.845  22.224  37.956  1.00  0.00           C  
ATOM   4049  H2R  PA   176      66.077  22.870  37.526  1.00  0.00           H  
ATOM   4050  H2S  PA   176      67.094  21.387  37.301  1.00  0.00           H  
ATOM   4051 C116  PA   177      82.229  21.112  49.559  1.00  0.00           C  
ATOM   4052 H16R  PA   177      81.481  20.322  49.468  1.00  0.00           H  
ATOM   4053 H16S  PA   177      82.421  21.278  50.622  1.00  0.00           H  
ATOM   4054 H16T  PA   177      83.151  20.638  49.216  1.00  0.00           H  
ATOM   4055 C115  PA   177      81.877  22.346  48.810  1.00  0.00           C  
ATOM   4056 H15R  PA   177      81.965  22.094  47.751  1.00  0.00           H  
ATOM   4057 H15S  PA   177      82.640  23.101  49.008  1.00  0.00           H  
ATOM   4058 C114  PA   177      80.468  22.945  49.121  1.00  0.00           C  
ATOM   4059 H14R  PA   177      80.480  23.977  48.765  1.00  0.00           H  
ATOM   4060 H14S  PA   177      80.295  22.974  50.199  1.00  0.00           H  
ATOM   4061 C113  PA   177      79.344  22.200  48.314  1.00  0.00           C  
ATOM   4062 H13R  PA   177      79.355  21.109  48.365  1.00  0.00           H  
ATOM   4063 H13S  PA   177      79.410  22.443  47.252  1.00  0.00           H  
ATOM   4064 C112  PA   177      77.904  22.658  48.741  1.00  0.00           C  
ATOM   4065 H12R  PA   177      77.752  23.738  48.683  1.00  0.00           H  
ATOM   4066 H12S  PA   177      77.826  22.247  49.750  1.00  0.00           H  
ATOM   4067 C111  PA   177      76.790  21.967  47.887  1.00  0.00           C  
ATOM   4068 H11R  PA   177      77.040  20.939  47.618  1.00  0.00           H  
ATOM   4069 H11S  PA   177      76.764  22.512  46.941  1.00  0.00           H  
ATOM   4070 C110  PA   177      75.422  22.200  48.499  1.00  0.00           C  
ATOM   4071 H10R  PA   177      75.170  23.261  48.553  1.00  0.00           H  
ATOM   4072 H10S  PA   177      75.446  21.779  49.507  1.00  0.00           H  
ATOM   4073  C19  PA   177      74.347  21.544  47.639  1.00  0.00           C  
ATOM   4074  H9R  PA   177      74.665  20.541  47.347  1.00  0.00           H  
ATOM   4075  H9S  PA   177      74.314  22.183  46.754  1.00  0.00           H  
ATOM   4076  C18  PA   177      73.102  21.507  48.447  1.00  0.00           C  
ATOM   4077  H8R  PA   177      72.794  22.462  48.879  1.00  0.00           H  
ATOM   4078  H8S  PA   177      73.299  20.933  49.355  1.00  0.00           H  
ATOM   4079  C17  PA   177      71.899  20.960  47.654  1.00  0.00           C  
ATOM   4080  H7R  PA   177      71.144  20.517  48.307  1.00  0.00           H  
ATOM   4081  H7S  PA   177      72.241  20.178  46.972  1.00  0.00           H  
ATOM   4082  C16  PA   177      71.263  21.991  46.743  1.00  0.00           C  
ATOM   4083  H6R  PA   177      72.008  22.452  46.091  1.00  0.00           H  
ATOM   4084  H6S  PA   177      70.852  22.834  47.300  1.00  0.00           H  
ATOM   4085  C15  PA   177      70.075  21.261  45.946  1.00  0.00           C  
ATOM   4086  H5R  PA   177      69.443  20.698  46.636  1.00  0.00           H  
ATOM   4087  H5S  PA   177      70.490  20.515  45.264  1.00  0.00           H  
ATOM   4088  C14  PA   177      69.143  22.230  45.176  1.00  0.00           C  
ATOM   4089  H4R  PA   177      69.875  22.828  44.628  1.00  0.00           H  
ATOM   4090  H4S  PA   177      68.660  22.905  45.885  1.00  0.00           H  
ATOM   4091  C13  PA   177      68.320  21.427  44.182  1.00  0.00           C  
ATOM   4092  H3R  PA   177      67.741  20.737  44.799  1.00  0.00           H  
ATOM   4093  H3S  PA   177      69.005  20.838  43.568  1.00  0.00           H  
ATOM   4094  C12  PA   177      67.371  22.334  43.399  1.00  0.00           C  
ATOM   4095  H2R  PA   177      66.856  22.983  44.111  1.00  0.00           H  
ATOM   4096  H2S  PA   177      66.716  21.700  42.798  1.00  0.00           H  
TER    4097       PA   177 
ENDMDL
MODEL     2
ATOM      1  N   SER     1      62.015  51.424  32.864  1.00  0.00           N  
ATOM      2  H1  SER     1      61.869  51.598  31.880  1.00  0.00           H  
ATOM      3  H2  SER     1      62.999  51.268  33.031  1.00  0.00           H  
ATOM      4  H3  SER     1      61.580  52.135  33.434  1.00  0.00           H  
ATOM      5  CA  SER     1      61.418  50.085  33.095  1.00  0.00           C  
ATOM      6  HA  SER     1      62.029  49.361  32.555  1.00  0.00           H  
ATOM      7  CB  SER     1      61.436  49.833  34.585  1.00  0.00           C  
ATOM      8  HB2 SER     1      62.487  49.801  34.870  1.00  0.00           H  
ATOM      9  HB3 SER     1      60.853  50.564  35.146  1.00  0.00           H  
ATOM     10  OG  SER     1      60.904  48.556  34.888  1.00  0.00           O  
ATOM     11  HG  SER     1      61.539  47.883  34.630  1.00  0.00           H  
ATOM     12  C   SER     1      60.036  50.110  32.549  1.00  0.00           C  
ATOM     13  O   SER     1      59.370  51.134  32.649  1.00  0.00           O  
ATOM     14  N   PRO     2      59.490  48.983  32.078  1.00  0.00           N  
ATOM     15  CD  PRO     2      60.212  47.675  31.875  1.00  0.00           C  
ATOM     16  HD2 PRO     2      60.384  47.172  32.827  1.00  0.00           H  
ATOM     17  HD3 PRO     2      61.243  47.784  31.541  1.00  0.00           H  
ATOM     18  CG  PRO     2      59.347  46.857  30.961  1.00  0.00           C  
ATOM     19  HG2 PRO     2      59.471  45.777  31.043  1.00  0.00           H  
ATOM     20  HG3 PRO     2      59.590  47.170  29.946  1.00  0.00           H  
ATOM     21  CB  PRO     2      57.909  47.357  31.166  1.00  0.00           C  
ATOM     22  HB2 PRO     2      57.488  46.840  32.028  1.00  0.00           H  
ATOM     23  HB3 PRO     2      57.323  47.231  30.255  1.00  0.00           H  
ATOM     24  CA  PRO     2      58.110  48.835  31.561  1.00  0.00           C  
ATOM     25  HA  PRO     2      58.010  49.393  30.630  1.00  0.00           H  
ATOM     26  C   PRO     2      57.027  49.133  32.576  1.00  0.00           C  
ATOM     27  O   PRO     2      57.014  48.721  33.737  1.00  0.00           O  
ATOM     28  N   ARG     3      56.005  49.877  32.107  1.00  0.00           N  
ATOM     29  H   ARG     3      56.116  50.113  31.132  1.00  0.00           H  
ATOM     30  CA  ARG     3      54.898  50.423  32.967  1.00  0.00           C  
ATOM     31  HA  ARG     3      55.360  50.823  33.870  1.00  0.00           H  
ATOM     32  CB  ARG     3      54.220  51.636  32.276  1.00  0.00           C  
ATOM     33  HB2 ARG     3      54.982  52.414  32.244  1.00  0.00           H  
ATOM     34  HB3 ARG     3      53.865  51.357  31.284  1.00  0.00           H  
ATOM     35  CG  ARG     3      53.044  52.235  33.065  1.00  0.00           C  
ATOM     36  HG2 ARG     3      52.327  51.414  33.074  1.00  0.00           H  
ATOM     37  HG3 ARG     3      53.319  52.529  34.078  1.00  0.00           H  
ATOM     38  CD  ARG     3      52.534  53.443  32.343  1.00  0.00           C  
ATOM     39  HD2 ARG     3      53.323  54.195  32.326  1.00  0.00           H  
ATOM     40  HD3 ARG     3      52.228  53.214  31.322  1.00  0.00           H  
ATOM     41  NE  ARG     3      51.298  53.923  33.045  1.00  0.00           N  
ATOM     42  HE  ARG     3      51.097  53.450  33.914  1.00  0.00           H  
ATOM     43  CZ  ARG     3      50.451  54.886  32.745  1.00  0.00           C  
ATOM     44  NH1 ARG     3      50.708  55.901  32.019  1.00  0.00           N  
ATOM     45 HH11 ARG     3      51.591  55.783  31.543  1.00  0.00           H  
ATOM     46 HH12 ARG     3      50.113  56.707  31.887  1.00  0.00           H  
ATOM     47  NH2 ARG     3      49.401  55.074  33.440  1.00  0.00           N  
ATOM     48 HH21 ARG     3      49.103  54.388  34.120  1.00  0.00           H  
ATOM     49 HH22 ARG     3      48.778  55.805  33.131  1.00  0.00           H  
ATOM     50  C   ARG     3      53.968  49.276  33.389  1.00  0.00           C  
ATOM     51  O   ARG     3      53.643  49.372  34.541  1.00  0.00           O  
ATOM     52  N   PRO     4      53.529  48.293  32.574  1.00  0.00           N  
ATOM     53  CD  PRO     4      53.552  48.300  31.100  1.00  0.00           C  
ATOM     54  HD2 PRO     4      54.327  47.582  30.831  1.00  0.00           H  
ATOM     55  HD3 PRO     4      53.755  49.280  30.669  1.00  0.00           H  
ATOM     56  CG  PRO     4      52.164  47.816  30.690  1.00  0.00           C  
ATOM     57  HG2 PRO     4      52.313  47.246  29.773  1.00  0.00           H  
ATOM     58  HG3 PRO     4      51.479  48.630  30.453  1.00  0.00           H  
ATOM     59  CB  PRO     4      51.811  46.834  31.766  1.00  0.00           C  
ATOM     60  HB2 PRO     4      52.134  45.810  31.578  1.00  0.00           H  
ATOM     61  HB3 PRO     4      50.749  46.921  31.997  1.00  0.00           H  
ATOM     62  CA  PRO     4      52.504  47.295  33.074  1.00  0.00           C  
ATOM     63  HA  PRO     4      51.821  47.860  33.709  1.00  0.00           H  
ATOM     64  C   PRO     4      52.980  46.102  33.905  1.00  0.00           C  
ATOM     65  O   PRO     4      54.088  45.588  33.758  1.00  0.00           O  
ATOM     66  N   ILE     5      52.158  45.652  34.810  1.00  0.00           N  
ATOM     67  H   ILE     5      51.239  46.072  34.844  1.00  0.00           H  
ATOM     68  CA  ILE     5      52.499  44.586  35.757  1.00  0.00           C  
ATOM     69  HA  ILE     5      53.583  44.615  35.871  1.00  0.00           H  
ATOM     70  CB  ILE     5      51.872  44.827  37.182  1.00  0.00           C  
ATOM     71  HB  ILE     5      52.147  45.864  37.374  1.00  0.00           H  
ATOM     72  CG2 ILE     5      50.317  44.750  37.194  1.00  0.00           C  
ATOM     73 HG21 ILE     5      49.990  43.763  36.867  1.00  0.00           H  
ATOM     74 HG22 ILE     5      49.974  45.011  38.195  1.00  0.00           H  
ATOM     75 HG23 ILE     5      50.062  45.605  36.568  1.00  0.00           H  
ATOM     76  CG1 ILE     5      52.423  43.902  38.305  1.00  0.00           C  
ATOM     77 HG12 ILE     5      51.909  42.942  38.255  1.00  0.00           H  
ATOM     78 HG13 ILE     5      53.505  43.773  38.320  1.00  0.00           H  
ATOM     79  CD1 ILE     5      52.236  44.396  39.763  1.00  0.00           C  
ATOM     80 HD11 ILE     5      51.228  44.708  40.037  1.00  0.00           H  
ATOM     81 HD12 ILE     5      52.486  43.521  40.362  1.00  0.00           H  
ATOM     82 HD13 ILE     5      52.851  45.291  39.865  1.00  0.00           H  
ATOM     83  C   ILE     5      52.462  43.143  35.334  1.00  0.00           C  
ATOM     84  O   ILE     5      53.290  42.384  35.845  1.00  0.00           O  
ATOM     85  N   LYS     6      51.680  42.822  34.276  1.00  0.00           N  
ATOM     86  H   LYS     6      51.092  43.543  33.883  1.00  0.00           H  
ATOM     87  CA  LYS     6      51.703  41.519  33.668  1.00  0.00           C  
ATOM     88  HA  LYS     6      51.742  40.819  34.503  1.00  0.00           H  
ATOM     89  CB  LYS     6      50.394  41.328  32.883  1.00  0.00           C  
ATOM     90  HB2 LYS     6      50.290  40.263  32.672  1.00  0.00           H  
ATOM     91  HB3 LYS     6      49.559  41.650  33.505  1.00  0.00           H  
ATOM     92  CG  LYS     6      50.243  42.178  31.672  1.00  0.00           C  
ATOM     93  HG2 LYS     6      50.071  43.211  31.974  1.00  0.00           H  
ATOM     94  HG3 LYS     6      51.162  42.083  31.093  1.00  0.00           H  
ATOM     95  CD  LYS     6      49.082  41.696  30.746  1.00  0.00           C  
ATOM     96  HD2 LYS     6      49.186  40.679  30.368  1.00  0.00           H  
ATOM     97  HD3 LYS     6      48.168  41.682  31.338  1.00  0.00           H  
ATOM     98  CE  LYS     6      48.903  42.674  29.521  1.00  0.00           C  
ATOM     99  HE2 LYS     6      48.643  43.685  29.834  1.00  0.00           H  
ATOM    100  HE3 LYS     6      49.831  42.728  28.951  1.00  0.00           H  
ATOM    101  NZ  LYS     6      47.863  42.279  28.519  1.00  0.00           N  
ATOM    102  HZ1 LYS     6      46.938  42.222  28.921  1.00  0.00           H  
ATOM    103  HZ2 LYS     6      48.002  42.885  27.723  1.00  0.00           H  
ATOM    104  HZ3 LYS     6      48.122  41.344  28.239  1.00  0.00           H  
ATOM    105  C   LYS     6      52.918  41.323  32.735  1.00  0.00           C  
ATOM    106  O   LYS     6      52.990  40.232  32.237  1.00  0.00           O  
ATOM    107  N   GLU     7      53.907  42.241  32.517  1.00  0.00           N  
ATOM    108  H   GLU     7      53.965  42.988  33.194  1.00  0.00           H  
ATOM    109  CA  GLU     7      54.996  41.920  31.631  1.00  0.00           C  
ATOM    110  HA  GLU     7      54.668  41.692  30.616  1.00  0.00           H  
ATOM    111  CB  GLU     7      55.928  43.226  31.482  1.00  0.00           C  
ATOM    112  HB2 GLU     7      56.252  43.652  32.431  1.00  0.00           H  
ATOM    113  HB3 GLU     7      56.869  42.933  31.017  1.00  0.00           H  
ATOM    114  CG  GLU     7      55.297  44.414  30.635  1.00  0.00           C  
ATOM    115  HG2 GLU     7      54.375  44.549  31.201  1.00  0.00           H  
ATOM    116  HG3 GLU     7      56.034  45.217  30.644  1.00  0.00           H  
ATOM    117  CD  GLU     7      55.133  44.059  29.140  1.00  0.00           C  
ATOM    118  OE1 GLU     7      54.111  44.573  28.558  1.00  0.00           O  
ATOM    119  OE2 GLU     7      55.897  43.230  28.611  1.00  0.00           O  
ATOM    120  C   GLU     7      55.930  40.732  32.157  1.00  0.00           C  
ATOM    121  O   GLU     7      56.589  40.908  33.155  1.00  0.00           O  
ATOM    122  N   LEU     8      56.112  39.641  31.340  1.00  0.00           N  
ATOM    123  H   LEU     8      55.508  39.498  30.544  1.00  0.00           H  
ATOM    124  CA  LEU     8      57.072  38.584  31.718  1.00  0.00           C  
ATOM    125  HA  LEU     8      56.779  38.297  32.728  1.00  0.00           H  
ATOM    126  CB  LEU     8      56.927  37.477  30.658  1.00  0.00           C  
ATOM    127  HB2 LEU     8      55.876  37.199  30.746  1.00  0.00           H  
ATOM    128  HB3 LEU     8      57.097  37.925  29.679  1.00  0.00           H  
ATOM    129  CG  LEU     8      57.806  36.261  30.880  1.00  0.00           C  
ATOM    130  HG  LEU     8      57.871  36.175  31.964  1.00  0.00           H  
ATOM    131  CD1 LEU     8      57.228  34.916  30.408  1.00  0.00           C  
ATOM    132 HD11 LEU     8      57.056  34.970  29.333  1.00  0.00           H  
ATOM    133 HD12 LEU     8      57.718  33.993  30.715  1.00  0.00           H  
ATOM    134 HD13 LEU     8      56.298  34.949  30.975  1.00  0.00           H  
ATOM    135  CD2 LEU     8      59.248  36.406  30.331  1.00  0.00           C  
ATOM    136 HD21 LEU     8      59.323  36.062  29.300  1.00  0.00           H  
ATOM    137 HD22 LEU     8      59.601  37.436  30.288  1.00  0.00           H  
ATOM    138 HD23 LEU     8      59.920  35.848  30.983  1.00  0.00           H  
ATOM    139  C   LEU     8      58.551  39.067  31.754  1.00  0.00           C  
ATOM    140  O   LEU     8      59.333  38.486  32.528  1.00  0.00           O  
ATOM    141  N   ASN     9      58.860  39.979  30.873  1.00  0.00           N  
ATOM    142  H   ASN     9      58.211  40.239  30.144  1.00  0.00           H  
ATOM    143  CA  ASN     9      60.181  40.696  30.890  1.00  0.00           C  
ATOM    144  HA  ASN     9      61.003  39.981  30.860  1.00  0.00           H  
ATOM    145  CB  ASN     9      60.173  41.682  29.721  1.00  0.00           C  
ATOM    146  HB2 ASN     9      59.153  42.067  29.722  1.00  0.00           H  
ATOM    147  HB3 ASN     9      60.936  42.449  29.853  1.00  0.00           H  
ATOM    148  CG  ASN     9      60.381  41.110  28.314  1.00  0.00           C  
ATOM    149  OD1 ASN     9      61.099  40.081  28.087  1.00  0.00           O  
ATOM    150  ND2 ASN     9      59.986  41.829  27.328  1.00  0.00           N  
ATOM    151 HD21 ASN     9      60.099  41.537  26.367  1.00  0.00           H  
ATOM    152 HD22 ASN     9      59.512  42.711  27.453  1.00  0.00           H  
ATOM    153  C   ASN     9      60.460  41.410  32.263  1.00  0.00           C  
ATOM    154  O   ASN     9      61.601  41.533  32.704  1.00  0.00           O  
ATOM    155  N   ARG    10      59.434  41.920  32.958  1.00  0.00           N  
ATOM    156  H   ARG    10      58.510  41.798  32.570  1.00  0.00           H  
ATOM    157  CA  ARG    10      59.634  42.727  34.157  1.00  0.00           C  
ATOM    158  HA  ARG    10      60.580  43.267  34.203  1.00  0.00           H  
ATOM    159  CB  ARG    10      58.520  43.806  34.273  1.00  0.00           C  
ATOM    160  HB2 ARG    10      58.254  44.127  33.266  1.00  0.00           H  
ATOM    161  HB3 ARG    10      57.584  43.407  34.665  1.00  0.00           H  
ATOM    162  CG  ARG    10      59.019  45.075  35.042  1.00  0.00           C  
ATOM    163  HG2 ARG    10      59.391  44.685  35.989  1.00  0.00           H  
ATOM    164  HG3 ARG    10      59.857  45.571  34.552  1.00  0.00           H  
ATOM    165  CD  ARG    10      57.950  46.127  35.256  1.00  0.00           C  
ATOM    166  HD2 ARG    10      58.526  47.017  35.513  1.00  0.00           H  
ATOM    167  HD3 ARG    10      57.502  46.246  34.269  1.00  0.00           H  
ATOM    168  NE  ARG    10      56.879  45.792  36.213  1.00  0.00           N  
ATOM    169  HE  ARG    10      57.088  45.027  36.839  1.00  0.00           H  
ATOM    170  CZ  ARG    10      55.803  46.563  36.447  1.00  0.00           C  
ATOM    171  NH1 ARG    10      55.412  47.612  35.772  1.00  0.00           N  
ATOM    172 HH11 ARG    10      55.849  47.872  34.899  1.00  0.00           H  
ATOM    173 HH12 ARG    10      54.571  48.147  35.934  1.00  0.00           H  
ATOM    174  NH2 ARG    10      54.991  46.304  37.451  1.00  0.00           N  
ATOM    175 HH21 ARG    10      55.326  45.764  38.237  1.00  0.00           H  
ATOM    176 HH22 ARG    10      54.223  46.918  37.682  1.00  0.00           H  
ATOM    177  C   ARG    10      59.705  41.807  35.354  1.00  0.00           C  
ATOM    178  O   ARG    10      60.504  42.098  36.281  1.00  0.00           O  
ATOM    179  N   TRP    11      58.787  40.753  35.428  1.00  0.00           N  
ATOM    180  H   TRP    11      58.111  40.643  34.685  1.00  0.00           H  
ATOM    181  CA  TRP    11      58.965  39.660  36.351  1.00  0.00           C  
ATOM    182  HA  TRP    11      58.725  39.972  37.367  1.00  0.00           H  
ATOM    183  CB  TRP    11      57.973  38.546  35.946  1.00  0.00           C  
ATOM    184  HB2 TRP    11      58.404  38.083  35.058  1.00  0.00           H  
ATOM    185  HB3 TRP    11      58.064  37.723  36.655  1.00  0.00           H  
ATOM    186  CG  TRP    11      56.486  38.718  35.740  1.00  0.00           C  
ATOM    187  CD1 TRP    11      55.819  39.868  36.081  1.00  0.00           C  
ATOM    188  HD1 TRP    11      56.279  40.691  36.607  1.00  0.00           H  
ATOM    189  NE1 TRP    11      54.584  39.768  35.613  1.00  0.00           N  
ATOM    190  HE1 TRP    11      53.926  40.535  35.612  1.00  0.00           H  
ATOM    191  CE2 TRP    11      54.255  38.518  35.140  1.00  0.00           C  
ATOM    192  CZ2 TRP    11      53.088  37.958  34.683  1.00  0.00           C  
ATOM    193  HZ2 TRP    11      52.201  38.566  34.583  1.00  0.00           H  
ATOM    194  CH2 TRP    11      53.140  36.705  34.043  1.00  0.00           C  
ATOM    195  HH2 TRP    11      52.255  36.427  33.490  1.00  0.00           H  
ATOM    196  CZ3 TRP    11      54.358  36.050  33.878  1.00  0.00           C  
ATOM    197  HZ3 TRP    11      54.468  35.090  33.395  1.00  0.00           H  
ATOM    198  CE3 TRP    11      55.517  36.521  34.577  1.00  0.00           C  
ATOM    199  HE3 TRP    11      56.385  35.879  34.566  1.00  0.00           H  
ATOM    200  CD2 TRP    11      55.502  37.858  35.118  1.00  0.00           C  
ATOM    201  C   TRP    11      60.349  39.067  36.275  1.00  0.00           C  
ATOM    202  O   TRP    11      60.922  38.748  37.269  1.00  0.00           O  
ATOM    203  N   ARG    12      60.943  38.984  35.047  1.00  0.00           N  
ATOM    204  H   ARG    12      60.380  39.175  34.231  1.00  0.00           H  
ATOM    205  CA  ARG    12      62.362  38.495  34.864  1.00  0.00           C  
ATOM    206  HA  ARG    12      62.533  37.557  35.391  1.00  0.00           H  
ATOM    207  CB  ARG    12      62.655  38.289  33.321  1.00  0.00           C  
ATOM    208  HB2 ARG    12      61.973  37.503  32.997  1.00  0.00           H  
ATOM    209  HB3 ARG    12      62.210  39.114  32.765  1.00  0.00           H  
ATOM    210  CG  ARG    12      64.130  37.993  32.882  1.00  0.00           C  
ATOM    211  HG2 ARG    12      64.028  37.715  31.833  1.00  0.00           H  
ATOM    212  HG3 ARG    12      64.586  38.979  32.795  1.00  0.00           H  
ATOM    213  CD  ARG    12      65.021  37.083  33.717  1.00  0.00           C  
ATOM    214  HD2 ARG    12      66.009  37.133  33.260  1.00  0.00           H  
ATOM    215  HD3 ARG    12      65.274  37.530  34.678  1.00  0.00           H  
ATOM    216  NE  ARG    12      64.461  35.760  33.947  1.00  0.00           N  
ATOM    217  HE  ARG    12      64.284  35.507  34.909  1.00  0.00           H  
ATOM    218  CZ  ARG    12      64.273  34.855  33.054  1.00  0.00           C  
ATOM    219  NH1 ARG    12      64.557  34.946  31.784  1.00  0.00           N  
ATOM    220 HH11 ARG    12      65.144  35.706  31.472  1.00  0.00           H  
ATOM    221 HH12 ARG    12      64.477  34.139  31.182  1.00  0.00           H  
ATOM    222  NH2 ARG    12      63.739  33.743  33.398  1.00  0.00           N  
ATOM    223 HH21 ARG    12      63.698  33.692  34.406  1.00  0.00           H  
ATOM    224 HH22 ARG    12      63.637  32.924  32.815  1.00  0.00           H  
ATOM    225  C   ARG    12      63.426  39.478  35.451  1.00  0.00           C  
ATOM    226  O   ARG    12      64.369  39.026  36.083  1.00  0.00           O  
ATOM    227  N   GLU    13      63.272  40.775  35.259  1.00  0.00           N  
ATOM    228  H   GLU    13      62.716  41.108  34.483  1.00  0.00           H  
ATOM    229  CA  GLU    13      64.068  41.758  36.092  1.00  0.00           C  
ATOM    230  HA  GLU    13      65.146  41.746  35.930  1.00  0.00           H  
ATOM    231  CB  GLU    13      63.569  43.184  35.613  1.00  0.00           C  
ATOM    232  HB2 GLU    13      63.721  43.187  34.534  1.00  0.00           H  
ATOM    233  HB3 GLU    13      62.496  43.336  35.729  1.00  0.00           H  
ATOM    234  CG  GLU    13      64.215  44.396  36.256  1.00  0.00           C  
ATOM    235  HG2 GLU    13      63.457  45.176  36.313  1.00  0.00           H  
ATOM    236  HG3 GLU    13      64.583  44.126  37.246  1.00  0.00           H  
ATOM    237  CD  GLU    13      65.319  45.029  35.330  1.00  0.00           C  
ATOM    238  OE1 GLU    13      65.564  46.244  35.338  1.00  0.00           O  
ATOM    239  OE2 GLU    13      66.014  44.168  34.690  1.00  0.00           O  
ATOM    240  C   GLU    13      63.928  41.616  37.563  1.00  0.00           C  
ATOM    241  O   GLU    13      64.925  41.656  38.313  1.00  0.00           O  
ATOM    242  N   SER    14      62.765  41.221  38.047  1.00  0.00           N  
ATOM    243  H   SER    14      61.985  41.050  37.430  1.00  0.00           H  
ATOM    244  CA  SER    14      62.535  40.913  39.432  1.00  0.00           C  
ATOM    245  HA  SER    14      62.932  41.754  40.001  1.00  0.00           H  
ATOM    246  CB  SER    14      61.041  40.866  39.743  1.00  0.00           C  
ATOM    247  HB2 SER    14      60.566  39.965  39.354  1.00  0.00           H  
ATOM    248  HB3 SER    14      60.858  40.908  40.817  1.00  0.00           H  
ATOM    249  OG  SER    14      60.285  41.899  39.204  1.00  0.00           O  
ATOM    250  HG  SER    14      60.523  41.914  38.274  1.00  0.00           H  
ATOM    251  C   SER    14      63.231  39.608  39.914  1.00  0.00           C  
ATOM    252  O   SER    14      63.701  39.551  41.065  1.00  0.00           O  
ATOM    253  N   GLU    15      63.265  38.544  39.142  1.00  0.00           N  
ATOM    254  H   GLU    15      62.868  38.603  38.215  1.00  0.00           H  
ATOM    255  CA  GLU    15      63.766  37.120  39.459  1.00  0.00           C  
ATOM    256  HA  GLU    15      63.210  36.723  40.308  1.00  0.00           H  
ATOM    257  CB  GLU    15      63.486  36.249  38.135  1.00  0.00           C  
ATOM    258  HB2 GLU    15      62.434  36.242  37.850  1.00  0.00           H  
ATOM    259  HB3 GLU    15      64.057  36.625  37.286  1.00  0.00           H  
ATOM    260  CG  GLU    15      64.060  34.871  38.405  1.00  0.00           C  
ATOM    261  HG2 GLU    15      65.099  35.085  38.657  1.00  0.00           H  
ATOM    262  HG3 GLU    15      63.532  34.489  39.278  1.00  0.00           H  
ATOM    263  CD  GLU    15      63.816  33.851  37.227  1.00  0.00           C  
ATOM    264  OE1 GLU    15      63.484  32.644  37.364  1.00  0.00           O  
ATOM    265  OE2 GLU    15      64.009  34.303  36.080  1.00  0.00           O  
ATOM    266  C   GLU    15      65.280  37.153  39.812  1.00  0.00           C  
ATOM    267  O   GLU    15      65.603  36.657  40.873  1.00  0.00           O  
ATOM    268  N   ILE    16      66.101  37.754  38.962  1.00  0.00           N  
ATOM    269  H   ILE    16      65.593  38.177  38.198  1.00  0.00           H  
ATOM    270  CA  ILE    16      67.485  38.008  39.332  1.00  0.00           C  
ATOM    271  HA  ILE    16      67.927  37.090  39.719  1.00  0.00           H  
ATOM    272  CB  ILE    16      68.329  38.340  38.138  1.00  0.00           C  
ATOM    273  HB  ILE    16      68.177  37.550  37.402  1.00  0.00           H  
ATOM    274  CG2 ILE    16      67.938  39.682  37.441  1.00  0.00           C  
ATOM    275 HG21 ILE    16      68.119  40.518  38.116  1.00  0.00           H  
ATOM    276 HG22 ILE    16      68.667  39.858  36.650  1.00  0.00           H  
ATOM    277 HG23 ILE    16      66.905  39.678  37.093  1.00  0.00           H  
ATOM    278  CG1 ILE    16      69.861  38.314  38.456  1.00  0.00           C  
ATOM    279 HG12 ILE    16      70.360  38.529  37.511  1.00  0.00           H  
ATOM    280 HG13 ILE    16      70.049  39.189  39.078  1.00  0.00           H  
ATOM    281  CD1 ILE    16      70.591  37.083  39.079  1.00  0.00           C  
ATOM    282 HD11 ILE    16      71.664  37.229  38.954  1.00  0.00           H  
ATOM    283 HD12 ILE    16      70.403  37.008  40.150  1.00  0.00           H  
ATOM    284 HD13 ILE    16      70.309  36.197  38.511  1.00  0.00           H  
ATOM    285  C   ILE    16      67.631  39.177  40.390  1.00  0.00           C  
ATOM    286  O   ILE    16      68.605  39.108  41.077  1.00  0.00           O  
ATOM    287  N   THR    17      66.666  40.115  40.491  1.00  0.00           N  
ATOM    288  H   THR    17      65.926  40.071  39.805  1.00  0.00           H  
ATOM    289  CA  THR    17      66.653  41.139  41.548  1.00  0.00           C  
ATOM    290  HA  THR    17      67.622  41.637  41.576  1.00  0.00           H  
ATOM    291  CB  THR    17      65.636  42.328  41.304  1.00  0.00           C  
ATOM    292  HB  THR    17      64.591  42.027  41.239  1.00  0.00           H  
ATOM    293  CG2 THR    17      65.720  43.244  42.514  1.00  0.00           C  
ATOM    294 HG21 THR    17      65.001  44.050  42.367  1.00  0.00           H  
ATOM    295 HG22 THR    17      65.359  42.691  43.380  1.00  0.00           H  
ATOM    296 HG23 THR    17      66.716  43.672  42.630  1.00  0.00           H  
ATOM    297  OG1 THR    17      66.095  43.066  40.218  1.00  0.00           O  
ATOM    298  HG1 THR    17      65.763  42.684  39.403  1.00  0.00           H  
ATOM    299  C   THR    17      66.548  40.440  42.942  1.00  0.00           C  
ATOM    300  O   THR    17      67.419  40.640  43.712  1.00  0.00           O  
ATOM    301  N   HID    18      65.562  39.580  43.112  1.00  0.00           N  
ATOM    302  H   HID    18      64.901  39.415  42.367  1.00  0.00           H  
ATOM    303  CA  HID    18      65.472  38.655  44.241  1.00  0.00           C  
ATOM    304  HA  HID    18      65.521  39.264  45.144  1.00  0.00           H  
ATOM    305  CB  HID    18      64.143  37.929  44.248  1.00  0.00           C  
ATOM    306  HB2 HID    18      63.972  37.294  43.379  1.00  0.00           H  
ATOM    307  HB3 HID    18      64.118  37.173  45.033  1.00  0.00           H  
ATOM    308  CG  HID    18      62.935  38.799  44.439  1.00  0.00           C  
ATOM    309  ND1 HID    18      62.197  39.318  43.429  1.00  0.00           N  
ATOM    310  HD1 HID    18      62.539  39.448  42.488  1.00  0.00           H  
ATOM    311  CE1 HID    18      61.020  39.813  43.917  1.00  0.00           C  
ATOM    312  HE1 HID    18      60.261  40.361  43.378  1.00  0.00           H  
ATOM    313  NE2 HID    18      60.975  39.661  45.217  1.00  0.00           N  
ATOM    314  CD2 HID    18      62.190  39.056  45.540  1.00  0.00           C  
ATOM    315  HD2 HID    18      62.491  38.742  46.528  1.00  0.00           H  
ATOM    316  C   HID    18      66.670  37.705  44.370  1.00  0.00           C  
ATOM    317  O   HID    18      67.312  37.826  45.447  1.00  0.00           O  
ATOM    318  N   GLY    19      67.097  36.992  43.297  1.00  0.00           N  
ATOM    319  H   GLY    19      66.490  37.010  42.490  1.00  0.00           H  
ATOM    320  CA  GLY    19      68.350  36.191  43.221  1.00  0.00           C  
ATOM    321  HA2 GLY    19      68.140  35.281  43.783  1.00  0.00           H  
ATOM    322  HA3 GLY    19      68.540  35.924  42.181  1.00  0.00           H  
ATOM    323  C   GLY    19      69.590  36.865  43.838  1.00  0.00           C  
ATOM    324  O   GLY    19      70.233  36.317  44.762  1.00  0.00           O  
ATOM    325  N   ARG    20      69.998  38.034  43.307  1.00  0.00           N  
ATOM    326  H   ARG    20      69.462  38.451  42.559  1.00  0.00           H  
ATOM    327  CA  ARG    20      71.211  38.730  43.701  1.00  0.00           C  
ATOM    328  HA  ARG    20      71.974  37.953  43.742  1.00  0.00           H  
ATOM    329  CB  ARG    20      71.762  39.771  42.608  1.00  0.00           C  
ATOM    330  HB2 ARG    20      72.843  39.764  42.748  1.00  0.00           H  
ATOM    331  HB3 ARG    20      71.660  39.303  41.629  1.00  0.00           H  
ATOM    332  CG  ARG    20      71.116  41.166  42.524  1.00  0.00           C  
ATOM    333  HG2 ARG    20      70.034  41.158  42.655  1.00  0.00           H  
ATOM    334  HG3 ARG    20      71.599  41.833  43.238  1.00  0.00           H  
ATOM    335  CD  ARG    20      71.381  41.762  41.182  1.00  0.00           C  
ATOM    336  HD2 ARG    20      72.429  41.677  40.892  1.00  0.00           H  
ATOM    337  HD3 ARG    20      70.795  41.315  40.379  1.00  0.00           H  
ATOM    338  NE  ARG    20      71.097  43.155  41.111  1.00  0.00           N  
ATOM    339  HE  ARG    20      71.102  43.635  42.000  1.00  0.00           H  
ATOM    340  CZ  ARG    20      70.846  43.945  40.069  1.00  0.00           C  
ATOM    341  NH1 ARG    20      70.922  43.462  38.850  1.00  0.00           N  
ATOM    342 HH11 ARG    20      71.333  42.549  38.717  1.00  0.00           H  
ATOM    343 HH12 ARG    20      70.662  44.097  38.110  1.00  0.00           H  
ATOM    344  NH2 ARG    20      70.393  45.132  40.152  1.00  0.00           N  
ATOM    345 HH21 ARG    20      70.312  45.407  41.121  1.00  0.00           H  
ATOM    346 HH22 ARG    20      70.232  45.538  39.241  1.00  0.00           H  
ATOM    347  C   ARG    20      71.152  39.399  45.075  1.00  0.00           C  
ATOM    348  O   ARG    20      72.201  39.544  45.742  1.00  0.00           O  
ATOM    349  N   VAL    21      69.937  39.715  45.600  1.00  0.00           N  
ATOM    350  H   VAL    21      69.201  39.600  44.918  1.00  0.00           H  
ATOM    351  CA  VAL    21      69.637  39.861  47.065  1.00  0.00           C  
ATOM    352  HA  VAL    21      70.440  40.465  47.488  1.00  0.00           H  
ATOM    353  CB  VAL    21      68.255  40.553  47.159  1.00  0.00           C  
ATOM    354  HB  VAL    21      67.580  40.122  46.419  1.00  0.00           H  
ATOM    355  CG1 VAL    21      67.459  40.319  48.467  1.00  0.00           C  
ATOM    356 HG11 VAL    21      67.226  39.254  48.476  1.00  0.00           H  
ATOM    357 HG12 VAL    21      68.099  40.557  49.316  1.00  0.00           H  
ATOM    358 HG13 VAL    21      66.519  40.869  48.436  1.00  0.00           H  
ATOM    359  CG2 VAL    21      68.554  42.075  46.960  1.00  0.00           C  
ATOM    360 HG21 VAL    21      69.195  41.980  46.083  1.00  0.00           H  
ATOM    361 HG22 VAL    21      67.694  42.737  46.860  1.00  0.00           H  
ATOM    362 HG23 VAL    21      69.133  42.296  47.857  1.00  0.00           H  
ATOM    363  C   VAL    21      69.750  38.607  47.887  1.00  0.00           C  
ATOM    364  O   VAL    21      70.245  38.787  49.004  1.00  0.00           O  
ATOM    365  N   ALA    22      69.530  37.448  47.382  1.00  0.00           N  
ATOM    366  H   ALA    22      69.008  37.388  46.520  1.00  0.00           H  
ATOM    367  CA  ALA    22      69.711  36.246  48.137  1.00  0.00           C  
ATOM    368  HA  ALA    22      69.667  36.476  49.201  1.00  0.00           H  
ATOM    369  CB  ALA    22      68.776  35.102  47.723  1.00  0.00           C  
ATOM    370  HB1 ALA    22      68.970  34.175  48.263  1.00  0.00           H  
ATOM    371  HB2 ALA    22      67.734  35.376  47.888  1.00  0.00           H  
ATOM    372  HB3 ALA    22      68.870  34.837  46.670  1.00  0.00           H  
ATOM    373  C   ALA    22      71.124  35.699  47.976  1.00  0.00           C  
ATOM    374  O   ALA    22      71.623  35.153  48.921  1.00  0.00           O  
ATOM    375  N   MET    23      71.820  35.790  46.851  1.00  0.00           N  
ATOM    376  H   MET    23      71.432  36.309  46.076  1.00  0.00           H  
ATOM    377  CA  MET    23      73.295  35.732  46.823  1.00  0.00           C  
ATOM    378  HA  MET    23      73.628  34.697  46.904  1.00  0.00           H  
ATOM    379  CB  MET    23      73.685  36.292  45.406  1.00  0.00           C  
ATOM    380  HB2 MET    23      73.226  37.269  45.248  1.00  0.00           H  
ATOM    381  HB3 MET    23      74.774  36.336  45.404  1.00  0.00           H  
ATOM    382  CG  MET    23      73.242  35.301  44.394  1.00  0.00           C  
ATOM    383  HG2 MET    23      73.383  34.298  44.798  1.00  0.00           H  
ATOM    384  HG3 MET    23      72.191  35.305  44.108  1.00  0.00           H  
ATOM    385  SD  MET    23      74.231  35.426  42.892  1.00  0.00           S  
ATOM    386  CE  MET    23      73.163  36.424  41.800  1.00  0.00           C  
ATOM    387  HE1 MET    23      72.116  36.150  41.674  1.00  0.00           H  
ATOM    388  HE2 MET    23      73.238  37.485  42.039  1.00  0.00           H  
ATOM    389  HE3 MET    23      73.725  36.377  40.867  1.00  0.00           H  
ATOM    390  C   MET    23      73.974  36.509  48.009  1.00  0.00           C  
ATOM    391  O   MET    23      74.733  35.897  48.792  1.00  0.00           O  
ATOM    392  N   LEU    24      73.644  37.816  48.167  1.00  0.00           N  
ATOM    393  H   LEU    24      72.846  38.182  47.668  1.00  0.00           H  
ATOM    394  CA  LEU    24      74.187  38.797  49.154  1.00  0.00           C  
ATOM    395  HA  LEU    24      75.268  38.712  49.049  1.00  0.00           H  
ATOM    396  CB  LEU    24      73.733  40.226  48.961  1.00  0.00           C  
ATOM    397  HB2 LEU    24      72.665  40.141  48.764  1.00  0.00           H  
ATOM    398  HB3 LEU    24      73.989  40.754  49.880  1.00  0.00           H  
ATOM    399  CG  LEU    24      74.408  40.928  47.786  1.00  0.00           C  
ATOM    400  HG  LEU    24      74.185  40.494  46.811  1.00  0.00           H  
ATOM    401  CD1 LEU    24      73.726  42.337  47.731  1.00  0.00           C  
ATOM    402 HD11 LEU    24      74.062  42.808  46.807  1.00  0.00           H  
ATOM    403 HD12 LEU    24      72.646  42.271  47.603  1.00  0.00           H  
ATOM    404 HD13 LEU    24      73.985  42.939  48.603  1.00  0.00           H  
ATOM    405  CD2 LEU    24      75.899  41.132  48.111  1.00  0.00           C  
ATOM    406 HD21 LEU    24      76.012  41.744  49.006  1.00  0.00           H  
ATOM    407 HD22 LEU    24      76.537  40.251  48.045  1.00  0.00           H  
ATOM    408 HD23 LEU    24      76.168  41.735  47.244  1.00  0.00           H  
ATOM    409  C   LEU    24      73.918  38.298  50.584  1.00  0.00           C  
ATOM    410  O   LEU    24      74.806  38.169  51.422  1.00  0.00           O  
ATOM    411  N   ALA    25      72.645  38.061  50.825  1.00  0.00           N  
ATOM    412  H   ALA    25      71.939  38.102  50.104  1.00  0.00           H  
ATOM    413  CA  ALA    25      72.251  37.643  52.152  1.00  0.00           C  
ATOM    414  HA  ALA    25      72.783  38.271  52.866  1.00  0.00           H  
ATOM    415  CB  ALA    25      70.744  37.825  52.342  1.00  0.00           C  
ATOM    416  HB1 ALA    25      70.554  38.888  52.493  1.00  0.00           H  
ATOM    417  HB2 ALA    25      70.296  37.321  51.486  1.00  0.00           H  
ATOM    418  HB3 ALA    25      70.366  37.400  53.272  1.00  0.00           H  
ATOM    419  C   ALA    25      72.596  36.239  52.563  1.00  0.00           C  
ATOM    420  O   ALA    25      72.955  36.011  53.747  1.00  0.00           O  
ATOM    421  N   SER    26      72.630  35.319  51.638  1.00  0.00           N  
ATOM    422  H   SER    26      72.243  35.557  50.736  1.00  0.00           H  
ATOM    423  CA  SER    26      73.244  33.975  51.852  1.00  0.00           C  
ATOM    424  HA  SER    26      72.710  33.461  52.651  1.00  0.00           H  
ATOM    425  CB  SER    26      72.895  33.077  50.679  1.00  0.00           C  
ATOM    426  HB2 SER    26      73.336  33.513  49.782  1.00  0.00           H  
ATOM    427  HB3 SER    26      73.324  32.079  50.754  1.00  0.00           H  
ATOM    428  OG  SER    26      71.516  33.089  50.533  1.00  0.00           O  
ATOM    429  HG  SER    26      71.228  33.987  50.353  1.00  0.00           H  
ATOM    430  C   SER    26      74.773  33.987  52.137  1.00  0.00           C  
ATOM    431  O   SER    26      75.173  33.213  52.989  1.00  0.00           O  
ATOM    432  N   LEU    27      75.513  34.807  51.416  1.00  0.00           N  
ATOM    433  H   LEU    27      75.050  35.371  50.718  1.00  0.00           H  
ATOM    434  CA  LEU    27      76.889  35.039  51.800  1.00  0.00           C  
ATOM    435  HA  LEU    27      77.502  34.137  51.818  1.00  0.00           H  
ATOM    436  CB  LEU    27      77.415  36.023  50.739  1.00  0.00           C  
ATOM    437  HB2 LEU    27      77.395  35.611  49.729  1.00  0.00           H  
ATOM    438  HB3 LEU    27      76.849  36.953  50.790  1.00  0.00           H  
ATOM    439  CG  LEU    27      78.855  36.432  51.101  1.00  0.00           C  
ATOM    440  HG  LEU    27      78.949  36.772  52.132  1.00  0.00           H  
ATOM    441  CD1 LEU    27      79.849  35.290  50.975  1.00  0.00           C  
ATOM    442 HD11 LEU    27      79.613  34.423  51.591  1.00  0.00           H  
ATOM    443 HD12 LEU    27      79.967  35.058  49.916  1.00  0.00           H  
ATOM    444 HD13 LEU    27      80.789  35.684  51.360  1.00  0.00           H  
ATOM    445  CD2 LEU    27      79.363  37.617  50.280  1.00  0.00           C  
ATOM    446 HD21 LEU    27      78.682  38.467  50.313  1.00  0.00           H  
ATOM    447 HD22 LEU    27      80.336  37.891  50.688  1.00  0.00           H  
ATOM    448 HD23 LEU    27      79.543  37.428  49.221  1.00  0.00           H  
ATOM    449  C   LEU    27      77.022  35.708  53.175  1.00  0.00           C  
ATOM    450  O   LEU    27      77.681  35.125  54.024  1.00  0.00           O  
ATOM    451  N   GLY    28      76.206  36.732  53.451  1.00  0.00           N  
ATOM    452  H   GLY    28      75.620  37.042  52.688  1.00  0.00           H  
ATOM    453  CA  GLY    28      76.131  37.572  54.637  1.00  0.00           C  
ATOM    454  HA2 GLY    28      77.103  38.054  54.744  1.00  0.00           H  
ATOM    455  HA3 GLY    28      75.329  38.287  54.457  1.00  0.00           H  
ATOM    456  C   GLY    28      75.837  36.830  55.884  1.00  0.00           C  
ATOM    457  O   GLY    28      76.214  37.239  56.978  1.00  0.00           O  
ATOM    458  N   PHE    29      75.118  35.713  55.787  1.00  0.00           N  
ATOM    459  H   PHE    29      74.768  35.386  54.898  1.00  0.00           H  
ATOM    460  CA  PHE    29      74.838  34.829  56.933  1.00  0.00           C  
ATOM    461  HA  PHE    29      74.567  35.441  57.794  1.00  0.00           H  
ATOM    462  CB  PHE    29      73.731  33.863  56.507  1.00  0.00           C  
ATOM    463  HB2 PHE    29      72.954  34.439  56.004  1.00  0.00           H  
ATOM    464  HB3 PHE    29      74.020  33.180  55.708  1.00  0.00           H  
ATOM    465  CG  PHE    29      73.142  33.068  57.594  1.00  0.00           C  
ATOM    466  CD1 PHE    29      73.556  31.823  57.976  1.00  0.00           C  
ATOM    467  HD1 PHE    29      74.433  31.489  57.442  1.00  0.00           H  
ATOM    468  CE1 PHE    29      73.125  31.311  59.226  1.00  0.00           C  
ATOM    469  HE1 PHE    29      73.551  30.415  59.652  1.00  0.00           H  
ATOM    470  CZ  PHE    29      72.219  32.037  59.979  1.00  0.00           C  
ATOM    471  HZ  PHE    29      71.910  31.611  60.922  1.00  0.00           H  
ATOM    472  CE2 PHE    29      71.682  33.262  59.566  1.00  0.00           C  
ATOM    473  HE2 PHE    29      70.854  33.748  60.062  1.00  0.00           H  
ATOM    474  CD2 PHE    29      72.189  33.794  58.389  1.00  0.00           C  
ATOM    475  HD2 PHE    29      71.902  34.774  58.039  1.00  0.00           H  
ATOM    476  C   PHE    29      76.100  34.074  57.237  1.00  0.00           C  
ATOM    477  O   PHE    29      76.587  34.151  58.320  1.00  0.00           O  
ATOM    478  N   ILE    30      76.736  33.377  56.227  1.00  0.00           N  
ATOM    479  H   ILE    30      76.350  33.265  55.301  1.00  0.00           H  
ATOM    480  CA  ILE    30      77.952  32.623  56.542  1.00  0.00           C  
ATOM    481  HA  ILE    30      77.662  32.066  57.433  1.00  0.00           H  
ATOM    482  CB  ILE    30      78.274  31.599  55.364  1.00  0.00           C  
ATOM    483  HB  ILE    30      77.416  30.969  55.128  1.00  0.00           H  
ATOM    484  CG2 ILE    30      78.637  32.292  54.080  1.00  0.00           C  
ATOM    485 HG21 ILE    30      77.703  32.670  53.665  1.00  0.00           H  
ATOM    486 HG22 ILE    30      79.490  32.969  54.034  1.00  0.00           H  
ATOM    487 HG23 ILE    30      79.036  31.499  53.446  1.00  0.00           H  
ATOM    488  CG1 ILE    30      79.296  30.551  55.854  1.00  0.00           C  
ATOM    489 HG12 ILE    30      79.185  29.744  55.131  1.00  0.00           H  
ATOM    490 HG13 ILE    30      80.316  30.919  55.963  1.00  0.00           H  
ATOM    491  CD1 ILE    30      79.014  29.869  57.160  1.00  0.00           C  
ATOM    492 HD11 ILE    30      79.780  29.098  57.237  1.00  0.00           H  
ATOM    493 HD12 ILE    30      79.178  30.629  57.925  1.00  0.00           H  
ATOM    494 HD13 ILE    30      78.034  29.392  57.149  1.00  0.00           H  
ATOM    495  C   ILE    30      79.203  33.501  56.927  1.00  0.00           C  
ATOM    496  O   ILE    30      80.005  33.089  57.731  1.00  0.00           O  
ATOM    497  N   VAL    31      79.319  34.752  56.328  1.00  0.00           N  
ATOM    498  H   VAL    31      78.617  34.875  55.612  1.00  0.00           H  
ATOM    499  CA  VAL    31      80.202  35.770  56.946  1.00  0.00           C  
ATOM    500  HA  VAL    31      81.209  35.389  56.778  1.00  0.00           H  
ATOM    501  CB  VAL    31      80.316  37.026  56.064  1.00  0.00           C  
ATOM    502  HB  VAL    31      79.329  37.487  56.015  1.00  0.00           H  
ATOM    503  CG1 VAL    31      81.276  37.986  56.654  1.00  0.00           C  
ATOM    504 HG11 VAL    31      80.653  38.637  57.268  1.00  0.00           H  
ATOM    505 HG12 VAL    31      82.063  37.407  57.138  1.00  0.00           H  
ATOM    506 HG13 VAL    31      81.714  38.618  55.882  1.00  0.00           H  
ATOM    507  CG2 VAL    31      80.804  36.631  54.689  1.00  0.00           C  
ATOM    508 HG21 VAL    31      80.009  36.164  54.107  1.00  0.00           H  
ATOM    509 HG22 VAL    31      80.992  37.389  53.929  1.00  0.00           H  
ATOM    510 HG23 VAL    31      81.634  35.924  54.688  1.00  0.00           H  
ATOM    511  C   VAL    31      79.940  36.117  58.476  1.00  0.00           C  
ATOM    512  O   VAL    31      80.930  36.004  59.209  1.00  0.00           O  
ATOM    513  N   GLN    32      78.685  36.486  58.898  1.00  0.00           N  
ATOM    514  H   GLN    32      77.934  36.487  58.223  1.00  0.00           H  
ATOM    515  CA  GLN    32      78.465  36.978  60.315  1.00  0.00           C  
ATOM    516  HA  GLN    32      79.333  37.576  60.593  1.00  0.00           H  
ATOM    517  CB  GLN    32      77.154  37.775  60.468  1.00  0.00           C  
ATOM    518  HB2 GLN    32      77.158  38.647  59.814  1.00  0.00           H  
ATOM    519  HB3 GLN    32      76.391  37.043  60.203  1.00  0.00           H  
ATOM    520  CG  GLN    32      76.844  38.261  61.881  1.00  0.00           C  
ATOM    521  HG2 GLN    32      77.708  38.780  62.297  1.00  0.00           H  
ATOM    522  HG3 GLN    32      75.939  38.869  61.915  1.00  0.00           H  
ATOM    523  CD  GLN    32      76.449  37.211  62.990  1.00  0.00           C  
ATOM    524  OE1 GLN    32      76.861  37.313  64.140  1.00  0.00           O  
ATOM    525  NE2 GLN    32      75.510  36.336  62.804  1.00  0.00           N  
ATOM    526 HE21 GLN    32      75.345  35.678  63.553  1.00  0.00           H  
ATOM    527 HE22 GLN    32      75.106  36.326  61.879  1.00  0.00           H  
ATOM    528  C   GLN    32      78.570  35.745  61.219  1.00  0.00           C  
ATOM    529  O   GLN    32      79.097  35.880  62.308  1.00  0.00           O  
ATOM    530  N   GLU    33      78.229  34.554  60.766  1.00  0.00           N  
ATOM    531  H   GLU    33      77.812  34.513  59.847  1.00  0.00           H  
ATOM    532  CA  GLU    33      78.344  33.276  61.474  1.00  0.00           C  
ATOM    533  HA  GLU    33      77.825  33.370  62.428  1.00  0.00           H  
ATOM    534  CB  GLU    33      77.698  32.157  60.682  1.00  0.00           C  
ATOM    535  HB2 GLU    33      78.164  32.122  59.697  1.00  0.00           H  
ATOM    536  HB3 GLU    33      77.908  31.197  61.154  1.00  0.00           H  
ATOM    537  CG  GLU    33      76.155  32.224  60.590  1.00  0.00           C  
ATOM    538  HG2 GLU    33      75.800  33.177  60.196  1.00  0.00           H  
ATOM    539  HG3 GLU    33      75.770  31.479  59.893  1.00  0.00           H  
ATOM    540  CD  GLU    33      75.483  31.851  61.882  1.00  0.00           C  
ATOM    541  OE1 GLU    33      74.872  32.780  62.434  1.00  0.00           O  
ATOM    542  OE2 GLU    33      75.631  30.753  62.397  1.00  0.00           O  
ATOM    543  C   GLU    33      79.812  32.923  61.717  1.00  0.00           C  
ATOM    544  O   GLU    33      80.064  32.220  62.695  1.00  0.00           O  
ATOM    545  N   GLN    34      80.691  33.204  60.754  1.00  0.00           N  
ATOM    546  H   GLN    34      80.330  33.501  59.858  1.00  0.00           H  
ATOM    547  CA  GLN    34      82.127  32.924  60.873  1.00  0.00           C  
ATOM    548  HA  GLN    34      82.266  32.013  61.456  1.00  0.00           H  
ATOM    549  CB  GLN    34      82.841  32.840  59.498  1.00  0.00           C  
ATOM    550  HB2 GLN    34      82.433  33.493  58.725  1.00  0.00           H  
ATOM    551  HB3 GLN    34      83.905  33.069  59.564  1.00  0.00           H  
ATOM    552  CG  GLN    34      82.793  31.378  58.984  1.00  0.00           C  
ATOM    553  HG2 GLN    34      81.755  31.061  58.878  1.00  0.00           H  
ATOM    554  HG3 GLN    34      83.267  31.413  58.004  1.00  0.00           H  
ATOM    555  CD  GLN    34      83.543  30.366  59.931  1.00  0.00           C  
ATOM    556  OE1 GLN    34      84.591  30.672  60.498  1.00  0.00           O  
ATOM    557  NE2 GLN    34      83.042  29.114  60.150  1.00  0.00           N  
ATOM    558 HE21 GLN    34      83.520  28.592  60.871  1.00  0.00           H  
ATOM    559 HE22 GLN    34      82.115  28.966  59.778  1.00  0.00           H  
ATOM    560  C   GLN    34      82.841  33.935  61.752  1.00  0.00           C  
ATOM    561  O   GLN    34      83.691  33.565  62.539  1.00  0.00           O  
ATOM    562  N   LEU    35      82.379  35.218  61.658  1.00  0.00           N  
ATOM    563  H   LEU    35      81.757  35.433  60.892  1.00  0.00           H  
ATOM    564  CA  LEU    35      83.098  36.254  62.319  1.00  0.00           C  
ATOM    565  HA  LEU    35      84.151  35.978  62.386  1.00  0.00           H  
ATOM    566  CB  LEU    35      82.844  37.570  61.525  1.00  0.00           C  
ATOM    567  HB2 LEU    35      81.782  37.688  61.312  1.00  0.00           H  
ATOM    568  HB3 LEU    35      83.131  38.426  62.137  1.00  0.00           H  
ATOM    569  CG  LEU    35      83.640  37.731  60.171  1.00  0.00           C  
ATOM    570  HG  LEU    35      83.665  36.856  59.521  1.00  0.00           H  
ATOM    571  CD1 LEU    35      83.093  38.941  59.463  1.00  0.00           C  
ATOM    572 HD11 LEU    35      83.760  39.098  58.615  1.00  0.00           H  
ATOM    573 HD12 LEU    35      82.057  38.759  59.179  1.00  0.00           H  
ATOM    574 HD13 LEU    35      83.103  39.759  60.183  1.00  0.00           H  
ATOM    575  CD2 LEU    35      85.150  38.007  60.412  1.00  0.00           C  
ATOM    576 HD21 LEU    35      85.433  38.104  59.364  1.00  0.00           H  
ATOM    577 HD22 LEU    35      85.281  38.915  61.002  1.00  0.00           H  
ATOM    578 HD23 LEU    35      85.556  37.134  60.923  1.00  0.00           H  
ATOM    579  C   LEU    35      82.651  36.453  63.753  1.00  0.00           C  
ATOM    580  O   LEU    35      83.537  36.698  64.569  1.00  0.00           O  
ATOM    581  N   GLN    36      81.375  36.241  64.003  1.00  0.00           N  
ATOM    582  H   GLN    36      80.806  36.139  63.174  1.00  0.00           H  
ATOM    583  CA  GLN    36      80.680  36.545  65.271  1.00  0.00           C  
ATOM    584  HA  GLN    36      81.395  36.469  66.090  1.00  0.00           H  
ATOM    585  CB  GLN    36      80.039  37.949  65.114  1.00  0.00           C  
ATOM    586  HB2 GLN    36      80.830  38.648  64.845  1.00  0.00           H  
ATOM    587  HB3 GLN    36      79.246  37.878  64.369  1.00  0.00           H  
ATOM    588  CG  GLN    36      79.364  38.433  66.418  1.00  0.00           C  
ATOM    589  HG2 GLN    36      78.569  37.707  66.590  1.00  0.00           H  
ATOM    590  HG3 GLN    36      80.023  38.592  67.271  1.00  0.00           H  
ATOM    591  CD  GLN    36      78.630  39.738  66.137  1.00  0.00           C  
ATOM    592  OE1 GLN    36      79.202  40.820  66.371  1.00  0.00           O  
ATOM    593  NE2 GLN    36      77.431  39.683  65.605  1.00  0.00           N  
ATOM    594 HE21 GLN    36      76.909  40.518  65.385  1.00  0.00           H  
ATOM    595 HE22 GLN    36      77.142  38.742  65.379  1.00  0.00           H  
ATOM    596  C   GLN    36      79.646  35.480  65.728  1.00  0.00           C  
ATOM    597  O   GLN    36      79.363  35.359  66.941  1.00  0.00           O  
ATOM    598  N   ASP    37      78.961  34.774  64.861  1.00  0.00           N  
ATOM    599  H   ASP    37      78.969  35.045  63.888  1.00  0.00           H  
ATOM    600  CA  ASP    37      78.020  33.739  65.351  1.00  0.00           C  
ATOM    601  HA  ASP    37      77.422  33.442  64.489  1.00  0.00           H  
ATOM    602  CB  ASP    37      78.897  32.585  65.840  1.00  0.00           C  
ATOM    603  HB2 ASP    37      79.775  32.364  65.234  1.00  0.00           H  
ATOM    604  HB3 ASP    37      79.167  32.628  66.896  1.00  0.00           H  
ATOM    605  CG  ASP    37      78.162  31.227  65.609  1.00  0.00           C  
ATOM    606  OD1 ASP    37      77.269  31.147  64.792  1.00  0.00           O  
ATOM    607  OD2 ASP    37      78.645  30.182  65.977  1.00  0.00           O  
ATOM    608  C   ASP    37      76.799  34.032  66.316  1.00  0.00           C  
ATOM    609  O   ASP    37      76.323  33.135  66.980  1.00  0.00           O  
ATOM    610  N   TYR    38      76.369  35.336  66.394  1.00  0.00           N  
ATOM    611  H   TYR    38      76.873  35.920  65.742  1.00  0.00           H  
ATOM    612  CA  TYR    38      75.184  35.784  67.123  1.00  0.00           C  
ATOM    613  HA  TYR    38      75.280  35.226  68.055  1.00  0.00           H  
ATOM    614  CB  TYR    38      75.219  37.279  67.319  1.00  0.00           C  
ATOM    615  HB2 TYR    38      75.291  37.788  66.358  1.00  0.00           H  
ATOM    616  HB3 TYR    38      74.260  37.488  67.794  1.00  0.00           H  
ATOM    617  CG  TYR    38      76.255  37.812  68.300  1.00  0.00           C  
ATOM    618  CD1 TYR    38      77.136  36.984  69.036  1.00  0.00           C  
ATOM    619  HD1 TYR    38      77.129  35.920  68.847  1.00  0.00           H  
ATOM    620  CE1 TYR    38      77.992  37.561  70.040  1.00  0.00           C  
ATOM    621  HE1 TYR    38      78.653  36.848  70.510  1.00  0.00           H  
ATOM    622  CZ  TYR    38      77.889  39.009  70.335  1.00  0.00           C  
ATOM    623  OH  TYR    38      78.634  39.553  71.363  1.00  0.00           O  
ATOM    624  HH  TYR    38      78.758  40.505  71.345  1.00  0.00           H  
ATOM    625  CE2 TYR    38      77.016  39.796  69.568  1.00  0.00           C  
ATOM    626  HE2 TYR    38      77.011  40.855  69.783  1.00  0.00           H  
ATOM    627  CD2 TYR    38      76.219  39.199  68.553  1.00  0.00           C  
ATOM    628  HD2 TYR    38      75.465  39.807  68.076  1.00  0.00           H  
ATOM    629  C   TYR    38      73.932  35.345  66.413  1.00  0.00           C  
ATOM    630  O   TYR    38      73.904  34.907  65.238  1.00  0.00           O  
ATOM    631  N   SER    39      72.750  35.525  67.038  1.00  0.00           N  
ATOM    632  H   SER    39      72.773  35.706  68.032  1.00  0.00           H  
ATOM    633  CA  SER    39      71.470  34.891  66.575  1.00  0.00           C  
ATOM    634  HA  SER    39      71.760  33.916  66.181  1.00  0.00           H  
ATOM    635  CB  SER    39      70.629  34.670  67.822  1.00  0.00           C  
ATOM    636  HB2 SER    39      71.181  34.044  68.524  1.00  0.00           H  
ATOM    637  HB3 SER    39      70.562  35.607  68.374  1.00  0.00           H  
ATOM    638  OG  SER    39      69.320  34.266  67.530  1.00  0.00           O  
ATOM    639  HG  SER    39      68.805  34.016  68.301  1.00  0.00           H  
ATOM    640  C   SER    39      70.789  35.576  65.422  1.00  0.00           C  
ATOM    641  O   SER    39      70.786  36.784  65.217  1.00  0.00           O  
ATOM    642  N   LEU    40      70.061  34.774  64.653  1.00  0.00           N  
ATOM    643  H   LEU    40      70.309  33.796  64.615  1.00  0.00           H  
ATOM    644  CA  LEU    40      69.071  35.178  63.634  1.00  0.00           C  
ATOM    645  HA  LEU    40      69.620  35.688  62.842  1.00  0.00           H  
ATOM    646  CB  LEU    40      68.380  33.948  63.159  1.00  0.00           C  
ATOM    647  HB2 LEU    40      69.050  33.235  62.679  1.00  0.00           H  
ATOM    648  HB3 LEU    40      67.971  33.406  64.013  1.00  0.00           H  
ATOM    649  CG  LEU    40      67.200  34.183  62.086  1.00  0.00           C  
ATOM    650  HG  LEU    40      66.492  34.851  62.575  1.00  0.00           H  
ATOM    651  CD1 LEU    40      67.687  34.822  60.757  1.00  0.00           C  
ATOM    652 HD11 LEU    40      67.942  35.870  60.916  1.00  0.00           H  
ATOM    653 HD12 LEU    40      68.543  34.256  60.391  1.00  0.00           H  
ATOM    654 HD13 LEU    40      66.810  34.780  60.111  1.00  0.00           H  
ATOM    655  CD2 LEU    40      66.514  32.843  61.801  1.00  0.00           C  
ATOM    656 HD21 LEU    40      67.262  32.126  61.462  1.00  0.00           H  
ATOM    657 HD22 LEU    40      66.217  32.453  62.775  1.00  0.00           H  
ATOM    658 HD23 LEU    40      65.666  33.063  61.153  1.00  0.00           H  
ATOM    659  C   LEU    40      68.127  36.214  64.158  1.00  0.00           C  
ATOM    660  O   LEU    40      67.756  37.141  63.420  1.00  0.00           O  
ATOM    661  N   PHE    41      67.580  36.082  65.410  1.00  0.00           N  
ATOM    662  H   PHE    41      67.907  35.241  65.863  1.00  0.00           H  
ATOM    663  CA  PHE    41      66.635  36.951  66.110  1.00  0.00           C  
ATOM    664  HA  PHE    41      66.021  37.418  65.340  1.00  0.00           H  
ATOM    665  CB  PHE    41      65.851  35.983  66.989  1.00  0.00           C  
ATOM    666  HB2 PHE    41      66.603  35.467  67.587  1.00  0.00           H  
ATOM    667  HB3 PHE    41      65.119  36.536  67.578  1.00  0.00           H  
ATOM    668  CG  PHE    41      65.122  34.957  66.171  1.00  0.00           C  
ATOM    669  CD1 PHE    41      65.661  33.679  66.025  1.00  0.00           C  
ATOM    670  HD1 PHE    41      66.515  33.372  66.611  1.00  0.00           H  
ATOM    671  CE1 PHE    41      65.042  32.697  65.207  1.00  0.00           C  
ATOM    672  HE1 PHE    41      65.527  31.732  65.255  1.00  0.00           H  
ATOM    673  CZ  PHE    41      64.025  33.015  64.392  1.00  0.00           C  
ATOM    674  HZ  PHE    41      63.756  32.312  63.618  1.00  0.00           H  
ATOM    675  CE2 PHE    41      63.437  34.276  64.489  1.00  0.00           C  
ATOM    676  HE2 PHE    41      62.586  34.467  63.853  1.00  0.00           H  
ATOM    677  CD2 PHE    41      64.042  35.260  65.348  1.00  0.00           C  
ATOM    678  HD2 PHE    41      63.824  36.317  65.317  1.00  0.00           H  
ATOM    679  C   PHE    41      67.337  38.019  66.937  1.00  0.00           C  
ATOM    680  O   PHE    41      66.616  38.768  67.552  1.00  0.00           O  
ATOM    681  N   TYR    42      68.725  38.144  66.958  1.00  0.00           N  
ATOM    682  H   TYR    42      69.302  37.528  66.403  1.00  0.00           H  
ATOM    683  CA  TYR    42      69.463  38.962  67.934  1.00  0.00           C  
ATOM    684  HA  TYR    42      69.337  38.513  68.919  1.00  0.00           H  
ATOM    685  CB  TYR    42      70.988  38.922  67.604  1.00  0.00           C  
ATOM    686  HB2 TYR    42      71.343  37.898  67.724  1.00  0.00           H  
ATOM    687  HB3 TYR    42      71.134  39.082  66.536  1.00  0.00           H  
ATOM    688  CG  TYR    42      71.822  39.846  68.337  1.00  0.00           C  
ATOM    689  CD1 TYR    42      72.086  41.061  67.763  1.00  0.00           C  
ATOM    690  HD1 TYR    42      71.655  41.342  66.814  1.00  0.00           H  
ATOM    691  CE1 TYR    42      72.956  42.008  68.474  1.00  0.00           C  
ATOM    692  HE1 TYR    42      73.161  43.004  68.110  1.00  0.00           H  
ATOM    693  CZ  TYR    42      73.547  41.638  69.733  1.00  0.00           C  
ATOM    694  OH  TYR    42      74.410  42.418  70.371  1.00  0.00           O  
ATOM    695  HH  TYR    42      74.794  41.955  71.119  1.00  0.00           H  
ATOM    696  CE2 TYR    42      73.320  40.339  70.237  1.00  0.00           C  
ATOM    697  HE2 TYR    42      73.773  40.051  71.174  1.00  0.00           H  
ATOM    698  CD2 TYR    42      72.502  39.446  69.557  1.00  0.00           C  
ATOM    699  HD2 TYR    42      72.319  38.457  69.952  1.00  0.00           H  
ATOM    700  C   TYR    42      68.882  40.428  68.099  1.00  0.00           C  
ATOM    701  O   TYR    42      68.920  40.980  69.140  1.00  0.00           O  
ATOM    702  N   ASN    43      68.475  41.093  66.956  1.00  0.00           N  
ATOM    703  H   ASN    43      68.501  40.483  66.152  1.00  0.00           H  
ATOM    704  CA  ASN    43      67.931  42.455  66.806  1.00  0.00           C  
ATOM    705  HA  ASN    43      68.283  43.002  67.680  1.00  0.00           H  
ATOM    706  CB  ASN    43      68.617  43.098  65.606  1.00  0.00           C  
ATOM    707  HB2 ASN    43      68.397  42.506  64.718  1.00  0.00           H  
ATOM    708  HB3 ASN    43      68.223  44.110  65.510  1.00  0.00           H  
ATOM    709  CG  ASN    43      70.136  43.204  65.722  1.00  0.00           C  
ATOM    710  OD1 ASN    43      70.836  42.682  64.864  1.00  0.00           O  
ATOM    711  ND2 ASN    43      70.754  43.782  66.758  1.00  0.00           N  
ATOM    712 HD21 ASN    43      71.759  43.700  66.705  1.00  0.00           H  
ATOM    713 HD22 ASN    43      70.355  44.318  67.516  1.00  0.00           H  
ATOM    714  C   ASN    43      66.425  42.578  66.778  1.00  0.00           C  
ATOM    715  O   ASN    43      65.910  43.710  66.632  1.00  0.00           O  
ATOM    716  N   PHE    44      65.707  41.435  66.846  1.00  0.00           N  
ATOM    717  H   PHE    44      66.189  40.548  66.885  1.00  0.00           H  
ATOM    718  CA  PHE    44      64.249  41.354  66.741  1.00  0.00           C  
ATOM    719  HA  PHE    44      63.795  42.344  66.765  1.00  0.00           H  
ATOM    720  CB  PHE    44      63.929  40.645  65.430  1.00  0.00           C  
ATOM    721  HB2 PHE    44      64.072  41.354  64.615  1.00  0.00           H  
ATOM    722  HB3 PHE    44      64.539  39.757  65.260  1.00  0.00           H  
ATOM    723  CG  PHE    44      62.512  40.082  65.279  1.00  0.00           C  
ATOM    724  CD1 PHE    44      62.022  38.932  65.865  1.00  0.00           C  
ATOM    725  HD1 PHE    44      62.723  38.478  66.549  1.00  0.00           H  
ATOM    726  CE1 PHE    44      60.793  38.372  65.475  1.00  0.00           C  
ATOM    727  HE1 PHE    44      60.493  37.432  65.914  1.00  0.00           H  
ATOM    728  CZ  PHE    44      59.988  38.916  64.533  1.00  0.00           C  
ATOM    729  HZ  PHE    44      59.069  38.445  64.216  1.00  0.00           H  
ATOM    730  CE2 PHE    44      60.368  40.177  64.057  1.00  0.00           C  
ATOM    731  HE2 PHE    44      59.754  40.753  63.381  1.00  0.00           H  
ATOM    732  CD2 PHE    44      61.631  40.758  64.416  1.00  0.00           C  
ATOM    733  HD2 PHE    44      61.876  41.725  64.001  1.00  0.00           H  
ATOM    734  C   PHE    44      63.653  40.716  67.985  1.00  0.00           C  
ATOM    735  O   PHE    44      62.484  41.055  68.273  1.00  0.00           O  
ATOM    736  N   ASP    45      64.362  39.975  68.773  1.00  0.00           N  
ATOM    737  H   ASP    45      65.280  39.843  68.373  1.00  0.00           H  
ATOM    738  CA  ASP    45      63.830  39.269  69.983  1.00  0.00           C  
ATOM    739  HA  ASP    45      62.743  39.236  69.914  1.00  0.00           H  
ATOM    740  CB  ASP    45      64.376  37.795  70.106  1.00  0.00           C  
ATOM    741  HB2 ASP    45      64.020  37.230  69.245  1.00  0.00           H  
ATOM    742  HB3 ASP    45      65.460  37.905  70.112  1.00  0.00           H  
ATOM    743  CG  ASP    45      64.004  37.025  71.388  1.00  0.00           C  
ATOM    744  OD1 ASP    45      64.766  36.058  71.743  1.00  0.00           O  
ATOM    745  OD2 ASP    45      62.945  37.276  71.913  1.00  0.00           O  
ATOM    746  C   ASP    45      64.240  40.047  71.278  1.00  0.00           C  
ATOM    747  O   ASP    45      65.415  40.205  71.754  1.00  0.00           O  
ATOM    748  N   GLY    46      63.173  40.273  72.027  1.00  0.00           N  
ATOM    749  H   GLY    46      62.238  40.174  71.658  1.00  0.00           H  
ATOM    750  CA  GLY    46      63.224  40.948  73.343  1.00  0.00           C  
ATOM    751  HA2 GLY    46      63.629  41.959  73.291  1.00  0.00           H  
ATOM    752  HA3 GLY    46      62.192  40.859  73.682  1.00  0.00           H  
ATOM    753  C   GLY    46      63.931  40.192  74.448  1.00  0.00           C  
ATOM    754  O   GLY    46      64.509  40.854  75.292  1.00  0.00           O  
ATOM    755  N   GLN    47      64.135  38.873  74.362  1.00  0.00           N  
ATOM    756  H   GLN    47      63.771  38.371  73.566  1.00  0.00           H  
ATOM    757  CA  GLN    47      64.875  38.060  75.297  1.00  0.00           C  
ATOM    758  HA  GLN    47      64.717  38.478  76.291  1.00  0.00           H  
ATOM    759  CB  GLN    47      64.369  36.551  75.168  1.00  0.00           C  
ATOM    760  HB2 GLN    47      64.695  36.101  74.230  1.00  0.00           H  
ATOM    761  HB3 GLN    47      64.906  36.000  75.939  1.00  0.00           H  
ATOM    762  CG  GLN    47      62.827  36.371  75.367  1.00  0.00           C  
ATOM    763  HG2 GLN    47      62.371  36.634  74.413  1.00  0.00           H  
ATOM    764  HG3 GLN    47      62.616  35.307  75.482  1.00  0.00           H  
ATOM    765  CD  GLN    47      62.104  37.209  76.444  1.00  0.00           C  
ATOM    766  OE1 GLN    47      62.683  37.746  77.354  1.00  0.00           O  
ATOM    767  NE2 GLN    47      60.823  37.111  76.560  1.00  0.00           N  
ATOM    768 HE21 GLN    47      60.281  37.632  77.234  1.00  0.00           H  
ATOM    769 HE22 GLN    47      60.284  36.374  76.127  1.00  0.00           H  
ATOM    770  C   GLN    47      66.418  38.173  75.163  1.00  0.00           C  
ATOM    771  O   GLN    47      67.143  37.420  75.845  1.00  0.00           O  
ATOM    772  N   ILE    48      66.839  39.027  74.204  1.00  0.00           N  
ATOM    773  H   ILE    48      66.071  39.344  73.630  1.00  0.00           H  
ATOM    774  CA  ILE    48      68.218  39.461  74.003  1.00  0.00           C  
ATOM    775  HA  ILE    48      68.830  39.147  74.848  1.00  0.00           H  
ATOM    776  CB  ILE    48      68.648  38.790  72.613  1.00  0.00           C  
ATOM    777  HB  ILE    48      67.974  39.125  71.825  1.00  0.00           H  
ATOM    778  CG2 ILE    48      70.151  39.212  72.361  1.00  0.00           C  
ATOM    779 HG21 ILE    48      70.144  40.296  72.249  1.00  0.00           H  
ATOM    780 HG22 ILE    48      70.760  38.963  73.230  1.00  0.00           H  
ATOM    781 HG23 ILE    48      70.533  38.798  71.428  1.00  0.00           H  
ATOM    782  CG1 ILE    48      68.629  37.243  72.726  1.00  0.00           C  
ATOM    783 HG12 ILE    48      69.210  36.846  73.559  1.00  0.00           H  
ATOM    784 HG13 ILE    48      67.610  36.939  72.969  1.00  0.00           H  
ATOM    785  CD1 ILE    48      68.811  36.549  71.379  1.00  0.00           C  
ATOM    786 HD11 ILE    48      68.054  36.842  70.651  1.00  0.00           H  
ATOM    787 HD12 ILE    48      69.828  36.585  70.989  1.00  0.00           H  
ATOM    788 HD13 ILE    48      68.593  35.483  71.440  1.00  0.00           H  
ATOM    789  C   ILE    48      68.263  41.009  73.906  1.00  0.00           C  
ATOM    790  O   ILE    48      69.147  41.646  74.444  1.00  0.00           O  
ATOM    791  N   SER    49      67.285  41.642  73.244  1.00  0.00           N  
ATOM    792  H   SER    49      66.605  41.078  72.754  1.00  0.00           H  
ATOM    793  CA  SER    49      67.185  43.126  73.016  1.00  0.00           C  
ATOM    794  HA  SER    49      66.431  43.282  72.245  1.00  0.00           H  
ATOM    795  CB  SER    49      66.648  43.757  74.279  1.00  0.00           C  
ATOM    796  HB2 SER    49      65.888  43.166  74.790  1.00  0.00           H  
ATOM    797  HB3 SER    49      67.514  43.972  74.904  1.00  0.00           H  
ATOM    798  OG  SER    49      65.787  44.843  74.025  1.00  0.00           O  
ATOM    799  HG  SER    49      64.929  44.601  74.380  1.00  0.00           H  
ATOM    800  C   SER    49      68.502  43.702  72.477  1.00  0.00           C  
ATOM    801  O   SER    49      68.958  44.760  72.885  1.00  0.00           O  
ATOM    802  N   GLY    50      69.146  42.997  71.535  1.00  0.00           N  
ATOM    803  H   GLY    50      68.752  42.081  71.378  1.00  0.00           H  
ATOM    804  CA  GLY    50      70.404  43.387  70.854  1.00  0.00           C  
ATOM    805  HA2 GLY    50      71.139  43.610  71.628  1.00  0.00           H  
ATOM    806  HA3 GLY    50      70.688  42.493  70.300  1.00  0.00           H  
ATOM    807  C   GLY    50      70.339  44.668  70.001  1.00  0.00           C  
ATOM    808  O   GLY    50      69.596  44.643  69.032  1.00  0.00           O  
ATOM    809  N   PRO    51      71.098  45.709  70.311  1.00  0.00           N  
ATOM    810  CD  PRO    51      72.113  45.818  71.307  1.00  0.00           C  
ATOM    811  HD2 PRO    51      72.762  44.953  71.174  1.00  0.00           H  
ATOM    812  HD3 PRO    51      71.766  45.786  72.340  1.00  0.00           H  
ATOM    813  CG  PRO    51      72.767  47.166  71.268  1.00  0.00           C  
ATOM    814  HG2 PRO    51      73.714  46.975  70.763  1.00  0.00           H  
ATOM    815  HG3 PRO    51      72.914  47.574  72.268  1.00  0.00           H  
ATOM    816  CB  PRO    51      71.908  47.996  70.359  1.00  0.00           C  
ATOM    817  HB2 PRO    51      72.435  48.672  69.685  1.00  0.00           H  
ATOM    818  HB3 PRO    51      71.135  48.633  70.788  1.00  0.00           H  
ATOM    819  CA  PRO    51      71.196  46.945  69.516  1.00  0.00           C  
ATOM    820  HA  PRO    51      70.242  47.378  69.215  1.00  0.00           H  
ATOM    821  C   PRO    51      72.035  46.736  68.195  1.00  0.00           C  
ATOM    822  O   PRO    51      72.444  45.595  67.978  1.00  0.00           O  
ATOM    823  N   ALA    52      72.208  47.836  67.390  1.00  0.00           N  
ATOM    824  H   ALA    52      71.777  48.673  67.755  1.00  0.00           H  
ATOM    825  CA  ALA    52      73.154  47.917  66.373  1.00  0.00           C  
ATOM    826  HA  ALA    52      72.758  47.360  65.524  1.00  0.00           H  
ATOM    827  CB  ALA    52      73.185  49.365  65.904  1.00  0.00           C  
ATOM    828  HB1 ALA    52      72.191  49.708  65.617  1.00  0.00           H  
ATOM    829  HB2 ALA    52      73.565  50.060  66.652  1.00  0.00           H  
ATOM    830  HB3 ALA    52      73.850  49.402  65.041  1.00  0.00           H  
ATOM    831  C   ALA    52      74.579  47.376  66.741  1.00  0.00           C  
ATOM    832  O   ALA    52      75.060  47.526  67.884  1.00  0.00           O  
ATOM    833  N   ILE    53      75.141  46.595  65.796  1.00  0.00           N  
ATOM    834  H   ILE    53      74.663  46.696  64.912  1.00  0.00           H  
ATOM    835  CA  ILE    53      76.159  45.549  65.942  1.00  0.00           C  
ATOM    836  HA  ILE    53      76.851  45.968  66.673  1.00  0.00           H
[truncated: 1,260,916 more chars]
