# Supplementary material for: Structure of the stress-related LHCSR1 complex determined by an integrated computational strategy
Source: Commun Biol. 2022 Feb 17;5:145. doi: 10.1038/s42003-022-03083-8 (PMC8854571; doi:10.1038/s42003-022-03083-8)
Supplement: Supplementary file 4 — Supplementary Data 1 [file 42003_2022_3083_MOESM4_ESM.zip › Sampled_Clu2.pdb]

CRYST1  152.285   84.696   97.907  90.00  90.00  90.00               1
MODEL     1
ATOM      1  N   SER     1      64.503  49.644  33.526  1.00  0.00           N  
ATOM      2  H1  SER     1      65.299  49.436  34.112  1.00  0.00           H  
ATOM      3  H2  SER     1      63.958  50.433  33.841  1.00  0.00           H  
ATOM      4  H3  SER     1      64.787  49.793  32.568  1.00  0.00           H  
ATOM      5  CA  SER     1      63.590  48.494  33.628  1.00  0.00           C  
ATOM      6  HA  SER     1      64.167  47.607  33.367  1.00  0.00           H  
ATOM      7  CB  SER     1      63.202  48.333  35.125  1.00  0.00           C  
ATOM      8  HB2 SER     1      64.090  48.272  35.754  1.00  0.00           H  
ATOM      9  HB3 SER     1      62.612  49.214  35.375  1.00  0.00           H  
ATOM     10  OG  SER     1      62.425  47.163  35.217  1.00  0.00           O  
ATOM     11  HG  SER     1      63.031  46.435  35.064  1.00  0.00           H  
ATOM     12  C   SER     1      62.377  48.731  32.614  1.00  0.00           C  
ATOM     13  O   SER     1      61.911  49.893  32.391  1.00  0.00           O  
ATOM     14  N   PRO     2      61.790  47.675  31.985  1.00  0.00           N  
ATOM     15  CD  PRO     2      62.292  46.321  31.858  1.00  0.00           C  
ATOM     16  HD2 PRO     2      61.849  45.662  32.604  1.00  0.00           H  
ATOM     17  HD3 PRO     2      63.381  46.285  31.816  1.00  0.00           H  
ATOM     18  CG  PRO     2      61.701  45.659  30.667  1.00  0.00           C  
ATOM     19  HG2 PRO     2      61.516  44.593  30.799  1.00  0.00           H  
ATOM     20  HG3 PRO     2      62.197  45.916  29.731  1.00  0.00           H  
ATOM     21  CB  PRO     2      60.325  46.463  30.566  1.00  0.00           C  
ATOM     22  HB2 PRO     2      59.649  46.145  31.360  1.00  0.00           H  
ATOM     23  HB3 PRO     2      59.875  46.316  29.583  1.00  0.00           H  
ATOM     24  CA  PRO     2      60.680  47.857  30.986  1.00  0.00           C  
ATOM     25  HA  PRO     2      61.212  48.406  30.209  1.00  0.00           H  
ATOM     26  C   PRO     2      59.446  48.636  31.476  1.00  0.00           C  
ATOM     27  O   PRO     2      59.220  48.638  32.682  1.00  0.00           O  
ATOM     28  N   ARG     3      58.664  49.210  30.557  1.00  0.00           N  
ATOM     29  H   ARG     3      59.117  49.239  29.654  1.00  0.00           H  
ATOM     30  CA  ARG     3      57.398  49.930  30.830  1.00  0.00           C  
ATOM     31  HA  ARG     3      57.501  50.447  31.784  1.00  0.00           H  
ATOM     32  CB  ARG     3      56.999  50.855  29.722  1.00  0.00           C  
ATOM     33  HB2 ARG     3      57.012  50.407  28.728  1.00  0.00           H  
ATOM     34  HB3 ARG     3      56.021  51.277  29.954  1.00  0.00           H  
ATOM     35  CG  ARG     3      57.924  52.111  29.748  1.00  0.00           C  
ATOM     36  HG2 ARG     3      57.718  52.691  30.648  1.00  0.00           H  
ATOM     37  HG3 ARG     3      58.962  51.775  29.757  1.00  0.00           H  
ATOM     38  CD  ARG     3      57.788  53.003  28.494  1.00  0.00           C  
ATOM     39  HD2 ARG     3      58.694  53.592  28.351  1.00  0.00           H  
ATOM     40  HD3 ARG     3      57.758  52.300  27.662  1.00  0.00           H  
ATOM     41  NE  ARG     3      56.474  53.754  28.494  1.00  0.00           N  
ATOM     42  HE  ARG     3      55.608  53.258  28.338  1.00  0.00           H  
ATOM     43  CZ  ARG     3      56.400  55.070  28.704  1.00  0.00           C  
ATOM     44  NH1 ARG     3      57.431  55.781  28.925  1.00  0.00           N  
ATOM     45 HH11 ARG     3      58.335  55.343  29.028  1.00  0.00           H  
ATOM     46 HH12 ARG     3      57.331  56.714  29.299  1.00  0.00           H  
ATOM     47  NH2 ARG     3      55.264  55.738  28.736  1.00  0.00           N  
ATOM     48 HH21 ARG     3      54.375  55.379  28.417  1.00  0.00           H  
ATOM     49 HH22 ARG     3      55.308  56.746  28.778  1.00  0.00           H  
ATOM     50  C   ARG     3      56.269  48.965  31.238  1.00  0.00           C  
ATOM     51  O   ARG     3      55.802  49.113  32.361  1.00  0.00           O  
ATOM     52  N   PRO     4      55.916  47.959  30.385  1.00  0.00           N  
ATOM     53  CD  PRO     4      56.463  47.489  29.109  1.00  0.00           C  
ATOM     54  HD2 PRO     4      57.080  46.612  29.303  1.00  0.00           H  
ATOM     55  HD3 PRO     4      57.153  48.211  28.674  1.00  0.00           H  
ATOM     56  CG  PRO     4      55.222  47.277  28.184  1.00  0.00           C  
ATOM     57  HG2 PRO     4      55.472  46.573  27.390  1.00  0.00           H  
ATOM     58  HG3 PRO     4      54.872  48.221  27.767  1.00  0.00           H  
ATOM     59  CB  PRO     4      54.208  46.642  29.171  1.00  0.00           C  
ATOM     60  HB2 PRO     4      54.359  45.563  29.119  1.00  0.00           H  
ATOM     61  HB3 PRO     4      53.206  46.929  28.852  1.00  0.00           H  
ATOM     62  CA  PRO     4      54.630  47.209  30.523  1.00  0.00           C  
ATOM     63  HA  PRO     4      53.817  47.925  30.642  1.00  0.00           H  
ATOM     64  C   PRO     4      54.651  46.073  31.613  1.00  0.00           C  
ATOM     65  O   PRO     4      55.468  45.150  31.525  1.00  0.00           O  
ATOM     66  N   ILE     5      53.686  46.043  32.572  1.00  0.00           N  
ATOM     67  H   ILE     5      53.060  46.835  32.619  1.00  0.00           H  
ATOM     68  CA  ILE     5      53.589  45.079  33.650  1.00  0.00           C  
ATOM     69  HA  ILE     5      54.474  45.136  34.285  1.00  0.00           H  
ATOM     70  CB  ILE     5      52.294  45.455  34.446  1.00  0.00           C  
ATOM     71  HB  ILE     5      51.539  45.738  33.713  1.00  0.00           H  
ATOM     72  CG2 ILE     5      51.730  44.327  35.224  1.00  0.00           C  
ATOM     73 HG21 ILE     5      50.802  44.635  35.706  1.00  0.00           H  
ATOM     74 HG22 ILE     5      51.555  43.462  34.585  1.00  0.00           H  
ATOM     75 HG23 ILE     5      52.449  43.996  35.974  1.00  0.00           H  
ATOM     76  CG1 ILE     5      52.537  46.749  35.251  1.00  0.00           C  
ATOM     77 HG12 ILE     5      53.170  46.511  36.106  1.00  0.00           H  
ATOM     78 HG13 ILE     5      53.070  47.530  34.708  1.00  0.00           H  
ATOM     79  CD1 ILE     5      51.298  47.461  35.657  1.00  0.00           C  
ATOM     80 HD11 ILE     5      51.604  48.200  36.397  1.00  0.00           H  
ATOM     81 HD12 ILE     5      50.776  47.875  34.794  1.00  0.00           H  
ATOM     82 HD13 ILE     5      50.578  46.857  36.210  1.00  0.00           H  
ATOM     83  C   ILE     5      53.549  43.661  33.020  1.00  0.00           C  
ATOM     84  O   ILE     5      54.153  42.714  33.575  1.00  0.00           O  
ATOM     85  N   LYS     6      52.787  43.468  31.883  1.00  0.00           N  
ATOM     86  H   LYS     6      52.460  44.317  31.443  1.00  0.00           H  
ATOM     87  CA  LYS     6      52.548  42.168  31.241  1.00  0.00           C  
ATOM     88  HA  LYS     6      52.172  41.493  32.010  1.00  0.00           H  
ATOM     89  CB  LYS     6      51.557  42.318  30.179  1.00  0.00           C  
ATOM     90  HB2 LYS     6      51.142  41.351  29.895  1.00  0.00           H  
ATOM     91  HB3 LYS     6      50.756  42.912  30.619  1.00  0.00           H  
ATOM     92  CG  LYS     6      52.065  43.023  28.952  1.00  0.00           C  
ATOM     93  HG2 LYS     6      52.742  43.817  29.268  1.00  0.00           H  
ATOM     94  HG3 LYS     6      52.686  42.323  28.394  1.00  0.00           H  
ATOM     95  CD  LYS     6      50.852  43.463  28.050  1.00  0.00           C  
ATOM     96  HD2 LYS     6      50.053  42.722  28.045  1.00  0.00           H  
ATOM     97  HD3 LYS     6      50.488  44.422  28.417  1.00  0.00           H  
ATOM     98  CE  LYS     6      51.304  43.647  26.590  1.00  0.00           C  
ATOM     99  HE2 LYS     6      51.878  44.572  26.544  1.00  0.00           H  
ATOM    100  HE3 LYS     6      51.889  42.772  26.306  1.00  0.00           H  
ATOM    101  NZ  LYS     6      50.149  43.691  25.631  1.00  0.00           N  
ATOM    102  HZ1 LYS     6      49.643  44.565  25.642  1.00  0.00           H  
ATOM    103  HZ2 LYS     6      50.569  43.627  24.714  1.00  0.00           H  
ATOM    104  HZ3 LYS     6      49.538  42.892  25.723  1.00  0.00           H  
ATOM    105  C   LYS     6      53.771  41.517  30.572  1.00  0.00           C  
ATOM    106  O   LYS     6      53.812  40.331  30.197  1.00  0.00           O  
ATOM    107  N   GLU     7      54.853  42.345  30.435  1.00  0.00           N  
ATOM    108  H   GLU     7      54.871  43.244  30.896  1.00  0.00           H  
ATOM    109  CA  GLU     7      56.052  42.060  29.659  1.00  0.00           C  
ATOM    110  HA  GLU     7      55.671  41.719  28.696  1.00  0.00           H  
ATOM    111  CB  GLU     7      56.812  43.400  29.290  1.00  0.00           C  
ATOM    112  HB2 GLU     7      56.226  44.178  28.801  1.00  0.00           H  
ATOM    113  HB3 GLU     7      57.127  43.751  30.273  1.00  0.00           H  
ATOM    114  CG  GLU     7      58.153  43.302  28.571  1.00  0.00           C  
ATOM    115  HG2 GLU     7      58.358  44.311  28.213  1.00  0.00           H  
ATOM    116  HG3 GLU     7      58.964  42.919  29.191  1.00  0.00           H  
ATOM    117  CD  GLU     7      58.079  42.226  27.420  1.00  0.00           C  
ATOM    118  OE1 GLU     7      57.098  42.324  26.601  1.00  0.00           O  
ATOM    119  OE2 GLU     7      58.988  41.371  27.297  1.00  0.00           O  
ATOM    120  C   GLU     7      56.974  40.969  30.298  1.00  0.00           C  
ATOM    121  O   GLU     7      57.497  41.162  31.376  1.00  0.00           O  
ATOM    122  N   LEU     8      57.272  39.924  29.503  1.00  0.00           N  
ATOM    123  H   LEU     8      56.803  39.895  28.609  1.00  0.00           H  
ATOM    124  CA  LEU     8      57.960  38.661  29.877  1.00  0.00           C  
ATOM    125  HA  LEU     8      57.499  38.323  30.805  1.00  0.00           H  
ATOM    126  CB  LEU     8      57.736  37.555  28.762  1.00  0.00           C  
ATOM    127  HB2 LEU     8      56.674  37.376  28.590  1.00  0.00           H  
ATOM    128  HB3 LEU     8      58.218  37.864  27.835  1.00  0.00           H  
ATOM    129  CG  LEU     8      58.403  36.221  29.156  1.00  0.00           C  
ATOM    130  HG  LEU     8      59.463  36.304  29.398  1.00  0.00           H  
ATOM    131  CD1 LEU     8      57.733  35.586  30.414  1.00  0.00           C  
ATOM    132 HD11 LEU     8      58.242  34.657  30.670  1.00  0.00           H  
ATOM    133 HD12 LEU     8      57.733  36.241  31.285  1.00  0.00           H  
ATOM    134 HD13 LEU     8      56.668  35.395  30.283  1.00  0.00           H  
ATOM    135  CD2 LEU     8      58.147  35.108  28.092  1.00  0.00           C  
ATOM    136 HD21 LEU     8      58.371  35.640  27.167  1.00  0.00           H  
ATOM    137 HD22 LEU     8      58.756  34.222  28.272  1.00  0.00           H  
ATOM    138 HD23 LEU     8      57.070  34.949  28.038  1.00  0.00           H  
ATOM    139  C   LEU     8      59.419  38.990  30.243  1.00  0.00           C  
ATOM    140  O   LEU     8      59.882  38.490  31.321  1.00  0.00           O  
ATOM    141  N   ASN     9      60.077  39.944  29.586  1.00  0.00           N  
ATOM    142  H   ASN     9      59.550  40.322  28.811  1.00  0.00           H  
ATOM    143  CA  ASN     9      61.350  40.484  30.114  1.00  0.00           C  
ATOM    144  HA  ASN     9      61.985  39.635  30.369  1.00  0.00           H  
ATOM    145  CB  ASN     9      62.139  41.327  29.083  1.00  0.00           C  
ATOM    146  HB2 ASN     9      61.487  42.026  28.559  1.00  0.00           H  
ATOM    147  HB3 ASN     9      62.806  42.071  29.519  1.00  0.00           H  
ATOM    148  CG  ASN     9      62.924  40.443  28.086  1.00  0.00           C  
ATOM    149  OD1 ASN     9      63.394  39.315  28.336  1.00  0.00           O  
ATOM    150  ND2 ASN     9      62.883  40.728  26.812  1.00  0.00           N  
ATOM    151 HD21 ASN     9      63.186  39.999  26.181  1.00  0.00           H  
ATOM    152 HD22 ASN     9      62.472  41.610  26.544  1.00  0.00           H  
ATOM    153  C   ASN     9      61.288  41.323  31.445  1.00  0.00           C  
ATOM    154  O   ASN     9      62.288  41.318  32.213  1.00  0.00           O  
ATOM    155  N   ARG    10      60.225  41.990  31.792  1.00  0.00           N  
ATOM    156  H   ARG    10      59.407  41.921  31.204  1.00  0.00           H  
ATOM    157  CA  ARG    10      60.085  42.713  33.128  1.00  0.00           C  
ATOM    158  HA  ARG    10      60.988  43.299  33.296  1.00  0.00           H  
ATOM    159  CB  ARG    10      58.904  43.703  33.110  1.00  0.00           C  
ATOM    160  HB2 ARG    10      58.927  44.191  32.136  1.00  0.00           H  
ATOM    161  HB3 ARG    10      57.956  43.178  33.228  1.00  0.00           H  
ATOM    162  CG  ARG    10      58.859  44.780  34.226  1.00  0.00           C  
ATOM    163  HG2 ARG    10      58.519  44.314  35.150  1.00  0.00           H  
ATOM    164  HG3 ARG    10      59.832  45.261  34.328  1.00  0.00           H  
ATOM    165  CD  ARG    10      57.752  45.734  33.878  1.00  0.00           C  
ATOM    166  HD2 ARG    10      57.997  46.100  32.881  1.00  0.00           H  
ATOM    167  HD3 ARG    10      56.831  45.199  33.650  1.00  0.00           H  
ATOM    168  NE  ARG    10      57.561  46.794  34.839  1.00  0.00           N  
ATOM    169  HE  ARG    10      57.733  47.701  34.428  1.00  0.00           H  
ATOM    170  CZ  ARG    10      56.979  46.710  36.068  1.00  0.00           C  
ATOM    171  NH1 ARG    10      56.663  45.578  36.585  1.00  0.00           N  
ATOM    172 HH11 ARG    10      56.710  44.822  35.917  1.00  0.00           H  
ATOM    173 HH12 ARG    10      56.037  45.468  37.371  1.00  0.00           H  
ATOM    174  NH2 ARG    10      56.686  47.705  36.775  1.00  0.00           N  
ATOM    175 HH21 ARG    10      56.858  48.662  36.501  1.00  0.00           H  
ATOM    176 HH22 ARG    10      56.454  47.514  37.739  1.00  0.00           H  
ATOM    177  C   ARG    10      59.869  41.713  34.285  1.00  0.00           C  
ATOM    178  O   ARG    10      60.500  41.815  35.319  1.00  0.00           O  
ATOM    179  N   TRP    11      59.039  40.649  34.041  1.00  0.00           N  
ATOM    180  H   TRP    11      58.551  40.748  33.162  1.00  0.00           H  
ATOM    181  CA  TRP    11      58.781  39.435  34.795  1.00  0.00           C  
ATOM    182  HA  TRP    11      58.418  39.698  35.789  1.00  0.00           H  
ATOM    183  CB  TRP    11      57.721  38.636  34.022  1.00  0.00           C  
ATOM    184  HB2 TRP    11      57.718  38.791  32.943  1.00  0.00           H  
ATOM    185  HB3 TRP    11      57.950  37.572  34.071  1.00  0.00           H  
ATOM    186  CG  TRP    11      56.321  38.684  34.457  1.00  0.00           C  
ATOM    187  CD1 TRP    11      55.386  39.426  33.842  1.00  0.00           C  
ATOM    188  HD1 TRP    11      55.563  40.079  33.000  1.00  0.00           H  
ATOM    189  NE1 TRP    11      54.120  39.266  34.513  1.00  0.00           N  
ATOM    190  HE1 TRP    11      53.263  39.655  34.147  1.00  0.00           H  
ATOM    191  CE2 TRP    11      54.297  38.424  35.611  1.00  0.00           C  
ATOM    192  CZ2 TRP    11      53.443  37.972  36.627  1.00  0.00           C  
ATOM    193  HZ2 TRP    11      52.442  38.372  36.677  1.00  0.00           H  
ATOM    194  CH2 TRP    11      53.848  36.943  37.493  1.00  0.00           C  
ATOM    195  HH2 TRP    11      53.155  36.473  38.175  1.00  0.00           H  
ATOM    196  CZ3 TRP    11      55.176  36.457  37.357  1.00  0.00           C  
ATOM    197  HZ3 TRP    11      55.492  35.683  38.041  1.00  0.00           H  
ATOM    198  CE3 TRP    11      56.015  36.891  36.339  1.00  0.00           C  
ATOM    199  HE3 TRP    11      56.936  36.392  36.078  1.00  0.00           H  
ATOM    200  CD2 TRP    11      55.648  37.963  35.521  1.00  0.00           C  
ATOM    201  C   TRP    11      60.092  38.704  35.074  1.00  0.00           C  
ATOM    202  O   TRP    11      60.426  38.483  36.280  1.00  0.00           O  
ATOM    203  N   ARG    12      60.961  38.499  34.066  1.00  0.00           N  
ATOM    204  H   ARG    12      60.633  38.568  33.113  1.00  0.00           H  
ATOM    205  CA  ARG    12      62.317  37.850  34.222  1.00  0.00           C  
ATOM    206  HA  ARG    12      62.184  36.946  34.818  1.00  0.00           H  
ATOM    207  CB  ARG    12      62.761  37.311  32.791  1.00  0.00           C  
ATOM    208  HB2 ARG    12      62.173  36.473  32.415  1.00  0.00           H  
ATOM    209  HB3 ARG    12      62.567  38.036  32.001  1.00  0.00           H  
ATOM    210  CG  ARG    12      64.157  36.709  32.626  1.00  0.00           C  
ATOM    211  HG2 ARG    12      64.335  36.541  31.563  1.00  0.00           H  
ATOM    212  HG3 ARG    12      64.903  37.408  33.004  1.00  0.00           H  
ATOM    213  CD  ARG    12      64.338  35.407  33.473  1.00  0.00           C  
ATOM    214  HD2 ARG    12      65.214  35.521  34.111  1.00  0.00           H  
ATOM    215  HD3 ARG    12      63.433  35.247  34.058  1.00  0.00           H  
ATOM    216  NE  ARG    12      64.604  34.350  32.481  1.00  0.00           N  
ATOM    217  HE  ARG    12      65.353  34.525  31.826  1.00  0.00           H  
ATOM    218  CZ  ARG    12      63.968  33.259  32.308  1.00  0.00           C  
ATOM    219  NH1 ARG    12      63.101  32.782  33.128  1.00  0.00           N  
ATOM    220 HH11 ARG    12      62.981  33.296  33.989  1.00  0.00           H  
ATOM    221 HH12 ARG    12      62.754  31.880  32.833  1.00  0.00           H  
ATOM    222  NH2 ARG    12      64.206  32.585  31.197  1.00  0.00           N  
ATOM    223 HH21 ARG    12      64.769  33.048  30.497  1.00  0.00           H  
ATOM    224 HH22 ARG    12      64.021  31.594  31.146  1.00  0.00           H  
ATOM    225  C   ARG    12      63.354  38.754  34.875  1.00  0.00           C  
ATOM    226  O   ARG    12      64.032  38.351  35.817  1.00  0.00           O  
ATOM    227  N   GLU    13      63.363  40.046  34.708  1.00  0.00           N  
ATOM    228  H   GLU    13      62.701  40.474  34.076  1.00  0.00           H  
ATOM    229  CA  GLU    13      64.160  40.909  35.602  1.00  0.00           C  
ATOM    230  HA  GLU    13      65.184  40.542  35.519  1.00  0.00           H  
ATOM    231  CB  GLU    13      64.190  42.312  34.997  1.00  0.00           C  
ATOM    232  HB2 GLU    13      64.785  42.291  34.084  1.00  0.00           H  
ATOM    233  HB3 GLU    13      63.170  42.633  34.786  1.00  0.00           H  
ATOM    234  CG  GLU    13      64.922  43.259  35.952  1.00  0.00           C  
ATOM    235  HG2 GLU    13      64.435  43.204  36.926  1.00  0.00           H  
ATOM    236  HG3 GLU    13      65.947  42.898  36.046  1.00  0.00           H  
ATOM    237  CD  GLU    13      64.862  44.751  35.541  1.00  0.00           C  
ATOM    238  OE1 GLU    13      65.629  45.658  35.982  1.00  0.00           O  
ATOM    239  OE2 GLU    13      63.951  45.089  34.769  1.00  0.00           O  
ATOM    240  C   GLU    13      63.717  40.753  37.082  1.00  0.00           C  
ATOM    241  O   GLU    13      64.514  40.809  37.997  1.00  0.00           O  
ATOM    242  N   SER    14      62.438  40.547  37.324  1.00  0.00           N  
ATOM    243  H   SER    14      61.806  40.332  36.567  1.00  0.00           H  
ATOM    244  CA  SER    14      61.940  40.476  38.737  1.00  0.00           C  
ATOM    245  HA  SER    14      62.376  41.249  39.370  1.00  0.00           H  
ATOM    246  CB  SER    14      60.400  40.710  38.826  1.00  0.00           C  
ATOM    247  HB2 SER    14      60.204  41.780  38.751  1.00  0.00           H  
ATOM    248  HB3 SER    14      59.846  40.126  38.091  1.00  0.00           H  
ATOM    249  OG  SER    14      60.010  40.345  40.129  1.00  0.00           O  
ATOM    250  HG  SER    14      60.399  41.032  40.675  1.00  0.00           H  
ATOM    251  C   SER    14      62.296  39.074  39.296  1.00  0.00           C  
ATOM    252  O   SER    14      62.835  39.081  40.407  1.00  0.00           O  
ATOM    253  N   GLU    15      62.157  37.950  38.527  1.00  0.00           N  
ATOM    254  H   GLU    15      61.710  38.194  37.655  1.00  0.00           H  
ATOM    255  CA  GLU    15      62.720  36.630  38.901  1.00  0.00           C  
ATOM    256  HA  GLU    15      62.190  36.233  39.767  1.00  0.00           H  
ATOM    257  CB  GLU    15      62.505  35.609  37.768  1.00  0.00           C  
ATOM    258  HB2 GLU    15      61.438  35.548  37.551  1.00  0.00           H  
ATOM    259  HB3 GLU    15      63.003  35.845  36.828  1.00  0.00           H  
ATOM    260  CG  GLU    15      63.063  34.243  38.164  1.00  0.00           C  
ATOM    261  HG2 GLU    15      64.149  34.204  38.070  1.00  0.00           H  
ATOM    262  HG3 GLU    15      62.800  34.100  39.212  1.00  0.00           H  
ATOM    263  CD  GLU    15      62.626  33.182  37.148  1.00  0.00           C  
ATOM    264  OE1 GLU    15      62.203  32.105  37.445  1.00  0.00           O  
ATOM    265  OE2 GLU    15      62.899  33.388  35.938  1.00  0.00           O  
ATOM    266  C   GLU    15      64.223  36.760  39.290  1.00  0.00           C  
ATOM    267  O   GLU    15      64.600  36.097  40.220  1.00  0.00           O  
ATOM    268  N   ILE    16      65.043  37.606  38.630  1.00  0.00           N  
ATOM    269  H   ILE    16      64.656  38.067  37.818  1.00  0.00           H  
ATOM    270  CA  ILE    16      66.451  37.723  38.973  1.00  0.00           C  
ATOM    271  HA  ILE    16      66.799  36.710  39.172  1.00  0.00           H  
ATOM    272  CB  ILE    16      67.199  38.219  37.709  1.00  0.00           C  
ATOM    273  HB  ILE    16      66.871  39.190  37.338  1.00  0.00           H  
ATOM    274  CG2 ILE    16      68.694  38.285  37.970  1.00  0.00           C  
ATOM    275 HG21 ILE    16      69.185  37.312  37.993  1.00  0.00           H  
ATOM    276 HG22 ILE    16      69.113  38.842  37.131  1.00  0.00           H  
ATOM    277 HG23 ILE    16      68.820  38.902  38.859  1.00  0.00           H  
ATOM    278  CG1 ILE    16      67.097  37.099  36.517  1.00  0.00           C  
ATOM    279 HG12 ILE    16      67.830  36.303  36.646  1.00  0.00           H  
ATOM    280 HG13 ILE    16      66.052  36.789  36.556  1.00  0.00           H  
ATOM    281  CD1 ILE    16      67.297  37.748  35.192  1.00  0.00           C  
ATOM    282 HD11 ILE    16      68.275  38.211  35.067  1.00  0.00           H  
ATOM    283 HD12 ILE    16      67.107  37.076  34.355  1.00  0.00           H  
ATOM    284 HD13 ILE    16      66.513  38.501  35.109  1.00  0.00           H  
ATOM    285  C   ILE    16      66.654  38.610  40.255  1.00  0.00           C  
ATOM    286  O   ILE    16      67.565  38.351  41.113  1.00  0.00           O  
ATOM    287  N   THR    17      65.833  39.641  40.380  1.00  0.00           N  
ATOM    288  H   THR    17      65.167  39.761  39.630  1.00  0.00           H  
ATOM    289  CA  THR    17      66.100  40.710  41.370  1.00  0.00           C  
ATOM    290  HA  THR    17      67.164  40.941  41.331  1.00  0.00           H  
ATOM    291  CB  THR    17      65.302  42.012  41.036  1.00  0.00           C  
ATOM    292  HB  THR    17      64.244  41.787  40.900  1.00  0.00           H  
ATOM    293  CG2 THR    17      65.411  43.125  42.036  1.00  0.00           C  
ATOM    294 HG21 THR    17      65.012  44.069  41.666  1.00  0.00           H  
ATOM    295 HG22 THR    17      64.962  42.872  42.996  1.00  0.00           H  
ATOM    296 HG23 THR    17      66.474  43.331  42.159  1.00  0.00           H  
ATOM    297  OG1 THR    17      65.802  42.572  39.821  1.00  0.00           O  
ATOM    298  HG1 THR    17      65.477  42.046  39.087  1.00  0.00           H  
ATOM    299  C   THR    17      65.730  40.125  42.771  1.00  0.00           C  
ATOM    300  O   THR    17      66.658  40.113  43.650  1.00  0.00           O  
ATOM    301  N   HID    18      64.567  39.447  42.932  1.00  0.00           N  
ATOM    302  H   HID    18      63.946  39.345  42.142  1.00  0.00           H  
ATOM    303  CA  HID    18      64.348  38.495  44.067  1.00  0.00           C  
ATOM    304  HA  HID    18      64.385  39.086  44.982  1.00  0.00           H  
ATOM    305  CB  HID    18      63.040  37.698  43.879  1.00  0.00           C  
ATOM    306  HB2 HID    18      63.154  37.151  42.943  1.00  0.00           H  
ATOM    307  HB3 HID    18      62.913  36.991  44.699  1.00  0.00           H  
ATOM    308  CG  HID    18      61.803  38.576  43.853  1.00  0.00           C  
ATOM    309  ND1 HID    18      61.230  39.244  42.842  1.00  0.00           N  
ATOM    310  HD1 HID    18      61.584  39.234  41.896  1.00  0.00           H  
ATOM    311  CE1 HID    18      60.120  39.873  43.314  1.00  0.00           C  
ATOM    312  HE1 HID    18      59.464  40.520  42.751  1.00  0.00           H  
ATOM    313  NE2 HID    18      60.005  39.595  44.585  1.00  0.00           N  
ATOM    314  CD2 HID    18      61.010  38.737  44.969  1.00  0.00           C  
ATOM    315  HD2 HID    18      61.126  38.318  45.957  1.00  0.00           H  
ATOM    316  C   HID    18      65.523  37.494  44.292  1.00  0.00           C  
ATOM    317  O   HID    18      65.912  37.380  45.412  1.00  0.00           O  
ATOM    318  N   GLY    19      66.057  36.855  43.228  1.00  0.00           N  
ATOM    319  H   GLY    19      65.627  36.827  42.314  1.00  0.00           H  
ATOM    320  CA  GLY    19      67.207  36.049  43.438  1.00  0.00           C  
ATOM    321  HA2 GLY    19      66.882  35.189  44.025  1.00  0.00           H  
ATOM    322  HA3 GLY    19      67.579  35.664  42.489  1.00  0.00           H  
ATOM    323  C   GLY    19      68.456  36.593  44.071  1.00  0.00           C  
ATOM    324  O   GLY    19      68.867  35.950  45.045  1.00  0.00           O  
ATOM    325  N   ARG    20      68.994  37.669  43.579  1.00  0.00           N  
ATOM    326  H   ARG    20      68.538  38.085  42.780  1.00  0.00           H  
ATOM    327  CA  ARG    20      70.105  38.418  44.255  1.00  0.00           C  
ATOM    328  HA  ARG    20      70.900  37.686  44.396  1.00  0.00           H  
ATOM    329  CB  ARG    20      70.775  39.498  43.396  1.00  0.00           C  
ATOM    330  HB2 ARG    20      71.495  39.943  44.082  1.00  0.00           H  
ATOM    331  HB3 ARG    20      71.350  39.049  42.587  1.00  0.00           H  
ATOM    332  CG  ARG    20      69.969  40.764  42.833  1.00  0.00           C  
ATOM    333  HG2 ARG    20      68.939  40.448  43.001  1.00  0.00           H  
ATOM    334  HG3 ARG    20      70.246  41.600  43.474  1.00  0.00           H  
ATOM    335  CD  ARG    20      70.305  40.949  41.349  1.00  0.00           C  
ATOM    336  HD2 ARG    20      71.379  41.129  41.303  1.00  0.00           H  
ATOM    337  HD3 ARG    20      70.042  40.119  40.693  1.00  0.00           H  
ATOM    338  NE  ARG    20      69.719  42.199  40.753  1.00  0.00           N  
ATOM    339  HE  ARG    20      69.185  42.698  41.450  1.00  0.00           H  
ATOM    340  CZ  ARG    20      69.669  42.555  39.475  1.00  0.00           C  
ATOM    341  NH1 ARG    20      70.461  41.956  38.634  1.00  0.00           N  
ATOM    342 HH11 ARG    20      71.131  41.263  38.934  1.00  0.00           H  
ATOM    343 HH12 ARG    20      70.540  42.417  37.739  1.00  0.00           H  
ATOM    344  NH2 ARG    20      68.836  43.487  39.069  1.00  0.00           N  
ATOM    345 HH21 ARG    20      68.236  43.867  39.787  1.00  0.00           H  
ATOM    346 HH22 ARG    20      68.752  43.699  38.085  1.00  0.00           H  
ATOM    347  C   ARG    20      69.776  38.975  45.645  1.00  0.00           C  
ATOM    348  O   ARG    20      70.579  38.825  46.539  1.00  0.00           O  
ATOM    349  N   VAL    21      68.534  39.418  45.846  1.00  0.00           N  
ATOM    350  H   VAL    21      68.019  39.569  44.991  1.00  0.00           H  
ATOM    351  CA  VAL    21      68.057  39.890  47.151  1.00  0.00           C  
ATOM    352  HA  VAL    21      68.810  40.580  47.533  1.00  0.00           H  
ATOM    353  CB  VAL    21      66.706  40.556  47.017  1.00  0.00           C  
ATOM    354  HB  VAL    21      66.059  39.860  46.483  1.00  0.00           H  
ATOM    355  CG1 VAL    21      66.035  40.769  48.358  1.00  0.00           C  
ATOM    356 HG11 VAL    21      64.960  40.945  48.322  1.00  0.00           H  
ATOM    357 HG12 VAL    21      66.072  39.897  49.010  1.00  0.00           H  
ATOM    358 HG13 VAL    21      66.522  41.588  48.888  1.00  0.00           H  
ATOM    359  CG2 VAL    21      66.648  41.984  46.446  1.00  0.00           C  
ATOM    360 HG21 VAL    21      67.495  42.568  46.805  1.00  0.00           H  
ATOM    361 HG22 VAL    21      66.822  42.075  45.374  1.00  0.00           H  
ATOM    362 HG23 VAL    21      65.718  42.496  46.695  1.00  0.00           H  
ATOM    363  C   VAL    21      67.999  38.680  48.088  1.00  0.00           C  
ATOM    364  O   VAL    21      68.274  38.848  49.282  1.00  0.00           O  
ATOM    365  N   ALA    22      67.688  37.462  47.637  1.00  0.00           N  
ATOM    366  H   ALA    22      67.299  37.369  46.710  1.00  0.00           H  
ATOM    367  CA  ALA    22      67.607  36.269  48.465  1.00  0.00           C  
ATOM    368  HA  ALA    22      67.179  36.504  49.440  1.00  0.00           H  
ATOM    369  CB  ALA    22      66.653  35.373  47.631  1.00  0.00           C  
ATOM    370  HB1 ALA    22      66.632  34.388  48.098  1.00  0.00           H  
ATOM    371  HB2 ALA    22      65.643  35.784  47.654  1.00  0.00           H  
ATOM    372  HB3 ALA    22      67.086  35.130  46.661  1.00  0.00           H  
ATOM    373  C   ALA    22      69.063  35.750  48.735  1.00  0.00           C  
ATOM    374  O   ALA    22      69.334  35.382  49.913  1.00  0.00           O  
ATOM    375  N   MET    23      70.001  35.885  47.730  1.00  0.00           N  
ATOM    376  H   MET    23      69.704  36.371  46.896  1.00  0.00           H  
ATOM    377  CA  MET    23      71.428  35.535  47.801  1.00  0.00           C  
ATOM    378  HA  MET    23      71.518  34.474  48.032  1.00  0.00           H  
ATOM    379  CB  MET    23      72.106  35.689  46.429  1.00  0.00           C  
ATOM    380  HB2 MET    23      71.902  36.666  45.991  1.00  0.00           H  
ATOM    381  HB3 MET    23      73.176  35.685  46.639  1.00  0.00           H  
ATOM    382  CG  MET    23      71.909  34.628  45.401  1.00  0.00           C  
ATOM    383  HG2 MET    23      71.916  33.735  46.027  1.00  0.00           H  
ATOM    384  HG3 MET    23      70.968  34.702  44.856  1.00  0.00           H  
ATOM    385  SD  MET    23      73.168  34.489  44.120  1.00  0.00           S  
ATOM    386  CE  MET    23      72.478  35.499  42.889  1.00  0.00           C  
ATOM    387  HE1 MET    23      71.460  35.140  42.736  1.00  0.00           H  
ATOM    388  HE2 MET    23      72.427  36.546  43.188  1.00  0.00           H  
ATOM    389  HE3 MET    23      72.999  35.512  41.931  1.00  0.00           H  
ATOM    390  C   MET    23      72.129  36.205  48.938  1.00  0.00           C  
ATOM    391  O   MET    23      72.746  35.522  49.778  1.00  0.00           O  
ATOM    392  N   LEU    24      71.892  37.504  49.166  1.00  0.00           N  
ATOM    393  H   LEU    24      71.478  38.054  48.427  1.00  0.00           H  
ATOM    394  CA  LEU    24      72.596  38.199  50.278  1.00  0.00           C  
ATOM    395  HA  LEU    24      73.619  37.839  50.388  1.00  0.00           H  
ATOM    396  CB  LEU    24      72.551  39.791  50.020  1.00  0.00           C  
ATOM    397  HB2 LEU    24      73.083  40.065  49.109  1.00  0.00           H  
ATOM    398  HB3 LEU    24      71.514  40.120  49.948  1.00  0.00           H  
ATOM    399  CG  LEU    24      73.290  40.669  51.098  1.00  0.00           C  
ATOM    400  HG  LEU    24      72.984  40.481  52.127  1.00  0.00           H  
ATOM    401  CD1 LEU    24      74.752  40.688  50.981  1.00  0.00           C  
ATOM    402 HD11 LEU    24      74.987  41.172  50.033  1.00  0.00           H  
ATOM    403 HD12 LEU    24      75.209  41.260  51.788  1.00  0.00           H  
ATOM    404 HD13 LEU    24      75.191  39.694  51.065  1.00  0.00           H  
ATOM    405  CD2 LEU    24      72.822  42.166  51.025  1.00  0.00           C  
ATOM    406 HD21 LEU    24      73.154  42.498  50.042  1.00  0.00           H  
ATOM    407 HD22 LEU    24      71.766  42.236  51.285  1.00  0.00           H  
ATOM    408 HD23 LEU    24      73.406  42.659  51.802  1.00  0.00           H  
ATOM    409  C   LEU    24      71.902  37.755  51.584  1.00  0.00           C  
ATOM    410  O   LEU    24      72.626  37.467  52.550  1.00  0.00           O  
ATOM    411  N   ALA    25      70.576  37.671  51.597  1.00  0.00           N  
ATOM    412  H   ALA    25      69.968  37.923  50.831  1.00  0.00           H  
ATOM    413  CA  ALA    25      69.986  37.360  52.873  1.00  0.00           C  
ATOM    414  HA  ALA    25      70.385  38.129  53.535  1.00  0.00           H  
ATOM    415  CB  ALA    25      68.512  37.570  52.743  1.00  0.00           C  
ATOM    416  HB1 ALA    25      68.059  36.998  53.553  1.00  0.00           H  
ATOM    417  HB2 ALA    25      68.045  38.554  52.702  1.00  0.00           H  
ATOM    418  HB3 ALA    25      68.183  37.103  51.814  1.00  0.00           H  
ATOM    419  C   ALA    25      70.380  35.933  53.290  1.00  0.00           C  
ATOM    420  O   ALA    25      70.796  35.856  54.432  1.00  0.00           O  
ATOM    421  N   SER    26      70.285  34.863  52.451  1.00  0.00           N  
ATOM    422  H   SER    26      69.890  35.014  51.534  1.00  0.00           H  
ATOM    423  CA  SER    26      70.767  33.478  52.686  1.00  0.00           C  
ATOM    424  HA  SER    26      70.236  33.151  53.580  1.00  0.00           H  
ATOM    425  CB  SER    26      70.353  32.531  51.547  1.00  0.00           C  
ATOM    426  HB2 SER    26      70.540  31.500  51.845  1.00  0.00           H  
ATOM    427  HB3 SER    26      69.266  32.571  51.483  1.00  0.00           H  
ATOM    428  OG  SER    26      71.074  32.863  50.348  1.00  0.00           O  
ATOM    429  HG  SER    26      70.478  33.280  49.722  1.00  0.00           H  
ATOM    430  C   SER    26      72.268  33.309  53.045  1.00  0.00           C  
ATOM    431  O   SER    26      72.610  32.535  53.861  1.00  0.00           O  
ATOM    432  N   LEU    27      73.118  34.174  52.476  1.00  0.00           N  
ATOM    433  H   LEU    27      72.860  34.704  51.655  1.00  0.00           H  
ATOM    434  CA  LEU    27      74.543  34.199  52.931  1.00  0.00           C  
ATOM    435  HA  LEU    27      74.941  33.185  52.931  1.00  0.00           H  
ATOM    436  CB  LEU    27      75.363  34.990  51.952  1.00  0.00           C  
ATOM    437  HB2 LEU    27      75.429  34.385  51.048  1.00  0.00           H  
ATOM    438  HB3 LEU    27      74.974  35.987  51.744  1.00  0.00           H  
ATOM    439  CG  LEU    27      76.820  35.120  52.479  1.00  0.00           C  
ATOM    440  HG  LEU    27      76.788  35.764  53.358  1.00  0.00           H  
ATOM    441  CD1 LEU    27      77.574  33.813  52.745  1.00  0.00           C  
ATOM    442 HD11 LEU    27      78.623  33.992  52.982  1.00  0.00           H  
ATOM    443 HD12 LEU    27      77.026  33.324  53.550  1.00  0.00           H  
ATOM    444 HD13 LEU    27      77.571  33.166  51.868  1.00  0.00           H  
ATOM    445  CD2 LEU    27      77.634  35.866  51.411  1.00  0.00           C  
ATOM    446 HD21 LEU    27      77.671  35.218  50.535  1.00  0.00           H  
ATOM    447 HD22 LEU    27      77.163  36.831  51.221  1.00  0.00           H  
ATOM    448 HD23 LEU    27      78.627  36.141  51.767  1.00  0.00           H  
ATOM    449  C   LEU    27      74.660  34.734  54.385  1.00  0.00           C  
ATOM    450  O   LEU    27      75.213  34.025  55.226  1.00  0.00           O  
ATOM    451  N   GLY    28      74.019  35.859  54.719  1.00  0.00           N  
ATOM    452  H   GLY    28      73.506  36.272  53.953  1.00  0.00           H  
ATOM    453  CA  GLY    28      73.849  36.385  56.099  1.00  0.00           C  
ATOM    454  HA2 GLY    28      74.802  36.744  56.489  1.00  0.00           H  
ATOM    455  HA3 GLY    28      73.152  37.222  56.131  1.00  0.00           H  
ATOM    456  C   GLY    28      73.194  35.459  57.121  1.00  0.00           C  
ATOM    457  O   GLY    28      73.538  35.513  58.262  1.00  0.00           O  
ATOM    458  N   PHE    29      72.385  34.471  56.678  1.00  0.00           N  
ATOM    459  H   PHE    29      72.133  34.492  55.700  1.00  0.00           H  
ATOM    460  CA  PHE    29      72.039  33.249  57.410  1.00  0.00           C  
ATOM    461  HA  PHE    29      71.934  33.475  58.471  1.00  0.00           H  
ATOM    462  CB  PHE    29      70.754  32.645  56.799  1.00  0.00           C  
ATOM    463  HB2 PHE    29      69.910  33.308  56.991  1.00  0.00           H  
ATOM    464  HB3 PHE    29      70.878  32.821  55.731  1.00  0.00           H  
ATOM    465  CG  PHE    29      70.357  31.220  57.079  1.00  0.00           C  
ATOM    466  CD1 PHE    29      70.411  30.767  58.412  1.00  0.00           C  
ATOM    467  HD1 PHE    29      70.606  31.480  59.199  1.00  0.00           H  
ATOM    468  CE1 PHE    29      70.100  29.404  58.697  1.00  0.00           C  
ATOM    469  HE1 PHE    29      70.046  29.117  59.737  1.00  0.00           H  
ATOM    470  CZ  PHE    29      69.956  28.484  57.675  1.00  0.00           C  
ATOM    471  HZ  PHE    29      70.001  27.426  57.885  1.00  0.00           H  
ATOM    472  CE2 PHE    29      69.919  28.945  56.360  1.00  0.00           C  
ATOM    473  HE2 PHE    29      69.618  28.199  55.640  1.00  0.00           H  
ATOM    474  CD2 PHE    29      70.132  30.300  55.989  1.00  0.00           C  
ATOM    475  HD2 PHE    29      69.926  30.548  54.958  1.00  0.00           H  
ATOM    476  C   PHE    29      73.218  32.216  57.574  1.00  0.00           C  
ATOM    477  O   PHE    29      73.466  31.767  58.722  1.00  0.00           O  
ATOM    478  N   ILE    30      73.789  31.714  56.503  1.00  0.00           N  
ATOM    479  H   ILE    30      73.316  31.940  55.639  1.00  0.00           H  
ATOM    480  CA  ILE    30      75.047  30.821  56.564  1.00  0.00           C  
ATOM    481  HA  ILE    30      74.611  29.961  57.072  1.00  0.00           H  
ATOM    482  CB  ILE    30      75.464  30.509  55.113  1.00  0.00           C  
ATOM    483  HB  ILE    30      75.454  31.410  54.500  1.00  0.00           H  
ATOM    484  CG2 ILE    30      76.786  29.856  55.123  1.00  0.00           C  
ATOM    485 HG21 ILE    30      76.800  29.024  55.827  1.00  0.00           H  
ATOM    486 HG22 ILE    30      77.245  29.491  54.205  1.00  0.00           H  
ATOM    487 HG23 ILE    30      77.513  30.631  55.364  1.00  0.00           H  
ATOM    488  CG1 ILE    30      74.556  29.422  54.442  1.00  0.00           C  
ATOM    489 HG12 ILE    30      74.754  28.467  54.929  1.00  0.00           H  
ATOM    490 HG13 ILE    30      73.551  29.648  54.799  1.00  0.00           H  
ATOM    491  CD1 ILE    30      74.468  29.319  52.964  1.00  0.00           C  
ATOM    492 HD11 ILE    30      73.755  30.036  52.557  1.00  0.00           H  
ATOM    493 HD12 ILE    30      75.457  29.458  52.526  1.00  0.00           H  
ATOM    494 HD13 ILE    30      74.220  28.323  52.598  1.00  0.00           H  
ATOM    495  C   ILE    30      76.196  31.471  57.372  1.00  0.00           C  
ATOM    496  O   ILE    30      76.978  30.779  58.049  1.00  0.00           O  
ATOM    497  N   VAL    31      76.196  32.808  57.453  1.00  0.00           N  
ATOM    498  H   VAL    31      75.444  33.361  57.069  1.00  0.00           H  
ATOM    499  CA  VAL    31      77.010  33.644  58.429  1.00  0.00           C  
ATOM    500  HA  VAL    31      78.050  33.333  58.322  1.00  0.00           H  
ATOM    501  CB  VAL    31      76.943  35.160  58.149  1.00  0.00           C  
ATOM    502  HB  VAL    31      75.888  35.425  58.088  1.00  0.00           H  
ATOM    503  CG1 VAL    31      77.540  35.951  59.321  1.00  0.00           C  
ATOM    504 HG11 VAL    31      77.761  36.971  59.006  1.00  0.00           H  
ATOM    505 HG12 VAL    31      76.767  36.083  60.079  1.00  0.00           H  
ATOM    506 HG13 VAL    31      78.473  35.542  59.706  1.00  0.00           H  
ATOM    507  CG2 VAL    31      77.582  35.468  56.775  1.00  0.00           C  
ATOM    508 HG21 VAL    31      77.155  34.819  56.011  1.00  0.00           H  
ATOM    509 HG22 VAL    31      77.415  36.511  56.506  1.00  0.00           H  
ATOM    510 HG23 VAL    31      78.641  35.256  56.923  1.00  0.00           H  
ATOM    511  C   VAL    31      76.587  33.390  59.945  1.00  0.00           C  
ATOM    512  O   VAL    31      77.470  32.906  60.662  1.00  0.00           O  
ATOM    513  N   GLN    32      75.298  33.532  60.260  1.00  0.00           N  
ATOM    514  H   GLN    32      74.612  33.732  59.547  1.00  0.00           H  
ATOM    515  CA  GLN    32      74.902  33.445  61.647  1.00  0.00           C  
ATOM    516  HA  GLN    32      75.670  33.952  62.230  1.00  0.00           H  
ATOM    517  CB  GLN    32      73.553  34.188  61.751  1.00  0.00           C  
ATOM    518  HB2 GLN    32      73.646  35.252  61.533  1.00  0.00           H  
ATOM    519  HB3 GLN    32      72.873  33.798  60.994  1.00  0.00           H  
ATOM    520  CG  GLN    32      72.812  34.034  63.078  1.00  0.00           C  
ATOM    521  HG2 GLN    32      71.735  34.142  62.943  1.00  0.00           H  
ATOM    522  HG3 GLN    32      72.789  32.995  63.406  1.00  0.00           H  
ATOM    523  CD  GLN    32      73.211  35.023  64.209  1.00  0.00           C  
ATOM    524  OE1 GLN    32      74.147  35.738  64.119  1.00  0.00           O  
ATOM    525  NE2 GLN    32      72.452  35.172  65.253  1.00  0.00           N  
ATOM    526 HE21 GLN    32      72.889  35.587  66.063  1.00  0.00           H  
ATOM    527 HE22 GLN    32      71.747  34.449  65.280  1.00  0.00           H  
ATOM    528  C   GLN    32      75.032  32.009  62.204  1.00  0.00           C  
ATOM    529  O   GLN    32      75.341  31.825  63.389  1.00  0.00           O  
ATOM    530  N   GLU    33      74.825  30.995  61.325  1.00  0.00           N  
ATOM    531  H   GLU    33      74.622  31.216  60.360  1.00  0.00           H  
ATOM    532  CA  GLU    33      74.928  29.557  61.689  1.00  0.00           C  
ATOM    533  HA  GLU    33      74.220  29.532  62.517  1.00  0.00           H  
ATOM    534  CB  GLU    33      74.591  28.636  60.526  1.00  0.00           C  
ATOM    535  HB2 GLU    33      73.770  29.094  59.974  1.00  0.00           H  
ATOM    536  HB3 GLU    33      75.435  28.668  59.836  1.00  0.00           H  
ATOM    537  CG  GLU    33      74.323  27.181  60.918  1.00  0.00           C  
ATOM    538  HG2 GLU    33      74.142  26.584  60.024  1.00  0.00           H  
ATOM    539  HG3 GLU    33      75.179  26.820  61.489  1.00  0.00           H  
ATOM    540  CD  GLU    33      73.087  26.922  61.756  1.00  0.00           C  
ATOM    541  OE1 GLU    33      72.375  27.878  62.070  1.00  0.00           O  
ATOM    542  OE2 GLU    33      72.868  25.761  62.226  1.00  0.00           O  
ATOM    543  C   GLU    33      76.340  29.281  62.205  1.00  0.00           C  
ATOM    544  O   GLU    33      76.522  28.578  63.210  1.00  0.00           O  
ATOM    545  N   GLN    34      77.425  29.800  61.533  1.00  0.00           N  
ATOM    546  H   GLN    34      77.240  30.201  60.624  1.00  0.00           H  
ATOM    547  CA  GLN    34      78.794  29.698  61.981  1.00  0.00           C  
ATOM    548  HA  GLN    34      78.877  28.711  62.437  1.00  0.00           H  
ATOM    549  CB  GLN    34      79.795  29.677  60.767  1.00  0.00           C  
ATOM    550  HB2 GLN    34      79.926  30.697  60.405  1.00  0.00           H  
ATOM    551  HB3 GLN    34      80.777  29.398  61.148  1.00  0.00           H  
ATOM    552  CG  GLN    34      79.551  28.630  59.657  1.00  0.00           C  
ATOM    553  HG2 GLN    34      78.614  28.911  59.176  1.00  0.00           H  
ATOM    554  HG3 GLN    34      80.261  28.599  58.831  1.00  0.00           H  
ATOM    555  CD  GLN    34      79.508  27.262  60.181  1.00  0.00           C  
ATOM    556  OE1 GLN    34      80.399  26.494  59.967  1.00  0.00           O  
ATOM    557  NE2 GLN    34      78.422  26.942  60.881  1.00  0.00           N  
ATOM    558 HE21 GLN    34      78.230  25.961  61.027  1.00  0.00           H  
ATOM    559 HE22 GLN    34      77.764  27.671  61.116  1.00  0.00           H  
ATOM    560  C   GLN    34      79.184  30.732  63.044  1.00  0.00           C  
ATOM    561  O   GLN    34      80.009  30.448  63.895  1.00  0.00           O  
ATOM    562  N   LEU    35      78.606  31.992  62.990  1.00  0.00           N  
ATOM    563  H   LEU    35      77.943  32.121  62.239  1.00  0.00           H  
ATOM    564  CA  LEU    35      79.099  33.113  63.837  1.00  0.00           C  
ATOM    565  HA  LEU    35      80.187  33.072  63.784  1.00  0.00           H  
ATOM    566  CB  LEU    35      78.605  34.458  63.223  1.00  0.00           C  
ATOM    567  HB2 LEU    35      78.927  34.684  62.206  1.00  0.00           H  
ATOM    568  HB3 LEU    35      77.523  34.470  63.091  1.00  0.00           H  
ATOM    569  CG  LEU    35      78.906  35.776  63.978  1.00  0.00           C  
ATOM    570  HG  LEU    35      78.499  35.613  64.975  1.00  0.00           H  
ATOM    571  CD1 LEU    35      80.406  36.059  64.149  1.00  0.00           C  
ATOM    572 HD11 LEU    35      80.932  36.023  63.195  1.00  0.00           H  
ATOM    573 HD12 LEU    35      80.509  36.971  64.736  1.00  0.00           H  
ATOM    574 HD13 LEU    35      80.860  35.305  64.792  1.00  0.00           H  
ATOM    575  CD2 LEU    35      78.226  36.995  63.393  1.00  0.00           C  
ATOM    576 HD21 LEU    35      78.536  37.147  62.359  1.00  0.00           H  
ATOM    577 HD22 LEU    35      77.153  37.172  63.463  1.00  0.00           H  
ATOM    578 HD23 LEU    35      78.495  37.856  64.004  1.00  0.00           H  
ATOM    579  C   LEU    35      78.677  32.973  65.342  1.00  0.00           C  
ATOM    580  O   LEU    35      79.424  33.276  66.281  1.00  0.00           O  
ATOM    581  N   GLN    36      77.415  32.656  65.566  1.00  0.00           N  
ATOM    582  H   GLN    36      76.832  32.445  64.769  1.00  0.00           H  
ATOM    583  CA  GLN    36      76.686  32.797  66.859  1.00  0.00           C  
ATOM    584  HA  GLN    36      77.526  32.777  67.554  1.00  0.00           H  
ATOM    585  CB  GLN    36      76.057  34.245  66.907  1.00  0.00           C  
ATOM    586  HB2 GLN    36      76.813  34.953  66.567  1.00  0.00           H  
ATOM    587  HB3 GLN    36      75.245  34.401  66.196  1.00  0.00           H  
ATOM    588  CG  GLN    36      75.481  34.783  68.264  1.00  0.00           C  
ATOM    589  HG2 GLN    36      75.141  33.932  68.853  1.00  0.00           H  
ATOM    590  HG3 GLN    36      76.373  35.125  68.789  1.00  0.00           H  
ATOM    591  CD  GLN    36      74.544  36.010  68.241  1.00  0.00           C  
ATOM    592  OE1 GLN    36      73.669  36.095  67.415  1.00  0.00           O  
ATOM    593  NE2 GLN    36      74.531  36.851  69.210  1.00  0.00           N  
ATOM    594 HE21 GLN    36      73.841  37.586  69.275  1.00  0.00           H  
ATOM    595 HE22 GLN    36      75.254  36.741  69.906  1.00  0.00           H  
ATOM    596  C   GLN    36      75.780  31.670  67.207  1.00  0.00           C  
ATOM    597  O   GLN    36      75.467  31.432  68.369  1.00  0.00           O  
ATOM    598  N   ASP    37      75.295  30.961  66.219  1.00  0.00           N  
ATOM    599  H   ASP    37      75.539  31.258  65.285  1.00  0.00           H  
ATOM    600  CA  ASP    37      74.399  29.770  66.406  1.00  0.00           C  
ATOM    601  HA  ASP    37      73.972  29.498  65.440  1.00  0.00           H  
ATOM    602  CB  ASP    37      75.168  28.548  66.969  1.00  0.00           C  
ATOM    603  HB2 ASP    37      75.971  28.235  66.302  1.00  0.00           H  
ATOM    604  HB3 ASP    37      75.638  28.722  67.937  1.00  0.00           H  
ATOM    605  CG  ASP    37      74.293  27.298  67.180  1.00  0.00           C  
ATOM    606  OD1 ASP    37      74.688  26.328  67.927  1.00  0.00           O  
ATOM    607  OD2 ASP    37      73.249  27.215  66.523  1.00  0.00           O  
ATOM    608  C   ASP    37      73.152  30.181  67.266  1.00  0.00           C  
ATOM    609  O   ASP    37      72.964  29.674  68.378  1.00  0.00           O  
ATOM    610  N   TYR    38      72.315  31.094  66.778  1.00  0.00           N  
ATOM    611  H   TYR    38      72.721  31.552  65.975  1.00  0.00           H  
ATOM    612  CA  TYR    38      71.185  31.770  67.341  1.00  0.00           C  
ATOM    613  HA  TYR    38      70.529  31.065  67.853  1.00  0.00           H  
ATOM    614  CB  TYR    38      71.714  32.769  68.378  1.00  0.00           C  
ATOM    615  HB2 TYR    38      72.317  32.117  69.010  1.00  0.00           H  
ATOM    616  HB3 TYR    38      72.301  33.559  67.910  1.00  0.00           H  
ATOM    617  CG  TYR    38      70.679  33.407  69.341  1.00  0.00           C  
ATOM    618  CD1 TYR    38      70.094  32.554  70.285  1.00  0.00           C  
ATOM    619  HD1 TYR    38      70.406  31.530  70.429  1.00  0.00           H  
ATOM    620  CE1 TYR    38      69.078  33.053  71.113  1.00  0.00           C  
ATOM    621  HE1 TYR    38      68.623  32.389  71.833  1.00  0.00           H  
ATOM    622  CZ  TYR    38      68.638  34.400  71.016  1.00  0.00           C  
ATOM    623  OH  TYR    38      67.551  34.815  71.759  1.00  0.00           O  
ATOM    624  HH  TYR    38      67.368  34.125  72.401  1.00  0.00           H  
ATOM    625  CE2 TYR    38      69.265  35.284  70.019  1.00  0.00           C  
ATOM    626  HE2 TYR    38      68.875  36.279  69.867  1.00  0.00           H  
ATOM    627  CD2 TYR    38      70.194  34.706  69.171  1.00  0.00           C  
ATOM    628  HD2 TYR    38      70.727  35.270  68.420  1.00  0.00           H  
ATOM    629  C   TYR    38      70.376  32.533  66.207  1.00  0.00           C  
ATOM    630  O   TYR    38      70.935  32.931  65.189  1.00  0.00           O  
ATOM    631  N   SER    39      69.094  32.809  66.440  1.00  0.00           N  
ATOM    632  H   SER    39      68.727  32.556  67.347  1.00  0.00           H  
ATOM    633  CA  SER    39      68.273  33.424  65.442  1.00  0.00           C  
ATOM    634  HA  SER    39      68.140  32.797  64.559  1.00  0.00           H  
ATOM    635  CB  SER    39      66.912  33.510  66.018  1.00  0.00           C  
ATOM    636  HB2 SER    39      66.492  32.506  66.081  1.00  0.00           H  
ATOM    637  HB3 SER    39      66.758  33.940  67.008  1.00  0.00           H  
ATOM    638  OG  SER    39      65.981  34.222  65.230  1.00  0.00           O  
ATOM    639  HG  SER    39      65.247  33.678  64.936  1.00  0.00           H  
ATOM    640  C   SER    39      68.716  34.825  65.032  1.00  0.00           C  
ATOM    641  O   SER    39      68.900  35.698  65.855  1.00  0.00           O  
ATOM    642  N   LEU    40      68.802  35.072  63.722  1.00  0.00           N  
ATOM    643  H   LEU    40      68.508  34.315  63.122  1.00  0.00           H  
ATOM    644  CA  LEU    40      68.964  36.397  63.089  1.00  0.00           C  
ATOM    645  HA  LEU    40      69.849  36.801  63.580  1.00  0.00           H  
ATOM    646  CB  LEU    40      69.423  36.256  61.655  1.00  0.00           C  
ATOM    647  HB2 LEU    40      70.244  35.540  61.638  1.00  0.00           H  
ATOM    648  HB3 LEU    40      68.644  35.751  61.083  1.00  0.00           H  
ATOM    649  CG  LEU    40      69.856  37.512  60.928  1.00  0.00           C  
ATOM    650  HG  LEU    40      69.042  38.233  61.013  1.00  0.00           H  
ATOM    651  CD1 LEU    40      71.229  37.889  61.478  1.00  0.00           C  
ATOM    652 HD11 LEU    40      71.304  38.196  62.522  1.00  0.00           H  
ATOM    653 HD12 LEU    40      71.957  37.123  61.211  1.00  0.00           H  
ATOM    654 HD13 LEU    40      71.492  38.842  61.020  1.00  0.00           H  
ATOM    655  CD2 LEU    40      70.214  37.122  59.534  1.00  0.00           C  
ATOM    656 HD21 LEU    40      69.325  36.953  58.926  1.00  0.00           H  
ATOM    657 HD22 LEU    40      70.813  37.918  59.092  1.00  0.00           H  
ATOM    658 HD23 LEU    40      70.814  36.212  59.555  1.00  0.00           H  
ATOM    659  C   LEU    40      67.794  37.322  63.333  1.00  0.00           C  
ATOM    660  O   LEU    40      68.089  38.538  63.244  1.00  0.00           O  
ATOM    661  N   PHE    41      66.527  36.889  63.518  1.00  0.00           N  
ATOM    662  H   PHE    41      66.479  35.881  63.466  1.00  0.00           H  
ATOM    663  CA  PHE    41      65.361  37.719  63.898  1.00  0.00           C  
ATOM    664  HA  PHE    41      65.272  38.607  63.271  1.00  0.00           H  
ATOM    665  CB  PHE    41      64.130  36.882  63.749  1.00  0.00           C  
ATOM    666  HB2 PHE    41      64.054  35.981  64.358  1.00  0.00           H  
ATOM    667  HB3 PHE    41      63.275  37.459  64.103  1.00  0.00           H  
ATOM    668  CG  PHE    41      63.831  36.513  62.312  1.00  0.00           C  
ATOM    669  CD1 PHE    41      64.231  35.346  61.708  1.00  0.00           C  
ATOM    670  HD1 PHE    41      64.822  34.596  62.212  1.00  0.00           H  
ATOM    671  CE1 PHE    41      63.939  35.177  60.365  1.00  0.00           C  
ATOM    672  HE1 PHE    41      64.381  34.312  59.893  1.00  0.00           H  
ATOM    673  CZ  PHE    41      63.101  36.037  59.568  1.00  0.00           C  
ATOM    674  HZ  PHE    41      62.849  35.727  58.565  1.00  0.00           H  
ATOM    675  CE2 PHE    41      62.639  37.185  60.236  1.00  0.00           C  
ATOM    676  HE2 PHE    41      61.993  37.965  59.862  1.00  0.00           H  
ATOM    677  CD2 PHE    41      63.116  37.437  61.510  1.00  0.00           C  
ATOM    678  HD2 PHE    41      62.870  38.420  61.883  1.00  0.00           H  
ATOM    679  C   PHE    41      65.560  38.286  65.315  1.00  0.00           C  
ATOM    680  O   PHE    41      65.391  39.505  65.542  1.00  0.00           O  
ATOM    681  N   TYR    42      66.009  37.440  66.276  1.00  0.00           N  
ATOM    682  H   TYR    42      66.020  36.445  66.101  1.00  0.00           H  
ATOM    683  CA  TYR    42      66.389  37.852  67.548  1.00  0.00           C  
ATOM    684  HA  TYR    42      65.618  38.479  67.996  1.00  0.00           H  
ATOM    685  CB  TYR    42      66.513  36.609  68.453  1.00  0.00           C  
ATOM    686  HB2 TYR    42      67.269  35.938  68.045  1.00  0.00           H  
ATOM    687  HB3 TYR    42      66.903  36.762  69.460  1.00  0.00           H  
ATOM    688  CG  TYR    42      65.215  35.818  68.555  1.00  0.00           C  
ATOM    689  CD1 TYR    42      63.916  36.394  68.387  1.00  0.00           C  
ATOM    690  HD1 TYR    42      63.908  37.452  68.175  1.00  0.00           H  
ATOM    691  CE1 TYR    42      62.753  35.720  68.637  1.00  0.00           C  
ATOM    692  HE1 TYR    42      61.781  36.182  68.556  1.00  0.00           H  
ATOM    693  CZ  TYR    42      62.798  34.366  69.042  1.00  0.00           C  
ATOM    694  OH  TYR    42      61.670  33.684  69.320  1.00  0.00           O  
ATOM    695  HH  TYR    42      61.908  32.819  69.662  1.00  0.00           H  
ATOM    696  CE2 TYR    42      64.089  33.701  69.180  1.00  0.00           C  
ATOM    697  HE2 TYR    42      64.128  32.675  69.514  1.00  0.00           H  
ATOM    698  CD2 TYR    42      65.275  34.423  68.994  1.00  0.00           C  
ATOM    699  HD2 TYR    42      66.253  34.008  69.182  1.00  0.00           H  
ATOM    700  C   TYR    42      67.663  38.687  67.623  1.00  0.00           C  
ATOM    701  O   TYR    42      67.704  39.593  68.482  1.00  0.00           O  
ATOM    702  N   ASN    43      68.739  38.357  66.870  1.00  0.00           N  
ATOM    703  H   ASN    43      68.745  37.579  66.226  1.00  0.00           H  
ATOM    704  CA  ASN    43      69.899  39.239  66.759  1.00  0.00           C  
ATOM    705  HA  ASN    43      70.474  39.363  67.677  1.00  0.00           H  
ATOM    706  CB  ASN    43      70.856  38.542  65.807  1.00  0.00           C  
ATOM    707  HB2 ASN    43      70.958  37.509  66.141  1.00  0.00           H  
ATOM    708  HB3 ASN    43      70.311  38.542  64.863  1.00  0.00           H  
ATOM    709  CG  ASN    43      72.241  39.141  65.598  1.00  0.00           C  
ATOM    710  OD1 ASN    43      72.641  40.146  66.177  1.00  0.00           O  
ATOM    711  ND2 ASN    43      73.071  38.536  64.837  1.00  0.00           N  
ATOM    712 HD21 ASN    43      73.983  38.910  64.614  1.00  0.00           H  
ATOM    713 HD22 ASN    43      72.747  37.654  64.467  1.00  0.00           H  
ATOM    714  C   ASN    43      69.557  40.715  66.281  1.00  0.00           C  
ATOM    715  O   ASN    43      69.960  41.699  66.914  1.00  0.00           O  
ATOM    716  N   PHE    44      68.757  40.863  65.226  1.00  0.00           N  
ATOM    717  H   PHE    44      68.476  39.999  64.784  1.00  0.00           H  
ATOM    718  CA  PHE    44      68.075  42.056  64.846  1.00  0.00           C  
ATOM    719  HA  PHE    44      68.883  42.716  64.531  1.00  0.00           H  
ATOM    720  CB  PHE    44      67.223  41.713  63.623  1.00  0.00           C  
ATOM    721  HB2 PHE    44      67.906  41.542  62.791  1.00  0.00           H  
ATOM    722  HB3 PHE    44      66.669  40.782  63.742  1.00  0.00           H  
ATOM    723  CG  PHE    44      66.161  42.758  63.240  1.00  0.00           C  
ATOM    724  CD1 PHE    44      66.357  43.602  62.173  1.00  0.00           C  
ATOM    725  HD1 PHE    44      67.250  43.509  61.573  1.00  0.00           H  
ATOM    726  CE1 PHE    44      65.310  44.467  61.766  1.00  0.00           C  
ATOM    727  HE1 PHE    44      65.396  45.142  60.927  1.00  0.00           H  
ATOM    728  CZ  PHE    44      64.109  44.434  62.466  1.00  0.00           C  
ATOM    729  HZ  PHE    44      63.395  45.204  62.215  1.00  0.00           H  
ATOM    730  CE2 PHE    44      63.873  43.606  63.609  1.00  0.00           C  
ATOM    731  HE2 PHE    44      62.966  43.693  64.188  1.00  0.00           H  
ATOM    732  CD2 PHE    44      64.934  42.750  63.988  1.00  0.00           C  
ATOM    733  HD2 PHE    44      64.793  42.087  64.829  1.00  0.00           H  
ATOM    734  C   PHE    44      67.287  42.751  65.961  1.00  0.00           C  
ATOM    735  O   PHE    44      67.713  43.842  66.433  1.00  0.00           O  
ATOM    736  N   ASP    45      66.432  42.049  66.580  1.00  0.00           N  
ATOM    737  H   ASP    45      66.222  41.141  66.190  1.00  0.00           H  
ATOM    738  CA  ASP    45      65.712  42.557  67.720  1.00  0.00           C  
ATOM    739  HA  ASP    45      65.108  43.431  67.476  1.00  0.00           H  
ATOM    740  CB  ASP    45      64.799  41.415  68.231  1.00  0.00           C  
ATOM    741  HB2 ASP    45      64.159  41.160  67.386  1.00  0.00           H  
ATOM    742  HB3 ASP    45      65.469  40.610  68.533  1.00  0.00           H  
ATOM    743  CG  ASP    45      63.912  41.729  69.485  1.00  0.00           C  
ATOM    744  OD1 ASP    45      64.014  40.884  70.411  1.00  0.00           O  
ATOM    745  OD2 ASP    45      63.254  42.760  69.524  1.00  0.00           O  
ATOM    746  C   ASP    45      66.646  43.044  68.840  1.00  0.00           C  
ATOM    747  O   ASP    45      66.298  43.997  69.468  1.00  0.00           O  
ATOM    748  N   GLY    46      67.774  42.400  69.084  1.00  0.00           N  
ATOM    749  H   GLY    46      68.066  41.640  68.486  1.00  0.00           H  
ATOM    750  CA  GLY    46      68.675  42.711  70.315  1.00  0.00           C  
ATOM    751  HA2 GLY    46      68.057  42.971  71.175  1.00  0.00           H  
ATOM    752  HA3 GLY    46      69.178  41.806  70.654  1.00  0.00           H  
ATOM    753  C   GLY    46      69.635  43.914  70.032  1.00  0.00           C  
ATOM    754  O   GLY    46      70.036  44.577  70.988  1.00  0.00           O  
ATOM    755  N   GLN    47      70.118  44.220  68.802  1.00  0.00           N  
ATOM    756  H   GLN    47      69.692  43.617  68.113  1.00  0.00           H  
ATOM    757  CA  GLN    47      70.829  45.417  68.387  1.00  0.00           C  
ATOM    758  HA  GLN    47      71.522  45.778  69.147  1.00  0.00           H  
ATOM    759  CB  GLN    47      71.570  45.049  67.063  1.00  0.00           C  
ATOM    760  HB2 GLN    47      70.866  44.725  66.297  1.00  0.00           H  
ATOM    761  HB3 GLN    47      72.025  45.957  66.666  1.00  0.00           H  
ATOM    762  CG  GLN    47      72.580  43.912  67.316  1.00  0.00           C  
ATOM    763  HG2 GLN    47      72.905  43.891  68.357  1.00  0.00           H  
ATOM    764  HG3 GLN    47      72.127  42.957  67.052  1.00  0.00           H  
ATOM    765  CD  GLN    47      73.910  43.991  66.528  1.00  0.00           C  
ATOM    766  OE1 GLN    47      74.482  45.004  66.129  1.00  0.00           O  
ATOM    767  NE2 GLN    47      74.536  42.869  66.261  1.00  0.00           N  
ATOM    768 HE21 GLN    47      75.357  42.902  65.674  1.00  0.00           H  
ATOM    769 HE22 GLN    47      74.210  42.029  66.718  1.00  0.00           H  
ATOM    770  C   GLN    47      69.795  46.529  68.031  1.00  0.00           C  
ATOM    771  O   GLN    47      70.190  47.701  68.156  1.00  0.00           O  
ATOM    772  N   ILE    48      68.548  46.282  67.768  1.00  0.00           N  
ATOM    773  H   ILE    48      68.323  45.319  67.565  1.00  0.00           H  
ATOM    774  CA  ILE    48      67.476  47.294  67.875  1.00  0.00           C  
ATOM    775  HA  ILE    48      67.871  48.266  67.578  1.00  0.00           H  
ATOM    776  CB  ILE    48      66.321  46.847  66.926  1.00  0.00           C  
ATOM    777  HB  ILE    48      65.983  45.928  67.405  1.00  0.00           H  
ATOM    778  CG2 ILE    48      65.065  47.733  67.015  1.00  0.00           C  
ATOM    779 HG21 ILE    48      65.270  48.779  66.788  1.00  0.00           H  
ATOM    780 HG22 ILE    48      64.301  47.294  66.373  1.00  0.00           H  
ATOM    781 HG23 ILE    48      64.757  47.726  68.060  1.00  0.00           H  
ATOM    782  CG1 ILE    48      66.783  46.670  65.467  1.00  0.00           C  
ATOM    783 HG12 ILE    48      67.812  46.312  65.447  1.00  0.00           H  
ATOM    784 HG13 ILE    48      66.215  45.895  64.952  1.00  0.00           H  
ATOM    785  CD1 ILE    48      66.830  47.915  64.575  1.00  0.00           C  
ATOM    786 HD11 ILE    48      67.346  48.682  65.153  1.00  0.00           H  
ATOM    787 HD12 ILE    48      67.342  47.640  63.653  1.00  0.00           H  
ATOM    788 HD13 ILE    48      65.834  48.232  64.266  1.00  0.00           H  
ATOM    789  C   ILE    48      67.049  47.598  69.296  1.00  0.00           C  
ATOM    790  O   ILE    48      66.893  48.803  69.553  1.00  0.00           O  
ATOM    791  N   SER    49      66.842  46.681  70.277  1.00  0.00           N  
ATOM    792  H   SER    49      66.792  45.704  70.028  1.00  0.00           H  
ATOM    793  CA  SER    49      66.530  46.997  71.607  1.00  0.00           C  
ATOM    794  HA  SER    49      65.876  47.869  71.579  1.00  0.00           H  
ATOM    795  CB  SER    49      65.716  45.858  72.195  1.00  0.00           C  
ATOM    796  HB2 SER    49      65.187  46.179  73.093  1.00  0.00           H  
ATOM    797  HB3 SER    49      64.951  45.581  71.470  1.00  0.00           H  
ATOM    798  OG  SER    49      66.515  44.825  72.557  1.00  0.00           O  
ATOM    799  HG  SER    49      65.969  44.035  72.566  1.00  0.00           H  
ATOM    800  C   SER    49      67.655  47.417  72.548  1.00  0.00           C  
ATOM    801  O   SER    49      67.439  48.182  73.501  1.00  0.00           O  
ATOM    802  N   GLY    50      68.898  46.999  72.351  1.00  0.00           N  
ATOM    803  H   GLY    50      69.108  46.459  71.524  1.00  0.00           H  
ATOM    804  CA  GLY    50      70.121  47.226  73.179  1.00  0.00           C  
ATOM    805  HA2 GLY    50      69.974  48.032  73.899  1.00  0.00           H  
ATOM    806  HA3 GLY    50      70.383  46.297  73.686  1.00  0.00           H  
ATOM    807  C   GLY    50      71.307  47.649  72.267  1.00  0.00           C  
ATOM    808  O   GLY    50      71.095  48.017  71.112  1.00  0.00           O  
ATOM    809  N   PRO    51      72.551  47.690  72.764  1.00  0.00           N  
ATOM    810  CD  PRO    51      73.004  47.537  74.184  1.00  0.00           C  
ATOM    811  HD2 PRO    51      73.094  46.453  74.261  1.00  0.00           H  
ATOM    812  HD3 PRO    51      72.264  47.803  74.938  1.00  0.00           H  
ATOM    813  CG  PRO    51      74.325  48.267  74.293  1.00  0.00           C  
ATOM    814  HG2 PRO    51      74.917  47.839  75.102  1.00  0.00           H  
ATOM    815  HG3 PRO    51      74.278  49.337  74.497  1.00  0.00           H  
ATOM    816  CB  PRO    51      74.817  47.955  72.901  1.00  0.00           C  
ATOM    817  HB2 PRO    51      75.182  46.929  72.889  1.00  0.00           H  
ATOM    818  HB3 PRO    51      75.669  48.549  72.571  1.00  0.00           H  
ATOM    819  CA  PRO    51      73.653  48.159  71.954  1.00  0.00           C  
ATOM    820  HA  PRO    51      73.581  49.217  71.704  1.00  0.00           H  
ATOM    821  C   PRO    51      73.903  47.412  70.616  1.00  0.00           C  
ATOM    822  O   PRO    51      73.633  46.195  70.489  1.00  0.00           O  
ATOM    823  N   ALA    52      74.563  48.085  69.651  1.00  0.00           N  
ATOM    824  H   ALA    52      74.771  49.069  69.748  1.00  0.00           H  
ATOM    825  CA  ALA    52      74.976  47.349  68.464  1.00  0.00           C  
ATOM    826  HA  ALA    52      74.115  46.785  68.104  1.00  0.00           H  
ATOM    827  CB  ALA    52      75.282  48.344  67.291  1.00  0.00           C  
ATOM    828  HB1 ALA    52      75.633  49.242  67.799  1.00  0.00           H  
ATOM    829  HB2 ALA    52      75.947  47.982  66.506  1.00  0.00           H  
ATOM    830  HB3 ALA    52      74.304  48.544  66.854  1.00  0.00           H  
ATOM    831  C   ALA    52      76.219  46.492  68.817  1.00  0.00           C  
ATOM    832  O   ALA    52      77.097  46.929  69.600  1.00  0.00           O  
ATOM    833  N   ILE    53      76.424  45.454  68.062  1.00  0.00           N  
ATOM    834  H   ILE    53      75.709  45.163  67.411  1.00  0.00           H  
ATOM    835  CA  ILE    53      77.454  44.441  68.248  1.00  0.00           C  
ATOM    836  HA  ILE    53      78.216  44.876  68.895  1.00  0.00           H  
ATOM    837  CB  ILE    53      76.889  43.166  68.885  1.00  0.00           C  
ATOM    838  HB  ILE    53      75.963  42.812  68.431  1.00  0.00           H  
ATOM    839  CG2 ILE    53      77.984  42.066  68.822  1.00  0.00           C  
ATOM    840 HG21 ILE    53      78.193  41.794  67.788  1.00  0.00           H  
ATOM    841 HG22 ILE    53      78.935  42.413  69.226  1.00  0.00           H  
ATOM    842 HG23 ILE    53      77.563  41.172  69.281  1.00  0.00           H  
ATOM    843  CG1 ILE    53      76.543  43.535  70.398  1.00  0.00           C  
ATOM    844 HG12 ILE    53      77.479  43.868  70.847  1.00  0.00           H  
ATOM    845 HG13 ILE    53      75.857  44.382  70.421  1.00  0.00           H  
ATOM    846  CD1 ILE    53      75.884  42.387  71.184  1.00  0.00           C  
ATOM    847 HD11 ILE    53      75.588  42.873  72.113  1.00  0.00           H  
ATOM    848 HD12 ILE    53      74.922  42.086  70.769  1.00  0.00           H  
ATOM    849 HD13 ILE    53      76.538  41.532  71.357  1.00  0.00           H  
ATOM    850  C   ILE    53      78.157  44.179  66.882  1.00  0.00           C  
ATOM    851  O   ILE    53      77.445  43.880  65.881  1.00  0.00           O  
ATOM    852  N   TYR    54      79.482  44.264  66.787  1.00  0.00           N  
ATOM    853  H   TYR    54      79.969  44.524  67.633  1.00  0.00           H  
ATOM    854  CA  TYR    54      80.375  43.811  65.673  1.00  0.00           C  
ATOM    855  HA  TYR    54      79.902  43.102  64.993  1.00  0.00           H  
ATOM    856  CB  TYR    54      80.938  44.928  64.850  1.00  0.00           C  
ATOM    857  HB2 TYR    54      80.138  45.472  64.347  1.00  0.00           H  
ATOM    858  HB3 TYR    54      81.427  45.623  65.533  1.00  0.00           H  
ATOM    859  CG  TYR    54      81.980  44.465  63.904  1.00  0.00           C  
ATOM    860  CD1 TYR    54      83.321  44.720  64.309  1.00  0.00           C  
ATOM    861  HD1 TYR    54      83.495  45.289  65.211  1.00  0.00           H  
ATOM    862  CE1 TYR    54      84.422  44.309  63.448  1.00  0.00           C  
ATOM    863  HE1 TYR    54      85.452  44.530  63.688  1.00  0.00           H  
ATOM    864  CZ  TYR    54      84.076  43.749  62.226  1.00  0.00           C  
ATOM    865  OH  TYR    54      85.110  43.345  61.464  1.00  0.00           O  
ATOM    866  HH  TYR    54      85.903  43.717  61.859  1.00  0.00           H  
ATOM    867  CE2 TYR    54      82.707  43.453  61.793  1.00  0.00           C  
ATOM    868  HE2 TYR    54      82.489  42.896  60.894  1.00  0.00           H  
ATOM    869  CD2 TYR    54      81.647  43.782  62.667  1.00  0.00           C  
ATOM    870  HD2 TYR    54      80.641  43.477  62.419  1.00  0.00           H  
ATOM    871  C   TYR    54      81.551  42.967  66.202  1.00  0.00           C  
ATOM    872  O   TYR    54      82.261  43.393  67.077  1.00  0.00           O  
ATOM    873  N   HIE    55      81.880  41.785  65.599  1.00  0.00           N  
ATOM    874  H   HIE    55      81.356  41.543  64.770  1.00  0.00           H  
ATOM    875  CA  HIE    55      83.001  40.895  65.943  1.00  0.00           C  
ATOM    876  HA  HIE    55      82.883  39.972  65.375  1.00  0.00           H  
ATOM    877  CB  HIE    55      84.312  41.547  65.518  1.00  0.00           C  
ATOM    878  HB2 HIE    55      84.101  41.910  64.512  1.00  0.00           H  
ATOM    879  HB3 HIE    55      84.577  42.358  66.197  1.00  0.00           H  
ATOM    880  CG  HIE    55      85.399  40.483  65.431  1.00  0.00           C  
ATOM    881  ND1 HIE    55      85.115  39.237  64.904  1.00  0.00           N  
ATOM    882  CE1 HIE    55      86.220  38.533  65.188  1.00  0.00           C  
ATOM    883  HE1 HIE    55      86.548  37.584  64.790  1.00  0.00           H  
ATOM    884  NE2 HIE    55      87.083  39.199  66.028  1.00  0.00           N  
ATOM    885  HE2 HIE    55      87.970  38.889  66.397  1.00  0.00           H  
ATOM    886  CD2 HIE    55      86.491  40.369  66.306  1.00  0.00           C  
ATOM    887  HD2 HIE    55      86.840  41.065  67.054  1.00  0.00           H  
ATOM    888  C   HIE    55      83.008  40.488  67.385  1.00  0.00           C  
ATOM    889  O   HIE    55      83.976  40.746  68.030  1.00  0.00           O  
ATOM    890  N   PHE    56      81.856  40.031  67.893  1.00  0.00           N  
ATOM    891  H   PHE    56      81.025  39.911  67.331  1.00  0.00           H  
ATOM    892  CA  PHE    56      81.662  39.614  69.281  1.00  0.00           C  
ATOM    893  HA  PHE    56      80.667  39.186  69.406  1.00  0.00           H  
ATOM    894  CB  PHE    56      82.559  38.352  69.570  1.00  0.00           C  
ATOM    895  HB2 PHE    56      83.593  38.694  69.597  1.00  0.00           H  
ATOM    896  HB3 PHE    56      82.366  38.091  70.611  1.00  0.00           H  
ATOM    897  CG  PHE    56      82.447  37.148  68.610  1.00  0.00           C  
ATOM    898  CD1 PHE    56      83.377  37.087  67.567  1.00  0.00           C  
ATOM    899  HD1 PHE    56      84.058  37.854  67.229  1.00  0.00           H  
ATOM    900  CE1 PHE    56      83.457  35.883  66.831  1.00  0.00           C  
ATOM    901  HE1 PHE    56      84.082  35.703  65.968  1.00  0.00           H  
ATOM    902  CZ  PHE    56      82.639  34.832  67.199  1.00  0.00           C  
ATOM    903  HZ  PHE    56      82.776  33.927  66.626  1.00  0.00           H  
ATOM    904  CE2 PHE    56      81.699  34.894  68.270  1.00  0.00           C  
ATOM    905  HE2 PHE    56      81.017  34.097  68.528  1.00  0.00           H  
ATOM    906  CD2 PHE    56      81.588  36.090  68.980  1.00  0.00           C  
ATOM    907  HD2 PHE    56      80.967  36.098  69.864  1.00  0.00           H  
ATOM    908  C   PHE    56      81.900  40.723  70.324  1.00  0.00           C  
ATOM    909  O   PHE    56      82.112  40.389  71.516  1.00  0.00           O  
ATOM    910  N   GLN    57      81.989  42.043  69.985  1.00  0.00           N  
ATOM    911  H   GLN    57      81.803  42.182  69.002  1.00  0.00           H  
ATOM    912  CA  GLN    57      82.043  43.181  70.842  1.00  0.00           C  
ATOM    913  HA  GLN    57      81.843  42.824  71.853  1.00  0.00           H  
ATOM    914  CB  GLN    57      83.475  43.763  70.831  1.00  0.00           C  
ATOM    915  HB2 GLN    57      83.638  43.791  69.754  1.00  0.00           H  
ATOM    916  HB3 GLN    57      83.355  44.734  71.313  1.00  0.00           H  
ATOM    917  CG  GLN    57      84.454  42.944  71.685  1.00  0.00           C  
ATOM    918  HG2 GLN    57      84.287  43.062  72.755  1.00  0.00           H  
ATOM    919  HG3 GLN    57      84.307  41.892  71.440  1.00  0.00           H  
ATOM    920  CD  GLN    57      85.921  43.289  71.426  1.00  0.00           C  
ATOM    921  OE1 GLN    57      86.669  43.235  72.397  1.00  0.00           O  
ATOM    922  NE2 GLN    57      86.242  43.935  70.337  1.00  0.00           N  
ATOM    923 HE21 GLN    57      87.131  44.395  70.198  1.00  0.00           H  
ATOM    924 HE22 GLN    57      85.556  44.181  69.638  1.00  0.00           H  
ATOM    925  C   GLN    57      81.018  44.255  70.441  1.00  0.00           C  
ATOM    926  O   GLN    57      80.555  44.422  69.302  1.00  0.00           O  
ATOM    927  N   GLN    58      80.497  44.964  71.470  1.00  0.00           N  
ATOM    928  H   GLN    58      80.899  44.829  72.386  1.00  0.00           H  
ATOM    929  CA  GLN    58      79.650  46.129  71.332  1.00  0.00           C  
ATOM    930  HA  GLN    58      78.747  45.829  70.800  1.00  0.00           H  
ATOM    931  CB  GLN    58      78.964  46.538  72.638  1.00  0.00           C  
ATOM    932  HB2 GLN    58      79.808  46.672  73.316  1.00  0.00           H  
ATOM    933  HB3 GLN    58      78.415  47.477  72.567  1.00  0.00           H  
ATOM    934  CG  GLN    58      77.924  45.606  73.191  1.00  0.00           C  
ATOM    935  HG2 GLN    58      77.054  45.414  72.564  1.00  0.00           H  
ATOM    936  HG3 GLN    58      78.393  44.665  73.479  1.00  0.00           H  
ATOM    937  CD  GLN    58      77.354  46.041  74.534  1.00  0.00           C  
ATOM    938  OE1 GLN    58      77.684  47.040  75.127  1.00  0.00           O  
ATOM    939  NE2 GLN    58      76.580  45.156  75.138  1.00  0.00           N  
ATOM    940 HE21 GLN    58      76.189  45.272  76.062  1.00  0.00           H  
ATOM    941 HE22 GLN    58      76.229  44.348  74.644  1.00  0.00           H  
ATOM    942  C   GLN    58      80.338  47.324  70.661  1.00  0.00           C  
ATOM    943  O   GLN    58      81.514  47.352  70.370  1.00  0.00           O  
ATOM    944  N   VAL    59      79.511  48.155  70.012  1.00  0.00           N  
ATOM    945  H   VAL    59      78.523  48.043  70.189  1.00  0.00           H  
ATOM    946  CA  VAL    59      79.762  49.129  68.973  1.00  0.00           C  
ATOM    947  HA  VAL    59      80.823  49.214  68.734  1.00  0.00           H  
ATOM    948  CB  VAL    59      79.087  48.911  67.610  1.00  0.00           C  
ATOM    949  HB  VAL    59      77.998  48.878  67.656  1.00  0.00           H  
ATOM    950  CG1 VAL    59      79.486  50.014  66.629  1.00  0.00           C  
ATOM    951 HG11 VAL    59      78.999  50.925  66.976  1.00  0.00           H  
ATOM    952 HG12 VAL    59      80.573  50.058  66.699  1.00  0.00           H  
ATOM    953 HG13 VAL    59      79.250  49.820  65.583  1.00  0.00           H  
ATOM    954  CG2 VAL    59      79.581  47.687  66.933  1.00  0.00           C  
ATOM    955 HG21 VAL    59      78.789  47.438  66.227  1.00  0.00           H  
ATOM    956 HG22 VAL    59      80.534  47.823  66.422  1.00  0.00           H  
ATOM    957 HG23 VAL    59      79.670  46.848  67.623  1.00  0.00           H  
ATOM    958  C   VAL    59      79.344  50.518  69.670  1.00  0.00           C  
ATOM    959  O   VAL    59      78.372  50.610  70.361  1.00  0.00           O  
ATOM    960  N   GLU    60      80.074  51.613  69.439  1.00  0.00           N  
ATOM    961  H   GLU    60      80.950  51.461  68.958  1.00  0.00           H  
ATOM    962  CA  GLU    60      79.659  52.929  70.001  1.00  0.00           C  
ATOM    963  HA  GLU    60      79.171  52.729  70.955  1.00  0.00           H  
ATOM    964  CB  GLU    60      80.938  53.809  70.236  1.00  0.00           C  
ATOM    965  HB2 GLU    60      81.672  53.856  69.431  1.00  0.00           H  
ATOM    966  HB3 GLU    60      80.558  54.797  70.497  1.00  0.00           H  
ATOM    967  CG  GLU    60      81.876  53.293  71.371  1.00  0.00           C  
ATOM    968  HG2 GLU    60      82.526  52.575  70.872  1.00  0.00           H  
ATOM    969  HG3 GLU    60      82.363  54.161  71.817  1.00  0.00           H  
ATOM    970  CD  GLU    60      81.149  52.496  72.487  1.00  0.00           C  
ATOM    971  OE1 GLU    60      81.691  51.449  72.877  1.00  0.00           O  
ATOM    972  OE2 GLU    60      80.078  52.898  72.925  1.00  0.00           O  
ATOM    973  C   GLU    60      78.604  53.645  68.999  1.00  0.00           C  
ATOM    974  O   GLU    60      77.805  54.365  69.538  1.00  0.00           O  
ATOM    975  N   ALA    61      78.613  53.378  67.677  1.00  0.00           N  
ATOM    976  H   ALA    61      79.398  52.931  67.226  1.00  0.00           H  
ATOM    977  CA  ALA    61      77.626  53.958  66.714  1.00  0.00           C  
ATOM    978  HA  ALA    61      77.791  55.035  66.688  1.00  0.00           H  
ATOM    979  CB  ALA    61      77.927  53.339  65.346  1.00  0.00           C  
ATOM    980  HB1 ALA    61      77.974  52.250  65.338  1.00  0.00           H  
ATOM    981  HB2 ALA    61      77.245  53.717  64.585  1.00  0.00           H  
ATOM    982  HB3 ALA    61      78.928  53.643  65.039  1.00  0.00           H  
ATOM    983  C   ALA    61      76.179  53.702  67.266  1.00  0.00           C  
ATOM    984  O   ALA    61      75.968  52.602  67.764  1.00  0.00           O  
ATOM    985  N   ARG    62      75.296  54.701  67.018  1.00  0.00           N  
ATOM    986  H   ARG    62      75.714  55.462  66.501  1.00  0.00           H  
ATOM    987  CA  ARG    62      73.879  54.717  67.315  1.00  0.00           C  
ATOM    988  HA  ARG    62      73.513  53.691  67.373  1.00  0.00           H  
ATOM    989  CB  ARG    62      73.688  55.440  68.649  1.00  0.00           C  
ATOM    990  HB2 ARG    62      73.784  56.517  68.508  1.00  0.00           H  
ATOM    991  HB3 ARG    62      72.669  55.282  69.001  1.00  0.00           H  
ATOM    992  CG  ARG    62      74.501  55.017  69.861  1.00  0.00           C  
ATOM    993  HG2 ARG    62      74.527  53.929  69.810  1.00  0.00           H  
ATOM    994  HG3 ARG    62      75.508  55.431  69.797  1.00  0.00           H  
ATOM    995  CD  ARG    62      73.861  55.526  71.167  1.00  0.00           C  
ATOM    996  HD2 ARG    62      73.462  56.510  70.921  1.00  0.00           H  
ATOM    997  HD3 ARG    62      72.977  54.922  71.372  1.00  0.00           H  
ATOM    998  NE  ARG    62      74.853  55.458  72.308  1.00  0.00           N  
ATOM    999  HE  ARG    62      75.540  54.717  72.308  1.00  0.00           H  
ATOM   1000  CZ  ARG    62      74.903  56.350  73.282  1.00  0.00           C  
ATOM   1001  NH1 ARG    62      73.965  57.183  73.454  1.00  0.00           N  
ATOM   1002 HH11 ARG    62      73.383  57.369  72.650  1.00  0.00           H  
ATOM   1003 HH12 ARG    62      74.090  57.878  74.177  1.00  0.00           H  
ATOM   1004  NH2 ARG    62      75.963  56.368  74.009  1.00  0.00           N  
ATOM   1005 HH21 ARG    62      76.569  55.566  74.109  1.00  0.00           H  
ATOM   1006 HH22 ARG    62      76.024  57.009  74.786  1.00  0.00           H  
ATOM   1007  C   ARG    62      72.999  55.413  66.263  1.00  0.00           C  
ATOM   1008  O   ARG    62      73.513  55.974  65.319  1.00  0.00           O  
ATOM   1009  N   GLY    63      71.681  55.444  66.466  1.00  0.00           N  
ATOM   1010  H   GLY    63      71.324  54.851  67.203  1.00  0.00           H  
ATOM   1011  CA  GLY    63      70.614  55.970  65.544  1.00  0.00           C  
ATOM   1012  HA2 GLY    63      69.744  56.207  66.155  1.00  0.00           H  
ATOM   1013  HA3 GLY    63      71.024  56.930  65.231  1.00  0.00           H  
ATOM   1014  C   GLY    63      70.272  55.005  64.384  1.00  0.00           C  
ATOM   1015  O   GLY    63      70.577  53.803  64.469  1.00  0.00           O  
ATOM   1016  N   ALA    64      69.614  55.498  63.379  1.00  0.00           N  
ATOM   1017  H   ALA    64      69.455  56.493  63.319  1.00  0.00           H  
ATOM   1018  CA  ALA    64      69.186  54.683  62.103  1.00  0.00           C  
ATOM   1019  HA  ALA    64      68.828  53.737  62.509  1.00  0.00           H  
ATOM   1020  CB  ALA    64      68.090  55.422  61.336  1.00  0.00           C  
ATOM   1021  HB1 ALA    64      67.268  55.531  62.044  1.00  0.00           H  
ATOM   1022  HB2 ALA    64      68.603  56.327  61.012  1.00  0.00           H  
ATOM   1023  HB3 ALA    64      67.718  54.751  60.561  1.00  0.00           H  
ATOM   1024  C   ALA    64      70.325  54.247  61.177  1.00  0.00           C  
ATOM   1025  O   ALA    64      70.085  53.647  60.142  1.00  0.00           O  
ATOM   1026  N   VAL    65      71.552  54.652  61.460  1.00  0.00           N  
ATOM   1027  H   VAL    65      71.603  55.335  62.202  1.00  0.00           H  
ATOM   1028  CA  VAL    65      72.803  54.312  60.742  1.00  0.00           C  
ATOM   1029  HA  VAL    65      72.856  54.947  59.858  1.00  0.00           H  
ATOM   1030  CB  VAL    65      74.053  54.713  61.628  1.00  0.00           C  
ATOM   1031  HB  VAL    65      73.918  55.702  62.064  1.00  0.00           H  
ATOM   1032  CG1 VAL    65      74.405  53.727  62.804  1.00  0.00           C  
ATOM   1033 HG11 VAL    65      73.489  53.494  63.345  1.00  0.00           H  
ATOM   1034 HG12 VAL    65      74.798  52.776  62.443  1.00  0.00           H  
ATOM   1035 HG13 VAL    65      75.104  54.263  63.446  1.00  0.00           H  
ATOM   1036  CG2 VAL    65      75.259  54.702  60.629  1.00  0.00           C  
ATOM   1037 HG21 VAL    65      75.426  53.828  59.999  1.00  0.00           H  
ATOM   1038 HG22 VAL    65      75.016  55.519  59.949  1.00  0.00           H  
ATOM   1039 HG23 VAL    65      76.149  54.964  61.201  1.00  0.00           H  
ATOM   1040  C   VAL    65      72.958  52.863  60.228  1.00  0.00           C  
ATOM   1041  O   VAL    65      73.456  52.606  59.135  1.00  0.00           O  
ATOM   1042  N   PHE    66      72.513  51.904  61.028  1.00  0.00           N  
ATOM   1043  H   PHE    66      72.262  52.152  61.975  1.00  0.00           H  
ATOM   1044  CA  PHE    66      72.476  50.482  60.686  1.00  0.00           C  
ATOM   1045  HA  PHE    66      73.475  50.189  60.363  1.00  0.00           H  
ATOM   1046  CB  PHE    66      72.285  49.644  61.985  1.00  0.00           C  
ATOM   1047  HB2 PHE    66      71.267  49.675  62.374  1.00  0.00           H  
ATOM   1048  HB3 PHE    66      72.386  48.572  61.814  1.00  0.00           H  
ATOM   1049  CG  PHE    66      73.289  50.044  63.077  1.00  0.00           C  
ATOM   1050  CD1 PHE    66      72.816  50.886  64.064  1.00  0.00           C  
ATOM   1051  HD1 PHE    66      71.775  51.124  64.225  1.00  0.00           H  
ATOM   1052  CE1 PHE    66      73.642  51.286  65.156  1.00  0.00           C  
ATOM   1053  HE1 PHE    66      73.292  51.851  66.007  1.00  0.00           H  
ATOM   1054  CZ  PHE    66      75.004  50.926  65.098  1.00  0.00           C  
ATOM   1055  HZ  PHE    66      75.649  51.255  65.899  1.00  0.00           H  
ATOM   1056  CE2 PHE    66      75.490  50.132  64.021  1.00  0.00           C  
ATOM   1057  HE2 PHE    66      76.509  49.779  64.073  1.00  0.00           H  
ATOM   1058  CD2 PHE    66      74.684  49.831  62.908  1.00  0.00           C  
ATOM   1059  HD2 PHE    66      74.970  49.193  62.084  1.00  0.00           H  
ATOM   1060  C   PHE    66      71.422  50.134  59.608  1.00  0.00           C  
ATOM   1061  O   PHE    66      71.281  48.961  59.305  1.00  0.00           O  
ATOM   1062  N   TRP    67      70.579  51.112  59.183  1.00  0.00           N  
ATOM   1063  H   TRP    67      70.570  52.002  59.660  1.00  0.00           H  
ATOM   1064  CA  TRP    67      69.835  50.810  57.943  1.00  0.00           C  
ATOM   1065  HA  TRP    67      70.411  50.103  57.345  1.00  0.00           H  
ATOM   1066  CB  TRP    67      68.547  50.148  58.320  1.00  0.00           C  
ATOM   1067  HB2 TRP    67      68.008  49.892  57.408  1.00  0.00           H  
ATOM   1068  HB3 TRP    67      68.634  49.152  58.756  1.00  0.00           H  
ATOM   1069  CG  TRP    67      67.608  50.961  59.258  1.00  0.00           C  
ATOM   1070  CD1 TRP    67      66.675  51.843  58.945  1.00  0.00           C  
ATOM   1071  HD1 TRP    67      66.295  52.153  57.983  1.00  0.00           H  
ATOM   1072  NE1 TRP    67      66.136  52.420  60.085  1.00  0.00           N  
ATOM   1073  HE1 TRP    67      65.453  53.161  60.023  1.00  0.00           H  
ATOM   1074  CE2 TRP    67      66.816  52.020  61.206  1.00  0.00           C  
ATOM   1075  CZ2 TRP    67      66.654  52.402  62.532  1.00  0.00           C  
ATOM   1076  HZ2 TRP    67      66.009  53.252  62.700  1.00  0.00           H  
ATOM   1077  CH2 TRP    67      67.415  51.733  63.519  1.00  0.00           C  
ATOM   1078  HH2 TRP    67      67.306  51.797  64.592  1.00  0.00           H  
ATOM   1079  CZ3 TRP    67      68.455  50.801  63.074  1.00  0.00           C  
ATOM   1080  HZ3 TRP    67      68.943  50.324  63.911  1.00  0.00           H  
ATOM   1081  CE3 TRP    67      68.483  50.355  61.724  1.00  0.00           C  
ATOM   1082  HE3 TRP    67      69.274  49.694  61.399  1.00  0.00           H  
ATOM   1083  CD2 TRP    67      67.732  51.038  60.732  1.00  0.00           C  
ATOM   1084  C   TRP    67      69.611  52.030  57.028  1.00  0.00           C  
ATOM   1085  O   TRP    67      69.755  51.810  55.814  1.00  0.00           O  
ATOM   1086  N   GLU    68      69.271  53.251  57.480  1.00  0.00           N  
ATOM   1087  H   GLU    68      69.529  53.368  58.449  1.00  0.00           H  
ATOM   1088  CA  GLU    68      68.857  54.394  56.657  1.00  0.00           C  
ATOM   1089  HA  GLU    68      68.036  54.043  56.032  1.00  0.00           H  
ATOM   1090  CB  GLU    68      68.270  55.433  57.603  1.00  0.00           C  
ATOM   1091  HB2 GLU    68      67.652  54.891  58.319  1.00  0.00           H  
ATOM   1092  HB3 GLU    68      69.094  55.842  58.186  1.00  0.00           H  
ATOM   1093  CG  GLU    68      67.427  56.535  56.958  1.00  0.00           C  
ATOM   1094  HG2 GLU    68      67.931  57.098  56.172  1.00  0.00           H  
ATOM   1095  HG3 GLU    68      66.678  56.046  56.335  1.00  0.00           H  
ATOM   1096  CD  GLU    68      66.787  57.473  58.032  1.00  0.00           C  
ATOM   1097  OE1 GLU    68      66.696  58.694  57.684  1.00  0.00           O  
ATOM   1098  OE2 GLU    68      66.282  57.026  59.096  1.00  0.00           O  
ATOM   1099  C   GLU    68      69.859  54.940  55.621  1.00  0.00           C  
ATOM   1100  O   GLU    68      69.398  55.158  54.450  1.00  0.00           O  
ATOM   1101  N   PRO    69      71.162  55.008  55.892  1.00  0.00           N  
ATOM   1102  CD  PRO    69      71.806  55.147  57.156  1.00  0.00           C  
ATOM   1103  HD2 PRO    69      71.851  54.138  57.565  1.00  0.00           H  
ATOM   1104  HD3 PRO    69      71.244  55.887  57.727  1.00  0.00           H  
ATOM   1105  CG  PRO    69      73.288  55.601  56.944  1.00  0.00           C  
ATOM   1106  HG2 PRO    69      74.019  54.997  57.482  1.00  0.00           H  
ATOM   1107  HG3 PRO    69      73.447  56.670  57.087  1.00  0.00           H  
ATOM   1108  CB  PRO    69      73.458  55.323  55.471  1.00  0.00           C  
ATOM   1109  HB2 PRO    69      73.979  54.370  55.387  1.00  0.00           H  
ATOM   1110  HB3 PRO    69      74.110  55.977  54.892  1.00  0.00           H  
ATOM   1111  CA  PRO    69      72.063  55.165  54.728  1.00  0.00           C  
ATOM   1112  HA  PRO    69      71.675  56.034  54.197  1.00  0.00           H  
ATOM   1113  C   PRO    69      72.036  54.108  53.618  1.00  0.00           C  
ATOM   1114  O   PRO    69      71.983  54.506  52.480  1.00  0.00           O  
ATOM   1115  N   LEU    70      71.877  52.835  53.928  1.00  0.00           N  
ATOM   1116  H   LEU    70      71.676  52.569  54.881  1.00  0.00           H  
ATOM   1117  CA  LEU    70      71.882  51.682  52.921  1.00  0.00           C  
ATOM   1118  HA  LEU    70      72.769  51.802  52.299  1.00  0.00           H  
ATOM   1119  CB  LEU    70      72.141  50.422  53.752  1.00  0.00           C  
ATOM   1120  HB2 LEU    70      73.133  50.536  54.189  1.00  0.00           H  
ATOM   1121  HB3 LEU    70      71.365  50.304  54.509  1.00  0.00           H  
ATOM   1122  CG  LEU    70      72.147  49.123  52.950  1.00  0.00           C  
ATOM   1123  HG  LEU    70      71.213  48.928  52.423  1.00  0.00           H  
ATOM   1124  CD1 LEU    70      73.334  49.073  52.073  1.00  0.00           C  
ATOM   1125 HD11 LEU    70      73.386  48.112  51.561  1.00  0.00           H  
ATOM   1126 HD12 LEU    70      73.266  49.851  51.313  1.00  0.00           H  
ATOM   1127 HD13 LEU    70      74.230  49.162  52.687  1.00  0.00           H  
ATOM   1128  CD2 LEU    70      72.275  47.967  53.937  1.00  0.00           C  
ATOM   1129 HD21 LEU    70      71.366  47.771  54.507  1.00  0.00           H  
ATOM   1130 HD22 LEU    70      72.576  47.071  53.394  1.00  0.00           H  
ATOM   1131 HD23 LEU    70      73.032  48.261  54.665  1.00  0.00           H  
ATOM   1132  C   LEU    70      70.514  51.796  52.160  1.00  0.00           C  
ATOM   1133  O   LEU    70      70.453  51.454  50.960  1.00  0.00           O  
ATOM   1134  N   LEU    71      69.411  52.210  52.806  1.00  0.00           N  
ATOM   1135  H   LEU    71      69.437  52.434  53.790  1.00  0.00           H  
ATOM   1136  CA  LEU    71      68.101  52.461  52.072  1.00  0.00           C  
ATOM   1137  HA  LEU    71      67.859  51.519  51.581  1.00  0.00           H  
ATOM   1138  CB  LEU    71      67.076  52.701  53.176  1.00  0.00           C  
ATOM   1139  HB2 LEU    71      67.498  53.477  53.814  1.00  0.00           H  
ATOM   1140  HB3 LEU    71      66.170  53.108  52.727  1.00  0.00           H  
ATOM   1141  CG  LEU    71      66.753  51.469  54.089  1.00  0.00           C  
ATOM   1142  HG  LEU    71      67.725  51.245  54.529  1.00  0.00           H  
ATOM   1143  CD1 LEU    71      65.852  51.814  55.279  1.00  0.00           C  
ATOM   1144 HD11 LEU    71      66.230  52.669  55.840  1.00  0.00           H  
ATOM   1145 HD12 LEU    71      64.869  52.147  54.948  1.00  0.00           H  
ATOM   1146 HD13 LEU    71      65.825  50.930  55.916  1.00  0.00           H  
ATOM   1147  CD2 LEU    71      66.373  50.167  53.516  1.00  0.00           C  
ATOM   1148 HD21 LEU    71      66.165  49.422  54.283  1.00  0.00           H  
ATOM   1149 HD22 LEU    71      65.541  50.339  52.832  1.00  0.00           H  
ATOM   1150 HD23 LEU    71      67.198  49.790  52.911  1.00  0.00           H  
ATOM   1151  C   LEU    71      68.216  53.637  51.048  1.00  0.00           C  
ATOM   1152  O   LEU    71      67.873  53.500  49.871  1.00  0.00           O  
ATOM   1153  N   PHE    72      68.793  54.695  51.474  1.00  0.00           N  
ATOM   1154  H   PHE    72      69.080  54.708  52.442  1.00  0.00           H  
ATOM   1155  CA  PHE    72      69.013  55.861  50.528  1.00  0.00           C  
ATOM   1156  HA  PHE    72      68.020  56.059  50.125  1.00  0.00           H  
ATOM   1157  CB  PHE    72      69.482  57.138  51.244  1.00  0.00           C  
ATOM   1158  HB2 PHE    72      70.247  56.926  51.991  1.00  0.00           H  
ATOM   1159  HB3 PHE    72      70.071  57.723  50.537  1.00  0.00           H  
ATOM   1160  CG  PHE    72      68.397  57.979  51.884  1.00  0.00           C  
ATOM   1161  CD1 PHE    72      68.116  57.956  53.277  1.00  0.00           C  
ATOM   1162  HD1 PHE    72      68.789  57.405  53.918  1.00  0.00           H  
ATOM   1163  CE1 PHE    72      67.263  58.859  53.871  1.00  0.00           C  
ATOM   1164  HE1 PHE    72      67.272  59.030  54.937  1.00  0.00           H  
ATOM   1165  CZ  PHE    72      66.439  59.691  53.077  1.00  0.00           C  
ATOM   1166  HZ  PHE    72      65.717  60.384  53.484  1.00  0.00           H  
ATOM   1167  CE2 PHE    72      66.585  59.655  51.624  1.00  0.00           C  
ATOM   1168  HE2 PHE    72      65.964  60.370  51.105  1.00  0.00           H  
ATOM   1169  CD2 PHE    72      67.553  58.763  51.065  1.00  0.00           C  
ATOM   1170  HD2 PHE    72      67.652  58.773  49.990  1.00  0.00           H  
ATOM   1171  C   PHE    72      70.077  55.535  49.443  1.00  0.00           C  
ATOM   1172  O   PHE    72      69.953  56.035  48.324  1.00  0.00           O  
ATOM   1173  N   ALA    73      71.004  54.651  49.711  1.00  0.00           N  
ATOM   1174  H   ALA    73      71.040  54.219  50.623  1.00  0.00           H  
ATOM   1175  CA  ALA    73      71.951  54.254  48.696  1.00  0.00           C  
ATOM   1176  HA  ALA    73      72.340  55.115  48.153  1.00  0.00           H  
ATOM   1177  CB  ALA    73      73.215  53.597  49.323  1.00  0.00           C  
ATOM   1178  HB1 ALA    73      73.513  54.247  50.146  1.00  0.00           H  
ATOM   1179  HB2 ALA    73      72.917  52.589  49.611  1.00  0.00           H  
ATOM   1180  HB3 ALA    73      74.020  53.618  48.588  1.00  0.00           H  
ATOM   1181  C   ALA    73      71.279  53.358  47.651  1.00  0.00           C  
ATOM   1182  O   ALA    73      71.424  53.532  46.428  1.00  0.00           O  
ATOM   1183  N   ILE    74      70.514  52.323  48.083  1.00  0.00           N  
ATOM   1184  H   ILE    74      70.549  52.092  49.065  1.00  0.00           H  
ATOM   1185  CA  ILE    74      69.754  51.415  47.213  1.00  0.00           C  
ATOM   1186  HA  ILE    74      70.441  50.911  46.532  1.00  0.00           H  
ATOM   1187  CB  ILE    74      69.024  50.393  48.087  1.00  0.00           C  
ATOM   1188  HB  ILE    74      68.659  50.905  48.978  1.00  0.00           H  
ATOM   1189  CG2 ILE    74      67.960  49.628  47.351  1.00  0.00           C  
ATOM   1190 HG21 ILE    74      67.431  48.882  47.944  1.00  0.00           H  
ATOM   1191 HG22 ILE    74      67.163  50.298  47.027  1.00  0.00           H  
ATOM   1192 HG23 ILE    74      68.440  49.163  46.490  1.00  0.00           H  
ATOM   1193  CG1 ILE    74      70.047  49.390  48.578  1.00  0.00           C  
ATOM   1194 HG12 ILE    74      70.334  48.791  47.714  1.00  0.00           H  
ATOM   1195 HG13 ILE    74      70.954  49.872  48.943  1.00  0.00           H  
ATOM   1196  CD1 ILE    74      69.753  48.515  49.720  1.00  0.00           C  
ATOM   1197 HD11 ILE    74      68.764  48.104  49.515  1.00  0.00           H  
ATOM   1198 HD12 ILE    74      70.571  47.816  49.894  1.00  0.00           H  
ATOM   1199 HD13 ILE    74      69.601  49.086  50.635  1.00  0.00           H  
ATOM   1200  C   ILE    74      68.760  52.191  46.289  1.00  0.00           C  
ATOM   1201  O   ILE    74      68.700  51.873  45.111  1.00  0.00           O  
ATOM   1202  N   ALA    75      68.121  53.276  46.832  1.00  0.00           N  
ATOM   1203  H   ALA    75      68.158  53.483  47.820  1.00  0.00           H  
ATOM   1204  CA  ALA    75      67.088  54.072  46.189  1.00  0.00           C  
ATOM   1205  HA  ALA    75      66.297  53.425  45.811  1.00  0.00           H  
ATOM   1206  CB  ALA    75      66.556  55.088  47.202  1.00  0.00           C  
ATOM   1207  HB1 ALA    75      65.735  55.627  46.730  1.00  0.00           H  
ATOM   1208  HB2 ALA    75      66.169  54.545  48.065  1.00  0.00           H  
ATOM   1209  HB3 ALA    75      67.373  55.774  47.425  1.00  0.00           H  
ATOM   1210  C   ALA    75      67.689  54.860  45.015  1.00  0.00           C  
ATOM   1211  O   ALA    75      67.045  55.070  44.021  1.00  0.00           O  
ATOM   1212  N   LEU    76      68.944  55.264  45.074  1.00  0.00           N  
ATOM   1213  H   LEU    76      69.402  55.187  45.971  1.00  0.00           H  
ATOM   1214  CA  LEU    76      69.765  55.967  44.060  1.00  0.00           C  
ATOM   1215  HA  LEU    76      69.176  56.789  43.652  1.00  0.00           H  
ATOM   1216  CB  LEU    76      70.920  56.667  44.789  1.00  0.00           C  
ATOM   1217  HB2 LEU    76      70.560  57.178  45.682  1.00  0.00           H  
ATOM   1218  HB3 LEU    76      71.471  55.851  45.257  1.00  0.00           H  
ATOM   1219  CG  LEU    76      71.967  57.466  44.003  1.00  0.00           C  
ATOM   1220  HG  LEU    76      72.152  56.916  43.081  1.00  0.00           H  
ATOM   1221  CD1 LEU    76      71.473  58.870  43.684  1.00  0.00           C  
ATOM   1222 HD11 LEU    76      72.082  59.370  42.931  1.00  0.00           H  
ATOM   1223 HD12 LEU    76      70.524  58.868  43.148  1.00  0.00           H  
ATOM   1224 HD13 LEU    76      71.405  59.543  44.539  1.00  0.00           H  
ATOM   1225  CD2 LEU    76      73.287  57.575  44.809  1.00  0.00           C  
ATOM   1226 HD21 LEU    76      73.574  56.535  44.970  1.00  0.00           H  
ATOM   1227 HD22 LEU    76      74.040  58.081  44.206  1.00  0.00           H  
ATOM   1228 HD23 LEU    76      73.097  58.114  45.738  1.00  0.00           H  
ATOM   1229  C   LEU    76      70.168  55.072  42.842  1.00  0.00           C  
ATOM   1230  O   LEU    76      70.076  55.557  41.699  1.00  0.00           O  
ATOM   1231  N   CYS    77      70.498  53.852  43.123  1.00  0.00           N  
ATOM   1232  H   CYS    77      70.607  53.613  44.098  1.00  0.00           H  
ATOM   1233  CA  CYS    77      70.718  52.792  42.237  1.00  0.00           C  
ATOM   1234  HA  CYS    77      71.248  53.120  41.343  1.00  0.00           H  
ATOM   1235  CB  CYS    77      71.467  51.685  43.034  1.00  0.00           C  
ATOM   1236  HB2 CYS    77      70.784  51.278  43.779  1.00  0.00           H  
ATOM   1237  HB3 CYS    77      71.897  50.982  42.321  1.00  0.00           H  
ATOM   1238  SG  CYS    77      72.955  52.399  43.979  1.00  0.00           S  
ATOM   1239  HG  CYS    77      72.267  53.041  44.927  1.00  0.00           H  
ATOM   1240  C   CYS    77      69.405  52.232  41.579  1.00  0.00           C  
ATOM   1241  O   CYS    77      69.506  51.936  40.404  1.00  0.00           O  
ATOM   1242  N   GLU    78      68.299  52.108  42.290  1.00  0.00           N  
ATOM   1243  H   GLU    78      68.367  52.214  43.292  1.00  0.00           H  
ATOM   1244  CA  GLU    78      66.945  51.737  41.745  1.00  0.00           C  
ATOM   1245  HA  GLU    78      67.134  50.916  41.054  1.00  0.00           H  
ATOM   1246  CB  GLU    78      65.945  51.422  42.859  1.00  0.00           C  
ATOM   1247  HB2 GLU    78      66.091  52.174  43.634  1.00  0.00           H  
ATOM   1248  HB3 GLU    78      64.902  51.553  42.572  1.00  0.00           H  
ATOM   1249  CG  GLU    78      66.155  50.070  43.607  1.00  0.00           C  
ATOM   1250  HG2 GLU    78      67.224  49.976  43.796  1.00  0.00           H  
ATOM   1251  HG3 GLU    78      65.642  50.033  44.568  1.00  0.00           H  
ATOM   1252  CD  GLU    78      65.783  48.855  42.744  1.00  0.00           C  
ATOM   1253  OE1 GLU    78      66.487  48.582  41.729  1.00  0.00           O  
ATOM   1254  OE2 GLU    78      64.712  48.195  43.078  1.00  0.00           O  
ATOM   1255  C   GLU    78      66.356  52.881  40.885  1.00  0.00           C  
ATOM   1256  O   GLU    78      65.710  52.653  39.860  1.00  0.00           O  
ATOM   1257  N   ALA    79      66.664  54.159  41.288  1.00  0.00           N  
ATOM   1258  H   ALA    79      67.074  54.230  42.208  1.00  0.00           H  
ATOM   1259  CA  ALA    79      66.303  55.335  40.512  1.00  0.00           C  
ATOM   1260  HA  ALA    79      65.277  55.200  40.171  1.00  0.00           H  
ATOM   1261  CB  ALA    79      66.442  56.569  41.397  1.00  0.00           C  
ATOM   1262  HB1 ALA    79      65.902  57.332  40.836  1.00  0.00           H  
ATOM   1263  HB2 ALA    79      66.036  56.467  42.403  1.00  0.00           H  
ATOM   1264  HB3 ALA    79      67.509  56.792  41.412  1.00  0.00           H  
ATOM   1265  C   ALA    79      67.169  55.446  39.178  1.00  0.00           C  
ATOM   1266  O   ALA    79      66.736  55.872  38.134  1.00  0.00           O  
ATOM   1267  N   TYR    80      68.417  54.914  39.190  1.00  0.00           N  
ATOM   1268  H   TYR    80      68.765  54.593  40.082  1.00  0.00           H  
ATOM   1269  CA  TYR    80      69.193  54.734  37.924  1.00  0.00           C  
ATOM   1270  HA  TYR    80      69.157  55.542  37.194  1.00  0.00           H  
ATOM   1271  CB  TYR    80      70.583  54.540  38.318  1.00  0.00           C  
ATOM   1272  HB2 TYR    80      70.955  55.375  38.912  1.00  0.00           H  
ATOM   1273  HB3 TYR    80      70.698  53.611  38.876  1.00  0.00           H  
ATOM   1274  CG  TYR    80      71.572  54.427  37.204  1.00  0.00           C  
ATOM   1275  CD1 TYR    80      71.871  53.133  36.646  1.00  0.00           C  
ATOM   1276  HD1 TYR    80      71.414  52.238  37.043  1.00  0.00           H  
ATOM   1277  CE1 TYR    80      72.863  53.069  35.653  1.00  0.00           C  
ATOM   1278  HE1 TYR    80      73.081  52.180  35.080  1.00  0.00           H  
ATOM   1279  CZ  TYR    80      73.508  54.215  35.165  1.00  0.00           C  
ATOM   1280  OH  TYR    80      74.257  54.225  34.033  1.00  0.00           O  
ATOM   1281  HH  TYR    80      74.349  53.328  33.702  1.00  0.00           H  
ATOM   1282  CE2 TYR    80      73.088  55.480  35.647  1.00  0.00           C  
ATOM   1283  HE2 TYR    80      73.555  56.366  35.244  1.00  0.00           H  
ATOM   1284  CD2 TYR    80      72.239  55.609  36.763  1.00  0.00           C  
ATOM   1285  HD2 TYR    80      72.028  56.572  37.204  1.00  0.00           H  
ATOM   1286  C   TYR    80      68.731  53.484  37.114  1.00  0.00           C  
ATOM   1287  O   TYR    80      69.101  53.304  35.914  1.00  0.00           O  
ATOM   1288  N   ARG    81      67.985  52.533  37.803  1.00  0.00           N  
ATOM   1289  H   ARG    81      67.750  52.805  38.747  1.00  0.00           H  
ATOM   1290  CA  ARG    81      67.458  51.296  37.111  1.00  0.00           C  
ATOM   1291  HA  ARG    81      68.153  51.063  36.304  1.00  0.00           H  
ATOM   1292  CB  ARG    81      67.477  50.172  38.169  1.00  0.00           C  
ATOM   1293  HB2 ARG    81      68.510  50.110  38.511  1.00  0.00           H  
ATOM   1294  HB3 ARG    81      66.771  50.298  38.991  1.00  0.00           H  
ATOM   1295  CG  ARG    81      67.104  48.865  37.397  1.00  0.00           C  
ATOM   1296  HG2 ARG    81      66.084  48.872  37.013  1.00  0.00           H  
ATOM   1297  HG3 ARG    81      67.850  48.799  36.606  1.00  0.00           H  
ATOM   1298  CD  ARG    81      67.358  47.588  38.187  1.00  0.00           C  
ATOM   1299  HD2 ARG    81      67.223  46.762  37.490  1.00  0.00           H  
ATOM   1300  HD3 ARG    81      68.345  47.496  38.641  1.00  0.00           H  
ATOM   1301  NE  ARG    81      66.356  47.508  39.321  1.00  0.00           N  
ATOM   1302  HE  ARG    81      66.490  48.153  40.087  1.00  0.00           H  
ATOM   1303  CZ  ARG    81      65.505  46.552  39.604  1.00  0.00           C  
ATOM   1304  NH1 ARG    81      65.281  45.608  38.726  1.00  0.00           N  
ATOM   1305 HH11 ARG    81      65.642  45.720  37.789  1.00  0.00           H  
ATOM   1306 HH12 ARG    81      64.563  44.921  38.908  1.00  0.00           H  
ATOM   1307  NH2 ARG    81      64.893  46.479  40.733  1.00  0.00           N  
ATOM   1308 HH21 ARG    81      65.143  47.210  41.384  1.00  0.00           H  
ATOM   1309 HH22 ARG    81      64.203  45.783  40.976  1.00  0.00           H  
ATOM   1310  C   ARG    81      66.080  51.404  36.476  1.00  0.00           C  
ATOM   1311  O   ARG    81      65.819  50.717  35.488  1.00  0.00           O  
ATOM   1312  N   VAL    82      65.206  52.241  37.059  1.00  0.00           N  
ATOM   1313  H   VAL    82      65.546  52.781  37.841  1.00  0.00           H  
ATOM   1314  CA  VAL    82      63.749  52.300  36.700  1.00  0.00           C  
ATOM   1315  HA  VAL    82      63.267  51.346  36.914  1.00  0.00           H  
ATOM   1316  CB  VAL    82      62.912  53.249  37.576  1.00  0.00           C  
ATOM   1317  HB  VAL    82      63.332  53.391  38.572  1.00  0.00           H  
ATOM   1318  CG1 VAL    82      62.902  54.737  37.151  1.00  0.00           C  
ATOM   1319 HG11 VAL    82      63.879  55.184  36.969  1.00  0.00           H  
ATOM   1320 HG12 VAL    82      62.403  54.771  36.182  1.00  0.00           H  
ATOM   1321 HG13 VAL    82      62.293  55.355  37.810  1.00  0.00           H  
ATOM   1322  CG2 VAL    82      61.450  52.787  37.818  1.00  0.00           C  
ATOM   1323 HG21 VAL    82      61.007  52.208  37.008  1.00  0.00           H  
ATOM   1324 HG22 VAL    82      61.374  52.184  38.723  1.00  0.00           H  
ATOM   1325 HG23 VAL    82      60.826  53.679  37.877  1.00  0.00           H  
ATOM   1326  C   VAL    82      63.398  52.434  35.188  1.00  0.00           C  
ATOM   1327  O   VAL    82      62.709  51.632  34.585  1.00  0.00           O  
ATOM   1328  N   GLY    83      63.991  53.453  34.545  1.00  0.00           N  
ATOM   1329  H   GLY    83      64.616  54.019  35.100  1.00  0.00           H  
ATOM   1330  CA  GLY    83      63.975  53.663  33.079  1.00  0.00           C  
ATOM   1331  HA2 GLY    83      63.239  52.954  32.700  1.00  0.00           H  
ATOM   1332  HA3 GLY    83      63.773  54.711  32.861  1.00  0.00           H  
ATOM   1333  C   GLY    83      65.335  53.371  32.567  1.00  0.00           C  
ATOM   1334  O   GLY    83      65.915  52.380  32.980  1.00  0.00           O  
ATOM   1335  N   LEU    84      65.918  54.170  31.633  1.00  0.00           N  
ATOM   1336  H   LEU    84      65.370  54.969  31.349  1.00  0.00           H  
ATOM   1337  CA  LEU    84      67.268  54.049  31.190  1.00  0.00           C  
ATOM   1338  HA  LEU    84      67.518  52.995  31.067  1.00  0.00           H  
ATOM   1339  CB  LEU    84      67.405  54.817  29.816  1.00  0.00           C  
ATOM   1340  HB2 LEU    84      67.435  55.880  30.055  1.00  0.00           H  
ATOM   1341  HB3 LEU    84      68.325  54.518  29.314  1.00  0.00           H  
ATOM   1342  CG  LEU    84      66.307  54.626  28.811  1.00  0.00           C  
ATOM   1343  HG  LEU    84      65.422  54.978  29.341  1.00  0.00           H  
ATOM   1344  CD1 LEU    84      66.471  55.542  27.598  1.00  0.00           C  
ATOM   1345 HD11 LEU    84      66.437  56.594  27.884  1.00  0.00           H  
ATOM   1346 HD12 LEU    84      67.434  55.329  27.134  1.00  0.00           H  
ATOM   1347 HD13 LEU    84      65.614  55.379  26.945  1.00  0.00           H  
ATOM   1348  CD2 LEU    84      66.140  53.147  28.348  1.00  0.00           C  
ATOM   1349 HD21 LEU    84      66.950  52.966  27.641  1.00  0.00           H  
ATOM   1350 HD22 LEU    84      66.176  52.448  29.183  1.00  0.00           H  
ATOM   1351 HD23 LEU    84      65.172  52.929  27.896  1.00  0.00           H  
ATOM   1352  C   LEU    84      68.209  54.714  32.200  1.00  0.00           C  
ATOM   1353  O   LEU    84      67.811  55.588  32.981  1.00  0.00           O  
ATOM   1354  N   GLY    85      69.465  54.285  32.285  1.00  0.00           N  
ATOM   1355  H   GLY    85      69.736  53.403  31.876  1.00  0.00           H  
ATOM   1356  CA  GLY    85      70.422  55.067  33.021  1.00  0.00           C  
ATOM   1357  HA2 GLY    85      70.136  55.488  33.985  1.00  0.00           H  
ATOM   1358  HA3 GLY    85      71.201  54.374  33.339  1.00  0.00           H  
ATOM   1359  C   GLY    85      70.895  56.236  32.184  1.00  0.00           C  
ATOM   1360  O   GLY    85      70.194  57.250  31.974  1.00  0.00           O  
ATOM   1361  N   TRP    86      72.161  56.073  31.762  1.00  0.00           N  
ATOM   1362  H   TRP    86      72.588  55.185  31.984  1.00  0.00           H  
ATOM   1363  CA  TRP    86      72.992  57.065  31.020  1.00  0.00           C  
ATOM   1364  HA  TRP    86      72.506  58.031  31.153  1.00  0.00           H  
ATOM   1365  CB  TRP    86      74.344  56.965  31.624  1.00  0.00           C  
ATOM   1366  HB2 TRP    86      74.301  57.072  32.708  1.00  0.00           H  
ATOM   1367  HB3 TRP    86      74.697  55.935  31.572  1.00  0.00           H  
ATOM   1368  CG  TRP    86      75.413  57.933  31.146  1.00  0.00           C  
ATOM   1369  CD1 TRP    86      76.325  57.659  30.192  1.00  0.00           C  
ATOM   1370  HD1 TRP    86      76.292  56.752  29.606  1.00  0.00           H  
ATOM   1371  NE1 TRP    86      77.355  58.615  30.156  1.00  0.00           N  
ATOM   1372  HE1 TRP    86      78.004  58.620  29.382  1.00  0.00           H  
ATOM   1373  CE2 TRP    86      77.049  59.672  31.021  1.00  0.00           C  
ATOM   1374  CZ2 TRP    86      77.512  60.970  31.194  1.00  0.00           C  
ATOM   1375  HZ2 TRP    86      78.307  61.279  30.531  1.00  0.00           H  
ATOM   1376  CH2 TRP    86      76.879  61.826  32.112  1.00  0.00           C  
ATOM   1377  HH2 TRP    86      77.259  62.828  32.248  1.00  0.00           H  
ATOM   1378  CZ3 TRP    86      75.894  61.309  32.967  1.00  0.00           C  
ATOM   1379  HZ3 TRP    86      75.479  61.973  33.711  1.00  0.00           H  
ATOM   1380  CE3 TRP    86      75.338  60.044  32.749  1.00  0.00           C  
ATOM   1381  HE3 TRP    86      74.486  59.656  33.287  1.00  0.00           H  
ATOM   1382  CD2 TRP    86      75.865  59.226  31.736  1.00  0.00           C  
ATOM   1383  C   TRP    86      73.042  56.741  29.534  1.00  0.00           C  
ATOM   1384  O   TRP    86      72.919  55.552  29.061  1.00  0.00           O  
ATOM   1385  N   ALA    87      73.309  57.888  28.807  1.00  0.00           N  
ATOM   1386  H   ALA    87      73.305  58.791  29.261  1.00  0.00           H  
ATOM   1387  CA  ALA    87      73.531  57.956  27.370  1.00  0.00           C  
ATOM   1388  HA  ALA    87      73.109  58.913  27.063  1.00  0.00           H  
ATOM   1389  CB  ALA    87      75.004  58.085  27.175  1.00  0.00           C  
ATOM   1390  HB1 ALA    87      75.395  57.076  27.304  1.00  0.00           H  
ATOM   1391  HB2 ALA    87      75.117  58.442  26.151  1.00  0.00           H  
ATOM   1392  HB3 ALA    87      75.416  58.783  27.904  1.00  0.00           H  
ATOM   1393  C   ALA    87      72.826  56.943  26.447  1.00  0.00           C  
ATOM   1394  O   ALA    87      73.426  56.538  25.452  1.00  0.00           O  
ATOM   1395  N   THR    88      71.527  56.742  26.635  1.00  0.00           N  
ATOM   1396  H   THR    88      71.059  57.189  27.410  1.00  0.00           H  
ATOM   1397  CA  THR    88      70.729  55.752  25.927  1.00  0.00           C  
ATOM   1398  HA  THR    88      71.286  55.263  25.127  1.00  0.00           H  
ATOM   1399  CB  THR    88      70.219  54.633  26.831  1.00  0.00           C  
ATOM   1400  HB  THR    88      69.606  54.935  27.680  1.00  0.00           H  
ATOM   1401  CG2 THR    88      69.435  53.479  26.194  1.00  0.00           C  
ATOM   1402 HG21 THR    88      69.035  52.856  26.995  1.00  0.00           H  
ATOM   1403 HG22 THR    88      68.572  53.882  25.665  1.00  0.00           H  
ATOM   1404 HG23 THR    88      69.838  52.913  25.355  1.00  0.00           H  
ATOM   1405  OG1 THR    88      71.352  53.935  27.417  1.00  0.00           O  
ATOM   1406  HG1 THR    88      71.822  54.483  28.049  1.00  0.00           H  
ATOM   1407  C   THR    88      69.585  56.482  25.178  1.00  0.00           C  
ATOM   1408  O   THR    88      68.889  57.257  25.739  1.00  0.00           O  
ATOM   1409  N   PRO    89      69.346  56.119  23.923  1.00  0.00           N  
ATOM   1410  CD  PRO    89      70.100  55.306  23.045  1.00  0.00           C  
ATOM   1411  HD2 PRO    89      69.919  54.233  23.111  1.00  0.00           H  
ATOM   1412  HD3 PRO    89      71.180  55.383  23.170  1.00  0.00           H  
ATOM   1413  CG  PRO    89      69.699  55.797  21.599  1.00  0.00           C  
ATOM   1414  HG2 PRO    89      69.728  55.010  20.846  1.00  0.00           H  
ATOM   1415  HG3 PRO    89      70.300  56.643  21.265  1.00  0.00           H  
ATOM   1416  CB  PRO    89      68.227  56.218  21.779  1.00  0.00           C  
ATOM   1417  HB2 PRO    89      67.659  55.289  21.725  1.00  0.00           H  
ATOM   1418  HB3 PRO    89      67.952  56.885  20.961  1.00  0.00           H  
ATOM   1419  CA  PRO    89      68.163  56.774  23.198  1.00  0.00           C  
ATOM   1420  HA  PRO    89      68.402  57.834  23.113  1.00  0.00           H  
ATOM   1421  C   PRO    89      66.791  56.438  23.843  1.00  0.00           C  
ATOM   1422  O   PRO    89      66.507  55.371  24.314  1.00  0.00           O  
ATOM   1423  N   ARG    90      65.848  57.350  23.676  1.00  0.00           N  
ATOM   1424  H   ARG    90      66.064  58.163  23.118  1.00  0.00           H  
ATOM   1425  CA  ARG    90      64.533  57.329  24.288  1.00  0.00           C  
ATOM   1426  HA  ARG    90      64.805  56.947  25.272  1.00  0.00           H  
ATOM   1427  CB  ARG    90      63.852  58.703  24.426  1.00  0.00           C  
ATOM   1428  HB2 ARG    90      63.696  59.169  23.453  1.00  0.00           H  
ATOM   1429  HB3 ARG    90      62.886  58.551  24.909  1.00  0.00           H  
ATOM   1430  CG  ARG    90      64.672  59.796  25.223  1.00  0.00           C  
ATOM   1431  HG2 ARG    90      65.580  60.047  24.675  1.00  0.00           H  
ATOM   1432  HG3 ARG    90      64.089  60.692  25.434  1.00  0.00           H  
ATOM   1433  CD  ARG    90      65.110  59.266  26.606  1.00  0.00           C  
ATOM   1434  HD2 ARG    90      65.883  58.498  26.579  1.00  0.00           H  
ATOM   1435  HD3 ARG    90      65.689  60.057  27.082  1.00  0.00           H  
ATOM   1436  NE  ARG    90      63.975  58.863  27.502  1.00  0.00           N  
ATOM   1437  HE  ARG    90      63.047  59.034  27.142  1.00  0.00           H  
ATOM   1438  CZ  ARG    90      63.944  58.132  28.602  1.00  0.00           C  
ATOM   1439  NH1 ARG    90      65.036  57.951  29.283  1.00  0.00           N  
ATOM   1440 HH11 ARG    90      65.911  58.279  28.898  1.00  0.00           H  
ATOM   1441 HH12 ARG    90      65.043  57.566  30.217  1.00  0.00           H  
ATOM   1442  NH2 ARG    90      62.854  57.743  29.094  1.00  0.00           N  
ATOM   1443 HH21 ARG    90      61.986  57.875  28.596  1.00  0.00           H  
ATOM   1444 HH22 ARG    90      62.848  57.401  30.044  1.00  0.00           H  
ATOM   1445  C   ARG    90      63.680  56.221  23.683  1.00  0.00           C  
ATOM   1446  O   ARG    90      62.788  55.789  24.346  1.00  0.00           O  
ATOM   1447  N   SER    91      64.039  55.711  22.471  1.00  0.00           N  
ATOM   1448  H   SER    91      64.841  56.190  22.086  1.00  0.00           H  
ATOM   1449  CA  SER    91      63.383  54.619  21.716  1.00  0.00           C  
ATOM   1450  HA  SER    91      62.319  54.827  21.607  1.00  0.00           H  
ATOM   1451  CB  SER    91      63.923  54.399  20.265  1.00  0.00           C  
ATOM   1452  HB2 SER    91      63.309  53.669  19.739  1.00  0.00           H  
ATOM   1453  HB3 SER    91      63.795  55.319  19.694  1.00  0.00           H  
ATOM   1454  OG  SER    91      65.252  54.032  20.403  1.00  0.00           O  
ATOM   1455  HG  SER    91      65.270  53.090  20.220  1.00  0.00           H  
ATOM   1456  C   SER    91      63.486  53.363  22.591  1.00  0.00           C  
ATOM   1457  O   SER    91      62.592  52.506  22.422  1.00  0.00           O  
ATOM   1458  N   GLU    92      64.546  53.135  23.357  1.00  0.00           N  
ATOM   1459  H   GLU    92      65.261  53.848  23.380  1.00  0.00           H  
ATOM   1460  CA  GLU    92      64.797  51.956  24.203  1.00  0.00           C  
ATOM   1461  HA  GLU    92      64.478  51.037  23.710  1.00  0.00           H  
ATOM   1462  CB  GLU    92      66.262  51.877  24.717  1.00  0.00           C  
ATOM   1463  HB2 GLU    92      66.555  52.870  25.059  1.00  0.00           H  
ATOM   1464  HB3 GLU    92      66.366  51.220  25.580  1.00  0.00           H  
ATOM   1465  CG  GLU    92      67.314  51.490  23.716  1.00  0.00           C  
ATOM   1466  HG2 GLU    92      67.432  52.324  23.024  1.00  0.00           H  
ATOM   1467  HG3 GLU    92      68.177  51.319  24.360  1.00  0.00           H  
ATOM   1468  CD  GLU    92      66.957  50.193  23.014  1.00  0.00           C  
ATOM   1469  OE1 GLU    92      66.507  50.160  21.838  1.00  0.00           O  
ATOM   1470  OE2 GLU    92      67.096  49.202  23.788  1.00  0.00           O  
ATOM   1471  C   GLU    92      63.918  51.928  25.482  1.00  0.00           C  
ATOM   1472  O   GLU    92      63.716  50.886  26.015  1.00  0.00           O  
ATOM   1473  N   ASP    93      63.364  53.099  25.865  1.00  0.00           N  
ATOM   1474  H   ASP    93      63.488  53.929  25.304  1.00  0.00           H  
ATOM   1475  CA  ASP    93      62.404  53.105  26.913  1.00  0.00           C  
ATOM   1476  HA  ASP    93      62.904  52.588  27.732  1.00  0.00           H  
ATOM   1477  CB  ASP    93      62.223  54.534  27.417  1.00  0.00           C  
ATOM   1478  HB2 ASP    93      63.168  54.942  27.778  1.00  0.00           H  
ATOM   1479  HB3 ASP    93      61.835  55.114  26.580  1.00  0.00           H  
ATOM   1480  CG  ASP    93      61.274  54.740  28.574  1.00  0.00           C  
ATOM   1481  OD1 ASP    93      61.429  54.047  29.641  1.00  0.00           O  
ATOM   1482  OD2 ASP    93      60.310  55.566  28.475  1.00  0.00           O  
ATOM   1483  C   ASP    93      61.135  52.367  26.498  1.00  0.00           C  
ATOM   1484  O   ASP    93      60.606  51.627  27.306  1.00  0.00           O  
ATOM   1485  N   PHE    94      60.641  52.537  25.273  1.00  0.00           N  
ATOM   1486  H   PHE    94      61.063  53.170  24.609  1.00  0.00           H  
ATOM   1487  CA  PHE    94      59.526  51.793  24.729  1.00  0.00           C  
ATOM   1488  HA  PHE    94      58.856  51.754  25.588  1.00  0.00           H  
ATOM   1489  CB  PHE    94      58.996  52.495  23.548  1.00  0.00           C  
ATOM   1490  HB2 PHE    94      59.817  52.515  22.831  1.00  0.00           H  
ATOM   1491  HB3 PHE    94      58.179  51.867  23.191  1.00  0.00           H  
ATOM   1492  CG  PHE    94      58.406  53.913  23.714  1.00  0.00           C  
ATOM   1493  CD1 PHE    94      58.682  54.919  22.713  1.00  0.00           C  
ATOM   1494  HD1 PHE    94      59.145  54.740  21.754  1.00  0.00           H  
ATOM   1495  CE1 PHE    94      58.175  56.195  22.914  1.00  0.00           C  
ATOM   1496  HE1 PHE    94      58.453  56.993  22.241  1.00  0.00           H  
ATOM   1497  CZ  PHE    94      57.347  56.504  24.004  1.00  0.00           C  
ATOM   1498  HZ  PHE    94      57.002  57.508  24.202  1.00  0.00           H  
ATOM   1499  CE2 PHE    94      56.990  55.513  24.938  1.00  0.00           C  
ATOM   1500  HE2 PHE    94      56.333  55.779  25.753  1.00  0.00           H  
ATOM   1501  CD2 PHE    94      57.669  54.261  24.859  1.00  0.00           C  
ATOM   1502  HD2 PHE    94      57.524  53.564  25.671  1.00  0.00           H  
ATOM   1503  C   PHE    94      59.901  50.312  24.277  1.00  0.00           C  
ATOM   1504  O   PHE    94      58.936  49.558  24.039  1.00  0.00           O  
ATOM   1505  N   ASN    95      61.166  49.976  24.139  1.00  0.00           N  
ATOM   1506  H   ASN    95      61.851  50.619  24.508  1.00  0.00           H  
ATOM   1507  CA  ASN    95      61.560  48.720  23.572  1.00  0.00           C  
ATOM   1508  HA  ASN    95      60.916  48.507  22.719  1.00  0.00           H  
ATOM   1509  CB  ASN    95      63.034  48.788  23.257  1.00  0.00           C  
ATOM   1510  HB2 ASN    95      63.201  49.714  22.706  1.00  0.00           H  
ATOM   1511  HB3 ASN    95      63.520  48.850  24.230  1.00  0.00           H  
ATOM   1512  CG  ASN    95      63.575  47.675  22.429  1.00  0.00           C  
ATOM   1513  OD1 ASN    95      63.003  46.648  22.086  1.00  0.00           O  
ATOM   1514  ND2 ASN    95      64.805  47.923  21.958  1.00  0.00           N  
ATOM   1515 HD21 ASN    95      65.140  47.114  21.454  1.00  0.00           H  
ATOM   1516 HD22 ASN    95      65.230  48.833  22.059  1.00  0.00           H  
ATOM   1517  C   ASN    95      61.269  47.564  24.637  1.00  0.00           C  
ATOM   1518  O   ASN    95      61.597  47.780  25.815  1.00  0.00           O  
ATOM   1519  N   THR    96      60.826  46.336  24.257  1.00  0.00           N  
ATOM   1520  H   THR    96      60.667  46.307  23.260  1.00  0.00           H  
ATOM   1521  CA  THR    96      60.633  45.211  25.096  1.00  0.00           C  
ATOM   1522  HA  THR    96      60.623  45.490  26.150  1.00  0.00           H  
ATOM   1523  CB  THR    96      59.141  44.729  24.971  1.00  0.00           C  
ATOM   1524  HB  THR    96      59.111  43.821  25.573  1.00  0.00           H  
ATOM   1525  CG2 THR    96      58.148  45.781  25.518  1.00  0.00           C  
ATOM   1526 HG21 THR    96      58.531  46.152  26.469  1.00  0.00           H  
ATOM   1527 HG22 THR    96      58.060  46.565  24.766  1.00  0.00           H  
ATOM   1528 HG23 THR    96      57.230  45.234  25.735  1.00  0.00           H  
ATOM   1529  OG1 THR    96      58.860  44.382  23.575  1.00  0.00           O  
ATOM   1530  HG1 THR    96      58.247  43.644  23.612  1.00  0.00           H  
ATOM   1531  C   THR    96      61.690  44.095  24.790  1.00  0.00           C  
ATOM   1532  O   THR    96      61.692  43.017  25.354  1.00  0.00           O  
ATOM   1533  N   LEU    97      62.599  44.301  23.820  1.00  0.00           N  
ATOM   1534  H   LEU    97      62.645  45.211  23.384  1.00  0.00           H  
ATOM   1535  CA  LEU    97      63.735  43.374  23.458  1.00  0.00           C  
ATOM   1536  HA  LEU    97      63.592  42.390  23.906  1.00  0.00           H  
ATOM   1537  CB  LEU    97      63.719  43.130  21.922  1.00  0.00           C  
ATOM   1538  HB2 LEU    97      63.765  44.106  21.437  1.00  0.00           H  
ATOM   1539  HB3 LEU    97      64.587  42.542  21.625  1.00  0.00           H  
ATOM   1540  CG  LEU    97      62.548  42.398  21.394  1.00  0.00           C  
ATOM   1541  HG  LEU    97      61.796  43.173  21.547  1.00  0.00           H  
ATOM   1542  CD1 LEU    97      62.641  42.077  19.898  1.00  0.00           C  
ATOM   1543 HD11 LEU    97      63.358  41.319  19.583  1.00  0.00           H  
ATOM   1544 HD12 LEU    97      61.668  41.724  19.558  1.00  0.00           H  
ATOM   1545 HD13 LEU    97      62.861  43.006  19.372  1.00  0.00           H  
ATOM   1546  CD2 LEU    97      62.242  41.145  22.261  1.00  0.00           C  
ATOM   1547 HD21 LEU    97      63.069  40.454  22.099  1.00  0.00           H  
ATOM   1548 HD22 LEU    97      62.049  41.317  23.320  1.00  0.00           H  
ATOM   1549 HD23 LEU    97      61.403  40.695  21.731  1.00  0.00           H  
ATOM   1550  C   LEU    97      65.060  44.028  23.908  1.00  0.00           C  
ATOM   1551  O   LEU    97      65.195  45.273  23.880  1.00  0.00           O  
ATOM   1552  N   ARG    98      65.983  43.175  24.367  1.00  0.00           N  
ATOM   1553  H   ARG    98      65.712  42.204  24.303  1.00  0.00           H  
ATOM   1554  CA  ARG    98      67.261  43.495  24.974  1.00  0.00           C  
ATOM   1555  HA  ARG    98      67.175  44.461  25.472  1.00  0.00           H  
ATOM   1556  CB  ARG    98      67.574  42.607  26.168  1.00  0.00           C  
ATOM   1557  HB2 ARG    98      68.297  43.139  26.786  1.00  0.00           H  
ATOM   1558  HB3 ARG    98      66.726  42.594  26.853  1.00  0.00           H  
ATOM   1559  CG  ARG    98      68.048  41.171  25.930  1.00  0.00           C  
ATOM   1560  HG2 ARG    98      67.149  40.573  25.779  1.00  0.00           H  
ATOM   1561  HG3 ARG    98      68.704  41.174  25.059  1.00  0.00           H  
ATOM   1562  CD  ARG    98      68.882  40.587  27.087  1.00  0.00           C  
ATOM   1563  HD2 ARG    98      68.346  40.815  28.008  1.00  0.00           H  
ATOM   1564  HD3 ARG    98      68.972  39.528  26.841  1.00  0.00           H  
ATOM   1565  NE  ARG    98      70.204  41.114  27.221  1.00  0.00           N  
ATOM   1566  HE  ARG    98      70.527  41.823  26.578  1.00  0.00           H  
ATOM   1567  CZ  ARG    98      70.940  41.064  28.322  1.00  0.00           C  
ATOM   1568  NH1 ARG    98      70.609  40.393  29.362  1.00  0.00           N  
ATOM   1569 HH11 ARG    98      69.671  40.040  29.487  1.00  0.00           H  
ATOM   1570 HH12 ARG    98      71.289  40.503  30.101  1.00  0.00           H  
ATOM   1571  NH2 ARG    98      72.059  41.749  28.297  1.00  0.00           N  
ATOM   1572 HH21 ARG    98      72.274  42.195  27.417  1.00  0.00           H  
ATOM   1573 HH22 ARG    98      72.690  41.705  29.084  1.00  0.00           H  
ATOM   1574  C   ARG    98      68.424  43.633  23.927  1.00  0.00           C  
ATOM   1575  O   ARG    98      68.144  43.709  22.726  1.00  0.00           O  
ATOM   1576  N   ASP    99      69.600  43.869  24.371  1.00  0.00           N  
ATOM   1577  H   ASP    99      69.733  43.836  25.372  1.00  0.00           H  
ATOM   1578  CA  ASP    99      70.802  44.139  23.510  1.00  0.00           C  
ATOM   1579  HA  ASP    99      70.490  44.787  22.691  1.00  0.00           H  
ATOM   1580  CB  ASP    99      71.895  44.728  24.316  1.00  0.00           C  
ATOM   1581  HB2 ASP    99      72.768  44.874  23.680  1.00  0.00           H  
ATOM   1582  HB3 ASP    99      71.502  45.677  24.678  1.00  0.00           H  
ATOM   1583  CG  ASP    99      72.415  43.834  25.407  1.00  0.00           C  
ATOM   1584  OD1 ASP    99      73.517  44.085  25.927  1.00  0.00           O  
ATOM   1585  OD2 ASP    99      71.798  42.793  25.762  1.00  0.00           O  
ATOM   1586  C   ASP    99      71.369  42.886  22.831  1.00  0.00           C  
ATOM   1587  O   ASP    99      72.404  42.932  22.076  1.00  0.00           O  
ATOM   1588  N   ASP   100      70.718  41.747  23.063  1.00  0.00           N  
ATOM   1589  H   ASP   100      69.829  41.859  23.528  1.00  0.00           H  
ATOM   1590  CA  ASP   100      71.045  40.392  22.716  1.00  0.00           C  
ATOM   1591  HA  ASP   100      70.435  39.853  23.441  1.00  0.00           H  
ATOM   1592  CB  ASP   100      70.623  39.984  21.286  1.00  0.00           C  
ATOM   1593  HB2 ASP   100      71.230  40.558  20.586  1.00  0.00           H  
ATOM   1594  HB3 ASP   100      70.739  38.906  21.174  1.00  0.00           H  
ATOM   1595  CG  ASP   100      69.216  40.253  20.870  1.00  0.00           C  
ATOM   1596  OD1 ASP   100      68.345  39.809  21.681  1.00  0.00           O  
ATOM   1597  OD2 ASP   100      68.896  40.969  19.899  1.00  0.00           O  
ATOM   1598  C   ASP   100      72.482  39.932  23.145  1.00  0.00           C  
ATOM   1599  O   ASP   100      73.027  39.023  22.485  1.00  0.00           O  
ATOM   1600  N   TYR   101      72.994  40.511  24.284  1.00  0.00           N  
ATOM   1601  H   TYR   101      72.573  41.352  24.651  1.00  0.00           H  
ATOM   1602  CA  TYR   101      74.356  40.291  24.694  1.00  0.00           C  
ATOM   1603  HA  TYR   101      74.514  40.903  25.581  1.00  0.00           H  
ATOM   1604  CB  TYR   101      74.545  38.915  25.294  1.00  0.00           C  
ATOM   1605  HB2 TYR   101      74.502  38.177  24.493  1.00  0.00           H  
ATOM   1606  HB3 TYR   101      75.536  38.708  25.698  1.00  0.00           H  
ATOM   1607  CG  TYR   101      73.486  38.526  26.285  1.00  0.00           C  
ATOM   1608  CD1 TYR   101      72.319  37.907  25.851  1.00  0.00           C  
ATOM   1609  HD1 TYR   101      72.151  37.789  24.791  1.00  0.00           H  
ATOM   1610  CE1 TYR   101      71.411  37.439  26.832  1.00  0.00           C  
ATOM   1611  HE1 TYR   101      70.665  36.693  26.598  1.00  0.00           H  
ATOM   1612  CZ  TYR   101      71.689  37.597  28.215  1.00  0.00           C  
ATOM   1613  OH  TYR   101      71.005  37.001  29.205  1.00  0.00           O  
ATOM   1614  HH  TYR   101      70.065  37.072  29.025  1.00  0.00           H  
ATOM   1615  CE2 TYR   101      72.816  38.338  28.602  1.00  0.00           C  
ATOM   1616  HE2 TYR   101      73.089  38.551  29.625  1.00  0.00           H  
ATOM   1617  CD2 TYR   101      73.695  38.815  27.654  1.00  0.00           C  
ATOM   1618  HD2 TYR   101      74.593  39.340  27.942  1.00  0.00           H  
ATOM   1619  C   TYR   101      75.528  40.672  23.699  1.00  0.00           C  
ATOM   1620  O   TYR   101      76.716  40.511  24.060  1.00  0.00           O  
ATOM   1621  N   GLU   102      75.170  41.301  22.580  1.00  0.00           N  
ATOM   1622  H   GLU   102      74.181  41.422  22.416  1.00  0.00           H  
ATOM   1623  CA  GLU   102      76.084  41.633  21.503  1.00  0.00           C  
ATOM   1624  HA  GLU   102      76.731  40.760  21.420  1.00  0.00           H  
ATOM   1625  CB  GLU   102      75.256  41.875  20.234  1.00  0.00           C  
ATOM   1626  HB2 GLU   102      74.825  40.971  19.805  1.00  0.00           H  
ATOM   1627  HB3 GLU   102      74.365  42.494  20.339  1.00  0.00           H  
ATOM   1628  CG  GLU   102      76.060  42.325  19.025  1.00  0.00           C  
ATOM   1629  HG2 GLU   102      75.337  42.394  18.212  1.00  0.00           H  
ATOM   1630  HG3 GLU   102      76.346  43.363  19.196  1.00  0.00           H  
ATOM   1631  CD  GLU   102      77.264  41.460  18.620  1.00  0.00           C  
ATOM   1632  OE1 GLU   102      78.363  41.991  18.260  1.00  0.00           O  
ATOM   1633  OE2 GLU   102      77.019  40.238  18.529  1.00  0.00           O  
ATOM   1634  C   GLU   102      77.100  42.701  21.807  1.00  0.00           C  
ATOM   1635  O   GLU   102      78.301  42.450  21.601  1.00  0.00           O  
ATOM   1636  N   PRO   103      76.769  43.923  22.332  1.00  0.00           N  
ATOM   1637  CD  PRO   103      75.472  44.408  22.589  1.00  0.00           C  
ATOM   1638  HD2 PRO   103      75.137  44.199  23.605  1.00  0.00           H  
ATOM   1639  HD3 PRO   103      74.625  43.964  22.066  1.00  0.00           H  
ATOM   1640  CG  PRO   103      75.618  45.882  22.266  1.00  0.00           C  
ATOM   1641  HG2 PRO   103      74.911  46.570  22.729  1.00  0.00           H  
ATOM   1642  HG3 PRO   103      75.484  46.113  21.209  1.00  0.00           H  
ATOM   1643  CB  PRO   103      77.085  46.283  22.593  1.00  0.00           C  
ATOM   1644  HB2 PRO   103      77.066  46.448  23.670  1.00  0.00           H  
ATOM   1645  HB3 PRO   103      77.388  47.129  21.976  1.00  0.00           H  
ATOM   1646  CA  PRO   103      77.818  45.003  22.295  1.00  0.00           C  
ATOM   1647  HA  PRO   103      78.192  45.161  21.284  1.00  0.00           H  
ATOM   1648  C   PRO   103      78.972  44.787  23.265  1.00  0.00           C  
ATOM   1649  O   PRO   103      78.755  44.633  24.451  1.00  0.00           O  
ATOM   1650  N   GLY   104      80.144  45.099  22.729  1.00  0.00           N  
ATOM   1651  H   GLY   104      80.274  45.228  21.736  1.00  0.00           H  
ATOM   1652  CA  GLY   104      81.390  45.270  23.547  1.00  0.00           C  
ATOM   1653  HA2 GLY   104      81.661  44.310  23.986  1.00  0.00           H  
ATOM   1654  HA3 GLY   104      82.148  45.514  22.802  1.00  0.00           H  
ATOM   1655  C   GLY   104      81.284  46.393  24.594  1.00  0.00           C  
ATOM   1656  O   GLY   104      80.466  47.296  24.524  1.00  0.00           O  
ATOM   1657  N   ASN   105      82.068  46.142  25.587  1.00  0.00           N  
ATOM   1658  H   ASN   105      82.606  45.292  25.496  1.00  0.00           H  
ATOM   1659  CA  ASN   105      81.913  46.641  26.900  1.00  0.00           C  
ATOM   1660  HA  ASN   105      80.841  46.535  27.069  1.00  0.00           H  
ATOM   1661  CB  ASN   105      82.549  45.669  27.812  1.00  0.00           C  
ATOM   1662  HB2 ASN   105      83.603  45.941  27.749  1.00  0.00           H  
ATOM   1663  HB3 ASN   105      82.237  45.863  28.838  1.00  0.00           H  
ATOM   1664  CG  ASN   105      82.228  44.186  27.713  1.00  0.00           C  
ATOM   1665  OD1 ASN   105      81.119  43.753  27.489  1.00  0.00           O  
ATOM   1666  ND2 ASN   105      83.240  43.383  27.956  1.00  0.00           N  
ATOM   1667 HD21 ASN   105      83.070  42.388  27.927  1.00  0.00           H  
ATOM   1668 HD22 ASN   105      84.173  43.770  27.925  1.00  0.00           H  
ATOM   1669  C   ASN   105      82.288  48.117  27.139  1.00  0.00           C  
ATOM   1670  O   ASN   105      82.331  48.633  28.277  1.00  0.00           O  
ATOM   1671  N   LEU   106      82.530  48.839  26.053  1.00  0.00           N  
ATOM   1672  H   LEU   106      82.190  48.475  25.175  1.00  0.00           H  
ATOM   1673  CA  LEU   106      82.916  50.284  26.038  1.00  0.00           C  
ATOM   1674  HA  LEU   106      83.877  50.401  26.539  1.00  0.00           H  
ATOM   1675  CB  LEU   106      83.300  50.672  24.584  1.00  0.00           C  
ATOM   1676  HB2 LEU   106      82.410  50.868  23.986  1.00  0.00           H  
ATOM   1677  HB3 LEU   106      83.778  51.647  24.678  1.00  0.00           H  
ATOM   1678  CG  LEU   106      84.252  49.806  23.718  1.00  0.00           C  
ATOM   1679  HG  LEU   106      84.645  50.441  22.923  1.00  0.00           H  
ATOM   1680  CD1 LEU   106      85.437  49.287  24.552  1.00  0.00           C  
ATOM   1681 HD11 LEU   106      86.199  49.080  23.801  1.00  0.00           H  
ATOM   1682 HD12 LEU   106      85.709  50.140  25.174  1.00  0.00           H  
ATOM   1683 HD13 LEU   106      85.200  48.369  25.090  1.00  0.00           H  
ATOM   1684  CD2 LEU   106      83.660  48.646  22.952  1.00  0.00           C  
ATOM   1685 HD21 LEU   106      83.379  47.792  23.569  1.00  0.00           H  
ATOM   1686 HD22 LEU   106      82.878  48.972  22.266  1.00  0.00           H  
ATOM   1687 HD23 LEU   106      84.442  48.284  22.285  1.00  0.00           H  
ATOM   1688  C   LEU   106      81.804  51.181  26.701  1.00  0.00           C  
ATOM   1689  O   LEU   106      80.660  51.109  26.292  1.00  0.00           O  
ATOM   1690  N   GLY   107      82.213  51.916  27.723  1.00  0.00           N  
ATOM   1691  H   GLY   107      83.171  51.802  28.021  1.00  0.00           H  
ATOM   1692  CA  GLY   107      81.352  52.774  28.511  1.00  0.00           C  
ATOM   1693  HA2 GLY   107      81.855  53.494  29.157  1.00  0.00           H  
ATOM   1694  HA3 GLY   107      80.755  53.365  27.816  1.00  0.00           H  
ATOM   1695  C   GLY   107      80.358  52.023  29.343  1.00  0.00           C  
ATOM   1696  O   GLY   107      79.479  52.656  29.951  1.00  0.00           O  
ATOM   1697  N   PHE   108      80.456  50.623  29.345  1.00  0.00           N  
ATOM   1698  H   PHE   108      81.169  50.302  28.706  1.00  0.00           H  
ATOM   1699  CA  PHE   108      79.804  49.746  30.336  1.00  0.00           C  
ATOM   1700  HA  PHE   108      79.093  50.361  30.887  1.00  0.00           H  
ATOM   1701  CB  PHE   108      79.002  48.677  29.637  1.00  0.00           C  
ATOM   1702  HB2 PHE   108      79.669  47.998  29.107  1.00  0.00           H  
ATOM   1703  HB3 PHE   108      78.490  48.119  30.421  1.00  0.00           H  
ATOM   1704  CG  PHE   108      78.043  49.165  28.541  1.00  0.00           C  
ATOM   1705  CD1 PHE   108      77.987  48.553  27.320  1.00  0.00           C  
ATOM   1706  HD1 PHE   108      78.660  47.749  27.061  1.00  0.00           H  
ATOM   1707  CE1 PHE   108      77.048  48.934  26.345  1.00  0.00           C  
ATOM   1708  HE1 PHE   108      77.043  48.521  25.347  1.00  0.00           H  
ATOM   1709  CZ  PHE   108      76.172  49.962  26.565  1.00  0.00           C  
ATOM   1710  HZ  PHE   108      75.484  50.299  25.804  1.00  0.00           H  
ATOM   1711  CE2 PHE   108      76.236  50.648  27.844  1.00  0.00           C  
ATOM   1712  HE2 PHE   108      75.638  51.537  27.985  1.00  0.00           H  
ATOM   1713  CD2 PHE   108      77.218  50.287  28.758  1.00  0.00           C  
ATOM   1714  HD2 PHE   108      77.328  50.787  29.708  1.00  0.00           H  
ATOM   1715  C   PHE   108      80.786  49.139  31.353  1.00  0.00           C  
ATOM   1716  O   PHE   108      80.293  48.676  32.368  1.00  0.00           O  
ATOM   1717  N   ASP   109      82.130  49.042  31.124  1.00  0.00           N  
ATOM   1718  H   ASP   109      82.420  49.542  30.296  1.00  0.00           H  
ATOM   1719  CA  ASP   109      83.067  48.416  32.029  1.00  0.00           C  
ATOM   1720  HA  ASP   109      82.637  48.393  33.030  1.00  0.00           H  
ATOM   1721  CB  ASP   109      83.258  46.962  31.525  1.00  0.00           C  
ATOM   1722  HB2 ASP   109      82.281  46.488  31.433  1.00  0.00           H  
ATOM   1723  HB3 ASP   109      83.646  46.984  30.506  1.00  0.00           H  
ATOM   1724  CG  ASP   109      84.218  46.162  32.352  1.00  0.00           C  
ATOM   1725  OD1 ASP   109      84.687  45.175  31.714  1.00  0.00           O  
ATOM   1726  OD2 ASP   109      84.537  46.442  33.538  1.00  0.00           O  
ATOM   1727  C   ASP   109      84.381  49.256  32.090  1.00  0.00           C  
ATOM   1728  O   ASP   109      85.393  48.981  31.441  1.00  0.00           O  
ATOM   1729  N   PRO   110      84.395  50.284  32.967  1.00  0.00           N  
ATOM   1730  CD  PRO   110      83.374  50.757  33.897  1.00  0.00           C  
ATOM   1731  HD2 PRO   110      83.563  50.290  34.863  1.00  0.00           H  
ATOM   1732  HD3 PRO   110      82.362  50.500  33.584  1.00  0.00           H  
ATOM   1733  CG  PRO   110      83.715  52.247  34.129  1.00  0.00           C  
ATOM   1734  HG2 PRO   110      83.242  52.607  35.043  1.00  0.00           H  
ATOM   1735  HG3 PRO   110      83.362  52.867  33.305  1.00  0.00           H  
ATOM   1736  CB  PRO   110      85.254  52.204  34.093  1.00  0.00           C  
ATOM   1737  HB2 PRO   110      85.748  52.161  35.064  1.00  0.00           H  
ATOM   1738  HB3 PRO   110      85.622  53.081  33.561  1.00  0.00           H  
ATOM   1739  CA  PRO   110      85.617  50.948  33.258  1.00  0.00           C  
ATOM   1740  HA  PRO   110      85.946  51.303  32.281  1.00  0.00           H  
ATOM   1741  C   PRO   110      86.772  50.100  33.864  1.00  0.00           C  
ATOM   1742  O   PRO   110      87.892  50.474  33.716  1.00  0.00           O  
ATOM   1743  N   LEU   111      86.382  49.058  34.588  1.00  0.00           N  
ATOM   1744  H   LEU   111      85.407  48.857  34.760  1.00  0.00           H  
ATOM   1745  CA  LEU   111      87.370  48.243  35.389  1.00  0.00           C  
ATOM   1746  HA  LEU   111      88.239  48.862  35.613  1.00  0.00           H  
ATOM   1747  CB  LEU   111      86.730  47.713  36.638  1.00  0.00           C  
ATOM   1748  HB2 LEU   111      85.856  47.125  36.358  1.00  0.00           H  
ATOM   1749  HB3 LEU   111      87.360  46.973  37.131  1.00  0.00           H  
ATOM   1750  CG  LEU   111      86.280  48.868  37.534  1.00  0.00           C  
ATOM   1751  HG  LEU   111      85.502  49.469  37.063  1.00  0.00           H  
ATOM   1752  CD1 LEU   111      85.782  48.435  38.925  1.00  0.00           C  
ATOM   1753 HD11 LEU   111      86.566  47.780  39.307  1.00  0.00           H  
ATOM   1754 HD12 LEU   111      85.643  49.277  39.603  1.00  0.00           H  
ATOM   1755 HD13 LEU   111      84.842  47.917  38.735  1.00  0.00           H  
ATOM   1756  CD2 LEU   111      87.479  49.867  37.906  1.00  0.00           C  
ATOM   1757 HD21 LEU   111      87.545  50.472  37.002  1.00  0.00           H  
ATOM   1758 HD22 LEU   111      87.131  50.520  38.706  1.00  0.00           H  
ATOM   1759 HD23 LEU   111      88.353  49.322  38.264  1.00  0.00           H  
ATOM   1760  C   LEU   111      87.903  46.929  34.652  1.00  0.00           C  
ATOM   1761  O   LEU   111      89.006  46.411  34.937  1.00  0.00           O  
ATOM   1762  N   GLY   112      87.286  46.517  33.515  1.00  0.00           N  
ATOM   1763  H   GLY   112      86.335  46.848  33.433  1.00  0.00           H  
ATOM   1764  CA  GLY   112      87.649  45.269  32.727  1.00  0.00           C  
ATOM   1765  HA2 GLY   112      87.313  45.407  31.700  1.00  0.00           H  
ATOM   1766  HA3 GLY   112      88.731  45.147  32.677  1.00  0.00           H  
ATOM   1767  C   GLY   112      87.101  44.001  33.372  1.00  0.00           C  
ATOM   1768  O   GLY   112      87.778  43.008  33.397  1.00  0.00           O  
ATOM   1769  N   LEU   113      85.938  44.052  34.063  1.00  0.00           N  
ATOM   1770  H   LEU   113      85.256  44.788  33.945  1.00  0.00           H  
ATOM   1771  CA  LEU   113      85.408  42.928  34.811  1.00  0.00           C  
ATOM   1772  HA  LEU   113      86.228  42.323  35.198  1.00  0.00           H  
ATOM   1773  CB  LEU   113      84.843  43.598  36.100  1.00  0.00           C  
ATOM   1774  HB2 LEU   113      84.193  44.390  35.730  1.00  0.00           H  
ATOM   1775  HB3 LEU   113      84.111  42.927  36.549  1.00  0.00           H  
ATOM   1776  CG  LEU   113      85.845  44.253  37.123  1.00  0.00           C  
ATOM   1777  HG  LEU   113      86.443  44.943  36.527  1.00  0.00           H  
ATOM   1778  CD1 LEU   113      85.172  44.986  38.300  1.00  0.00           C  
ATOM   1779 HD11 LEU   113      85.910  45.518  38.900  1.00  0.00           H  
ATOM   1780 HD12 LEU   113      84.442  45.679  37.881  1.00  0.00           H  
ATOM   1781 HD13 LEU   113      84.714  44.204  38.906  1.00  0.00           H  
ATOM   1782  CD2 LEU   113      86.646  43.141  37.685  1.00  0.00           C  
ATOM   1783 HD21 LEU   113      87.155  42.541  36.931  1.00  0.00           H  
ATOM   1784 HD22 LEU   113      87.415  43.514  38.361  1.00  0.00           H  
ATOM   1785 HD23 LEU   113      85.958  42.535  38.275  1.00  0.00           H  
ATOM   1786  C   LEU   113      84.502  41.994  34.012  1.00  0.00           C  
ATOM   1787  O   LEU   113      84.375  40.795  34.303  1.00  0.00           O  
ATOM   1788  N   LEU   114      83.822  42.547  33.040  1.00  0.00           N  
ATOM   1789  H   LEU   114      84.121  43.482  32.803  1.00  0.00           H  
ATOM   1790  CA  LEU   114      82.760  41.822  32.204  1.00  0.00           C  
ATOM   1791  HA  LEU   114      82.149  41.164  32.823  1.00  0.00           H  
ATOM   1792  CB  LEU   114      81.750  42.801  31.605  1.00  0.00           C  
ATOM   1793  HB2 LEU   114      82.209  43.312  30.759  1.00  0.00           H  
ATOM   1794  HB3 LEU   114      80.855  42.314  31.218  1.00  0.00           H  
ATOM   1795  CG  LEU   114      81.115  43.885  32.555  1.00  0.00           C  
ATOM   1796  HG  LEU   114      81.910  44.381  33.112  1.00  0.00           H  
ATOM   1797  CD1 LEU   114      80.219  44.819  31.856  1.00  0.00           C  
ATOM   1798 HD11 LEU   114      79.394  44.250  31.429  1.00  0.00           H  
ATOM   1799 HD12 LEU   114      79.795  45.519  32.576  1.00  0.00           H  
ATOM   1800 HD13 LEU   114      80.666  45.211  30.942  1.00  0.00           H  
ATOM   1801  CD2 LEU   114      80.269  43.212  33.583  1.00  0.00           C  
ATOM   1802 HD21 LEU   114      80.930  42.572  34.169  1.00  0.00           H  
ATOM   1803 HD22 LEU   114      79.831  43.864  34.339  1.00  0.00           H  
ATOM   1804 HD23 LEU   114      79.496  42.556  33.183  1.00  0.00           H  
ATOM   1805  C   LEU   114      83.454  40.936  31.082  1.00  0.00           C  
ATOM   1806  O   LEU   114      84.534  41.391  30.659  1.00  0.00           O  
ATOM   1807  N   PRO   115      82.894  39.783  30.655  1.00  0.00           N  
ATOM   1808  CD  PRO   115      81.658  39.202  31.146  1.00  0.00           C  
ATOM   1809  HD2 PRO   115      80.849  39.931  31.145  1.00  0.00           H  
ATOM   1810  HD3 PRO   115      81.800  38.863  32.173  1.00  0.00           H  
ATOM   1811  CG  PRO   115      81.421  37.963  30.256  1.00  0.00           C  
ATOM   1812  HG2 PRO   115      80.674  38.069  29.470  1.00  0.00           H  
ATOM   1813  HG3 PRO   115      81.025  37.047  30.694  1.00  0.00           H  
ATOM   1814  CB  PRO   115      82.765  37.733  29.515  1.00  0.00           C  
ATOM   1815  HB2 PRO   115      82.517  37.394  28.510  1.00  0.00           H  
ATOM   1816  HB3 PRO   115      83.439  37.192  30.179  1.00  0.00           H  
ATOM   1817  CA  PRO   115      83.458  39.049  29.517  1.00  0.00           C  
ATOM   1818  HA  PRO   115      84.487  38.866  29.828  1.00  0.00           H  
ATOM   1819  C   PRO   115      83.358  39.738  28.247  1.00  0.00           C  
ATOM   1820  O   PRO   115      82.481  40.570  28.035  1.00  0.00           O  
ATOM   1821  N   SER   116      84.201  39.366  27.220  1.00  0.00           N  
ATOM   1822  H   SER   116      84.909  38.705  27.506  1.00  0.00           H  
ATOM   1823  CA  SER   116      84.291  39.830  25.778  1.00  0.00           C  
ATOM   1824  HA  SER   116      83.961  40.869  25.809  1.00  0.00           H  
ATOM   1825  CB  SER   116      85.775  39.855  25.263  1.00  0.00           C  
ATOM   1826  HB2 SER   116      85.853  40.223  24.240  1.00  0.00           H  
ATOM   1827  HB3 SER   116      86.403  40.527  25.849  1.00  0.00           H  
ATOM   1828  OG  SER   116      86.290  38.522  25.331  1.00  0.00           O  
ATOM   1829  HG  SER   116      86.396  38.274  26.252  1.00  0.00           H  
ATOM   1830  C   SER   116      83.403  39.026  24.808  1.00  0.00           C  
ATOM   1831  O   SER   116      83.265  39.332  23.608  1.00  0.00           O  
ATOM   1832  N   ASP   117      82.782  37.885  25.279  1.00  0.00           N  
ATOM   1833  H   ASP   117      82.916  37.617  26.244  1.00  0.00           H  
ATOM   1834  CA  ASP   117      81.994  36.961  24.403  1.00  0.00           C  
ATOM   1835  HA  ASP   117      82.086  37.174  23.338  1.00  0.00           H  
ATOM   1836  CB  ASP   117      82.454  35.501  24.702  1.00  0.00           C  
ATOM   1837  HB2 ASP   117      83.477  35.346  24.360  1.00  0.00           H  
ATOM   1838  HB3 ASP   117      82.384  35.325  25.776  1.00  0.00           H  
ATOM   1839  CG  ASP   117      81.623  34.494  23.930  1.00  0.00           C  
ATOM   1840  OD1 ASP   117      81.803  33.349  24.357  1.00  0.00           O  
ATOM   1841  OD2 ASP   117      80.952  34.814  22.910  1.00  0.00           O  
ATOM   1842  C   ASP   117      80.475  37.066  24.759  1.00  0.00           C  
ATOM   1843  O   ASP   117      80.140  36.941  25.969  1.00  0.00           O  
ATOM   1844  N   PRO   118      79.557  37.282  23.744  1.00  0.00           N  
ATOM   1845  CD  PRO   118      79.742  37.778  22.329  1.00  0.00           C  
ATOM   1846  HD2 PRO   118      79.990  36.910  21.718  1.00  0.00           H  
ATOM   1847  HD3 PRO   118      80.461  38.595  22.379  1.00  0.00           H  
ATOM   1848  CG  PRO   118      78.443  38.344  21.874  1.00  0.00           C  
ATOM   1849  HG2 PRO   118      78.230  38.311  20.805  1.00  0.00           H  
ATOM   1850  HG3 PRO   118      78.187  39.367  22.147  1.00  0.00           H  
ATOM   1851  CB  PRO   118      77.460  37.396  22.583  1.00  0.00           C  
ATOM   1852  HB2 PRO   118      77.522  36.431  22.080  1.00  0.00           H  
ATOM   1853  HB3 PRO   118      76.468  37.831  22.710  1.00  0.00           H  
ATOM   1854  CA  PRO   118      78.130  37.352  23.965  1.00  0.00           C  
ATOM   1855  HA  PRO   118      77.817  38.186  24.592  1.00  0.00           H  
ATOM   1856  C   PRO   118      77.552  36.128  24.624  1.00  0.00           C  
ATOM   1857  O   PRO   118      76.598  36.263  25.419  1.00  0.00           O  
ATOM   1858  N   ALA   119      78.072  34.887  24.385  1.00  0.00           N  
ATOM   1859  H   ALA   119      78.875  34.808  23.778  1.00  0.00           H  
ATOM   1860  CA  ALA   119      77.621  33.674  25.029  1.00  0.00           C  
ATOM   1861  HA  ALA   119      76.544  33.511  25.024  1.00  0.00           H  
ATOM   1862  CB  ALA   119      78.180  32.560  24.127  1.00  0.00           C  
ATOM   1863  HB1 ALA   119      78.046  31.624  24.670  1.00  0.00           H  
ATOM   1864  HB2 ALA   119      77.846  32.628  23.092  1.00  0.00           H  
ATOM   1865  HB3 ALA   119      79.260  32.709  24.106  1.00  0.00           H  
ATOM   1866  C   ALA   119      78.071  33.690  26.522  1.00  0.00           C  
ATOM   1867  O   ALA   119      77.355  33.193  27.359  1.00  0.00           O  
ATOM   1868  N   GLU   120      79.239  34.215  26.913  1.00  0.00           N  
ATOM   1869  H   GLU   120      79.734  34.640  26.142  1.00  0.00           H  
ATOM   1870  CA  GLU   120      79.753  34.141  28.271  1.00  0.00           C  
ATOM   1871  HA  GLU   120      79.382  33.183  28.636  1.00  0.00           H  
ATOM   1872  CB  GLU   120      81.319  34.214  28.242  1.00  0.00           C  
ATOM   1873  HB2 GLU   120      81.714  33.387  27.653  1.00  0.00           H  
ATOM   1874  HB3 GLU   120      81.551  35.173  27.778  1.00  0.00           H  
ATOM   1875  CG  GLU   120      82.077  34.169  29.538  1.00  0.00           C  
ATOM   1876  HG2 GLU   120      83.143  34.168  29.309  1.00  0.00           H  
ATOM   1877  HG3 GLU   120      81.836  35.022  30.173  1.00  0.00           H  
ATOM   1878  CD  GLU   120      81.591  32.835  30.236  1.00  0.00           C  
ATOM   1879  OE1 GLU   120      81.753  32.623  31.442  1.00  0.00           O  
ATOM   1880  OE2 GLU   120      81.249  31.844  29.515  1.00  0.00           O  
ATOM   1881  C   GLU   120      79.034  35.273  29.129  1.00  0.00           C  
ATOM   1882  O   GLU   120      78.633  34.983  30.280  1.00  0.00           O  
ATOM   1883  N   ARG   121      78.782  36.459  28.550  1.00  0.00           N  
ATOM   1884  H   ARG   121      79.171  36.597  27.629  1.00  0.00           H  
ATOM   1885  CA  ARG   121      77.825  37.372  29.083  1.00  0.00           C  
ATOM   1886  HA  ARG   121      78.188  37.740  30.043  1.00  0.00           H  
ATOM   1887  CB  ARG   121      77.653  38.558  28.151  1.00  0.00           C  
ATOM   1888  HB2 ARG   121      77.507  38.064  27.191  1.00  0.00           H  
ATOM   1889  HB3 ARG   121      76.761  39.109  28.448  1.00  0.00           H  
ATOM   1890  CG  ARG   121      78.829  39.523  27.973  1.00  0.00           C  
ATOM   1891  HG2 ARG   121      78.851  40.146  28.867  1.00  0.00           H  
ATOM   1892  HG3 ARG   121      79.655  38.880  27.671  1.00  0.00           H  
ATOM   1893  CD  ARG   121      78.576  40.418  26.691  1.00  0.00           C  
ATOM   1894  HD2 ARG   121      78.025  39.816  25.970  1.00  0.00           H  
ATOM   1895  HD3 ARG   121      78.004  41.270  27.059  1.00  0.00           H  
ATOM   1896  NE  ARG   121      79.861  40.899  26.219  1.00  0.00           N  
ATOM   1897  HE  ARG   121      80.655  40.783  26.831  1.00  0.00           H  
ATOM   1898  CZ  ARG   121      80.274  41.294  25.001  1.00  0.00           C  
ATOM   1899  NH1 ARG   121      79.449  41.371  24.002  1.00  0.00           N  
ATOM   1900 HH11 ARG   121      78.501  41.023  24.032  1.00  0.00           H  
ATOM   1901 HH12 ARG   121      79.880  41.718  23.157  1.00  0.00           H  
ATOM   1902  NH2 ARG   121      81.437  41.711  24.838  1.00  0.00           N  
ATOM   1903 HH21 ARG   121      81.976  42.007  25.640  1.00  0.00           H  
ATOM   1904 HH22 ARG   121      81.533  41.993  23.873  1.00  0.00           H  
ATOM   1905  C   ARG   121      76.436  36.717  29.339  1.00  0.00           C  
ATOM   1906  O   ARG   121      75.875  36.884  30.362  1.00  0.00           O  
ATOM   1907  N   LYS   122      75.939  35.992  28.321  1.00  0.00           N  
ATOM   1908  H   LYS   122      76.399  35.954  27.423  1.00  0.00           H  
ATOM   1909  CA  LYS   122      74.606  35.351  28.455  1.00  0.00           C  
ATOM   1910  HA  LYS   122      73.908  36.117  28.793  1.00  0.00           H  
ATOM   1911  CB  LYS   122      74.154  34.786  27.084  1.00  0.00           C  
ATOM   1912  HB2 LYS   122      74.211  35.481  26.246  1.00  0.00           H  
ATOM   1913  HB3 LYS   122      74.907  34.011  26.944  1.00  0.00           H  
ATOM   1914  CG  LYS   122      72.912  33.976  27.013  1.00  0.00           C  
ATOM   1915  HG2 LYS   122      73.027  33.138  27.700  1.00  0.00           H  
ATOM   1916  HG3 LYS   122      72.100  34.498  27.518  1.00  0.00           H  
ATOM   1917  CD  LYS   122      72.562  33.539  25.568  1.00  0.00           C  
ATOM   1918  HD2 LYS   122      73.479  33.474  24.983  1.00  0.00           H  
ATOM   1919  HD3 LYS   122      72.233  32.501  25.539  1.00  0.00           H  
ATOM   1920  CE  LYS   122      71.709  34.453  24.743  1.00  0.00           C  
ATOM   1921  HE2 LYS   122      70.837  34.646  25.367  1.00  0.00           H  
ATOM   1922  HE3 LYS   122      72.240  35.403  24.674  1.00  0.00           H  
ATOM   1923  NZ  LYS   122      71.344  34.079  23.400  1.00  0.00           N  
ATOM   1924  HZ1 LYS   122      70.637  34.753  23.141  1.00  0.00           H  
ATOM   1925  HZ2 LYS   122      72.206  34.154  22.879  1.00  0.00           H  
ATOM   1926  HZ3 LYS   122      71.034  33.118  23.375  1.00  0.00           H  
ATOM   1927  C   LYS   122      74.612  34.219  29.500  1.00  0.00           C  
ATOM   1928  O   LYS   122      73.618  34.037  30.219  1.00  0.00           O  
ATOM   1929  N   ASP   123      75.725  33.500  29.687  1.00  0.00           N  
ATOM   1930  H   ASP   123      76.452  33.500  28.986  1.00  0.00           H  
ATOM   1931  CA  ASP   123      75.859  32.492  30.758  1.00  0.00           C  
ATOM   1932  HA  ASP   123      75.067  31.744  30.753  1.00  0.00           H  
ATOM   1933  CB  ASP   123      77.137  31.681  30.394  1.00  0.00           C  
ATOM   1934  HB2 ASP   123      78.061  32.238  30.239  1.00  0.00           H  
ATOM   1935  HB3 ASP   123      77.396  31.125  31.295  1.00  0.00           H  
ATOM   1936  CG  ASP   123      76.958  30.731  29.313  1.00  0.00           C  
ATOM   1937  OD1 ASP   123      75.891  30.304  28.892  1.00  0.00           O  
ATOM   1938  OD2 ASP   123      78.014  30.252  28.870  1.00  0.00           O  
ATOM   1939  C   ASP   123      75.933  33.146  32.182  1.00  0.00           C  
ATOM   1940  O   ASP   123      75.350  32.599  33.126  1.00  0.00           O  
ATOM   1941  N   MET   124      76.615  34.304  32.258  1.00  0.00           N  
ATOM   1942  H   MET   124      77.120  34.554  31.420  1.00  0.00           H  
ATOM   1943  CA  MET   124      76.665  35.165  33.452  1.00  0.00           C  
ATOM   1944  HA  MET   124      77.186  34.636  34.250  1.00  0.00           H  
ATOM   1945  CB  MET   124      77.476  36.459  33.280  1.00  0.00           C  
ATOM   1946  HB2 MET   124      78.450  36.188  32.871  1.00  0.00           H  
ATOM   1947  HB3 MET   124      76.983  37.142  32.588  1.00  0.00           H  
ATOM   1948  CG  MET   124      77.763  37.091  34.655  1.00  0.00           C  
ATOM   1949  HG2 MET   124      78.329  38.010  34.505  1.00  0.00           H  
ATOM   1950  HG3 MET   124      76.762  37.326  35.015  1.00  0.00           H  
ATOM   1951  SD  MET   124      78.764  35.980  35.703  1.00  0.00           S  
ATOM   1952  CE  MET   124      80.265  35.701  34.742  1.00  0.00           C  
ATOM   1953  HE1 MET   124      80.617  36.676  34.405  1.00  0.00           H  
ATOM   1954  HE2 MET   124      81.126  35.336  35.302  1.00  0.00           H  
ATOM   1955  HE3 MET   124      80.125  35.185  33.792  1.00  0.00           H  
ATOM   1956  C   MET   124      75.193  35.515  33.997  1.00  0.00           C  
ATOM   1957  O   MET   124      74.904  35.493  35.217  1.00  0.00           O  
ATOM   1958  N   GLN   125      74.257  35.796  33.073  1.00  0.00           N  
ATOM   1959  H   GLN   125      74.499  35.670  32.100  1.00  0.00           H  
ATOM   1960  CA  GLN   125      72.835  35.925  33.403  1.00  0.00           C  
ATOM   1961  HA  GLN   125      72.866  36.572  34.280  1.00  0.00           H  
ATOM   1962  CB  GLN   125      72.024  36.694  32.370  1.00  0.00           C  
ATOM   1963  HB2 GLN   125      72.659  37.570  32.233  1.00  0.00           H  
ATOM   1964  HB3 GLN   125      71.899  36.054  31.497  1.00  0.00           H  
ATOM   1965  CG  GLN   125      70.661  37.125  32.944  1.00  0.00           C  
ATOM   1966  HG2 GLN   125      70.135  37.766  32.237  1.00  0.00           H  
ATOM   1967  HG3 GLN   125      69.995  36.310  33.226  1.00  0.00           H  
ATOM   1968  CD  GLN   125      70.865  38.151  34.059  1.00  0.00           C  
ATOM   1969  OE1 GLN   125      71.250  39.308  33.846  1.00  0.00           O  
ATOM   1970  NE2 GLN   125      70.867  37.864  35.385  1.00  0.00           N  
ATOM   1971 HE21 GLN   125      71.318  38.480  36.046  1.00  0.00           H  
ATOM   1972 HE22 GLN   125      70.658  36.908  35.634  1.00  0.00           H  
ATOM   1973  C   GLN   125      72.209  34.643  33.895  1.00  0.00           C  
ATOM   1974  O   GLN   125      71.346  34.664  34.772  1.00  0.00           O  
ATOM   1975  N   THR   126      72.612  33.523  33.298  1.00  0.00           N  
ATOM   1976  H   THR   126      73.465  33.687  32.783  1.00  0.00           H  
ATOM   1977  CA  THR   126      72.198  32.222  33.764  1.00  0.00           C  
ATOM   1978  HA  THR   126      71.108  32.210  33.806  1.00  0.00           H  
ATOM   1979  CB  THR   126      72.566  31.043  32.893  1.00  0.00           C  
ATOM   1980  HB  THR   126      73.632  30.818  32.864  1.00  0.00           H  
ATOM   1981  CG2 THR   126      71.978  29.660  33.243  1.00  0.00           C  
ATOM   1982 HG21 THR   126      72.159  29.444  34.296  1.00  0.00           H  
ATOM   1983 HG22 THR   126      70.925  29.541  32.986  1.00  0.00           H  
ATOM   1984 HG23 THR   126      72.577  28.989  32.627  1.00  0.00           H  
ATOM   1985  OG1 THR   126      72.179  31.207  31.590  1.00  0.00           O  
ATOM   1986  HG1 THR   126      72.642  30.566  31.046  1.00  0.00           H  
ATOM   1987  C   THR   126      72.634  31.989  35.240  1.00  0.00           C  
ATOM   1988  O   THR   126      71.825  31.489  36.031  1.00  0.00           O  
ATOM   1989  N   LYS   127      73.809  32.442  35.652  1.00  0.00           N  
ATOM   1990  H   LYS   127      74.535  32.690  34.995  1.00  0.00           H  
ATOM   1991  CA  LYS   127      74.432  32.226  36.972  1.00  0.00           C  
ATOM   1992  HA  LYS   127      74.315  31.252  37.447  1.00  0.00           H  
ATOM   1993  CB  LYS   127      75.939  32.500  36.911  1.00  0.00           C  
ATOM   1994  HB2 LYS   127      76.086  33.363  36.261  1.00  0.00           H  
ATOM   1995  HB3 LYS   127      76.246  32.800  37.912  1.00  0.00           H  
ATOM   1996  CG  LYS   127      76.804  31.309  36.472  1.00  0.00           C  
ATOM   1997  HG2 LYS   127      77.119  30.849  37.409  1.00  0.00           H  
ATOM   1998  HG3 LYS   127      76.251  30.546  35.925  1.00  0.00           H  
ATOM   1999  CD  LYS   127      78.085  31.831  35.570  1.00  0.00           C  
ATOM   2000  HD2 LYS   127      77.696  31.902  34.555  1.00  0.00           H  
ATOM   2001  HD3 LYS   127      78.526  32.761  35.928  1.00  0.00           H  
ATOM   2002  CE  LYS   127      79.180  30.754  35.623  1.00  0.00           C  
ATOM   2003  HE2 LYS   127      79.609  30.769  36.625  1.00  0.00           H  
ATOM   2004  HE3 LYS   127      78.804  29.755  35.403  1.00  0.00           H  
ATOM   2005  NZ  LYS   127      80.278  31.150  34.722  1.00  0.00           N  
ATOM   2006  HZ1 LYS   127      80.933  30.419  34.485  1.00  0.00           H  
ATOM   2007  HZ2 LYS   127      79.909  31.520  33.858  1.00  0.00           H  
ATOM   2008  HZ3 LYS   127      80.766  31.925  35.148  1.00  0.00           H  
ATOM   2009  C   LYS   127      73.805  33.108  38.016  1.00  0.00           C  
ATOM   2010  O   LYS   127      73.684  32.730  39.187  1.00  0.00           O  
ATOM   2011  N   GLU   128      73.370  34.336  37.729  1.00  0.00           N  
ATOM   2012  H   GLU   128      73.514  34.509  36.745  1.00  0.00           H  
ATOM   2013  CA  GLU   128      72.552  35.244  38.678  1.00  0.00           C  
ATOM   2014  HA  GLU   128      72.991  35.168  39.673  1.00  0.00           H  
ATOM   2015  CB  GLU   128      72.500  36.689  38.217  1.00  0.00           C  
ATOM   2016  HB2 GLU   128      73.395  36.987  37.670  1.00  0.00           H  
ATOM   2017  HB3 GLU   128      71.697  36.675  37.480  1.00  0.00           H  
ATOM   2018  CG  GLU   128      72.127  37.748  39.291  1.00  0.00           C  
ATOM   2019  HG2 GLU   128      71.138  37.625  39.733  1.00  0.00           H  
ATOM   2020  HG3 GLU   128      72.800  37.628  40.139  1.00  0.00           H  
ATOM   2021  CD  GLU   128      72.212  39.188  38.687  1.00  0.00           C  
ATOM   2022  OE1 GLU   128      71.789  39.384  37.546  1.00  0.00           O  
ATOM   2023  OE2 GLU   128      72.530  40.157  39.453  1.00  0.00           O  
ATOM   2024  C   GLU   128      71.103  34.774  38.727  1.00  0.00           C  
ATOM   2025  O   GLU   128      70.512  34.821  39.823  1.00  0.00           O  
ATOM   2026  N   LEU   129      70.592  34.366  37.573  1.00  0.00           N  
ATOM   2027  H   LEU   129      71.143  34.392  36.727  1.00  0.00           H  
ATOM   2028  CA  LEU   129      69.324  33.669  37.549  1.00  0.00           C  
ATOM   2029  HA  LEU   129      68.641  34.341  38.068  1.00  0.00           H  
ATOM   2030  CB  LEU   129      68.946  33.574  36.079  1.00  0.00           C  
ATOM   2031  HB2 LEU   129      68.927  34.587  35.676  1.00  0.00           H  
ATOM   2032  HB3 LEU   129      69.797  32.987  35.731  1.00  0.00           H  
ATOM   2033  CG  LEU   129      67.615  32.858  35.632  1.00  0.00           C  
ATOM   2034  HG  LEU   129      67.695  31.794  35.858  1.00  0.00           H  
ATOM   2035  CD1 LEU   129      66.406  33.390  36.325  1.00  0.00           C  
ATOM   2036 HD11 LEU   129      65.539  33.021  35.776  1.00  0.00           H  
ATOM   2037 HD12 LEU   129      66.196  33.159  37.369  1.00  0.00           H  
ATOM   2038 HD13 LEU   129      66.338  34.462  36.140  1.00  0.00           H  
ATOM   2039  CD2 LEU   129      67.440  33.038  34.070  1.00  0.00           C  
ATOM   2040 HD21 LEU   129      68.302  32.636  33.536  1.00  0.00           H  
ATOM   2041 HD22 LEU   129      66.433  32.747  33.772  1.00  0.00           H  
ATOM   2042 HD23 LEU   129      67.502  34.121  33.964  1.00  0.00           H  
ATOM   2043  C   LEU   129      69.301  32.418  38.469  1.00  0.00           C  
ATOM   2044  O   LEU   129      68.393  32.342  39.334  1.00  0.00           O  
ATOM   2045  N   ASN   130      70.169  31.448  38.316  1.00  0.00           N  
ATOM   2046  H   ASN   130      70.825  31.546  37.555  1.00  0.00           H  
ATOM   2047  CA  ASN   130      70.089  30.157  39.022  1.00  0.00           C  
ATOM   2048  HA  ASN   130      69.015  30.009  39.132  1.00  0.00           H  
ATOM   2049  CB  ASN   130      70.548  29.067  38.061  1.00  0.00           C  
ATOM   2050  HB2 ASN   130      70.245  28.141  38.550  1.00  0.00           H  
ATOM   2051  HB3 ASN   130      70.140  29.166  37.055  1.00  0.00           H  
ATOM   2052  CG  ASN   130      72.027  28.927  37.838  1.00  0.00           C  
ATOM   2053  OD1 ASN   130      72.881  29.424  38.546  1.00  0.00           O  
ATOM   2054  ND2 ASN   130      72.318  28.076  36.942  1.00  0.00           N  
ATOM   2055 HD21 ASN   130      73.251  27.801  36.669  1.00  0.00           H  
ATOM   2056 HD22 ASN   130      71.577  27.705  36.365  1.00  0.00           H  
ATOM   2057  C   ASN   130      70.610  30.098  40.441  1.00  0.00           C  
ATOM   2058  O   ASN   130      69.953  29.530  41.276  1.00  0.00           O  
ATOM   2059  N   ASN   131      71.755  30.780  40.768  1.00  0.00           N  
ATOM   2060  H   ASN   131      72.173  31.316  40.021  1.00  0.00           H  
ATOM   2061  CA  ASN   131      72.159  30.879  42.155  1.00  0.00           C  
ATOM   2062  HA  ASN   131      72.223  29.893  42.615  1.00  0.00           H  
ATOM   2063  CB  ASN   131      73.571  31.413  42.342  1.00  0.00           C  
ATOM   2064  HB2 ASN   131      73.644  32.394  41.873  1.00  0.00           H  
ATOM   2065  HB3 ASN   131      73.720  31.500  43.419  1.00  0.00           H  
ATOM   2066  CG  ASN   131      74.718  30.571  41.833  1.00  0.00           C  
ATOM   2067  OD1 ASN   131      75.467  29.988  42.606  1.00  0.00           O  
ATOM   2068  ND2 ASN   131      74.996  30.567  40.537  1.00  0.00           N  
ATOM   2069 HD21 ASN   131      75.683  29.877  40.268  1.00  0.00           H  
ATOM   2070 HD22 ASN   131      74.626  31.211  39.852  1.00  0.00           H  
ATOM   2071  C   ASN   131      71.169  31.835  42.930  1.00  0.00           C  
ATOM   2072  O   ASN   131      70.936  31.663  44.161  1.00  0.00           O  
ATOM   2073  N   GLY   132      70.499  32.744  42.207  1.00  0.00           N  
ATOM   2074  H   GLY   132      70.751  32.815  41.231  1.00  0.00           H  
ATOM   2075  CA  GLY   132      69.236  33.446  42.601  1.00  0.00           C  
ATOM   2076  HA2 GLY   132      69.355  34.123  43.447  1.00  0.00           H  
ATOM   2077  HA3 GLY   132      68.878  34.040  41.760  1.00  0.00           H  
ATOM   2078  C   GLY   132      68.147  32.480  42.959  1.00  0.00           C  
ATOM   2079  O   GLY   132      67.695  32.436  44.098  1.00  0.00           O  
ATOM   2080  N   ARG   133      67.791  31.657  42.005  1.00  0.00           N  
ATOM   2081  H   ARG   133      67.922  32.123  41.119  1.00  0.00           H  
ATOM   2082  CA  ARG   133      66.795  30.603  42.259  1.00  0.00           C  
ATOM   2083  HA  ARG   133      65.884  31.122  42.556  1.00  0.00           H  
ATOM   2084  CB  ARG   133      66.504  29.848  40.940  1.00  0.00           C  
ATOM   2085  HB2 ARG   133      67.432  29.747  40.377  1.00  0.00           H  
ATOM   2086  HB3 ARG   133      66.246  28.824  41.211  1.00  0.00           H  
ATOM   2087  CG  ARG   133      65.407  30.472  40.046  1.00  0.00           C  
ATOM   2088  HG2 ARG   133      64.495  30.483  40.645  1.00  0.00           H  
ATOM   2089  HG3 ARG   133      65.709  31.449  39.670  1.00  0.00           H  
ATOM   2090  CD  ARG   133      65.235  29.536  38.806  1.00  0.00           C  
ATOM   2091  HD2 ARG   133      66.227  29.418  38.370  1.00  0.00           H  
ATOM   2092  HD3 ARG   133      64.920  28.558  39.170  1.00  0.00           H  
ATOM   2093  NE  ARG   133      64.459  30.086  37.725  1.00  0.00           N  
ATOM   2094  HE  ARG   133      63.689  30.708  37.925  1.00  0.00           H  
ATOM   2095  CZ  ARG   133      64.515  29.753  36.468  1.00  0.00           C  
ATOM   2096  NH1 ARG   133      65.183  28.769  36.040  1.00  0.00           N  
ATOM   2097 HH11 ARG   133      65.760  28.286  36.714  1.00  0.00           H  
ATOM   2098 HH12 ARG   133      65.383  28.705  35.052  1.00  0.00           H  
ATOM   2099  NH2 ARG   133      63.790  30.475  35.617  1.00  0.00           N  
ATOM   2100 HH21 ARG   133      63.211  31.199  36.020  1.00  0.00           H  
ATOM   2101 HH22 ARG   133      63.579  30.077  34.714  1.00  0.00           H  
ATOM   2102  C   ARG   133      67.101  29.665  43.435  1.00  0.00           C  
ATOM   2103  O   ARG   133      66.196  29.230  44.146  1.00  0.00           O  
ATOM   2104  N   LEU   134      68.346  29.377  43.751  1.00  0.00           N  
ATOM   2105  H   LEU   134      69.040  29.671  43.078  1.00  0.00           H  
ATOM   2106  CA  LEU   134      68.809  28.426  44.755  1.00  0.00           C  
ATOM   2107  HA  LEU   134      68.143  27.565  44.804  1.00  0.00           H  
ATOM   2108  CB  LEU   134      70.278  28.008  44.294  1.00  0.00           C  
ATOM   2109  HB2 LEU   134      70.366  27.816  43.225  1.00  0.00           H  
ATOM   2110  HB3 LEU   134      70.866  28.921  44.387  1.00  0.00           H  
ATOM   2111  CG  LEU   134      70.930  27.026  45.333  1.00  0.00           C  
ATOM   2112  HG  LEU   134      70.890  27.507  46.310  1.00  0.00           H  
ATOM   2113  CD1 LEU   134      70.296  25.624  45.356  1.00  0.00           C  
ATOM   2114 HD11 LEU   134      70.227  25.143  44.380  1.00  0.00           H  
ATOM   2115 HD12 LEU   134      70.933  24.979  45.961  1.00  0.00           H  
ATOM   2116 HD13 LEU   134      69.323  25.668  45.845  1.00  0.00           H  
ATOM   2117  CD2 LEU   134      72.409  26.918  44.886  1.00  0.00           C  
ATOM   2118 HD21 LEU   134      72.907  27.868  45.078  1.00  0.00           H  
ATOM   2119 HD22 LEU   134      72.831  26.232  45.621  1.00  0.00           H  
ATOM   2120 HD23 LEU   134      72.559  26.619  43.849  1.00  0.00           H  
ATOM   2121  C   LEU   134      68.758  29.142  46.097  1.00  0.00           C  
ATOM   2122  O   LEU   134      68.349  28.488  47.065  1.00  0.00           O  
ATOM   2123  N   ALA   135      69.002  30.420  46.143  1.00  0.00           N  
ATOM   2124  H   ALA   135      69.327  30.857  45.292  1.00  0.00           H  
ATOM   2125  CA  ALA   135      68.862  31.235  47.278  1.00  0.00           C  
ATOM   2126  HA  ALA   135      69.228  30.677  48.140  1.00  0.00           H  
ATOM   2127  CB  ALA   135      69.594  32.519  47.148  1.00  0.00           C  
ATOM   2128  HB1 ALA   135      69.207  33.034  46.268  1.00  0.00           H  
ATOM   2129  HB2 ALA   135      69.498  33.085  48.075  1.00  0.00           H  
ATOM   2130  HB3 ALA   135      70.628  32.207  47.008  1.00  0.00           H  
ATOM   2131  C   ALA   135      67.398  31.530  47.604  1.00  0.00           C  
ATOM   2132  O   ALA   135      67.079  31.816  48.796  1.00  0.00           O  
ATOM   2133  N   MET   136      66.446  31.537  46.638  1.00  0.00           N  
ATOM   2134  H   MET   136      66.682  31.381  45.668  1.00  0.00           H  
ATOM   2135  CA  MET   136      64.976  31.663  46.943  1.00  0.00           C  
ATOM   2136  HA  MET   136      64.829  32.394  47.738  1.00  0.00           H  
ATOM   2137  CB  MET   136      64.175  32.090  45.722  1.00  0.00           C  
ATOM   2138  HB2 MET   136      64.419  31.439  44.882  1.00  0.00           H  
ATOM   2139  HB3 MET   136      63.130  31.909  45.974  1.00  0.00           H  
ATOM   2140  CG  MET   136      64.355  33.586  45.346  1.00  0.00           C  
ATOM   2141  HG2 MET   136      63.858  34.075  46.183  1.00  0.00           H  
ATOM   2142  HG3 MET   136      65.394  33.916  45.372  1.00  0.00           H  
ATOM   2143  SD  MET   136      63.486  34.102  43.833  1.00  0.00           S  
ATOM   2144  CE  MET   136      64.410  33.298  42.477  1.00  0.00           C  
ATOM   2145  HE1 MET   136      65.468  33.538  42.581  1.00  0.00           H  
ATOM   2146  HE2 MET   136      64.191  32.230  42.495  1.00  0.00           H  
ATOM   2147  HE3 MET   136      64.043  33.639  41.509  1.00  0.00           H  
ATOM   2148  C   MET   136      64.425  30.365  47.691  1.00  0.00           C  
ATOM   2149  O   MET   136      63.588  30.446  48.608  1.00  0.00           O  
ATOM   2150  N   ILE   137      65.027  29.184  47.340  1.00  0.00           N  
ATOM   2151  H   ILE   137      65.666  29.215  46.558  1.00  0.00           H  
ATOM   2152  CA  ILE   137      64.842  27.913  48.084  1.00  0.00           C  
ATOM   2153  HA  ILE   137      63.782  27.780  48.301  1.00  0.00           H  
ATOM   2154  CB  ILE   137      65.378  26.635  47.295  1.00  0.00           C  
ATOM   2155  HB  ILE   137      66.225  26.896  46.660  1.00  0.00           H  
ATOM   2156  CG2 ILE   137      65.878  25.504  48.211  1.00  0.00           C  
ATOM   2157 HG21 ILE   137      65.986  24.603  47.607  1.00  0.00           H  
ATOM   2158 HG22 ILE   137      66.760  25.779  48.790  1.00  0.00           H  
ATOM   2159 HG23 ILE   137      65.093  25.177  48.893  1.00  0.00           H  
ATOM   2160  CG1 ILE   137      64.256  26.118  46.374  1.00  0.00           C  
ATOM   2161 HG12 ILE   137      63.643  25.543  47.069  1.00  0.00           H  
ATOM   2162 HG13 ILE   137      63.713  26.953  45.932  1.00  0.00           H  
ATOM   2163  CD1 ILE   137      64.742  25.237  45.216  1.00  0.00           C  
ATOM   2164 HD11 ILE   137      64.877  24.222  45.588  1.00  0.00           H  
ATOM   2165 HD12 ILE   137      64.059  25.082  44.381  1.00  0.00           H  
ATOM   2166 HD13 ILE   137      65.655  25.624  44.764  1.00  0.00           H  
ATOM   2167  C   ILE   137      65.459  28.094  49.480  1.00  0.00           C  
ATOM   2168  O   ILE   137      64.831  27.725  50.449  1.00  0.00           O  
ATOM   2169  N   ALA   138      66.691  28.586  49.564  1.00  0.00           N  
ATOM   2170  H   ALA   138      67.166  28.798  48.699  1.00  0.00           H  
ATOM   2171  CA  ALA   138      67.341  28.726  50.871  1.00  0.00           C  
ATOM   2172  HA  ALA   138      67.234  27.743  51.328  1.00  0.00           H  
ATOM   2173  CB  ALA   138      68.832  28.958  50.732  1.00  0.00           C  
ATOM   2174  HB1 ALA   138      69.436  28.624  51.575  1.00  0.00           H  
ATOM   2175  HB2 ALA   138      69.189  28.532  49.794  1.00  0.00           H  
ATOM   2176  HB3 ALA   138      68.849  30.042  50.622  1.00  0.00           H  
ATOM   2177  C   ALA   138      66.662  29.741  51.832  1.00  0.00           C  
ATOM   2178  O   ALA   138      66.704  29.409  53.067  1.00  0.00           O  
ATOM   2179  N   ILE   139      66.115  30.892  51.419  1.00  0.00           N  
ATOM   2180  H   ILE   139      66.110  31.114  50.433  1.00  0.00           H  
ATOM   2181  CA  ILE   139      65.275  31.756  52.264  1.00  0.00           C  
ATOM   2182  HA  ILE   139      65.736  31.851  53.247  1.00  0.00           H  
ATOM   2183  CB  ILE   139      65.248  33.184  51.618  1.00  0.00           C  
ATOM   2184  HB  ILE   139      66.175  33.476  51.125  1.00  0.00           H  
ATOM   2185  CG2 ILE   139      64.175  33.333  50.542  1.00  0.00           C  
ATOM   2186 HG21 ILE   139      63.152  33.184  50.888  1.00  0.00           H  
ATOM   2187 HG22 ILE   139      64.261  34.285  50.018  1.00  0.00           H  
ATOM   2188 HG23 ILE   139      64.265  32.462  49.892  1.00  0.00           H  
ATOM   2189  CG1 ILE   139      65.199  34.312  52.662  1.00  0.00           C  
ATOM   2190 HG12 ILE   139      64.897  35.217  52.135  1.00  0.00           H  
ATOM   2191 HG13 ILE   139      64.363  34.123  53.337  1.00  0.00           H  
ATOM   2192  CD1 ILE   139      66.576  34.451  53.397  1.00  0.00           C  
ATOM   2193 HD11 ILE   139      67.053  33.489  53.584  1.00  0.00           H  
ATOM   2194 HD12 ILE   139      67.248  34.997  52.735  1.00  0.00           H  
ATOM   2195 HD13 ILE   139      66.502  35.062  54.297  1.00  0.00           H  
ATOM   2196  C   ILE   139      63.877  31.090  52.561  1.00  0.00           C  
ATOM   2197  O   ILE   139      63.389  31.400  53.652  1.00  0.00           O  
ATOM   2198  N   ALA   140      63.252  30.286  51.674  1.00  0.00           N  
ATOM   2199  H   ALA   140      63.650  30.244  50.747  1.00  0.00           H  
ATOM   2200  CA  ALA   140      62.053  29.473  51.954  1.00  0.00           C  
ATOM   2201  HA  ALA   140      61.359  30.223  52.331  1.00  0.00           H  
ATOM   2202  CB  ALA   140      61.626  28.844  50.627  1.00  0.00           C  
ATOM   2203  HB1 ALA   140      61.622  29.585  49.827  1.00  0.00           H  
ATOM   2204  HB2 ALA   140      62.194  28.003  50.227  1.00  0.00           H  
ATOM   2205  HB3 ALA   140      60.634  28.402  50.717  1.00  0.00           H  
ATOM   2206  C   ALA   140      62.296  28.439  52.992  1.00  0.00           C  
ATOM   2207  O   ALA   140      61.422  27.950  53.743  1.00  0.00           O  
ATOM   2208  N   ALA   141      63.552  28.047  53.179  1.00  0.00           N  
ATOM   2209  H   ALA   141      64.199  28.317  52.452  1.00  0.00           H  
ATOM   2210  CA  ALA   141      64.018  27.098  54.179  1.00  0.00           C  
ATOM   2211  HA  ALA   141      63.255  26.359  54.422  1.00  0.00           H  
ATOM   2212  CB  ALA   141      65.305  26.344  53.670  1.00  0.00           C  
ATOM   2213  HB1 ALA   141      65.393  25.467  54.311  1.00  0.00           H  
ATOM   2214  HB2 ALA   141      65.055  26.061  52.647  1.00  0.00           H  
ATOM   2215  HB3 ALA   141      66.149  27.026  53.763  1.00  0.00           H  
ATOM   2216  C   ALA   141      64.323  27.812  55.508  1.00  0.00           C  
ATOM   2217  O   ALA   141      63.759  27.516  56.558  1.00  0.00           O  
ATOM   2218  N   PHE   142      64.971  28.970  55.397  1.00  0.00           N  
ATOM   2219  H   PHE   142      65.432  29.165  54.520  1.00  0.00           H  
ATOM   2220  CA  PHE   142      65.224  29.775  56.637  1.00  0.00           C  
ATOM   2221  HA  PHE   142      65.804  29.293  57.424  1.00  0.00           H  
ATOM   2222  CB  PHE   142      66.095  30.934  56.111  1.00  0.00           C  
ATOM   2223  HB2 PHE   142      67.088  30.590  55.821  1.00  0.00           H  
ATOM   2224  HB3 PHE   142      65.556  31.246  55.216  1.00  0.00           H  
ATOM   2225  CG  PHE   142      66.247  32.128  57.075  1.00  0.00           C  
ATOM   2226  CD1 PHE   142      67.140  32.162  58.187  1.00  0.00           C  
ATOM   2227  HD1 PHE   142      67.715  31.274  58.401  1.00  0.00           H  
ATOM   2228  CE1 PHE   142      67.464  33.357  58.785  1.00  0.00           C  
ATOM   2229  HE1 PHE   142      68.298  33.544  59.445  1.00  0.00           H  
ATOM   2230  CZ  PHE   142      66.821  34.539  58.408  1.00  0.00           C  
ATOM   2231  HZ  PHE   142      66.905  35.447  58.988  1.00  0.00           H  
ATOM   2232  CE2 PHE   142      65.799  34.475  57.498  1.00  0.00           C  
ATOM   2233  HE2 PHE   142      65.207  35.337  57.230  1.00  0.00           H  
ATOM   2234  CD2 PHE   142      65.556  33.315  56.772  1.00  0.00           C  
ATOM   2235  HD2 PHE   142      64.868  33.334  55.940  1.00  0.00           H  
ATOM   2236  C   PHE   142      63.947  30.159  57.367  1.00  0.00           C  
ATOM   2237  O   PHE   142      63.764  29.804  58.563  1.00  0.00           O  
ATOM   2238  N   VAL   143      62.936  30.658  56.690  1.00  0.00           N  
ATOM   2239  H   VAL   143      63.153  30.750  55.708  1.00  0.00           H  
ATOM   2240  CA  VAL   143      61.600  30.987  57.289  1.00  0.00           C  
ATOM   2241  HA  VAL   143      61.802  31.689  58.099  1.00  0.00           H  
ATOM   2242  CB  VAL   143      60.714  31.776  56.313  1.00  0.00           C  
ATOM   2243  HB  VAL   143      61.301  32.668  56.099  1.00  0.00           H  
ATOM   2244  CG1 VAL   143      60.305  30.973  55.098  1.00  0.00           C  
ATOM   2245 HG11 VAL   143      59.705  30.161  55.510  1.00  0.00           H  
ATOM   2246 HG12 VAL   143      59.748  31.574  54.380  1.00  0.00           H  
ATOM   2247 HG13 VAL   143      61.103  30.417  54.606  1.00  0.00           H  
ATOM   2248  CG2 VAL   143      59.510  32.440  57.040  1.00  0.00           C  
ATOM   2249 HG21 VAL   143      58.911  33.111  56.425  1.00  0.00           H  
ATOM   2250 HG22 VAL   143      58.965  31.565  57.396  1.00  0.00           H  
ATOM   2251 HG23 VAL   143      59.767  33.076  57.887  1.00  0.00           H  
ATOM   2252  C   VAL   143      60.801  29.859  58.044  1.00  0.00           C  
ATOM   2253  O   VAL   143      60.432  30.012  59.198  1.00  0.00           O  
ATOM   2254  N   ALA   144      60.639  28.714  57.396  1.00  0.00           N  
ATOM   2255  H   ALA   144      60.720  28.739  56.389  1.00  0.00           H  
ATOM   2256  CA  ALA   144      60.112  27.461  57.917  1.00  0.00           C  
ATOM   2257  HA  ALA   144      59.138  27.637  58.372  1.00  0.00           H  
ATOM   2258  CB  ALA   144      60.067  26.447  56.799  1.00  0.00           C  
ATOM   2259  HB1 ALA   144      59.318  26.612  56.024  1.00  0.00           H  
ATOM   2260  HB2 ALA   144      61.068  26.324  56.386  1.00  0.00           H  
ATOM   2261  HB3 ALA   144      59.885  25.429  57.142  1.00  0.00           H  
ATOM   2262  C   ALA   144      60.971  26.876  59.122  1.00  0.00           C  
ATOM   2263  O   ALA   144      60.425  26.618  60.210  1.00  0.00           O  
ATOM   2264  N   GLN   145      62.301  26.843  59.000  1.00  0.00           N  
ATOM   2265  H   GLN   145      62.671  27.049  58.083  1.00  0.00           H  
ATOM   2266  CA  GLN   145      63.263  26.371  59.994  1.00  0.00           C  
ATOM   2267  HA  GLN   145      62.873  25.399  60.298  1.00  0.00           H  
ATOM   2268  CB  GLN   145      64.608  26.062  59.397  1.00  0.00           C  
ATOM   2269  HB2 GLN   145      64.980  26.899  58.806  1.00  0.00           H  
ATOM   2270  HB3 GLN   145      65.311  25.858  60.205  1.00  0.00           H  
ATOM   2271  CG  GLN   145      64.538  24.803  58.493  1.00  0.00           C  
ATOM   2272  HG2 GLN   145      64.833  23.903  59.034  1.00  0.00           H  
ATOM   2273  HG3 GLN   145      63.492  24.646  58.230  1.00  0.00           H  
ATOM   2274  CD  GLN   145      65.418  24.739  57.227  1.00  0.00           C  
ATOM   2275  OE1 GLN   145      65.148  23.949  56.327  1.00  0.00           O  
ATOM   2276  NE2 GLN   145      66.490  25.437  57.058  1.00  0.00           N  
ATOM   2277 HE21 GLN   145      66.881  25.156  56.170  1.00  0.00           H  
ATOM   2278 HE22 GLN   145      66.793  26.173  57.679  1.00  0.00           H  
ATOM   2279  C   GLN   145      63.321  27.279  61.189  1.00  0.00           C  
ATOM   2280  O   GLN   145      63.682  26.861  62.220  1.00  0.00           O  
ATOM   2281  N   GLU   146      62.913  28.528  61.053  1.00  0.00           N  
ATOM   2282  H   GLU   146      62.704  28.829  60.112  1.00  0.00           H  
ATOM   2283  CA  GLU   146      62.808  29.554  62.059  1.00  0.00           C  
ATOM   2284  HA  GLU   146      63.596  29.451  62.805  1.00  0.00           H  
ATOM   2285  CB  GLU   146      63.000  30.925  61.417  1.00  0.00           C  
ATOM   2286  HB2 GLU   146      63.997  30.993  60.983  1.00  0.00           H  
ATOM   2287  HB3 GLU   146      62.404  31.260  60.568  1.00  0.00           H  
ATOM   2288  CG  GLU   146      62.985  32.036  62.480  1.00  0.00           C  
ATOM   2289  HG2 GLU   146      62.951  32.975  61.929  1.00  0.00           H  
ATOM   2290  HG3 GLU   146      62.041  31.991  63.024  1.00  0.00           H  
ATOM   2291  CD  GLU   146      64.213  32.003  63.399  1.00  0.00           C  
ATOM   2292  OE1 GLU   146      64.099  32.472  64.564  1.00  0.00           O  
ATOM   2293  OE2 GLU   146      65.290  31.482  62.984  1.00  0.00           O  
ATOM   2294  C   GLU   146      61.534  29.479  62.852  1.00  0.00           C  
ATOM   2295  O   GLU   146      61.461  29.696  64.109  1.00  0.00           O  
ATOM   2296  N   LEU   147      60.473  29.085  62.197  1.00  0.00           N  
ATOM   2297  H   LEU   147      60.571  28.856  61.218  1.00  0.00           H  
ATOM   2298  CA  LEU   147      59.139  28.985  62.647  1.00  0.00           C  
ATOM   2299  HA  LEU   147      59.013  29.632  63.515  1.00  0.00           H  
ATOM   2300  CB  LEU   147      58.061  29.424  61.582  1.00  0.00           C  
ATOM   2301  HB2 LEU   147      58.358  28.951  60.646  1.00  0.00           H  
ATOM   2302  HB3 LEU   147      57.101  29.032  61.918  1.00  0.00           H  
ATOM   2303  CG  LEU   147      58.122  30.950  61.353  1.00  0.00           C  
ATOM   2304  HG  LEU   147      59.165  31.207  61.169  1.00  0.00           H  
ATOM   2305  CD1 LEU   147      57.225  31.325  60.115  1.00  0.00           C  
ATOM   2306 HD11 LEU   147      57.712  30.827  59.277  1.00  0.00           H  
ATOM   2307 HD12 LEU   147      56.240  30.861  60.069  1.00  0.00           H  
ATOM   2308 HD13 LEU   147      57.235  32.399  59.930  1.00  0.00           H  
ATOM   2309  CD2 LEU   147      57.733  31.907  62.532  1.00  0.00           C  
ATOM   2310 HD21 LEU   147      57.907  32.958  62.300  1.00  0.00           H  
ATOM   2311 HD22 LEU   147      56.699  31.644  62.759  1.00  0.00           H  
ATOM   2312 HD23 LEU   147      58.261  31.735  63.470  1.00  0.00           H  
ATOM   2313  C   LEU   147      58.829  27.592  63.336  1.00  0.00           C  
ATOM   2314  O   LEU   147      57.953  27.650  64.237  1.00  0.00           O  
ATOM   2315  N   VAL   148      59.454  26.421  63.102  1.00  0.00           N  
ATOM   2316  H   VAL   148      60.048  26.415  62.285  1.00  0.00           H  
ATOM   2317  CA  VAL   148      59.242  25.189  63.906  1.00  0.00           C  
ATOM   2318  HA  VAL   148      58.188  25.079  64.161  1.00  0.00           H  
ATOM   2319  CB  VAL   148      59.873  24.052  63.188  1.00  0.00           C  
ATOM   2320  HB  VAL   148      59.538  23.191  63.767  1.00  0.00           H  
ATOM   2321  CG1 VAL   148      59.208  23.816  61.878  1.00  0.00           C  
ATOM   2322 HG11 VAL   148      59.580  24.584  61.200  1.00  0.00           H  
ATOM   2323 HG12 VAL   148      59.487  22.847  61.463  1.00  0.00           H  
ATOM   2324 HG13 VAL   148      58.135  23.753  62.058  1.00  0.00           H  
ATOM   2325  CG2 VAL   148      61.371  24.052  62.964  1.00  0.00           C  
ATOM   2326 HG21 VAL   148      61.779  24.746  62.229  1.00  0.00           H  
ATOM   2327 HG22 VAL   148      61.876  24.272  63.904  1.00  0.00           H  
ATOM   2328 HG23 VAL   148      61.542  23.104  62.453  1.00  0.00           H  
ATOM   2329  C   VAL   148      59.868  25.197  65.317  1.00  0.00           C  
ATOM   2330  O   VAL   148      60.538  26.149  65.681  1.00  0.00           O  
ATOM   2331  N   SER   149      59.550  24.205  66.247  1.00  0.00           N  
ATOM   2332  H   SER   149      59.008  23.467  65.820  1.00  0.00           H  
ATOM   2333  CA  SER   149      59.924  24.225  67.652  1.00  0.00           C  
ATOM   2334  HA  SER   149      59.640  25.113  68.217  1.00  0.00           H  
ATOM   2335  CB  SER   149      59.372  23.019  68.436  1.00  0.00           C  
ATOM   2336  HB2 SER   149      59.766  22.057  68.108  1.00  0.00           H  
ATOM   2337  HB3 SER   149      59.568  23.073  69.507  1.00  0.00           H  
ATOM   2338  OG  SER   149      57.968  23.061  68.263  1.00  0.00           O  
ATOM   2339  HG  SER   149      57.774  22.940  67.330  1.00  0.00           H  
ATOM   2340  C   SER   149      61.444  24.037  67.796  1.00  0.00           C  
ATOM   2341  O   SER   149      62.037  23.339  66.968  1.00  0.00           O  
ATOM   2342  N   GLY   150      62.001  24.615  68.909  1.00  0.00           N  
ATOM   2343  H   GLY   150      61.561  25.407  69.355  1.00  0.00           H  
ATOM   2344  CA  GLY   150      63.444  24.497  69.227  1.00  0.00           C  
ATOM   2345  HA2 GLY   150      63.564  24.870  70.244  1.00  0.00           H  
ATOM   2346  HA3 GLY   150      63.838  23.483  69.162  1.00  0.00           H  
ATOM   2347  C   GLY   150      64.341  25.534  68.483  1.00  0.00           C  
ATOM   2348  O   GLY   150      63.820  26.632  68.125  1.00  0.00           O  
ATOM   2349  N   GLU   151      65.619  25.210  68.255  1.00  0.00           N  
ATOM   2350  H   GLU   151      65.901  24.318  68.637  1.00  0.00           H  
ATOM   2351  CA  GLU   151      66.864  26.075  68.011  1.00  0.00           C  
ATOM   2352  HA  GLU   151      66.580  26.912  67.373  1.00  0.00           H  
ATOM   2353  CB  GLU   151      67.424  26.641  69.331  1.00  0.00           C  
ATOM   2354  HB2 GLU   151      68.266  27.309  69.147  1.00  0.00           H  
ATOM   2355  HB3 GLU   151      66.587  27.207  69.739  1.00  0.00           H  
ATOM   2356  CG  GLU   151      67.740  25.595  70.350  1.00  0.00           C  
ATOM   2357  HG2 GLU   151      68.469  24.894  69.943  1.00  0.00           H  
ATOM   2358  HG3 GLU   151      68.359  26.094  71.096  1.00  0.00           H  
ATOM   2359  CD  GLU   151      66.599  24.815  70.975  1.00  0.00           C  
ATOM   2360  OE1 GLU   151      65.855  25.392  71.797  1.00  0.00           O  
ATOM   2361  OE2 GLU   151      66.426  23.654  70.570  1.00  0.00           O  
ATOM   2362  C   GLU   151      68.057  25.382  67.254  1.00  0.00           C  
ATOM   2363  O   GLU   151      68.900  26.097  66.717  1.00  0.00           O  
ATOM   2364  N   GLU   152      68.210  24.030  67.220  1.00  0.00           N  
ATOM   2365  H   GLU   152      67.495  23.421  67.591  1.00  0.00           H  
ATOM   2366  CA  GLU   152      69.381  23.451  66.546  1.00  0.00           C  
ATOM   2367  HA  GLU   152      70.258  24.075  66.719  1.00  0.00           H  
ATOM   2368  CB  GLU   152      69.728  22.048  67.173  1.00  0.00           C  
ATOM   2369  HB2 GLU   152      68.831  21.431  67.106  1.00  0.00           H  
ATOM   2370  HB3 GLU   152      70.539  21.492  66.703  1.00  0.00           H  
ATOM   2371  CG  GLU   152      70.080  22.045  68.687  1.00  0.00           C  
ATOM   2372  HG2 GLU   152      69.246  22.536  69.189  1.00  0.00           H  
ATOM   2373  HG3 GLU   152      70.143  21.023  69.059  1.00  0.00           H  
ATOM   2374  CD  GLU   152      71.460  22.696  68.947  1.00  0.00           C  
ATOM   2375  OE1 GLU   152      72.063  23.374  68.120  1.00  0.00           O  
ATOM   2376  OE2 GLU   152      71.966  22.615  70.113  1.00  0.00           O  
ATOM   2377  C   GLU   152      68.986  23.329  65.063  1.00  0.00           C  
ATOM   2378  O   GLU   152      68.436  22.275  64.657  1.00  0.00           O  
ATOM   2379  N   ILE   153      69.495  24.257  64.239  1.00  0.00           N  
ATOM   2380  H   ILE   153      69.818  25.172  64.517  1.00  0.00           H  
ATOM   2381  CA  ILE   153      69.277  24.214  62.777  1.00  0.00           C  
ATOM   2382  HA  ILE   153      68.228  23.962  62.617  1.00  0.00           H  
ATOM   2383  CB  ILE   153      69.399  25.711  62.188  1.00  0.00           C  
ATOM   2384  HB  ILE   153      70.450  25.926  62.384  1.00  0.00           H  
ATOM   2385  CG2 ILE   153      69.109  25.667  60.697  1.00  0.00           C  
ATOM   2386 HG21 ILE   153      68.805  26.589  60.201  1.00  0.00           H  
ATOM   2387 HG22 ILE   153      69.909  25.187  60.133  1.00  0.00           H  
ATOM   2388 HG23 ILE   153      68.259  24.992  60.594  1.00  0.00           H  
ATOM   2389  CG1 ILE   153      68.533  26.891  62.720  1.00  0.00           C  
ATOM   2390 HG12 ILE   153      68.986  27.238  63.649  1.00  0.00           H  
ATOM   2391 HG13 ILE   153      68.709  27.726  62.041  1.00  0.00           H  
ATOM   2392  CD1 ILE   153      67.064  26.611  62.914  1.00  0.00           C  
ATOM   2393 HD11 ILE   153      66.642  26.398  61.932  1.00  0.00           H  
ATOM   2394 HD12 ILE   153      67.037  25.752  63.585  1.00  0.00           H  
ATOM   2395 HD13 ILE   153      66.562  27.526  63.225  1.00  0.00           H  
ATOM   2396  C   ILE   153      70.162  23.148  62.118  1.00  0.00           C  
ATOM   2397  O   ILE   153      69.661  22.450  61.255  1.00  0.00           O  
ATOM   2398  N   PHE   154      71.482  23.128  62.379  1.00  0.00           N  
ATOM   2399  H   PHE   154      71.853  23.786  63.049  1.00  0.00           H  
ATOM   2400  CA  PHE   154      72.422  22.310  61.528  1.00  0.00           C  
ATOM   2401  HA  PHE   154      71.882  21.405  61.250  1.00  0.00           H  
ATOM   2402  CB  PHE   154      72.575  23.039  60.165  1.00  0.00           C  
ATOM   2403  HB2 PHE   154      71.671  22.930  59.566  1.00  0.00           H  
ATOM   2404  HB3 PHE   154      72.813  24.061  60.460  1.00  0.00           H  
ATOM   2405  CG  PHE   154      73.786  22.546  59.256  1.00  0.00           C  
ATOM   2406  CD1 PHE   154      73.798  21.313  58.582  1.00  0.00           C  
ATOM   2407  HD1 PHE   154      73.027  20.573  58.735  1.00  0.00           H  
ATOM   2408  CE1 PHE   154      74.740  21.073  57.617  1.00  0.00           C  
ATOM   2409  HE1 PHE   154      74.784  20.160  57.042  1.00  0.00           H  
ATOM   2410  CZ  PHE   154      75.790  21.965  57.369  1.00  0.00           C  
ATOM   2411  HZ  PHE   154      76.544  21.741  56.629  1.00  0.00           H  
ATOM   2412  CE2 PHE   154      75.869  23.163  58.119  1.00  0.00           C  
ATOM   2413  HE2 PHE   154      76.685  23.830  57.882  1.00  0.00           H  
ATOM   2414  CD2 PHE   154      74.881  23.482  59.076  1.00  0.00           C  
ATOM   2415  HD2 PHE   154      74.819  24.474  59.499  1.00  0.00           H  
ATOM   2416  C   PHE   154      73.761  22.018  62.203  1.00  0.00           C  
ATOM   2417  O   PHE   154      74.231  20.859  62.313  1.00  0.00           O  
ATOM   2418  N   VAL   155      74.493  23.081  62.562  1.00  0.00           N  
ATOM   2419  H   VAL   155      74.092  24.008  62.530  1.00  0.00           H  
ATOM   2420  CA  VAL   155      75.904  23.002  63.085  1.00  0.00           C  
ATOM   2421  HA  VAL   155      76.591  22.703  62.294  1.00  0.00           H  
ATOM   2422  CB  VAL   155      76.322  24.488  63.401  1.00  0.00           C  
ATOM   2423  HB  VAL   155      76.204  25.058  62.480  1.00  0.00           H  
ATOM   2424  CG1 VAL   155      75.463  25.136  64.535  1.00  0.00           C  
ATOM   2425 HG11 VAL   155      75.681  26.181  64.756  1.00  0.00           H  
ATOM   2426 HG12 VAL   155      74.390  25.026  64.374  1.00  0.00           H  
ATOM   2427 HG13 VAL   155      75.499  24.596  65.482  1.00  0.00           H  
ATOM   2428  CG2 VAL   155      77.800  24.784  63.680  1.00  0.00           C  
ATOM   2429 HG21 VAL   155      78.423  24.187  63.015  1.00  0.00           H  
ATOM   2430 HG22 VAL   155      78.090  25.832  63.598  1.00  0.00           H  
ATOM   2431 HG23 VAL   155      77.949  24.490  64.719  1.00  0.00           H  
ATOM   2432  C   VAL   155      76.110  22.093  64.334  1.00  0.00           C  
ATOM   2433  O   VAL   155      77.229  21.838  64.779  1.00  0.00           O  
ATOM   2434  N   HIE   156      74.996  21.526  64.846  1.00  0.00           N  
ATOM   2435  H   HIE   156      74.142  21.976  64.549  1.00  0.00           H  
ATOM   2436  CA  HIE   156      75.067  20.400  65.792  1.00  0.00           C  
ATOM   2437  HA  HIE   156      75.492  20.883  66.672  1.00  0.00           H  
ATOM   2438  CB  HIE   156      73.675  19.882  66.165  1.00  0.00           C  
ATOM   2439  HB2 HIE   156      72.963  20.705  66.230  1.00  0.00           H  
ATOM   2440  HB3 HIE   156      73.304  19.476  65.224  1.00  0.00           H  
ATOM   2441  CG  HIE   156      73.625  18.953  67.319  1.00  0.00           C  
ATOM   2442  ND1 HIE   156      73.898  17.625  67.278  1.00  0.00           N  
ATOM   2443  CE1 HIE   156      73.674  17.152  68.502  1.00  0.00           C  
ATOM   2444  HE1 HIE   156      73.844  16.142  68.843  1.00  0.00           H  
ATOM   2445  NE2 HIE   156      73.256  18.112  69.326  1.00  0.00           N  
ATOM   2446  HE2 HIE   156      73.110  18.015  70.321  1.00  0.00           H  
ATOM   2447  CD2 HIE   156      73.368  19.296  68.632  1.00  0.00           C  
ATOM   2448  HD2 HIE   156      73.270  20.296  69.028  1.00  0.00           H  
ATOM   2449  C   HIE   156      75.963  19.252  65.163  1.00  0.00           C  
ATOM   2450  O   HIE   156      76.944  18.763  65.754  1.00  0.00           O  
ATOM   2451  N   LEU   157      75.728  18.928  63.834  1.00  0.00           N  
ATOM   2452  H   LEU   157      74.944  19.473  63.507  1.00  0.00           H  
ATOM   2453  CA  LEU   157      76.424  18.088  62.887  1.00  0.00           C  
ATOM   2454  HA  LEU   157      76.169  17.096  63.257  1.00  0.00           H  
ATOM   2455  CB  LEU   157      75.811  18.283  61.435  1.00  0.00           C  
ATOM   2456  HB2 LEU   157      74.727  18.256  61.547  1.00  0.00           H  
ATOM   2457  HB3 LEU   157      76.058  19.302  61.137  1.00  0.00           H  
ATOM   2458  CG  LEU   157      76.396  17.469  60.272  1.00  0.00           C  
ATOM   2459  HG  LEU   157      77.475  17.607  60.208  1.00  0.00           H  
ATOM   2460  CD1 LEU   157      76.105  15.943  60.371  1.00  0.00           C  
ATOM   2461 HD11 LEU   157      76.581  15.546  59.475  1.00  0.00           H  
ATOM   2462 HD12 LEU   157      76.605  15.610  61.281  1.00  0.00           H  
ATOM   2463 HD13 LEU   157      75.053  15.666  60.438  1.00  0.00           H  
ATOM   2464  CD2 LEU   157      75.697  17.915  58.943  1.00  0.00           C  
ATOM   2465 HD21 LEU   157      76.167  17.396  58.108  1.00  0.00           H  
ATOM   2466 HD22 LEU   157      74.650  17.612  58.921  1.00  0.00           H  
ATOM   2467 HD23 LEU   157      75.878  18.978  58.781  1.00  0.00           H  
ATOM   2468  C   LEU   157      77.975  18.333  62.771  1.00  0.00           C  
ATOM   2469  O   LEU   157      78.691  17.408  62.404  1.00  0.00           O  
ATOM   2470  N   PHE   158      78.512  19.473  62.974  1.00  0.00           N  
ATOM   2471  H   PHE   158      77.890  20.261  63.083  1.00  0.00           H  
ATOM   2472  CA  PHE   158      79.876  19.864  62.959  1.00  0.00           C  
ATOM   2473  HA  PHE   158      80.385  19.154  62.307  1.00  0.00           H  
ATOM   2474  CB  PHE   158      80.065  21.299  62.377  1.00  0.00           C  
ATOM   2475  HB2 PHE   158      79.432  21.990  62.935  1.00  0.00           H  
ATOM   2476  HB3 PHE   158      81.103  21.550  62.595  1.00  0.00           H  
ATOM   2477  CG  PHE   158      79.763  21.527  60.942  1.00  0.00           C  
ATOM   2478  CD1 PHE   158      79.259  20.493  60.137  1.00  0.00           C  
ATOM   2479  HD1 PHE   158      79.033  19.516  60.537  1.00  0.00           H  
ATOM   2480  CE1 PHE   158      78.856  20.759  58.801  1.00  0.00           C  
ATOM   2481  HE1 PHE   158      78.364  20.005  58.204  1.00  0.00           H  
ATOM   2482  CZ  PHE   158      79.035  22.037  58.304  1.00  0.00           C  
ATOM   2483  HZ  PHE   158      78.672  22.221  57.303  1.00  0.00           H  
ATOM   2484  CE2 PHE   158      79.446  23.039  59.090  1.00  0.00           C  
ATOM   2485  HE2 PHE   158      79.563  24.050  58.727  1.00  0.00           H  
ATOM   2486  CD2 PHE   158      79.741  22.843  60.458  1.00  0.00           C  
ATOM   2487  HD2 PHE   158      80.122  23.628  61.094  1.00  0.00           H  
ATOM   2488  C   PHE   158      80.511  19.895  64.389  1.00  0.00           C  
ATOM   2489  O   PHE   158      81.720  19.692  64.487  1.00  0.00           O  
ATOM   2490  N   LYS   159      79.724  20.105  65.449  1.00  0.00           N  
ATOM   2491  H   LYS   159      78.724  20.144  65.317  1.00  0.00           H  
ATOM   2492  CA  LYS   159      80.238  20.185  66.775  1.00  0.00           C  
ATOM   2493  HA  LYS   159      81.055  20.891  66.923  1.00  0.00           H  
ATOM   2494  CB  LYS   159      79.069  20.751  67.670  1.00  0.00           C  
ATOM   2495  HB2 LYS   159      78.114  20.329  67.358  1.00  0.00           H  
ATOM   2496  HB3 LYS   159      79.343  20.525  68.700  1.00  0.00           H  
ATOM   2497  CG  LYS   159      79.031  22.279  67.579  1.00  0.00           C  
ATOM   2498  HG2 LYS   159      79.890  22.787  68.017  1.00  0.00           H  
ATOM   2499  HG3 LYS   159      78.981  22.514  66.516  1.00  0.00           H  
ATOM   2500  CD  LYS   159      77.717  22.973  68.084  1.00  0.00           C  
ATOM   2501  HD2 LYS   159      77.741  24.020  67.781  1.00  0.00           H  
ATOM   2502  HD3 LYS   159      76.822  22.462  67.730  1.00  0.00           H  
ATOM   2503  CE  LYS   159      77.738  22.938  69.579  1.00  0.00           C  
ATOM   2504  HE2 LYS   159      77.616  21.895  69.871  1.00  0.00           H  
ATOM   2505  HE3 LYS   159      78.719  23.288  69.902  1.00  0.00           H  
ATOM   2506  NZ  LYS   159      76.537  23.635  70.229  1.00  0.00           N  
ATOM   2507  HZ1 LYS   159      75.686  23.427  69.725  1.00  0.00           H  
ATOM   2508  HZ2 LYS   159      76.332  23.385  71.185  1.00  0.00           H  
ATOM   2509  HZ3 LYS   159      76.590  24.636  70.101  1.00  0.00           H  
ATOM   2510  C   LYS   159      80.717  18.752  67.256  1.00  0.00           C  
ATOM   2511  O   LYS   159      80.040  17.807  66.951  1.00  0.00           O  
ATOM   2512  N   ARG   160      81.917  18.580  67.894  1.00  0.00           N  
ATOM   2513  H   ARG   160      82.507  19.379  68.075  1.00  0.00           H  
ATOM   2514  CA  ARG   160      82.428  17.204  68.358  1.00  0.00           C  
ATOM   2515  HA  ARG   160      81.886  16.509  67.718  1.00  0.00           H  
ATOM   2516  CB  ARG   160      83.939  17.148  68.169  1.00  0.00           C  
ATOM   2517  HB2 ARG   160      84.265  16.108  68.161  1.00  0.00           H  
ATOM   2518  HB3 ARG   160      84.247  17.674  67.266  1.00  0.00           H  
ATOM   2519  CG  ARG   160      84.631  17.854  69.357  1.00  0.00           C  
ATOM   2520  HG2 ARG   160      84.114  18.813  69.400  1.00  0.00           H  
ATOM   2521  HG3 ARG   160      84.638  17.316  70.305  1.00  0.00           H  
ATOM   2522  CD  ARG   160      86.059  18.256  69.003  1.00  0.00           C  
ATOM   2523  HD2 ARG   160      86.741  17.419  68.856  1.00  0.00           H  
ATOM   2524  HD3 ARG   160      86.197  18.920  68.149  1.00  0.00           H  
ATOM   2525  NE  ARG   160      86.735  18.988  70.057  1.00  0.00           N  
ATOM   2526  HE  ARG   160      87.018  18.418  70.842  1.00  0.00           H  
ATOM   2527  CZ  ARG   160      87.150  20.225  70.015  1.00  0.00           C  
ATOM   2528  NH1 ARG   160      86.988  21.068  69.036  1.00  0.00           N  
ATOM   2529 HH11 ARG   160      86.219  21.034  68.381  1.00  0.00           H  
ATOM   2530 HH12 ARG   160      87.699  21.784  69.009  1.00  0.00           H  
ATOM   2531  NH2 ARG   160      87.987  20.532  70.881  1.00  0.00           N  
ATOM   2532 HH21 ARG   160      88.137  19.927  71.676  1.00  0.00           H  
ATOM   2533 HH22 ARG   160      88.345  21.476  70.851  1.00  0.00           H  
ATOM   2534  C   ARG   160      81.988  16.801  69.791  1.00  0.00           C  
ATOM   2535  O   ARG   160      81.841  17.691  70.654  1.00  0.00           O  
ATOM   2536  N   LEU   161      81.983  15.452  70.019  1.00  0.00           N  
ATOM   2537  H   LEU   161      82.342  14.945  69.222  1.00  0.00           H  
ATOM   2538  CA  LEU   161      81.813  14.913  71.418  1.00  0.00           C  
ATOM   2539  HA  LEU   161      81.197  15.618  71.976  1.00  0.00           H  
ATOM   2540  CB  LEU   161      81.156  13.583  71.411  1.00  0.00           C  
ATOM   2541  HB2 LEU   161      81.604  13.035  70.582  1.00  0.00           H  
ATOM   2542  HB3 LEU   161      81.290  13.080  72.368  1.00  0.00           H  
ATOM   2543  CG  LEU   161      79.647  13.760  71.205  1.00  0.00           C  
ATOM   2544  HG  LEU   161      79.513  14.486  70.403  1.00  0.00           H  
ATOM   2545  CD1 LEU   161      79.099  12.360  70.798  1.00  0.00           C  
ATOM   2546 HD11 LEU   161      79.638  12.035  69.908  1.00  0.00           H  
ATOM   2547 HD12 LEU   161      79.304  11.684  71.629  1.00  0.00           H  
ATOM   2548 HD13 LEU   161      78.026  12.511  70.681  1.00  0.00           H  
ATOM   2549  CD2 LEU   161      78.890  14.201  72.431  1.00  0.00           C  
ATOM   2550 HD21 LEU   161      78.750  13.369  73.121  1.00  0.00           H  
ATOM   2551 HD22 LEU   161      79.422  15.044  72.871  1.00  0.00           H  
ATOM   2552 HD23 LEU   161      77.899  14.552  72.141  1.00  0.00           H  
ATOM   2553  C   LEU   161      83.178  14.873  72.147  1.00  0.00           C  
ATOM   2554  O   LEU   161      83.269  15.020  73.339  1.00  0.00           O  
ATOM   2555  N   GLY   162      84.318  14.741  71.419  1.00  0.00           N  
ATOM   2556  H   GLY   162      84.263  14.461  70.451  1.00  0.00           H  
ATOM   2557  CA  GLY   162      85.665  14.502  71.891  1.00  0.00           C  
ATOM   2558  HA2 GLY   162      85.758  13.548  72.410  1.00  0.00           H  
ATOM   2559  HA3 GLY   162      86.385  14.505  71.073  1.00  0.00           H  
ATOM   2560  C   GLY   162      86.182  15.685  72.694  1.00  0.00           C  
ATOM   2561  O   GLY   162      85.556  16.738  72.776  1.00  0.00           O  
ATOM   2562  N   LEU   163      87.424  15.445  73.088  1.00  0.00           N  
ATOM   2563  H   LEU   163      87.786  14.508  72.976  1.00  0.00           H  
ATOM   2564  CA  LEU   163      88.479  16.349  73.547  1.00  0.00           C  
ATOM   2565  HA  LEU   163      88.423  16.534  74.620  1.00  0.00           H  
ATOM   2566  CB  LEU   163      89.854  15.724  73.224  1.00  0.00           C  
ATOM   2567  HB2 LEU   163      89.908  14.732  73.673  1.00  0.00           H  
ATOM   2568  HB3 LEU   163      89.903  15.540  72.151  1.00  0.00           H  
ATOM   2569  CG  LEU   163      91.076  16.584  73.587  1.00  0.00           C  
ATOM   2570  HG  LEU   163      90.921  17.456  72.951  1.00  0.00           H  
ATOM   2571  CD1 LEU   163      91.122  16.954  75.080  1.00  0.00           C  
ATOM   2572 HD11 LEU   163      91.028  16.035  75.658  1.00  0.00           H  
ATOM   2573 HD12 LEU   163      92.027  17.484  75.376  1.00  0.00           H  
ATOM   2574 HD13 LEU   163      90.282  17.622  75.271  1.00  0.00           H  
ATOM   2575  CD2 LEU   163      92.305  15.677  73.203  1.00  0.00           C  
ATOM   2576 HD21 LEU   163      92.196  14.707  73.687  1.00  0.00           H  
ATOM   2577 HD22 LEU   163      92.337  15.474  72.133  1.00  0.00           H  
ATOM   2578 HD23 LEU   163      93.187  16.204  73.570  1.00  0.00           H  
ATOM   2579  C   LEU   163      88.397  17.769  72.815  1.00  0.00           C  
ATOM   2580  O   LEU   163      88.159  18.727  73.607  1.00  0.00           O  
ATOM   2581  OXT LEU   163      88.506  17.764  71.531  1.00  0.00           O  
TER    2582      LEU   163 
ATOM   2582 MG   CLA   164      60.539  31.260  37.914  1.00  0.00          MG  
ATOM   2583  CHA CLA   164      59.902  30.141  34.808  1.00  0.00           C  
ATOM   2584  CHB CLA   164      58.748  34.166  37.186  1.00  0.00           C  
ATOM   2585  CHC CLA   164      60.862  32.260  41.223  1.00  0.00           C  
ATOM   2586  CHD CLA   164      62.051  28.196  38.768  1.00  0.00           C  
ATOM   2587  NA  CLA   164      59.387  31.981  36.250  1.00  0.00           N  
ATOM   2588  C1A CLA   164      59.347  31.386  35.046  1.00  0.00           C  
ATOM   2589  C2A CLA   164      58.410  32.246  34.127  1.00  0.00           C  
ATOM   2590  C3A CLA   164      58.425  33.570  34.837  1.00  0.00           C  
ATOM   2591  C4A CLA   164      58.867  33.256  36.188  1.00  0.00           C  
ATOM   2592  CMA CLA   164      59.350  34.675  34.225  1.00  0.00           C  
ATOM   2593  CAA CLA   164      57.022  31.599  33.793  1.00  0.00           C  
ATOM   2594  CBA CLA   164      56.628  31.889  32.352  1.00  0.00           C  
ATOM   2595  CGA CLA   164      55.301  31.444  31.764  1.00  0.00           C  
ATOM   2596  O1A CLA   164      54.747  31.970  30.782  1.00  0.00           O  
ATOM   2597  O2A CLA   164      54.629  30.618  32.611  1.00  0.00           O  
ATOM   2598  NB  CLA   164      59.890  33.002  39.001  1.00  0.00           N  
ATOM   2599  C1B CLA   164      59.223  34.078  38.497  1.00  0.00           C  
ATOM   2600  C2B CLA   164      59.121  35.108  39.534  1.00  0.00           C  
ATOM   2601  C3B CLA   164      59.780  34.568  40.671  1.00  0.00           C  
ATOM   2602  C4B CLA   164      60.166  33.208  40.354  1.00  0.00           C  
ATOM   2603  CMB CLA   164      58.520  36.512  39.393  1.00  0.00           C  
ATOM   2604  CAB CLA   164      60.226  35.173  42.002  1.00  0.00           C  
ATOM   2605 CBB  CLA   164      59.510  36.141  42.620  1.00  0.00          CA  
ATOM   2606  NC  CLA   164      61.378  30.414  39.717  1.00  0.00           N  
ATOM   2607  C1C CLA   164      61.392  30.972  40.984  1.00  0.00           C  
ATOM   2608  C2C CLA   164      61.993  30.046  41.935  1.00  0.00           C  
ATOM   2609  C3C CLA   164      62.293  28.848  41.294  1.00  0.00           C  
ATOM   2610  C4C CLA   164      61.869  29.097  39.892  1.00  0.00           C  
ATOM   2611  CMC CLA   164      62.196  30.309  43.403  1.00  0.00           C  
ATOM   2612  CAC CLA   164      62.913  27.681  41.920  1.00  0.00           C  
ATOM   2613  CBC CLA   164      61.979  26.503  42.084  1.00  0.00           C  
ATOM   2614  ND  CLA   164      60.923  29.535  37.019  1.00  0.00           N  
ATOM   2615  C1D CLA   164      61.630  28.353  37.408  1.00  0.00           C  
ATOM   2616  C2D CLA   164      61.686  27.439  36.271  1.00  0.00           C  
ATOM   2617  C3D CLA   164      61.020  28.167  35.263  1.00  0.00           C  
ATOM   2618  C4D CLA   164      60.580  29.382  35.759  1.00  0.00           C  
ATOM   2619  CMD CLA   164      62.322  26.124  36.276  1.00  0.00           C  
ATOM   2620  CAD CLA   164      60.601  27.915  33.905  1.00  0.00           C  
ATOM   2621  OBD CLA   164      60.740  26.899  33.194  1.00  0.00           O  
ATOM   2622  CBD CLA   164      59.952  29.272  33.518  1.00  0.00           C  
ATOM   2623  CGD CLA   164      60.649  29.984  32.386  1.00  0.00           C  
ATOM   2624  O1D CLA   164      61.850  30.388  32.263  1.00  0.00           O  
ATOM   2625  O2D CLA   164      59.698  30.451  31.522  1.00  0.00           O  
ATOM   2626  CED CLA   164      60.086  31.318  30.440  1.00  0.00           C  
ATOM   2627  C1  CLA   164      53.224  30.449  32.282  1.00  0.00           C  
ATOM   2628  C2  CLA   164      52.611  29.810  33.499  1.00  0.00           C  
ATOM   2629  C3  CLA   164      51.427  29.139  33.625  1.00  0.00           C  
ATOM   2630  C4  CLA   164      51.331  27.668  33.381  1.00  0.00           C  
ATOM   2631  C5  CLA   164      50.241  29.949  33.979  1.00  0.00           C  
ATOM   2632  C6  CLA   164      50.187  30.444  35.389  1.00  0.00           C  
ATOM   2633  C7  CLA   164      50.298  29.342  36.499  1.00  0.00           C  
ATOM   2634  C8  CLA   164      50.179  29.789  38.015  1.00  0.00           C  
ATOM   2635  C9  CLA   164      48.953  30.682  38.325  1.00  0.00           C  
ATOM   2636  C10 CLA   164      50.326  28.626  39.084  1.00  0.00           C  
ATOM   2637  C11 CLA   164      50.865  29.103  40.426  1.00  0.00           C  
ATOM   2638  C12 CLA   164      50.803  27.930  41.447  1.00  0.00           C  
ATOM   2639  C13 CLA   164      51.338  28.223  42.892  1.00  0.00           C  
ATOM   2640  C14 CLA   164      52.883  28.357  42.889  1.00  0.00           C  
ATOM   2641  C15 CLA   164      50.796  27.104  43.793  1.00  0.00           C  
ATOM   2642  C16 CLA   164      51.315  27.060  45.261  1.00  0.00           C  
ATOM   2643  C17 CLA   164      50.334  26.283  46.164  1.00  0.00           C  
ATOM   2644  C18 CLA   164      51.005  25.491  47.288  1.00  0.00           C  
ATOM   2645  C19 CLA   164      49.988  24.598  48.012  1.00  0.00           C  
ATOM   2646  C20 CLA   164      51.777  26.293  48.296  1.00  0.00           C  
ATOM   2647  HHB CLA   164      58.366  35.147  36.895  1.00  0.00           H  
ATOM   2648  HHC CLA   164      61.008  32.763  42.181  1.00  0.00           H  
ATOM   2649  HHD CLA   164      62.542  27.244  38.980  1.00  0.00           H  
ATOM   2650  H2A CLA   164      58.773  32.380  33.108  1.00  0.00           H  
ATOM   2651  H3A CLA   164      57.376  33.864  34.806  1.00  0.00           H  
ATOM   2652 1HMA CLA   164      59.113  35.648  34.655  1.00  0.00           H  
ATOM   2653 2HMA CLA   164      59.172  34.856  33.165  1.00  0.00           H  
ATOM   2654 3HMA CLA   164      60.401  34.475  34.436  1.00  0.00           H  
ATOM   2655 1HAA CLA   164      56.242  31.992  34.444  1.00  0.00           H  
ATOM   2656 2HAA CLA   164      57.051  30.519  33.941  1.00  0.00           H  
ATOM   2657 1HBA CLA   164      57.266  31.271  31.721  1.00  0.00           H  
ATOM   2658 2HBA CLA   164      56.743  32.959  32.177  1.00  0.00           H  
ATOM   2659 1HMB CLA   164      57.462  36.573  39.649  1.00  0.00           H  
ATOM   2660 2HMB CLA   164      58.797  36.823  38.386  1.00  0.00           H  
ATOM   2661 3HMB CLA   164      59.182  37.081  40.045  1.00  0.00           H  
ATOM   2662  HAB CLA   164      61.109  34.790  42.513  1.00  0.00           H  
ATOM   2663 1HBB CLA   164      59.793  36.591  43.588  1.00  0.00           H  
ATOM   2664 2HBB CLA   164      58.557  36.547  42.236  1.00  0.00           H  
ATOM   2665 1HMC CLA   164      61.867  31.339  43.541  1.00  0.00           H  
ATOM   2666 2HMC CLA   164      63.254  30.128  43.588  1.00  0.00           H  
ATOM   2667 3HMC CLA   164      61.600  29.667  44.053  1.00  0.00           H  
ATOM   2668 1HAC CLA   164      63.294  27.986  42.895  1.00  0.00           H  
ATOM   2669 2HAC CLA   164      63.787  27.353  41.358  1.00  0.00           H  
ATOM   2670 1HBC CLA   164      61.700  26.156  41.089  1.00  0.00           H  
ATOM   2671 2HBC CLA   164      61.102  26.652  42.714  1.00  0.00           H  
ATOM   2672 3HBC CLA   164      62.498  25.653  42.527  1.00  0.00           H  
ATOM   2673 1HMD CLA   164      62.240  25.616  35.315  1.00  0.00           H  
ATOM   2674 2HMD CLA   164      61.995  25.489  37.099  1.00  0.00           H  
ATOM   2675 3HMD CLA   164      63.383  26.328  36.421  1.00  0.00           H  
ATOM   2676  HBD CLA   164      58.954  29.061  33.134  1.00  0.00           H  
ATOM   2677 1HED CLA   164      60.600  30.757  29.660  1.00  0.00           H  
ATOM   2678 2HED CLA   164      60.735  32.098  30.838  1.00  0.00           H  
ATOM   2679 3HED CLA   164      59.180  31.780  30.047  1.00  0.00           H  
ATOM   2680  1H1 CLA   164      53.118  29.777  31.430  1.00  0.00           H  
ATOM   2681  2H1 CLA   164      52.776  31.400  31.993  1.00  0.00           H  
ATOM   2682  H2  CLA   164      53.234  29.914  34.387  1.00  0.00           H  
ATOM   2683  1H4 CLA   164      51.157  27.180  34.340  1.00  0.00           H  
ATOM   2684  2H4 CLA   164      52.223  27.191  32.975  1.00  0.00           H  
ATOM   2685  3H4 CLA   164      50.437  27.590  32.763  1.00  0.00           H  
ATOM   2686  1H5 CLA   164      49.346  29.346  33.827  1.00  0.00           H  
ATOM   2687  2H5 CLA   164      50.156  30.816  33.323  1.00  0.00           H  
ATOM   2688  1H6 CLA   164      49.190  30.863  35.519  1.00  0.00           H  
ATOM   2689  2H6 CLA   164      50.923  31.228  35.568  1.00  0.00           H  
ATOM   2690  1H7 CLA   164      51.160  28.685  36.377  1.00  0.00           H  
ATOM   2691  2H7 CLA   164      49.417  28.700  36.468  1.00  0.00           H  
ATOM   2692  H8  CLA   164      51.043  30.420  38.219  1.00  0.00           H  
ATOM   2693  1H9 CLA   164      49.287  31.098  39.276  1.00  0.00           H  
ATOM   2694  2H9 CLA   164      47.974  30.234  38.497  1.00  0.00           H  
ATOM   2695  3H9 CLA   164      48.818  31.461  37.575  1.00  0.00           H  
ATOM   2696 1H10 CLA   164      50.968  27.818  38.736  1.00  0.00           H  
ATOM   2697 2H10 CLA   164      49.405  28.045  39.130  1.00  0.00           H  
ATOM   2698 1H11 CLA   164      50.272  29.909  40.858  1.00  0.00           H  
ATOM   2699 2H11 CLA   164      51.918  29.351  40.289  1.00  0.00           H  
ATOM   2700 1H12 CLA   164      51.367  27.122  40.982  1.00  0.00           H  
ATOM   2701 2H12 CLA   164      49.783  27.551  41.518  1.00  0.00           H  
ATOM   2702  H13 CLA   164      50.991  29.225  43.142  1.00  0.00           H  
ATOM   2703 1H14 CLA   164      53.420  27.477  42.537  1.00  0.00           H  
ATOM   2704 2H14 CLA   164      53.244  28.546  43.900  1.00  0.00           H  
ATOM   2705 3H14 CLA   164      53.293  29.229  42.380  1.00  0.00           H  
ATOM   2706 1H15 CLA   164      51.112  26.147  43.377  1.00  0.00           H  
ATOM   2707 2H15 CLA   164      49.707  27.064  43.824  1.00  0.00           H  
ATOM   2708 1H16 CLA   164      51.320  28.077  45.652  1.00  0.00           H  
ATOM   2709 2H16 CLA   164      52.336  26.727  45.448  1.00  0.00           H  
ATOM   2710 1H17 CLA   164      49.828  25.519  45.573  1.00  0.00           H  
ATOM   2711 2H17 CLA   164      49.602  26.965  46.596  1.00  0.00           H  
ATOM   2712  H18 CLA   164      51.720  24.767  46.895  1.00  0.00           H  
ATOM   2713 1H19 CLA   164      49.441  25.201  48.737  1.00  0.00           H  
ATOM   2714 2H19 CLA   164      50.516  23.795  48.528  1.00  0.00           H  
ATOM   2715 3H19 CLA   164      49.403  24.053  47.271  1.00  0.00           H  
ATOM   2716 1H20 CLA   164      52.208  25.832  49.184  1.00  0.00           H  
ATOM   2717 2H20 CLA   164      51.207  27.172  48.596  1.00  0.00           H  
ATOM   2718 3H20 CLA   164      52.667  26.673  47.793  1.00  0.00           H  
TER    2719      CLA   164 
ATOM   2719 MG   CLA   165      58.308  40.128  45.552  1.00  0.00          MG  
ATOM   2720  CHA CLA   165      57.027  41.810  42.713  1.00  0.00           C  
ATOM   2721  CHB CLA   165      56.956  37.196  44.283  1.00  0.00           C  
ATOM   2722  CHC CLA   165      59.252  38.655  48.422  1.00  0.00           C  
ATOM   2723  CHD CLA   165      59.590  43.126  46.720  1.00  0.00           C  
ATOM   2724  NA  CLA   165      57.022  39.565  43.741  1.00  0.00           N  
ATOM   2725  C1A CLA   165      56.624  40.447  42.783  1.00  0.00           C  
ATOM   2726  C2A CLA   165      55.898  39.717  41.674  1.00  0.00           C  
ATOM   2727  C3A CLA   165      55.801  38.241  42.238  1.00  0.00           C  
ATOM   2728  C4A CLA   165      56.667  38.300  43.465  1.00  0.00           C  
ATOM   2729  CMA CLA   165      54.315  37.741  42.431  1.00  0.00           C  
ATOM   2730  CAA CLA   165      56.859  39.718  40.376  1.00  0.00           C  
ATOM   2731  CBA CLA   165      56.135  39.334  39.048  1.00  0.00           C  
ATOM   2732  CGA CLA   165      55.467  40.428  38.242  1.00  0.00           C  
ATOM   2733  O1A CLA   165      56.014  41.187  37.411  1.00  0.00           O  
ATOM   2734  O2A CLA   165      54.141  40.513  38.600  1.00  0.00           O  
ATOM   2735  NB  CLA   165      58.150  38.151  46.274  1.00  0.00           N  
ATOM   2736  C1B CLA   165      57.596  37.073  45.563  1.00  0.00           C  
ATOM   2737  C2B CLA   165      57.600  35.889  46.464  1.00  0.00           C  
ATOM   2738  C3B CLA   165      58.289  36.333  47.616  1.00  0.00           C  
ATOM   2739  C4B CLA   165      58.697  37.755  47.471  1.00  0.00           C  
ATOM   2740  CMB CLA   165      57.049  34.529  46.107  1.00  0.00           C  
ATOM   2741  CAB CLA   165      58.557  35.559  48.833  1.00  0.00           C  
ATOM   2742 CBB  CLA   165      57.789  34.551  49.410  1.00  0.00          CA  
ATOM   2743  NC  CLA   165      59.302  40.720  47.250  1.00  0.00           N  
ATOM   2744  C1C CLA   165      59.626  39.980  48.347  1.00  0.00           C  
ATOM   2745  C2C CLA   165      60.297  40.771  49.399  1.00  0.00           C  
ATOM   2746  C3C CLA   165      60.251  42.090  48.945  1.00  0.00           C  
ATOM   2747  C4C CLA   165      59.776  42.017  47.538  1.00  0.00           C  
ATOM   2748  CMC CLA   165      60.706  40.268  50.751  1.00  0.00           C  
ATOM   2749  CAC CLA   165      60.416  43.410  49.709  1.00  0.00           C  
ATOM   2750  CBC CLA   165      59.179  44.072  50.278  1.00  0.00           C  
ATOM   2751  ND  CLA   165      58.352  42.108  44.930  1.00  0.00           N  
ATOM   2752  C1D CLA   165      58.858  43.193  45.572  1.00  0.00           C  
ATOM   2753  C2D CLA   165      58.711  44.332  44.676  1.00  0.00           C  
ATOM   2754  C3D CLA   165      57.991  43.836  43.554  1.00  0.00           C  
ATOM   2755  C4D CLA   165      57.789  42.436  43.731  1.00  0.00           C  
ATOM   2756  CMD CLA   165      59.223  45.699  44.998  1.00  0.00           C  
ATOM   2757  CAD CLA   165      57.342  44.251  42.331  1.00  0.00           C  
ATOM   2758  OBD CLA   165      57.290  45.401  41.926  1.00  0.00           O  
ATOM   2759  CBD CLA   165      56.628  42.896  41.733  1.00  0.00           C  
ATOM   2760  CGD CLA   165      55.046  43.110  41.756  1.00  0.00           C  
ATOM   2761  O1D CLA   165      54.380  43.439  40.818  1.00  0.00           O  
ATOM   2762  O2D CLA   165      54.599  42.839  43.025  1.00  0.00           O  
ATOM   2763  CED CLA   165      53.138  42.637  43.036  1.00  0.00           C  
ATOM   2764  C1  CLA   165      53.216  41.357  37.772  1.00  0.00           C  
ATOM   2765  C2  CLA   165      51.870  41.220  38.430  1.00  0.00           C  
ATOM   2766  C3  CLA   165      50.901  40.393  38.131  1.00  0.00           C  
ATOM   2767  C4  CLA   165      49.807  40.572  37.120  1.00  0.00           C  
ATOM   2768  C5  CLA   165      50.715  39.243  39.071  1.00  0.00           C  
ATOM   2769  C6  CLA   165      50.495  39.687  40.565  1.00  0.00           C  
ATOM   2770  C7  CLA   165      50.179  38.449  41.454  1.00  0.00           C  
ATOM   2771  C8  CLA   165      50.407  38.730  42.958  1.00  0.00           C  
ATOM   2772  C9  CLA   165      50.239  37.340  43.721  1.00  0.00           C  
ATOM   2773  C10 CLA   165      49.647  39.875  43.613  1.00  0.00           C  
ATOM   2774  C11 CLA   165      48.095  39.839  43.574  1.00  0.00           C  
ATOM   2775  C12 CLA   165      47.658  40.799  44.618  1.00  0.00           C  
ATOM   2776  C13 CLA   165      46.169  40.762  44.946  1.00  0.00           C  
ATOM   2777  C14 CLA   165      45.293  40.886  43.659  1.00  0.00           C  
ATOM   2778  C15 CLA   165      45.757  41.677  46.111  1.00  0.00           C  
ATOM   2779  C16 CLA   165      46.185  41.314  47.512  1.00  0.00           C  
ATOM   2780  C17 CLA   165      45.474  42.345  48.468  1.00  0.00           C  
ATOM   2781  C18 CLA   165      46.023  42.588  49.830  1.00  0.00           C  
ATOM   2782  C19 CLA   165      45.559  43.960  50.361  1.00  0.00           C  
ATOM   2783  C20 CLA   165      45.623  41.458  50.834  1.00  0.00           C  
ATOM   2784  HHB CLA   165      56.625  36.244  43.862  1.00  0.00           H  
ATOM   2785  HHC CLA   165      59.779  38.356  49.330  1.00  0.00           H  
ATOM   2786  HHD CLA   165      60.074  44.038  47.076  1.00  0.00           H  
ATOM   2787  H2A CLA   165      54.915  40.161  41.515  1.00  0.00           H  
ATOM   2788  H3A CLA   165      56.301  37.586  41.524  1.00  0.00           H  
ATOM   2789 1HMA CLA   165      53.694  37.711  41.536  1.00  0.00           H  
ATOM   2790 2HMA CLA   165      54.014  38.399  43.246  1.00  0.00           H  
ATOM   2791 3HMA CLA   165      54.284  36.700  42.754  1.00  0.00           H  
ATOM   2792 1HAA CLA   165      57.861  39.331  40.561  1.00  0.00           H  
ATOM   2793 2HAA CLA   165      57.137  40.755  40.185  1.00  0.00           H  
ATOM   2794 1HBA CLA   165      55.634  38.384  39.228  1.00  0.00           H  
ATOM   2795 2HBA CLA   165      56.979  39.050  38.419  1.00  0.00           H  
ATOM   2796 1HMB CLA   165      57.598  34.152  45.245  1.00  0.00           H  
ATOM   2797 2HMB CLA   165      55.991  34.503  45.844  1.00  0.00           H  
ATOM   2798 3HMB CLA   165      57.197  33.818  46.920  1.00  0.00           H  
ATOM   2799  HAB CLA   165      59.526  35.793  49.273  1.00  0.00           H  
ATOM   2800 1HBB CLA   165      58.108  34.004  50.315  1.00  0.00           H  
ATOM   2801 2HBB CLA   165      56.828  34.340  48.910  1.00  0.00           H  
ATOM   2802 1HMC CLA   165      61.212  39.303  50.748  1.00  0.00           H  
ATOM   2803 2HMC CLA   165      59.865  40.206  51.441  1.00  0.00           H  
ATOM   2804 3HMC CLA   165      61.370  41.066  51.085  1.00  0.00           H  
ATOM   2805 1HAC CLA   165      60.910  44.163  49.096  1.00  0.00           H  
ATOM   2806 2HAC CLA   165      60.975  43.254  50.631  1.00  0.00           H  
ATOM   2807 1HBC CLA   165      58.858  43.297  50.974  1.00  0.00           H  
ATOM   2808 2HBC CLA   165      58.367  44.145  49.554  1.00  0.00           H  
ATOM   2809 3HBC CLA   165      59.256  44.977  50.881  1.00  0.00           H  
ATOM   2810 1HMD CLA   165      60.275  45.641  45.277  1.00  0.00           H  
ATOM   2811 2HMD CLA   165      58.626  46.060  45.835  1.00  0.00           H  
ATOM   2812 3HMD CLA   165      58.927  46.485  44.303  1.00  0.00           H  
ATOM   2813  HBD CLA   165      56.918  42.764  40.691  1.00  0.00           H  
ATOM   2814 1HED CLA   165      52.853  41.758  42.459  1.00  0.00           H  
ATOM   2815 2HED CLA   165      52.642  43.557  42.724  1.00  0.00           H  
ATOM   2816 3HED CLA   165      52.939  42.351  44.069  1.00  0.00           H  
ATOM   2817  1H1 CLA   165      53.220  40.979  36.750  1.00  0.00           H  
ATOM   2818  2H1 CLA   165      53.501  42.409  37.776  1.00  0.00           H  
ATOM   2819  H2  CLA   165      51.420  42.107  38.875  1.00  0.00           H  
ATOM   2820  1H4 CLA   165      49.748  41.498  36.549  1.00  0.00           H  
ATOM   2821  2H4 CLA   165      48.814  40.524  37.567  1.00  0.00           H  
ATOM   2822  3H4 CLA   165      49.872  39.784  36.370  1.00  0.00           H  
ATOM   2823  1H5 CLA   165      51.559  38.556  39.000  1.00  0.00           H  
ATOM   2824  2H5 CLA   165      49.924  38.537  38.821  1.00  0.00           H  
ATOM   2825  1H6 CLA   165      49.612  40.326  40.586  1.00  0.00           H  
ATOM   2826  2H6 CLA   165      51.305  40.283  40.984  1.00  0.00           H  
ATOM   2827  1H7 CLA   165      50.831  37.651  41.101  1.00  0.00           H  
ATOM   2828  2H7 CLA   165      49.131  38.159  41.379  1.00  0.00           H  
ATOM   2829  H8  CLA   165      51.487  38.867  43.017  1.00  0.00           H  
ATOM   2830  1H9 CLA   165      49.234  36.947  43.568  1.00  0.00           H  
ATOM   2831  2H9 CLA   165      50.503  37.582  44.751  1.00  0.00           H  
ATOM   2832  3H9 CLA   165      51.013  36.708  43.287  1.00  0.00           H  
ATOM   2833 1H10 CLA   165      49.851  40.755  43.002  1.00  0.00           H  
ATOM   2834 2H10 CLA   165      50.004  40.070  44.625  1.00  0.00           H  
ATOM   2835 1H11 CLA   165      47.703  38.924  44.017  1.00  0.00           H  
ATOM   2836 2H11 CLA   165      47.705  40.134  42.599  1.00  0.00           H  
ATOM   2837 1H12 CLA   165      48.001  41.815  44.425  1.00  0.00           H  
ATOM   2838 2H12 CLA   165      48.010  40.512  45.609  1.00  0.00           H  
ATOM   2839  H13 CLA   165      45.888  39.812  45.400  1.00  0.00           H  
ATOM   2840 1H14 CLA   165      44.260  41.101  43.932  1.00  0.00           H  
ATOM   2841 2H14 CLA   165      45.374  39.961  43.088  1.00  0.00           H  
ATOM   2842 3H14 CLA   165      45.753  41.747  43.174  1.00  0.00           H  
ATOM   2843 1H15 CLA   165      44.675  41.581  46.193  1.00  0.00           H  
ATOM   2844 2H15 CLA   165      46.034  42.712  45.908  1.00  0.00           H  
ATOM   2845 1H16 CLA   165      47.239  41.581  47.594  1.00  0.00           H  
ATOM   2846 2H16 CLA   165      45.921  40.329  47.898  1.00  0.00           H  
ATOM   2847 1H17 CLA   165      44.413  42.107  48.549  1.00  0.00           H  
ATOM   2848 2H17 CLA   165      45.567  43.324  47.998  1.00  0.00           H  
ATOM   2849  H18 CLA   165      47.096  42.739  49.717  1.00  0.00           H  
ATOM   2850 1H19 CLA   165      46.040  43.986  51.339  1.00  0.00           H  
ATOM   2851 2H19 CLA   165      44.478  43.994  50.495  1.00  0.00           H  
ATOM   2852 3H19 CLA   165      45.902  44.691  49.629  1.00  0.00           H  
ATOM   2853 1H20 CLA   165      44.543  41.317  50.880  1.00  0.00           H  
ATOM   2854 2H20 CLA   165      45.910  41.677  51.863  1.00  0.00           H  
ATOM   2855 3H20 CLA   165      46.099  40.551  50.463  1.00  0.00           H  
TER    2856      CLA   165 
ATOM   2856 MG   CLA   166      75.553  40.347  59.002  1.00  0.00          MG  
ATOM   2857  CHA CLA   166      76.496  41.084  62.097  1.00  0.00           C  
ATOM   2858  CHB CLA   166      72.310  41.162  59.693  1.00  0.00           C  
ATOM   2859  CHC CLA   166      74.775  39.749  55.753  1.00  0.00           C  
ATOM   2860  CHD CLA   166      78.907  39.501  58.202  1.00  0.00           C  
ATOM   2861  NA  CLA   166      74.544  41.135  60.708  1.00  0.00           N  
ATOM   2862  C1A CLA   166      75.130  41.442  61.908  1.00  0.00           C  
ATOM   2863  C2A CLA   166      74.108  42.182  62.761  1.00  0.00           C  
ATOM   2864  C3A CLA   166      72.754  42.057  61.973  1.00  0.00           C  
ATOM   2865  C4A CLA   166      73.176  41.315  60.773  1.00  0.00           C  
ATOM   2866  CMA CLA   166      71.659  41.351  62.818  1.00  0.00           C  
ATOM   2867  CAA CLA   166      74.576  43.631  63.062  1.00  0.00           C  
ATOM   2868  CBA CLA   166      75.031  44.523  61.811  1.00  0.00           C  
ATOM   2869  CGA CLA   166      76.496  44.336  61.391  1.00  0.00           C  
ATOM   2870  O1A CLA   166      77.425  44.401  62.196  1.00  0.00           O  
ATOM   2871  O2A CLA   166      76.662  43.959  60.064  1.00  0.00           O  
ATOM   2872  NB  CLA   166      73.851  40.614  57.874  1.00  0.00           N  
ATOM   2873  C1B CLA   166      72.628  40.852  58.322  1.00  0.00           C  
ATOM   2874  C2B CLA   166      71.696  40.791  57.241  1.00  0.00           C  
ATOM   2875  C3B CLA   166      72.466  40.671  56.051  1.00  0.00           C  
ATOM   2876  C4B CLA   166      73.796  40.257  56.561  1.00  0.00           C  
ATOM   2877  CMB CLA   166      70.253  40.940  57.341  1.00  0.00           C  
ATOM   2878  CAB CLA   166      71.930  40.546  54.656  1.00  0.00           C  
ATOM   2879 CBB  CLA   166      70.882  41.141  54.107  1.00  0.00          CA  
ATOM   2880  NC  CLA   166      76.707  39.669  57.204  1.00  0.00           N  
ATOM   2881  C1C CLA   166      76.128  39.467  56.025  1.00  0.00           C  
ATOM   2882  C2C CLA   166      77.103  39.007  55.112  1.00  0.00           C  
ATOM   2883  C3C CLA   166      78.333  38.992  55.731  1.00  0.00           C  
ATOM   2884  C4C CLA   166      78.096  39.432  57.117  1.00  0.00           C  
ATOM   2885  CMC CLA   166      76.706  38.635  53.732  1.00  0.00           C  
ATOM   2886  CAC CLA   166      79.672  38.672  55.132  1.00  0.00           C  
ATOM   2887  CBC CLA   166      80.550  39.957  55.062  1.00  0.00           C  
ATOM   2888  ND  CLA   166      77.364  40.199  60.020  1.00  0.00           N  
ATOM   2889  C1D CLA   166      78.603  39.802  59.557  1.00  0.00           C  
ATOM   2890  C2D CLA   166      79.527  39.798  60.685  1.00  0.00           C  
ATOM   2891  C3D CLA   166      78.749  40.344  61.803  1.00  0.00           C  
ATOM   2892  C4D CLA   166      77.424  40.475  61.305  1.00  0.00           C  
ATOM   2893  CMD CLA   166      80.999  39.486  60.670  1.00  0.00           C  
ATOM   2894  CAD CLA   166      78.709  40.859  63.140  1.00  0.00           C  
ATOM   2895  OBD CLA   166      79.653  40.956  63.923  1.00  0.00           O  
ATOM   2896  CBD CLA   166      77.169  41.306  63.444  1.00  0.00           C  
ATOM   2897  CGD CLA   166      76.576  40.287  64.430  1.00  0.00           C  
ATOM   2898  O1D CLA   166      75.730  39.388  64.189  1.00  0.00           O  
ATOM   2899  O2D CLA   166      77.144  40.484  65.675  1.00  0.00           O  
ATOM   2900  CED CLA   166      76.851  39.405  66.586  1.00  0.00           C  
ATOM   2901  C1  CLA   166      78.071  43.927  59.690  1.00  0.00           C  
ATOM   2902  C2  CLA   166      78.169  43.297  58.254  1.00  0.00           C  
ATOM   2903  C3  CLA   166      77.382  43.558  57.162  1.00  0.00           C  
ATOM   2904  C4  CLA   166      75.930  43.147  56.958  1.00  0.00           C  
ATOM   2905  C5  CLA   166      77.969  44.400  56.086  1.00  0.00           C  
ATOM   2906  C6  CLA   166      78.476  43.619  54.795  1.00  0.00           C  
ATOM   2907  C7  CLA   166      78.845  44.685  53.791  1.00  0.00           C  
ATOM   2908  C8  CLA   166      80.014  44.321  52.877  1.00  0.00           C  
ATOM   2909  C9  CLA   166      79.943  45.016  51.438  1.00  0.00           C  
ATOM   2910  C10 CLA   166      81.475  44.460  53.481  1.00  0.00           C  
ATOM   2911  C11 CLA   166      82.048  45.850  53.572  1.00  0.00           C  
ATOM   2912  C12 CLA   166      83.508  45.802  54.076  1.00  0.00           C  
ATOM   2913  C13 CLA   166      84.202  47.129  54.512  1.00  0.00           C  
ATOM   2914  C14 CLA   166      85.512  46.947  55.367  1.00  0.00           C  
ATOM   2915  C15 CLA   166      84.318  48.223  53.389  1.00  0.00           C  
ATOM   2916  C16 CLA   166      84.029  49.691  53.874  1.00  0.00           C  
ATOM   2917  C17 CLA   166      84.232  50.629  52.759  1.00  0.00           C  
ATOM   2918  C18 CLA   166      83.785  52.063  53.032  1.00  0.00           C  
ATOM   2919  C19 CLA   166      83.260  52.786  51.844  1.00  0.00           C  
ATOM   2920  C20 CLA   166      84.856  52.894  53.867  1.00  0.00           C  
ATOM   2921  HHB CLA   166      71.295  41.524  59.870  1.00  0.00           H  
ATOM   2922  HHC CLA   166      74.421  39.419  54.774  1.00  0.00           H  
ATOM   2923  HHD CLA   166      79.927  39.125  58.096  1.00  0.00           H  
ATOM   2924  H2A CLA   166      74.131  41.725  63.750  1.00  0.00           H  
ATOM   2925  H3A CLA   166      72.460  43.031  61.583  1.00  0.00           H  
ATOM   2926 1HMA CLA   166      71.969  40.389  63.225  1.00  0.00           H  
ATOM   2927 2HMA CLA   166      70.848  41.207  62.104  1.00  0.00           H  
ATOM   2928 3HMA CLA   166      71.342  41.856  63.731  1.00  0.00           H  
ATOM   2929 1HAA CLA   166      75.395  43.683  63.780  1.00  0.00           H  
ATOM   2930 2HAA CLA   166      73.738  44.016  63.643  1.00  0.00           H  
ATOM   2931 1HBA CLA   166      74.862  45.592  61.942  1.00  0.00           H  
ATOM   2932 2HBA CLA   166      74.514  44.248  60.892  1.00  0.00           H  
ATOM   2933 1HMB CLA   166      70.023  40.645  58.365  1.00  0.00           H  
ATOM   2934 2HMB CLA   166      69.857  40.241  56.604  1.00  0.00           H  
ATOM   2935 3HMB CLA   166      70.075  41.987  57.094  1.00  0.00           H  
ATOM   2936  HAB CLA   166      72.293  39.687  54.092  1.00  0.00           H  
ATOM   2937 1HBB CLA   166      70.257  41.872  54.650  1.00  0.00           H  
ATOM   2938 2HBB CLA   166      70.526  40.915  53.087  1.00  0.00           H  
ATOM   2939 1HMC CLA   166      75.812  38.019  53.824  1.00  0.00           H  
ATOM   2940 2HMC CLA   166      77.423  38.031  53.177  1.00  0.00           H  
ATOM   2941 3HMC CLA   166      76.510  39.593  53.250  1.00  0.00           H  
ATOM   2942 1HAC CLA   166      79.535  38.300  54.117  1.00  0.00           H  
ATOM   2943 2HAC CLA   166      80.143  37.961  55.812  1.00  0.00           H  
ATOM   2944 1HBC CLA   166      80.609  40.364  56.071  1.00  0.00           H  
ATOM   2945 2HBC CLA   166      80.133  40.794  54.503  1.00  0.00           H  
ATOM   2946 3HBC CLA   166      81.507  39.727  54.592  1.00  0.00           H  
ATOM   2947 1HMD CLA   166      81.321  39.631  61.702  1.00  0.00           H  
ATOM   2948 2HMD CLA   166      81.476  40.209  60.009  1.00  0.00           H  
ATOM   2949 3HMD CLA   166      80.988  38.411  60.489  1.00  0.00           H  
ATOM   2950  HBD CLA   166      77.090  42.326  63.819  1.00  0.00           H  
ATOM   2951 1HED CLA   166      75.801  39.320  66.865  1.00  0.00           H  
ATOM   2952 2HED CLA   166      77.433  39.562  67.494  1.00  0.00           H  
ATOM   2953 3HED CLA   166      77.230  38.488  66.136  1.00  0.00           H  
ATOM   2954  1H1 CLA   166      78.471  43.137  60.326  1.00  0.00           H  
ATOM   2955  2H1 CLA   166      78.508  44.925  59.724  1.00  0.00           H  
ATOM   2956  H2  CLA   166      78.717  42.360  58.157  1.00  0.00           H  
ATOM   2957  1H4 CLA   166      75.679  42.647  56.022  1.00  0.00           H  
ATOM   2958  2H4 CLA   166      75.240  43.990  56.922  1.00  0.00           H  
ATOM   2959  3H4 CLA   166      75.599  42.464  57.740  1.00  0.00           H  
ATOM   2960  1H5 CLA   166      78.830  44.941  56.478  1.00  0.00           H  
ATOM   2961  2H5 CLA   166      77.148  45.093  55.900  1.00  0.00           H  
ATOM   2962  1H6 CLA   166      77.694  43.040  54.304  1.00  0.00           H  
ATOM   2963  2H6 CLA   166      79.361  43.080  55.133  1.00  0.00           H  
ATOM   2964  1H7 CLA   166      79.075  45.681  54.168  1.00  0.00           H  
ATOM   2965  2H7 CLA   166      77.928  44.855  53.227  1.00  0.00           H  
ATOM   2966  H8  CLA   166      79.794  43.278  52.647  1.00  0.00           H  
ATOM   2967  1H9 CLA   166      79.003  44.721  50.972  1.00  0.00           H  
ATOM   2968  2H9 CLA   166      80.882  44.818  50.921  1.00  0.00           H  
ATOM   2969  3H9 CLA   166      79.945  46.084  51.660  1.00  0.00           H  
ATOM   2970 1H10 CLA   166      82.237  43.891  52.949  1.00  0.00           H  
ATOM   2971 2H10 CLA   166      81.435  43.994  54.465  1.00  0.00           H  
ATOM   2972 1H11 CLA   166      81.362  46.421  54.198  1.00  0.00           H  
ATOM   2973 2H11 CLA   166      81.847  46.275  52.588  1.00  0.00           H  
ATOM   2974 1H12 CLA   166      84.040  45.404  53.212  1.00  0.00           H  
ATOM   2975 2H12 CLA   166      83.643  45.001  54.803  1.00  0.00           H  
ATOM   2976  H13 CLA   166      83.452  47.595  55.151  1.00  0.00           H  
ATOM   2977 1H14 CLA   166      86.274  46.497  54.730  1.00  0.00           H  
ATOM   2978 2H14 CLA   166      85.327  46.153  56.091  1.00  0.00           H  
ATOM   2979 3H14 CLA   166      85.987  47.744  55.940  1.00  0.00           H  
ATOM   2980 1H15 CLA   166      83.508  48.025  52.687  1.00  0.00           H  
ATOM   2981 2H15 CLA   166      85.378  48.178  53.139  1.00  0.00           H  
ATOM   2982 1H16 CLA   166      84.687  49.873  54.723  1.00  0.00           H  
ATOM   2983 2H16 CLA   166      83.054  49.648  54.361  1.00  0.00           H  
ATOM   2984 1H17 CLA   166      83.554  50.168  52.041  1.00  0.00           H  
ATOM   2985 2H17 CLA   166      85.272  50.713  52.442  1.00  0.00           H  
ATOM   2986  H18 CLA   166      82.915  52.044  53.690  1.00  0.00           H  
ATOM   2987 1H19 CLA   166      82.642  52.207  51.158  1.00  0.00           H  
ATOM   2988 2H19 CLA   166      84.200  53.079  51.377  1.00  0.00           H  
ATOM   2989 3H19 CLA   166      82.720  53.689  52.130  1.00  0.00           H  
ATOM   2990 1H20 CLA   166      84.617  53.944  53.698  1.00  0.00           H  
ATOM   2991 2H20 CLA   166      85.926  52.743  53.726  1.00  0.00           H  
ATOM   2992 3H20 CLA   166      84.716  52.721  54.934  1.00  0.00           H  
TER    2993      CLA   166 
ATOM   2993 MG   CLA   167      62.914  48.217  43.737  1.00  0.00          MG  
ATOM   2994  CHA CLA   167      61.520  45.976  41.524  1.00  0.00           C  
ATOM   2995  CHB CLA   167      61.861  50.864  41.714  1.00  0.00           C  
ATOM   2996  CHC CLA   167      63.643  50.507  46.215  1.00  0.00           C  
ATOM   2997  CHD CLA   167      63.716  45.656  45.842  1.00  0.00           C  
ATOM   2998  NA  CLA   167      62.059  48.382  41.804  1.00  0.00           N  
ATOM   2999  C1A CLA   167      61.475  47.271  41.089  1.00  0.00           C  
ATOM   3000  C2A CLA   167      60.838  47.826  39.787  1.00  0.00           C  
ATOM   3001  C3A CLA   167      61.269  49.344  39.743  1.00  0.00           C  
ATOM   3002  C4A CLA   167      61.691  49.535  41.235  1.00  0.00           C  
ATOM   3003  CMA CLA   167      62.573  49.571  38.833  1.00  0.00           C  
ATOM   3004  CAA CLA   167      59.352  47.570  39.778  1.00  0.00           C  
ATOM   3005  CBA CLA   167      58.474  48.124  40.898  1.00  0.00           C  
ATOM   3006  CGA CLA   167      56.997  48.124  40.601  1.00  0.00           C  
ATOM   3007  O1A CLA   167      56.439  47.502  39.706  1.00  0.00           O  
ATOM   3008  O2A CLA   167      56.270  48.925  41.446  1.00  0.00           O  
ATOM   3009  NB  CLA   167      62.790  50.341  43.950  1.00  0.00           N  
ATOM   3010  C1B CLA   167      62.421  51.216  42.923  1.00  0.00           C  
ATOM   3011  C2B CLA   167      62.656  52.555  43.378  1.00  0.00           C  
ATOM   3012  C3B CLA   167      63.077  52.496  44.742  1.00  0.00           C  
ATOM   3013  C4B CLA   167      63.227  51.093  45.062  1.00  0.00           C  
ATOM   3014  CMB CLA   167      62.397  53.783  42.544  1.00  0.00           C  
ATOM   3015  CAB CLA   167      63.348  53.573  45.708  1.00  0.00           C  
ATOM   3016 CBB  CLA   167      62.772  54.762  45.789  1.00  0.00          CA  
ATOM   3017  NC  CLA   167      63.475  48.105  45.737  1.00  0.00           N  
ATOM   3018  C1C CLA   167      63.815  49.189  46.568  1.00  0.00           C  
ATOM   3019  C2C CLA   167      64.422  48.722  47.735  1.00  0.00           C  
ATOM   3020  C3C CLA   167      64.551  47.351  47.594  1.00  0.00           C  
ATOM   3021  C4C CLA   167      63.890  46.982  46.377  1.00  0.00           C  
ATOM   3022  CMC CLA   167      64.666  49.675  48.813  1.00  0.00           C  
ATOM   3023  CAC CLA   167      65.183  46.427  48.574  1.00  0.00           C  
ATOM   3024  CBC CLA   167      66.379  45.650  47.897  1.00  0.00           C  
ATOM   3025  ND  CLA   167      62.711  46.168  43.684  1.00  0.00           N  
ATOM   3026  C1D CLA   167      63.034  45.223  44.655  1.00  0.00           C  
ATOM   3027  C2D CLA   167      62.631  43.921  44.240  1.00  0.00           C  
ATOM   3028  C3D CLA   167      62.116  44.131  43.005  1.00  0.00           C  
ATOM   3029  C4D CLA   167      62.060  45.537  42.724  1.00  0.00           C  
ATOM   3030  CMD CLA   167      62.834  42.629  45.088  1.00  0.00           C  
ATOM   3031  CAD CLA   167      61.471  43.473  41.884  1.00  0.00           C  
ATOM   3032  OBD CLA   167      61.222  42.299  41.732  1.00  0.00           O  
ATOM   3033  CBD CLA   167      61.046  44.666  40.981  1.00  0.00           C  
ATOM   3034  CGD CLA   167      61.646  44.479  39.611  1.00  0.00           C  
ATOM   3035  O1D CLA   167      62.785  44.212  39.293  1.00  0.00           O  
ATOM   3036  O2D CLA   167      60.746  44.803  38.626  1.00  0.00           O  
ATOM   3037  CED CLA   167      61.254  44.680  37.261  1.00  0.00           C  
ATOM   3038  C1  CLA   167      54.818  48.891  41.267  1.00  0.00           C  
ATOM   3039  C2  CLA   167      54.151  50.052  41.875  1.00  0.00           C  
ATOM   3040  C3  CLA   167      53.559  49.998  43.086  1.00  0.00           C  
ATOM   3041  C4  CLA   167      52.098  49.645  43.242  1.00  0.00           C  
ATOM   3042  C5  CLA   167      54.269  50.201  44.366  1.00  0.00           C  
ATOM   3043  C6  CLA   167      55.105  49.071  44.849  1.00  0.00           C  
ATOM   3044  C7  CLA   167      54.362  47.730  45.314  1.00  0.00           C  
ATOM   3045  C8  CLA   167      55.320  46.629  45.893  1.00  0.00           C  
ATOM   3046  C9  CLA   167      56.070  47.188  47.196  1.00  0.00           C  
ATOM   3047  C10 CLA   167      54.652  45.344  46.200  1.00  0.00           C  
ATOM   3048  C11 CLA   167      55.394  44.175  46.815  1.00  0.00           C  
ATOM   3049  C12 CLA   167      54.489  42.927  46.837  1.00  0.00           C  
ATOM   3050  C13 CLA   167      55.175  41.629  47.396  1.00  0.00           C  
ATOM   3051  C14 CLA   167      55.724  41.803  48.856  1.00  0.00           C  
ATOM   3052  C15 CLA   167      54.188  40.460  47.171  1.00  0.00           C  
ATOM   3053  C16 CLA   167      54.699  39.113  47.542  1.00  0.00           C  
ATOM   3054  C17 CLA   167      53.674  37.988  47.066  1.00  0.00           C  
ATOM   3055  C18 CLA   167      54.065  36.474  47.189  1.00  0.00           C  
ATOM   3056  C19 CLA   167      54.366  36.079  48.568  1.00  0.00           C  
ATOM   3057  C20 CLA   167      52.980  35.544  46.581  1.00  0.00           C  
ATOM   3058  HHB CLA   167      61.602  51.747  41.127  1.00  0.00           H  
ATOM   3059  HHC CLA   167      64.089  51.202  46.930  1.00  0.00           H  
ATOM   3060  HHD CLA   167      63.852  44.841  46.556  1.00  0.00           H  
ATOM   3061  H2A CLA   167      61.252  47.355  38.896  1.00  0.00           H  
ATOM   3062  H3A CLA   167      60.514  50.031  39.360  1.00  0.00           H  
ATOM   3063 1HMA CLA   167      63.238  48.708  38.828  1.00  0.00           H  
ATOM   3064 2HMA CLA   167      62.986  50.561  39.031  1.00  0.00           H  
ATOM   3065 3HMA CLA   167      62.269  49.537  37.787  1.00  0.00           H  
ATOM   3066 1HAA CLA   167      59.178  46.508  39.603  1.00  0.00           H  
ATOM   3067 2HAA CLA   167      59.034  48.069  38.862  1.00  0.00           H  
ATOM   3068 1HBA CLA   167      58.773  49.155  41.086  1.00  0.00           H  
ATOM   3069 2HBA CLA   167      58.690  47.629  41.844  1.00  0.00           H  
ATOM   3070 1HMB CLA   167      62.805  53.737  41.534  1.00  0.00           H  
ATOM   3071 2HMB CLA   167      62.829  54.670  43.006  1.00  0.00           H  
ATOM   3072 3HMB CLA   167      61.323  53.936  42.445  1.00  0.00           H  
ATOM   3073  HAB CLA   167      64.243  53.371  46.295  1.00  0.00           H  
ATOM   3074 1HBB CLA   167      61.968  55.058  45.093  1.00  0.00           H  
ATOM   3075 2HBB CLA   167      63.126  55.546  46.481  1.00  0.00           H  
ATOM   3076 1HMC CLA   167      63.758  50.125  49.215  1.00  0.00           H  
ATOM   3077 2HMC CLA   167      65.370  50.467  48.559  1.00  0.00           H  
ATOM   3078 3HMC CLA   167      65.231  49.123  49.563  1.00  0.00           H  
ATOM   3079 1HAC CLA   167      64.500  45.634  48.878  1.00  0.00           H  
ATOM   3080 2HAC CLA   167      65.537  46.952  49.461  1.00  0.00           H  
ATOM   3081 1HBC CLA   167      66.127  45.355  46.879  1.00  0.00           H  
ATOM   3082 2HBC CLA   167      66.675  44.739  48.416  1.00  0.00           H  
ATOM   3083 3HBC CLA   167      67.318  46.198  47.817  1.00  0.00           H  
ATOM   3084 1HMD CLA   167      62.648  42.783  46.151  1.00  0.00           H  
ATOM   3085 2HMD CLA   167      63.747  42.034  45.097  1.00  0.00           H  
ATOM   3086 3HMD CLA   167      61.968  42.029  44.807  1.00  0.00           H  
ATOM   3087  HBD CLA   167      59.960  44.754  40.949  1.00  0.00           H  
ATOM   3088 1HED CLA   167      62.143  45.277  37.059  1.00  0.00           H  
ATOM   3089 2HED CLA   167      60.467  45.108  36.642  1.00  0.00           H  
ATOM   3090 3HED CLA   167      61.226  43.619  37.014  1.00  0.00           H  
ATOM   3091  1H1 CLA   167      54.550  47.923  41.688  1.00  0.00           H  
ATOM   3092  2H1 CLA   167      54.520  48.899  40.218  1.00  0.00           H  
ATOM   3093  H2  CLA   167      54.155  51.013  41.360  1.00  0.00           H  
ATOM   3094  1H4 CLA   167      51.633  49.637  42.256  1.00  0.00           H  
ATOM   3095  2H4 CLA   167      51.534  50.401  43.787  1.00  0.00           H  
ATOM   3096  3H4 CLA   167      52.053  48.691  43.768  1.00  0.00           H  
ATOM   3097  1H5 CLA   167      53.524  50.527  45.091  1.00  0.00           H  
ATOM   3098  2H5 CLA   167      54.930  51.052  44.203  1.00  0.00           H  
ATOM   3099  1H6 CLA   167      55.617  49.466  45.726  1.00  0.00           H  
ATOM   3100  2H6 CLA   167      55.849  48.867  44.079  1.00  0.00           H  
ATOM   3101  1H7 CLA   167      53.888  47.370  44.402  1.00  0.00           H  
ATOM   3102  2H7 CLA   167      53.637  47.967  46.093  1.00  0.00           H  
ATOM   3103  H8  CLA   167      56.130  46.376  45.209  1.00  0.00           H  
ATOM   3104  1H9 CLA   167      56.771  46.450  47.585  1.00  0.00           H  
ATOM   3105  2H9 CLA   167      55.303  47.524  47.894  1.00  0.00           H  
ATOM   3106  3H9 CLA   167      56.586  48.144  47.108  1.00  0.00           H  
ATOM   3107 1H10 CLA   167      54.357  44.940  45.231  1.00  0.00           H  
ATOM   3108 2H10 CLA   167      53.723  45.512  46.745  1.00  0.00           H  
ATOM   3109 1H11 CLA   167      55.623  44.523  47.822  1.00  0.00           H  
ATOM   3110 2H11 CLA   167      56.213  44.109  46.099  1.00  0.00           H  
ATOM   3111 1H12 CLA   167      54.172  42.800  45.802  1.00  0.00           H  
ATOM   3112 2H12 CLA   167      53.656  43.120  47.513  1.00  0.00           H  
ATOM   3113  H13 CLA   167      55.995  41.465  46.696  1.00  0.00           H  
ATOM   3114 1H14 CLA   167      56.183  40.881  49.213  1.00  0.00           H  
ATOM   3115 2H14 CLA   167      54.943  42.075  49.566  1.00  0.00           H  
ATOM   3116 3H14 CLA   167      56.530  42.537  48.847  1.00  0.00           H  
ATOM   3117 1H15 CLA   167      53.837  40.488  46.140  1.00  0.00           H  
ATOM   3118 2H15 CLA   167      53.358  40.658  47.850  1.00  0.00           H  
ATOM   3119 1H16 CLA   167      54.643  39.039  48.628  1.00  0.00           H  
ATOM   3120 2H16 CLA   167      55.733  38.954  47.235  1.00  0.00           H  
ATOM   3121 1H17 CLA   167      53.530  38.194  46.006  1.00  0.00           H  
ATOM   3122 2H17 CLA   167      52.669  38.120  47.468  1.00  0.00           H  
ATOM   3123  H18 CLA   167      54.927  36.409  46.526  1.00  0.00           H  
ATOM   3124 1H19 CLA   167      54.627  35.023  48.642  1.00  0.00           H  
ATOM   3125 2H19 CLA   167      53.595  36.357  49.287  1.00  0.00           H  
ATOM   3126 3H19 CLA   167      55.242  36.681  48.809  1.00  0.00           H  
ATOM   3127 1H20 CLA   167      52.908  35.755  45.514  1.00  0.00           H  
ATOM   3128 2H20 CLA   167      52.017  35.535  47.092  1.00  0.00           H  
ATOM   3129 3H20 CLA   167      53.387  34.535  46.657  1.00  0.00           H  
TER    3130      CLA   167 
ATOM   3130 MG   CLA   168      74.220  40.878  39.719  1.00  0.00          MG  
ATOM   3131  CHA CLA   168      74.123  43.153  37.172  1.00  0.00           C  
ATOM   3132  CHB CLA   168      75.781  38.611  37.676  1.00  0.00           C  
ATOM   3133  CHC CLA   168      74.814  38.875  42.400  1.00  0.00           C  
ATOM   3134  CHD CLA   168      72.933  43.301  41.950  1.00  0.00           C  
ATOM   3135  NA  CLA   168      74.825  40.930  37.687  1.00  0.00           N  
ATOM   3136  C1A CLA   168      74.677  41.964  36.818  1.00  0.00           C  
ATOM   3137  C2A CLA   168      75.400  41.634  35.462  1.00  0.00           C  
ATOM   3138  C3A CLA   168      75.557  40.106  35.544  1.00  0.00           C  
ATOM   3139  C4A CLA   168      75.413  39.872  37.086  1.00  0.00           C  
ATOM   3140  CMA CLA   168      74.471  39.261  34.807  1.00  0.00           C  
ATOM   3141  CAA CLA   168      76.801  42.427  35.342  1.00  0.00           C  
ATOM   3142  CBA CLA   168      77.927  42.090  36.306  1.00  0.00           C  
ATOM   3143  CGA CLA   168      78.737  40.869  36.009  1.00  0.00           C  
ATOM   3144  O1A CLA   168      78.856  40.387  34.895  1.00  0.00           O  
ATOM   3145  O2A CLA   168      79.315  40.373  37.120  1.00  0.00           O  
ATOM   3146  NB  CLA   168      75.134  39.074  40.040  1.00  0.00           N  
ATOM   3147  C1B CLA   168      75.636  38.296  39.035  1.00  0.00           C  
ATOM   3148  C2B CLA   168      76.052  37.049  39.576  1.00  0.00           C  
ATOM   3149  C3B CLA   168      75.700  37.019  40.907  1.00  0.00           C  
ATOM   3150  C4B CLA   168      75.168  38.363  41.151  1.00  0.00           C  
ATOM   3151  CMB CLA   168      76.640  35.902  38.715  1.00  0.00           C  
ATOM   3152  CAB CLA   168      75.837  35.889  41.902  1.00  0.00           C  
ATOM   3153 CBB  CLA   168      75.628  34.626  41.639  1.00  0.00          CA  
ATOM   3154  NC  CLA   168      73.956  41.109  41.856  1.00  0.00           N  
ATOM   3155  C1C CLA   168      74.305  40.160  42.753  1.00  0.00           C  
ATOM   3156  C2C CLA   168      74.126  40.656  44.135  1.00  0.00           C  
ATOM   3157  C3C CLA   168      73.478  41.881  43.967  1.00  0.00           C  
ATOM   3158  C4C CLA   168      73.418  42.134  42.511  1.00  0.00           C  
ATOM   3159  CMC CLA   168      74.291  39.788  45.391  1.00  0.00           C  
ATOM   3160  CAC CLA   168      72.938  42.723  45.049  1.00  0.00           C  
ATOM   3161  CBC CLA   168      73.777  43.938  45.422  1.00  0.00           C  
ATOM   3162  ND  CLA   168      73.595  42.809  39.632  1.00  0.00           N  
ATOM   3163  C1D CLA   168      73.077  43.688  40.591  1.00  0.00           C  
ATOM   3164  C2D CLA   168      72.656  44.924  39.928  1.00  0.00           C  
ATOM   3165  C3D CLA   168      73.112  44.819  38.570  1.00  0.00           C  
ATOM   3166  C4D CLA   168      73.626  43.463  38.452  1.00  0.00           C  
ATOM   3167  CMD CLA   168      71.888  45.964  40.664  1.00  0.00           C  
ATOM   3168  CAD CLA   168      73.116  45.411  37.211  1.00  0.00           C  
ATOM   3169  OBD CLA   168      72.587  46.478  36.817  1.00  0.00           O  
ATOM   3170  CBD CLA   168      73.995  44.407  36.323  1.00  0.00           C  
ATOM   3171  CGD CLA   168      73.266  44.189  34.989  1.00  0.00           C  
ATOM   3172  O1D CLA   168      73.844  44.145  33.882  1.00  0.00           O  
ATOM   3173  O2D CLA   168      71.903  44.067  35.124  1.00  0.00           O  
ATOM   3174  CED CLA   168      71.180  44.431  33.875  1.00  0.00           C  
ATOM   3175  C1  CLA   168      80.453  39.541  36.999  1.00  0.00           C  
ATOM   3176  C2  CLA   168      80.875  39.406  38.527  1.00  0.00           C  
ATOM   3177  C3  CLA   168      80.718  38.244  39.161  1.00  0.00           C  
ATOM   3178  C4  CLA   168      79.634  37.932  40.141  1.00  0.00           C  
ATOM   3179  C5  CLA   168      81.892  37.222  39.009  1.00  0.00           C  
ATOM   3180  C6  CLA   168      82.450  36.564  40.222  1.00  0.00           C  
ATOM   3181  C7  CLA   168      83.174  37.461  41.175  1.00  0.00           C  
ATOM   3182  C8  CLA   168      83.463  36.938  42.593  1.00  0.00           C  
ATOM   3183  C9  CLA   168      84.111  35.542  42.543  1.00  0.00           C  
ATOM   3184  C10 CLA   168      82.332  37.124  43.561  1.00  0.00           C  
ATOM   3185  C11 CLA   168      81.972  38.621  43.942  1.00  0.00           C  
ATOM   3186  C12 CLA   168      81.338  38.995  45.299  1.00  0.00           C  
ATOM   3187  C13 CLA   168      82.220  38.789  46.568  1.00  0.00           C  
ATOM   3188  C14 CLA   168      83.634  39.295  46.377  1.00  0.00           C  
ATOM   3189  C15 CLA   168      81.458  39.387  47.744  1.00  0.00           C  
ATOM   3190  C16 CLA   168      81.839  38.878  49.138  1.00  0.00           C  
ATOM   3191  C17 CLA   168      80.937  39.322  50.204  1.00  0.00           C  
ATOM   3192  C18 CLA   168      81.040  40.930  50.484  1.00  0.00           C  
ATOM   3193  C19 CLA   168      80.375  41.879  49.382  1.00  0.00           C  
ATOM   3194  C20 CLA   168      82.424  41.419  50.730  1.00  0.00           C  
ATOM   3195  HHB CLA   168      76.184  37.934  36.920  1.00  0.00           H  
ATOM   3196  HHC CLA   168      75.154  38.245  43.224  1.00  0.00           H  
ATOM   3197  HHD CLA   168      72.439  43.986  42.643  1.00  0.00           H  
ATOM   3198  H2A CLA   168      74.755  41.879  34.618  1.00  0.00           H  
ATOM   3199  H3A CLA   168      76.533  39.694  35.287  1.00  0.00           H  
ATOM   3200 1HMA CLA   168      74.402  39.489  33.744  1.00  0.00           H  
ATOM   3201 2HMA CLA   168      73.517  39.410  35.313  1.00  0.00           H  
ATOM   3202 3HMA CLA   168      74.653  38.196  34.952  1.00  0.00           H  
ATOM   3203 1HAA CLA   168      76.624  43.502  35.335  1.00  0.00           H  
ATOM   3204 2HAA CLA   168      77.213  42.238  34.351  1.00  0.00           H  
ATOM   3205 1HBA CLA   168      77.601  42.114  37.346  1.00  0.00           H  
ATOM   3206 2HBA CLA   168      78.647  42.891  36.141  1.00  0.00           H  
ATOM   3207 1HMB CLA   168      77.527  36.250  38.186  1.00  0.00           H  
ATOM   3208 2HMB CLA   168      75.977  35.602  37.903  1.00  0.00           H  
ATOM   3209 3HMB CLA   168      76.774  35.076  39.414  1.00  0.00           H  
ATOM   3210  HAB CLA   168      76.146  36.153  42.914  1.00  0.00           H  
ATOM   3211 1HBB CLA   168      75.743  33.869  42.435  1.00  0.00           H  
ATOM   3212 2HBB CLA   168      75.361  34.227  40.645  1.00  0.00           H  
ATOM   3213 1HMC CLA   168      74.500  38.766  45.077  1.00  0.00           H  
ATOM   3214 2HMC CLA   168      73.352  39.819  45.944  1.00  0.00           H  
ATOM   3215 3HMC CLA   168      75.034  40.145  46.103  1.00  0.00           H  
ATOM   3216 1HAC CLA   168      72.976  42.050  45.906  1.00  0.00           H  
ATOM   3217 2HAC CLA   168      71.925  42.973  44.734  1.00  0.00           H  
ATOM   3218 1HBC CLA   168      73.959  44.707  44.672  1.00  0.00           H  
ATOM   3219 2HBC CLA   168      74.776  43.701  45.787  1.00  0.00           H  
ATOM   3220 3HBC CLA   168      73.170  44.380  46.212  1.00  0.00           H  
ATOM   3221 1HMD CLA   168      72.408  46.718  41.255  1.00  0.00           H  
ATOM   3222 2HMD CLA   168      71.278  45.365  41.339  1.00  0.00           H  
ATOM   3223 3HMD CLA   168      71.136  46.472  40.060  1.00  0.00           H  
ATOM   3224  HBD CLA   168      74.938  44.889  36.065  1.00  0.00           H  
ATOM   3225 1HED CLA   168      71.534  45.338  33.386  1.00  0.00           H  
ATOM   3226 2HED CLA   168      70.095  44.470  33.977  1.00  0.00           H  
ATOM   3227 3HED CLA   168      71.385  43.642  33.152  1.00  0.00           H  
ATOM   3228  1H1 CLA   168      81.240  40.094  36.486  1.00  0.00           H  
ATOM   3229  2H1 CLA   168      80.321  38.628  36.417  1.00  0.00           H  
ATOM   3230  H2  CLA   168      81.433  40.167  39.073  1.00  0.00           H  
ATOM   3231  1H4 CLA   168      79.062  37.075  39.785  1.00  0.00           H  
ATOM   3232  2H4 CLA   168      79.032  38.834  40.250  1.00  0.00           H  
ATOM   3233  3H4 CLA   168      80.118  37.841  41.114  1.00  0.00           H  
ATOM   3234  1H5 CLA   168      82.698  37.671  38.429  1.00  0.00           H  
ATOM   3235  2H5 CLA   168      81.608  36.426  38.320  1.00  0.00           H  
ATOM   3236  1H6 CLA   168      83.114  35.711  40.085  1.00  0.00           H  
ATOM   3237  2H6 CLA   168      81.698  36.110  40.868  1.00  0.00           H  
ATOM   3238  1H7 CLA   168      82.671  38.421  41.295  1.00  0.00           H  
ATOM   3239  2H7 CLA   168      84.145  37.708  40.745  1.00  0.00           H  
ATOM   3240  H8  CLA   168      84.294  37.604  42.825  1.00  0.00           H  
ATOM   3241  1H9 CLA   168      84.650  35.318  43.464  1.00  0.00           H  
ATOM   3242  2H9 CLA   168      84.758  35.565  41.666  1.00  0.00           H  
ATOM   3243  3H9 CLA   168      83.393  34.722  42.564  1.00  0.00           H  
ATOM   3244 1H10 CLA   168      82.559  36.681  44.531  1.00  0.00           H  
ATOM   3245 2H10 CLA   168      81.435  36.648  43.165  1.00  0.00           H  
ATOM   3246 1H11 CLA   168      81.280  38.975  43.178  1.00  0.00           H  
ATOM   3247 2H11 CLA   168      82.855  39.260  43.916  1.00  0.00           H  
ATOM   3248 1H12 CLA   168      80.366  38.519  45.428  1.00  0.00           H  
ATOM   3249 2H12 CLA   168      81.153  40.069  45.305  1.00  0.00           H  
ATOM   3250  H13 CLA   168      82.291  37.723  46.784  1.00  0.00           H  
ATOM   3251 1H14 CLA   168      84.260  38.649  45.761  1.00  0.00           H  
ATOM   3252 2H14 CLA   168      84.178  39.284  47.322  1.00  0.00           H  
ATOM   3253 3H14 CLA   168      83.684  40.341  46.076  1.00  0.00           H  
ATOM   3254 1H15 CLA   168      80.377  39.445  47.615  1.00  0.00           H  
ATOM   3255 2H15 CLA   168      81.820  40.415  47.748  1.00  0.00           H  
ATOM   3256 1H16 CLA   168      82.852  39.168  49.418  1.00  0.00           H  
ATOM   3257 2H16 CLA   168      81.733  37.794  49.176  1.00  0.00           H  
ATOM   3258 1H17 CLA   168      81.130  38.795  51.139  1.00  0.00           H  
ATOM   3259 2H17 CLA   168      79.952  39.018  49.849  1.00  0.00           H  
ATOM   3260  H18 CLA   168      80.631  41.190  51.460  1.00  0.00           H  
ATOM   3261 1H19 CLA   168      80.936  41.982  48.453  1.00  0.00           H  
ATOM   3262 2H19 CLA   168      80.284  42.872  49.823  1.00  0.00           H  
ATOM   3263 3H19 CLA   168      79.351  41.606  49.126  1.00  0.00           H  
ATOM   3264 1H20 CLA   168      83.076  41.450  49.857  1.00  0.00           H  
ATOM   3265 2H20 CLA   168      82.838  40.777  51.508  1.00  0.00           H  
ATOM   3266 3H20 CLA   168      82.321  42.437  51.105  1.00  0.00           H  
TER    3267      CLA   168 
ATOM   3267 MG   CLA   169      74.012  22.543  37.264  1.00  0.00          MG  
ATOM   3268  CHA CLA   169      75.780  25.472  36.566  1.00  0.00           C  
ATOM   3269  CHB CLA   169      75.638  21.029  34.725  1.00  0.00           C  
ATOM   3270  CHC CLA   169      72.491  19.571  38.165  1.00  0.00           C  
ATOM   3271  CHD CLA   169      73.196  23.887  40.408  1.00  0.00           C  
ATOM   3272  NA  CLA   169      75.594  23.134  35.921  1.00  0.00           N  
ATOM   3273  C1A CLA   169      76.111  24.371  35.745  1.00  0.00           C  
ATOM   3274  C2A CLA   169      77.190  24.412  34.671  1.00  0.00           C  
ATOM   3275  C3A CLA   169      76.896  23.093  33.950  1.00  0.00           C  
ATOM   3276  C4A CLA   169      76.013  22.343  34.928  1.00  0.00           C  
ATOM   3277  CMA CLA   169      76.368  23.181  32.563  1.00  0.00           C  
ATOM   3278  CAA CLA   169      78.638  24.562  35.232  1.00  0.00           C  
ATOM   3279  CBA CLA   169      78.954  23.513  36.315  1.00  0.00           C  
ATOM   3280  CGA CLA   169      80.277  23.669  37.084  1.00  0.00           C  
ATOM   3281  O1A CLA   169      81.147  24.475  36.727  1.00  0.00           O  
ATOM   3282  O2A CLA   169      80.253  22.841  38.205  1.00  0.00           O  
ATOM   3283  NB  CLA   169      73.958  20.701  36.503  1.00  0.00           N  
ATOM   3284  C1B CLA   169      74.710  20.240  35.451  1.00  0.00           C  
ATOM   3285  C2B CLA   169      74.425  18.809  35.224  1.00  0.00           C  
ATOM   3286  C3B CLA   169      73.482  18.433  36.179  1.00  0.00           C  
ATOM   3287  C4B CLA   169      73.256  19.600  37.029  1.00  0.00           C  
ATOM   3288  CMB CLA   169      75.050  18.044  34.100  1.00  0.00           C  
ATOM   3289  CAB CLA   169      73.031  17.090  36.375  1.00  0.00           C  
ATOM   3290 CBB  CLA   169      71.696  16.860  36.542  1.00  0.00          CA  
ATOM   3291  NC  CLA   169      72.964  21.851  39.052  1.00  0.00           N  
ATOM   3292  C1C CLA   169      72.418  20.606  39.118  1.00  0.00           C  
ATOM   3293  C2C CLA   169      71.775  20.510  40.450  1.00  0.00           C  
ATOM   3294  C3C CLA   169      71.907  21.748  41.097  1.00  0.00           C  
ATOM   3295  C4C CLA   169      72.694  22.576  40.225  1.00  0.00           C  
ATOM   3296  CMC CLA   169      70.995  19.278  40.838  1.00  0.00           C  
ATOM   3297  CAC CLA   169      71.278  22.128  42.430  1.00  0.00           C  
ATOM   3298  CBC CLA   169      72.326  22.194  43.545  1.00  0.00           C  
ATOM   3299  ND  CLA   169      74.342  24.344  38.268  1.00  0.00           N  
ATOM   3300  C1D CLA   169      73.934  24.695  39.564  1.00  0.00           C  
ATOM   3301  C2D CLA   169      74.318  26.119  39.767  1.00  0.00           C  
ATOM   3302  C3D CLA   169      75.013  26.524  38.585  1.00  0.00           C  
ATOM   3303  C4D CLA   169      75.037  25.338  37.749  1.00  0.00           C  
ATOM   3304  CMD CLA   169      73.984  26.985  40.943  1.00  0.00           C  
ATOM   3305  CAD CLA   169      75.664  27.581  37.783  1.00  0.00           C  
ATOM   3306  OBD CLA   169      75.943  28.692  38.179  1.00  0.00           O  
ATOM   3307  CBD CLA   169      76.271  26.912  36.558  1.00  0.00           C  
ATOM   3308  CGD CLA   169      75.877  27.746  35.347  1.00  0.00           C  
ATOM   3309  O1D CLA   169      74.703  28.009  35.053  1.00  0.00           O  
ATOM   3310  O2D CLA   169      76.982  28.167  34.620  1.00  0.00           O  
ATOM   3311  CED CLA   169      76.630  28.807  33.326  1.00  0.00           C  
ATOM   3312  C1  CLA   169      81.456  23.030  39.103  1.00  0.00           C  
ATOM   3313  C2  CLA   169      81.264  22.064  40.195  1.00  0.00           C  
ATOM   3314  C3  CLA   169      81.693  22.309  41.485  1.00  0.00           C  
ATOM   3315  C4  CLA   169      83.035  21.766  42.053  1.00  0.00           C  
ATOM   3316  C5  CLA   169      80.888  22.996  42.521  1.00  0.00           C  
ATOM   3317  C6  CLA   169      81.269  24.440  42.802  1.00  0.00           C  
ATOM   3318  C7  CLA   169      80.123  25.249  43.504  1.00  0.00           C  
ATOM   3319  C8  CLA   169      80.580  26.682  43.857  1.00  0.00           C  
ATOM   3320  C9  CLA   169      81.118  27.478  42.617  1.00  0.00           C  
ATOM   3321  C10 CLA   169      81.457  26.784  45.139  1.00  0.00           C  
ATOM   3322  C11 CLA   169      80.992  26.107  46.446  1.00  0.00           C  
ATOM   3323  C12 CLA   169      79.671  26.409  46.963  1.00  0.00           C  
ATOM   3324  C13 CLA   169      79.345  25.731  48.364  1.00  0.00           C  
ATOM   3325  C14 CLA   169      78.844  24.249  48.302  1.00  0.00           C  
ATOM   3326  C15 CLA   169      80.546  25.935  49.445  1.00  0.00           C  
ATOM   3327  C16 CLA   169      80.847  27.389  49.844  1.00  0.00           C  
ATOM   3328  C17 CLA   169      81.796  27.663  50.959  1.00  0.00           C  
ATOM   3329  C18 CLA   169      83.304  27.217  50.815  1.00  0.00           C  
ATOM   3330  C19 CLA   169      84.050  27.979  49.719  1.00  0.00           C  
ATOM   3331  C20 CLA   169      84.034  27.335  52.157  1.00  0.00           C  
ATOM   3332  HHB CLA   169      76.150  20.462  33.945  1.00  0.00           H  
ATOM   3333  HHC CLA   169      71.999  18.614  38.348  1.00  0.00           H  
ATOM   3334  HHD CLA   169      72.787  24.284  41.339  1.00  0.00           H  
ATOM   3335  H2A CLA   169      76.961  25.231  33.989  1.00  0.00           H  
ATOM   3336  H3A CLA   169      77.745  22.424  33.807  1.00  0.00           H  
ATOM   3337 1HMA CLA   169      76.348  22.201  32.087  1.00  0.00           H  
ATOM   3338 2HMA CLA   169      77.171  23.683  32.023  1.00  0.00           H  
ATOM   3339 3HMA CLA   169      75.406  23.690  32.503  1.00  0.00           H  
ATOM   3340 1HAA CLA   169      78.774  25.521  35.732  1.00  0.00           H  
ATOM   3341 2HAA CLA   169      79.356  24.498  34.414  1.00  0.00           H  
ATOM   3342 1HBA CLA   169      78.951  22.598  35.722  1.00  0.00           H  
ATOM   3343 2HBA CLA   169      78.160  23.336  37.040  1.00  0.00           H  
ATOM   3344 1HMB CLA   169      74.823  18.568  33.171  1.00  0.00           H  
ATOM   3345 2HMB CLA   169      74.667  17.031  33.979  1.00  0.00           H  
ATOM   3346 3HMB CLA   169      76.139  18.020  34.148  1.00  0.00           H  
ATOM   3347  HAB CLA   169      73.830  16.351  36.443  1.00  0.00           H  
ATOM   3348 1HBB CLA   169      71.379  15.836  36.805  1.00  0.00           H  
ATOM   3349 2HBB CLA   169      70.907  17.627  36.450  1.00  0.00           H  
ATOM   3350 1HMC CLA   169      70.102  19.092  40.242  1.00  0.00           H  
ATOM   3351 2HMC CLA   169      70.673  19.277  41.880  1.00  0.00           H  
ATOM   3352 3HMC CLA   169      71.690  18.446  40.723  1.00  0.00           H  
ATOM   3353 1HAC CLA   169      70.392  21.537  42.665  1.00  0.00           H  
ATOM   3354 2HAC CLA   169      70.837  23.110  42.259  1.00  0.00           H  
ATOM   3355 1HBC CLA   169      73.140  22.796  43.140  1.00  0.00           H  
ATOM   3356 2HBC CLA   169      72.465  21.146  43.808  1.00  0.00           H  
ATOM   3357 3HBC CLA   169      71.872  22.702  44.396  1.00  0.00           H  
ATOM   3358 1HMD CLA   169      74.713  26.772  41.725  1.00  0.00           H  
ATOM   3359 2HMD CLA   169      73.008  26.712  41.344  1.00  0.00           H  
ATOM   3360 3HMD CLA   169      73.984  28.049  40.704  1.00  0.00           H  
ATOM   3361  HBD CLA   169      77.341  26.935  36.764  1.00  0.00           H  
ATOM   3362 1HED CLA   169      76.268  28.109  32.571  1.00  0.00           H  
ATOM   3363 2HED CLA   169      77.520  29.342  32.995  1.00  0.00           H  
ATOM   3364 3HED CLA   169      75.861  29.558  33.507  1.00  0.00           H  
ATOM   3365  1H1 CLA   169      81.662  24.058  39.402  1.00  0.00           H  
ATOM   3366  2H1 CLA   169      82.396  22.726  38.643  1.00  0.00           H  
ATOM   3367  H2  CLA   169      80.818  21.085  40.023  1.00  0.00           H  
ATOM   3368  1H4 CLA   169      83.598  22.602  42.467  1.00  0.00           H  
ATOM   3369  2H4 CLA   169      83.651  21.214  41.343  1.00  0.00           H  
ATOM   3370  3H4 CLA   169      82.836  21.091  42.885  1.00  0.00           H  
ATOM   3371  1H5 CLA   169      80.708  22.491  43.470  1.00  0.00           H  
ATOM   3372  2H5 CLA   169      79.922  23.126  42.034  1.00  0.00           H  
ATOM   3373  1H6 CLA   169      81.448  24.959  41.860  1.00  0.00           H  
ATOM   3374  2H6 CLA   169      82.178  24.504  43.400  1.00  0.00           H  
ATOM   3375  1H7 CLA   169      79.730  24.764  44.397  1.00  0.00           H  
ATOM   3376  2H7 CLA   169      79.265  25.264  42.831  1.00  0.00           H  
ATOM   3377  H8  CLA   169      79.643  27.230  43.953  1.00  0.00           H  
ATOM   3378  1H9 CLA   169      82.173  27.410  42.350  1.00  0.00           H  
ATOM   3379  2H9 CLA   169      80.727  28.495  42.668  1.00  0.00           H  
ATOM   3380  3H9 CLA   169      80.646  27.232  41.665  1.00  0.00           H  
ATOM   3381 1H10 CLA   169      81.771  27.819  45.274  1.00  0.00           H  
ATOM   3382 2H10 CLA   169      82.396  26.308  44.858  1.00  0.00           H  
ATOM   3383 1H11 CLA   169      81.741  26.469  47.150  1.00  0.00           H  
ATOM   3384 2H11 CLA   169      81.136  25.034  46.322  1.00  0.00           H  
ATOM   3385 1H12 CLA   169      78.925  26.165  46.206  1.00  0.00           H  
ATOM   3386 2H12 CLA   169      79.571  27.490  47.056  1.00  0.00           H  
ATOM   3387  H13 CLA   169      78.449  26.178  48.794  1.00  0.00           H  
ATOM   3388 1H14 CLA   169      77.943  24.346  47.697  1.00  0.00           H  
ATOM   3389 2H14 CLA   169      78.579  23.878  49.292  1.00  0.00           H  
ATOM   3390 3H14 CLA   169      79.646  23.669  47.845  1.00  0.00           H  
ATOM   3391 1H15 CLA   169      81.415  25.404  49.056  1.00  0.00           H  
ATOM   3392 2H15 CLA   169      80.014  25.436  50.255  1.00  0.00           H  
ATOM   3393 1H16 CLA   169      79.920  27.730  50.305  1.00  0.00           H  
ATOM   3394 2H16 CLA   169      81.106  27.980  48.965  1.00  0.00           H  
ATOM   3395 1H17 CLA   169      81.412  27.120  51.823  1.00  0.00           H  
ATOM   3396 2H17 CLA   169      81.691  28.731  51.151  1.00  0.00           H  
ATOM   3397  H18 CLA   169      83.350  26.169  50.520  1.00  0.00           H  
ATOM   3398 1H19 CLA   169      83.950  29.059  49.825  1.00  0.00           H  
ATOM   3399 2H19 CLA   169      83.773  27.627  48.725  1.00  0.00           H  
ATOM   3400 3H19 CLA   169      85.132  27.887  49.808  1.00  0.00           H  
ATOM   3401 1H20 CLA   169      84.338  28.348  52.422  1.00  0.00           H  
ATOM   3402 2H20 CLA   169      84.993  26.819  52.113  1.00  0.00           H  
ATOM   3403 3H20 CLA   169      83.450  26.852  52.940  1.00  0.00           H  
TER    3404      CLA   169 
ATOM   3404 MG   CLA   170      77.435  28.805  43.488  1.00  0.00          MG  
ATOM   3405  CHA CLA   170      78.842  29.061  40.397  1.00  0.00           C  
ATOM   3406  CHB CLA   170      78.401  32.232  44.063  1.00  0.00           C  
ATOM   3407  CHC CLA   170      76.607  28.483  46.709  1.00  0.00           C  
ATOM   3408  CHD CLA   170      76.638  25.537  42.931  1.00  0.00           C  
ATOM   3409  NA  CLA   170      78.463  30.413  42.382  1.00  0.00           N  
ATOM   3410  C1A CLA   170      78.947  30.264  41.118  1.00  0.00           C  
ATOM   3411  C2A CLA   170      79.544  31.591  40.524  1.00  0.00           C  
ATOM   3412  C3A CLA   170      79.102  32.618  41.635  1.00  0.00           C  
ATOM   3413  C4A CLA   170      78.683  31.660  42.808  1.00  0.00           C  
ATOM   3414  CMA CLA   170      80.269  33.633  42.038  1.00  0.00           C  
ATOM   3415  CAA CLA   170      78.949  32.051  39.208  1.00  0.00           C  
ATOM   3416  CBA CLA   170      79.528  33.362  38.642  1.00  0.00           C  
ATOM   3417  CGA CLA   170      80.940  33.228  37.978  1.00  0.00           C  
ATOM   3418  O1A CLA   170      81.109  32.924  36.843  1.00  0.00           O  
ATOM   3419  O2A CLA   170      82.036  33.426  38.769  1.00  0.00           O  
ATOM   3420  NB  CLA   170      77.490  30.108  45.062  1.00  0.00           N  
ATOM   3421  C1B CLA   170      77.950  31.478  45.138  1.00  0.00           C  
ATOM   3422  C2B CLA   170      77.843  31.969  46.480  1.00  0.00           C  
ATOM   3423  C3B CLA   170      77.365  30.873  47.301  1.00  0.00           C  
ATOM   3424  C4B CLA   170      77.132  29.760  46.325  1.00  0.00           C  
ATOM   3425  CMB CLA   170      78.494  33.250  47.040  1.00  0.00           C  
ATOM   3426  CAB CLA   170      77.228  30.884  48.782  1.00  0.00           C  
ATOM   3427 CBB  CLA   170      77.711  29.840  49.513  1.00  0.00          CA  
ATOM   3428  NC  CLA   170      76.694  27.257  44.701  1.00  0.00           N  
ATOM   3429  C1C CLA   170      76.432  27.332  45.998  1.00  0.00           C  
ATOM   3430  C2C CLA   170      75.859  26.074  46.436  1.00  0.00           C  
ATOM   3431  C3C CLA   170      75.899  25.203  45.335  1.00  0.00           C  
ATOM   3432  C4C CLA   170      76.336  26.041  44.261  1.00  0.00           C  
ATOM   3433  CMC CLA   170      75.326  25.787  47.829  1.00  0.00           C  
ATOM   3434  CAC CLA   170      75.710  23.662  45.391  1.00  0.00           C  
ATOM   3435  CBC CLA   170      77.081  22.896  45.218  1.00  0.00           C  
ATOM   3436  ND  CLA   170      77.658  27.552  42.035  1.00  0.00           N  
ATOM   3437  C1D CLA   170      77.291  26.210  41.881  1.00  0.00           C  
ATOM   3438  C2D CLA   170      77.797  25.656  40.614  1.00  0.00           C  
ATOM   3439  C3D CLA   170      78.347  26.779  40.009  1.00  0.00           C  
ATOM   3440  C4D CLA   170      78.225  27.927  40.897  1.00  0.00           C  
ATOM   3441  CMD CLA   170      77.723  24.211  40.195  1.00  0.00           C  
ATOM   3442  CAD CLA   170      79.090  27.272  38.898  1.00  0.00           C  
ATOM   3443  OBD CLA   170      79.469  26.670  37.921  1.00  0.00           O  
ATOM   3444  CBD CLA   170      79.380  28.754  39.032  1.00  0.00           C  
ATOM   3445  CGD CLA   170      80.811  29.066  38.775  1.00  0.00           C  
ATOM   3446  O1D CLA   170      81.219  29.852  37.961  1.00  0.00           O  
ATOM   3447  O2D CLA   170      81.631  28.220  39.400  1.00  0.00           O  
ATOM   3448  CED CLA   170      83.064  28.060  39.134  1.00  0.00           C  
ATOM   3449  C1  CLA   170      83.376  33.687  38.102  1.00  0.00           C  
ATOM   3450  C2  CLA   170      84.440  33.081  39.002  1.00  0.00           C  
ATOM   3451  C3  CLA   170      85.819  33.009  38.804  1.00  0.00           C  
ATOM   3452  C4  CLA   170      86.311  31.680  38.332  1.00  0.00           C  
ATOM   3453  C5  CLA   170      86.762  34.150  38.996  1.00  0.00           C  
ATOM   3454  C6  CLA   170      87.994  33.827  39.937  1.00  0.00           C  
ATOM   3455  C7  CLA   170      88.604  35.146  40.583  1.00  0.00           C  
ATOM   3456  C8  CLA   170      89.766  34.907  41.635  1.00  0.00           C  
ATOM   3457  C9  CLA   170      90.551  36.245  41.751  1.00  0.00           C  
ATOM   3458  C10 CLA   170      89.176  34.317  42.920  1.00  0.00           C  
ATOM   3459  C11 CLA   170      87.957  35.025  43.580  1.00  0.00           C  
ATOM   3460  C12 CLA   170      87.708  34.528  45.072  1.00  0.00           C  
ATOM   3461  C13 CLA   170      87.383  33.041  45.290  1.00  0.00           C  
ATOM   3462  C14 CLA   170      87.573  32.687  46.805  1.00  0.00           C  
ATOM   3463  C15 CLA   170      85.964  32.687  44.775  1.00  0.00           C  
ATOM   3464  C16 CLA   170      84.730  33.097  45.636  1.00  0.00           C  
ATOM   3465  C17 CLA   170      83.403  32.572  45.079  1.00  0.00           C  
ATOM   3466  C18 CLA   170      83.019  31.085  45.498  1.00  0.00           C  
ATOM   3467  C19 CLA   170      83.291  30.671  46.985  1.00  0.00           C  
ATOM   3468  C20 CLA   170      81.552  30.757  45.172  1.00  0.00           C  
ATOM   3469  HHB CLA   170      78.554  33.271  44.360  1.00  0.00           H  
ATOM   3470  HHC CLA   170      76.106  28.421  47.678  1.00  0.00           H  
ATOM   3471  HHD CLA   170      76.416  24.483  42.750  1.00  0.00           H  
ATOM   3472  H2A CLA   170      80.608  31.465  40.320  1.00  0.00           H  
ATOM   3473  H3A CLA   170      78.222  33.166  41.299  1.00  0.00           H  
ATOM   3474 1HMA CLA   170      81.139  32.993  42.180  1.00  0.00           H  
ATOM   3475 2HMA CLA   170      79.982  34.059  43.000  1.00  0.00           H  
ATOM   3476 3HMA CLA   170      80.453  34.348  41.236  1.00  0.00           H  
ATOM   3477 1HAA CLA   170      77.863  32.091  39.288  1.00  0.00           H  
ATOM   3478 2HAA CLA   170      79.153  31.274  38.470  1.00  0.00           H  
ATOM   3479 1HBA CLA   170      79.545  34.242  39.286  1.00  0.00           H  
ATOM   3480 2HBA CLA   170      78.816  33.651  37.868  1.00  0.00           H  
ATOM   3481 1HMB CLA   170      79.571  33.126  47.158  1.00  0.00           H  
ATOM   3482 2HMB CLA   170      77.887  33.449  47.923  1.00  0.00           H  
ATOM   3483 3HMB CLA   170      78.240  34.014  46.305  1.00  0.00           H  
ATOM   3484  HAB CLA   170      76.835  31.739  49.331  1.00  0.00           H  
ATOM   3485 1HBB CLA   170      77.589  29.852  50.610  1.00  0.00           H  
ATOM   3486 2HBB CLA   170      78.074  28.932  49.002  1.00  0.00           H  
ATOM   3487 1HMC CLA   170      76.089  25.484  48.546  1.00  0.00           H  
ATOM   3488 2HMC CLA   170      74.628  24.974  48.032  1.00  0.00           H  
ATOM   3489 3HMC CLA   170      74.848  26.677  48.237  1.00  0.00           H  
ATOM   3490 1HAC CLA   170      75.156  23.460  44.474  1.00  0.00           H  
ATOM   3491 2HAC CLA   170      74.988  23.316  46.131  1.00  0.00           H  
ATOM   3492 1HBC CLA   170      76.867  21.869  44.922  1.00  0.00           H  
ATOM   3493 2HBC CLA   170      77.597  22.722  46.161  1.00  0.00           H  
ATOM   3494 3HBC CLA   170      77.831  23.413  44.619  1.00  0.00           H  
ATOM   3495 1HMD CLA   170      78.521  23.579  40.583  1.00  0.00           H  
ATOM   3496 2HMD CLA   170      77.845  24.113  39.116  1.00  0.00           H  
ATOM   3497 3HMD CLA   170      76.752  23.778  40.437  1.00  0.00           H  
ATOM   3498  HBD CLA   170      78.656  29.171  38.332  1.00  0.00           H  
ATOM   3499 1HED CLA   170      83.599  28.895  38.682  1.00  0.00           H  
ATOM   3500 2HED CLA   170      83.138  27.331  38.328  1.00  0.00           H  
ATOM   3501 3HED CLA   170      83.589  27.810  40.056  1.00  0.00           H  
ATOM   3502  1H1 CLA   170      83.503  34.769  38.085  1.00  0.00           H  
ATOM   3503  2H1 CLA   170      83.471  33.282  37.094  1.00  0.00           H  
ATOM   3504  H2  CLA   170      84.026  32.955  40.002  1.00  0.00           H  
ATOM   3505  1H4 CLA   170      86.804  31.756  37.363  1.00  0.00           H  
ATOM   3506  2H4 CLA   170      85.559  30.893  38.287  1.00  0.00           H  
ATOM   3507  3H4 CLA   170      87.024  31.325  39.076  1.00  0.00           H  
ATOM   3508  1H5 CLA   170      86.141  34.965  39.366  1.00  0.00           H  
ATOM   3509  2H5 CLA   170      87.068  34.381  37.976  1.00  0.00           H  
ATOM   3510  1H6 CLA   170      88.728  33.286  39.341  1.00  0.00           H  
ATOM   3511  2H6 CLA   170      87.821  33.106  40.737  1.00  0.00           H  
ATOM   3512  1H7 CLA   170      87.757  35.662  41.034  1.00  0.00           H  
ATOM   3513  2H7 CLA   170      88.940  35.827  39.801  1.00  0.00           H  
ATOM   3514  H8  CLA   170      90.572  34.244  41.321  1.00  0.00           H  
ATOM   3515  1H9 CLA   170      90.861  36.478  40.732  1.00  0.00           H  
ATOM   3516  2H9 CLA   170      91.381  36.099  42.442  1.00  0.00           H  
ATOM   3517  3H9 CLA   170      89.858  36.977  42.166  1.00  0.00           H  
ATOM   3518 1H10 CLA   170      90.030  34.373  43.594  1.00  0.00           H  
ATOM   3519 2H10 CLA   170      88.997  33.255  42.752  1.00  0.00           H  
ATOM   3520 1H11 CLA   170      87.095  34.936  42.918  1.00  0.00           H  
ATOM   3521 2H11 CLA   170      88.185  36.088  43.646  1.00  0.00           H  
ATOM   3522 1H12 CLA   170      86.859  35.118  45.418  1.00  0.00           H  
ATOM   3523 2H12 CLA   170      88.669  34.655  45.570  1.00  0.00           H  
ATOM   3524  H13 CLA   170      87.996  32.333  44.732  1.00  0.00           H  
ATOM   3525 1H14 CLA   170      87.156  33.336  47.575  1.00  0.00           H  
ATOM   3526 2H14 CLA   170      88.609  32.645  47.142  1.00  0.00           H  
ATOM   3527 3H14 CLA   170      87.053  31.745  46.980  1.00  0.00           H  
ATOM   3528 1H15 CLA   170      85.995  31.598  44.740  1.00  0.00           H  
ATOM   3529 2H15 CLA   170      85.832  33.043  43.754  1.00  0.00           H  
ATOM   3530 1H16 CLA   170      84.698  34.186  45.666  1.00  0.00           H  
ATOM   3531 2H16 CLA   170      84.760  32.896  46.707  1.00  0.00           H  
ATOM   3532 1H17 CLA   170      83.313  32.745  44.006  1.00  0.00           H  
ATOM   3533 2H17 CLA   170      82.648  33.187  45.568  1.00  0.00           H  
ATOM   3534  H18 CLA   170      83.682  30.482  44.877  1.00  0.00           H  
ATOM   3535 1H19 CLA   170      82.716  31.224  47.728  1.00  0.00           H  
ATOM   3536 2H19 CLA   170      84.318  30.957  47.211  1.00  0.00           H  
ATOM   3537 3H19 CLA   170      83.184  29.590  47.080  1.00  0.00           H  
ATOM   3538 1H20 CLA   170      80.849  31.445  45.642  1.00  0.00           H  
ATOM   3539 2H20 CLA   170      81.296  29.704  45.284  1.00  0.00           H  
ATOM   3540 3H20 CLA   170      81.426  31.033  44.125  1.00  0.00           H  
TER    3541      CLA   170 
ATOM   3541 MG   CLA   171      64.507  22.323  55.556  1.00  0.00          MG  
ATOM   3542  CHA CLA   171      64.198  21.018  58.847  1.00  0.00           C  
ATOM   3543  CHB CLA   171      67.789  21.260  55.503  1.00  0.00           C  
ATOM   3544  CHC CLA   171      64.548  23.211  52.379  1.00  0.00           C  
ATOM   3545  CHD CLA   171      61.058  23.176  55.728  1.00  0.00           C  
ATOM   3546  NA  CLA   171      65.784  21.278  56.961  1.00  0.00           N  
ATOM   3547  C1A CLA   171      65.478  20.884  58.234  1.00  0.00           C  
ATOM   3548  C2A CLA   171      66.626  20.099  58.824  1.00  0.00           C  
ATOM   3549  C3A CLA   171      67.779  20.409  57.852  1.00  0.00           C  
ATOM   3550  C4A CLA   171      67.131  21.039  56.695  1.00  0.00           C  
ATOM   3551  CMA CLA   171      68.773  21.419  58.532  1.00  0.00           C  
ATOM   3552  CAA CLA   171      66.249  18.555  58.896  1.00  0.00           C  
ATOM   3553  CBA CLA   171      65.731  17.796  57.646  1.00  0.00           C  
ATOM   3554  CGA CLA   171      64.285  17.953  57.260  1.00  0.00           C  
ATOM   3555  O1A CLA   171      63.249  17.711  57.920  1.00  0.00           O  
ATOM   3556  O2A CLA   171      64.238  18.525  56.025  1.00  0.00           O  
ATOM   3557  NB  CLA   171      65.932  22.185  54.126  1.00  0.00           N  
ATOM   3558  C1B CLA   171      67.238  21.710  54.267  1.00  0.00           C  
ATOM   3559  C2B CLA   171      67.961  21.988  53.064  1.00  0.00           C  
ATOM   3560  C3B CLA   171      67.077  22.659  52.155  1.00  0.00           C  
ATOM   3561  C4B CLA   171      65.762  22.685  52.873  1.00  0.00           C  
ATOM   3562  CMB CLA   171      69.386  21.550  52.800  1.00  0.00           C  
ATOM   3563  CAB CLA   171      67.251  23.165  50.776  1.00  0.00           C  
ATOM   3564 CBB  CLA   171      68.406  23.615  50.251  1.00  0.00          CA  
ATOM   3565  NC  CLA   171      63.136  23.086  54.294  1.00  0.00           N  
ATOM   3566  C1C CLA   171      63.335  23.506  53.011  1.00  0.00           C  
ATOM   3567  C2C CLA   171      62.171  24.076  52.410  1.00  0.00           C  
ATOM   3568  C3C CLA   171      61.210  24.067  53.412  1.00  0.00           C  
ATOM   3569  C4C CLA   171      61.762  23.358  54.519  1.00  0.00           C  
ATOM   3570  CMC CLA   171      62.088  24.585  51.012  1.00  0.00           C  
ATOM   3571  CAC CLA   171      59.854  24.631  53.195  1.00  0.00           C  
ATOM   3572  CBC CLA   171      58.821  23.582  52.796  1.00  0.00           C  
ATOM   3573  ND  CLA   171      62.990  22.386  57.029  1.00  0.00           N  
ATOM   3574  C1D CLA   171      61.607  22.785  56.927  1.00  0.00           C  
ATOM   3575  C2D CLA   171      60.927  22.465  58.156  1.00  0.00           C  
ATOM   3576  C3D CLA   171      61.904  21.827  58.892  1.00  0.00           C  
ATOM   3577  C4D CLA   171      63.135  21.736  58.179  1.00  0.00           C  
ATOM   3578  CMD CLA   171      59.507  22.708  58.405  1.00  0.00           C  
ATOM   3579  CAD CLA   171      62.111  21.138  60.208  1.00  0.00           C  
ATOM   3580  OBD CLA   171      61.365  20.860  61.156  1.00  0.00           O  
ATOM   3581  CBD CLA   171      63.632  20.591  60.173  1.00  0.00           C  
ATOM   3582  CGD CLA   171      64.266  21.169  61.399  1.00  0.00           C  
ATOM   3583  O1D CLA   171      64.752  20.523  62.333  1.00  0.00           O  
ATOM   3584  O2D CLA   171      64.275  22.566  61.389  1.00  0.00           O  
ATOM   3585  CED CLA   171      64.874  23.297  62.546  1.00  0.00           C  
ATOM   3586  C1  CLA   171      62.948  18.804  55.501  1.00  0.00           C  
ATOM   3587  C2  CLA   171      63.436  19.611  54.280  1.00  0.00           C  
ATOM   3588  C3  CLA   171      62.895  19.463  53.059  1.00  0.00           C  
ATOM   3589  C4  CLA   171      61.897  20.398  52.407  1.00  0.00           C  
ATOM   3590  C5  CLA   171      63.280  18.290  52.190  1.00  0.00           C  
ATOM   3591  C6  CLA   171      64.690  18.371  51.547  1.00  0.00           C  
ATOM   3592  C7  CLA   171      65.137  19.631  50.794  1.00  0.00           C  
ATOM   3593  C8  CLA   171      64.801  19.557  49.268  1.00  0.00           C  
ATOM   3594  C9  CLA   171      64.370  20.925  48.759  1.00  0.00           C  
ATOM   3595  C10 CLA   171      65.898  18.769  48.417  1.00  0.00           C  
ATOM   3596  C11 CLA   171      65.467  18.156  47.117  1.00  0.00           C  
ATOM   3597  C12 CLA   171      66.289  16.958  46.713  1.00  0.00           C  
ATOM   3598  C13 CLA   171      65.790  16.362  45.391  1.00  0.00           C  
ATOM   3599  C14 CLA   171      66.888  16.220  44.294  1.00  0.00           C  
ATOM   3600  C15 CLA   171      65.064  14.958  45.584  1.00  0.00           C  
ATOM   3601  C16 CLA   171      64.153  14.495  44.418  1.00  0.00           C  
ATOM   3602  C17 CLA   171      63.282  13.291  44.812  1.00  0.00           C  
ATOM   3603  C18 CLA   171      62.761  12.322  43.707  1.00  0.00           C  
ATOM   3604  C19 CLA   171      62.554  10.879  44.302  1.00  0.00           C  
ATOM   3605  C20 CLA   171      61.400  12.694  43.059  1.00  0.00           C  
ATOM   3606  HHB CLA   171      68.868  21.104  55.557  1.00  0.00           H  
ATOM   3607  HHC CLA   171      64.591  23.468  51.319  1.00  0.00           H  
ATOM   3608  HHD CLA   171      60.000  23.448  55.745  1.00  0.00           H  
ATOM   3609  H2A CLA   171      66.861  20.327  59.864  1.00  0.00           H  
ATOM   3610  H3A CLA   171      68.298  19.483  57.603  1.00  0.00           H  
ATOM   3611 1HMA CLA   171      68.245  22.330  58.812  1.00  0.00           H  
ATOM   3612 2HMA CLA   171      69.477  21.774  57.780  1.00  0.00           H  
ATOM   3613 3HMA CLA   171      69.239  20.912  59.377  1.00  0.00           H  
ATOM   3614 1HAA CLA   171      65.357  18.389  59.500  1.00  0.00           H  
ATOM   3615 2HAA CLA   171      67.063  18.001  59.363  1.00  0.00           H  
ATOM   3616 1HBA CLA   171      65.889  16.777  58.000  1.00  0.00           H  
ATOM   3617 2HBA CLA   171      66.363  17.968  56.776  1.00  0.00           H  
ATOM   3618 1HMB CLA   171      69.587  20.816  53.580  1.00  0.00           H  
ATOM   3619 2HMB CLA   171      70.130  22.315  53.022  1.00  0.00           H  
ATOM   3620 3HMB CLA   171      69.498  21.171  51.783  1.00  0.00           H  
ATOM   3621  HAB CLA   171      66.414  23.269  50.085  1.00  0.00           H  
ATOM   3622 1HBB CLA   171      69.321  23.557  50.867  1.00  0.00           H  
ATOM   3623 2HBB CLA   171      68.562  24.027  49.239  1.00  0.00           H  
ATOM   3624 1HMC CLA   171      61.852  25.647  51.078  1.00  0.00           H  
ATOM   3625 2HMC CLA   171      61.313  24.055  50.459  1.00  0.00           H  
ATOM   3626 3HMC CLA   171      63.065  24.575  50.529  1.00  0.00           H  
ATOM   3627 1HAC CLA   171      59.928  25.308  52.345  1.00  0.00           H  
ATOM   3628 2HAC CLA   171      59.540  25.154  54.098  1.00  0.00           H  
ATOM   3629 1HBC CLA   171      57.885  24.106  52.600  1.00  0.00           H  
ATOM   3630 2HBC CLA   171      58.568  22.985  53.671  1.00  0.00           H  
ATOM   3631 3HBC CLA   171      59.219  23.033  51.943  1.00  0.00           H  
ATOM   3632 1HMD CLA   171      59.449  23.626  58.988  1.00  0.00           H  
ATOM   3633 2HMD CLA   171      59.122  21.842  58.944  1.00  0.00           H  
ATOM   3634 3HMD CLA   171      58.937  22.744  57.476  1.00  0.00           H  
ATOM   3635  HBD CLA   171      63.566  19.506  60.261  1.00  0.00           H  
ATOM   3636 1HED CLA   171      64.837  24.367  62.342  1.00  0.00           H  
ATOM   3637 2HED CLA   171      65.871  22.948  62.817  1.00  0.00           H  
ATOM   3638 3HED CLA   171      64.069  23.169  63.269  1.00  0.00           H  
ATOM   3639  1H1 CLA   171      62.438  19.400  56.258  1.00  0.00           H  
ATOM   3640  2H1 CLA   171      62.262  17.992  55.261  1.00  0.00           H  
ATOM   3641  H2  CLA   171      64.461  19.979  54.248  1.00  0.00           H  
ATOM   3642  1H4 CLA   171      61.097  19.918  51.843  1.00  0.00           H  
ATOM   3643  2H4 CLA   171      62.485  20.921  51.653  1.00  0.00           H  
ATOM   3644  3H4 CLA   171      61.516  21.051  53.193  1.00  0.00           H  
ATOM   3645  1H5 CLA   171      62.464  18.148  51.481  1.00  0.00           H  
ATOM   3646  2H5 CLA   171      63.273  17.392  52.809  1.00  0.00           H  
ATOM   3647  1H6 CLA   171      64.738  17.501  50.893  1.00  0.00           H  
ATOM   3648  2H6 CLA   171      65.325  18.268  52.427  1.00  0.00           H  
ATOM   3649  1H7 CLA   171      66.200  19.863  50.856  1.00  0.00           H  
ATOM   3650  2H7 CLA   171      64.597  20.525  51.107  1.00  0.00           H  
ATOM   3651  H8  CLA   171      63.960  18.871  49.168  1.00  0.00           H  
ATOM   3652  1H9 CLA   171      63.358  21.200  49.057  1.00  0.00           H  
ATOM   3653  2H9 CLA   171      64.309  20.904  47.671  1.00  0.00           H  
ATOM   3654  3H9 CLA   171      64.977  21.697  49.231  1.00  0.00           H  
ATOM   3655 1H10 CLA   171      66.190  17.943  49.064  1.00  0.00           H  
ATOM   3656 2H10 CLA   171      66.691  19.485  48.204  1.00  0.00           H  
ATOM   3657 1H11 CLA   171      65.623  18.878  46.315  1.00  0.00           H  
ATOM   3658 2H11 CLA   171      64.492  17.670  47.163  1.00  0.00           H  
ATOM   3659 1H12 CLA   171      66.408  16.277  47.555  1.00  0.00           H  
ATOM   3660 2H12 CLA   171      67.343  17.230  46.653  1.00  0.00           H  
ATOM   3661  H13 CLA   171      65.096  17.098  44.984  1.00  0.00           H  
ATOM   3662 1H14 CLA   171      66.369  15.988  43.364  1.00  0.00           H  
ATOM   3663 2H14 CLA   171      67.726  15.551  44.489  1.00  0.00           H  
ATOM   3664 3H14 CLA   171      67.315  17.209  44.126  1.00  0.00           H  
ATOM   3665 1H15 CLA   171      64.422  15.022  46.463  1.00  0.00           H  
ATOM   3666 2H15 CLA   171      65.760  14.145  45.789  1.00  0.00           H  
ATOM   3667 1H16 CLA   171      64.819  14.155  43.625  1.00  0.00           H  
ATOM   3668 2H16 CLA   171      63.467  15.259  44.052  1.00  0.00           H  
ATOM   3669 1H17 CLA   171      62.496  13.530  45.528  1.00  0.00           H  
ATOM   3670 2H17 CLA   171      63.925  12.689  45.454  1.00  0.00           H  
ATOM   3671  H18 CLA   171      63.495  12.334  42.902  1.00  0.00           H  
ATOM   3672 1H19 CLA   171      62.117  10.921  45.299  1.00  0.00           H  
ATOM   3673 2H19 CLA   171      63.555  10.489  44.484  1.00  0.00           H  
ATOM   3674 3H19 CLA   171      62.008  10.218  43.629  1.00  0.00           H  
ATOM   3675 1H20 CLA   171      61.125  12.104  42.184  1.00  0.00           H  
ATOM   3676 2H20 CLA   171      61.462  13.748  42.790  1.00  0.00           H  
ATOM   3677 3H20 CLA   171      60.607  12.683  43.806  1.00  0.00           H  
TER    3678      CLA   171 
ATOM   3678  C1  LUT   172      72.511  24.077  54.474  1.00  0.00           C  
ATOM   3679  C2  LUT   172      71.928  23.287  55.722  1.00  0.00           C  
ATOM   3680  C3  LUT   172      70.968  24.117  56.639  1.00  0.00           C  
ATOM   3681  C4  LUT   172      69.796  24.599  55.750  1.00  0.00           C  
ATOM   3682  C5  LUT   172      70.116  25.032  54.324  1.00  0.00           C  
ATOM   3683  C6  LUT   172      71.330  24.820  53.700  1.00  0.00           C  
ATOM   3684  C7  LUT   172      71.514  25.192  52.217  1.00  0.00           C  
ATOM   3685  C8  LUT   172      71.620  26.483  51.687  1.00  0.00           C  
ATOM   3686  C9  LUT   172      71.855  26.854  50.306  1.00  0.00           C  
ATOM   3687  C10 LUT   172      72.225  28.168  49.979  1.00  0.00           C  
ATOM   3688  C11 LUT   172      72.661  28.872  48.764  1.00  0.00           C  
ATOM   3689  C12 LUT   172      73.175  30.078  48.842  1.00  0.00           C  
ATOM   3690  C13 LUT   172      73.623  30.986  47.811  1.00  0.00           C  
ATOM   3691  C14 LUT   172      74.047  32.220  48.246  1.00  0.00           C  
ATOM   3692  C15 LUT   172      74.748  33.176  47.381  1.00  0.00           C  
ATOM   3693  C16 LUT   172      73.165  23.003  53.629  1.00  0.00           C  
ATOM   3694  C17 LUT   172      73.658  25.087  54.806  1.00  0.00           C  
ATOM   3695  C18 LUT   172      68.882  25.669  53.676  1.00  0.00           C  
ATOM   3696  C19 LUT   172      71.695  25.734  49.279  1.00  0.00           C  
ATOM   3697  C20 LUT   172      73.784  30.623  46.362  1.00  0.00           C  
ATOM   3698  O3  LUT   172      71.493  25.303  57.292  1.00  0.00           O  
ATOM   3699  C21 LUT   172      81.441  43.026  41.245  1.00  0.00           C  
ATOM   3700  C22 LUT   172      81.698  43.217  39.702  1.00  0.00           C  
ATOM   3701  C23 LUT   172      80.653  43.889  38.792  1.00  0.00           C  
ATOM   3702  C24 LUT   172      79.250  43.445  39.212  1.00  0.00           C  
ATOM   3703  C25 LUT   172      78.966  42.828  40.372  1.00  0.00           C  
ATOM   3704  C26 LUT   172      80.030  42.233  41.329  1.00  0.00           C  
ATOM   3705  C27 LUT   172      79.487  42.026  42.748  1.00  0.00           C  
ATOM   3706  C28 LUT   172      79.095  40.859  43.298  1.00  0.00           C  
ATOM   3707  C29 LUT   172      78.349  40.579  44.567  1.00  0.00           C  
ATOM   3708  C30 LUT   172      77.868  39.279  44.728  1.00  0.00           C  
ATOM   3709  C31 LUT   172      77.358  38.732  45.991  1.00  0.00           C  
ATOM   3710  C32 LUT   172      76.925  37.436  46.100  1.00  0.00           C  
ATOM   3711  C33 LUT   172      76.292  36.684  47.169  1.00  0.00           C  
ATOM   3712  C34 LUT   172      75.819  35.374  46.894  1.00  0.00           C  
ATOM   3713  C35 LUT   172      75.180  34.426  47.707  1.00  0.00           C  
ATOM   3714  C36 LUT   172      81.571  44.477  41.926  1.00  0.00           C  
ATOM   3715  C37 LUT   172      82.645  42.235  41.838  1.00  0.00           C  
ATOM   3716  C38 LUT   172      77.532  42.432  40.533  1.00  0.00           C  
ATOM   3717  C39 LUT   172      78.198  41.743  45.557  1.00  0.00           C  
ATOM   3718  C40 LUT   172      76.146  37.287  48.519  1.00  0.00           C  
ATOM   3719  O23 LUT   172      81.034  43.890  37.329  1.00  0.00           O  
ATOM   3720  H49 LUT   172      72.737  22.905  56.359  1.00  0.00           H  
ATOM   3721  H50 LUT   172      71.349  22.392  55.457  1.00  0.00           H  
ATOM   3722  H43 LUT   172      70.735  23.373  57.416  1.00  0.00           H  
ATOM   3723  H36 LUT   172      69.184  25.363  56.247  1.00  0.00           H  
ATOM   3724  H37 LUT   172      69.092  23.757  55.741  1.00  0.00           H  
ATOM   3725  H35 LUT   172      71.794  23.948  51.474  1.00  0.00           H  
ATOM   3726  H34 LUT   172      71.324  27.245  52.406  1.00  0.00           H  
ATOM   3727  H55 LUT   172      72.365  28.844  50.824  1.00  0.00           H  
ATOM   3728  H54 LUT   172      72.488  28.432  47.786  1.00  0.00           H  
ATOM   3729  H53 LUT   172      73.244  30.488  49.850  1.00  0.00           H  
ATOM   3730  H52 LUT   172      74.049  32.340  49.330  1.00  0.00           H  
ATOM   3731  H51 LUT   172      74.848  32.869  46.342  1.00  0.00           H  
ATOM   3732  H30 LUT   172      73.628  23.403  52.720  1.00  0.00           H  
ATOM   3733  H31 LUT   172      72.492  22.202  53.304  1.00  0.00           H  
ATOM   3734  H32 LUT   172      73.928  22.472  54.209  1.00  0.00           H  
ATOM   3735  H27 LUT   172      73.275  25.849  55.493  1.00  0.00           H  
ATOM   3736  H28 LUT   172      73.995  25.661  53.936  1.00  0.00           H  
ATOM   3737  H29 LUT   172      74.544  24.625  55.256  1.00  0.00           H  
ATOM   3738  H24 LUT   172      67.973  25.227  54.105  1.00  0.00           H  
ATOM   3739  H25 LUT   172      68.870  25.574  52.582  1.00  0.00           H  
ATOM   3740  H26 LUT   172      69.054  26.711  53.976  1.00  0.00           H  
ATOM   3741  H21 LUT   172      72.528  25.041  49.407  1.00  0.00           H  
ATOM   3742  H22 LUT   172      71.611  26.030  48.233  1.00  0.00           H  
ATOM   3743  H23 LUT   172      70.804  25.141  49.485  1.00  0.00           H  
ATOM   3744  H18 LUT   172      73.029  31.176  45.803  1.00  0.00           H  
ATOM   3745  H19 LUT   172      73.597  29.585  46.084  1.00  0.00           H  
ATOM   3746  H20 LUT   172      74.743  30.800  45.876  1.00  0.00           H  
ATOM   3747  H33 LUT   172      72.143  25.184  57.997  1.00  0.00           H  
ATOM   3748  H16 LUT   172      82.103  42.303  39.247  1.00  0.00           H  
ATOM   3749  H17 LUT   172      82.630  43.777  39.546  1.00  0.00           H  
ATOM   3750  H48 LUT   172      80.576  44.937  39.118  1.00  0.00           H  
ATOM   3751  H47 LUT   172      78.420  43.627  38.527  1.00  0.00           H  
ATOM   3752  H46 LUT   172      80.226  41.193  41.020  1.00  0.00           H  
ATOM   3753  H45 LUT   172      79.171  43.268  43.480  1.00  0.00           H  
ATOM   3754  H44 LUT   172      79.160  40.005  42.626  1.00  0.00           H  
ATOM   3755  H42 LUT   172      77.926  38.651  43.838  1.00  0.00           H  
ATOM   3756  H41 LUT   172      77.359  39.314  46.908  1.00  0.00           H  
ATOM   3757  H40 LUT   172      77.018  36.884  45.164  1.00  0.00           H  
ATOM   3758  H39 LUT   172      75.929  35.138  45.835  1.00  0.00           H  
ATOM   3759  H38 LUT   172      74.923  34.782  48.702  1.00  0.00           H  
ATOM   3760  H13 LUT   172      82.588  44.868  42.036  1.00  0.00           H  
ATOM   3761  H14 LUT   172      81.176  44.484  42.948  1.00  0.00           H  
ATOM   3762  H15 LUT   172      80.973  45.214  41.380  1.00  0.00           H  
ATOM   3763  H10 LUT   172      83.601  42.699  41.570  1.00  0.00           H  
ATOM   3764  H11 LUT   172      82.656  41.158  41.634  1.00  0.00           H  
ATOM   3765  H12 LUT   172      82.611  42.337  42.928  1.00  0.00           H  
ATOM   3766  H7  LUT   172      77.396  41.613  39.814  1.00  0.00           H  
ATOM   3767  H8  LUT   172      76.953  43.324  40.258  1.00  0.00           H  
ATOM   3768  H9  LUT   172      77.351  42.128  41.573  1.00  0.00           H  
ATOM   3769  H4  LUT   172      78.010  41.391  46.572  1.00  0.00           H  
ATOM   3770  H5  LUT   172      77.340  42.354  45.277  1.00  0.00           H  
ATOM   3771  H6  LUT   172      79.174  42.223  45.483  1.00  0.00           H  
ATOM   3772  H1  LUT   172      77.009  37.640  49.084  1.00  0.00           H  
ATOM   3773  H2  LUT   172      75.644  36.668  49.263  1.00  0.00           H  
ATOM   3774  H3  LUT   172      75.582  38.194  48.305  1.00  0.00           H  
ATOM   3775  H56 LUT   172      81.503  44.666  36.998  1.00  0.00           H  
TER    3776      LUT   172 
ATOM   3776  C1  XAT   173      64.467  40.997  58.100  1.00  0.00           C  
ATOM   3777  C2  XAT   173      64.985  40.796  59.558  1.00  0.00           C  
ATOM   3778  C3  XAT   173      66.428  40.461  59.806  1.00  0.00           C  
ATOM   3779  C4  XAT   173      66.842  39.144  59.132  1.00  0.00           C  
ATOM   3780  C5  XAT   173      66.281  38.956  57.699  1.00  0.00           C  
ATOM   3781  C6  XAT   173      65.103  39.792  57.265  1.00  0.00           C  
ATOM   3782  C7  XAT   173      64.652  39.941  55.729  1.00  0.00           C  
ATOM   3783  C8  XAT   173      65.470  40.254  54.655  1.00  0.00           C  
ATOM   3784  C9  XAT   173      65.302  40.346  53.217  1.00  0.00           C  
ATOM   3785  C10 XAT   173      64.539  39.341  52.558  1.00  0.00           C  
ATOM   3786  C11 XAT   173      64.256  39.104  51.147  1.00  0.00           C  
ATOM   3787  C12 XAT   173      63.619  37.927  50.681  1.00  0.00           C  
ATOM   3788  C13 XAT   173      63.212  37.582  49.367  1.00  0.00           C  
ATOM   3789  C14 XAT   173      62.737  36.293  49.142  1.00  0.00           C  
ATOM   3790  C15 XAT   173      62.256  35.826  47.820  1.00  0.00           C  
ATOM   3791  C16 XAT   173      64.962  42.439  57.457  1.00  0.00           C  
ATOM   3792  C17 XAT   173      62.911  40.961  58.075  1.00  0.00           C  
ATOM   3793  C18 XAT   173      67.210  38.173  56.826  1.00  0.00           C  
ATOM   3794  C19 XAT   173      66.070  41.337  52.468  1.00  0.00           C  
ATOM   3795  C20 XAT   173      63.265  38.599  48.242  1.00  0.00           C  
ATOM   3796  O3  XAT   173      67.394  41.429  59.194  1.00  0.00           O  
ATOM   3797  O4  XAT   173      64.939  38.424  57.805  1.00  0.00           O  
ATOM   3798  C21 XAT   173      56.155  30.136  38.426  1.00  0.00           C  
ATOM   3799  C22 XAT   173      55.983  29.550  36.928  1.00  0.00           C  
ATOM   3800  C23 XAT   173      57.099  28.742  36.259  1.00  0.00           C  
ATOM   3801  C24 XAT   173      57.688  27.758  37.278  1.00  0.00           C  
ATOM   3802  C25 XAT   173      58.042  28.214  38.639  1.00  0.00           C  
ATOM   3803  C26 XAT   173      57.290  29.352  39.258  1.00  0.00           C  
ATOM   3804  C27 XAT   173      57.070  29.285  40.761  1.00  0.00           C  
ATOM   3805  C28 XAT   173      57.712  30.031  41.613  1.00  0.00           C  
ATOM   3806  C29 XAT   173      57.744  30.050  43.054  1.00  0.00           C  
ATOM   3807  C30 XAT   173      58.691  30.881  43.618  1.00  0.00           C  
ATOM   3808  C31 XAT   173      58.966  31.212  45.015  1.00  0.00           C  
ATOM   3809  C32 XAT   173      59.828  32.230  45.369  1.00  0.00           C  
ATOM   3810  C33 XAT   173      60.430  32.699  46.627  1.00  0.00           C  
ATOM   3811  C34 XAT   173      61.048  33.919  46.650  1.00  0.00           C  
ATOM   3812  C35 XAT   173      61.685  34.575  47.765  1.00  0.00           C  
ATOM   3813  C36 XAT   173      54.829  30.057  39.197  1.00  0.00           C  
ATOM   3814  C37 XAT   173      56.488  31.680  38.236  1.00  0.00           C  
ATOM   3815  C38 XAT   173      58.694  27.139  39.428  1.00  0.00           C  
ATOM   3816  C39 XAT   173      56.674  29.228  43.819  1.00  0.00           C  
ATOM   3817  C40 XAT   173      60.083  31.852  47.900  1.00  0.00           C  
ATOM   3818  O23 XAT   173      56.687  27.879  35.111  1.00  0.00           O  
ATOM   3819  O24 XAT   173      58.608  29.509  38.805  1.00  0.00           O  
ATOM   3820  H1  XAT   173      64.375  40.022  60.044  1.00  0.00           H  
ATOM   3821  H2  XAT   173      64.802  41.714  60.133  1.00  0.00           H  
ATOM   3822  H3  XAT   173      66.602  40.359  60.889  1.00  0.00           H  
ATOM   3823  H4  XAT   173      66.583  38.273  59.742  1.00  0.00           H  
ATOM   3824  H5  XAT   173      67.930  39.105  59.022  1.00  0.00           H  
ATOM   3825  H6  XAT   173      63.646  39.560  55.580  1.00  0.00           H  
ATOM   3826  H7  XAT   173      66.471  40.610  54.894  1.00  0.00           H  
ATOM   3827  H8  XAT   173      63.974  38.684  53.219  1.00  0.00           H  
ATOM   3828  H9  XAT   173      64.412  39.808  50.334  1.00  0.00           H  
ATOM   3829  H10 XAT   173      63.508  37.172  51.459  1.00  0.00           H  
ATOM   3830  H11 XAT   173      62.692  35.585  49.970  1.00  0.00           H  
ATOM   3831  H12 XAT   173      62.163  36.395  46.897  1.00  0.00           H  
ATOM   3832  H13 XAT   173      64.428  42.691  56.535  1.00  0.00           H  
ATOM   3833  H14 XAT   173      66.027  42.477  57.204  1.00  0.00           H  
ATOM   3834  H15 XAT   173      64.791  43.262  58.158  1.00  0.00           H  
ATOM   3835  H16 XAT   173      62.496  41.636  58.829  1.00  0.00           H  
ATOM   3836  H17 XAT   173      62.426  39.986  58.195  1.00  0.00           H  
ATOM   3837  H18 XAT   173      62.604  41.428  57.134  1.00  0.00           H  
ATOM   3838  H19 XAT   173      67.966  38.795  56.334  1.00  0.00           H  
ATOM   3839  H20 XAT   173      66.633  37.553  56.131  1.00  0.00           H  
ATOM   3840  H21 XAT   173      67.715  37.373  57.378  1.00  0.00           H  
ATOM   3841  H22 XAT   173      65.530  41.761  51.612  1.00  0.00           H  
ATOM   3842  H23 XAT   173      67.037  41.010  52.066  1.00  0.00           H  
ATOM   3843  H24 XAT   173      66.164  42.282  53.016  1.00  0.00           H  
ATOM   3844  H25 XAT   173      63.331  39.673  48.453  1.00  0.00           H  
ATOM   3845  H26 XAT   173      62.345  38.607  47.647  1.00  0.00           H  
ATOM   3846  H27 XAT   173      63.989  38.379  47.449  1.00  0.00           H  
ATOM   3847  H28 XAT   173      67.159  42.302  59.535  1.00  0.00           H  
ATOM   3848  H29 XAT   173      55.801  30.332  36.177  1.00  0.00           H  
ATOM   3849  H30 XAT   173      54.997  29.088  36.778  1.00  0.00           H  
ATOM   3850  H31 XAT   173      57.738  29.568  35.906  1.00  0.00           H  
ATOM   3851  H32 XAT   173      58.486  27.197  36.783  1.00  0.00           H  
ATOM   3852  H33 XAT   173      56.957  26.951  37.392  1.00  0.00           H  
ATOM   3853  H34 XAT   173      56.371  28.563  41.173  1.00  0.00           H  
ATOM   3854  H35 XAT   173      58.383  30.747  41.142  1.00  0.00           H  
ATOM   3855  H36 XAT   173      59.426  31.357  42.968  1.00  0.00           H  
ATOM   3856  H37 XAT   173      58.461  30.584  45.743  1.00  0.00           H  
ATOM   3857  H38 XAT   173      60.165  32.752  44.473  1.00  0.00           H  
ATOM   3858  H39 XAT   173      61.159  34.516  45.744  1.00  0.00           H  
ATOM   3859  H40 XAT   173      61.653  33.954  48.658  1.00  0.00           H  
ATOM   3860  H41 XAT   173      54.455  29.035  39.309  1.00  0.00           H  
ATOM   3861  H42 XAT   173      53.994  30.567  38.704  1.00  0.00           H  
ATOM   3862  H43 XAT   173      54.910  30.651  40.113  1.00  0.00           H  
ATOM   3863  H44 XAT   173      55.634  32.169  37.757  1.00  0.00           H  
ATOM   3864  H45 XAT   173      57.319  31.633  37.525  1.00  0.00           H  
ATOM   3865  H46 XAT   173      56.926  32.185  39.103  1.00  0.00           H  
ATOM   3866  H47 XAT   173      58.899  26.205  38.894  1.00  0.00           H  
ATOM   3867  H48 XAT   173      57.984  26.935  40.237  1.00  0.00           H  
ATOM   3868  H49 XAT   173      59.597  27.546  39.898  1.00  0.00           H  
ATOM   3869  H50 XAT   173      56.432  28.194  43.547  1.00  0.00           H  
ATOM   3870  H51 XAT   173      55.667  29.661  43.806  1.00  0.00           H  
ATOM   3871  H52 XAT   173      56.901  29.384  44.881  1.00  0.00           H  
ATOM   3872  H53 XAT   173      59.821  30.806  47.706  1.00  0.00           H  
ATOM   3873  H54 XAT   173      59.375  32.303  48.605  1.00  0.00           H  
ATOM   3874  H55 XAT   173      61.017  31.822  48.474  1.00  0.00           H  
ATOM   3875  H56 XAT   173      55.805  28.187  34.863  1.00  0.00           H  
TER    3876      XAT   173 
ATOM   3876  C1  LUT   174      64.599  67.520  51.230  1.00  0.00           C  
ATOM   3877  C2  LUT   174      63.771  68.197  52.391  1.00  0.00           C  
ATOM   3878  C3  LUT   174      62.950  67.223  53.219  1.00  0.00           C  
ATOM   3879  C4  LUT   174      62.150  66.163  52.430  1.00  0.00           C  
ATOM   3880  C5  LUT   174      62.810  65.628  51.135  1.00  0.00           C  
ATOM   3881  C6  LUT   174      63.928  66.251  50.590  1.00  0.00           C  
ATOM   3882  C7  LUT   174      64.656  65.560  49.558  1.00  0.00           C  
ATOM   3883  C8  LUT   174      65.404  64.448  49.699  1.00  0.00           C  
ATOM   3884  C9  LUT   174      66.017  63.613  48.679  1.00  0.00           C  
ATOM   3885  C10 LUT   174      66.970  62.703  49.066  1.00  0.00           C  
ATOM   3886  C11 LUT   174      67.576  61.665  48.338  1.00  0.00           C  
ATOM   3887  C12 LUT   174      68.670  61.016  48.841  1.00  0.00           C  
ATOM   3888  C13 LUT   174      69.537  60.036  48.196  1.00  0.00           C  
ATOM   3889  C14 LUT   174      70.680  59.769  48.868  1.00  0.00           C  
ATOM   3890  C15 LUT   174      71.771  58.863  48.549  1.00  0.00           C  
ATOM   3891  C16 LUT   174      65.906  67.095  51.986  1.00  0.00           C  
ATOM   3892  C17 LUT   174      64.835  68.595  50.104  1.00  0.00           C  
ATOM   3893  C18 LUT   174      62.281  64.344  50.628  1.00  0.00           C  
ATOM   3894  C19 LUT   174      65.562  63.793  47.226  1.00  0.00           C  
ATOM   3895  C20 LUT   174      69.146  59.322  46.915  1.00  0.00           C  
ATOM   3896  O3  LUT   174      62.054  68.018  54.245  1.00  0.00           O  
ATOM   3897  C21 LUT   174      81.581  50.366  47.688  1.00  0.00           C  
ATOM   3898  C22 LUT   174      82.956  50.365  48.430  1.00  0.00           C  
ATOM   3899  C23 LUT   174      84.113  50.733  47.458  1.00  0.00           C  
ATOM   3900  C24 LUT   174      83.828  52.008  46.793  1.00  0.00           C  
ATOM   3901  C25 LUT   174      82.617  52.462  46.419  1.00  0.00           C  
ATOM   3902  C26 LUT   174      81.344  51.864  47.166  1.00  0.00           C  
ATOM   3903  C27 LUT   174      80.867  52.830  48.167  1.00  0.00           C  
ATOM   3904  C28 LUT   174      79.740  53.640  47.899  1.00  0.00           C  
ATOM   3905  C29 LUT   174      79.005  54.377  48.961  1.00  0.00           C  
ATOM   3906  C30 LUT   174      77.713  54.786  48.744  1.00  0.00           C  
ATOM   3907  C31 LUT   174      76.753  55.479  49.589  1.00  0.00           C  
ATOM   3908  C32 LUT   174      75.610  56.126  49.094  1.00  0.00           C  
ATOM   3909  C33 LUT   174      74.769  57.007  49.902  1.00  0.00           C  
ATOM   3910  C34 LUT   174      73.898  57.728  49.154  1.00  0.00           C  
ATOM   3911  C35 LUT   174      72.743  58.453  49.444  1.00  0.00           C  
ATOM   3912  C36 LUT   174      80.611  50.023  48.836  1.00  0.00           C  
ATOM   3913  C37 LUT   174      81.463  49.303  46.531  1.00  0.00           C  
ATOM   3914  C38 LUT   174      82.456  53.631  45.428  1.00  0.00           C  
ATOM   3915  C39 LUT   174      79.628  54.312  50.356  1.00  0.00           C  
ATOM   3916  C40 LUT   174      74.711  56.827  51.403  1.00  0.00           C  
ATOM   3917  O23 LUT   174      84.584  49.625  46.616  1.00  0.00           O  
ATOM   3918  H49 LUT   174      62.967  68.747  51.883  1.00  0.00           H  
ATOM   3919  H50 LUT   174      64.292  68.880  53.075  1.00  0.00           H  
ATOM   3920  H43 LUT   174      63.628  66.586  53.808  1.00  0.00           H  
ATOM   3921  H36 LUT   174      61.367  66.875  52.138  1.00  0.00           H  
ATOM   3922  H37 LUT   174      61.824  65.386  53.133  1.00  0.00           H  
ATOM   3923  H35 LUT   174      64.081  65.946  48.256  1.00  0.00           H  
ATOM   3924  H34 LUT   174      65.681  64.469  50.751  1.00  0.00           H  
ATOM   3925  H55 LUT   174      67.240  62.736  50.122  1.00  0.00           H  
ATOM   3926  H54 LUT   174      67.359  61.485  47.290  1.00  0.00           H  
ATOM   3927  H53 LUT   174      69.163  61.222  49.792  1.00  0.00           H  
ATOM   3928  H52 LUT   174      70.641  60.048  49.921  1.00  0.00           H  
ATOM   3929  H51 LUT   174      71.674  58.522  47.520  1.00  0.00           H  
ATOM   3930  H30 LUT   174      65.771  66.311  52.739  1.00  0.00           H  
ATOM   3931  H31 LUT   174      66.294  67.960  52.534  1.00  0.00           H  
ATOM   3932  H32 LUT   174      66.720  66.770  51.329  1.00  0.00           H  
ATOM   3933  H27 LUT   174      65.276  69.522  50.487  1.00  0.00           H  
ATOM   3934  H28 LUT   174      63.966  68.949  49.539  1.00  0.00           H  
ATOM   3935  H29 LUT   174      65.540  68.274  49.329  1.00  0.00           H  
ATOM   3936  H24 LUT   174      62.101  64.324  49.545  1.00  0.00           H  
ATOM   3937  H25 LUT   174      61.272  64.167  51.023  1.00  0.00           H  
ATOM   3938  H26 LUT   174      62.916  63.529  51.001  1.00  0.00           H  
ATOM   3939  H21 LUT   174      66.288  64.415  46.702  1.00  0.00           H  
ATOM   3940  H22 LUT   174      64.596  64.291  47.146  1.00  0.00           H  
ATOM   3941  H23 LUT   174      65.466  62.757  46.901  1.00  0.00           H  
ATOM   3942  H18 LUT   174      68.923  58.256  46.972  1.00  0.00           H  
ATOM   3943  H19 LUT   174      69.970  59.371  46.204  1.00  0.00           H  
ATOM   3944  H20 LUT   174      68.299  59.691  46.337  1.00  0.00           H  
ATOM   3945  H33 LUT   174      62.369  67.843  55.142  1.00  0.00           H  
ATOM   3946  H16 LUT   174      83.041  49.352  48.844  1.00  0.00           H  
ATOM   3947  H17 LUT   174      82.875  51.078  49.261  1.00  0.00           H  
ATOM   3948  H48 LUT   174      84.961  51.024  48.097  1.00  0.00           H  
ATOM   3949  H47 LUT   174      84.598  52.488  46.188  1.00  0.00           H  
ATOM   3950  H46 LUT   174      80.619  51.858  46.335  1.00  0.00           H  
ATOM   3951  H45 LUT   174      81.513  52.823  49.495  1.00  0.00           H  
ATOM   3952  H44 LUT   174      79.216  53.564  46.949  1.00  0.00           H  
ATOM   3953  H42 LUT   174      77.318  54.512  47.765  1.00  0.00           H  
ATOM   3954  H41 LUT   174      76.922  55.646  50.649  1.00  0.00           H  
ATOM   3955  H40 LUT   174      75.429  56.119  48.019  1.00  0.00           H  
ATOM   3956  H39 LUT   174      73.987  57.574  48.079  1.00  0.00           H  
ATOM   3957  H38 LUT   174      72.622  58.730  50.489  1.00  0.00           H  
ATOM   3958  H13 LUT   174      80.965  49.083  49.272  1.00  0.00           H  
ATOM   3959  H14 LUT   174      79.624  49.888  48.379  1.00  0.00           H  
ATOM   3960  H15 LUT   174      80.560  50.826  49.580  1.00  0.00           H  
ATOM   3961  H10 LUT   174      80.498  49.146  46.036  1.00  0.00           H  
ATOM   3962  H11 LUT   174      81.923  48.332  46.745  1.00  0.00           H  
ATOM   3963  H12 LUT   174      82.066  49.783  45.753  1.00  0.00           H  
ATOM   3964  H7  LUT   174      81.409  53.806  45.148  1.00  0.00           H  
ATOM   3965  H8  LUT   174      83.014  53.433  44.502  1.00  0.00           H  
ATOM   3966  H9  LUT   174      82.736  54.615  45.829  1.00  0.00           H  
ATOM   3967  H4  LUT   174      80.717  54.310  50.387  1.00  0.00           H  
ATOM   3968  H5  LUT   174      79.384  53.360  50.828  1.00  0.00           H  
ATOM   3969  H6  LUT   174      79.341  55.177  50.954  1.00  0.00           H  
ATOM   3970  H1  LUT   174      75.672  56.645  51.884  1.00  0.00           H  
ATOM   3971  H2  LUT   174      74.354  55.799  51.462  1.00  0.00           H  
ATOM   3972  H3  LUT   174      74.072  57.474  52.004  1.00  0.00           H  
ATOM   3973  H56 LUT   174      85.426  49.760  46.162  1.00  0.00           H  
TER    3974      LUT   174 
ATOM   3974  C11 PGS   175      68.957  25.797  40.107  1.00  0.00           C  
ATOM   3975  O12 PGS   175      67.974  26.087  39.379  1.00  0.00           O  
ATOM   3976  O11 PGS   175      70.148  25.390  39.693  1.00  0.00           O  
ATOM   3977  C1  PGS   175      70.381  24.871  38.400  1.00  0.00           C  
ATOM   3978  HR  PGS   175      71.459  24.706  38.324  1.00  0.00           H  
ATOM   3979  HS  PGS   175      70.059  25.588  37.641  1.00  0.00           H  
ATOM   3980  C2  PGS   175      69.574  23.565  38.310  1.00  0.00           C  
ATOM   3981  HX  PGS   175      69.604  23.048  39.272  1.00  0.00           H  
ATOM   3982  C3  PGS   175      70.042  22.548  37.253  1.00  0.00           C  
ATOM   3983  HA  PGS   175      69.373  21.700  37.081  1.00  0.00           H  
ATOM   3984  HB  PGS   175      70.922  21.998  37.595  1.00  0.00           H  
ATOM   3985  O31 PGS   175      70.269  23.399  36.069  1.00  0.00           O  
ATOM   3986  P31 PGS   175      71.683  23.591  35.434  1.00  0.00           P  
ATOM   3987  O32 PGS   175      71.486  22.729  34.182  1.00  0.00           O  
ATOM   3988  C31 PGS   175      72.613  22.706  33.269  1.00  0.00           C  
ATOM   3989  H1A PGS   175      73.488  22.392  33.845  1.00  0.00           H  
ATOM   3990  H1B PGS   175      72.778  23.711  32.874  1.00  0.00           H  
ATOM   3991  C32 PGS   175      72.239  21.746  32.127  1.00  0.00           C  
ATOM   3992  H2A PGS   175      71.833  20.797  32.488  1.00  0.00           H  
ATOM   3993  O35 PGS   175      71.379  22.362  31.134  1.00  0.00           O  
ATOM   3994 HO5A PGS   175      70.639  21.732  31.080  1.00  0.00           H  
ATOM   3995  C33 PGS   175      73.553  21.330  31.368  1.00  0.00           C  
ATOM   3996  H3A PGS   175      74.033  22.129  30.797  1.00  0.00           H  
ATOM   3997  H3B PGS   175      74.259  21.123  32.176  1.00  0.00           H  
ATOM   3998  O33 PGS   175      72.755  23.154  36.305  1.00  0.00           O  
ATOM   3999  O34 PGS   175      71.805  24.991  35.173  1.00  0.00           O  
ATOM   4000  O21 PGS   175      68.133  23.788  38.002  1.00  0.00           O  
ATOM   4001  C21 PGS   175      67.208  22.931  38.540  1.00  0.00           C  
ATOM   4002  O22 PGS   175      67.443  21.886  39.149  1.00  0.00           O  
ATOM   4003  O36 PGS   175      73.343  20.230  30.485  1.00  0.00           O  
ATOM   4004 HO6A PGS   175      74.194  20.071  30.038  1.00  0.00           H  
ATOM   4005 C116  PA   176      59.861  19.366  48.365  1.00  0.00           C  
ATOM   4006 H16R  PA   176      60.526  19.041  49.168  1.00  0.00           H  
ATOM   4007 H16S  PA   176      58.846  19.497  48.746  1.00  0.00           H  
ATOM   4008 H16T  PA   176      60.140  20.395  48.128  1.00  0.00           H  
ATOM   4009 C115  PA   176      59.840  18.353  47.159  1.00  0.00           C  
ATOM   4010 H15R  PA   176      58.965  18.471  46.517  1.00  0.00           H  
ATOM   4011 H15S  PA   176      59.594  17.416  47.663  1.00  0.00           H  
ATOM   4012 C114  PA   176      61.243  18.097  46.500  1.00  0.00           C  
ATOM   4013 H14R  PA   176      62.003  17.954  47.271  1.00  0.00           H  
ATOM   4014 H14S  PA   176      61.463  18.965  45.875  1.00  0.00           H  
ATOM   4015 C113  PA   176      61.338  16.775  45.774  1.00  0.00           C  
ATOM   4016 H13R  PA   176      60.688  16.054  46.274  1.00  0.00           H  
ATOM   4017 H13S  PA   176      62.345  16.359  45.719  1.00  0.00           H  
ATOM   4018 C112  PA   176      60.829  16.903  44.376  1.00  0.00           C  
ATOM   4019 H12R  PA   176      59.762  17.137  44.396  1.00  0.00           H  
ATOM   4020 H12S  PA   176      60.809  15.929  43.883  1.00  0.00           H  
ATOM   4021 C111  PA   176      61.599  17.876  43.383  1.00  0.00           C  
ATOM   4022 H11R  PA   176      62.580  17.416  43.254  1.00  0.00           H  
ATOM   4023 H11S  PA   176      61.778  18.809  43.921  1.00  0.00           H  
ATOM   4024 C110  PA   176      60.900  18.224  42.106  1.00  0.00           C  
ATOM   4025 H10R  PA   176      60.040  18.834  42.389  1.00  0.00           H  
ATOM   4026 H10S  PA   176      60.374  17.318  41.799  1.00  0.00           H  
ATOM   4027  C19  PA   176      61.797  18.918  40.989  1.00  0.00           C  
ATOM   4028  H9R  PA   176      62.600  18.202  40.802  1.00  0.00           H  
ATOM   4029  H9S  PA   176      62.240  19.780  41.492  1.00  0.00           H  
ATOM   4030  C18  PA   176      60.988  19.448  39.753  1.00  0.00           C  
ATOM   4031  H8R  PA   176      60.093  18.836  39.622  1.00  0.00           H  
ATOM   4032  H8S  PA   176      61.579  19.495  38.836  1.00  0.00           H  
ATOM   4033  C17  PA   176      60.448  20.857  39.908  1.00  0.00           C  
ATOM   4034  H7R  PA   176      59.879  21.057  40.818  1.00  0.00           H  
ATOM   4035  H7S  PA   176      59.794  20.934  39.037  1.00  0.00           H  
ATOM   4036  C16  PA   176      61.589  21.961  39.830  1.00  0.00           C  
ATOM   4037  H6R  PA   176      62.351  21.674  40.558  1.00  0.00           H  
ATOM   4038  H6S  PA   176      61.238  22.931  40.190  1.00  0.00           H  
ATOM   4039  C15  PA   176      62.182  22.104  38.412  1.00  0.00           C  
ATOM   4040  H5R  PA   176      61.353  22.368  37.752  1.00  0.00           H  
ATOM   4041  H5S  PA   176      62.655  21.239  37.944  1.00  0.00           H  
ATOM   4042  C14  PA   176      63.377  23.157  38.474  1.00  0.00           C  
ATOM   4043  H4R  PA   176      63.025  23.966  39.117  1.00  0.00           H  
ATOM   4044  H4S  PA   176      63.578  23.493  37.455  1.00  0.00           H  
ATOM   4045  C13  PA   176      64.712  22.538  38.984  1.00  0.00           C  
ATOM   4046  H3R  PA   176      64.844  21.525  38.597  1.00  0.00           H  
ATOM   4047  H3S  PA   176      64.628  22.629  40.069  1.00  0.00           H  
ATOM   4048  C12  PA   176      65.836  23.408  38.340  1.00  0.00           C  
ATOM   4049  H2R  PA   176      65.925  24.332  38.915  1.00  0.00           H  
ATOM   4050  H2S  PA   176      65.657  23.616  37.283  1.00  0.00           H  
ATOM   4051 C116  PA   177      75.004  17.881  48.759  1.00  0.00           C  
ATOM   4052 H16R  PA   177      74.120  17.329  48.431  1.00  0.00           H  
ATOM   4053 H16S  PA   177      75.357  17.746  49.783  1.00  0.00           H  
ATOM   4054 H16T  PA   177      75.814  17.668  48.057  1.00  0.00           H  
ATOM   4055 C115  PA   177      74.624  19.397  48.698  1.00  0.00           C  
ATOM   4056 H15R  PA   177      74.291  19.661  47.692  1.00  0.00           H  
ATOM   4057 H15S  PA   177      75.538  19.986  48.797  1.00  0.00           H  
ATOM   4058 C114  PA   177      73.688  19.948  49.700  1.00  0.00           C  
ATOM   4059 H14R  PA   177      74.121  19.933  50.702  1.00  0.00           H  
ATOM   4060 H14S  PA   177      72.772  19.354  49.741  1.00  0.00           H  
ATOM   4061 C113  PA   177      73.341  21.484  49.542  1.00  0.00           C  
ATOM   4062 H13R  PA   177      74.222  22.127  49.603  1.00  0.00           H  
ATOM   4063 H13S  PA   177      72.677  21.672  50.388  1.00  0.00           H  
ATOM   4064 C112  PA   177      72.643  21.812  48.223  1.00  0.00           C  
ATOM   4065 H12R  PA   177      73.182  21.372  47.381  1.00  0.00           H  
ATOM   4066 H12S  PA   177      72.655  22.902  48.174  1.00  0.00           H  
ATOM   4067 C111  PA   177      71.226  21.196  48.216  1.00  0.00           C  
ATOM   4068 H11R  PA   177      70.718  21.491  49.137  1.00  0.00           H  
ATOM   4069 H11S  PA   177      71.332  20.109  48.191  1.00  0.00           H  
ATOM   4070 C110  PA   177      70.557  21.711  46.998  1.00  0.00           C  
ATOM   4071 H10R  PA   177      71.276  21.559  46.191  1.00  0.00           H  
ATOM   4072 H10S  PA   177      70.374  22.771  47.190  1.00  0.00           H  
ATOM   4073  C19  PA   177      69.212  20.917  46.730  1.00  0.00           C  
ATOM   4074  H9R  PA   177      68.661  20.598  47.618  1.00  0.00           H  
ATOM   4075  H9S  PA   177      69.502  20.037  46.153  1.00  0.00           H  
ATOM   4076  C18  PA   177      68.153  21.827  46.044  1.00  0.00           C  
ATOM   4077  H8R  PA   177      68.002  22.654  46.741  1.00  0.00           H  
ATOM   4078  H8S  PA   177      67.241  21.236  45.940  1.00  0.00           H  
ATOM   4079  C17  PA   177      68.491  22.322  44.602  1.00  0.00           C  
ATOM   4080  H7R  PA   177      68.563  21.420  43.990  1.00  0.00           H  
ATOM   4081  H7S  PA   177      69.507  22.717  44.529  1.00  0.00           H  
ATOM   4082  C16  PA   177      67.431  23.269  44.049  1.00  0.00           C  
ATOM   4083  H6R  PA   177      67.630  24.171  44.632  1.00  0.00           H  
ATOM   4084  H6S  PA   177      66.376  23.026  44.196  1.00  0.00           H  
ATOM   4085  C15  PA   177      67.589  23.303  42.545  1.00  0.00           C  
ATOM   4086  H5R  PA   177      67.254  22.334  42.169  1.00  0.00           H  
ATOM   4087  H5S  PA   177      68.645  23.316  42.264  1.00  0.00           H  
ATOM   4088  C14  PA   177      66.791  24.430  41.926  1.00  0.00           C  
ATOM   4089  H4R  PA   177      65.801  24.467  42.385  1.00  0.00           H  
ATOM   4090  H4S  PA   177      66.650  24.253  40.858  1.00  0.00           H  
ATOM   4091  C13  PA   177      67.472  25.791  42.095  1.00  0.00           C  
ATOM   4092  H3R  PA   177      67.418  25.978  43.170  1.00  0.00           H  
ATOM   4093  H3S  PA   177      66.838  26.569  41.665  1.00  0.00           H  
ATOM   4094  C12  PA   177      68.933  26.006  41.538  1.00  0.00           C  
ATOM   4095  H2R  PA   177      69.644  25.293  41.961  1.00  0.00           H  
ATOM   4096  H2S  PA   177      69.280  27.032  41.681  1.00  0.00           H  
TER    4097       PA   177 
ENDMDL
MODEL     2
ATOM      1  N   SER     1      56.298  50.030  32.105  1.00  0.00           N  
ATOM      2  H1  SER     1      55.594  50.299  31.432  1.00  0.00           H  
ATOM      3  H2  SER     1      57.148  50.398  31.702  1.00  0.00           H  
ATOM      4  H3  SER     1      55.993  50.599  32.881  1.00  0.00           H  
ATOM      5  CA  SER     1      56.270  48.589  32.268  1.00  0.00           C  
ATOM      6  HA  SER     1      56.873  48.152  31.471  1.00  0.00           H  
ATOM      7  CB  SER     1      56.953  48.147  33.546  1.00  0.00           C  
ATOM      8  HB2 SER     1      57.887  48.672  33.744  1.00  0.00           H  
ATOM      9  HB3 SER     1      56.310  48.489  34.357  1.00  0.00           H  
ATOM     10  OG  SER     1      56.916  46.758  33.525  1.00  0.00           O  
ATOM     11  HG  SER     1      57.213  46.371  34.352  1.00  0.00           H  
ATOM     12  C   SER     1      54.820  48.078  32.233  1.00  0.00           C  
ATOM     13  O   SER     1      53.977  48.808  32.833  1.00  0.00           O  
ATOM     14  N   PRO     2      54.564  47.065  31.455  1.00  0.00           N  
ATOM     15  CD  PRO     2      55.535  46.239  30.694  1.00  0.00           C  
ATOM     16  HD2 PRO     2      55.973  45.452  31.309  1.00  0.00           H  
ATOM     17  HD3 PRO     2      56.335  46.822  30.236  1.00  0.00           H  
ATOM     18  CG  PRO     2      54.678  45.586  29.533  1.00  0.00           C  
ATOM     19  HG2 PRO     2      55.022  44.624  29.155  1.00  0.00           H  
ATOM     20  HG3 PRO     2      54.277  46.177  28.710  1.00  0.00           H  
ATOM     21  CB  PRO     2      53.432  45.177  30.374  1.00  0.00           C  
ATOM     22  HB2 PRO     2      53.747  44.400  31.070  1.00  0.00           H  
ATOM     23  HB3 PRO     2      52.583  45.150  29.691  1.00  0.00           H  
ATOM     24  CA  PRO     2      53.192  46.523  31.273  1.00  0.00           C  
ATOM     25  HA  PRO     2      52.801  47.283  30.597  1.00  0.00           H  
ATOM     26  C   PRO     2      52.466  46.278  32.590  1.00  0.00           C  
ATOM     27  O   PRO     2      52.976  45.653  33.547  1.00  0.00           O  
ATOM     28  N   ARG     3      51.217  46.805  32.704  1.00  0.00           N  
ATOM     29  H   ARG     3      50.762  47.296  31.948  1.00  0.00           H  
ATOM     30  CA  ARG     3      50.350  46.561  33.847  1.00  0.00           C  
ATOM     31  HA  ARG     3      50.929  46.834  34.729  1.00  0.00           H  
ATOM     32  CB  ARG     3      49.187  47.502  33.851  1.00  0.00           C  
ATOM     33  HB2 ARG     3      48.659  47.503  32.898  1.00  0.00           H  
ATOM     34  HB3 ARG     3      48.523  47.256  34.680  1.00  0.00           H  
ATOM     35  CG  ARG     3      49.759  48.917  33.962  1.00  0.00           C  
ATOM     36  HG2 ARG     3      50.339  48.892  34.884  1.00  0.00           H  
ATOM     37  HG3 ARG     3      50.351  49.157  33.078  1.00  0.00           H  
ATOM     38  CD  ARG     3      48.478  49.821  34.061  1.00  0.00           C  
ATOM     39  HD2 ARG     3      47.875  49.643  33.171  1.00  0.00           H  
ATOM     40  HD3 ARG     3      47.932  49.703  34.998  1.00  0.00           H  
ATOM     41  NE  ARG     3      48.920  51.218  34.208  1.00  0.00           N  
ATOM     42  HE  ARG     3      49.497  51.290  35.033  1.00  0.00           H  
ATOM     43  CZ  ARG     3      48.862  52.195  33.308  1.00  0.00           C  
ATOM     44  NH1 ARG     3      48.552  51.977  32.054  1.00  0.00           N  
ATOM     45 HH11 ARG     3      48.620  51.055  31.648  1.00  0.00           H  
ATOM     46 HH12 ARG     3      48.415  52.726  31.391  1.00  0.00           H  
ATOM     47  NH2 ARG     3      49.100  53.425  33.575  1.00  0.00           N  
ATOM     48 HH21 ARG     3      49.480  53.640  34.486  1.00  0.00           H  
ATOM     49 HH22 ARG     3      48.929  54.139  32.882  1.00  0.00           H  
ATOM     50  C   ARG     3      49.887  45.090  33.995  1.00  0.00           C  
ATOM     51  O   ARG     3      49.819  44.598  35.124  1.00  0.00           O  
ATOM     52  N   PRO     4      49.599  44.333  32.944  1.00  0.00           N  
ATOM     53  CD  PRO     4      49.280  44.968  31.648  1.00  0.00           C  
ATOM     54  HD2 PRO     4      50.231  45.153  31.149  1.00  0.00           H  
ATOM     55  HD3 PRO     4      48.602  45.816  31.746  1.00  0.00           H  
ATOM     56  CG  PRO     4      48.416  43.901  30.958  1.00  0.00           C  
ATOM     57  HG2 PRO     4      48.438  43.919  29.868  1.00  0.00           H  
ATOM     58  HG3 PRO     4      47.366  43.925  31.253  1.00  0.00           H  
ATOM     59  CB  PRO     4      48.949  42.578  31.451  1.00  0.00           C  
ATOM     60  HB2 PRO     4      49.895  42.301  30.987  1.00  0.00           H  
ATOM     61  HB3 PRO     4      48.172  41.845  31.235  1.00  0.00           H  
ATOM     62  CA  PRO     4      49.280  42.888  32.886  1.00  0.00           C  
ATOM     63  HA  PRO     4      48.370  42.826  33.484  1.00  0.00           H  
ATOM     64  C   PRO     4      50.412  42.090  33.519  1.00  0.00           C  
ATOM     65  O   PRO     4      51.582  42.147  33.088  1.00  0.00           O  
ATOM     66  N   ILE     5      50.067  41.277  34.521  1.00  0.00           N  
ATOM     67  H   ILE     5      49.096  41.014  34.616  1.00  0.00           H  
ATOM     68  CA  ILE     5      51.055  40.679  35.381  1.00  0.00           C  
ATOM     69  HA  ILE     5      51.964  41.280  35.354  1.00  0.00           H  
ATOM     70  CB  ILE     5      50.593  40.695  36.882  1.00  0.00           C  
ATOM     71  HB  ILE     5      50.298  41.719  37.109  1.00  0.00           H  
ATOM     72  CG2 ILE     5      49.345  39.766  37.157  1.00  0.00           C  
ATOM     73 HG21 ILE     5      48.594  39.894  36.378  1.00  0.00           H  
ATOM     74 HG22 ILE     5      49.651  38.720  37.189  1.00  0.00           H  
ATOM     75 HG23 ILE     5      48.878  40.168  38.056  1.00  0.00           H  
ATOM     76  CG1 ILE     5      51.688  40.365  37.870  1.00  0.00           C  
ATOM     77 HG12 ILE     5      51.698  39.295  38.076  1.00  0.00           H  
ATOM     78 HG13 ILE     5      52.643  40.786  37.557  1.00  0.00           H  
ATOM     79  CD1 ILE     5      51.436  41.011  39.257  1.00  0.00           C  
ATOM     80 HD11 ILE     5      52.287  40.708  39.868  1.00  0.00           H  
ATOM     81 HD12 ILE     5      51.264  42.070  39.065  1.00  0.00           H  
ATOM     82 HD13 ILE     5      50.435  40.653  39.496  1.00  0.00           H  
ATOM     83  C   ILE     5      51.490  39.200  34.922  1.00  0.00           C  
ATOM     84  O   ILE     5      52.451  38.671  35.504  1.00  0.00           O  
ATOM     85  N   LYS     6      50.957  38.686  33.844  1.00  0.00           N  
ATOM     86  H   LYS     6      50.235  39.171  33.330  1.00  0.00           H  
ATOM     87  CA  LYS     6      51.499  37.472  33.201  1.00  0.00           C  
ATOM     88  HA  LYS     6      51.782  36.628  33.830  1.00  0.00           H  
ATOM     89  CB  LYS     6      50.326  36.893  32.358  1.00  0.00           C  
ATOM     90  HB2 LYS     6      50.516  35.831  32.203  1.00  0.00           H  
ATOM     91  HB3 LYS     6      49.379  37.005  32.885  1.00  0.00           H  
ATOM     92  CG  LYS     6      50.139  37.617  30.970  1.00  0.00           C  
ATOM     93  HG2 LYS     6      49.911  38.677  31.084  1.00  0.00           H  
ATOM     94  HG3 LYS     6      51.085  37.595  30.429  1.00  0.00           H  
ATOM     95  CD  LYS     6      48.980  37.118  30.170  1.00  0.00           C  
ATOM     96  HD2 LYS     6      49.148  36.065  29.941  1.00  0.00           H  
ATOM     97  HD3 LYS     6      48.120  37.083  30.838  1.00  0.00           H  
ATOM     98  CE  LYS     6      48.702  37.970  28.942  1.00  0.00           C  
ATOM     99  HE2 LYS     6      48.463  38.999  29.210  1.00  0.00           H  
ATOM    100  HE3 LYS     6      49.644  38.138  28.421  1.00  0.00           H  
ATOM    101  NZ  LYS     6      47.807  37.440  27.959  1.00  0.00           N  
ATOM    102  HZ1 LYS     6      47.885  36.457  27.740  1.00  0.00           H  
ATOM    103  HZ2 LYS     6      46.864  37.544  28.303  1.00  0.00           H  
ATOM    104  HZ3 LYS     6      47.898  37.854  27.042  1.00  0.00           H  
ATOM    105  C   LYS     6      52.688  37.697  32.300  1.00  0.00           C  
ATOM    106  O   LYS     6      53.252  36.759  31.803  1.00  0.00           O  
ATOM    107  N   GLU     7      53.152  38.928  32.042  1.00  0.00           N  
ATOM    108  H   GLU     7      52.450  39.652  32.100  1.00  0.00           H  
ATOM    109  CA  GLU     7      54.336  39.268  31.221  1.00  0.00           C  
ATOM    110  HA  GLU     7      54.150  38.780  30.265  1.00  0.00           H  
ATOM    111  CB  GLU     7      54.316  40.836  31.021  1.00  0.00           C  
ATOM    112  HB2 GLU     7      53.446  41.207  30.477  1.00  0.00           H  
ATOM    113  HB3 GLU     7      54.239  41.289  32.010  1.00  0.00           H  
ATOM    114  CG  GLU     7      55.594  41.378  30.465  1.00  0.00           C  
ATOM    115  HG2 GLU     7      55.561  42.453  30.285  1.00  0.00           H  
ATOM    116  HG3 GLU     7      56.411  41.189  31.162  1.00  0.00           H  
ATOM    117  CD  GLU     7      55.977  40.675  29.110  1.00  0.00           C  
ATOM    118  OE1 GLU     7      56.747  39.675  29.144  1.00  0.00           O  
ATOM    119  OE2 GLU     7      55.474  41.024  27.980  1.00  0.00           O  
ATOM    120  C   GLU     7      55.587  38.698  31.892  1.00  0.00           C  
ATOM    121  O   GLU     7      56.041  39.163  33.004  1.00  0.00           O  
ATOM    122  N   LEU     8      56.211  37.625  31.379  1.00  0.00           N  
ATOM    123  H   LEU     8      55.874  37.212  30.521  1.00  0.00           H  
ATOM    124  CA  LEU     8      57.356  36.927  31.951  1.00  0.00           C  
ATOM    125  HA  LEU     8      57.123  36.774  33.005  1.00  0.00           H  
ATOM    126  CB  LEU     8      57.523  35.591  31.222  1.00  0.00           C  
ATOM    127  HB2 LEU     8      57.678  35.765  30.157  1.00  0.00           H  
ATOM    128  HB3 LEU     8      58.386  35.031  31.583  1.00  0.00           H  
ATOM    129  CG  LEU     8      56.270  34.694  31.338  1.00  0.00           C  
ATOM    130  HG  LEU     8      55.416  35.220  30.912  1.00  0.00           H  
ATOM    131  CD1 LEU     8      56.469  33.432  30.440  1.00  0.00           C  
ATOM    132 HD11 LEU     8      56.558  33.738  29.398  1.00  0.00           H  
ATOM    133 HD12 LEU     8      57.393  32.941  30.743  1.00  0.00           H  
ATOM    134 HD13 LEU     8      55.583  32.801  30.372  1.00  0.00           H  
ATOM    135  CD2 LEU     8      56.079  34.211  32.717  1.00  0.00           C  
ATOM    136 HD21 LEU     8      57.056  33.914  33.098  1.00  0.00           H  
ATOM    137 HD22 LEU     8      55.586  35.001  33.284  1.00  0.00           H  
ATOM    138 HD23 LEU     8      55.321  33.434  32.616  1.00  0.00           H  
ATOM    139  C   LEU     8      58.621  37.727  32.026  1.00  0.00           C  
ATOM    140  O   LEU     8      59.489  37.367  32.781  1.00  0.00           O  
ATOM    141  N   ASN     9      58.720  38.770  31.255  1.00  0.00           N  
ATOM    142  H   ASN     9      58.055  38.871  30.501  1.00  0.00           H  
ATOM    143  CA  ASN     9      59.840  39.698  31.337  1.00  0.00           C  
ATOM    144  HA  ASN     9      60.808  39.274  31.068  1.00  0.00           H  
ATOM    145  CB  ASN     9      59.624  40.754  30.316  1.00  0.00           C  
ATOM    146  HB2 ASN     9      59.721  40.250  29.355  1.00  0.00           H  
ATOM    147  HB3 ASN     9      58.687  41.302  30.411  1.00  0.00           H  
ATOM    148  CG  ASN     9      60.724  41.798  30.372  1.00  0.00           C  
ATOM    149  OD1 ASN     9      60.565  42.867  30.946  1.00  0.00           O  
ATOM    150  ND2 ASN     9      61.940  41.402  30.125  1.00  0.00           N  
ATOM    151 HD21 ASN     9      62.694  41.994  30.442  1.00  0.00           H  
ATOM    152 HD22 ASN     9      62.184  40.515  29.708  1.00  0.00           H  
ATOM    153  C   ASN     9      59.910  40.274  32.804  1.00  0.00           C  
ATOM    154  O   ASN     9      61.002  40.384  33.323  1.00  0.00           O  
ATOM    155  N   ARG    10      58.719  40.645  33.266  1.00  0.00           N  
ATOM    156  H   ARG    10      57.895  40.232  32.853  1.00  0.00           H  
ATOM    157  CA  ARG    10      58.667  41.189  34.614  1.00  0.00           C  
ATOM    158  HA  ARG    10      59.471  41.913  34.745  1.00  0.00           H  
ATOM    159  CB  ARG    10      57.430  41.948  34.850  1.00  0.00           C  
ATOM    160  HB2 ARG    10      56.638  41.224  35.042  1.00  0.00           H  
ATOM    161  HB3 ARG    10      57.577  42.436  35.813  1.00  0.00           H  
ATOM    162  CG  ARG    10      56.950  42.941  33.749  1.00  0.00           C  
ATOM    163  HG2 ARG    10      56.492  42.396  32.923  1.00  0.00           H  
ATOM    164  HG3 ARG    10      56.167  43.613  34.097  1.00  0.00           H  
ATOM    165  CD  ARG    10      58.050  43.773  33.000  1.00  0.00           C  
ATOM    166  HD2 ARG    10      58.674  43.163  32.347  1.00  0.00           H  
ATOM    167  HD3 ARG    10      57.623  44.512  32.321  1.00  0.00           H  
ATOM    168  NE  ARG    10      58.920  44.439  33.969  1.00  0.00           N  
ATOM    169  HE  ARG    10      58.520  45.095  34.625  1.00  0.00           H  
ATOM    170  CZ  ARG    10      60.223  44.371  34.192  1.00  0.00           C  
ATOM    171  NH1 ARG    10      61.152  43.729  33.521  1.00  0.00           N  
ATOM    172 HH11 ARG    10      60.959  43.458  32.567  1.00  0.00           H  
ATOM    173 HH12 ARG    10      62.080  43.876  33.892  1.00  0.00           H  
ATOM    174  NH2 ARG    10      60.781  45.051  35.138  1.00  0.00           N  
ATOM    175 HH21 ARG    10      60.289  45.774  35.643  1.00  0.00           H  
ATOM    176 HH22 ARG    10      61.774  44.938  35.283  1.00  0.00           H  
ATOM    177  C   ARG    10      58.882  40.150  35.753  1.00  0.00           C  
ATOM    178  O   ARG    10      59.435  40.509  36.792  1.00  0.00           O  
ATOM    179  N   TRP    11      58.509  38.890  35.554  1.00  0.00           N  
ATOM    180  H   TRP    11      57.951  38.741  34.726  1.00  0.00           H  
ATOM    181  CA  TRP    11      58.793  37.751  36.413  1.00  0.00           C  
ATOM    182  HA  TRP    11      58.570  37.941  37.463  1.00  0.00           H  
ATOM    183  CB  TRP    11      57.894  36.547  36.033  1.00  0.00           C  
ATOM    184  HB2 TRP    11      57.824  36.425  34.952  1.00  0.00           H  
ATOM    185  HB3 TRP    11      58.465  35.683  36.374  1.00  0.00           H  
ATOM    186  CG  TRP    11      56.456  36.438  36.450  1.00  0.00           C  
ATOM    187  CD1 TRP    11      55.471  37.149  35.857  1.00  0.00           C  
ATOM    188  HD1 TRP    11      55.556  37.971  35.161  1.00  0.00           H  
ATOM    189  NE1 TRP    11      54.331  36.873  36.549  1.00  0.00           N  
ATOM    190  HE1 TRP    11      53.548  37.462  36.304  1.00  0.00           H  
ATOM    191  CE2 TRP    11      54.429  35.820  37.417  1.00  0.00           C  
ATOM    192  CZ2 TRP    11      53.567  35.132  38.243  1.00  0.00           C  
ATOM    193  HZ2 TRP    11      52.531  35.381  38.066  1.00  0.00           H  
ATOM    194  CH2 TRP    11      54.023  34.181  39.138  1.00  0.00           C  
ATOM    195  HH2 TRP    11      53.457  33.805  39.978  1.00  0.00           H  
ATOM    196  CZ3 TRP    11      55.374  33.767  39.038  1.00  0.00           C  
ATOM    197  HZ3 TRP    11      55.881  33.038  39.652  1.00  0.00           H  
ATOM    198  CE3 TRP    11      56.273  34.456  38.166  1.00  0.00           C  
ATOM    199  HE3 TRP    11      57.303  34.133  38.134  1.00  0.00           H  
ATOM    200  CD2 TRP    11      55.826  35.511  37.396  1.00  0.00           C  
ATOM    201  C   TRP    11      60.283  37.355  36.369  1.00  0.00           C  
ATOM    202  O   TRP    11      60.840  37.187  37.461  1.00  0.00           O  
ATOM    203  N   ARG    12      60.957  37.243  35.222  1.00  0.00           N  
ATOM    204  H   ARG    12      60.426  37.170  34.367  1.00  0.00           H  
ATOM    205  CA  ARG    12      62.417  36.882  35.111  1.00  0.00           C  
ATOM    206  HA  ARG    12      62.565  36.022  35.764  1.00  0.00           H  
ATOM    207  CB  ARG    12      62.799  36.478  33.660  1.00  0.00           C  
ATOM    208  HB2 ARG    12      62.498  37.314  33.029  1.00  0.00           H  
ATOM    209  HB3 ARG    12      63.879  36.550  33.529  1.00  0.00           H  
ATOM    210  CG  ARG    12      62.358  35.143  33.085  1.00  0.00           C  
ATOM    211  HG2 ARG    12      62.776  34.330  33.679  1.00  0.00           H  
ATOM    212  HG3 ARG    12      61.285  35.202  33.269  1.00  0.00           H  
ATOM    213  CD  ARG    12      62.702  34.981  31.623  1.00  0.00           C  
ATOM    214  HD2 ARG    12      63.786  34.986  31.510  1.00  0.00           H  
ATOM    215  HD3 ARG    12      62.445  34.011  31.197  1.00  0.00           H  
ATOM    216  NE  ARG    12      62.169  36.063  30.761  1.00  0.00           N  
ATOM    217  HE  ARG    12      62.671  36.930  30.634  1.00  0.00           H  
ATOM    218  CZ  ARG    12      61.116  35.960  29.955  1.00  0.00           C  
ATOM    219  NH1 ARG    12      60.375  34.899  30.004  1.00  0.00           N  
ATOM    220 HH11 ARG    12      60.684  34.197  30.660  1.00  0.00           H  
ATOM    221 HH12 ARG    12      59.470  34.821  29.562  1.00  0.00           H  
ATOM    222  NH2 ARG    12      60.880  36.805  29.028  1.00  0.00           N  
ATOM    223 HH21 ARG    12      61.482  37.607  28.908  1.00  0.00           H  
ATOM    224 HH22 ARG    12      60.139  36.602  28.372  1.00  0.00           H  
ATOM    225  C   ARG    12      63.482  37.794  35.617  1.00  0.00           C  
ATOM    226  O   ARG    12      64.429  37.407  36.276  1.00  0.00           O  
ATOM    227  N   GLU    13      63.175  39.108  35.457  1.00  0.00           N  
ATOM    228  H   GLU    13      62.345  39.301  34.915  1.00  0.00           H  
ATOM    229  CA  GLU    13      63.773  40.246  36.203  1.00  0.00           C  
ATOM    230  HA  GLU    13      64.860  40.314  36.145  1.00  0.00           H  
ATOM    231  CB  GLU    13      63.328  41.661  35.705  1.00  0.00           C  
ATOM    232  HB2 GLU    13      63.777  41.834  34.727  1.00  0.00           H  
ATOM    233  HB3 GLU    13      62.257  41.729  35.514  1.00  0.00           H  
ATOM    234  CG  GLU    13      63.815  42.733  36.652  1.00  0.00           C  
ATOM    235  HG2 GLU    13      63.058  42.909  37.417  1.00  0.00           H  
ATOM    236  HG3 GLU    13      64.735  42.432  37.154  1.00  0.00           H  
ATOM    237  CD  GLU    13      64.019  44.122  36.041  1.00  0.00           C  
ATOM    238  OE1 GLU    13      63.382  44.501  35.015  1.00  0.00           O  
ATOM    239  OE2 GLU    13      64.781  44.864  36.611  1.00  0.00           O  
ATOM    240  C   GLU    13      63.405  40.125  37.698  1.00  0.00           C  
ATOM    241  O   GLU    13      64.289  40.388  38.501  1.00  0.00           O  
ATOM    242  N   SER    14      62.168  39.772  38.146  1.00  0.00           N  
ATOM    243  H   SER    14      61.471  39.601  37.436  1.00  0.00           H  
ATOM    244  CA  SER    14      61.814  39.537  39.549  1.00  0.00           C  
ATOM    245  HA  SER    14      62.051  40.477  40.048  1.00  0.00           H  
ATOM    246  CB  SER    14      60.278  39.317  39.717  1.00  0.00           C  
ATOM    247  HB2 SER    14      59.630  40.053  39.241  1.00  0.00           H  
ATOM    248  HB3 SER    14      60.059  38.289  39.426  1.00  0.00           H  
ATOM    249  OG  SER    14      60.105  39.200  41.156  1.00  0.00           O  
ATOM    250  HG  SER    14      60.314  40.022  41.605  1.00  0.00           H  
ATOM    251  C   SER    14      62.663  38.418  40.173  1.00  0.00           C  
ATOM    252  O   SER    14      63.090  38.560  41.286  1.00  0.00           O  
ATOM    253  N   GLU    15      62.895  37.323  39.451  1.00  0.00           N  
ATOM    254  H   GLU    15      62.444  37.249  38.551  1.00  0.00           H  
ATOM    255  CA  GLU    15      63.668  36.190  39.946  1.00  0.00           C  
ATOM    256  HA  GLU    15      63.247  35.970  40.927  1.00  0.00           H  
ATOM    257  CB  GLU    15      63.427  35.035  38.941  1.00  0.00           C  
ATOM    258  HB2 GLU    15      62.392  34.696  38.994  1.00  0.00           H  
ATOM    259  HB3 GLU    15      63.619  35.451  37.953  1.00  0.00           H  
ATOM    260  CG  GLU    15      64.252  33.789  39.007  1.00  0.00           C  
ATOM    261  HG2 GLU    15      65.310  33.986  38.831  1.00  0.00           H  
ATOM    262  HG3 GLU    15      64.121  33.404  40.018  1.00  0.00           H  
ATOM    263  CD  GLU    15      63.813  32.807  37.818  1.00  0.00           C  
ATOM    264  OE1 GLU    15      63.646  31.581  38.227  1.00  0.00           O  
ATOM    265  OE2 GLU    15      63.632  33.201  36.648  1.00  0.00           O  
ATOM    266  C   GLU    15      65.138  36.476  40.147  1.00  0.00           C  
ATOM    267  O   GLU    15      65.723  36.101  41.153  1.00  0.00           O  
ATOM    268  N   ILE    16      65.753  37.195  39.199  1.00  0.00           N  
ATOM    269  H   ILE    16      65.239  37.445  38.366  1.00  0.00           H  
ATOM    270  CA  ILE    16      67.127  37.814  39.282  1.00  0.00           C  
ATOM    271  HA  ILE    16      67.835  36.985  39.307  1.00  0.00           H  
ATOM    272  CB  ILE    16      67.320  38.620  38.012  1.00  0.00           C  
ATOM    273  HB  ILE    16      66.343  38.953  37.663  1.00  0.00           H  
ATOM    274  CG2 ILE    16      68.160  39.919  38.126  1.00  0.00           C  
ATOM    275 HG21 ILE    16      69.206  39.621  38.199  1.00  0.00           H  
ATOM    276 HG22 ILE    16      68.024  40.559  37.254  1.00  0.00           H  
ATOM    277 HG23 ILE    16      67.899  40.508  39.004  1.00  0.00           H  
ATOM    278  CG1 ILE    16      67.888  37.751  36.910  1.00  0.00           C  
ATOM    279 HG12 ILE    16      68.946  37.643  37.148  1.00  0.00           H  
ATOM    280 HG13 ILE    16      67.517  36.726  36.923  1.00  0.00           H  
ATOM    281  CD1 ILE    16      67.725  38.284  35.471  1.00  0.00           C  
ATOM    282 HD11 ILE    16      68.271  39.227  35.454  1.00  0.00           H  
ATOM    283 HD12 ILE    16      68.040  37.659  34.636  1.00  0.00           H  
ATOM    284 HD13 ILE    16      66.655  38.389  35.291  1.00  0.00           H  
ATOM    285  C   ILE    16      67.192  38.707  40.525  1.00  0.00           C  
ATOM    286  O   ILE    16      68.218  38.729  41.192  1.00  0.00           O  
ATOM    287  N   THR    17      66.121  39.438  40.811  1.00  0.00           N  
ATOM    288  H   THR    17      65.384  39.389  40.122  1.00  0.00           H  
ATOM    289  CA  THR    17      66.073  40.418  41.826  1.00  0.00           C  
ATOM    290  HA  THR    17      66.950  41.047  41.676  1.00  0.00           H  
ATOM    291  CB  THR    17      64.917  41.367  41.621  1.00  0.00           C  
ATOM    292  HB  THR    17      63.957  40.851  41.628  1.00  0.00           H  
ATOM    293  CG2 THR    17      64.783  42.420  42.661  1.00  0.00           C  
ATOM    294 HG21 THR    17      64.679  42.027  43.672  1.00  0.00           H  
ATOM    295 HG22 THR    17      65.682  43.034  42.725  1.00  0.00           H  
ATOM    296 HG23 THR    17      63.904  43.046  42.511  1.00  0.00           H  
ATOM    297  OG1 THR    17      65.048  42.102  40.457  1.00  0.00           O  
ATOM    298  HG1 THR    17      65.164  41.541  39.686  1.00  0.00           H  
ATOM    299  C   THR    17      66.145  39.817  43.218  1.00  0.00           C  
ATOM    300  O   THR    17      67.087  40.038  44.006  1.00  0.00           O  
ATOM    301  N   HID    18      65.258  38.863  43.458  1.00  0.00           N  
ATOM    302  H   HID    18      64.660  38.681  42.665  1.00  0.00           H  
ATOM    303  CA  HID    18      65.324  37.991  44.610  1.00  0.00           C  
ATOM    304  HA  HID    18      65.223  38.639  45.481  1.00  0.00           H  
ATOM    305  CB  HID    18      64.163  37.067  44.547  1.00  0.00           C  
ATOM    306  HB2 HID    18      64.174  36.618  43.554  1.00  0.00           H  
ATOM    307  HB3 HID    18      64.373  36.278  45.269  1.00  0.00           H  
ATOM    308  CG  HID    18      62.862  37.717  44.854  1.00  0.00           C  
ATOM    309  ND1 HID    18      62.004  38.294  43.962  1.00  0.00           N  
ATOM    310  HD1 HID    18      62.143  38.638  43.022  1.00  0.00           H  
ATOM    311  CE1 HID    18      60.867  38.603  44.592  1.00  0.00           C  
ATOM    312  HE1 HID    18      60.055  39.126  44.108  1.00  0.00           H  
ATOM    313  NE2 HID    18      60.898  38.085  45.878  1.00  0.00           N  
ATOM    314  CD2 HID    18      62.180  37.534  46.005  1.00  0.00           C  
ATOM    315  HD2 HID    18      62.360  36.954  46.897  1.00  0.00           H  
ATOM    316  C   HID    18      66.674  37.244  44.724  1.00  0.00           C  
ATOM    317  O   HID    18      67.177  37.096  45.810  1.00  0.00           O  
ATOM    318  N   GLY    19      67.315  36.899  43.567  1.00  0.00           N  
ATOM    319  H   GLY    19      66.819  36.959  42.689  1.00  0.00           H  
ATOM    320  CA  GLY    19      68.589  36.253  43.513  1.00  0.00           C  
ATOM    321  HA2 GLY    19      68.578  35.334  44.098  1.00  0.00           H  
ATOM    322  HA3 GLY    19      68.835  36.100  42.462  1.00  0.00           H  
ATOM    323  C   GLY    19      69.714  37.129  44.103  1.00  0.00           C  
ATOM    324  O   GLY    19      70.559  36.553  44.780  1.00  0.00           O  
ATOM    325  N   ARG    20      69.793  38.402  43.814  1.00  0.00           N  
ATOM    326  H   ARG    20      69.017  38.765  43.279  1.00  0.00           H  
ATOM    327  CA  ARG    20      70.877  39.296  44.138  1.00  0.00           C  
ATOM    328  HA  ARG    20      71.879  38.876  44.049  1.00  0.00           H  
ATOM    329  CB  ARG    20      70.766  40.639  43.295  1.00  0.00           C  
ATOM    330  HB2 ARG    20      69.796  41.115  43.439  1.00  0.00           H  
ATOM    331  HB3 ARG    20      71.510  41.282  43.767  1.00  0.00           H  
ATOM    332  CG  ARG    20      71.240  40.584  41.800  1.00  0.00           C  
ATOM    333  HG2 ARG    20      72.240  40.160  41.710  1.00  0.00           H  
ATOM    334  HG3 ARG    20      70.527  40.010  41.209  1.00  0.00           H  
ATOM    335  CD  ARG    20      71.034  41.954  41.196  1.00  0.00           C  
ATOM    336  HD2 ARG    20      71.543  42.656  41.857  1.00  0.00           H  
ATOM    337  HD3 ARG    20      71.510  42.018  40.218  1.00  0.00           H  
ATOM    338  NE  ARG    20      69.643  42.504  41.115  1.00  0.00           N  
ATOM    339  HE  ARG    20      69.358  42.887  42.004  1.00  0.00           H  
ATOM    340  CZ  ARG    20      69.260  43.206  40.054  1.00  0.00           C  
ATOM    341  NH1 ARG    20      69.706  43.057  38.828  1.00  0.00           N  
ATOM    342 HH11 ARG    20      70.452  42.415  38.599  1.00  0.00           H  
ATOM    343 HH12 ARG    20      69.193  43.522  38.093  1.00  0.00           H  
ATOM    344  NH2 ARG    20      68.348  44.138  40.228  1.00  0.00           N  
ATOM    345 HH21 ARG    20      68.103  44.568  41.109  1.00  0.00           H  
ATOM    346 HH22 ARG    20      67.930  44.463  39.368  1.00  0.00           H  
ATOM    347  C   ARG    20      70.760  39.657  45.655  1.00  0.00           C  
ATOM    348  O   ARG    20      71.779  39.768  46.380  1.00  0.00           O  
ATOM    349  N   VAL    21      69.552  39.946  46.072  1.00  0.00           N  
ATOM    350  H   VAL    21      68.835  40.060  45.370  1.00  0.00           H  
ATOM    351  CA  VAL    21      69.128  40.220  47.430  1.00  0.00           C  
ATOM    352  HA  VAL    21      69.817  40.982  47.795  1.00  0.00           H  
ATOM    353  CB  VAL    21      67.694  40.792  47.555  1.00  0.00           C  
ATOM    354  HB  VAL    21      66.969  40.071  47.179  1.00  0.00           H  
ATOM    355  CG1 VAL    21      67.261  41.007  49.014  1.00  0.00           C  
ATOM    356 HG11 VAL    21      67.971  41.685  49.488  1.00  0.00           H  
ATOM    357 HG12 VAL    21      66.239  41.379  48.930  1.00  0.00           H  
ATOM    358 HG13 VAL    21      67.317  40.066  49.561  1.00  0.00           H  
ATOM    359  CG2 VAL    21      67.385  42.085  46.727  1.00  0.00           C  
ATOM    360 HG21 VAL    21      67.999  42.839  47.219  1.00  0.00           H  
ATOM    361 HG22 VAL    21      67.574  42.104  45.654  1.00  0.00           H  
ATOM    362 HG23 VAL    21      66.310  42.235  46.826  1.00  0.00           H  
ATOM    363  C   VAL    21      69.394  39.022  48.375  1.00  0.00           C  
ATOM    364  O   VAL    21      70.158  39.156  49.297  1.00  0.00           O  
ATOM    365  N   ALA    22      68.876  37.882  47.970  1.00  0.00           N  
ATOM    366  H   ALA    22      68.350  37.817  47.111  1.00  0.00           H  
ATOM    367  CA  ALA    22      69.236  36.635  48.614  1.00  0.00           C  
ATOM    368  HA  ALA    22      68.826  36.605  49.623  1.00  0.00           H  
ATOM    369  CB  ALA    22      68.698  35.512  47.745  1.00  0.00           C  
ATOM    370  HB1 ALA    22      67.686  35.217  48.022  1.00  0.00           H  
ATOM    371  HB2 ALA    22      68.869  35.702  46.685  1.00  0.00           H  
ATOM    372  HB3 ALA    22      69.286  34.655  48.073  1.00  0.00           H  
ATOM    373  C   ALA    22      70.707  36.385  48.742  1.00  0.00           C  
ATOM    374  O   ALA    22      71.124  35.879  49.807  1.00  0.00           O  
ATOM    375  N   MET    23      71.552  36.603  47.710  1.00  0.00           N  
ATOM    376  H   MET    23      71.220  37.165  46.939  1.00  0.00           H  
ATOM    377  CA  MET    23      73.056  36.457  47.795  1.00  0.00           C  
ATOM    378  HA  MET    23      73.250  35.396  47.951  1.00  0.00           H  
ATOM    379  CB  MET    23      73.639  36.681  46.407  1.00  0.00           C  
ATOM    380  HB2 MET    23      73.158  37.541  45.942  1.00  0.00           H  
ATOM    381  HB3 MET    23      74.669  36.955  46.633  1.00  0.00           H  
ATOM    382  CG  MET    23      73.599  35.528  45.434  1.00  0.00           C  
ATOM    383  HG2 MET    23      74.035  34.590  45.779  1.00  0.00           H  
ATOM    384  HG3 MET    23      72.560  35.283  45.214  1.00  0.00           H  
ATOM    385  SD  MET    23      74.495  35.747  43.844  1.00  0.00           S  
ATOM    386  CE  MET    23      73.544  37.024  42.982  1.00  0.00           C  
ATOM    387  HE1 MET    23      73.735  37.943  43.537  1.00  0.00           H  
ATOM    388  HE2 MET    23      73.877  37.123  41.949  1.00  0.00           H  
ATOM    389  HE3 MET    23      72.478  36.797  42.967  1.00  0.00           H  
ATOM    390  C   MET    23      73.710  37.460  48.836  1.00  0.00           C  
ATOM    391  O   MET    23      74.429  37.053  49.706  1.00  0.00           O  
ATOM    392  N   LEU    24      73.381  38.731  48.683  1.00  0.00           N  
ATOM    393  H   LEU    24      72.953  39.035  47.820  1.00  0.00           H  
ATOM    394  CA  LEU    24      73.831  39.819  49.622  1.00  0.00           C  
ATOM    395  HA  LEU    24      74.900  39.603  49.606  1.00  0.00           H  
ATOM    396  CB  LEU    24      73.588  41.166  49.006  1.00  0.00           C  
ATOM    397  HB2 LEU    24      73.847  41.091  47.950  1.00  0.00           H  
ATOM    398  HB3 LEU    24      72.540  41.461  49.072  1.00  0.00           H  
ATOM    399  CG  LEU    24      74.426  42.248  49.616  1.00  0.00           C  
ATOM    400  HG  LEU    24      73.979  42.641  50.529  1.00  0.00           H  
ATOM    401  CD1 LEU    24      75.950  42.056  49.891  1.00  0.00           C  
ATOM    402 HD11 LEU    24      76.131  41.233  50.583  1.00  0.00           H  
ATOM    403 HD12 LEU    24      76.446  41.900  48.933  1.00  0.00           H  
ATOM    404 HD13 LEU    24      76.328  42.953  50.381  1.00  0.00           H  
ATOM    405  CD2 LEU    24      74.319  43.431  48.677  1.00  0.00           C  
ATOM    406 HD21 LEU    24      74.929  43.239  47.794  1.00  0.00           H  
ATOM    407 HD22 LEU    24      73.316  43.665  48.321  1.00  0.00           H  
ATOM    408 HD23 LEU    24      74.644  44.324  49.211  1.00  0.00           H  
ATOM    409  C   LEU    24      73.380  39.554  51.100  1.00  0.00           C  
ATOM    410  O   LEU    24      74.141  39.772  52.099  1.00  0.00           O  
ATOM    411  N   ALA    25      72.149  38.948  51.280  1.00  0.00           N  
ATOM    412  H   ALA    25      71.551  38.964  50.466  1.00  0.00           H  
ATOM    413  CA  ALA    25      71.703  38.333  52.523  1.00  0.00           C  
ATOM    414  HA  ALA    25      71.838  38.987  53.385  1.00  0.00           H  
ATOM    415  CB  ALA    25      70.164  38.091  52.423  1.00  0.00           C  
ATOM    416  HB1 ALA    25      69.778  37.931  53.430  1.00  0.00           H  
ATOM    417  HB2 ALA    25      69.676  38.980  52.022  1.00  0.00           H  
ATOM    418  HB3 ALA    25      69.845  37.298  51.748  1.00  0.00           H  
ATOM    419  C   ALA    25      72.426  37.090  53.005  1.00  0.00           C  
ATOM    420  O   ALA    25      72.801  37.067  54.147  1.00  0.00           O  
ATOM    421  N   SER    26      72.691  36.130  52.107  1.00  0.00           N  
ATOM    422  H   SER    26      72.195  36.212  51.231  1.00  0.00           H  
ATOM    423  CA  SER    26      73.533  34.963  52.295  1.00  0.00           C  
ATOM    424  HA  SER    26      73.077  34.390  53.102  1.00  0.00           H  
ATOM    425  CB  SER    26      73.431  33.943  51.097  1.00  0.00           C  
ATOM    426  HB2 SER    26      73.658  34.221  50.068  1.00  0.00           H  
ATOM    427  HB3 SER    26      74.065  33.084  51.315  1.00  0.00           H  
ATOM    428  OG  SER    26      72.067  33.530  51.021  1.00  0.00           O  
ATOM    429  HG  SER    26      71.539  34.275  50.724  1.00  0.00           H  
ATOM    430  C   SER    26      74.982  35.146  52.715  1.00  0.00           C  
ATOM    431  O   SER    26      75.421  34.672  53.744  1.00  0.00           O  
ATOM    432  N   LEU    27      75.720  36.017  52.019  1.00  0.00           N  
ATOM    433  H   LEU    27      75.360  36.358  51.138  1.00  0.00           H  
ATOM    434  CA  LEU    27      77.044  36.562  52.470  1.00  0.00           C  
ATOM    435  HA  LEU    27      77.812  35.789  52.462  1.00  0.00           H  
ATOM    436  CB  LEU    27      77.611  37.613  51.525  1.00  0.00           C  
ATOM    437  HB2 LEU    27      77.581  37.196  50.519  1.00  0.00           H  
ATOM    438  HB3 LEU    27      76.969  38.491  51.457  1.00  0.00           H  
ATOM    439  CG  LEU    27      79.074  38.110  51.762  1.00  0.00           C  
ATOM    440  HG  LEU    27      78.990  38.678  52.689  1.00  0.00           H  
ATOM    441  CD1 LEU    27      80.050  36.869  51.813  1.00  0.00           C  
ATOM    442 HD11 LEU    27      81.058  37.204  52.059  1.00  0.00           H  
ATOM    443 HD12 LEU    27      79.796  36.154  52.596  1.00  0.00           H  
ATOM    444 HD13 LEU    27      80.052  36.437  50.813  1.00  0.00           H  
ATOM    445  CD2 LEU    27      79.591  39.082  50.667  1.00  0.00           C  
ATOM    446 HD21 LEU    27      80.034  38.503  49.857  1.00  0.00           H  
ATOM    447 HD22 LEU    27      78.739  39.657  50.305  1.00  0.00           H  
ATOM    448 HD23 LEU    27      80.164  39.852  51.182  1.00  0.00           H  
ATOM    449  C   LEU    27      77.035  37.179  53.845  1.00  0.00           C  
ATOM    450  O   LEU    27      77.796  36.681  54.674  1.00  0.00           O  
ATOM    451  N   GLY    28      76.090  38.061  54.137  1.00  0.00           N  
ATOM    452  H   GLY    28      75.519  38.367  53.362  1.00  0.00           H  
ATOM    453  CA  GLY    28      75.802  38.607  55.464  1.00  0.00           C  
ATOM    454  HA2 GLY    28      76.526  39.410  55.608  1.00  0.00           H  
ATOM    455  HA3 GLY    28      74.889  39.192  55.356  1.00  0.00           H  
ATOM    456  C   GLY    28      75.603  37.703  56.652  1.00  0.00           C  
ATOM    457  O   GLY    28      76.198  37.907  57.722  1.00  0.00           O  
ATOM    458  N   PHE    29      74.822  36.640  56.459  1.00  0.00           N  
ATOM    459  H   PHE    29      74.483  36.308  55.567  1.00  0.00           H  
ATOM    460  CA  PHE    29      74.663  35.655  57.489  1.00  0.00           C  
ATOM    461  HA  PHE    29      74.650  36.188  58.439  1.00  0.00           H  
ATOM    462  CB  PHE    29      73.327  34.977  57.362  1.00  0.00           C  
ATOM    463  HB2 PHE    29      72.889  34.758  58.335  1.00  0.00           H  
ATOM    464  HB3 PHE    29      72.606  35.722  57.027  1.00  0.00           H  
ATOM    465  CG  PHE    29      73.255  33.649  56.512  1.00  0.00           C  
ATOM    466  CD1 PHE    29      73.807  32.513  57.062  1.00  0.00           C  
ATOM    467  HD1 PHE    29      74.297  32.608  58.019  1.00  0.00           H  
ATOM    468  CE1 PHE    29      73.867  31.272  56.374  1.00  0.00           C  
ATOM    469  HE1 PHE    29      74.308  30.375  56.782  1.00  0.00           H  
ATOM    470  CZ  PHE    29      73.238  31.211  55.135  1.00  0.00           C  
ATOM    471  HZ  PHE    29      73.161  30.282  54.590  1.00  0.00           H  
ATOM    472  CE2 PHE    29      72.555  32.297  54.677  1.00  0.00           C  
ATOM    473  HE2 PHE    29      72.140  32.224  53.682  1.00  0.00           H  
ATOM    474  CD2 PHE    29      72.497  33.489  55.363  1.00  0.00           C  
ATOM    475  HD2 PHE    29      71.937  34.342  55.009  1.00  0.00           H  
ATOM    476  C   PHE    29      75.867  34.726  57.605  1.00  0.00           C  
ATOM    477  O   PHE    29      76.177  34.331  58.742  1.00  0.00           O  
ATOM    478  N   ILE    30      76.543  34.320  56.540  1.00  0.00           N  
ATOM    479  H   ILE    30      76.375  34.781  55.657  1.00  0.00           H  
ATOM    480  CA  ILE    30      77.762  33.450  56.594  1.00  0.00           C  
ATOM    481  HA  ILE    30      77.495  32.528  57.111  1.00  0.00           H  
ATOM    482  CB  ILE    30      78.191  33.178  55.109  1.00  0.00           C  
ATOM    483  HB  ILE    30      77.995  34.087  54.541  1.00  0.00           H  
ATOM    484  CG2 ILE    30      79.738  33.015  55.008  1.00  0.00           C  
ATOM    485 HG21 ILE    30      80.228  33.847  55.515  1.00  0.00           H  
ATOM    486 HG22 ILE    30      80.103  32.037  55.323  1.00  0.00           H  
ATOM    487 HG23 ILE    30      80.098  33.166  53.991  1.00  0.00           H  
ATOM    488  CG1 ILE    30      77.357  32.089  54.384  1.00  0.00           C  
ATOM    489 HG12 ILE    30      77.589  31.117  54.820  1.00  0.00           H  
ATOM    490 HG13 ILE    30      76.297  32.282  54.547  1.00  0.00           H  
ATOM    491  CD1 ILE    30      77.471  31.917  52.806  1.00  0.00           C  
ATOM    492 HD11 ILE    30      77.176  32.818  52.268  1.00  0.00           H  
ATOM    493 HD12 ILE    30      78.495  31.582  52.640  1.00  0.00           H  
ATOM    494 HD13 ILE    30      76.719  31.197  52.484  1.00  0.00           H  
ATOM    495  C   ILE    30      78.830  34.198  57.483  1.00  0.00           C  
ATOM    496  O   ILE    30      79.609  33.587  58.160  1.00  0.00           O  
ATOM    497  N   VAL    31      78.866  35.587  57.323  1.00  0.00           N  
ATOM    498  H   VAL    31      78.158  35.995  56.730  1.00  0.00           H  
ATOM    499  CA  VAL    31      79.800  36.497  57.997  1.00  0.00           C  
ATOM    500  HA  VAL    31      80.836  36.164  57.937  1.00  0.00           H  
ATOM    501  CB  VAL    31      80.024  37.725  57.090  1.00  0.00           C  
ATOM    502  HB  VAL    31      79.061  38.110  56.754  1.00  0.00           H  
ATOM    503  CG1 VAL    31      80.793  38.909  57.841  1.00  0.00           C  
ATOM    504 HG11 VAL    31      80.141  39.215  58.659  1.00  0.00           H  
ATOM    505 HG12 VAL    31      81.719  38.475  58.218  1.00  0.00           H  
ATOM    506 HG13 VAL    31      81.056  39.742  57.190  1.00  0.00           H  
ATOM    507  CG2 VAL    31      80.859  37.339  55.857  1.00  0.00           C  
ATOM    508 HG21 VAL    31      81.880  37.300  56.237  1.00  0.00           H  
ATOM    509 HG22 VAL    31      80.478  36.388  55.484  1.00  0.00           H  
ATOM    510 HG23 VAL    31      80.801  38.098  55.077  1.00  0.00           H  
ATOM    511  C   VAL    31      79.503  36.729  59.529  1.00  0.00           C  
ATOM    512  O   VAL    31      80.296  36.344  60.417  1.00  0.00           O  
ATOM    513  N   GLN    32      78.241  37.135  59.911  1.00  0.00           N  
ATOM    514  H   GLN    32      77.621  37.473  59.189  1.00  0.00           H  
ATOM    515  CA  GLN    32      77.851  37.115  61.311  1.00  0.00           C  
ATOM    516  HA  GLN    32      78.614  37.763  61.742  1.00  0.00           H  
ATOM    517  CB  GLN    32      76.498  37.825  61.592  1.00  0.00           C  
ATOM    518  HB2 GLN    32      76.432  38.124  62.638  1.00  0.00           H  
ATOM    519  HB3 GLN    32      76.471  38.682  60.919  1.00  0.00           H  
ATOM    520  CG  GLN    32      75.135  37.093  61.374  1.00  0.00           C  
ATOM    521  HG2 GLN    32      75.149  36.533  60.439  1.00  0.00           H  
ATOM    522  HG3 GLN    32      75.062  36.268  62.083  1.00  0.00           H  
ATOM    523  CD  GLN    32      73.976  38.118  61.530  1.00  0.00           C  
ATOM    524  OE1 GLN    32      74.174  39.286  61.115  1.00  0.00           O  
ATOM    525  NE2 GLN    32      72.878  37.685  62.088  1.00  0.00           N  
ATOM    526 HE21 GLN    32      72.137  38.371  62.054  1.00  0.00           H  
ATOM    527 HE22 GLN    32      72.825  36.736  62.429  1.00  0.00           H  
ATOM    528  C   GLN    32      77.921  35.732  62.072  1.00  0.00           C  
ATOM    529  O   GLN    32      78.195  35.700  63.259  1.00  0.00           O  
ATOM    530  N   GLU    33      77.712  34.634  61.308  1.00  0.00           N  
ATOM    531  H   GLU    33      77.219  34.677  60.428  1.00  0.00           H  
ATOM    532  CA  GLU    33      77.828  33.259  61.920  1.00  0.00           C  
ATOM    533  HA  GLU    33      77.422  33.350  62.928  1.00  0.00           H  
ATOM    534  CB  GLU    33      76.901  32.293  61.148  1.00  0.00           C  
ATOM    535  HB2 GLU    33      77.171  32.517  60.116  1.00  0.00           H  
ATOM    536  HB3 GLU    33      77.157  31.243  61.288  1.00  0.00           H  
ATOM    537  CG  GLU    33      75.369  32.357  61.292  1.00  0.00           C  
ATOM    538  HG2 GLU    33      74.977  33.310  60.936  1.00  0.00           H  
ATOM    539  HG3 GLU    33      74.957  31.660  60.563  1.00  0.00           H  
ATOM    540  CD  GLU    33      74.837  32.005  62.682  1.00  0.00           C  
ATOM    541  OE1 GLU    33      75.544  31.302  63.482  1.00  0.00           O  
ATOM    542  OE2 GLU    33      73.679  32.348  62.943  1.00  0.00           O  
ATOM    543  C   GLU    33      79.249  32.653  62.001  1.00  0.00           C  
ATOM    544  O   GLU    33      79.519  31.893  62.912  1.00  0.00           O  
ATOM    545  N   GLN    34      80.178  33.162  61.233  1.00  0.00           N  
ATOM    546  H   GLN    34      79.831  33.720  60.466  1.00  0.00           H  
ATOM    547  CA  GLN    34      81.605  33.077  61.505  1.00  0.00           C  
ATOM    548  HA  GLN    34      81.799  32.011  61.621  1.00  0.00           H  
ATOM    549  CB  GLN    34      82.449  33.503  60.267  1.00  0.00           C  
ATOM    550  HB2 GLN    34      82.316  32.858  59.398  1.00  0.00           H  
ATOM    551  HB3 GLN    34      82.170  34.522  59.999  1.00  0.00           H  
ATOM    552  CG  GLN    34      83.989  33.522  60.632  1.00  0.00           C  
ATOM    553  HG2 GLN    34      84.517  34.022  59.820  1.00  0.00           H  
ATOM    554  HG3 GLN    34      84.160  34.205  61.464  1.00  0.00           H  
ATOM    555  CD  GLN    34      84.678  32.157  60.962  1.00  0.00           C  
ATOM    556  OE1 GLN    34      84.074  31.100  60.736  1.00  0.00           O  
ATOM    557  NE2 GLN    34      85.920  32.272  61.299  1.00  0.00           N  
ATOM    558 HE21 GLN    34      86.313  31.391  61.601  1.00  0.00           H  
ATOM    559 HE22 GLN    34      86.343  33.167  61.497  1.00  0.00           H  
ATOM    560  C   GLN    34      81.911  33.887  62.718  1.00  0.00           C  
ATOM    561  O   GLN    34      82.663  33.411  63.649  1.00  0.00           O  
ATOM    562  N   LEU    35      81.386  35.093  62.851  1.00  0.00           N  
ATOM    563  H   LEU    35      80.859  35.433  62.059  1.00  0.00           H  
ATOM    564  CA  LEU    35      81.927  36.087  63.794  1.00  0.00           C  
ATOM    565  HA  LEU    35      83.007  36.091  63.940  1.00  0.00           H  
ATOM    566  CB  LEU    35      81.490  37.435  63.215  1.00  0.00           C  
ATOM    567  HB2 LEU    35      81.892  37.557  62.209  1.00  0.00           H  
ATOM    568  HB3 LEU    35      80.401  37.402  63.230  1.00  0.00           H  
ATOM    569  CG  LEU    35      82.014  38.694  63.880  1.00  0.00           C  
ATOM    570  HG  LEU    35      81.764  38.641  64.939  1.00  0.00           H  
ATOM    571  CD1 LEU    35      83.531  38.768  63.710  1.00  0.00           C  
ATOM    572 HD11 LEU    35      83.780  39.798  63.966  1.00  0.00           H  
ATOM    573 HD12 LEU    35      84.058  38.045  64.332  1.00  0.00           H  
ATOM    574 HD13 LEU    35      83.788  38.490  62.688  1.00  0.00           H  
ATOM    575  CD2 LEU    35      81.329  39.830  63.228  1.00  0.00           C  
ATOM    576 HD21 LEU    35      80.269  39.878  63.477  1.00  0.00           H  
ATOM    577 HD22 LEU    35      81.839  40.707  63.627  1.00  0.00           H  
ATOM    578 HD23 LEU    35      81.377  39.721  62.144  1.00  0.00           H  
ATOM    579  C   LEU    35      81.436  35.804  65.173  1.00  0.00           C  
ATOM    580  O   LEU    35      82.142  36.117  66.108  1.00  0.00           O  
ATOM    581  N   GLN    36      80.234  35.206  65.288  1.00  0.00           N  
ATOM    582  H   GLN    36      79.698  35.107  64.438  1.00  0.00           H  
ATOM    583  CA  GLN    36      79.456  35.027  66.526  1.00  0.00           C  
ATOM    584  HA  GLN    36      80.094  34.902  67.401  1.00  0.00           H  
ATOM    585  CB  GLN    36      78.550  36.267  66.644  1.00  0.00           C  
ATOM    586  HB2 GLN    36      78.121  36.612  65.703  1.00  0.00           H  
ATOM    587  HB3 GLN    36      77.648  36.018  67.203  1.00  0.00           H  
ATOM    588  CG  GLN    36      79.305  37.351  67.303  1.00  0.00           C  
ATOM    589  HG2 GLN    36      80.209  37.557  66.729  1.00  0.00           H  
ATOM    590  HG3 GLN    36      78.623  38.197  67.229  1.00  0.00           H  
ATOM    591  CD  GLN    36      79.748  37.171  68.790  1.00  0.00           C  
ATOM    592  OE1 GLN    36      79.396  36.231  69.498  1.00  0.00           O  
ATOM    593  NE2 GLN    36      80.298  38.222  69.300  1.00  0.00           N  
ATOM    594 HE21 GLN    36      80.555  38.197  70.277  1.00  0.00           H  
ATOM    595 HE22 GLN    36      80.478  38.954  68.628  1.00  0.00           H  
ATOM    596  C   GLN    36      78.586  33.779  66.402  1.00  0.00           C  
ATOM    597  O   GLN    36      77.887  33.579  65.380  1.00  0.00           O  
ATOM    598  N   ASP    37      78.410  32.939  67.470  1.00  0.00           N  
ATOM    599  H   ASP    37      78.906  33.041  68.344  1.00  0.00           H  
ATOM    600  CA  ASP    37      77.479  31.731  67.329  1.00  0.00           C  
ATOM    601  HA  ASP    37      77.553  31.273  66.342  1.00  0.00           H  
ATOM    602  CB  ASP    37      77.950  30.696  68.376  1.00  0.00           C  
ATOM    603  HB2 ASP    37      77.670  31.086  69.354  1.00  0.00           H  
ATOM    604  HB3 ASP    37      77.225  29.883  68.340  1.00  0.00           H  
ATOM    605  CG  ASP    37      79.353  30.200  68.286  1.00  0.00           C  
ATOM    606  OD1 ASP    37      79.799  29.778  69.393  1.00  0.00           O  
ATOM    607  OD2 ASP    37      80.057  30.308  67.258  1.00  0.00           O  
ATOM    608  C   ASP    37      75.951  32.006  67.528  1.00  0.00           C  
ATOM    609  O   ASP    37      75.086  31.131  67.408  1.00  0.00           O  
ATOM    610  N   TYR    38      75.645  33.261  67.864  1.00  0.00           N  
ATOM    611  H   TYR    38      76.400  33.795  68.269  1.00  0.00           H  
ATOM    612  CA  TYR    38      74.324  33.647  68.217  1.00  0.00           C  
ATOM    613  HA  TYR    38      74.060  33.049  69.090  1.00  0.00           H  
ATOM    614  CB  TYR    38      74.357  35.136  68.675  1.00  0.00           C  
ATOM    615  HB2 TYR    38      74.708  35.718  67.823  1.00  0.00           H  
ATOM    616  HB3 TYR    38      73.345  35.415  68.970  1.00  0.00           H  
ATOM    617  CG  TYR    38      75.323  35.564  69.789  1.00  0.00           C  
ATOM    618  CD1 TYR    38      76.036  36.817  69.703  1.00  0.00           C  
ATOM    619  HD1 TYR    38      75.936  37.403  68.801  1.00  0.00           H  
ATOM    620  CE1 TYR    38      76.829  37.290  70.780  1.00  0.00           C  
ATOM    621  HE1 TYR    38      77.284  38.268  70.723  1.00  0.00           H  
ATOM    622  CZ  TYR    38      76.904  36.533  71.999  1.00  0.00           C  
ATOM    623  OH  TYR    38      77.546  37.123  73.075  1.00  0.00           O  
ATOM    624  HH  TYR    38      77.900  36.422  73.628  1.00  0.00           H  
ATOM    625  CE2 TYR    38      76.247  35.299  72.085  1.00  0.00           C  
ATOM    626  HE2 TYR    38      76.134  34.792  73.031  1.00  0.00           H  
ATOM    627  CD2 TYR    38      75.496  34.824  70.987  1.00  0.00           C  
ATOM    628  HD2 TYR    38      75.059  33.851  71.157  1.00  0.00           H  
ATOM    629  C   TYR    38      73.198  33.500  67.200  1.00  0.00           C  
ATOM    630  O   TYR    38      73.441  33.459  65.978  1.00  0.00           O  
ATOM    631  N   SER    39      71.969  33.476  67.770  1.00  0.00           N  
ATOM    632  H   SER    39      71.923  33.494  68.779  1.00  0.00           H  
ATOM    633  CA  SER    39      70.698  33.281  67.009  1.00  0.00           C  
ATOM    634  HA  SER    39      70.592  32.388  66.392  1.00  0.00           H  
ATOM    635  CB  SER    39      69.462  33.232  67.916  1.00  0.00           C  
ATOM    636  HB2 SER    39      69.388  32.345  68.545  1.00  0.00           H  
ATOM    637  HB3 SER    39      69.469  34.135  68.527  1.00  0.00           H  
ATOM    638  OG  SER    39      68.221  33.331  67.142  1.00  0.00           O  
ATOM    639  HG  SER    39      67.823  32.474  66.974  1.00  0.00           H  
ATOM    640  C   SER    39      70.563  34.423  66.020  1.00  0.00           C  
ATOM    641  O   SER    39      70.836  35.591  66.304  1.00  0.00           O  
ATOM    642  N   LEU    40      69.917  34.178  64.827  1.00  0.00           N  
ATOM    643  H   LEU    40      69.931  33.243  64.447  1.00  0.00           H  
ATOM    644  CA  LEU    40      69.549  35.260  63.921  1.00  0.00           C  
ATOM    645  HA  LEU    40      70.421  35.876  63.702  1.00  0.00           H  
ATOM    646  CB  LEU    40      69.208  34.703  62.498  1.00  0.00           C  
ATOM    647  HB2 LEU    40      69.366  35.564  61.849  1.00  0.00           H  
ATOM    648  HB3 LEU    40      69.978  33.961  62.289  1.00  0.00           H  
ATOM    649  CG  LEU    40      67.753  34.219  62.250  1.00  0.00           C  
ATOM    650  HG  LEU    40      67.298  33.759  63.126  1.00  0.00           H  
ATOM    651  CD1 LEU    40      66.779  35.285  61.706  1.00  0.00           C  
ATOM    652 HD11 LEU    40      65.787  34.860  61.551  1.00  0.00           H  
ATOM    653 HD12 LEU    40      66.810  36.148  62.371  1.00  0.00           H  
ATOM    654 HD13 LEU    40      67.182  35.719  60.791  1.00  0.00           H  
ATOM    655  CD2 LEU    40      67.772  33.114  61.198  1.00  0.00           C  
ATOM    656 HD21 LEU    40      68.115  33.547  60.259  1.00  0.00           H  
ATOM    657 HD22 LEU    40      68.471  32.381  61.602  1.00  0.00           H  
ATOM    658 HD23 LEU    40      66.799  32.666  60.995  1.00  0.00           H  
ATOM    659  C   LEU    40      68.512  36.261  64.440  1.00  0.00           C  
ATOM    660  O   LEU    40      68.408  37.385  64.014  1.00  0.00           O  
ATOM    661  N   PHE    41      67.755  35.819  65.461  1.00  0.00           N  
ATOM    662  H   PHE    41      67.872  34.834  65.653  1.00  0.00           H  
ATOM    663  CA  PHE    41      66.794  36.689  66.124  1.00  0.00           C  
ATOM    664  HA  PHE    41      66.371  37.400  65.414  1.00  0.00           H  
ATOM    665  CB  PHE    41      65.669  35.761  66.691  1.00  0.00           C  
ATOM    666  HB2 PHE    41      66.155  34.980  67.274  1.00  0.00           H  
ATOM    667  HB3 PHE    41      65.057  36.400  67.329  1.00  0.00           H  
ATOM    668  CG  PHE    41      64.683  35.194  65.577  1.00  0.00           C  
ATOM    669  CD1 PHE    41      63.541  35.931  65.167  1.00  0.00           C  
ATOM    670  HD1 PHE    41      63.513  36.926  65.586  1.00  0.00           H  
ATOM    671  CE1 PHE    41      62.665  35.510  64.190  1.00  0.00           C  
ATOM    672  HE1 PHE    41      61.901  36.192  63.846  1.00  0.00           H  
ATOM    673  CZ  PHE    41      62.955  34.290  63.482  1.00  0.00           C  
ATOM    674  HZ  PHE    41      62.405  34.003  62.598  1.00  0.00           H  
ATOM    675  CE2 PHE    41      64.073  33.461  63.982  1.00  0.00           C  
ATOM    676  HE2 PHE    41      64.356  32.572  63.438  1.00  0.00           H  
ATOM    677  CD2 PHE    41      64.932  33.978  64.916  1.00  0.00           C  
ATOM    678  HD2 PHE    41      65.932  33.595  65.053  1.00  0.00           H  
ATOM    679  C   PHE    41      67.476  37.429  67.254  1.00  0.00           C  
ATOM    680  O   PHE    41      67.085  38.525  67.686  1.00  0.00           O  
ATOM    681  N   TYR    42      68.508  36.863  67.874  1.00  0.00           N  
ATOM    682  H   TYR    42      68.853  35.934  67.679  1.00  0.00           H  
ATOM    683  CA  TYR    42      69.240  37.584  68.963  1.00  0.00           C  
ATOM    684  HA  TYR    42      68.503  38.057  69.611  1.00  0.00           H  
ATOM    685  CB  TYR    42      70.118  36.584  69.760  1.00  0.00           C  
ATOM    686  HB2 TYR    42      69.457  35.888  70.277  1.00  0.00           H  
ATOM    687  HB3 TYR    42      70.684  36.055  68.994  1.00  0.00           H  
ATOM    688  CG  TYR    42      70.966  37.305  70.731  1.00  0.00           C  
ATOM    689  CD1 TYR    42      72.230  37.779  70.278  1.00  0.00           C  
ATOM    690  HD1 TYR    42      72.469  37.572  69.245  1.00  0.00           H  
ATOM    691  CE1 TYR    42      73.031  38.596  71.098  1.00  0.00           C  
ATOM    692  HE1 TYR    42      73.989  38.846  70.666  1.00  0.00           H  
ATOM    693  CZ  TYR    42      72.741  38.670  72.488  1.00  0.00           C  
ATOM    694  OH  TYR    42      73.539  39.367  73.387  1.00  0.00           O  
ATOM    695  HH  TYR    42      74.420  39.497  73.028  1.00  0.00           H  
ATOM    696  CE2 TYR    42      71.538  38.079  72.984  1.00  0.00           C  
ATOM    697  HE2 TYR    42      71.350  38.081  74.047  1.00  0.00           H  
ATOM    698  CD2 TYR    42      70.637  37.465  72.083  1.00  0.00           C  
ATOM    699  HD2 TYR    42      69.751  36.981  72.468  1.00  0.00           H  
ATOM    700  C   TYR    42      70.073  38.731  68.356  1.00  0.00           C  
ATOM    701  O   TYR    42      70.165  39.742  69.001  1.00  0.00           O  
ATOM    702  N   ASN    43      70.721  38.571  67.160  1.00  0.00           N  
ATOM    703  H   ASN    43      70.816  37.628  66.812  1.00  0.00           H  
ATOM    704  CA  ASN    43      71.602  39.575  66.505  1.00  0.00           C  
ATOM    705  HA  ASN    43      72.182  40.067  67.286  1.00  0.00           H  
ATOM    706  CB  ASN    43      72.452  38.948  65.390  1.00  0.00           C  
ATOM    707  HB2 ASN    43      71.850  38.306  64.747  1.00  0.00           H  
ATOM    708  HB3 ASN    43      72.874  39.835  64.917  1.00  0.00           H  
ATOM    709  CG  ASN    43      73.496  38.088  65.948  1.00  0.00           C  
ATOM    710  OD1 ASN    43      74.037  38.273  67.002  1.00  0.00           O  
ATOM    711  ND2 ASN    43      73.853  37.020  65.273  1.00  0.00           N  
ATOM    712 HD21 ASN    43      74.645  36.479  65.591  1.00  0.00           H  
ATOM    713 HD22 ASN    43      73.671  36.972  64.281  1.00  0.00           H  
ATOM    714  C   ASN    43      70.740  40.717  65.986  1.00  0.00           C  
ATOM    715  O   ASN    43      71.126  41.905  66.197  1.00  0.00           O  
ATOM    716  N   PHE    44      69.531  40.461  65.482  1.00  0.00           N  
ATOM    717  H   PHE    44      69.358  39.480  65.320  1.00  0.00           H  
ATOM    718  CA  PHE    44      68.510  41.446  65.127  1.00  0.00           C  
ATOM    719  HA  PHE    44      68.948  42.181  64.451  1.00  0.00           H  
ATOM    720  CB  PHE    44      67.387  40.774  64.366  1.00  0.00           C  
ATOM    721  HB2 PHE    44      67.815  40.291  63.488  1.00  0.00           H  
ATOM    722  HB3 PHE    44      66.836  40.104  65.026  1.00  0.00           H  
ATOM    723  CG  PHE    44      66.285  41.738  63.948  1.00  0.00           C  
ATOM    724  CD1 PHE    44      65.063  41.847  64.737  1.00  0.00           C  
ATOM    725  HD1 PHE    44      64.888  41.198  65.582  1.00  0.00           H  
ATOM    726  CE1 PHE    44      64.130  42.823  64.370  1.00  0.00           C  
ATOM    727  HE1 PHE    44      63.322  42.997  65.064  1.00  0.00           H  
ATOM    728  CZ  PHE    44      64.278  43.646  63.279  1.00  0.00           C  
ATOM    729  HZ  PHE    44      63.487  44.300  62.944  1.00  0.00           H  
ATOM    730  CE2 PHE    44      65.413  43.505  62.492  1.00  0.00           C  
ATOM    731  HE2 PHE    44      65.525  44.142  61.627  1.00  0.00           H  
ATOM    732  CD2 PHE    44      66.383  42.580  62.809  1.00  0.00           C  
ATOM    733  HD2 PHE    44      67.288  42.523  62.222  1.00  0.00           H  
ATOM    734  C   PHE    44      67.957  42.199  66.341  1.00  0.00           C  
ATOM    735  O   PHE    44      67.864  43.448  66.388  1.00  0.00           O  
ATOM    736  N   ASP    45      67.520  41.422  67.343  1.00  0.00           N  
ATOM    737  H   ASP    45      67.233  40.478  67.126  1.00  0.00           H  
ATOM    738  CA  ASP    45      66.976  41.914  68.598  1.00  0.00           C  
ATOM    739  HA  ASP    45      66.090  42.497  68.343  1.00  0.00           H  
ATOM    740  CB  ASP    45      66.407  40.876  69.489  1.00  0.00           C  
ATOM    741  HB2 ASP    45      65.725  40.197  68.977  1.00  0.00           H  
ATOM    742  HB3 ASP    45      67.245  40.282  69.852  1.00  0.00           H  
ATOM    743  CG  ASP    45      65.666  41.148  70.756  1.00  0.00           C  
ATOM    744  OD1 ASP    45      64.857  40.279  71.195  1.00  0.00           O  
ATOM    745  OD2 ASP    45      65.997  42.186  71.388  1.00  0.00           O  
ATOM    746  C   ASP    45      68.034  42.836  69.243  1.00  0.00           C  
ATOM    747  O   ASP    45      67.658  43.846  69.811  1.00  0.00           O  
ATOM    748  N   GLY    46      69.301  42.488  69.061  1.00  0.00           N  
ATOM    749  H   GLY    46      69.465  41.624  68.563  1.00  0.00           H  
ATOM    750  CA  GLY    46      70.542  43.201  69.562  1.00  0.00           C  
ATOM    751  HA2 GLY    46      70.321  43.522  70.580  1.00  0.00           H  
ATOM    752  HA3 GLY    46      71.324  42.444  69.521  1.00  0.00           H  
ATOM    753  C   GLY    46      70.836  44.418  68.718  1.00  0.00           C  
ATOM    754  O   GLY    46      71.153  45.445  69.343  1.00  0.00           O  
ATOM    755  N   GLN    47      70.620  44.389  67.403  1.00  0.00           N  
ATOM    756  H   GLN    47      70.253  43.509  67.071  1.00  0.00           H  
ATOM    757  CA  GLN    47      70.765  45.589  66.547  1.00  0.00           C  
ATOM    758  HA  GLN    47      71.718  46.059  66.790  1.00  0.00           H  
ATOM    759  CB  GLN    47      70.860  45.102  65.060  1.00  0.00           C  
ATOM    760  HB2 GLN    47      71.598  44.308  64.940  1.00  0.00           H  
ATOM    761  HB3 GLN    47      69.883  44.718  64.768  1.00  0.00           H  
ATOM    762  CG  GLN    47      71.219  46.236  63.992  1.00  0.00           C  
ATOM    763  HG2 GLN    47      72.199  46.702  64.092  1.00  0.00           H  
ATOM    764  HG3 GLN    47      71.123  45.755  63.018  1.00  0.00           H  
ATOM    765  CD  GLN    47      70.161  47.401  63.925  1.00  0.00           C  
ATOM    766  OE1 GLN    47      68.979  47.120  63.795  1.00  0.00           O  
ATOM    767  NE2 GLN    47      70.671  48.593  63.884  1.00  0.00           N  
ATOM    768 HE21 GLN    47      69.934  49.277  63.788  1.00  0.00           H  
ATOM    769 HE22 GLN    47      71.673  48.698  63.952  1.00  0.00           H  
ATOM    770  C   GLN    47      69.696  46.617  66.773  1.00  0.00           C  
ATOM    771  O   GLN    47      70.063  47.808  66.868  1.00  0.00           O  
ATOM    772  N   ILE    48      68.440  46.332  67.025  1.00  0.00           N  
ATOM    773  H   ILE    48      68.090  45.387  66.961  1.00  0.00           H  
ATOM    774  CA  ILE    48      67.407  47.287  67.462  1.00  0.00           C  
ATOM    775  HA  ILE    48      67.347  48.080  66.717  1.00  0.00           H  
ATOM    776  CB  ILE    48      66.017  46.625  67.434  1.00  0.00           C  
ATOM    777  HB  ILE    48      66.171  45.686  67.966  1.00  0.00           H  
ATOM    778  CG2 ILE    48      65.009  47.456  68.250  1.00  0.00           C  
ATOM    779 HG21 ILE    48      65.013  48.500  67.937  1.00  0.00           H  
ATOM    780 HG22 ILE    48      64.007  47.053  68.103  1.00  0.00           H  
ATOM    781 HG23 ILE    48      65.018  47.243  69.318  1.00  0.00           H  
ATOM    782  CG1 ILE    48      65.542  46.398  66.026  1.00  0.00           C  
ATOM    783 HG12 ILE    48      66.091  45.603  65.523  1.00  0.00           H  
ATOM    784 HG13 ILE    48      64.507  46.056  66.013  1.00  0.00           H  
ATOM    785  CD1 ILE    48      65.644  47.537  65.012  1.00  0.00           C  
ATOM    786 HD11 ILE    48      65.000  47.407  64.142  1.00  0.00           H  
ATOM    787 HD12 ILE    48      65.372  48.445  65.551  1.00  0.00           H  
ATOM    788 HD13 ILE    48      66.691  47.660  64.738  1.00  0.00           H  
ATOM    789  C   ILE    48      67.687  47.892  68.907  1.00  0.00           C  
ATOM    790  O   ILE    48      67.498  49.117  69.147  1.00  0.00           O  
ATOM    791  N   SER    49      68.216  47.117  69.868  1.00  0.00           N  
ATOM    792  H   SER    49      68.649  46.277  69.514  1.00  0.00           H  
ATOM    793  CA  SER    49      68.312  47.496  71.228  1.00  0.00           C  
ATOM    794  HA  SER    49      67.408  48.020  71.539  1.00  0.00           H  
ATOM    795  CB  SER    49      68.314  46.261  72.197  1.00  0.00           C  
ATOM    796  HB2 SER    49      68.273  46.689  73.198  1.00  0.00           H  
ATOM    797  HB3 SER    49      67.521  45.533  72.021  1.00  0.00           H  
ATOM    798  OG  SER    49      69.468  45.490  71.986  1.00  0.00           O  
ATOM    799  HG  SER    49      69.209  44.837  71.332  1.00  0.00           H  
ATOM    800  C   SER    49      69.535  48.401  71.527  1.00  0.00           C  
ATOM    801  O   SER    49      69.614  49.118  72.549  1.00  0.00           O  
ATOM    802  N   GLY    50      70.566  48.415  70.688  1.00  0.00           N  
ATOM    803  H   GLY    50      70.622  47.856  69.848  1.00  0.00           H  
ATOM    804  CA  GLY    50      71.756  49.257  70.884  1.00  0.00           C  
ATOM    805  HA2 GLY    50      71.465  50.306  70.925  1.00  0.00           H  
ATOM    806  HA3 GLY    50      72.041  49.069  71.919  1.00  0.00           H  
ATOM    807  C   GLY    50      73.071  48.903  70.090  1.00  0.00           C  
ATOM    808  O   GLY    50      73.048  48.142  69.104  1.00  0.00           O  
ATOM    809  N   PRO    51      74.199  49.617  70.440  1.00  0.00           N  
ATOM    810  CD  PRO    51      74.288  50.420  71.588  1.00  0.00           C  
ATOM    811  HD2 PRO    51      73.784  49.948  72.431  1.00  0.00           H  
ATOM    812  HD3 PRO    51      73.816  51.378  71.368  1.00  0.00           H  
ATOM    813  CG  PRO    51      75.822  50.593  71.770  1.00  0.00           C  
ATOM    814  HG2 PRO    51      76.226  49.687  72.223  1.00  0.00           H  
ATOM    815  HG3 PRO    51      76.144  51.492  72.295  1.00  0.00           H  
ATOM    816  CB  PRO    51      76.238  50.737  70.275  1.00  0.00           C  
ATOM    817  HB2 PRO    51      77.312  50.656  70.114  1.00  0.00           H  
ATOM    818  HB3 PRO    51      75.948  51.750  69.995  1.00  0.00           H  
ATOM    819  CA  PRO    51      75.330  49.715  69.527  1.00  0.00           C  
ATOM    820  HA  PRO    51      75.013  50.208  68.608  1.00  0.00           H  
ATOM    821  C   PRO    51      76.033  48.375  69.222  1.00  0.00           C  
ATOM    822  O   PRO    51      76.255  47.523  70.069  1.00  0.00           O  
ATOM    823  N   ALA    52      76.641  48.406  67.995  1.00  0.00           N  
ATOM    824  H   ALA    52      76.750  49.257  67.462  1.00  0.00           H  
ATOM    825  CA  ALA    52      77.608  47.331  67.573  1.00  0.00           C  
ATOM    826  HA  ALA    52      77.258  46.331  67.831  1.00  0.00           H  
ATOM    827  CB  ALA    52      77.512  47.317  66.042  1.00  0.00           C  
ATOM    828  HB1 ALA    52      78.361  46.801  65.593  1.00  0.00           H  
ATOM    829  HB2 ALA    52      76.555  46.846  65.818  1.00  0.00           H  
ATOM    830  HB3 ALA    52      77.533  48.337  65.661  1.00  0.00           H  
ATOM    831  C   ALA    52      79.016  47.492  68.168  1.00  0.00           C  
ATOM    832  O   ALA    52      79.260  48.552  68.719  1.00  0.00           O  
ATOM    833  N   ILE    53      79.951  46.561  68.015  1.00  0.00           N  
ATOM    834  H   ILE    53      79.731  45.739  67.471  1.00  0.00           H  
ATOM    835  CA  ILE    53      81.323  46.768  68.415  1.00  0.00           C  
ATOM    836  HA  ILE    53      81.475  47.788  68.768  1.00  0.00           H
[truncated: 1,260,916 more chars]
