# Supplementary material for: Structure of the stress-related LHCSR1 complex determined by an integrated computational strategy
Source: Commun Biol. 2022 Feb 17;5:145. doi: 10.1038/s42003-022-03083-8 (PMC8854571; doi:10.1038/s42003-022-03083-8)
Supplement: Supplementary file 4 — Supplementary Data 1 [file 42003_2022_3083_MOESM4_ESM.zip › Sampled_Clu3.pdb]

CRYST1  151.866   84.561   98.380  90.00  90.00  90.00               1
MODEL     1
ATOM      1  N   SER     1      63.287  46.253  31.364  1.00  0.00           N  
ATOM      2  H1  SER     1      63.851  45.585  31.869  1.00  0.00           H  
ATOM      3  H2  SER     1      63.033  46.884  32.112  1.00  0.00           H  
ATOM      4  H3  SER     1      63.903  46.592  30.638  1.00  0.00           H  
ATOM      5  CA  SER     1      62.099  45.629  30.888  1.00  0.00           C  
ATOM      6  HA  SER     1      62.277  44.947  30.056  1.00  0.00           H  
ATOM      7  CB  SER     1      61.447  44.753  32.017  1.00  0.00           C  
ATOM      8  HB2 SER     1      60.578  44.193  31.671  1.00  0.00           H  
ATOM      9  HB3 SER     1      62.204  44.030  32.318  1.00  0.00           H  
ATOM     10  OG  SER     1      61.128  45.658  33.135  1.00  0.00           O  
ATOM     11  HG  SER     1      61.795  45.531  33.814  1.00  0.00           H  
ATOM     12  C   SER     1      61.052  46.629  30.526  1.00  0.00           C  
ATOM     13  O   SER     1      61.192  47.803  30.864  1.00  0.00           O  
ATOM     14  N   PRO     2      59.948  46.302  29.865  1.00  0.00           N  
ATOM     15  CD  PRO     2      59.849  45.101  28.984  1.00  0.00           C  
ATOM     16  HD2 PRO     2      59.267  44.298  29.435  1.00  0.00           H  
ATOM     17  HD3 PRO     2      60.854  44.907  28.610  1.00  0.00           H  
ATOM     18  CG  PRO     2      59.092  45.717  27.797  1.00  0.00           C  
ATOM     19  HG2 PRO     2      58.668  44.891  27.227  1.00  0.00           H  
ATOM     20  HG3 PRO     2      59.728  46.343  27.170  1.00  0.00           H  
ATOM     21  CB  PRO     2      58.047  46.510  28.566  1.00  0.00           C  
ATOM     22  HB2 PRO     2      57.203  45.896  28.882  1.00  0.00           H  
ATOM     23  HB3 PRO     2      57.720  47.291  27.879  1.00  0.00           H  
ATOM     24  CA  PRO     2      58.763  47.161  29.749  1.00  0.00           C  
ATOM     25  HA  PRO     2      59.161  48.146  29.502  1.00  0.00           H  
ATOM     26  C   PRO     2      57.882  47.175  31.070  1.00  0.00           C  
ATOM     27  O   PRO     2      58.182  46.449  32.091  1.00  0.00           O  
ATOM     28  N   ARG     3      56.931  48.117  31.106  1.00  0.00           N  
ATOM     29  H   ARG     3      56.863  48.716  30.295  1.00  0.00           H  
ATOM     30  CA  ARG     3      56.004  48.319  32.202  1.00  0.00           C  
ATOM     31  HA  ARG     3      56.660  48.291  33.073  1.00  0.00           H  
ATOM     32  CB  ARG     3      55.509  49.814  32.139  1.00  0.00           C  
ATOM     33  HB2 ARG     3      54.915  50.028  31.250  1.00  0.00           H  
ATOM     34  HB3 ARG     3      54.792  49.908  32.954  1.00  0.00           H  
ATOM     35  CG  ARG     3      56.655  50.852  32.420  1.00  0.00           C  
ATOM     36  HG2 ARG     3      57.258  50.507  33.260  1.00  0.00           H  
ATOM     37  HG3 ARG     3      57.390  50.830  31.615  1.00  0.00           H  
ATOM     38  CD  ARG     3      56.312  52.304  32.649  1.00  0.00           C  
ATOM     39  HD2 ARG     3      56.045  52.276  33.706  1.00  0.00           H  
ATOM     40  HD3 ARG     3      57.209  52.902  32.490  1.00  0.00           H  
ATOM     41  NE  ARG     3      55.175  52.712  31.819  1.00  0.00           N  
ATOM     42  HE  ARG     3      55.020  52.162  30.986  1.00  0.00           H  
ATOM     43  CZ  ARG     3      54.430  53.815  31.959  1.00  0.00           C  
ATOM     44  NH1 ARG     3      54.459  54.479  33.076  1.00  0.00           N  
ATOM     45 HH11 ARG     3      55.059  54.119  33.805  1.00  0.00           H  
ATOM     46 HH12 ARG     3      53.929  55.339  33.091  1.00  0.00           H  
ATOM     47  NH2 ARG     3      53.505  54.131  31.067  1.00  0.00           N  
ATOM     48 HH21 ARG     3      53.345  53.574  30.240  1.00  0.00           H  
ATOM     49 HH22 ARG     3      52.871  54.882  31.299  1.00  0.00           H  
ATOM     50  C   ARG     3      54.837  47.382  32.523  1.00  0.00           C  
ATOM     51  O   ARG     3      54.481  47.353  33.694  1.00  0.00           O  
ATOM     52  N   PRO     4      54.292  46.649  31.552  1.00  0.00           N  
ATOM     53  CD  PRO     4      54.534  46.755  30.167  1.00  0.00           C  
ATOM     54  HD2 PRO     4      55.332  46.103  29.812  1.00  0.00           H  
ATOM     55  HD3 PRO     4      54.756  47.773  29.844  1.00  0.00           H  
ATOM     56  CG  PRO     4      53.304  46.371  29.398  1.00  0.00           C  
ATOM     57  HG2 PRO     4      53.572  45.729  28.560  1.00  0.00           H  
ATOM     58  HG3 PRO     4      52.845  47.309  29.087  1.00  0.00           H  
ATOM     59  CB  PRO     4      52.486  45.539  30.467  1.00  0.00           C  
ATOM     60  HB2 PRO     4      52.725  44.490  30.296  1.00  0.00           H  
ATOM     61  HB3 PRO     4      51.439  45.842  30.445  1.00  0.00           H  
ATOM     62  CA  PRO     4      52.990  45.953  31.829  1.00  0.00           C  
ATOM     63  HA  PRO     4      52.324  46.702  32.260  1.00  0.00           H  
ATOM     64  C   PRO     4      53.208  44.770  32.758  1.00  0.00           C  
ATOM     65  O   PRO     4      54.151  43.897  32.545  1.00  0.00           O  
ATOM     66  N   ILE     5      52.395  44.607  33.754  1.00  0.00           N  
ATOM     67  H   ILE     5      51.677  45.297  33.920  1.00  0.00           H  
ATOM     68  CA  ILE     5      52.389  43.437  34.730  1.00  0.00           C  
ATOM     69  HA  ILE     5      53.251  43.576  35.382  1.00  0.00           H  
ATOM     70  CB  ILE     5      51.255  43.567  35.747  1.00  0.00           C  
ATOM     71  HB  ILE     5      51.242  44.646  35.900  1.00  0.00           H  
ATOM     72  CG2 ILE     5      49.863  43.266  35.225  1.00  0.00           C  
ATOM     73 HG21 ILE     5      49.539  42.232  35.343  1.00  0.00           H  
ATOM     74 HG22 ILE     5      49.133  43.842  35.793  1.00  0.00           H  
ATOM     75 HG23 ILE     5      49.820  43.680  34.217  1.00  0.00           H  
ATOM     76  CG1 ILE     5      51.511  42.851  37.051  1.00  0.00           C  
ATOM     77 HG12 ILE     5      51.406  41.772  36.939  1.00  0.00           H  
ATOM     78 HG13 ILE     5      52.468  43.190  37.448  1.00  0.00           H  
ATOM     79  CD1 ILE     5      50.680  43.360  38.203  1.00  0.00           C  
ATOM     80 HD11 ILE     5      50.941  44.391  38.440  1.00  0.00           H  
ATOM     81 HD12 ILE     5      49.606  43.347  38.016  1.00  0.00           H  
ATOM     82 HD13 ILE     5      50.916  42.763  39.083  1.00  0.00           H  
ATOM     83  C   ILE     5      52.351  41.991  34.090  1.00  0.00           C  
ATOM     84  O   ILE     5      52.899  41.045  34.679  1.00  0.00           O  
ATOM     85  N   LYS     6      51.796  41.828  32.875  1.00  0.00           N  
ATOM     86  H   LYS     6      51.299  42.629  32.512  1.00  0.00           H  
ATOM     87  CA  LYS     6      51.784  40.507  32.169  1.00  0.00           C  
ATOM     88  HA  LYS     6      51.589  39.702  32.877  1.00  0.00           H  
ATOM     89  CB  LYS     6      50.570  40.414  31.203  1.00  0.00           C  
ATOM     90  HB2 LYS     6      50.500  41.279  30.542  1.00  0.00           H  
ATOM     91  HB3 LYS     6      50.558  39.433  30.728  1.00  0.00           H  
ATOM     92  CG  LYS     6      49.327  40.525  32.016  1.00  0.00           C  
ATOM     93  HG2 LYS     6      49.483  39.745  32.761  1.00  0.00           H  
ATOM     94  HG3 LYS     6      49.279  41.531  32.434  1.00  0.00           H  
ATOM     95  CD  LYS     6      47.896  40.236  31.399  1.00  0.00           C  
ATOM     96  HD2 LYS     6      47.683  39.209  31.100  1.00  0.00           H  
ATOM     97  HD3 LYS     6      47.099  40.622  32.033  1.00  0.00           H  
ATOM     98  CE  LYS     6      47.804  40.969  30.096  1.00  0.00           C  
ATOM     99  HE2 LYS     6      47.838  42.036  30.313  1.00  0.00           H  
ATOM    100  HE3 LYS     6      48.757  40.780  29.602  1.00  0.00           H  
ATOM    101  NZ  LYS     6      46.641  40.656  29.277  1.00  0.00           N  
ATOM    102  HZ1 LYS     6      46.634  39.719  28.899  1.00  0.00           H  
ATOM    103  HZ2 LYS     6      45.774  40.578  29.790  1.00  0.00           H  
ATOM    104  HZ3 LYS     6      46.590  41.268  28.475  1.00  0.00           H  
ATOM    105  C   LYS     6      53.032  40.304  31.334  1.00  0.00           C  
ATOM    106  O   LYS     6      53.070  39.317  30.640  1.00  0.00           O  
ATOM    107  N   GLU     7      54.021  41.204  31.256  1.00  0.00           N  
ATOM    108  H   GLU     7      54.097  41.995  31.880  1.00  0.00           H  
ATOM    109  CA  GLU     7      55.152  41.073  30.270  1.00  0.00           C  
ATOM    110  HA  GLU     7      54.846  40.717  29.286  1.00  0.00           H  
ATOM    111  CB  GLU     7      55.778  42.429  29.905  1.00  0.00           C  
ATOM    112  HB2 GLU     7      55.028  43.075  29.450  1.00  0.00           H  
ATOM    113  HB3 GLU     7      56.011  43.063  30.760  1.00  0.00           H  
ATOM    114  CG  GLU     7      57.003  42.511  29.020  1.00  0.00           C  
ATOM    115  HG2 GLU     7      57.011  43.531  28.635  1.00  0.00           H  
ATOM    116  HG3 GLU     7      57.939  42.255  29.515  1.00  0.00           H  
ATOM    117  CD  GLU     7      56.931  41.554  27.850  1.00  0.00           C  
ATOM    118  OE1 GLU     7      56.058  41.684  26.957  1.00  0.00           O  
ATOM    119  OE2 GLU     7      57.804  40.658  27.734  1.00  0.00           O  
ATOM    120  C   GLU     7      56.163  40.038  30.763  1.00  0.00           C  
ATOM    121  O   GLU     7      56.827  40.197  31.800  1.00  0.00           O  
ATOM    122  N   LEU     8      56.324  38.894  30.016  1.00  0.00           N  
ATOM    123  H   LEU     8      55.884  38.677  29.133  1.00  0.00           H  
ATOM    124  CA  LEU     8      57.350  37.832  30.382  1.00  0.00           C  
ATOM    125  HA  LEU     8      57.064  37.366  31.325  1.00  0.00           H  
ATOM    126  CB  LEU     8      57.217  36.737  29.248  1.00  0.00           C  
ATOM    127  HB2 LEU     8      56.793  37.297  28.414  1.00  0.00           H  
ATOM    128  HB3 LEU     8      58.151  36.214  29.045  1.00  0.00           H  
ATOM    129  CG  LEU     8      56.183  35.627  29.480  1.00  0.00           C  
ATOM    130  HG  LEU     8      56.346  35.094  30.416  1.00  0.00           H  
ATOM    131  CD1 LEU     8      54.778  36.144  29.546  1.00  0.00           C  
ATOM    132 HD11 LEU     8      54.016  35.400  29.779  1.00  0.00           H  
ATOM    133 HD12 LEU     8      54.676  36.932  30.292  1.00  0.00           H  
ATOM    134 HD13 LEU     8      54.551  36.537  28.555  1.00  0.00           H  
ATOM    135  CD2 LEU     8      56.331  34.536  28.368  1.00  0.00           C  
ATOM    136 HD21 LEU     8      57.226  33.942  28.554  1.00  0.00           H  
ATOM    137 HD22 LEU     8      55.453  33.893  28.420  1.00  0.00           H  
ATOM    138 HD23 LEU     8      56.371  35.011  27.388  1.00  0.00           H  
ATOM    139  C   LEU     8      58.779  38.327  30.642  1.00  0.00           C  
ATOM    140  O   LEU     8      59.387  37.724  31.501  1.00  0.00           O  
ATOM    141  N   ASN     9      59.261  39.350  30.011  1.00  0.00           N  
ATOM    142  H   ASN     9      58.694  39.711  29.257  1.00  0.00           H  
ATOM    143  CA  ASN     9      60.559  39.898  30.287  1.00  0.00           C  
ATOM    144  HA  ASN     9      61.384  39.192  30.193  1.00  0.00           H  
ATOM    145  CB  ASN     9      60.839  40.856  29.161  1.00  0.00           C  
ATOM    146  HB2 ASN     9      61.094  40.344  28.233  1.00  0.00           H  
ATOM    147  HB3 ASN     9      60.001  41.505  28.905  1.00  0.00           H  
ATOM    148  CG  ASN     9      61.978  41.796  29.371  1.00  0.00           C  
ATOM    149  OD1 ASN     9      61.716  42.943  29.681  1.00  0.00           O  
ATOM    150  ND2 ASN     9      63.152  41.352  29.234  1.00  0.00           N  
ATOM    151 HD21 ASN     9      63.856  42.053  29.417  1.00  0.00           H  
ATOM    152 HD22 ASN     9      63.249  40.484  28.727  1.00  0.00           H  
ATOM    153  C   ASN     9      60.733  40.625  31.645  1.00  0.00           C  
ATOM    154  O   ASN     9      61.615  40.330  32.476  1.00  0.00           O  
ATOM    155  N   ARG    10      59.653  41.434  31.930  1.00  0.00           N  
ATOM    156  H   ARG    10      58.876  41.423  31.285  1.00  0.00           H  
ATOM    157  CA  ARG    10      59.403  41.979  33.306  1.00  0.00           C  
ATOM    158  HA  ARG    10      60.228  42.599  33.656  1.00  0.00           H  
ATOM    159  CB  ARG    10      58.097  42.789  33.265  1.00  0.00           C  
ATOM    160  HB2 ARG    10      58.185  43.389  32.359  1.00  0.00           H  
ATOM    161  HB3 ARG    10      57.203  42.165  33.265  1.00  0.00           H  
ATOM    162  CG  ARG    10      57.885  43.678  34.443  1.00  0.00           C  
ATOM    163  HG2 ARG    10      57.884  43.051  35.335  1.00  0.00           H  
ATOM    164  HG3 ARG    10      58.726  44.370  34.399  1.00  0.00           H  
ATOM    165  CD  ARG    10      56.646  44.559  34.387  1.00  0.00           C  
ATOM    166  HD2 ARG    10      56.618  45.069  33.424  1.00  0.00           H  
ATOM    167  HD3 ARG    10      55.893  43.779  34.503  1.00  0.00           H  
ATOM    168  NE  ARG    10      56.674  45.470  35.526  1.00  0.00           N  
ATOM    169  HE  ARG    10      56.034  45.221  36.266  1.00  0.00           H  
ATOM    170  CZ  ARG    10      57.370  46.599  35.634  1.00  0.00           C  
ATOM    171  NH1 ARG    10      58.266  46.930  34.720  1.00  0.00           N  
ATOM    172 HH11 ARG    10      58.421  46.359  33.901  1.00  0.00           H  
ATOM    173 HH12 ARG    10      58.755  47.809  34.812  1.00  0.00           H  
ATOM    174  NH2 ARG    10      57.222  47.276  36.753  1.00  0.00           N  
ATOM    175 HH21 ARG    10      56.673  46.843  37.482  1.00  0.00           H  
ATOM    176 HH22 ARG    10      57.840  48.021  37.043  1.00  0.00           H  
ATOM    177  C   ARG    10      59.269  40.906  34.327  1.00  0.00           C  
ATOM    178  O   ARG    10      59.666  41.134  35.492  1.00  0.00           O  
ATOM    179  N   TRP    11      58.764  39.706  33.967  1.00  0.00           N  
ATOM    180  H   TRP    11      58.229  39.622  33.115  1.00  0.00           H  
ATOM    181  CA  TRP    11      58.831  38.544  34.907  1.00  0.00           C  
ATOM    182  HA  TRP    11      58.494  38.894  35.883  1.00  0.00           H  
ATOM    183  CB  TRP    11      57.846  37.374  34.584  1.00  0.00           C  
ATOM    184  HB2 TRP    11      58.156  36.839  33.686  1.00  0.00           H  
ATOM    185  HB3 TRP    11      58.054  36.623  35.346  1.00  0.00           H  
ATOM    186  CG  TRP    11      56.306  37.539  34.287  1.00  0.00           C  
ATOM    187  CD1 TRP    11      55.645  38.756  34.528  1.00  0.00           C  
ATOM    188  HD1 TRP    11      56.139  39.700  34.705  1.00  0.00           H  
ATOM    189  NE1 TRP    11      54.336  38.565  34.162  1.00  0.00           N  
ATOM    190  HE1 TRP    11      53.690  39.338  34.089  1.00  0.00           H  
ATOM    191  CE2 TRP    11      54.121  37.356  33.578  1.00  0.00           C  
ATOM    192  CZ2 TRP    11      52.978  36.744  33.034  1.00  0.00           C  
ATOM    193  HZ2 TRP    11      51.995  37.156  33.207  1.00  0.00           H  
ATOM    194  CH2 TRP    11      53.062  35.367  32.583  1.00  0.00           C  
ATOM    195  HH2 TRP    11      52.230  34.733  32.315  1.00  0.00           H  
ATOM    196  CZ3 TRP    11      54.320  34.724  32.539  1.00  0.00           C  
ATOM    197  HZ3 TRP    11      54.413  33.731  32.126  1.00  0.00           H  
ATOM    198  CE3 TRP    11      55.471  35.375  32.938  1.00  0.00           C  
ATOM    199  HE3 TRP    11      56.490  35.018  32.927  1.00  0.00           H  
ATOM    200  CD2 TRP    11      55.357  36.638  33.571  1.00  0.00           C  
ATOM    201  C   TRP    11      60.311  38.029  35.109  1.00  0.00           C  
ATOM    202  O   TRP    11      60.640  37.847  36.257  1.00  0.00           O  
ATOM    203  N   ARG    12      61.129  37.850  34.070  1.00  0.00           N  
ATOM    204  H   ARG    12      60.663  37.973  33.182  1.00  0.00           H  
ATOM    205  CA  ARG    12      62.518  37.458  34.113  1.00  0.00           C  
ATOM    206  HA  ARG    12      62.602  36.549  34.708  1.00  0.00           H  
ATOM    207  CB  ARG    12      63.053  37.154  32.717  1.00  0.00           C  
ATOM    208  HB2 ARG    12      62.908  37.967  32.006  1.00  0.00           H  
ATOM    209  HB3 ARG    12      64.090  36.836  32.826  1.00  0.00           H  
ATOM    210  CG  ARG    12      62.326  35.953  32.122  1.00  0.00           C  
ATOM    211  HG2 ARG    12      62.392  35.114  32.815  1.00  0.00           H  
ATOM    212  HG3 ARG    12      61.284  36.229  31.960  1.00  0.00           H  
ATOM    213  CD  ARG    12      62.955  35.479  30.819  1.00  0.00           C  
ATOM    214  HD2 ARG    12      64.005  35.472  31.111  1.00  0.00           H  
ATOM    215  HD3 ARG    12      62.463  34.605  30.393  1.00  0.00           H  
ATOM    216  NE  ARG    12      62.804  36.467  29.725  1.00  0.00           N  
ATOM    217  HE  ARG    12      63.602  37.046  29.505  1.00  0.00           H  
ATOM    218  CZ  ARG    12      61.807  36.536  28.831  1.00  0.00           C  
ATOM    219  NH1 ARG    12      60.704  35.830  28.890  1.00  0.00           N  
ATOM    220 HH11 ARG    12      60.495  35.188  29.641  1.00  0.00           H  
ATOM    221 HH12 ARG    12      60.088  35.902  28.094  1.00  0.00           H  
ATOM    222  NH2 ARG    12      61.920  37.195  27.794  1.00  0.00           N  
ATOM    223 HH21 ARG    12      62.725  37.805  27.806  1.00  0.00           H  
ATOM    224 HH22 ARG    12      61.033  37.482  27.406  1.00  0.00           H  
ATOM    225  C   ARG    12      63.469  38.472  34.889  1.00  0.00           C  
ATOM    226  O   ARG    12      64.329  38.075  35.634  1.00  0.00           O  
ATOM    227  N   GLU    13      63.197  39.774  34.736  1.00  0.00           N  
ATOM    228  H   GLU    13      62.594  40.085  33.989  1.00  0.00           H  
ATOM    229  CA  GLU    13      63.896  40.804  35.522  1.00  0.00           C  
ATOM    230  HA  GLU    13      64.962  40.578  35.535  1.00  0.00           H  
ATOM    231  CB  GLU    13      63.588  42.182  34.888  1.00  0.00           C  
ATOM    232  HB2 GLU    13      63.710  42.001  33.820  1.00  0.00           H  
ATOM    233  HB3 GLU    13      62.546  42.336  35.166  1.00  0.00           H  
ATOM    234  CG  GLU    13      64.435  43.299  35.321  1.00  0.00           C  
ATOM    235  HG2 GLU    13      64.297  43.577  36.366  1.00  0.00           H  
ATOM    236  HG3 GLU    13      65.479  43.155  35.043  1.00  0.00           H  
ATOM    237  CD  GLU    13      63.977  44.495  34.401  1.00  0.00           C  
ATOM    238  OE1 GLU    13      63.075  45.224  34.767  1.00  0.00           O  
ATOM    239  OE2 GLU    13      64.409  44.546  33.228  1.00  0.00           O  
ATOM    240  C   GLU    13      63.440  40.918  37.035  1.00  0.00           C  
ATOM    241  O   GLU    13      64.290  41.280  37.869  1.00  0.00           O  
ATOM    242  N   SER    14      62.233  40.502  37.419  1.00  0.00           N  
ATOM    243  H   SER    14      61.708  40.147  36.633  1.00  0.00           H  
ATOM    244  CA  SER    14      61.887  40.191  38.781  1.00  0.00           C  
ATOM    245  HA  SER    14      62.083  40.984  39.503  1.00  0.00           H  
ATOM    246  CB  SER    14      60.445  39.845  38.914  1.00  0.00           C  
ATOM    247  HB2 SER    14      60.274  38.871  38.456  1.00  0.00           H  
ATOM    248  HB3 SER    14      60.298  39.820  39.994  1.00  0.00           H  
ATOM    249  OG  SER    14      59.680  40.856  38.332  1.00  0.00           O  
ATOM    250  HG  SER    14      59.655  40.824  37.373  1.00  0.00           H  
ATOM    251  C   SER    14      62.672  38.922  39.297  1.00  0.00           C  
ATOM    252  O   SER    14      63.092  38.956  40.450  1.00  0.00           O  
ATOM    253  N   GLU    15      62.868  37.828  38.512  1.00  0.00           N  
ATOM    254  H   GLU    15      62.751  37.885  37.511  1.00  0.00           H  
ATOM    255  CA  GLU    15      63.478  36.625  38.968  1.00  0.00           C  
ATOM    256  HA  GLU    15      63.059  36.270  39.910  1.00  0.00           H  
ATOM    257  CB  GLU    15      63.249  35.514  37.915  1.00  0.00           C  
ATOM    258  HB2 GLU    15      62.188  35.272  37.855  1.00  0.00           H  
ATOM    259  HB3 GLU    15      63.602  35.738  36.908  1.00  0.00           H  
ATOM    260  CG  GLU    15      63.810  34.093  38.334  1.00  0.00           C  
ATOM    261  HG2 GLU    15      64.855  34.234  38.059  1.00  0.00           H  
ATOM    262  HG3 GLU    15      63.799  33.964  39.417  1.00  0.00           H  
ATOM    263  CD  GLU    15      63.295  32.906  37.552  1.00  0.00           C  
ATOM    264  OE1 GLU    15      62.898  31.882  38.181  1.00  0.00           O  
ATOM    265  OE2 GLU    15      63.465  33.000  36.308  1.00  0.00           O  
ATOM    266  C   GLU    15      64.980  36.801  39.244  1.00  0.00           C  
ATOM    267  O   GLU    15      65.401  36.432  40.337  1.00  0.00           O  
ATOM    268  N   ILE    16      65.751  37.416  38.319  1.00  0.00           N  
ATOM    269  H   ILE    16      65.305  37.628  37.438  1.00  0.00           H  
ATOM    270  CA  ILE    16      67.137  37.747  38.532  1.00  0.00           C  
ATOM    271  HA  ILE    16      67.606  36.832  38.893  1.00  0.00           H  
ATOM    272  CB  ILE    16      67.818  38.048  37.209  1.00  0.00           C  
ATOM    273  HB  ILE    16      67.315  37.387  36.503  1.00  0.00           H  
ATOM    274  CG2 ILE    16      67.654  39.475  36.802  1.00  0.00           C  
ATOM    275 HG21 ILE    16      68.370  40.158  37.259  1.00  0.00           H  
ATOM    276 HG22 ILE    16      67.748  39.578  35.721  1.00  0.00           H  
ATOM    277 HG23 ILE    16      66.689  39.898  37.082  1.00  0.00           H  
ATOM    278  CG1 ILE    16      69.329  37.745  37.220  1.00  0.00           C  
ATOM    279 HG12 ILE    16      69.936  38.445  37.794  1.00  0.00           H  
ATOM    280 HG13 ILE    16      69.555  36.809  37.731  1.00  0.00           H  
ATOM    281  CD1 ILE    16      69.828  37.539  35.800  1.00  0.00           C  
ATOM    282 HD11 ILE    16      70.892  37.368  35.966  1.00  0.00           H  
ATOM    283 HD12 ILE    16      69.277  36.719  35.340  1.00  0.00           H  
ATOM    284 HD13 ILE    16      69.568  38.392  35.173  1.00  0.00           H  
ATOM    285  C   ILE    16      67.325  38.840  39.613  1.00  0.00           C  
ATOM    286  O   ILE    16      68.268  38.742  40.435  1.00  0.00           O  
ATOM    287  N   THR    17      66.371  39.780  39.846  1.00  0.00           N  
ATOM    288  H   THR    17      65.474  39.697  39.389  1.00  0.00           H  
ATOM    289  CA  THR    17      66.491  40.765  40.920  1.00  0.00           C  
ATOM    290  HA  THR    17      67.501  41.174  40.891  1.00  0.00           H  
ATOM    291  CB  THR    17      65.501  41.902  40.824  1.00  0.00           C  
ATOM    292  HB  THR    17      64.461  41.581  40.763  1.00  0.00           H  
ATOM    293  CG2 THR    17      65.663  42.987  41.849  1.00  0.00           C  
ATOM    294 HG21 THR    17      66.644  43.449  41.964  1.00  0.00           H  
ATOM    295 HG22 THR    17      64.843  43.702  41.781  1.00  0.00           H  
ATOM    296 HG23 THR    17      65.482  42.678  42.879  1.00  0.00           H  
ATOM    297  OG1 THR    17      65.815  42.565  39.617  1.00  0.00           O  
ATOM    298  HG1 THR    17      65.382  42.023  38.954  1.00  0.00           H  
ATOM    299  C   THR    17      66.311  40.037  42.235  1.00  0.00           C  
ATOM    300  O   THR    17      67.045  40.314  43.148  1.00  0.00           O  
ATOM    301  N   HID    18      65.269  39.203  42.429  1.00  0.00           N  
ATOM    302  H   HID    18      64.595  39.055  41.693  1.00  0.00           H  
ATOM    303  CA  HID    18      65.062  38.509  43.686  1.00  0.00           C  
ATOM    304  HA  HID    18      65.069  39.250  44.486  1.00  0.00           H  
ATOM    305  CB  HID    18      63.651  37.731  43.641  1.00  0.00           C  
ATOM    306  HB2 HID    18      63.399  37.172  42.740  1.00  0.00           H  
ATOM    307  HB3 HID    18      63.565  37.061  44.496  1.00  0.00           H  
ATOM    308  CG  HID    18      62.498  38.656  43.922  1.00  0.00           C  
ATOM    309  ND1 HID    18      61.821  39.436  42.951  1.00  0.00           N  
ATOM    310  HD1 HID    18      62.106  39.500  41.983  1.00  0.00           H  
ATOM    311  CE1 HID    18      60.807  40.040  43.585  1.00  0.00           C  
ATOM    312  HE1 HID    18      60.122  40.791  43.222  1.00  0.00           H  
ATOM    313  NE2 HID    18      60.792  39.653  44.911  1.00  0.00           N  
ATOM    314  CD2 HID    18      61.884  38.790  45.135  1.00  0.00           C  
ATOM    315  HD2 HID    18      62.127  38.269  46.050  1.00  0.00           H  
ATOM    316  C   HID    18      66.165  37.481  43.934  1.00  0.00           C  
ATOM    317  O   HID    18      66.668  37.443  45.061  1.00  0.00           O  
ATOM    318  N   GLY    19      66.661  36.822  42.861  1.00  0.00           N  
ATOM    319  H   GLY    19      66.222  37.026  41.974  1.00  0.00           H  
ATOM    320  CA  GLY    19      68.026  36.190  42.857  1.00  0.00           C  
ATOM    321  HA2 GLY    19      67.966  35.252  43.409  1.00  0.00           H  
ATOM    322  HA3 GLY    19      68.321  35.958  41.834  1.00  0.00           H  
ATOM    323  C   GLY    19      69.156  37.007  43.370  1.00  0.00           C  
ATOM    324  O   GLY    19      69.874  36.496  44.187  1.00  0.00           O  
ATOM    325  N   ARG    20      69.468  38.178  42.846  1.00  0.00           N  
ATOM    326  H   ARG    20      68.968  38.441  42.009  1.00  0.00           H  
ATOM    327  CA  ARG    20      70.614  38.975  43.294  1.00  0.00           C  
ATOM    328  HA  ARG    20      71.431  38.258  43.204  1.00  0.00           H  
ATOM    329  CB  ARG    20      70.812  40.153  42.290  1.00  0.00           C  
ATOM    330  HB2 ARG    20      69.823  40.599  42.178  1.00  0.00           H  
ATOM    331  HB3 ARG    20      71.304  40.995  42.777  1.00  0.00           H  
ATOM    332  CG  ARG    20      71.380  39.778  40.905  1.00  0.00           C  
ATOM    333  HG2 ARG    20      72.388  39.403  41.078  1.00  0.00           H  
ATOM    334  HG3 ARG    20      70.800  39.028  40.368  1.00  0.00           H  
ATOM    335  CD  ARG    20      71.421  41.116  40.107  1.00  0.00           C  
ATOM    336  HD2 ARG    20      70.407  41.490  39.964  1.00  0.00           H  
ATOM    337  HD3 ARG    20      72.059  41.839  40.615  1.00  0.00           H  
ATOM    338  NE  ARG    20      71.922  40.921  38.739  1.00  0.00           N  
ATOM    339  HE  ARG    20      72.665  40.239  38.679  1.00  0.00           H  
ATOM    340  CZ  ARG    20      71.359  41.119  37.549  1.00  0.00           C  
ATOM    341  NH1 ARG    20      70.258  41.789  37.272  1.00  0.00           N  
ATOM    342 HH11 ARG    20      69.713  42.356  37.907  1.00  0.00           H  
ATOM    343 HH12 ARG    20      70.058  41.960  36.297  1.00  0.00           H  
ATOM    344  NH2 ARG    20      71.959  40.634  36.468  1.00  0.00           N  
ATOM    345 HH21 ARG    20      72.729  39.982  36.509  1.00  0.00           H  
ATOM    346 HH22 ARG    20      71.456  40.734  35.598  1.00  0.00           H  
ATOM    347  C   ARG    20      70.418  39.465  44.746  1.00  0.00           C  
ATOM    348  O   ARG    20      71.361  39.509  45.492  1.00  0.00           O  
ATOM    349  N   VAL    21      69.234  39.920  45.146  1.00  0.00           N  
ATOM    350  H   VAL    21      68.549  39.957  44.406  1.00  0.00           H  
ATOM    351  CA  VAL    21      68.805  40.184  46.473  1.00  0.00           C  
ATOM    352  HA  VAL    21      69.462  40.953  46.879  1.00  0.00           H  
ATOM    353  CB  VAL    21      67.349  40.572  46.641  1.00  0.00           C  
ATOM    354  HB  VAL    21      66.739  39.846  46.103  1.00  0.00           H  
ATOM    355  CG1 VAL    21      66.898  40.610  48.092  1.00  0.00           C  
ATOM    356 HG11 VAL    21      65.816  40.744  48.097  1.00  0.00           H  
ATOM    357 HG12 VAL    21      67.092  39.623  48.512  1.00  0.00           H  
ATOM    358 HG13 VAL    21      67.374  41.432  48.626  1.00  0.00           H  
ATOM    359  CG2 VAL    21      67.115  41.973  46.043  1.00  0.00           C  
ATOM    360 HG21 VAL    21      67.557  42.837  46.538  1.00  0.00           H  
ATOM    361 HG22 VAL    21      67.372  41.955  44.984  1.00  0.00           H  
ATOM    362 HG23 VAL    21      66.064  42.176  45.834  1.00  0.00           H  
ATOM    363  C   VAL    21      69.137  38.901  47.314  1.00  0.00           C  
ATOM    364  O   VAL    21      69.999  38.944  48.191  1.00  0.00           O  
ATOM    365  N   ALA    22      68.661  37.677  47.015  1.00  0.00           N  
ATOM    366  H   ALA    22      68.140  37.605  46.153  1.00  0.00           H  
ATOM    367  CA  ALA    22      68.837  36.452  47.786  1.00  0.00           C  
ATOM    368  HA  ALA    22      68.484  36.630  48.802  1.00  0.00           H  
ATOM    369  CB  ALA    22      67.929  35.439  47.097  1.00  0.00           C  
ATOM    370  HB1 ALA    22      66.893  35.551  47.417  1.00  0.00           H  
ATOM    371  HB2 ALA    22      67.992  35.484  46.009  1.00  0.00           H  
ATOM    372  HB3 ALA    22      68.064  34.429  47.484  1.00  0.00           H  
ATOM    373  C   ALA    22      70.273  35.887  47.837  1.00  0.00           C  
ATOM    374  O   ALA    22      70.698  35.287  48.797  1.00  0.00           O  
ATOM    375  N   MET    23      71.067  36.049  46.790  1.00  0.00           N  
ATOM    376  H   MET    23      70.739  36.626  46.029  1.00  0.00           H  
ATOM    377  CA  MET    23      72.523  35.925  46.823  1.00  0.00           C  
ATOM    378  HA  MET    23      72.792  34.945  47.217  1.00  0.00           H  
ATOM    379  CB  MET    23      73.164  36.020  45.432  1.00  0.00           C  
ATOM    380  HB2 MET    23      72.739  36.924  44.996  1.00  0.00           H  
ATOM    381  HB3 MET    23      74.223  36.147  45.659  1.00  0.00           H  
ATOM    382  CG  MET    23      72.930  34.877  44.574  1.00  0.00           C  
ATOM    383  HG2 MET    23      73.055  33.945  45.126  1.00  0.00           H  
ATOM    384  HG3 MET    23      71.884  34.883  44.269  1.00  0.00           H  
ATOM    385  SD  MET    23      73.932  34.804  43.135  1.00  0.00           S  
ATOM    386  CE  MET    23      73.057  36.135  42.183  1.00  0.00           C  
ATOM    387  HE1 MET    23      73.552  36.382  41.244  1.00  0.00           H  
ATOM    388  HE2 MET    23      72.097  35.708  41.891  1.00  0.00           H  
ATOM    389  HE3 MET    23      72.959  36.971  42.876  1.00  0.00           H  
ATOM    390  C   MET    23      73.242  36.837  47.782  1.00  0.00           C  
ATOM    391  O   MET    23      74.056  36.318  48.551  1.00  0.00           O  
ATOM    392  N   LEU    24      72.969  38.188  47.861  1.00  0.00           N  
ATOM    393  H   LEU    24      72.196  38.593  47.351  1.00  0.00           H  
ATOM    394  CA  LEU    24      73.623  38.939  48.957  1.00  0.00           C  
ATOM    395  HA  LEU    24      74.707  38.973  49.060  1.00  0.00           H  
ATOM    396  CB  LEU    24      73.261  40.475  48.871  1.00  0.00           C  
ATOM    397  HB2 LEU    24      72.172  40.499  48.900  1.00  0.00           H  
ATOM    398  HB3 LEU    24      73.424  41.035  49.792  1.00  0.00           H  
ATOM    399  CG  LEU    24      73.800  41.268  47.605  1.00  0.00           C  
ATOM    400  HG  LEU    24      73.561  40.700  46.706  1.00  0.00           H  
ATOM    401  CD1 LEU    24      73.272  42.713  47.574  1.00  0.00           C  
ATOM    402 HD11 LEU    24      72.184  42.689  47.646  1.00  0.00           H  
ATOM    403 HD12 LEU    24      73.682  43.335  48.370  1.00  0.00           H  
ATOM    404 HD13 LEU    24      73.370  43.189  46.599  1.00  0.00           H  
ATOM    405  CD2 LEU    24      75.296  41.153  47.542  1.00  0.00           C  
ATOM    406 HD21 LEU    24      75.543  41.800  46.701  1.00  0.00           H  
ATOM    407 HD22 LEU    24      75.639  41.536  48.503  1.00  0.00           H  
ATOM    408 HD23 LEU    24      75.642  40.148  47.301  1.00  0.00           H  
ATOM    409  C   LEU    24      73.078  38.382  50.386  1.00  0.00           C  
ATOM    410  O   LEU    24      73.833  38.245  51.362  1.00  0.00           O  
ATOM    411  N   ALA    25      71.773  38.185  50.595  1.00  0.00           N  
ATOM    412  H   ALA    25      71.134  38.431  49.852  1.00  0.00           H  
ATOM    413  CA  ALA    25      71.131  37.714  51.850  1.00  0.00           C  
ATOM    414  HA  ALA    25      71.385  38.349  52.699  1.00  0.00           H  
ATOM    415  CB  ALA    25      69.588  37.688  51.543  1.00  0.00           C  
ATOM    416  HB1 ALA    25      69.063  37.579  52.493  1.00  0.00           H  
ATOM    417  HB2 ALA    25      69.208  38.566  51.020  1.00  0.00           H  
ATOM    418  HB3 ALA    25      69.358  36.845  50.891  1.00  0.00           H  
ATOM    419  C   ALA    25      71.693  36.375  52.282  1.00  0.00           C  
ATOM    420  O   ALA    25      72.113  36.257  53.377  1.00  0.00           O  
ATOM    421  N   SER    26      71.933  35.496  51.305  1.00  0.00           N  
ATOM    422  H   SER    26      71.762  35.602  50.315  1.00  0.00           H  
ATOM    423  CA  SER    26      72.575  34.163  51.606  1.00  0.00           C  
ATOM    424  HA  SER    26      72.034  33.760  52.462  1.00  0.00           H  
ATOM    425  CB  SER    26      72.495  33.155  50.452  1.00  0.00           C  
ATOM    426  HB2 SER    26      72.791  33.617  49.510  1.00  0.00           H  
ATOM    427  HB3 SER    26      73.158  32.349  50.768  1.00  0.00           H  
ATOM    428  OG  SER    26      71.139  32.580  50.290  1.00  0.00           O  
ATOM    429  HG  SER    26      70.676  33.219  49.743  1.00  0.00           H  
ATOM    430  C   SER    26      74.104  34.228  51.959  1.00  0.00           C  
ATOM    431  O   SER    26      74.547  33.522  52.915  1.00  0.00           O  
ATOM    432  N   LEU    27      74.898  35.116  51.351  1.00  0.00           N  
ATOM    433  H   LEU    27      74.567  35.795  50.681  1.00  0.00           H  
ATOM    434  CA  LEU    27      76.261  35.367  51.771  1.00  0.00           C  
ATOM    435  HA  LEU    27      76.821  34.435  51.847  1.00  0.00           H  
ATOM    436  CB  LEU    27      77.070  36.171  50.723  1.00  0.00           C  
ATOM    437  HB2 LEU    27      76.953  35.690  49.752  1.00  0.00           H  
ATOM    438  HB3 LEU    27      76.609  37.149  50.588  1.00  0.00           H  
ATOM    439  CG  LEU    27      78.489  36.601  51.117  1.00  0.00           C  
ATOM    440  HG  LEU    27      78.473  37.097  52.088  1.00  0.00           H  
ATOM    441  CD1 LEU    27      79.486  35.366  51.121  1.00  0.00           C  
ATOM    442 HD11 LEU    27      79.442  34.769  50.210  1.00  0.00           H  
ATOM    443 HD12 LEU    27      80.495  35.671  51.398  1.00  0.00           H  
ATOM    444 HD13 LEU    27      79.035  34.752  51.900  1.00  0.00           H  
ATOM    445  CD2 LEU    27      79.027  37.623  50.119  1.00  0.00           C  
ATOM    446 HD21 LEU    27      79.098  37.161  49.134  1.00  0.00           H  
ATOM    447 HD22 LEU    27      78.431  38.533  50.057  1.00  0.00           H  
ATOM    448 HD23 LEU    27      79.993  37.981  50.475  1.00  0.00           H  
ATOM    449  C   LEU    27      76.270  35.973  53.159  1.00  0.00           C  
ATOM    450  O   LEU    27      77.201  35.812  53.962  1.00  0.00           O  
ATOM    451  N   GLY    28      75.237  36.685  53.338  1.00  0.00           N  
ATOM    452  H   GLY    28      74.680  36.881  52.519  1.00  0.00           H  
ATOM    453  CA  GLY    28      75.083  37.477  54.584  1.00  0.00           C  
ATOM    454  HA2 GLY    28      75.966  38.082  54.794  1.00  0.00           H  
ATOM    455  HA3 GLY    28      74.263  38.185  54.465  1.00  0.00           H  
ATOM    456  C   GLY    28      74.815  36.632  55.857  1.00  0.00           C  
ATOM    457  O   GLY    28      75.359  36.976  56.877  1.00  0.00           O  
ATOM    458  N   PHE    29      74.135  35.448  55.703  1.00  0.00           N  
ATOM    459  H   PHE    29      73.676  35.224  54.832  1.00  0.00           H  
ATOM    460  CA  PHE    29      74.239  34.468  56.816  1.00  0.00           C  
ATOM    461  HA  PHE    29      74.188  35.029  57.749  1.00  0.00           H  
ATOM    462  CB  PHE    29      73.041  33.572  56.875  1.00  0.00           C  
ATOM    463  HB2 PHE    29      73.272  32.977  57.758  1.00  0.00           H  
ATOM    464  HB3 PHE    29      72.152  34.153  57.118  1.00  0.00           H  
ATOM    465  CG  PHE    29      72.746  32.562  55.862  1.00  0.00           C  
ATOM    466  CD1 PHE    29      73.554  31.398  55.758  1.00  0.00           C  
ATOM    467  HD1 PHE    29      74.410  31.216  56.391  1.00  0.00           H  
ATOM    468  CE1 PHE    29      73.268  30.386  54.805  1.00  0.00           C  
ATOM    469  HE1 PHE    29      73.946  29.555  54.676  1.00  0.00           H  
ATOM    470  CZ  PHE    29      72.187  30.523  53.970  1.00  0.00           C  
ATOM    471  HZ  PHE    29      71.976  29.759  53.236  1.00  0.00           H  
ATOM    472  CE2 PHE    29      71.456  31.713  53.979  1.00  0.00           C  
ATOM    473  HE2 PHE    29      70.681  31.831  53.236  1.00  0.00           H  
ATOM    474  CD2 PHE    29      71.711  32.790  54.916  1.00  0.00           C  
ATOM    475  HD2 PHE    29      71.093  33.673  54.984  1.00  0.00           H  
ATOM    476  C   PHE    29      75.586  33.699  56.902  1.00  0.00           C  
ATOM    477  O   PHE    29      75.954  33.404  58.091  1.00  0.00           O  
ATOM    478  N   ILE    30      76.199  33.421  55.806  1.00  0.00           N  
ATOM    479  H   ILE    30      75.839  33.599  54.880  1.00  0.00           H  
ATOM    480  CA  ILE    30      77.470  32.671  55.943  1.00  0.00           C  
ATOM    481  HA  ILE    30      77.317  31.761  56.523  1.00  0.00           H  
ATOM    482  CB  ILE    30      77.997  32.205  54.528  1.00  0.00           C  
ATOM    483  HB  ILE    30      77.857  32.926  53.723  1.00  0.00           H  
ATOM    484  CG2 ILE    30      79.454  31.566  54.435  1.00  0.00           C  
ATOM    485 HG21 ILE    30      79.502  30.750  55.156  1.00  0.00           H  
ATOM    486 HG22 ILE    30      79.627  31.093  53.468  1.00  0.00           H  
ATOM    487 HG23 ILE    30      80.184  32.333  54.691  1.00  0.00           H  
ATOM    488  CG1 ILE    30      76.953  31.082  54.084  1.00  0.00           C  
ATOM    489 HG12 ILE    30      77.210  30.146  54.580  1.00  0.00           H  
ATOM    490 HG13 ILE    30      75.953  31.205  54.500  1.00  0.00           H  
ATOM    491  CD1 ILE    30      76.934  30.792  52.577  1.00  0.00           C  
ATOM    492 HD11 ILE    30      76.412  31.588  52.045  1.00  0.00           H  
ATOM    493 HD12 ILE    30      77.926  30.766  52.127  1.00  0.00           H  
ATOM    494 HD13 ILE    30      76.515  29.829  52.288  1.00  0.00           H  
ATOM    495  C   ILE    30      78.573  33.475  56.668  1.00  0.00           C  
ATOM    496  O   ILE    30      79.199  32.881  57.546  1.00  0.00           O  
ATOM    497  N   VAL    31      78.803  34.756  56.434  1.00  0.00           N  
ATOM    498  H   VAL    31      78.301  35.036  55.603  1.00  0.00           H  
ATOM    499  CA  VAL    31      79.866  35.652  57.091  1.00  0.00           C  
ATOM    500  HA  VAL    31      80.822  35.129  57.128  1.00  0.00           H  
ATOM    501  CB  VAL    31      80.131  36.859  56.244  1.00  0.00           C  
ATOM    502  HB  VAL    31      79.177  37.384  56.284  1.00  0.00           H  
ATOM    503  CG1 VAL    31      81.152  37.759  56.982  1.00  0.00           C  
ATOM    504 HG11 VAL    31      82.005  37.143  57.267  1.00  0.00           H  
ATOM    505 HG12 VAL    31      81.591  38.596  56.440  1.00  0.00           H  
ATOM    506 HG13 VAL    31      80.679  38.196  57.861  1.00  0.00           H  
ATOM    507  CG2 VAL    31      80.519  36.687  54.841  1.00  0.00           C  
ATOM    508 HG21 VAL    31      81.151  37.506  54.497  1.00  0.00           H  
ATOM    509 HG22 VAL    31      81.111  35.775  54.773  1.00  0.00           H  
ATOM    510 HG23 VAL    31      79.660  36.591  54.177  1.00  0.00           H  
ATOM    511  C   VAL    31      79.428  35.967  58.478  1.00  0.00           C  
ATOM    512  O   VAL    31      80.186  35.811  59.406  1.00  0.00           O  
ATOM    513  N   GLN    32      78.138  36.418  58.644  1.00  0.00           N  
ATOM    514  H   GLN    32      77.483  36.438  57.875  1.00  0.00           H  
ATOM    515  CA  GLN    32      77.676  36.740  59.967  1.00  0.00           C  
ATOM    516  HA  GLN    32      78.431  37.477  60.241  1.00  0.00           H  
ATOM    517  CB  GLN    32      76.328  37.383  59.912  1.00  0.00           C  
ATOM    518  HB2 GLN    32      76.387  38.051  59.053  1.00  0.00           H  
ATOM    519  HB3 GLN    32      75.603  36.585  59.753  1.00  0.00           H  
ATOM    520  CG  GLN    32      75.918  38.204  61.208  1.00  0.00           C  
ATOM    521  HG2 GLN    32      76.120  37.586  62.082  1.00  0.00           H  
ATOM    522  HG3 GLN    32      76.486  39.111  61.412  1.00  0.00           H  
ATOM    523  CD  GLN    32      74.404  38.561  61.158  1.00  0.00           C  
ATOM    524  OE1 GLN    32      73.644  38.205  60.288  1.00  0.00           O  
ATOM    525  NE2 GLN    32      73.898  39.232  62.155  1.00  0.00           N  
ATOM    526 HE21 GLN    32      72.889  39.260  62.197  1.00  0.00           H  
ATOM    527 HE22 GLN    32      74.576  39.443  62.873  1.00  0.00           H  
ATOM    528  C   GLN    32      77.701  35.694  60.997  1.00  0.00           C  
ATOM    529  O   GLN    32      78.212  35.964  62.043  1.00  0.00           O  
ATOM    530  N   GLU    33      77.227  34.477  60.675  1.00  0.00           N  
ATOM    531  H   GLU    33      76.870  34.239  59.760  1.00  0.00           H  
ATOM    532  CA  GLU    33      77.361  33.302  61.574  1.00  0.00           C  
ATOM    533  HA  GLU    33      76.986  33.574  62.561  1.00  0.00           H  
ATOM    534  CB  GLU    33      76.581  32.017  61.189  1.00  0.00           C  
ATOM    535  HB2 GLU    33      76.843  31.685  60.184  1.00  0.00           H  
ATOM    536  HB3 GLU    33      76.869  31.238  61.894  1.00  0.00           H  
ATOM    537  CG  GLU    33      75.045  32.325  61.320  1.00  0.00           C  
ATOM    538  HG2 GLU    33      74.867  32.898  62.230  1.00  0.00           H  
ATOM    539  HG3 GLU    33      74.687  32.820  60.417  1.00  0.00           H  
ATOM    540  CD  GLU    33      74.058  31.189  61.424  1.00  0.00           C  
ATOM    541  OE1 GLU    33      74.236  30.195  60.703  1.00  0.00           O  
ATOM    542  OE2 GLU    33      73.145  31.275  62.278  1.00  0.00           O  
ATOM    543  C   GLU    33      78.861  33.020  61.756  1.00  0.00           C  
ATOM    544  O   GLU    33      79.246  32.670  62.837  1.00  0.00           O  
ATOM    545  N   GLN    34      79.618  32.891  60.636  1.00  0.00           N  
ATOM    546  H   GLN    34      79.283  33.221  59.742  1.00  0.00           H  
ATOM    547  CA  GLN    34      80.988  32.322  60.688  1.00  0.00           C  
ATOM    548  HA  GLN    34      81.111  31.618  61.511  1.00  0.00           H  
ATOM    549  CB  GLN    34      81.333  31.546  59.365  1.00  0.00           C  
ATOM    550  HB2 GLN    34      81.280  32.229  58.517  1.00  0.00           H  
ATOM    551  HB3 GLN    34      82.354  31.194  59.509  1.00  0.00           H  
ATOM    552  CG  GLN    34      80.450  30.320  59.140  1.00  0.00           C  
ATOM    553  HG2 GLN    34      79.426  30.657  58.978  1.00  0.00           H  
ATOM    554  HG3 GLN    34      80.776  29.784  58.249  1.00  0.00           H  
ATOM    555  CD  GLN    34      80.326  29.322  60.318  1.00  0.00           C  
ATOM    556  OE1 GLN    34      81.273  29.122  61.058  1.00  0.00           O  
ATOM    557  NE2 GLN    34      79.222  28.709  60.406  1.00  0.00           N  
ATOM    558 HE21 GLN    34      79.077  28.051  61.158  1.00  0.00           H  
ATOM    559 HE22 GLN    34      78.619  28.739  59.597  1.00  0.00           H  
ATOM    560  C   GLN    34      82.074  33.284  61.126  1.00  0.00           C  
ATOM    561  O   GLN    34      83.195  32.880  61.195  1.00  0.00           O  
ATOM    562  N   LEU    35      81.692  34.522  61.354  1.00  0.00           N  
ATOM    563  H   LEU    35      80.808  34.875  61.015  1.00  0.00           H  
ATOM    564  CA  LEU    35      82.651  35.443  61.980  1.00  0.00           C  
ATOM    565  HA  LEU    35      83.492  34.844  62.331  1.00  0.00           H  
ATOM    566  CB  LEU    35      83.192  36.602  61.091  1.00  0.00           C  
ATOM    567  HB2 LEU    35      82.220  37.019  60.827  1.00  0.00           H  
ATOM    568  HB3 LEU    35      83.669  37.416  61.635  1.00  0.00           H  
ATOM    569  CG  LEU    35      84.127  36.218  59.925  1.00  0.00           C  
ATOM    570  HG  LEU    35      83.569  35.493  59.334  1.00  0.00           H  
ATOM    571  CD1 LEU    35      84.465  37.510  59.081  1.00  0.00           C  
ATOM    572 HD11 LEU    35      84.939  37.185  58.154  1.00  0.00           H  
ATOM    573 HD12 LEU    35      83.611  38.173  58.946  1.00  0.00           H  
ATOM    574 HD13 LEU    35      85.206  38.091  59.630  1.00  0.00           H  
ATOM    575  CD2 LEU    35      85.400  35.590  60.375  1.00  0.00           C  
ATOM    576 HD21 LEU    35      85.714  36.056  61.309  1.00  0.00           H  
ATOM    577 HD22 LEU    35      85.379  34.550  60.702  1.00  0.00           H  
ATOM    578 HD23 LEU    35      86.153  35.621  59.588  1.00  0.00           H  
ATOM    579  C   LEU    35      82.026  36.095  63.214  1.00  0.00           C  
ATOM    580  O   LEU    35      82.825  36.391  64.143  1.00  0.00           O  
ATOM    581  N   GLN    36      80.715  36.260  63.370  1.00  0.00           N  
ATOM    582  H   GLN    36      80.113  36.078  62.579  1.00  0.00           H  
ATOM    583  CA  GLN    36      80.059  37.083  64.402  1.00  0.00           C  
ATOM    584  HA  GLN    36      80.769  37.208  65.219  1.00  0.00           H  
ATOM    585  CB  GLN    36      79.663  38.543  63.953  1.00  0.00           C  
ATOM    586  HB2 GLN    36      79.012  38.514  63.079  1.00  0.00           H  
ATOM    587  HB3 GLN    36      79.175  39.028  64.798  1.00  0.00           H  
ATOM    588  CG  GLN    36      80.956  39.370  63.594  1.00  0.00           C  
ATOM    589  HG2 GLN    36      81.440  38.779  62.817  1.00  0.00           H  
ATOM    590  HG3 GLN    36      80.653  40.324  63.162  1.00  0.00           H  
ATOM    591  CD  GLN    36      81.917  39.550  64.724  1.00  0.00           C  
ATOM    592  OE1 GLN    36      81.587  39.814  65.873  1.00  0.00           O  
ATOM    593  NE2 GLN    36      83.199  39.579  64.445  1.00  0.00           N  
ATOM    594 HE21 GLN    36      83.922  39.585  65.151  1.00  0.00           H  
ATOM    595 HE22 GLN    36      83.488  39.498  63.481  1.00  0.00           H  
ATOM    596  C   GLN    36      78.976  36.312  65.137  1.00  0.00           C  
ATOM    597  O   GLN    36      78.468  36.838  66.105  1.00  0.00           O  
ATOM    598  N   ASP    37      78.690  35.028  64.862  1.00  0.00           N  
ATOM    599  H   ASP    37      79.082  34.658  64.008  1.00  0.00           H  
ATOM    600  CA  ASP    37      77.767  34.161  65.513  1.00  0.00           C  
ATOM    601  HA  ASP    37      77.874  33.305  64.848  1.00  0.00           H  
ATOM    602  CB  ASP    37      78.194  33.673  66.919  1.00  0.00           C  
ATOM    603  HB2 ASP    37      77.813  34.395  67.642  1.00  0.00           H  
ATOM    604  HB3 ASP    37      77.837  32.659  67.095  1.00  0.00           H  
ATOM    605  CG  ASP    37      79.691  33.574  67.052  1.00  0.00           C  
ATOM    606  OD1 ASP    37      80.276  32.509  66.740  1.00  0.00           O  
ATOM    607  OD2 ASP    37      80.342  34.430  67.685  1.00  0.00           O  
ATOM    608  C   ASP    37      76.289  34.596  65.503  1.00  0.00           C  
ATOM    609  O   ASP    37      75.433  33.722  65.830  1.00  0.00           O  
ATOM    610  N   TYR    38      75.962  35.866  65.261  1.00  0.00           N  
ATOM    611  H   TYR    38      76.683  36.573  65.271  1.00  0.00           H  
ATOM    612  CA  TYR    38      74.581  36.446  65.350  1.00  0.00           C  
ATOM    613  HA  TYR    38      74.062  36.063  66.229  1.00  0.00           H  
ATOM    614  CB  TYR    38      74.692  37.958  65.488  1.00  0.00           C  
ATOM    615  HB2 TYR    38      75.296  38.341  64.665  1.00  0.00           H  
ATOM    616  HB3 TYR    38      73.718  38.385  65.250  1.00  0.00           H  
ATOM    617  CG  TYR    38      75.248  38.599  66.699  1.00  0.00           C  
ATOM    618  CD1 TYR    38      74.351  38.665  67.828  1.00  0.00           C  
ATOM    619  HD1 TYR    38      73.316  38.375  67.727  1.00  0.00           H  
ATOM    620  CE1 TYR    38      74.818  39.187  69.010  1.00  0.00           C  
ATOM    621  HE1 TYR    38      74.129  39.383  69.818  1.00  0.00           H  
ATOM    622  CZ  TYR    38      76.114  39.708  69.171  1.00  0.00           C  
ATOM    623  OH  TYR    38      76.404  40.456  70.255  1.00  0.00           O  
ATOM    624  HH  TYR    38      75.641  40.904  70.628  1.00  0.00           H  
ATOM    625  CE2 TYR    38      76.971  39.620  68.059  1.00  0.00           C  
ATOM    626  HE2 TYR    38      77.899  40.170  67.998  1.00  0.00           H  
ATOM    627  CD2 TYR    38      76.531  39.082  66.851  1.00  0.00           C  
ATOM    628  HD2 TYR    38      77.186  39.036  65.993  1.00  0.00           H  
ATOM    629  C   TYR    38      73.823  36.171  64.084  1.00  0.00           C  
ATOM    630  O   TYR    38      74.284  35.890  63.000  1.00  0.00           O  
ATOM    631  N   SER    39      72.489  36.407  64.210  1.00  0.00           N  
ATOM    632  H   SER    39      72.120  36.543  65.141  1.00  0.00           H  
ATOM    633  CA  SER    39      71.500  36.187  63.179  1.00  0.00           C  
ATOM    634  HA  SER    39      71.723  35.360  62.504  1.00  0.00           H  
ATOM    635  CB  SER    39      70.198  35.866  63.832  1.00  0.00           C  
ATOM    636  HB2 SER    39      70.320  35.087  64.584  1.00  0.00           H  
ATOM    637  HB3 SER    39      69.854  36.809  64.256  1.00  0.00           H  
ATOM    638  OG  SER    39      69.286  35.428  62.887  1.00  0.00           O  
ATOM    639  HG  SER    39      69.096  34.502  63.057  1.00  0.00           H  
ATOM    640  C   SER    39      71.221  37.383  62.304  1.00  0.00           C  
ATOM    641  O   SER    39      71.343  38.503  62.866  1.00  0.00           O  
ATOM    642  N   LEU    40      70.745  37.219  61.050  1.00  0.00           N  
ATOM    643  H   LEU    40      70.957  36.291  60.712  1.00  0.00           H  
ATOM    644  CA  LEU    40      70.064  38.344  60.376  1.00  0.00           C  
ATOM    645  HA  LEU    40      70.661  39.252  60.289  1.00  0.00           H  
ATOM    646  CB  LEU    40      69.497  37.888  58.995  1.00  0.00           C  
ATOM    647  HB2 LEU    40      68.957  36.961  59.185  1.00  0.00           H  
ATOM    648  HB3 LEU    40      68.861  38.691  58.623  1.00  0.00           H  
ATOM    649  CG  LEU    40      70.626  37.583  58.016  1.00  0.00           C  
ATOM    650  HG  LEU    40      71.500  37.148  58.499  1.00  0.00           H  
ATOM    651  CD1 LEU    40      70.143  36.664  56.853  1.00  0.00           C  
ATOM    652 HD11 LEU    40      70.883  36.506  56.069  1.00  0.00           H  
ATOM    653 HD12 LEU    40      69.914  35.659  57.206  1.00  0.00           H  
ATOM    654 HD13 LEU    40      69.283  37.085  56.332  1.00  0.00           H  
ATOM    655  CD2 LEU    40      71.178  38.874  57.498  1.00  0.00           C  
ATOM    656 HD21 LEU    40      71.932  38.706  56.729  1.00  0.00           H  
ATOM    657 HD22 LEU    40      70.439  39.540  57.052  1.00  0.00           H  
ATOM    658 HD23 LEU    40      71.553  39.499  58.309  1.00  0.00           H  
ATOM    659  C   LEU    40      68.802  38.805  61.108  1.00  0.00           C  
ATOM    660  O   LEU    40      68.367  39.976  60.921  1.00  0.00           O  
ATOM    661  N   PHE    41      68.249  37.996  61.974  1.00  0.00           N  
ATOM    662  H   PHE    41      68.697  37.104  62.127  1.00  0.00           H  
ATOM    663  CA  PHE    41      67.140  38.430  62.882  1.00  0.00           C  
ATOM    664  HA  PHE    41      66.616  39.123  62.225  1.00  0.00           H  
ATOM    665  CB  PHE    41      66.272  37.218  63.364  1.00  0.00           C  
ATOM    666  HB2 PHE    41      66.852  36.394  63.779  1.00  0.00           H  
ATOM    667  HB3 PHE    41      65.608  37.486  64.186  1.00  0.00           H  
ATOM    668  CG  PHE    41      65.302  36.499  62.372  1.00  0.00           C  
ATOM    669  CD1 PHE    41      65.869  35.529  61.513  1.00  0.00           C  
ATOM    670  HD1 PHE    41      66.892  35.191  61.590  1.00  0.00           H  
ATOM    671  CE1 PHE    41      65.044  34.823  60.614  1.00  0.00           C  
ATOM    672  HE1 PHE    41      65.514  34.046  60.031  1.00  0.00           H  
ATOM    673  CZ  PHE    41      63.651  35.148  60.586  1.00  0.00           C  
ATOM    674  HZ  PHE    41      62.991  34.614  59.919  1.00  0.00           H  
ATOM    675  CE2 PHE    41      63.133  36.117  61.387  1.00  0.00           C  
ATOM    676  HE2 PHE    41      62.068  36.293  61.370  1.00  0.00           H  
ATOM    677  CD2 PHE    41      63.929  36.869  62.292  1.00  0.00           C  
ATOM    678  HD2 PHE    41      63.595  37.625  62.987  1.00  0.00           H  
ATOM    679  C   PHE    41      67.638  39.231  64.088  1.00  0.00           C  
ATOM    680  O   PHE    41      66.789  39.381  64.967  1.00  0.00           O  
ATOM    681  N   TYR    42      68.874  39.751  64.200  1.00  0.00           N  
ATOM    682  H   TYR    42      69.516  39.702  63.422  1.00  0.00           H  
ATOM    683  CA  TYR    42      69.436  40.144  65.457  1.00  0.00           C  
ATOM    684  HA  TYR    42      69.591  39.233  66.034  1.00  0.00           H  
ATOM    685  CB  TYR    42      70.726  40.822  65.099  1.00  0.00           C  
ATOM    686  HB2 TYR    42      71.466  40.037  64.941  1.00  0.00           H  
ATOM    687  HB3 TYR    42      70.637  41.489  64.242  1.00  0.00           H  
ATOM    688  CG  TYR    42      71.203  41.649  66.252  1.00  0.00           C  
ATOM    689  CD1 TYR    42      71.143  43.076  66.038  1.00  0.00           C  
ATOM    690  HD1 TYR    42      70.756  43.451  65.102  1.00  0.00           H  
ATOM    691  CE1 TYR    42      71.295  43.840  67.248  1.00  0.00           C  
ATOM    692  HE1 TYR    42      71.137  44.905  67.329  1.00  0.00           H  
ATOM    693  CZ  TYR    42      71.774  43.232  68.451  1.00  0.00           C  
ATOM    694  OH  TYR    42      71.865  44.093  69.529  1.00  0.00           O  
ATOM    695  HH  TYR    42      72.021  43.582  70.327  1.00  0.00           H  
ATOM    696  CE2 TYR    42      72.081  41.875  68.511  1.00  0.00           C  
ATOM    697  HE2 TYR    42      72.547  41.374  69.347  1.00  0.00           H  
ATOM    698  CD2 TYR    42      71.658  41.032  67.387  1.00  0.00           C  
ATOM    699  HD2 TYR    42      71.544  39.961  67.456  1.00  0.00           H  
ATOM    700  C   TYR    42      68.503  41.140  66.170  1.00  0.00           C  
ATOM    701  O   TYR    42      68.313  41.028  67.341  1.00  0.00           O  
ATOM    702  N   ASN    43      67.983  42.182  65.445  1.00  0.00           N  
ATOM    703  H   ASN    43      68.143  42.193  64.448  1.00  0.00           H  
ATOM    704  CA  ASN    43      67.123  43.263  65.879  1.00  0.00           C  
ATOM    705  HA  ASN    43      67.584  43.921  66.615  1.00  0.00           H  
ATOM    706  CB  ASN    43      66.782  44.169  64.657  1.00  0.00           C  
ATOM    707  HB2 ASN    43      66.126  43.628  63.974  1.00  0.00           H  
ATOM    708  HB3 ASN    43      66.233  45.072  64.923  1.00  0.00           H  
ATOM    709  CG  ASN    43      68.091  44.573  63.944  1.00  0.00           C  
ATOM    710  OD1 ASN    43      68.549  43.905  63.084  1.00  0.00           O  
ATOM    711  ND2 ASN    43      68.725  45.605  64.387  1.00  0.00           N  
ATOM    712 HD21 ASN    43      69.667  45.798  64.076  1.00  0.00           H  
ATOM    713 HD22 ASN    43      68.398  45.945  65.280  1.00  0.00           H  
ATOM    714  C   ASN    43      65.795  42.718  66.562  1.00  0.00           C  
ATOM    715  O   ASN    43      65.050  43.449  67.196  1.00  0.00           O  
ATOM    716  N   PHE    44      65.531  41.375  66.487  1.00  0.00           N  
ATOM    717  H   PHE    44      66.108  40.814  65.877  1.00  0.00           H  
ATOM    718  CA  PHE    44      64.412  40.688  67.131  1.00  0.00           C  
ATOM    719  HA  PHE    44      63.915  41.369  67.823  1.00  0.00           H  
ATOM    720  CB  PHE    44      63.465  40.068  66.096  1.00  0.00           C  
ATOM    721  HB2 PHE    44      63.870  39.215  65.551  1.00  0.00           H  
ATOM    722  HB3 PHE    44      62.684  39.584  66.683  1.00  0.00           H  
ATOM    723  CG  PHE    44      62.951  41.071  65.037  1.00  0.00           C  
ATOM    724  CD1 PHE    44      61.736  41.774  65.241  1.00  0.00           C  
ATOM    725  HD1 PHE    44      61.151  41.673  66.143  1.00  0.00           H  
ATOM    726  CE1 PHE    44      61.394  42.795  64.353  1.00  0.00           C  
ATOM    727  HE1 PHE    44      60.673  43.585  64.500  1.00  0.00           H  
ATOM    728  CZ  PHE    44      62.178  43.012  63.198  1.00  0.00           C  
ATOM    729  HZ  PHE    44      61.874  43.853  62.593  1.00  0.00           H  
ATOM    730  CE2 PHE    44      63.380  42.309  62.944  1.00  0.00           C  
ATOM    731  HE2 PHE    44      63.971  42.589  62.085  1.00  0.00           H  
ATOM    732  CD2 PHE    44      63.770  41.343  63.903  1.00  0.00           C  
ATOM    733  HD2 PHE    44      64.725  40.898  63.665  1.00  0.00           H  
ATOM    734  C   PHE    44      64.842  39.582  68.125  1.00  0.00           C  
ATOM    735  O   PHE    44      64.095  39.298  69.039  1.00  0.00           O  
ATOM    736  N   ASP    45      66.105  39.144  67.941  1.00  0.00           N  
ATOM    737  H   ASP    45      66.630  39.485  67.149  1.00  0.00           H  
ATOM    738  CA  ASP    45      66.653  37.966  68.680  1.00  0.00           C  
ATOM    739  HA  ASP    45      65.879  37.209  68.556  1.00  0.00           H  
ATOM    740  CB  ASP    45      67.949  37.439  68.079  1.00  0.00           C  
ATOM    741  HB2 ASP    45      67.902  37.556  66.996  1.00  0.00           H  
ATOM    742  HB3 ASP    45      68.730  38.166  68.301  1.00  0.00           H  
ATOM    743  CG  ASP    45      68.328  36.079  68.442  1.00  0.00           C  
ATOM    744  OD1 ASP    45      69.483  35.573  68.144  1.00  0.00           O  
ATOM    745  OD2 ASP    45      67.408  35.363  68.946  1.00  0.00           O  
ATOM    746  C   ASP    45      66.896  38.162  70.200  1.00  0.00           C  
ATOM    747  O   ASP    45      67.119  39.243  70.665  1.00  0.00           O  
ATOM    748  N   GLY    46      66.884  37.048  71.006  1.00  0.00           N  
ATOM    749  H   GLY    46      66.785  36.179  70.501  1.00  0.00           H  
ATOM    750  CA  GLY    46      67.028  37.028  72.452  1.00  0.00           C  
ATOM    751  HA2 GLY    46      66.198  37.532  72.946  1.00  0.00           H  
ATOM    752  HA3 GLY    46      67.022  35.967  72.702  1.00  0.00           H  
ATOM    753  C   GLY    46      68.348  37.425  73.160  1.00  0.00           C  
ATOM    754  O   GLY    46      68.727  36.891  74.194  1.00  0.00           O  
ATOM    755  N   GLN    47      69.080  38.381  72.557  1.00  0.00           N  
ATOM    756  H   GLN    47      68.695  38.765  71.706  1.00  0.00           H  
ATOM    757  CA  GLN    47      70.038  39.158  73.212  1.00  0.00           C  
ATOM    758  HA  GLN    47      70.468  38.456  73.927  1.00  0.00           H  
ATOM    759  CB  GLN    47      71.029  39.532  72.107  1.00  0.00           C  
ATOM    760  HB2 GLN    47      70.394  39.946  71.323  1.00  0.00           H  
ATOM    761  HB3 GLN    47      71.591  40.313  72.618  1.00  0.00           H  
ATOM    762  CG  GLN    47      72.021  38.371  71.697  1.00  0.00           C  
ATOM    763  HG2 GLN    47      73.040  38.728  71.548  1.00  0.00           H  
ATOM    764  HG3 GLN    47      71.987  37.559  72.424  1.00  0.00           H  
ATOM    765  CD  GLN    47      71.493  37.741  70.399  1.00  0.00           C  
ATOM    766  OE1 GLN    47      71.244  38.393  69.395  1.00  0.00           O  
ATOM    767  NE2 GLN    47      71.310  36.434  70.313  1.00  0.00           N  
ATOM    768 HE21 GLN    47      70.658  36.118  69.609  1.00  0.00           H  
ATOM    769 HE22 GLN    47      71.417  35.874  71.147  1.00  0.00           H  
ATOM    770  C   GLN    47      69.493  40.386  73.990  1.00  0.00           C  
ATOM    771  O   GLN    47      68.425  40.967  73.616  1.00  0.00           O  
ATOM    772  N   ILE    48      70.221  40.775  75.005  1.00  0.00           N  
ATOM    773  H   ILE    48      71.003  40.190  75.262  1.00  0.00           H  
ATOM    774  CA  ILE    48      69.874  41.989  75.823  1.00  0.00           C  
ATOM    775  HA  ILE    48      68.831  41.837  76.103  1.00  0.00           H  
ATOM    776  CB  ILE    48      70.910  42.046  77.038  1.00  0.00           C  
ATOM    777  HB  ILE    48      71.079  41.019  77.364  1.00  0.00           H  
ATOM    778  CG2 ILE    48      72.373  42.382  76.706  1.00  0.00           C  
ATOM    779 HG21 ILE    48      72.390  43.247  76.044  1.00  0.00           H  
ATOM    780 HG22 ILE    48      72.975  42.486  77.609  1.00  0.00           H  
ATOM    781 HG23 ILE    48      72.741  41.496  76.188  1.00  0.00           H  
ATOM    782  CG1 ILE    48      70.444  42.975  78.126  1.00  0.00           C  
ATOM    783 HG12 ILE    48      71.107  42.961  78.991  1.00  0.00           H  
ATOM    784 HG13 ILE    48      70.466  43.990  77.728  1.00  0.00           H  
ATOM    785  CD1 ILE    48      69.104  42.841  78.659  1.00  0.00           C  
ATOM    786 HD11 ILE    48      68.407  43.275  77.943  1.00  0.00           H  
ATOM    787 HD12 ILE    48      68.774  41.810  78.784  1.00  0.00           H  
ATOM    788 HD13 ILE    48      69.165  43.305  79.644  1.00  0.00           H  
ATOM    789  C   ILE    48      69.805  43.304  75.041  1.00  0.00           C  
ATOM    790  O   ILE    48      70.552  43.451  74.101  1.00  0.00           O  
ATOM    791  N   SER    49      68.908  44.212  75.458  1.00  0.00           N  
ATOM    792  H   SER    49      68.288  43.998  76.226  1.00  0.00           H  
ATOM    793  CA  SER    49      68.823  45.526  74.792  1.00  0.00           C  
ATOM    794  HA  SER    49      68.670  45.355  73.727  1.00  0.00           H  
ATOM    795  CB  SER    49      67.632  46.261  75.329  1.00  0.00           C  
ATOM    796  HB2 SER    49      67.745  46.579  76.365  1.00  0.00           H  
ATOM    797  HB3 SER    49      67.525  47.249  74.880  1.00  0.00           H  
ATOM    798  OG  SER    49      66.428  45.605  74.938  1.00  0.00           O  
ATOM    799  HG  SER    49      66.248  45.487  74.002  1.00  0.00           H  
ATOM    800  C   SER    49      70.109  46.330  74.972  1.00  0.00           C  
ATOM    801  O   SER    49      70.618  46.270  76.034  1.00  0.00           O  
ATOM    802  N   GLY    50      70.550  47.097  73.959  1.00  0.00           N  
ATOM    803  H   GLY    50      70.070  47.060  73.071  1.00  0.00           H  
ATOM    804  CA  GLY    50      71.709  48.011  73.940  1.00  0.00           C  
ATOM    805  HA2 GLY    50      71.602  48.732  74.750  1.00  0.00           H  
ATOM    806  HA3 GLY    50      72.493  47.268  74.089  1.00  0.00           H  
ATOM    807  C   GLY    50      72.048  48.636  72.603  1.00  0.00           C  
ATOM    808  O   GLY    50      71.237  48.534  71.647  1.00  0.00           O  
ATOM    809  N   PRO    51      73.161  49.418  72.575  1.00  0.00           N  
ATOM    810  CD  PRO    51      73.845  49.963  73.691  1.00  0.00           C  
ATOM    811  HD2 PRO    51      74.519  49.279  74.207  1.00  0.00           H  
ATOM    812  HD3 PRO    51      73.168  50.271  74.488  1.00  0.00           H  
ATOM    813  CG  PRO    51      74.365  51.259  73.127  1.00  0.00           C  
ATOM    814  HG2 PRO    51      75.127  51.680  73.782  1.00  0.00           H  
ATOM    815  HG3 PRO    51      73.554  51.987  73.110  1.00  0.00           H  
ATOM    816  CB  PRO    51      74.691  51.049  71.717  1.00  0.00           C  
ATOM    817  HB2 PRO    51      75.652  50.550  71.589  1.00  0.00           H  
ATOM    818  HB3 PRO    51      74.684  52.022  71.227  1.00  0.00           H  
ATOM    819  CA  PRO    51      73.560  50.091  71.347  1.00  0.00           C  
ATOM    820  HA  PRO    51      72.750  50.693  70.936  1.00  0.00           H  
ATOM    821  C   PRO    51      74.043  49.185  70.183  1.00  0.00           C  
ATOM    822  O   PRO    51      74.333  48.002  70.490  1.00  0.00           O  
ATOM    823  N   ALA    52      74.164  49.628  68.970  1.00  0.00           N  
ATOM    824  H   ALA    52      73.847  50.557  68.731  1.00  0.00           H  
ATOM    825  CA  ALA    52      74.299  48.703  67.783  1.00  0.00           C  
ATOM    826  HA  ALA    52      73.608  47.864  67.866  1.00  0.00           H  
ATOM    827  CB  ALA    52      73.844  49.460  66.621  1.00  0.00           C  
ATOM    828  HB1 ALA    52      73.022  50.154  66.796  1.00  0.00           H  
ATOM    829  HB2 ALA    52      74.679  50.099  66.333  1.00  0.00           H  
ATOM    830  HB3 ALA    52      73.593  48.852  65.752  1.00  0.00           H  
ATOM    831  C   ALA    52      75.738  48.125  67.581  1.00  0.00           C  
ATOM    832  O   ALA    52      76.697  48.645  68.117  1.00  0.00           O  
ATOM    833  N   ILE    53      75.765  46.962  66.870  1.00  0.00           N  
ATOM    834  H   ILE    53      75.023  46.818  66.200  1.00  0.00           H  
ATOM    835  CA  ILE    53      76.847  45.983  66.922  1.00  0.00           C  
ATOM    836  HA  ILE    53      77.665  46.361  67.535  1.00  0.00           H  
ATOM    837  CB  ILE    53      76.375  44.699  67.694  1.00  0.00           C  
ATOM    838  HB  ILE    53      75.419  44.448  67.234  1.00  0.00           H  
ATOM    839  CG2 ILE    53      77.282  43.445  67.428  1.00  0.00           C  
ATOM    840 HG21 ILE    53      77.468  43.276  66.368  1.00  0.00           H  
ATOM    841 HG22 ILE    53      78.226  43.630  67.941  1.00  0.00           H  
ATOM    842 HG23 ILE    53      76.851  42.566  67.907  1.00  0.00           H  
ATOM    843  CG1 ILE    53      76.148  45.078  69.183  1.00  0.00           C  
ATOM    844 HG12 ILE    53      77.109  45.255  69.666  1.00  0.00           H  
ATOM    845 HG13 ILE    53      75.536  45.979  69.129  1.00  0.00           H  
ATOM    846  CD1 ILE    53      75.607  43.932  70.007  1.00  0.00           C  
ATOM    847 HD11 ILE    53      75.558  44.164  71.070  1.00  0.00           H  
ATOM    848 HD12 ILE    53      74.686  43.557  69.560  1.00  0.00           H  
ATOM    849 HD13 ILE    53      76.395  43.181  69.954  1.00  0.00           H  
ATOM    850  C   ILE    53      77.407  45.809  65.514  1.00  0.00           C  
ATOM    851  O   ILE    53      76.646  45.616  64.523  1.00  0.00           O  
ATOM    852  N   TYR    54      78.738  45.769  65.395  1.00  0.00           N  
ATOM    853  H   TYR    54      79.287  45.858  66.238  1.00  0.00           H  
ATOM    854  CA  TYR    54      79.464  45.331  64.191  1.00  0.00           C  
ATOM    855  HA  TYR    54      78.749  44.836  63.534  1.00  0.00           H  
ATOM    856  CB  TYR    54      79.948  46.596  63.489  1.00  0.00           C  
ATOM    857  HB2 TYR    54      79.101  47.282  63.491  1.00  0.00           H  
ATOM    858  HB3 TYR    54      80.785  47.072  64.000  1.00  0.00           H  
ATOM    859  CG  TYR    54      80.315  46.520  62.004  1.00  0.00           C  
ATOM    860  CD1 TYR    54      79.344  46.156  61.096  1.00  0.00           C  
ATOM    861  HD1 TYR    54      78.349  45.910  61.436  1.00  0.00           H  
ATOM    862  CE1 TYR    54      79.578  46.024  59.706  1.00  0.00           C  
ATOM    863  HE1 TYR    54      78.799  46.019  58.958  1.00  0.00           H  
ATOM    864  CZ  TYR    54      80.853  46.285  59.194  1.00  0.00           C  
ATOM    865  OH  TYR    54      81.118  46.242  57.837  1.00  0.00           O  
ATOM    866  HH  TYR    54      80.439  45.807  57.316  1.00  0.00           H  
ATOM    867  CE2 TYR    54      81.878  46.602  60.154  1.00  0.00           C  
ATOM    868  HE2 TYR    54      82.850  46.916  59.803  1.00  0.00           H  
ATOM    869  CD2 TYR    54      81.664  46.696  61.524  1.00  0.00           C  
ATOM    870  HD2 TYR    54      82.474  47.051  62.144  1.00  0.00           H  
ATOM    871  C   TYR    54      80.626  44.377  64.637  1.00  0.00           C  
ATOM    872  O   TYR    54      80.567  43.729  65.672  1.00  0.00           O  
ATOM    873  N   HIE    55      81.679  44.319  63.749  1.00  0.00           N  
ATOM    874  H   HIE    55      81.587  44.815  62.875  1.00  0.00           H  
ATOM    875  CA  HIE    55      82.743  43.326  63.792  1.00  0.00           C  
ATOM    876  HA  HIE    55      82.227  42.382  63.616  1.00  0.00           H  
ATOM    877  CB  HIE    55      83.469  43.564  62.445  1.00  0.00           C  
ATOM    878  HB2 HIE    55      82.802  43.618  61.585  1.00  0.00           H  
ATOM    879  HB3 HIE    55      84.030  44.499  62.455  1.00  0.00           H  
ATOM    880  CG  HIE    55      84.494  42.490  62.093  1.00  0.00           C  
ATOM    881  ND1 HIE    55      84.242  41.195  61.760  1.00  0.00           N  
ATOM    882  CE1 HIE    55      85.379  40.587  61.583  1.00  0.00           C  
ATOM    883  HE1 HIE    55      85.434  39.536  61.338  1.00  0.00           H  
ATOM    884  NE2 HIE    55      86.403  41.410  61.848  1.00  0.00           N  
ATOM    885  HE2 HIE    55      87.377  41.146  61.896  1.00  0.00           H  
ATOM    886  CD2 HIE    55      85.849  42.616  62.089  1.00  0.00           C  
ATOM    887  HD2 HIE    55      86.442  43.493  62.305  1.00  0.00           H  
ATOM    888  C   HIE    55      83.611  43.357  65.055  1.00  0.00           C  
ATOM    889  O   HIE    55      84.526  44.140  65.033  1.00  0.00           O  
ATOM    890  N   PHE    56      83.274  42.624  66.090  1.00  0.00           N  
ATOM    891  H   PHE    56      82.705  41.804  65.938  1.00  0.00           H  
ATOM    892  CA  PHE    56      83.849  42.609  67.471  1.00  0.00           C  
ATOM    893  HA  PHE    56      83.363  41.809  68.030  1.00  0.00           H  
ATOM    894  CB  PHE    56      85.359  42.178  67.446  1.00  0.00           C  
ATOM    895  HB2 PHE    56      85.955  42.984  67.016  1.00  0.00           H  
ATOM    896  HB3 PHE    56      85.786  41.907  68.411  1.00  0.00           H  
ATOM    897  CG  PHE    56      85.521  40.931  66.547  1.00  0.00           C  
ATOM    898  CD1 PHE    56      86.373  40.850  65.386  1.00  0.00           C  
ATOM    899  HD1 PHE    56      86.796  41.737  64.937  1.00  0.00           H  
ATOM    900  CE1 PHE    56      86.684  39.637  64.856  1.00  0.00           C  
ATOM    901  HE1 PHE    56      87.354  39.573  64.012  1.00  0.00           H  
ATOM    902  CZ  PHE    56      86.294  38.441  65.519  1.00  0.00           C  
ATOM    903  HZ  PHE    56      86.599  37.463  65.179  1.00  0.00           H  
ATOM    904  CE2 PHE    56      85.590  38.506  66.680  1.00  0.00           C  
ATOM    905  HE2 PHE    56      85.364  37.587  67.201  1.00  0.00           H  
ATOM    906  CD2 PHE    56      85.235  39.711  67.206  1.00  0.00           C  
ATOM    907  HD2 PHE    56      84.780  39.677  68.185  1.00  0.00           H  
ATOM    908  C   PHE    56      83.636  43.905  68.259  1.00  0.00           C  
ATOM    909  O   PHE    56      84.370  44.142  69.208  1.00  0.00           O  
ATOM    910  N   GLN    57      82.767  44.767  67.668  1.00  0.00           N  
ATOM    911  H   GLN    57      82.249  44.515  66.839  1.00  0.00           H  
ATOM    912  CA  GLN    57      82.581  46.095  68.225  1.00  0.00           C  
ATOM    913  HA  GLN    57      83.131  46.159  69.164  1.00  0.00           H  
ATOM    914  CB  GLN    57      83.256  47.092  67.220  1.00  0.00           C  
ATOM    915  HB2 GLN    57      83.148  48.045  67.737  1.00  0.00           H  
ATOM    916  HB3 GLN    57      84.310  46.816  67.196  1.00  0.00           H  
ATOM    917  CG  GLN    57      82.667  47.280  65.785  1.00  0.00           C  
ATOM    918  HG2 GLN    57      82.639  46.222  65.525  1.00  0.00           H  
ATOM    919  HG3 GLN    57      81.635  47.632  65.794  1.00  0.00           H  
ATOM    920  CD  GLN    57      83.608  48.065  64.834  1.00  0.00           C  
ATOM    921  OE1 GLN    57      84.238  47.561  63.902  1.00  0.00           O  
ATOM    922  NE2 GLN    57      83.756  49.357  64.962  1.00  0.00           N  
ATOM    923 HE21 GLN    57      84.471  49.812  64.411  1.00  0.00           H  
ATOM    924 HE22 GLN    57      83.265  49.855  65.691  1.00  0.00           H  
ATOM    925  C   GLN    57      81.110  46.480  68.527  1.00  0.00           C  
ATOM    926  O   GLN    57      80.232  46.008  67.784  1.00  0.00           O  
ATOM    927  N   GLN    58      80.912  47.477  69.367  1.00  0.00           N  
ATOM    928  H   GLN    58      81.682  47.917  69.850  1.00  0.00           H  
ATOM    929  CA  GLN    58      79.604  48.093  69.584  1.00  0.00           C  
ATOM    930  HA  GLN    58      78.807  47.806  68.898  1.00  0.00           H  
ATOM    931  CB  GLN    58      79.215  47.874  71.033  1.00  0.00           C  
ATOM    932  HB2 GLN    58      79.168  46.800  71.211  1.00  0.00           H  
ATOM    933  HB3 GLN    58      79.962  48.255  71.729  1.00  0.00           H  
ATOM    934  CG  GLN    58      77.894  48.534  71.378  1.00  0.00           C  
ATOM    935  HG2 GLN    58      78.208  49.557  71.582  1.00  0.00           H  
ATOM    936  HG3 GLN    58      77.140  48.636  70.598  1.00  0.00           H  
ATOM    937  CD  GLN    58      77.347  47.806  72.558  1.00  0.00           C  
ATOM    938  OE1 GLN    58      78.020  47.532  73.562  1.00  0.00           O  
ATOM    939  NE2 GLN    58      76.091  47.434  72.496  1.00  0.00           N  
ATOM    940 HE21 GLN    58      75.857  46.863  73.296  1.00  0.00           H  
ATOM    941 HE22 GLN    58      75.495  47.544  71.689  1.00  0.00           H  
ATOM    942  C   GLN    58      79.756  49.615  69.353  1.00  0.00           C  
ATOM    943  O   GLN    58      80.746  50.227  69.758  1.00  0.00           O  
ATOM    944  N   VAL    59      78.707  50.340  68.817  1.00  0.00           N  
ATOM    945  H   VAL    59      77.814  49.911  68.619  1.00  0.00           H  
ATOM    946  CA  VAL    59      78.606  51.788  68.478  1.00  0.00           C  
ATOM    947  HA  VAL    59      79.470  52.348  68.834  1.00  0.00           H  
ATOM    948  CB  VAL    59      78.338  52.024  66.937  1.00  0.00           C  
ATOM    949  HB  VAL    59      78.111  53.090  66.950  1.00  0.00           H  
ATOM    950  CG1 VAL    59      79.627  52.080  66.132  1.00  0.00           C  
ATOM    951 HG11 VAL    59      80.262  52.811  66.632  1.00  0.00           H  
ATOM    952 HG12 VAL    59      80.041  51.072  66.124  1.00  0.00           H  
ATOM    953 HG13 VAL    59      79.549  52.412  65.097  1.00  0.00           H  
ATOM    954  CG2 VAL    59      77.164  51.415  66.103  1.00  0.00           C  
ATOM    955 HG21 VAL    59      77.380  50.354  65.976  1.00  0.00           H  
ATOM    956 HG22 VAL    59      76.198  51.554  66.589  1.00  0.00           H  
ATOM    957 HG23 VAL    59      77.067  51.816  65.095  1.00  0.00           H  
ATOM    958  C   VAL    59      77.519  52.500  69.232  1.00  0.00           C  
ATOM    959  O   VAL    59      76.444  51.925  69.445  1.00  0.00           O  
ATOM    960  N   GLU    60      77.826  53.681  69.747  1.00  0.00           N  
ATOM    961  H   GLU    60      78.561  54.233  69.328  1.00  0.00           H  
ATOM    962  CA  GLU    60      76.970  54.484  70.675  1.00  0.00           C  
ATOM    963  HA  GLU    60      76.591  53.863  71.488  1.00  0.00           H  
ATOM    964  CB  GLU    60      77.850  55.534  71.417  1.00  0.00           C  
ATOM    965  HB2 GLU    60      78.258  56.137  70.606  1.00  0.00           H  
ATOM    966  HB3 GLU    60      77.251  56.192  72.045  1.00  0.00           H  
ATOM    967  CG  GLU    60      79.111  55.085  72.154  1.00  0.00           C  
ATOM    968  HG2 GLU    60      79.641  54.300  71.615  1.00  0.00           H  
ATOM    969  HG3 GLU    60      79.787  55.939  72.205  1.00  0.00           H  
ATOM    970  CD  GLU    60      78.762  54.503  73.508  1.00  0.00           C  
ATOM    971  OE1 GLU    60      79.693  54.115  74.260  1.00  0.00           O  
ATOM    972  OE2 GLU    60      77.575  54.364  73.821  1.00  0.00           O  
ATOM    973  C   GLU    60      75.762  55.111  70.062  1.00  0.00           C  
ATOM    974  O   GLU    60      75.544  56.354  70.065  1.00  0.00           O  
ATOM    975  N   ALA    61      74.915  54.315  69.438  1.00  0.00           N  
ATOM    976  H   ALA    61      75.239  53.358  69.451  1.00  0.00           H  
ATOM    977  CA  ALA    61      73.738  54.689  68.717  1.00  0.00           C  
ATOM    978  HA  ALA    61      73.301  55.575  69.177  1.00  0.00           H  
ATOM    979  CB  ALA    61      74.232  54.992  67.322  1.00  0.00           C  
ATOM    980  HB1 ALA    61      73.411  55.297  66.672  1.00  0.00           H  
ATOM    981  HB2 ALA    61      75.023  55.741  67.290  1.00  0.00           H  
ATOM    982  HB3 ALA    61      74.650  54.072  66.913  1.00  0.00           H  
ATOM    983  C   ALA    61      72.599  53.612  68.693  1.00  0.00           C  
ATOM    984  O   ALA    61      72.956  52.397  68.618  1.00  0.00           O  
ATOM    985  N   ARG    62      71.324  54.084  68.628  1.00  0.00           N  
ATOM    986  H   ARG    62      71.165  55.074  68.506  1.00  0.00           H  
ATOM    987  CA  ARG    62      70.176  53.155  68.358  1.00  0.00           C  
ATOM    988  HA  ARG    62      70.334  52.364  69.091  1.00  0.00           H  
ATOM    989  CB  ARG    62      68.793  53.930  68.473  1.00  0.00           C  
ATOM    990  HB2 ARG    62      68.887  54.762  67.775  1.00  0.00           H  
ATOM    991  HB3 ARG    62      68.038  53.230  68.116  1.00  0.00           H  
ATOM    992  CG  ARG    62      68.399  54.392  69.849  1.00  0.00           C  
ATOM    993  HG2 ARG    62      68.287  53.522  70.496  1.00  0.00           H  
ATOM    994  HG3 ARG    62      69.218  54.959  70.291  1.00  0.00           H  
ATOM    995  CD  ARG    62      67.211  55.369  69.975  1.00  0.00           C  
ATOM    996  HD2 ARG    62      66.444  55.021  69.283  1.00  0.00           H  
ATOM    997  HD3 ARG    62      66.844  55.371  71.001  1.00  0.00           H  
ATOM    998  NE  ARG    62      67.650  56.819  69.635  1.00  0.00           N  
ATOM    999  HE  ARG    62      68.600  57.061  69.877  1.00  0.00           H  
ATOM   1000  CZ  ARG    62      67.027  57.849  69.278  1.00  0.00           C  
ATOM   1001  NH1 ARG    62      65.757  57.973  69.006  1.00  0.00           N  
ATOM   1002 HH11 ARG    62      65.183  57.179  69.250  1.00  0.00           H  
ATOM   1003 HH12 ARG    62      65.315  58.826  68.695  1.00  0.00           H  
ATOM   1004  NH2 ARG    62      67.702  58.933  69.072  1.00  0.00           N  
ATOM   1005 HH21 ARG    62      68.706  58.887  69.173  1.00  0.00           H  
ATOM   1006 HH22 ARG    62      67.207  59.814  69.046  1.00  0.00           H  
ATOM   1007  C   ARG    62      70.336  52.488  66.944  1.00  0.00           C  
ATOM   1008  O   ARG    62      70.449  53.242  65.988  1.00  0.00           O  
ATOM   1009  N   GLY    63      70.109  51.155  66.847  1.00  0.00           N  
ATOM   1010  H   GLY    63      70.112  50.677  67.737  1.00  0.00           H  
ATOM   1011  CA  GLY    63      70.281  50.344  65.626  1.00  0.00           C  
ATOM   1012  HA2 GLY    63      71.335  50.074  65.686  1.00  0.00           H  
ATOM   1013  HA3 GLY    63      69.695  49.438  65.778  1.00  0.00           H  
ATOM   1014  C   GLY    63      69.881  50.988  64.200  1.00  0.00           C  
ATOM   1015  O   GLY    63      70.398  50.575  63.145  1.00  0.00           O  
ATOM   1016  N   ALA    64      68.851  51.810  64.175  1.00  0.00           N  
ATOM   1017  H   ALA    64      68.391  52.027  65.047  1.00  0.00           H  
ATOM   1018  CA  ALA    64      68.402  52.460  63.020  1.00  0.00           C  
ATOM   1019  HA  ALA    64      67.846  51.786  62.369  1.00  0.00           H  
ATOM   1020  CB  ALA    64      67.463  53.575  63.419  1.00  0.00           C  
ATOM   1021  HB1 ALA    64      67.139  54.256  62.633  1.00  0.00           H  
ATOM   1022  HB2 ALA    64      66.626  53.045  63.873  1.00  0.00           H  
ATOM   1023  HB3 ALA    64      67.960  54.237  64.129  1.00  0.00           H  
ATOM   1024  C   ALA    64      69.543  53.125  62.201  1.00  0.00           C  
ATOM   1025  O   ALA    64      69.364  53.286  60.989  1.00  0.00           O  
ATOM   1026  N   VAL    65      70.660  53.409  62.827  1.00  0.00           N  
ATOM   1027  H   VAL    65      70.675  53.226  63.820  1.00  0.00           H  
ATOM   1028  CA  VAL    65      71.968  53.951  62.303  1.00  0.00           C  
ATOM   1029  HA  VAL    65      71.704  54.944  61.938  1.00  0.00           H  
ATOM   1030  CB  VAL    65      72.896  54.065  63.446  1.00  0.00           C  
ATOM   1031  HB  VAL    65      72.395  54.417  64.347  1.00  0.00           H  
ATOM   1032  CG1 VAL    65      73.459  52.716  63.946  1.00  0.00           C  
ATOM   1033 HG11 VAL    65      74.000  52.855  64.881  1.00  0.00           H  
ATOM   1034 HG12 VAL    65      72.691  51.978  64.181  1.00  0.00           H  
ATOM   1035 HG13 VAL    65      74.163  52.294  63.229  1.00  0.00           H  
ATOM   1036  CG2 VAL    65      73.976  55.099  63.312  1.00  0.00           C  
ATOM   1037 HG21 VAL    65      74.689  54.905  62.510  1.00  0.00           H  
ATOM   1038 HG22 VAL    65      73.543  56.092  63.200  1.00  0.00           H  
ATOM   1039 HG23 VAL    65      74.432  55.177  64.299  1.00  0.00           H  
ATOM   1040  C   VAL    65      72.648  53.190  61.148  1.00  0.00           C  
ATOM   1041  O   VAL    65      73.402  53.754  60.335  1.00  0.00           O  
ATOM   1042  N   PHE    66      72.198  51.960  61.020  1.00  0.00           N  
ATOM   1043  H   PHE    66      71.663  51.474  61.726  1.00  0.00           H  
ATOM   1044  CA  PHE    66      72.644  51.093  59.863  1.00  0.00           C  
ATOM   1045  HA  PHE    66      73.535  51.550  59.432  1.00  0.00           H  
ATOM   1046  CB  PHE    66      73.053  49.681  60.436  1.00  0.00           C  
ATOM   1047  HB2 PHE    66      73.798  49.862  61.211  1.00  0.00           H  
ATOM   1048  HB3 PHE    66      72.167  49.237  60.889  1.00  0.00           H  
ATOM   1049  CG  PHE    66      73.497  48.718  59.356  1.00  0.00           C  
ATOM   1050  CD1 PHE    66      72.655  47.670  58.963  1.00  0.00           C  
ATOM   1051  HD1 PHE    66      71.653  47.513  59.334  1.00  0.00           H  
ATOM   1052  CE1 PHE    66      73.072  46.699  58.020  1.00  0.00           C  
ATOM   1053  HE1 PHE    66      72.461  45.844  57.771  1.00  0.00           H  
ATOM   1054  CZ  PHE    66      74.270  46.818  57.447  1.00  0.00           C  
ATOM   1055  HZ  PHE    66      74.471  46.157  56.618  1.00  0.00           H  
ATOM   1056  CE2 PHE    66      75.172  47.851  57.751  1.00  0.00           C  
ATOM   1057  HE2 PHE    66      76.171  47.963  57.356  1.00  0.00           H  
ATOM   1058  CD2 PHE    66      74.775  48.791  58.718  1.00  0.00           C  
ATOM   1059  HD2 PHE    66      75.516  49.536  58.968  1.00  0.00           H  
ATOM   1060  C   PHE    66      71.537  51.034  58.836  1.00  0.00           C  
ATOM   1061  O   PHE    66      71.848  51.148  57.675  1.00  0.00           O  
ATOM   1062  N   TRP    67      70.267  50.854  59.185  1.00  0.00           N  
ATOM   1063  H   TRP    67      70.076  50.890  60.176  1.00  0.00           H  
ATOM   1064  CA  TRP    67      69.174  50.363  58.375  1.00  0.00           C  
ATOM   1065  HA  TRP    67      69.650  49.702  57.650  1.00  0.00           H  
ATOM   1066  CB  TRP    67      68.163  49.650  59.283  1.00  0.00           C  
ATOM   1067  HB2 TRP    67      67.916  50.294  60.127  1.00  0.00           H  
ATOM   1068  HB3 TRP    67      67.200  49.499  58.796  1.00  0.00           H  
ATOM   1069  CG  TRP    67      68.554  48.267  59.797  1.00  0.00           C  
ATOM   1070  CD1 TRP    67      68.895  48.040  61.079  1.00  0.00           C  
ATOM   1071  HD1 TRP    67      68.992  48.701  61.928  1.00  0.00           H  
ATOM   1072  NE1 TRP    67      68.753  46.686  61.299  1.00  0.00           N  
ATOM   1073  HE1 TRP    67      69.046  46.348  62.204  1.00  0.00           H  
ATOM   1074  CE2 TRP    67      68.602  45.925  60.207  1.00  0.00           C  
ATOM   1075  CZ2 TRP    67      68.470  44.559  59.946  1.00  0.00           C  
ATOM   1076  HZ2 TRP    67      68.444  43.825  60.738  1.00  0.00           H  
ATOM   1077  CH2 TRP    67      68.315  44.146  58.653  1.00  0.00           C  
ATOM   1078  HH2 TRP    67      68.105  43.117  58.404  1.00  0.00           H  
ATOM   1079  CZ3 TRP    67      68.205  45.118  57.621  1.00  0.00           C  
ATOM   1080  HZ3 TRP    67      68.099  44.766  56.606  1.00  0.00           H  
ATOM   1081  CE3 TRP    67      68.535  46.479  57.875  1.00  0.00           C  
ATOM   1082  HE3 TRP    67      68.390  47.162  57.051  1.00  0.00           H  
ATOM   1083  CD2 TRP    67      68.647  46.948  59.201  1.00  0.00           C  
ATOM   1084  C   TRP    67      68.355  51.445  57.631  1.00  0.00           C  
ATOM   1085  O   TRP    67      67.932  51.258  56.509  1.00  0.00           O  
ATOM   1086  N   GLU    68      68.190  52.606  58.248  1.00  0.00           N  
ATOM   1087  H   GLU    68      68.616  52.575  59.163  1.00  0.00           H  
ATOM   1088  CA  GLU    68      67.651  53.861  57.716  1.00  0.00           C  
ATOM   1089  HA  GLU    68      66.763  53.626  57.128  1.00  0.00           H  
ATOM   1090  CB  GLU    68      67.281  54.935  58.757  1.00  0.00           C  
ATOM   1091  HB2 GLU    68      68.026  55.077  59.540  1.00  0.00           H  
ATOM   1092  HB3 GLU    68      67.137  55.884  58.241  1.00  0.00           H  
ATOM   1093  CG  GLU    68      65.989  54.641  59.528  1.00  0.00           C  
ATOM   1094  HG2 GLU    68      65.141  55.074  58.997  1.00  0.00           H  
ATOM   1095  HG3 GLU    68      65.876  53.579  59.748  1.00  0.00           H  
ATOM   1096  CD  GLU    68      65.795  55.506  60.820  1.00  0.00           C  
ATOM   1097  OE1 GLU    68      66.710  56.309  61.185  1.00  0.00           O  
ATOM   1098  OE2 GLU    68      64.877  55.134  61.599  1.00  0.00           O  
ATOM   1099  C   GLU    68      68.510  54.344  56.570  1.00  0.00           C  
ATOM   1100  O   GLU    68      67.977  54.515  55.450  1.00  0.00           O  
ATOM   1101  N   PRO    69      69.852  54.642  56.785  1.00  0.00           N  
ATOM   1102  CD  PRO    69      70.607  54.741  58.073  1.00  0.00           C  
ATOM   1103  HD2 PRO    69      70.858  53.799  58.560  1.00  0.00           H  
ATOM   1104  HD3 PRO    69      70.141  55.344  58.852  1.00  0.00           H  
ATOM   1105  CG  PRO    69      71.835  55.534  57.710  1.00  0.00           C  
ATOM   1106  HG2 PRO    69      72.631  55.309  58.420  1.00  0.00           H  
ATOM   1107  HG3 PRO    69      71.567  56.585  57.814  1.00  0.00           H  
ATOM   1108  CB  PRO    69      72.128  55.090  56.292  1.00  0.00           C  
ATOM   1109  HB2 PRO    69      72.732  54.186  56.373  1.00  0.00           H  
ATOM   1110  HB3 PRO    69      72.702  55.834  55.740  1.00  0.00           H  
ATOM   1111  CA  PRO    69      70.824  54.884  55.697  1.00  0.00           C  
ATOM   1112  HA  PRO    69      70.579  55.813  55.183  1.00  0.00           H  
ATOM   1113  C   PRO    69      70.936  53.811  54.630  1.00  0.00           C  
ATOM   1114  O   PRO    69      71.178  54.134  53.469  1.00  0.00           O  
ATOM   1115  N   LEU    70      70.793  52.509  55.017  1.00  0.00           N  
ATOM   1116  H   LEU    70      70.685  52.216  55.977  1.00  0.00           H  
ATOM   1117  CA  LEU    70      70.855  51.403  54.069  1.00  0.00           C  
ATOM   1118  HA  LEU    70      71.755  51.513  53.464  1.00  0.00           H  
ATOM   1119  CB  LEU    70      70.982  50.093  54.785  1.00  0.00           C  
ATOM   1120  HB2 LEU    70      71.725  50.185  55.577  1.00  0.00           H  
ATOM   1121  HB3 LEU    70      70.072  49.887  55.348  1.00  0.00           H  
ATOM   1122  CG  LEU    70      71.313  48.854  53.931  1.00  0.00           C  
ATOM   1123  HG  LEU    70      70.482  48.599  53.273  1.00  0.00           H  
ATOM   1124  CD1 LEU    70      72.518  49.092  52.994  1.00  0.00           C  
ATOM   1125 HD11 LEU    70      72.859  48.203  52.463  1.00  0.00           H  
ATOM   1126 HD12 LEU    70      72.357  49.838  52.215  1.00  0.00           H  
ATOM   1127 HD13 LEU    70      73.374  49.424  53.581  1.00  0.00           H  
ATOM   1128  CD2 LEU    70      71.533  47.702  54.941  1.00  0.00           C  
ATOM   1129 HD21 LEU    70      72.304  48.005  55.649  1.00  0.00           H  
ATOM   1130 HD22 LEU    70      70.672  47.525  55.585  1.00  0.00           H  
ATOM   1131 HD23 LEU    70      71.760  46.753  54.455  1.00  0.00           H  
ATOM   1132  C   LEU    70      69.638  51.501  53.181  1.00  0.00           C  
ATOM   1133  O   LEU    70      69.814  51.418  51.940  1.00  0.00           O  
ATOM   1134  N   LEU    71      68.431  51.773  53.767  1.00  0.00           N  
ATOM   1135  H   LEU    71      68.387  51.777  54.776  1.00  0.00           H  
ATOM   1136  CA  LEU    71      67.226  52.048  52.975  1.00  0.00           C  
ATOM   1137  HA  LEU    71      67.072  51.128  52.410  1.00  0.00           H  
ATOM   1138  CB  LEU    71      66.041  52.085  54.024  1.00  0.00           C  
ATOM   1139  HB2 LEU    71      66.013  51.093  54.475  1.00  0.00           H  
ATOM   1140  HB3 LEU    71      66.198  52.788  54.842  1.00  0.00           H  
ATOM   1141  CG  LEU    71      64.703  52.339  53.376  1.00  0.00           C  
ATOM   1142  HG  LEU    71      64.719  53.367  53.014  1.00  0.00           H  
ATOM   1143  CD1 LEU    71      64.278  51.515  52.179  1.00  0.00           C  
ATOM   1144 HD11 LEU    71      64.235  50.436  52.323  1.00  0.00           H  
ATOM   1145 HD12 LEU    71      63.311  51.895  51.848  1.00  0.00           H  
ATOM   1146 HD13 LEU    71      64.959  51.685  51.345  1.00  0.00           H  
ATOM   1147  CD2 LEU    71      63.618  52.160  54.392  1.00  0.00           C  
ATOM   1148 HD21 LEU    71      63.851  52.620  55.352  1.00  0.00           H  
ATOM   1149 HD22 LEU    71      62.681  52.612  54.068  1.00  0.00           H  
ATOM   1150 HD23 LEU    71      63.581  51.089  54.595  1.00  0.00           H  
ATOM   1151  C   LEU    71      67.262  53.200  52.009  1.00  0.00           C  
ATOM   1152  O   LEU    71      66.862  53.075  50.836  1.00  0.00           O  
ATOM   1153  N   PHE    72      67.818  54.322  52.400  1.00  0.00           N  
ATOM   1154  H   PHE    72      68.113  54.321  53.366  1.00  0.00           H  
ATOM   1155  CA  PHE    72      68.071  55.448  51.440  1.00  0.00           C  
ATOM   1156  HA  PHE    72      67.126  55.700  50.958  1.00  0.00           H  
ATOM   1157  CB  PHE    72      68.573  56.656  52.248  1.00  0.00           C  
ATOM   1158  HB2 PHE    72      68.080  56.614  53.219  1.00  0.00           H  
ATOM   1159  HB3 PHE    72      69.640  56.547  52.443  1.00  0.00           H  
ATOM   1160  CG  PHE    72      68.239  57.985  51.543  1.00  0.00           C  
ATOM   1161  CD1 PHE    72      67.149  58.761  51.954  1.00  0.00           C  
ATOM   1162  HD1 PHE    72      66.596  58.364  52.793  1.00  0.00           H  
ATOM   1163  CE1 PHE    72      66.696  59.953  51.318  1.00  0.00           C  
ATOM   1164  HE1 PHE    72      65.860  60.436  51.803  1.00  0.00           H  
ATOM   1165  CZ  PHE    72      67.450  60.487  50.260  1.00  0.00           C  
ATOM   1166  HZ  PHE    72      67.159  61.361  49.697  1.00  0.00           H  
ATOM   1167  CE2 PHE    72      68.655  59.749  49.835  1.00  0.00           C  
ATOM   1168  HE2 PHE    72      69.125  60.146  48.947  1.00  0.00           H  
ATOM   1169  CD2 PHE    72      69.041  58.510  50.455  1.00  0.00           C  
ATOM   1170  HD2 PHE    72      69.886  57.956  50.076  1.00  0.00           H  
ATOM   1171  C   PHE    72      68.986  55.098  50.296  1.00  0.00           C  
ATOM   1172  O   PHE    72      68.699  55.259  49.125  1.00  0.00           O  
ATOM   1173  N   ALA    73      70.162  54.569  50.652  1.00  0.00           N  
ATOM   1174  H   ALA    73      70.441  54.513  51.621  1.00  0.00           H  
ATOM   1175  CA  ALA    73      71.171  54.221  49.613  1.00  0.00           C  
ATOM   1176  HA  ALA    73      71.448  55.145  49.105  1.00  0.00           H  
ATOM   1177  CB  ALA    73      72.446  53.714  50.236  1.00  0.00           C  
ATOM   1178  HB1 ALA    73      72.298  52.667  50.497  1.00  0.00           H  
ATOM   1179  HB2 ALA    73      73.269  53.791  49.526  1.00  0.00           H  
ATOM   1180  HB3 ALA    73      72.535  54.258  51.177  1.00  0.00           H  
ATOM   1181  C   ALA    73      70.616  53.164  48.577  1.00  0.00           C  
ATOM   1182  O   ALA    73      70.898  53.283  47.367  1.00  0.00           O  
ATOM   1183  N   ILE    74      69.782  52.174  48.934  1.00  0.00           N  
ATOM   1184  H   ILE    74      69.780  51.994  49.928  1.00  0.00           H  
ATOM   1185  CA  ILE    74      68.966  51.500  48.019  1.00  0.00           C  
ATOM   1186  HA  ILE    74      69.621  51.098  47.246  1.00  0.00           H  
ATOM   1187  CB  ILE    74      68.237  50.389  48.810  1.00  0.00           C  
ATOM   1188  HB  ILE    74      67.622  50.982  49.487  1.00  0.00           H  
ATOM   1189  CG2 ILE    74      67.316  49.682  47.808  1.00  0.00           C  
ATOM   1190 HG21 ILE    74      67.799  49.473  46.854  1.00  0.00           H  
ATOM   1191 HG22 ILE    74      66.893  48.741  48.159  1.00  0.00           H  
ATOM   1192 HG23 ILE    74      66.451  50.310  47.592  1.00  0.00           H  
ATOM   1193  CG1 ILE    74      69.203  49.451  49.533  1.00  0.00           C  
ATOM   1194 HG12 ILE    74      70.217  49.821  49.688  1.00  0.00           H  
ATOM   1195 HG13 ILE    74      68.792  49.319  50.534  1.00  0.00           H  
ATOM   1196  CD1 ILE    74      69.524  48.127  48.851  1.00  0.00           C  
ATOM   1197 HD11 ILE    74      70.297  47.594  49.405  1.00  0.00           H  
ATOM   1198 HD12 ILE    74      68.592  47.563  48.805  1.00  0.00           H  
ATOM   1199 HD13 ILE    74      70.013  48.286  47.891  1.00  0.00           H  
ATOM   1200  C   ILE    74      68.010  52.322  47.295  1.00  0.00           C  
ATOM   1201  O   ILE    74      68.000  52.244  46.069  1.00  0.00           O  
ATOM   1202  N   ALA    75      67.222  53.209  47.918  1.00  0.00           N  
ATOM   1203  H   ALA    75      67.203  53.367  48.915  1.00  0.00           H  
ATOM   1204  CA  ALA    75      66.230  54.059  47.167  1.00  0.00           C  
ATOM   1205  HA  ALA    75      65.429  53.453  46.744  1.00  0.00           H  
ATOM   1206  CB  ALA    75      65.476  54.804  48.347  1.00  0.00           C  
ATOM   1207  HB1 ALA    75      65.001  54.041  48.964  1.00  0.00           H  
ATOM   1208  HB2 ALA    75      66.309  55.275  48.869  1.00  0.00           H  
ATOM   1209  HB3 ALA    75      64.796  55.618  48.098  1.00  0.00           H  
ATOM   1210  C   ALA    75      66.821  54.940  46.103  1.00  0.00           C  
ATOM   1211  O   ALA    75      66.331  54.977  44.983  1.00  0.00           O  
ATOM   1212  N   LEU    76      68.008  55.533  46.222  1.00  0.00           N  
ATOM   1213  H   LEU    76      68.540  55.200  47.013  1.00  0.00           H  
ATOM   1214  CA  LEU    76      68.822  56.205  45.190  1.00  0.00           C  
ATOM   1215  HA  LEU    76      68.359  57.090  44.755  1.00  0.00           H  
ATOM   1216  CB  LEU    76      70.126  56.651  45.949  1.00  0.00           C  
ATOM   1217  HB2 LEU    76      70.489  55.858  46.603  1.00  0.00           H  
ATOM   1218  HB3 LEU    76      70.913  56.772  45.204  1.00  0.00           H  
ATOM   1219  CG  LEU    76      70.053  58.032  46.674  1.00  0.00           C  
ATOM   1220  HG  LEU    76      69.148  58.060  47.281  1.00  0.00           H  
ATOM   1221  CD1 LEU    76      71.278  57.968  47.625  1.00  0.00           C  
ATOM   1222 HD11 LEU    76      71.213  58.880  48.219  1.00  0.00           H  
ATOM   1223 HD12 LEU    76      71.303  57.050  48.212  1.00  0.00           H  
ATOM   1224 HD13 LEU    76      72.118  57.998  46.931  1.00  0.00           H  
ATOM   1225  CD2 LEU    76      70.028  59.165  45.708  1.00  0.00           C  
ATOM   1226 HD21 LEU    76      69.731  60.047  46.275  1.00  0.00           H  
ATOM   1227 HD22 LEU    76      70.961  59.395  45.192  1.00  0.00           H  
ATOM   1228 HD23 LEU    76      69.240  59.105  44.958  1.00  0.00           H  
ATOM   1229  C   LEU    76      69.196  55.361  43.980  1.00  0.00           C  
ATOM   1230  O   LEU    76      68.983  55.866  42.892  1.00  0.00           O  
ATOM   1231  N   CYS    77      69.531  54.106  44.103  1.00  0.00           N  
ATOM   1232  H   CYS    77      69.542  53.799  45.065  1.00  0.00           H  
ATOM   1233  CA  CYS    77      69.944  53.205  43.002  1.00  0.00           C  
ATOM   1234  HA  CYS    77      70.597  53.752  42.321  1.00  0.00           H  
ATOM   1235  CB  CYS    77      70.849  52.099  43.547  1.00  0.00           C  
ATOM   1236  HB2 CYS    77      70.407  51.729  44.472  1.00  0.00           H  
ATOM   1237  HB3 CYS    77      70.794  51.392  42.720  1.00  0.00           H  
ATOM   1238  SG  CYS    77      72.508  52.585  43.867  1.00  0.00           S  
ATOM   1239  HG  CYS    77      72.252  53.501  44.807  1.00  0.00           H  
ATOM   1240  C   CYS    77      68.641  52.682  42.370  1.00  0.00           C  
ATOM   1241  O   CYS    77      68.519  52.686  41.154  1.00  0.00           O  
ATOM   1242  N   GLU    78      67.562  52.386  43.144  1.00  0.00           N  
ATOM   1243  H   GLU    78      67.789  52.435  44.127  1.00  0.00           H  
ATOM   1244  CA  GLU    78      66.259  52.030  42.677  1.00  0.00           C  
ATOM   1245  HA  GLU    78      66.327  51.200  41.974  1.00  0.00           H  
ATOM   1246  CB  GLU    78      65.435  51.455  43.825  1.00  0.00           C  
ATOM   1247  HB2 GLU    78      65.317  52.277  44.531  1.00  0.00           H  
ATOM   1248  HB3 GLU    78      64.415  51.285  43.482  1.00  0.00           H  
ATOM   1249  CG  GLU    78      65.964  50.112  44.462  1.00  0.00           C  
ATOM   1250  HG2 GLU    78      67.048  50.061  44.562  1.00  0.00           H  
ATOM   1251  HG3 GLU    78      65.586  50.113  45.485  1.00  0.00           H  
ATOM   1252  CD  GLU    78      65.572  48.948  43.579  1.00  0.00           C  
ATOM   1253  OE1 GLU    78      66.352  48.702  42.639  1.00  0.00           O  
ATOM   1254  OE2 GLU    78      64.475  48.342  43.744  1.00  0.00           O  
ATOM   1255  C   GLU    78      65.602  53.155  41.902  1.00  0.00           C  
ATOM   1256  O   GLU    78      65.124  52.827  40.844  1.00  0.00           O  
ATOM   1257  N   ALA    79      65.613  54.353  42.411  1.00  0.00           N  
ATOM   1258  H   ALA    79      65.946  54.446  43.360  1.00  0.00           H  
ATOM   1259  CA  ALA    79      65.276  55.630  41.727  1.00  0.00           C  
ATOM   1260  HA  ALA    79      64.207  55.566  41.524  1.00  0.00           H  
ATOM   1261  CB  ALA    79      65.310  56.805  42.702  1.00  0.00           C  
ATOM   1262  HB1 ALA    79      64.524  56.522  43.403  1.00  0.00           H  
ATOM   1263  HB2 ALA    79      66.286  56.966  43.160  1.00  0.00           H  
ATOM   1264  HB3 ALA    79      64.960  57.631  42.083  1.00  0.00           H  
ATOM   1265  C   ALA    79      66.020  55.948  40.391  1.00  0.00           C  
ATOM   1266  O   ALA    79      65.553  56.724  39.527  1.00  0.00           O  
ATOM   1267  N   TYR    80      67.240  55.371  40.311  1.00  0.00           N  
ATOM   1268  H   TYR    80      67.540  54.959  41.183  1.00  0.00           H  
ATOM   1269  CA  TYR    80      68.206  55.477  39.173  1.00  0.00           C  
ATOM   1270  HA  TYR    80      67.810  56.377  38.703  1.00  0.00           H  
ATOM   1271  CB  TYR    80      69.672  55.658  39.702  1.00  0.00           C  
ATOM   1272  HB2 TYR    80      69.670  56.480  40.417  1.00  0.00           H  
ATOM   1273  HB3 TYR    80      70.031  54.798  40.268  1.00  0.00           H  
ATOM   1274  CG  TYR    80      70.743  55.938  38.712  1.00  0.00           C  
ATOM   1275  CD1 TYR    80      71.648  54.945  38.162  1.00  0.00           C  
ATOM   1276  HD1 TYR    80      71.660  53.941  38.558  1.00  0.00           H  
ATOM   1277  CE1 TYR    80      72.620  55.328  37.212  1.00  0.00           C  
ATOM   1278  HE1 TYR    80      73.262  54.548  36.829  1.00  0.00           H  
ATOM   1279  CZ  TYR    80      72.796  56.671  36.845  1.00  0.00           C  
ATOM   1280  OH  TYR    80      73.762  57.064  35.935  1.00  0.00           O  
ATOM   1281  HH  TYR    80      73.944  56.365  35.303  1.00  0.00           H  
ATOM   1282  CE2 TYR    80      71.896  57.635  37.327  1.00  0.00           C  
ATOM   1283  HE2 TYR    80      71.913  58.671  37.024  1.00  0.00           H  
ATOM   1284  CD2 TYR    80      70.861  57.236  38.232  1.00  0.00           C  
ATOM   1285  HD2 TYR    80      70.209  58.015  38.598  1.00  0.00           H  
ATOM   1286  C   TYR    80      68.041  54.340  38.139  1.00  0.00           C  
ATOM   1287  O   TYR    80      68.487  54.488  37.040  1.00  0.00           O  
ATOM   1288  N   ARG    81      67.312  53.280  38.468  1.00  0.00           N  
ATOM   1289  H   ARG    81      66.840  53.476  39.339  1.00  0.00           H  
ATOM   1290  CA  ARG    81      66.953  52.066  37.687  1.00  0.00           C  
ATOM   1291  HA  ARG    81      67.604  52.034  36.813  1.00  0.00           H  
ATOM   1292  CB  ARG    81      67.164  50.870  38.567  1.00  0.00           C  
ATOM   1293  HB2 ARG    81      68.163  50.825  38.999  1.00  0.00           H  
ATOM   1294  HB3 ARG    81      66.502  50.846  39.432  1.00  0.00           H  
ATOM   1295  CG  ARG    81      66.925  49.506  37.904  1.00  0.00           C  
ATOM   1296  HG2 ARG    81      65.898  49.275  37.622  1.00  0.00           H  
ATOM   1297  HG3 ARG    81      67.453  49.337  36.966  1.00  0.00           H  
ATOM   1298  CD  ARG    81      67.437  48.342  38.774  1.00  0.00           C  
ATOM   1299  HD2 ARG    81      67.629  47.502  38.107  1.00  0.00           H  
ATOM   1300  HD3 ARG    81      68.464  48.578  39.053  1.00  0.00           H  
ATOM   1301  NE  ARG    81      66.532  48.025  39.921  1.00  0.00           N  
ATOM   1302  HE  ARG    81      66.655  48.439  40.834  1.00  0.00           H  
ATOM   1303  CZ  ARG    81      65.542  47.189  39.911  1.00  0.00           C  
ATOM   1304  NH1 ARG    81      65.198  46.512  38.848  1.00  0.00           N  
ATOM   1305 HH11 ARG    81      65.476  46.736  37.903  1.00  0.00           H  
ATOM   1306 HH12 ARG    81      64.428  45.874  38.990  1.00  0.00           H  
ATOM   1307  NH2 ARG    81      64.738  47.042  40.944  1.00  0.00           N  
ATOM   1308 HH21 ARG    81      64.939  47.646  41.729  1.00  0.00           H  
ATOM   1309 HH22 ARG    81      63.896  46.490  40.871  1.00  0.00           H  
ATOM   1310  C   ARG    81      65.511  52.048  37.235  1.00  0.00           C  
ATOM   1311  O   ARG    81      65.257  51.449  36.210  1.00  0.00           O  
ATOM   1312  N   VAL    82      64.660  52.683  37.963  1.00  0.00           N  
ATOM   1313  H   VAL    82      65.064  53.084  38.797  1.00  0.00           H  
ATOM   1314  CA  VAL    82      63.293  53.053  37.434  1.00  0.00           C  
ATOM   1315  HA  VAL    82      62.694  52.149  37.322  1.00  0.00           H  
ATOM   1316  CB  VAL    82      62.692  54.066  38.461  1.00  0.00           C  
ATOM   1317  HB  VAL    82      63.545  54.692  38.723  1.00  0.00           H  
ATOM   1318  CG1 VAL    82      61.595  54.977  37.928  1.00  0.00           C  
ATOM   1319 HG11 VAL    82      61.945  55.691  37.182  1.00  0.00           H  
ATOM   1320 HG12 VAL    82      60.955  54.227  37.463  1.00  0.00           H  
ATOM   1321 HG13 VAL    82      61.036  55.500  38.703  1.00  0.00           H  
ATOM   1322  CG2 VAL    82      62.160  53.379  39.753  1.00  0.00           C  
ATOM   1323 HG21 VAL    82      61.939  54.099  40.541  1.00  0.00           H  
ATOM   1324 HG22 VAL    82      61.276  52.816  39.454  1.00  0.00           H  
ATOM   1325 HG23 VAL    82      62.906  52.791  40.287  1.00  0.00           H  
ATOM   1326  C   VAL    82      63.439  53.783  36.079  1.00  0.00           C  
ATOM   1327  O   VAL    82      64.009  54.829  36.039  1.00  0.00           O  
ATOM   1328  N   GLY    83      62.948  53.184  34.992  1.00  0.00           N  
ATOM   1329  H   GLY    83      62.277  52.429  35.009  1.00  0.00           H  
ATOM   1330  CA  GLY    83      63.314  53.585  33.652  1.00  0.00           C  
ATOM   1331  HA2 GLY    83      62.965  54.546  33.275  1.00  0.00           H  
ATOM   1332  HA3 GLY    83      64.401  53.559  33.579  1.00  0.00           H  
ATOM   1333  C   GLY    83      62.688  52.536  32.669  1.00  0.00           C  
ATOM   1334  O   GLY    83      62.207  51.518  33.098  1.00  0.00           O  
ATOM   1335  N   LEU    84      62.834  52.734  31.409  1.00  0.00           N  
ATOM   1336  H   LEU    84      63.238  53.532  30.941  1.00  0.00           H  
ATOM   1337  CA  LEU    84      62.427  51.776  30.324  1.00  0.00           C  
ATOM   1338  HA  LEU    84      61.697  51.049  30.681  1.00  0.00           H  
ATOM   1339  CB  LEU    84      61.799  52.591  29.188  1.00  0.00           C  
ATOM   1340  HB2 LEU    84      62.454  53.402  28.869  1.00  0.00           H  
ATOM   1341  HB3 LEU    84      61.650  51.897  28.361  1.00  0.00           H  
ATOM   1342  CG  LEU    84      60.459  53.210  29.459  1.00  0.00           C  
ATOM   1343  HG  LEU    84      60.541  53.902  30.297  1.00  0.00           H  
ATOM   1344  CD1 LEU    84      59.969  53.962  28.237  1.00  0.00           C  
ATOM   1345 HD11 LEU    84      59.058  54.555  28.326  1.00  0.00           H  
ATOM   1346 HD12 LEU    84      60.736  54.609  27.812  1.00  0.00           H  
ATOM   1347 HD13 LEU    84      59.620  53.251  27.488  1.00  0.00           H  
ATOM   1348  CD2 LEU    84      59.221  52.301  29.741  1.00  0.00           C  
ATOM   1349 HD21 LEU    84      59.115  51.780  28.790  1.00  0.00           H  
ATOM   1350 HD22 LEU    84      59.413  51.555  30.512  1.00  0.00           H  
ATOM   1351 HD23 LEU    84      58.326  52.889  29.948  1.00  0.00           H  
ATOM   1352  C   LEU    84      63.612  50.939  29.912  1.00  0.00           C  
ATOM   1353  O   LEU    84      63.704  50.403  28.789  1.00  0.00           O  
ATOM   1354  N   GLY    85      64.566  50.636  30.811  1.00  0.00           N  
ATOM   1355  H   GLY    85      64.559  50.980  31.760  1.00  0.00           H  
ATOM   1356  CA  GLY    85      65.606  49.586  30.563  1.00  0.00           C  
ATOM   1357  HA2 GLY    85      66.293  49.583  31.408  1.00  0.00           H  
ATOM   1358  HA3 GLY    85      65.159  48.598  30.451  1.00  0.00           H  
ATOM   1359  C   GLY    85      66.377  49.997  29.296  1.00  0.00           C  
ATOM   1360  O   GLY    85      66.792  51.163  29.173  1.00  0.00           O  
ATOM   1361  N   TRP    86      66.666  48.968  28.415  1.00  0.00           N  
ATOM   1362  H   TRP    86      66.519  48.029  28.758  1.00  0.00           H  
ATOM   1363  CA  TRP    86      67.329  49.092  27.096  1.00  0.00           C  
ATOM   1364  HA  TRP    86      68.163  49.778  27.237  1.00  0.00           H  
ATOM   1365  CB  TRP    86      68.086  47.842  26.738  1.00  0.00           C  
ATOM   1366  HB2 TRP    86      68.381  47.422  27.700  1.00  0.00           H  
ATOM   1367  HB3 TRP    86      67.368  47.143  26.309  1.00  0.00           H  
ATOM   1368  CG  TRP    86      69.273  47.943  25.908  1.00  0.00           C  
ATOM   1369  CD1 TRP    86      69.375  47.583  24.610  1.00  0.00           C  
ATOM   1370  HD1 TRP    86      68.602  47.126  24.009  1.00  0.00           H  
ATOM   1371  NE1 TRP    86      70.588  47.813  24.081  1.00  0.00           N  
ATOM   1372  HE1 TRP    86      70.787  47.602  23.114  1.00  0.00           H  
ATOM   1373  CE2 TRP    86      71.380  48.498  25.008  1.00  0.00           C  
ATOM   1374  CZ2 TRP    86      72.648  49.049  24.915  1.00  0.00           C  
ATOM   1375  HZ2 TRP    86      73.225  49.025  24.002  1.00  0.00           H  
ATOM   1376  CH2 TRP    86      73.151  49.723  26.077  1.00  0.00           C  
ATOM   1377  HH2 TRP    86      74.121  50.191  26.155  1.00  0.00           H  
ATOM   1378  CZ3 TRP    86      72.450  49.661  27.252  1.00  0.00           C  
ATOM   1379  HZ3 TRP    86      72.875  50.238  28.060  1.00  0.00           H  
ATOM   1380  CE3 TRP    86      71.212  49.037  27.312  1.00  0.00           C  
ATOM   1381  HE3 TRP    86      70.746  49.077  28.285  1.00  0.00           H  
ATOM   1382  CD2 TRP    86      70.560  48.534  26.199  1.00  0.00           C  
ATOM   1383  C   TRP    86      66.504  49.584  25.867  1.00  0.00           C  
ATOM   1384  O   TRP    86      67.029  49.518  24.755  1.00  0.00           O  
ATOM   1385  N   ALA    87      65.195  49.894  26.079  1.00  0.00           N  
ATOM   1386  H   ALA    87      64.952  49.770  27.051  1.00  0.00           H  
ATOM   1387  CA  ALA    87      64.292  50.453  25.033  1.00  0.00           C  
ATOM   1388  HA  ALA    87      64.646  50.021  24.097  1.00  0.00           H  
ATOM   1389  CB  ALA    87      62.864  50.210  25.293  1.00  0.00           C  
ATOM   1390  HB1 ALA    87      62.378  50.199  24.317  1.00  0.00           H  
ATOM   1391  HB2 ALA    87      62.802  49.238  25.782  1.00  0.00           H  
ATOM   1392  HB3 ALA    87      62.456  51.039  25.871  1.00  0.00           H  
ATOM   1393  C   ALA    87      64.658  51.939  24.796  1.00  0.00           C  
ATOM   1394  O   ALA    87      65.418  52.549  25.534  1.00  0.00           O  
ATOM   1395  N   THR    88      64.051  52.543  23.799  1.00  0.00           N  
ATOM   1396  H   THR    88      63.409  52.037  23.206  1.00  0.00           H  
ATOM   1397  CA  THR    88      64.074  54.045  23.551  1.00  0.00           C  
ATOM   1398  HA  THR    88      65.110  54.303  23.334  1.00  0.00           H  
ATOM   1399  CB  THR    88      63.355  54.315  22.158  1.00  0.00           C  
ATOM   1400  HB  THR    88      63.564  55.336  21.840  1.00  0.00           H  
ATOM   1401  CG2 THR    88      63.883  53.452  21.043  1.00  0.00           C  
ATOM   1402 HG21 THR    88      63.575  52.406  21.044  1.00  0.00           H  
ATOM   1403 HG22 THR    88      63.746  53.880  20.050  1.00  0.00           H  
ATOM   1404 HG23 THR    88      64.969  53.521  21.091  1.00  0.00           H  
ATOM   1405  OG1 THR    88      62.005  54.147  22.360  1.00  0.00           O  
ATOM   1406  HG1 THR    88      61.806  54.851  22.982  1.00  0.00           H  
ATOM   1407  C   THR    88      63.557  54.790  24.785  1.00  0.00           C  
ATOM   1408  O   THR    88      62.521  54.471  25.418  1.00  0.00           O  
ATOM   1409  N   PRO    89      64.088  55.982  25.043  1.00  0.00           N  
ATOM   1410  CD  PRO    89      65.084  56.755  24.261  1.00  0.00           C  
ATOM   1411  HD2 PRO    89      64.624  57.205  23.381  1.00  0.00           H  
ATOM   1412  HD3 PRO    89      65.883  56.038  24.076  1.00  0.00           H  
ATOM   1413  CG  PRO    89      65.566  57.826  25.235  1.00  0.00           C  
ATOM   1414  HG2 PRO    89      65.547  58.780  24.708  1.00  0.00           H  
ATOM   1415  HG3 PRO    89      66.555  57.557  25.605  1.00  0.00           H  
ATOM   1416  CB  PRO    89      64.589  57.897  26.401  1.00  0.00           C  
ATOM   1417  HB2 PRO    89      63.988  58.798  26.279  1.00  0.00           H  
ATOM   1418  HB3 PRO    89      65.137  58.028  27.334  1.00  0.00           H  
ATOM   1419  CA  PRO    89      63.874  56.577  26.408  1.00  0.00           C  
ATOM   1420  HA  PRO    89      64.316  55.888  27.128  1.00  0.00           H  
ATOM   1421  C   PRO    89      62.445  56.900  26.958  1.00  0.00           C  
ATOM   1422  O   PRO    89      62.340  56.747  28.219  1.00  0.00           O  
ATOM   1423  N   ARG    90      61.441  57.268  26.170  1.00  0.00           N  
ATOM   1424  H   ARG    90      61.746  57.379  25.214  1.00  0.00           H  
ATOM   1425  CA  ARG    90      60.030  57.370  26.670  1.00  0.00           C  
ATOM   1426  HA  ARG    90      59.909  56.833  27.610  1.00  0.00           H  
ATOM   1427  CB  ARG    90      59.737  58.866  27.056  1.00  0.00           C  
ATOM   1428  HB2 ARG    90      60.087  59.475  26.223  1.00  0.00           H  
ATOM   1429  HB3 ARG    90      58.670  59.048  27.183  1.00  0.00           H  
ATOM   1430  CG  ARG    90      60.546  59.225  28.356  1.00  0.00           C  
ATOM   1431  HG2 ARG    90      60.437  58.485  29.150  1.00  0.00           H  
ATOM   1432  HG3 ARG    90      61.550  59.261  27.933  1.00  0.00           H  
ATOM   1433  CD  ARG    90      60.179  60.686  28.759  1.00  0.00           C  
ATOM   1434  HD2 ARG    90      60.493  61.353  27.955  1.00  0.00           H  
ATOM   1435  HD3 ARG    90      59.105  60.736  28.937  1.00  0.00           H  
ATOM   1436  NE  ARG    90      60.897  61.153  29.915  1.00  0.00           N  
ATOM   1437  HE  ARG    90      61.368  60.400  30.396  1.00  0.00           H  
ATOM   1438  CZ  ARG    90      60.946  62.357  30.435  1.00  0.00           C  
ATOM   1439  NH1 ARG    90      60.177  63.328  29.921  1.00  0.00           N  
ATOM   1440 HH11 ARG    90      59.654  63.088  29.090  1.00  0.00           H  
ATOM   1441 HH12 ARG    90      60.130  64.246  30.339  1.00  0.00           H  
ATOM   1442  NH2 ARG    90      61.700  62.590  31.480  1.00  0.00           N  
ATOM   1443 HH21 ARG    90      62.359  61.853  31.685  1.00  0.00           H  
ATOM   1444 HH22 ARG    90      61.794  63.568  31.713  1.00  0.00           H  
ATOM   1445  C   ARG    90      59.001  56.745  25.678  1.00  0.00           C  
ATOM   1446  O   ARG    90      58.008  57.391  25.461  1.00  0.00           O  
ATOM   1447  N   SER    91      59.253  55.565  25.204  1.00  0.00           N  
ATOM   1448  H   SER    91      60.160  55.210  25.472  1.00  0.00           H  
ATOM   1449  CA  SER    91      58.389  54.724  24.465  1.00  0.00           C  
ATOM   1450  HA  SER    91      58.146  55.270  23.553  1.00  0.00           H  
ATOM   1451  CB  SER    91      59.006  53.414  24.096  1.00  0.00           C  
ATOM   1452  HB2 SER    91      60.056  53.535  23.829  1.00  0.00           H  
ATOM   1453  HB3 SER    91      59.052  52.812  25.004  1.00  0.00           H  
ATOM   1454  OG  SER    91      58.296  52.736  22.979  1.00  0.00           O  
ATOM   1455  HG  SER    91      58.972  52.481  22.346  1.00  0.00           H  
ATOM   1456  C   SER    91      57.040  54.413  25.173  1.00  0.00           C  
ATOM   1457  O   SER    91      57.012  54.468  26.472  1.00  0.00           O  
ATOM   1458  N   GLU    92      56.028  54.103  24.359  1.00  0.00           N  
ATOM   1459  H   GLU    92      56.197  54.013  23.367  1.00  0.00           H  
ATOM   1460  CA  GLU    92      54.702  53.672  24.782  1.00  0.00           C  
ATOM   1461  HA  GLU    92      54.318  54.121  25.698  1.00  0.00           H  
ATOM   1462  CB  GLU    92      53.680  53.908  23.584  1.00  0.00           C  
ATOM   1463  HB2 GLU    92      54.002  53.323  22.722  1.00  0.00           H  
ATOM   1464  HB3 GLU    92      52.739  53.500  23.954  1.00  0.00           H  
ATOM   1465  CG  GLU    92      53.505  55.384  23.221  1.00  0.00           C  
ATOM   1466  HG2 GLU    92      54.401  55.697  22.685  1.00  0.00           H  
ATOM   1467  HG3 GLU    92      52.711  55.566  22.497  1.00  0.00           H  
ATOM   1468  CD  GLU    92      53.363  56.361  24.289  1.00  0.00           C  
ATOM   1469  OE1 GLU    92      53.832  57.518  24.132  1.00  0.00           O  
ATOM   1470  OE2 GLU    92      52.727  56.019  25.290  1.00  0.00           O  
ATOM   1471  C   GLU    92      54.824  52.147  25.058  1.00  0.00           C  
ATOM   1472  O   GLU    92      55.543  51.365  24.435  1.00  0.00           O  
ATOM   1473  N   ASP    93      54.030  51.686  26.034  1.00  0.00           N  
ATOM   1474  H   ASP    93      53.312  52.292  26.405  1.00  0.00           H  
ATOM   1475  CA  ASP    93      54.225  50.431  26.651  1.00  0.00           C  
ATOM   1476  HA  ASP    93      55.165  50.338  27.197  1.00  0.00           H  
ATOM   1477  CB  ASP    93      53.273  50.411  27.902  1.00  0.00           C  
ATOM   1478  HB2 ASP    93      52.244  50.590  27.592  1.00  0.00           H  
ATOM   1479  HB3 ASP    93      53.215  49.384  28.261  1.00  0.00           H  
ATOM   1480  CG  ASP    93      53.708  51.422  28.964  1.00  0.00           C  
ATOM   1481  OD1 ASP    93      54.909  51.664  29.203  1.00  0.00           O  
ATOM   1482  OD2 ASP    93      52.788  51.995  29.590  1.00  0.00           O  
ATOM   1483  C   ASP    93      54.171  49.235  25.711  1.00  0.00           C  
ATOM   1484  O   ASP    93      55.073  48.426  25.753  1.00  0.00           O  
ATOM   1485  N   PHE    94      53.134  49.110  24.911  1.00  0.00           N  
ATOM   1486  H   PHE    94      52.356  49.753  24.868  1.00  0.00           H  
ATOM   1487  CA  PHE    94      52.976  47.956  23.976  1.00  0.00           C  
ATOM   1488  HA  PHE    94      53.090  46.986  24.461  1.00  0.00           H  
ATOM   1489  CB  PHE    94      51.489  48.035  23.408  1.00  0.00           C  
ATOM   1490  HB2 PHE    94      51.409  48.929  22.789  1.00  0.00           H  
ATOM   1491  HB3 PHE    94      51.413  47.064  22.919  1.00  0.00           H  
ATOM   1492  CG  PHE    94      50.370  47.990  24.462  1.00  0.00           C  
ATOM   1493  CD1 PHE    94      50.520  47.525  25.767  1.00  0.00           C  
ATOM   1494  HD1 PHE    94      51.432  47.002  26.015  1.00  0.00           H  
ATOM   1495  CE1 PHE    94      49.517  47.671  26.760  1.00  0.00           C  
ATOM   1496  HE1 PHE    94      49.746  47.368  27.771  1.00  0.00           H  
ATOM   1497  CZ  PHE    94      48.278  48.136  26.319  1.00  0.00           C  
ATOM   1498  HZ  PHE    94      47.440  48.331  26.973  1.00  0.00           H  
ATOM   1499  CE2 PHE    94      48.121  48.662  25.049  1.00  0.00           C  
ATOM   1500  HE2 PHE    94      47.200  49.154  24.773  1.00  0.00           H  
ATOM   1501  CD2 PHE    94      49.150  48.608  24.146  1.00  0.00           C  
ATOM   1502  HD2 PHE    94      49.093  49.141  23.209  1.00  0.00           H  
ATOM   1503  C   PHE    94      54.043  47.967  22.849  1.00  0.00           C  
ATOM   1504  O   PHE    94      54.090  47.054  22.030  1.00  0.00           O  
ATOM   1505  N   ASN    95      54.895  49.032  22.858  1.00  0.00           N  
ATOM   1506  H   ASN    95      54.674  49.830  23.437  1.00  0.00           H  
ATOM   1507  CA  ASN    95      55.830  49.368  21.810  1.00  0.00           C  
ATOM   1508  HA  ASN    95      55.734  48.642  21.003  1.00  0.00           H  
ATOM   1509  CB  ASN    95      55.475  50.779  21.268  1.00  0.00           C  
ATOM   1510  HB2 ASN    95      54.408  51.001  21.287  1.00  0.00           H  
ATOM   1511  HB3 ASN    95      56.004  51.573  21.795  1.00  0.00           H  
ATOM   1512  CG  ASN    95      56.005  50.828  19.876  1.00  0.00           C  
ATOM   1513  OD1 ASN    95      55.519  50.152  18.971  1.00  0.00           O  
ATOM   1514  ND2 ASN    95      57.145  51.522  19.616  1.00  0.00           N  
ATOM   1515 HD21 ASN    95      57.451  51.542  18.654  1.00  0.00           H  
ATOM   1516 HD22 ASN    95      57.580  51.992  20.397  1.00  0.00           H  
ATOM   1517  C   ASN    95      57.324  49.316  22.224  1.00  0.00           C  
ATOM   1518  O   ASN    95      58.200  49.356  21.317  1.00  0.00           O  
ATOM   1519  N   THR    96      57.577  49.226  23.537  1.00  0.00           N  
ATOM   1520  H   THR    96      56.789  49.158  24.166  1.00  0.00           H  
ATOM   1521  CA  THR    96      58.867  49.300  24.149  1.00  0.00           C  
ATOM   1522  HA  THR    96      59.419  50.166  23.785  1.00  0.00           H  
ATOM   1523  CB  THR    96      58.605  49.371  25.659  1.00  0.00           C  
ATOM   1524  HB  THR    96      58.114  48.434  25.924  1.00  0.00           H  
ATOM   1525  CG2 THR    96      59.874  49.503  26.522  1.00  0.00           C  
ATOM   1526 HG21 THR    96      59.710  49.443  27.598  1.00  0.00           H  
ATOM   1527 HG22 THR    96      60.499  48.656  26.240  1.00  0.00           H  
ATOM   1528 HG23 THR    96      60.344  50.472  26.355  1.00  0.00           H  
ATOM   1529  OG1 THR    96      57.703  50.407  25.998  1.00  0.00           O  
ATOM   1530  HG1 THR    96      57.005  50.548  25.354  1.00  0.00           H  
ATOM   1531  C   THR    96      59.618  47.962  23.936  1.00  0.00           C  
ATOM   1532  O   THR    96      58.920  46.935  23.705  1.00  0.00           O  
ATOM   1533  N   LEU    97      60.978  47.949  23.911  1.00  0.00           N  
ATOM   1534  H   LEU    97      61.444  48.845  23.903  1.00  0.00           H  
ATOM   1535  CA  LEU    97      61.840  46.797  23.795  1.00  0.00           C  
ATOM   1536  HA  LEU    97      61.349  46.156  23.063  1.00  0.00           H  
ATOM   1537  CB  LEU    97      63.163  47.223  23.214  1.00  0.00           C  
ATOM   1538  HB2 LEU    97      62.977  47.779  22.295  1.00  0.00           H  
ATOM   1539  HB3 LEU    97      63.626  47.930  23.902  1.00  0.00           H  
ATOM   1540  CG  LEU    97      64.151  46.143  23.026  1.00  0.00           C  
ATOM   1541  HG  LEU    97      64.492  45.667  23.946  1.00  0.00           H  
ATOM   1542  CD1 LEU    97      63.755  45.145  22.008  1.00  0.00           C  
ATOM   1543 HD11 LEU    97      62.816  44.665  22.282  1.00  0.00           H  
ATOM   1544 HD12 LEU    97      63.689  45.471  20.970  1.00  0.00           H  
ATOM   1545 HD13 LEU    97      64.492  44.343  22.033  1.00  0.00           H  
ATOM   1546  CD2 LEU    97      65.455  46.805  22.578  1.00  0.00           C  
ATOM   1547 HD21 LEU    97      66.249  46.082  22.393  1.00  0.00           H  
ATOM   1548 HD22 LEU    97      65.322  47.259  21.596  1.00  0.00           H  
ATOM   1549 HD23 LEU    97      65.819  47.569  23.266  1.00  0.00           H  
ATOM   1550  C   LEU    97      61.960  45.929  25.031  1.00  0.00           C  
ATOM   1551  O   LEU    97      62.370  46.377  26.059  1.00  0.00           O  
ATOM   1552  N   ARG    98      61.596  44.626  24.765  1.00  0.00           N  
ATOM   1553  H   ARG    98      61.458  44.447  23.780  1.00  0.00           H  
ATOM   1554  CA  ARG    98      61.982  43.556  25.656  1.00  0.00           C  
ATOM   1555  HA  ARG    98      61.588  43.857  26.627  1.00  0.00           H  
ATOM   1556  CB  ARG    98      61.257  42.235  25.230  1.00  0.00           C  
ATOM   1557  HB2 ARG    98      61.641  42.000  24.237  1.00  0.00           H  
ATOM   1558  HB3 ARG    98      61.701  41.401  25.774  1.00  0.00           H  
ATOM   1559  CG  ARG    98      59.719  42.153  25.194  1.00  0.00           C  
ATOM   1560  HG2 ARG    98      59.361  42.015  26.214  1.00  0.00           H  
ATOM   1561  HG3 ARG    98      59.256  43.111  24.956  1.00  0.00           H  
ATOM   1562  CD  ARG    98      59.141  41.049  24.342  1.00  0.00           C  
ATOM   1563  HD2 ARG    98      59.361  41.237  23.291  1.00  0.00           H  
ATOM   1564  HD3 ARG    98      59.647  40.105  24.545  1.00  0.00           H  
ATOM   1565  NE  ARG    98      57.749  40.959  24.705  1.00  0.00           N  
ATOM   1566  HE  ARG    98      57.598  41.173  25.680  1.00  0.00           H  
ATOM   1567  CZ  ARG    98      56.723  40.385  24.086  1.00  0.00           C  
ATOM   1568  NH1 ARG    98      56.714  39.936  22.911  1.00  0.00           N  
ATOM   1569 HH11 ARG    98      57.599  39.786  22.449  1.00  0.00           H  
ATOM   1570 HH12 ARG    98      55.851  39.662  22.463  1.00  0.00           H  
ATOM   1571  NH2 ARG    98      55.607  40.282  24.759  1.00  0.00           N  
ATOM   1572 HH21 ARG    98      55.417  40.832  25.585  1.00  0.00           H  
ATOM   1573 HH22 ARG    98      54.901  39.679  24.363  1.00  0.00           H  
ATOM   1574  C   ARG    98      63.522  43.354  25.688  1.00  0.00           C  
ATOM   1575  O   ARG    98      64.080  43.166  24.641  1.00  0.00           O  
ATOM   1576  N   ASP    99      64.234  43.338  26.807  1.00  0.00           N  
ATOM   1577  H   ASP    99      63.675  43.415  27.644  1.00  0.00           H  
ATOM   1578  CA  ASP    99      65.663  43.641  26.985  1.00  0.00           C  
ATOM   1579  HA  ASP    99      66.195  43.725  26.038  1.00  0.00           H  
ATOM   1580  CB  ASP    99      65.808  45.016  27.629  1.00  0.00           C  
ATOM   1581  HB2 ASP    99      66.847  45.329  27.524  1.00  0.00           H  
ATOM   1582  HB3 ASP    99      65.247  45.792  27.108  1.00  0.00           H  
ATOM   1583  CG  ASP    99      65.319  45.069  29.084  1.00  0.00           C  
ATOM   1584  OD1 ASP    99      65.466  46.089  29.733  1.00  0.00           O  
ATOM   1585  OD2 ASP    99      64.754  44.030  29.540  1.00  0.00           O  
ATOM   1586  C   ASP    99      66.524  42.534  27.600  1.00  0.00           C  
ATOM   1587  O   ASP    99      67.483  42.771  28.315  1.00  0.00           O  
ATOM   1588  N   ASP   100      66.177  41.219  27.318  1.00  0.00           N  
ATOM   1589  H   ASP   100      65.485  41.107  26.591  1.00  0.00           H  
ATOM   1590  CA  ASP   100      66.954  40.041  27.631  1.00  0.00           C  
ATOM   1591  HA  ASP   100      67.198  40.074  28.692  1.00  0.00           H  
ATOM   1592  CB  ASP   100      66.049  38.819  27.192  1.00  0.00           C  
ATOM   1593  HB2 ASP   100      65.916  38.786  26.111  1.00  0.00           H  
ATOM   1594  HB3 ASP   100      66.593  37.893  27.375  1.00  0.00           H  
ATOM   1595  CG  ASP   100      64.729  38.880  27.928  1.00  0.00           C  
ATOM   1596  OD1 ASP   100      64.579  38.578  29.138  1.00  0.00           O  
ATOM   1597  OD2 ASP   100      63.690  39.139  27.250  1.00  0.00           O  
ATOM   1598  C   ASP   100      68.335  39.851  26.978  1.00  0.00           C  
ATOM   1599  O   ASP   100      68.368  39.754  25.750  1.00  0.00           O  
ATOM   1600  N   TYR   101      69.427  40.002  27.759  1.00  0.00           N  
ATOM   1601  H   TYR   101      69.324  40.170  28.750  1.00  0.00           H  
ATOM   1602  CA  TYR   101      70.796  39.813  27.309  1.00  0.00           C  
ATOM   1603  HA  TYR   101      71.460  39.777  28.172  1.00  0.00           H  
ATOM   1604  CB  TYR   101      70.905  38.435  26.730  1.00  0.00           C  
ATOM   1605  HB2 TYR   101      70.536  38.554  25.711  1.00  0.00           H  
ATOM   1606  HB3 TYR   101      71.921  38.160  26.444  1.00  0.00           H  
ATOM   1607  CG  TYR   101      70.232  37.207  27.373  1.00  0.00           C  
ATOM   1608  CD1 TYR   101      70.812  36.728  28.553  1.00  0.00           C  
ATOM   1609  HD1 TYR   101      71.791  37.080  28.842  1.00  0.00           H  
ATOM   1610  CE1 TYR   101      70.147  35.633  29.203  1.00  0.00           C  
ATOM   1611  HE1 TYR   101      70.501  35.246  30.147  1.00  0.00           H  
ATOM   1612  CZ  TYR   101      69.025  35.003  28.645  1.00  0.00           C  
ATOM   1613  OH  TYR   101      68.634  33.764  29.078  1.00  0.00           O  
ATOM   1614  HH  TYR   101      67.742  33.609  28.760  1.00  0.00           H  
ATOM   1615  CE2 TYR   101      68.471  35.472  27.381  1.00  0.00           C  
ATOM   1616  HE2 TYR   101      67.681  34.885  26.935  1.00  0.00           H  
ATOM   1617  CD2 TYR   101      69.114  36.629  26.791  1.00  0.00           C  
ATOM   1618  HD2 TYR   101      68.641  37.124  25.956  1.00  0.00           H  
ATOM   1619  C   TYR   101      71.271  40.994  26.390  1.00  0.00           C  
ATOM   1620  O   TYR   101      72.459  41.132  26.204  1.00  0.00           O  
ATOM   1621  N   GLU   102      70.405  41.918  25.986  1.00  0.00           N  
ATOM   1622  H   GLU   102      69.418  41.877  26.199  1.00  0.00           H  
ATOM   1623  CA  GLU   102      70.777  43.064  25.094  1.00  0.00           C  
ATOM   1624  HA  GLU   102      71.177  42.609  24.188  1.00  0.00           H  
ATOM   1625  CB  GLU   102      69.527  43.803  24.558  1.00  0.00           C  
ATOM   1626  HB2 GLU   102      69.050  44.185  25.461  1.00  0.00           H  
ATOM   1627  HB3 GLU   102      69.900  44.635  23.961  1.00  0.00           H  
ATOM   1628  CG  GLU   102      68.345  43.106  23.911  1.00  0.00           C  
ATOM   1629  HG2 GLU   102      68.047  42.236  24.496  1.00  0.00           H  
ATOM   1630  HG3 GLU   102      67.483  43.767  23.996  1.00  0.00           H  
ATOM   1631  CD  GLU   102      68.660  42.709  22.541  1.00  0.00           C  
ATOM   1632  OE1 GLU   102      69.238  41.601  22.244  1.00  0.00           O  
ATOM   1633  OE2 GLU   102      68.349  43.566  21.662  1.00  0.00           O  
ATOM   1634  C   GLU   102      71.690  44.171  25.688  1.00  0.00           C  
ATOM   1635  O   GLU   102      72.512  44.647  24.827  1.00  0.00           O  
ATOM   1636  N   PRO   103      71.650  44.605  26.946  1.00  0.00           N  
ATOM   1637  CD  PRO   103      70.826  44.152  27.993  1.00  0.00           C  
ATOM   1638  HD2 PRO   103      71.357  43.271  28.357  1.00  0.00           H  
ATOM   1639  HD3 PRO   103      69.865  43.883  27.556  1.00  0.00           H  
ATOM   1640  CG  PRO   103      70.646  45.318  28.974  1.00  0.00           C  
ATOM   1641  HG2 PRO   103      70.392  45.004  29.986  1.00  0.00           H  
ATOM   1642  HG3 PRO   103      70.042  46.134  28.577  1.00  0.00           H  
ATOM   1643  CB  PRO   103      71.971  45.995  28.872  1.00  0.00           C  
ATOM   1644  HB2 PRO   103      72.709  45.446  29.457  1.00  0.00           H  
ATOM   1645  HB3 PRO   103      71.852  47.037  29.171  1.00  0.00           H  
ATOM   1646  CA  PRO   103      72.358  45.778  27.377  1.00  0.00           C  
ATOM   1647  HA  PRO   103      71.889  46.553  26.770  1.00  0.00           H  
ATOM   1648  C   PRO   103      73.906  45.851  27.139  1.00  0.00           C  
ATOM   1649  O   PRO   103      74.515  44.812  27.246  1.00  0.00           O  
ATOM   1650  N   GLY   104      74.506  46.973  27.066  1.00  0.00           N  
ATOM   1651  H   GLY   104      74.176  47.922  26.961  1.00  0.00           H  
ATOM   1652  CA  GLY   104      75.986  47.108  27.026  1.00  0.00           C  
ATOM   1653  HA2 GLY   104      76.484  46.478  27.763  1.00  0.00           H  
ATOM   1654  HA3 GLY   104      76.414  46.698  26.112  1.00  0.00           H  
ATOM   1655  C   GLY   104      76.445  48.526  27.287  1.00  0.00           C  
ATOM   1656  O   GLY   104      75.659  49.439  27.708  1.00  0.00           O  
ATOM   1657  N   ASN   105      77.815  48.676  27.194  1.00  0.00           N  
ATOM   1658  H   ASN   105      78.430  47.885  27.070  1.00  0.00           H  
ATOM   1659  CA  ASN   105      78.461  49.893  27.762  1.00  0.00           C  
ATOM   1660  HA  ASN   105      79.530  49.747  27.606  1.00  0.00           H  
ATOM   1661  CB  ASN   105      78.061  51.153  27.034  1.00  0.00           C  
ATOM   1662  HB2 ASN   105      76.988  51.193  26.847  1.00  0.00           H  
ATOM   1663  HB3 ASN   105      78.367  52.126  27.419  1.00  0.00           H  
ATOM   1664  CG  ASN   105      78.661  51.120  25.684  1.00  0.00           C  
ATOM   1665  OD1 ASN   105      78.061  50.773  24.651  1.00  0.00           O  
ATOM   1666  ND2 ASN   105      79.845  51.643  25.468  1.00  0.00           N  
ATOM   1667 HD21 ASN   105      80.246  51.621  24.541  1.00  0.00           H  
ATOM   1668 HD22 ASN   105      80.447  52.067  26.160  1.00  0.00           H  
ATOM   1669  C   ASN   105      78.530  50.043  29.362  1.00  0.00           C  
ATOM   1670  O   ASN   105      77.957  49.221  30.036  1.00  0.00           O  
ATOM   1671  N   LEU   106      79.340  51.014  29.797  1.00  0.00           N  
ATOM   1672  H   LEU   106      79.893  51.509  29.113  1.00  0.00           H  
ATOM   1673  CA  LEU   106      79.758  51.218  31.213  1.00  0.00           C  
ATOM   1674  HA  LEU   106      80.607  50.569  31.428  1.00  0.00           H  
ATOM   1675  CB  LEU   106      80.205  52.739  31.213  1.00  0.00           C  
ATOM   1676  HB2 LEU   106      81.126  52.685  30.633  1.00  0.00           H  
ATOM   1677  HB3 LEU   106      79.362  53.272  30.773  1.00  0.00           H  
ATOM   1678  CG  LEU   106      80.536  53.283  32.587  1.00  0.00           C  
ATOM   1679  HG  LEU   106      79.638  53.158  33.192  1.00  0.00           H  
ATOM   1680  CD1 LEU   106      81.792  52.544  33.269  1.00  0.00           C  
ATOM   1681 HD11 LEU   106      81.966  53.069  34.208  1.00  0.00           H  
ATOM   1682 HD12 LEU   106      81.544  51.486  33.355  1.00  0.00           H  
ATOM   1683 HD13 LEU   106      82.712  52.727  32.713  1.00  0.00           H  
ATOM   1684  CD2 LEU   106      80.807  54.739  32.403  1.00  0.00           C  
ATOM   1685 HD21 LEU   106      81.567  54.794  31.624  1.00  0.00           H  
ATOM   1686 HD22 LEU   106      79.989  55.402  32.119  1.00  0.00           H  
ATOM   1687 HD23 LEU   106      81.184  55.168  33.332  1.00  0.00           H  
ATOM   1688  C   LEU   106      78.672  50.849  32.288  1.00  0.00           C  
ATOM   1689  O   LEU   106      78.998  50.060  33.191  1.00  0.00           O  
ATOM   1690  N   GLY   107      77.505  51.270  32.073  1.00  0.00           N  
ATOM   1691  H   GLY   107      77.450  51.787  31.207  1.00  0.00           H  
ATOM   1692  CA  GLY   107      76.256  51.036  32.827  1.00  0.00           C  
ATOM   1693  HA2 GLY   107      76.393  51.741  33.647  1.00  0.00           H  
ATOM   1694  HA3 GLY   107      75.436  51.336  32.174  1.00  0.00           H  
ATOM   1695  C   GLY   107      75.966  49.544  33.245  1.00  0.00           C  
ATOM   1696  O   GLY   107      75.411  49.266  34.331  1.00  0.00           O  
ATOM   1697  N   PHE   108      76.347  48.620  32.377  1.00  0.00           N  
ATOM   1698  H   PHE   108      76.965  48.950  31.649  1.00  0.00           H  
ATOM   1699  CA  PHE   108      76.257  47.082  32.319  1.00  0.00           C  
ATOM   1700  HA  PHE   108      75.837  46.686  33.244  1.00  0.00           H  
ATOM   1701  CB  PHE   108      75.209  46.659  31.333  1.00  0.00           C  
ATOM   1702  HB2 PHE   108      75.603  46.801  30.327  1.00  0.00           H  
ATOM   1703  HB3 PHE   108      74.957  45.600  31.369  1.00  0.00           H  
ATOM   1704  CG  PHE   108      73.880  47.384  31.493  1.00  0.00           C  
ATOM   1705  CD1 PHE   108      72.693  46.840  32.094  1.00  0.00           C  
ATOM   1706  HD1 PHE   108      72.677  45.812  32.424  1.00  0.00           H  
ATOM   1707  CE1 PHE   108      71.495  47.594  32.134  1.00  0.00           C  
ATOM   1708  HE1 PHE   108      70.649  47.082  32.568  1.00  0.00           H  
ATOM   1709  CZ  PHE   108      71.452  48.815  31.526  1.00  0.00           C  
ATOM   1710  HZ  PHE   108      70.577  49.447  31.494  1.00  0.00           H  
ATOM   1711  CE2 PHE   108      72.581  49.346  30.917  1.00  0.00           C  
ATOM   1712  HE2 PHE   108      72.429  50.283  30.401  1.00  0.00           H  
ATOM   1713  CD2 PHE   108      73.775  48.682  30.920  1.00  0.00           C  
ATOM   1714  HD2 PHE   108      74.670  49.070  30.457  1.00  0.00           H  
ATOM   1715  C   PHE   108      77.566  46.338  32.111  1.00  0.00           C  
ATOM   1716  O   PHE   108      77.600  45.047  32.072  1.00  0.00           O  
ATOM   1717  N   ASP   109      78.696  47.048  32.007  1.00  0.00           N  
ATOM   1718  H   ASP   109      78.647  48.052  31.916  1.00  0.00           H  
ATOM   1719  CA  ASP   109      80.088  46.394  31.880  1.00  0.00           C  
ATOM   1720  HA  ASP   109      80.010  45.565  32.583  1.00  0.00           H  
ATOM   1721  CB  ASP   109      80.271  45.918  30.448  1.00  0.00           C  
ATOM   1722  HB2 ASP   109      79.428  45.316  30.108  1.00  0.00           H  
ATOM   1723  HB3 ASP   109      80.254  46.777  29.777  1.00  0.00           H  
ATOM   1724  CG  ASP   109      81.471  44.997  30.232  1.00  0.00           C  
ATOM   1725  OD1 ASP   109      81.993  44.326  31.179  1.00  0.00           O  
ATOM   1726  OD2 ASP   109      81.863  44.824  29.057  1.00  0.00           O  
ATOM   1727  C   ASP   109      81.301  47.371  32.302  1.00  0.00           C  
ATOM   1728  O   ASP   109      82.077  47.848  31.464  1.00  0.00           O  
ATOM   1729  N   PRO   110      81.542  47.653  33.634  1.00  0.00           N  
ATOM   1730  CD  PRO   110      80.681  47.330  34.740  1.00  0.00           C  
ATOM   1731  HD2 PRO   110      80.618  46.246  34.845  1.00  0.00           H  
ATOM   1732  HD3 PRO   110      79.666  47.709  34.621  1.00  0.00           H  
ATOM   1733  CG  PRO   110      81.345  47.916  35.949  1.00  0.00           C  
ATOM   1734  HG2 PRO   110      81.994  47.121  36.315  1.00  0.00           H  
ATOM   1735  HG3 PRO   110      80.651  48.260  36.716  1.00  0.00           H  
ATOM   1736  CB  PRO   110      82.050  49.103  35.360  1.00  0.00           C  
ATOM   1737  HB2 PRO   110      82.935  49.434  35.904  1.00  0.00           H  
ATOM   1738  HB3 PRO   110      81.366  49.950  35.309  1.00  0.00           H  
ATOM   1739  CA  PRO   110      82.500  48.675  33.996  1.00  0.00           C  
ATOM   1740  HA  PRO   110      82.474  49.490  33.271  1.00  0.00           H  
ATOM   1741  C   PRO   110      83.919  48.056  34.084  1.00  0.00           C  
ATOM   1742  O   PRO   110      84.853  48.843  33.996  1.00  0.00           O  
ATOM   1743  N   LEU   111      84.139  46.728  34.076  1.00  0.00           N  
ATOM   1744  H   LEU   111      83.349  46.099  34.091  1.00  0.00           H  
ATOM   1745  CA  LEU   111      85.488  46.194  34.103  1.00  0.00           C  
ATOM   1746  HA  LEU   111      86.189  47.024  34.011  1.00  0.00           H  
ATOM   1747  CB  LEU   111      85.680  45.476  35.405  1.00  0.00           C  
ATOM   1748  HB2 LEU   111      85.162  44.519  35.346  1.00  0.00           H  
ATOM   1749  HB3 LEU   111      86.734  45.232  35.535  1.00  0.00           H  
ATOM   1750  CG  LEU   111      85.161  46.160  36.753  1.00  0.00           C  
ATOM   1751  HG  LEU   111      84.150  46.545  36.619  1.00  0.00           H  
ATOM   1752  CD1 LEU   111      85.177  45.187  37.973  1.00  0.00           C  
ATOM   1753 HD11 LEU   111      86.111  45.049  38.517  1.00  0.00           H  
ATOM   1754 HD12 LEU   111      84.477  45.530  38.736  1.00  0.00           H  
ATOM   1755 HD13 LEU   111      84.884  44.213  37.581  1.00  0.00           H  
ATOM   1756  CD2 LEU   111      86.074  47.398  37.030  1.00  0.00           C  
ATOM   1757 HD21 LEU   111      85.813  47.911  37.955  1.00  0.00           H  
ATOM   1758 HD22 LEU   111      87.152  47.236  37.035  1.00  0.00           H  
ATOM   1759 HD23 LEU   111      85.975  48.159  36.256  1.00  0.00           H  
ATOM   1760  C   LEU   111      85.920  45.302  32.895  1.00  0.00           C  
ATOM   1761  O   LEU   111      86.967  44.647  32.961  1.00  0.00           O  
ATOM   1762  N   GLY   112      85.161  45.263  31.816  1.00  0.00           N  
ATOM   1763  H   GLY   112      84.260  45.718  31.845  1.00  0.00           H  
ATOM   1764  CA  GLY   112      85.403  44.457  30.679  1.00  0.00           C  
ATOM   1765  HA2 GLY   112      84.585  44.745  30.019  1.00  0.00           H  
ATOM   1766  HA3 GLY   112      86.416  44.612  30.308  1.00  0.00           H  
ATOM   1767  C   GLY   112      85.202  42.937  30.812  1.00  0.00           C  
ATOM   1768  O   GLY   112      86.002  42.162  30.314  1.00  0.00           O  
ATOM   1769  N   LEU   113      84.156  42.585  31.584  1.00  0.00           N  
ATOM   1770  H   LEU   113      83.528  43.329  31.853  1.00  0.00           H  
ATOM   1771  CA  LEU   113      83.781  41.189  31.935  1.00  0.00           C  
ATOM   1772  HA  LEU   113      84.649  40.577  31.688  1.00  0.00           H  
ATOM   1773  CB  LEU   113      83.454  40.981  33.444  1.00  0.00           C  
ATOM   1774  HB2 LEU   113      82.384  41.138  33.575  1.00  0.00           H  
ATOM   1775  HB3 LEU   113      83.573  39.906  33.581  1.00  0.00           H  
ATOM   1776  CG  LEU   113      84.380  41.626  34.517  1.00  0.00           C  
ATOM   1777  HG  LEU   113      84.150  42.689  34.589  1.00  0.00           H  
ATOM   1778  CD1 LEU   113      84.047  40.983  35.853  1.00  0.00           C  
ATOM   1779 HD11 LEU   113      82.985  41.192  35.976  1.00  0.00           H  
ATOM   1780 HD12 LEU   113      84.333  39.935  35.754  1.00  0.00           H  
ATOM   1781 HD13 LEU   113      84.593  41.486  36.651  1.00  0.00           H  
ATOM   1782  CD2 LEU   113      85.779  41.360  34.203  1.00  0.00           C  
ATOM   1783 HD21 LEU   113      85.960  40.291  34.091  1.00  0.00           H  
ATOM   1784 HD22 LEU   113      86.019  41.861  33.265  1.00  0.00           H  
ATOM   1785 HD23 LEU   113      86.424  41.731  35.000  1.00  0.00           H  
ATOM   1786  C   LEU   113      82.682  40.654  31.037  1.00  0.00           C  
ATOM   1787  O   LEU   113      82.787  39.479  30.666  1.00  0.00           O  
ATOM   1788  N   LEU   114      81.618  41.416  30.672  1.00  0.00           N  
ATOM   1789  H   LEU   114      81.703  42.409  30.839  1.00  0.00           H  
ATOM   1790  CA  LEU   114      80.410  41.009  29.987  1.00  0.00           C  
ATOM   1791  HA  LEU   114      79.860  40.250  30.545  1.00  0.00           H  
ATOM   1792  CB  LEU   114      79.459  42.134  29.796  1.00  0.00           C  
ATOM   1793  HB2 LEU   114      79.279  42.703  30.709  1.00  0.00           H  
ATOM   1794  HB3 LEU   114      80.053  42.916  29.323  1.00  0.00           H  
ATOM   1795  CG  LEU   114      78.174  41.956  28.898  1.00  0.00           C  
ATOM   1796  HG  LEU   114      78.502  41.550  27.941  1.00  0.00           H  
ATOM   1797  CD1 LEU   114      77.156  41.042  29.610  1.00  0.00           C  
ATOM   1798 HD11 LEU   114      76.266  40.849  29.009  1.00  0.00           H  
ATOM   1799 HD12 LEU   114      77.523  40.034  29.804  1.00  0.00           H  
ATOM   1800 HD13 LEU   114      76.838  41.367  30.600  1.00  0.00           H  
ATOM   1801  CD2 LEU   114      77.593  43.347  28.543  1.00  0.00           C  
ATOM   1802 HD21 LEU   114      77.375  43.825  29.498  1.00  0.00           H  
ATOM   1803 HD22 LEU   114      78.341  43.862  27.941  1.00  0.00           H  
ATOM   1804 HD23 LEU   114      76.670  43.307  27.965  1.00  0.00           H  
ATOM   1805  C   LEU   114      80.751  40.447  28.585  1.00  0.00           C  
ATOM   1806  O   LEU   114      81.320  41.185  27.717  1.00  0.00           O  
ATOM   1807  N   PRO   115      80.319  39.235  28.192  1.00  0.00           N  
ATOM   1808  CD  PRO   115      79.622  38.201  28.995  1.00  0.00           C  
ATOM   1809  HD2 PRO   115      78.584  38.185  28.663  1.00  0.00           H  
ATOM   1810  HD3 PRO   115      79.662  38.142  30.083  1.00  0.00           H  
ATOM   1811  CG  PRO   115      80.252  36.900  28.571  1.00  0.00           C  
ATOM   1812  HG2 PRO   115      79.544  36.111  28.825  1.00  0.00           H  
ATOM   1813  HG3 PRO   115      81.184  36.790  29.125  1.00  0.00           H  
ATOM   1814  CB  PRO   115      80.446  37.153  27.051  1.00  0.00           C  
ATOM   1815  HB2 PRO   115      79.493  37.082  26.527  1.00  0.00           H  
ATOM   1816  HB3 PRO   115      81.250  36.570  26.600  1.00  0.00           H  
ATOM   1817  CA  PRO   115      80.833  38.653  26.977  1.00  0.00           C  
ATOM   1818  HA  PRO   115      81.910  38.759  27.112  1.00  0.00           H  
ATOM   1819  C   PRO   115      80.218  39.347  25.726  1.00  0.00           C  
ATOM   1820  O   PRO   115      79.074  39.794  25.730  1.00  0.00           O  
ATOM   1821  N   SER   116      80.969  39.469  24.641  1.00  0.00           N  
ATOM   1822  H   SER   116      81.938  39.192  24.704  1.00  0.00           H  
ATOM   1823  CA  SER   116      80.517  40.039  23.310  1.00  0.00           C  
ATOM   1824  HA  SER   116      79.909  40.919  23.518  1.00  0.00           H  
ATOM   1825  CB  SER   116      81.743  40.577  22.610  1.00  0.00           C  
ATOM   1826  HB2 SER   116      81.414  40.689  21.577  1.00  0.00           H  
ATOM   1827  HB3 SER   116      82.116  41.515  23.022  1.00  0.00           H  
ATOM   1828  OG  SER   116      82.867  39.687  22.712  1.00  0.00           O  
ATOM   1829  HG  SER   116      83.450  40.093  23.358  1.00  0.00           H  
ATOM   1830  C   SER   116      79.786  39.034  22.383  1.00  0.00           C  
ATOM   1831  O   SER   116      79.094  39.395  21.444  1.00  0.00           O  
ATOM   1832  N   ASP   117      79.866  37.770  22.744  1.00  0.00           N  
ATOM   1833  H   ASP   117      80.579  37.496  23.404  1.00  0.00           H  
ATOM   1834  CA  ASP   117      79.262  36.570  22.054  1.00  0.00           C  
ATOM   1835  HA  ASP   117      79.103  36.803  21.002  1.00  0.00           H  
ATOM   1836  CB  ASP   117      80.228  35.404  22.096  1.00  0.00           C  
ATOM   1837  HB2 ASP   117      81.079  35.569  21.435  1.00  0.00           H  
ATOM   1838  HB3 ASP   117      80.625  35.404  23.111  1.00  0.00           H  
ATOM   1839  CG  ASP   117      79.627  34.023  21.681  1.00  0.00           C  
ATOM   1840  OD1 ASP   117      78.498  33.975  21.007  1.00  0.00           O  
ATOM   1841  OD2 ASP   117      80.087  32.998  22.231  1.00  0.00           O  
ATOM   1842  C   ASP   117      77.952  36.191  22.786  1.00  0.00           C  
ATOM   1843  O   ASP   117      77.952  35.827  23.933  1.00  0.00           O  
ATOM   1844  N   PRO   118      76.788  36.452  22.101  1.00  0.00           N  
ATOM   1845  CD  PRO   118      76.654  37.070  20.821  1.00  0.00           C  
ATOM   1846  HD2 PRO   118      77.065  36.395  20.070  1.00  0.00           H  
ATOM   1847  HD3 PRO   118      77.112  38.058  20.773  1.00  0.00           H  
ATOM   1848  CG  PRO   118      75.210  37.220  20.457  1.00  0.00           C  
ATOM   1849  HG2 PRO   118      75.162  36.886  19.421  1.00  0.00           H  
ATOM   1850  HG3 PRO   118      74.940  38.257  20.655  1.00  0.00           H  
ATOM   1851  CB  PRO   118      74.497  36.339  21.422  1.00  0.00           C  
ATOM   1852  HB2 PRO   118      74.233  35.396  20.943  1.00  0.00           H  
ATOM   1853  HB3 PRO   118      73.525  36.810  21.566  1.00  0.00           H  
ATOM   1854  CA  PRO   118      75.404  36.256  22.647  1.00  0.00           C  
ATOM   1855  HA  PRO   118      75.181  37.108  23.289  1.00  0.00           H  
ATOM   1856  C   PRO   118      75.229  34.926  23.413  1.00  0.00           C  
ATOM   1857  O   PRO   118      74.593  34.902  24.459  1.00  0.00           O  
ATOM   1858  N   ALA   119      75.878  33.826  23.044  1.00  0.00           N  
ATOM   1859  H   ALA   119      76.379  33.937  22.174  1.00  0.00           H  
ATOM   1860  CA  ALA   119      75.781  32.465  23.578  1.00  0.00           C  
ATOM   1861  HA  ALA   119      74.710  32.388  23.767  1.00  0.00           H  
ATOM   1862  CB  ALA   119      76.171  31.467  22.435  1.00  0.00           C  
ATOM   1863  HB1 ALA   119      77.221  31.540  22.150  1.00  0.00           H  
ATOM   1864  HB2 ALA   119      76.033  30.460  22.828  1.00  0.00           H  
ATOM   1865  HB3 ALA   119      75.601  31.469  21.507  1.00  0.00           H  
ATOM   1866  C   ALA   119      76.559  32.269  24.914  1.00  0.00           C  
ATOM   1867  O   ALA   119      76.153  31.624  25.856  1.00  0.00           O  
ATOM   1868  N   GLU   120      77.797  32.852  24.962  1.00  0.00           N  
ATOM   1869  H   GLU   120      77.965  33.640  24.353  1.00  0.00           H  
ATOM   1870  CA  GLU   120      78.605  32.903  26.229  1.00  0.00           C  
ATOM   1871  HA  GLU   120      78.541  31.930  26.717  1.00  0.00           H  
ATOM   1872  CB  GLU   120      80.097  33.222  25.768  1.00  0.00           C  
ATOM   1873  HB2 GLU   120      80.400  32.581  24.940  1.00  0.00           H  
ATOM   1874  HB3 GLU   120      79.920  34.172  25.264  1.00  0.00           H  
ATOM   1875  CG  GLU   120      81.237  33.390  26.712  1.00  0.00           C  
ATOM   1876  HG2 GLU   120      82.099  33.671  26.107  1.00  0.00           H  
ATOM   1877  HG3 GLU   120      80.982  34.103  27.496  1.00  0.00           H  
ATOM   1878  CD  GLU   120      81.516  32.037  27.383  1.00  0.00           C  
ATOM   1879  OE1 GLU   120      81.064  30.998  26.869  1.00  0.00           O  
ATOM   1880  OE2 GLU   120      82.111  31.998  28.462  1.00  0.00           O  
ATOM   1881  C   GLU   120      78.152  33.970  27.173  1.00  0.00           C  
ATOM   1882  O   GLU   120      78.167  33.732  28.375  1.00  0.00           O  
ATOM   1883  N   ARG   121      77.641  35.075  26.743  1.00  0.00           N  
ATOM   1884  H   ARG   121      77.756  35.219  25.751  1.00  0.00           H  
ATOM   1885  CA  ARG   121      76.780  35.978  27.540  1.00  0.00           C  
ATOM   1886  HA  ARG   121      77.432  36.492  28.246  1.00  0.00           H  
ATOM   1887  CB  ARG   121      76.230  37.052  26.574  1.00  0.00           C  
ATOM   1888  HB2 ARG   121      77.032  37.550  26.028  1.00  0.00           H  
ATOM   1889  HB3 ARG   121      75.534  36.638  25.844  1.00  0.00           H  
ATOM   1890  CG  ARG   121      75.505  38.139  27.426  1.00  0.00           C  
ATOM   1891  HG2 ARG   121      74.713  37.587  27.933  1.00  0.00           H  
ATOM   1892  HG3 ARG   121      76.195  38.582  28.145  1.00  0.00           H  
ATOM   1893  CD  ARG   121      74.992  39.236  26.599  1.00  0.00           C  
ATOM   1894  HD2 ARG   121      74.245  38.758  25.965  1.00  0.00           H  
ATOM   1895  HD3 ARG   121      74.542  39.934  27.305  1.00  0.00           H  
ATOM   1896  NE  ARG   121      76.050  39.899  25.867  1.00  0.00           N  
ATOM   1897  HE  ARG   121      76.992  39.668  26.146  1.00  0.00           H  
ATOM   1898  CZ  ARG   121      75.903  40.744  24.845  1.00  0.00           C  
ATOM   1899  NH1 ARG   121      74.707  41.187  24.430  1.00  0.00           N  
ATOM   1900 HH11 ARG   121      73.936  41.180  25.082  1.00  0.00           H  
ATOM   1901 HH12 ARG   121      74.694  41.805  23.631  1.00  0.00           H  
ATOM   1902  NH2 ARG   121      77.000  40.962  24.160  1.00  0.00           N  
ATOM   1903 HH21 ARG   121      77.931  40.717  24.463  1.00  0.00           H  
ATOM   1904 HH22 ARG   121      77.001  41.474  23.290  1.00  0.00           H  
ATOM   1905  C   ARG   121      75.740  35.270  28.336  1.00  0.00           C  
ATOM   1906  O   ARG   121      75.703  35.365  29.593  1.00  0.00           O  
ATOM   1907  N   LYS   122      74.954  34.490  27.578  1.00  0.00           N  
ATOM   1908  H   LYS   122      75.303  34.315  26.646  1.00  0.00           H  
ATOM   1909  CA  LYS   122      73.829  33.724  28.055  1.00  0.00           C  
ATOM   1910  HA  LYS   122      73.159  34.438  28.535  1.00  0.00           H  
ATOM   1911  CB  LYS   122      73.136  33.001  26.930  1.00  0.00           C  
ATOM   1912  HB2 LYS   122      73.153  33.705  26.099  1.00  0.00           H  
ATOM   1913  HB3 LYS   122      73.562  32.027  26.687  1.00  0.00           H  
ATOM   1914  CG  LYS   122      71.684  32.842  27.278  1.00  0.00           C  
ATOM   1915  HG2 LYS   122      71.483  32.044  27.993  1.00  0.00           H  
ATOM   1916  HG3 LYS   122      71.405  33.805  27.706  1.00  0.00           H  
ATOM   1917  CD  LYS   122      70.775  32.500  26.111  1.00  0.00           C  
ATOM   1918  HD2 LYS   122      71.134  31.637  25.551  1.00  0.00           H  
ATOM   1919  HD3 LYS   122      69.834  32.205  26.575  1.00  0.00           H  
ATOM   1920  CE  LYS   122      70.630  33.822  25.258  1.00  0.00           C  
ATOM   1921  HE2 LYS   122      70.356  34.617  25.952  1.00  0.00           H  
ATOM   1922  HE3 LYS   122      71.567  34.053  24.751  1.00  0.00           H  
ATOM   1923  NZ  LYS   122      69.576  33.752  24.280  1.00  0.00           N  
ATOM   1924  HZ1 LYS   122      69.639  33.176  23.453  1.00  0.00           H  
ATOM   1925  HZ2 LYS   122      68.728  33.467  24.749  1.00  0.00           H  
ATOM   1926  HZ3 LYS   122      69.495  34.634  23.794  1.00  0.00           H  
ATOM   1927  C   LYS   122      74.324  32.718  29.089  1.00  0.00           C  
ATOM   1928  O   LYS   122      73.681  32.607  30.159  1.00  0.00           O  
ATOM   1929  N   ASP   123      75.436  32.048  28.862  1.00  0.00           N  
ATOM   1930  H   ASP   123      75.844  32.212  27.953  1.00  0.00           H  
ATOM   1931  CA  ASP   123      76.045  31.175  29.858  1.00  0.00           C  
ATOM   1932  HA  ASP   123      75.258  30.484  30.162  1.00  0.00           H  
ATOM   1933  CB  ASP   123      77.201  30.273  29.246  1.00  0.00           C  
ATOM   1934  HB2 ASP   123      77.885  30.943  28.726  1.00  0.00           H  
ATOM   1935  HB3 ASP   123      77.741  29.904  30.118  1.00  0.00           H  
ATOM   1936  CG  ASP   123      76.703  29.185  28.267  1.00  0.00           C  
ATOM   1937  OD1 ASP   123      75.517  29.108  27.919  1.00  0.00           O  
ATOM   1938  OD2 ASP   123      77.600  28.364  27.950  1.00  0.00           O  
ATOM   1939  C   ASP   123      76.383  31.887  31.210  1.00  0.00           C  
ATOM   1940  O   ASP   123      76.063  31.397  32.308  1.00  0.00           O  
ATOM   1941  N   MET   124      76.975  33.126  31.120  1.00  0.00           N  
ATOM   1942  H   MET   124      77.280  33.506  30.235  1.00  0.00           H  
ATOM   1943  CA  MET   124      77.357  33.702  32.378  1.00  0.00           C  
ATOM   1944  HA  MET   124      77.907  32.975  32.976  1.00  0.00           H  
ATOM   1945  CB  MET   124      78.357  34.753  32.044  1.00  0.00           C  
ATOM   1946  HB2 MET   124      79.148  34.377  31.396  1.00  0.00           H  
ATOM   1947  HB3 MET   124      77.829  35.431  31.374  1.00  0.00           H  
ATOM   1948  CG  MET   124      78.939  35.569  33.243  1.00  0.00           C  
ATOM   1949  HG2 MET   124      79.758  36.210  32.917  1.00  0.00           H  
ATOM   1950  HG3 MET   124      78.099  36.126  33.659  1.00  0.00           H  
ATOM   1951  SD  MET   124      79.523  34.438  34.526  1.00  0.00           S  
ATOM   1952  CE  MET   124      80.974  33.779  33.813  1.00  0.00           C  
ATOM   1953  HE1 MET   124      81.440  32.967  34.370  1.00  0.00           H  
ATOM   1954  HE2 MET   124      80.738  33.393  32.821  1.00  0.00           H  
ATOM   1955  HE3 MET   124      81.780  34.513  33.860  1.00  0.00           H  
ATOM   1956  C   MET   124      76.181  34.247  33.149  1.00  0.00           C  
ATOM   1957  O   MET   124      76.064  34.056  34.409  1.00  0.00           O  
ATOM   1958  N   GLN   125      75.207  34.745  32.392  1.00  0.00           N  
ATOM   1959  H   GLN   125      75.400  34.945  31.421  1.00  0.00           H  
ATOM   1960  CA  GLN   125      73.899  35.095  33.055  1.00  0.00           C  
ATOM   1961  HA  GLN   125      74.160  35.637  33.964  1.00  0.00           H  
ATOM   1962  CB  GLN   125      73.133  36.211  32.301  1.00  0.00           C  
ATOM   1963  HB2 GLN   125      73.880  36.821  31.793  1.00  0.00           H  
ATOM   1964  HB3 GLN   125      72.535  35.795  31.490  1.00  0.00           H  
ATOM   1965  CG  GLN   125      72.247  36.976  33.238  1.00  0.00           C  
ATOM   1966  HG2 GLN   125      71.242  36.599  33.051  1.00  0.00           H  
ATOM   1967  HG3 GLN   125      72.564  36.867  34.276  1.00  0.00           H  
ATOM   1968  CD  GLN   125      72.296  38.461  32.870  1.00  0.00           C  
ATOM   1969  OE1 GLN   125      71.913  38.807  31.743  1.00  0.00           O  
ATOM   1970  NE2 GLN   125      72.698  39.321  33.702  1.00  0.00           N  
ATOM   1971 HE21 GLN   125      72.575  40.272  33.388  1.00  0.00           H  
ATOM   1972 HE22 GLN   125      73.002  39.014  34.615  1.00  0.00           H  
ATOM   1973  C   GLN   125      73.020  33.916  33.513  1.00  0.00           C  
ATOM   1974  O   GLN   125      72.343  34.023  34.489  1.00  0.00           O  
ATOM   1975  N   THR   126      73.101  32.749  32.895  1.00  0.00           N  
ATOM   1976  H   THR   126      73.738  32.741  32.112  1.00  0.00           H  
ATOM   1977  CA  THR   126      72.489  31.469  33.391  1.00  0.00           C  
ATOM   1978  HA  THR   126      71.427  31.608  33.593  1.00  0.00           H  
ATOM   1979  CB  THR   126      72.609  30.376  32.300  1.00  0.00           C  
ATOM   1980  HB  THR   126      73.667  30.213  32.098  1.00  0.00           H  
ATOM   1981  CG2 THR   126      72.060  29.002  32.770  1.00  0.00           C  
ATOM   1982 HG21 THR   126      72.652  28.621  33.602  1.00  0.00           H  
ATOM   1983 HG22 THR   126      71.023  29.087  33.094  1.00  0.00           H  
ATOM   1984 HG23 THR   126      72.050  28.384  31.872  1.00  0.00           H  
ATOM   1985  OG1 THR   126      71.827  30.699  31.126  1.00  0.00           O  
ATOM   1986  HG1 THR   126      72.091  31.569  30.817  1.00  0.00           H  
ATOM   1987  C   THR   126      73.151  31.033  34.706  1.00  0.00           C  
ATOM   1988  O   THR   126      72.423  30.580  35.650  1.00  0.00           O  
ATOM   1989  N   LYS   127      74.482  31.112  34.847  1.00  0.00           N  
ATOM   1990  H   LYS   127      74.943  31.610  34.099  1.00  0.00           H  
ATOM   1991  CA  LYS   127      75.257  30.849  36.082  1.00  0.00           C  
ATOM   1992  HA  LYS   127      75.024  29.843  36.431  1.00  0.00           H  
ATOM   1993  CB  LYS   127      76.738  31.033  35.801  1.00  0.00           C  
ATOM   1994  HB2 LYS   127      77.004  32.003  35.379  1.00  0.00           H  
ATOM   1995  HB3 LYS   127      77.294  30.995  36.737  1.00  0.00           H  
ATOM   1996  CG  LYS   127      77.387  29.910  35.012  1.00  0.00           C  
ATOM   1997  HG2 LYS   127      77.632  29.113  35.715  1.00  0.00           H  
ATOM   1998  HG3 LYS   127      76.690  29.581  34.242  1.00  0.00           H  
ATOM   1999  CD  LYS   127      78.671  30.271  34.316  1.00  0.00           C  
ATOM   2000  HD2 LYS   127      78.377  30.821  33.421  1.00  0.00           H  
ATOM   2001  HD3 LYS   127      79.273  30.989  34.872  1.00  0.00           H  
ATOM   2002  CE  LYS   127      79.520  29.004  34.016  1.00  0.00           C  
ATOM   2003  HE2 LYS   127      79.607  28.483  34.970  1.00  0.00           H  
ATOM   2004  HE3 LYS   127      79.051  28.354  33.277  1.00  0.00           H  
ATOM   2005  NZ  LYS   127      80.835  29.471  33.540  1.00  0.00           N  
ATOM   2006  HZ1 LYS   127      81.406  28.674  33.298  1.00  0.00           H  
ATOM   2007  HZ2 LYS   127      80.718  30.026  32.705  1.00  0.00           H  
ATOM   2008  HZ3 LYS   127      81.322  30.144  34.114  1.00  0.00           H  
ATOM   2009  C   LYS   127      74.746  31.808  37.160  1.00  0.00           C  
ATOM   2010  O   LYS   127      74.569  31.424  38.264  1.00  0.00           O  
ATOM   2011  N   GLU   128      74.500  33.100  36.803  1.00  0.00           N  
ATOM   2012  H   GLU   128      74.702  33.359  35.848  1.00  0.00           H  
ATOM   2013  CA  GLU   128      73.826  34.072  37.730  1.00  0.00           C  
ATOM   2014  HA  GLU   128      74.492  34.148  38.590  1.00  0.00           H  
ATOM   2015  CB  GLU   128      73.677  35.435  37.045  1.00  0.00           C  
ATOM   2016  HB2 GLU   128      74.624  35.654  36.550  1.00  0.00           H  
ATOM   2017  HB3 GLU   128      73.006  35.396  36.187  1.00  0.00           H  
ATOM   2018  CG  GLU   128      73.325  36.553  38.050  1.00  0.00           C  
ATOM   2019  HG2 GLU   128      72.248  36.487  38.204  1.00  0.00           H  
ATOM   2020  HG3 GLU   128      73.902  36.361  38.955  1.00  0.00           H  
ATOM   2021  CD  GLU   128      73.580  38.012  37.529  1.00  0.00           C  
ATOM   2022  OE1 GLU   128      73.271  38.344  36.315  1.00  0.00           O  
ATOM   2023  OE2 GLU   128      73.886  38.931  38.320  1.00  0.00           O  
ATOM   2024  C   GLU   128      72.507  33.587  38.278  1.00  0.00           C  
ATOM   2025  O   GLU   128      72.323  33.478  39.515  1.00  0.00           O  
ATOM   2026  N   LEU   129      71.610  33.313  37.281  1.00  0.00           N  
ATOM   2027  H   LEU   129      71.911  33.432  36.324  1.00  0.00           H  
ATOM   2028  CA  LEU   129      70.252  32.922  37.587  1.00  0.00           C  
ATOM   2029  HA  LEU   129      69.773  33.663  38.227  1.00  0.00           H  
ATOM   2030  CB  LEU   129      69.611  32.803  36.233  1.00  0.00           C  
ATOM   2031  HB2 LEU   129      69.744  33.757  35.722  1.00  0.00           H  
ATOM   2032  HB3 LEU   129      70.224  32.091  35.682  1.00  0.00           H  
ATOM   2033  CG  LEU   129      68.122  32.351  36.208  1.00  0.00           C  
ATOM   2034  HG  LEU   129      68.124  31.414  36.767  1.00  0.00           H  
ATOM   2035  CD1 LEU   129      67.006  33.204  36.779  1.00  0.00           C  
ATOM   2036 HD11 LEU   129      67.315  33.475  37.789  1.00  0.00           H  
ATOM   2037 HD12 LEU   129      66.906  34.067  36.120  1.00  0.00           H  
ATOM   2038 HD13 LEU   129      66.076  32.638  36.830  1.00  0.00           H  
ATOM   2039  CD2 LEU   129      67.686  31.823  34.826  1.00  0.00           C  
ATOM   2040 HD21 LEU   129      66.734  31.293  34.859  1.00  0.00           H  
ATOM   2041 HD22 LEU   129      67.712  32.521  33.989  1.00  0.00           H  
ATOM   2042 HD23 LEU   129      68.359  31.006  34.566  1.00  0.00           H  
ATOM   2043  C   LEU   129      70.198  31.605  38.408  1.00  0.00           C  
ATOM   2044  O   LEU   129      69.389  31.422  39.273  1.00  0.00           O  
ATOM   2045  N   ASN   130      71.086  30.606  38.110  1.00  0.00           N  
ATOM   2046  H   ASN   130      71.684  30.717  37.304  1.00  0.00           H  
ATOM   2047  CA  ASN   130      71.151  29.249  38.778  1.00  0.00           C  
ATOM   2048  HA  ASN   130      70.133  28.861  38.750  1.00  0.00           H  
ATOM   2049  CB  ASN   130      72.076  28.207  38.003  1.00  0.00           C  
ATOM   2050  HB2 ASN   130      72.968  28.754  37.696  1.00  0.00           H  
ATOM   2051  HB3 ASN   130      72.379  27.371  38.634  1.00  0.00           H  
ATOM   2052  CG  ASN   130      71.509  27.508  36.781  1.00  0.00           C  
ATOM   2053  OD1 ASN   130      70.490  27.957  36.239  1.00  0.00           O  
ATOM   2054  ND2 ASN   130      72.148  26.439  36.395  1.00  0.00           N  
ATOM   2055 HD21 ASN   130      71.788  25.794  35.706  1.00  0.00           H  
ATOM   2056 HD22 ASN   130      72.914  26.200  37.008  1.00  0.00           H  
ATOM   2057  C   ASN   130      71.646  29.299  40.229  1.00  0.00           C  
ATOM   2058  O   ASN   130      71.102  28.688  41.069  1.00  0.00           O  
ATOM   2059  N   ASN   131      72.724  30.035  40.530  1.00  0.00           N  
ATOM   2060  H   ASN   131      73.318  30.317  39.763  1.00  0.00           H  
ATOM   2061  CA  ASN   131      73.203  30.388  41.892  1.00  0.00           C  
ATOM   2062  HA  ASN   131      73.295  29.508  42.529  1.00  0.00           H  
ATOM   2063  CB  ASN   131      74.630  30.976  41.861  1.00  0.00           C  
ATOM   2064  HB2 ASN   131      74.527  31.811  41.168  1.00  0.00           H  
ATOM   2065  HB3 ASN   131      74.816  31.396  42.850  1.00  0.00           H  
ATOM   2066  CG  ASN   131      75.670  30.052  41.471  1.00  0.00           C  
ATOM   2067  OD1 ASN   131      76.355  29.482  42.299  1.00  0.00           O  
ATOM   2068  ND2 ASN   131      76.017  30.026  40.257  1.00  0.00           N  
ATOM   2069 HD21 ASN   131      76.831  29.502  39.971  1.00  0.00           H  
ATOM   2070 HD22 ASN   131      75.516  30.560  39.561  1.00  0.00           H  
ATOM   2071  C   ASN   131      72.072  31.272  42.602  1.00  0.00           C  
ATOM   2072  O   ASN   131      71.559  30.786  43.649  1.00  0.00           O  
ATOM   2073  N   GLY   132      71.628  32.343  41.962  1.00  0.00           N  
ATOM   2074  H   GLY   132      72.054  32.725  41.130  1.00  0.00           H  
ATOM   2075  CA  GLY   132      70.511  33.082  42.611  1.00  0.00           C  
ATOM   2076  HA2 GLY   132      70.812  33.413  43.605  1.00  0.00           H  
ATOM   2077  HA3 GLY   132      70.223  33.955  42.026  1.00  0.00           H  
ATOM   2078  C   GLY   132      69.256  32.205  42.983  1.00  0.00           C  
ATOM   2079  O   GLY   132      68.512  32.566  43.931  1.00  0.00           O  
ATOM   2080  N   ARG   133      68.976  31.146  42.290  1.00  0.00           N  
ATOM   2081  H   ARG   133      69.471  31.101  41.411  1.00  0.00           H  
ATOM   2082  CA  ARG   133      67.852  30.247  42.517  1.00  0.00           C  
ATOM   2083  HA  ARG   133      66.980  30.796  42.872  1.00  0.00           H  
ATOM   2084  CB  ARG   133      67.516  29.455  41.205  1.00  0.00           C  
ATOM   2085  HB2 ARG   133      68.390  29.167  40.621  1.00  0.00           H  
ATOM   2086  HB3 ARG   133      67.091  28.500  41.513  1.00  0.00           H  
ATOM   2087  CG  ARG   133      66.424  30.205  40.435  1.00  0.00           C  
ATOM   2088  HG2 ARG   133      65.571  30.330  41.101  1.00  0.00           H  
ATOM   2089  HG3 ARG   133      66.832  31.179  40.163  1.00  0.00           H  
ATOM   2090  CD  ARG   133      66.101  29.292  39.222  1.00  0.00           C  
ATOM   2091  HD2 ARG   133      66.962  29.059  38.597  1.00  0.00           H  
ATOM   2092  HD3 ARG   133      65.647  28.364  39.569  1.00  0.00           H  
ATOM   2093  NE  ARG   133      65.124  29.854  38.245  1.00  0.00           N  
ATOM   2094  HE  ARG   133      64.469  30.567  38.535  1.00  0.00           H  
ATOM   2095  CZ  ARG   133      64.943  29.433  36.998  1.00  0.00           C  
ATOM   2096  NH1 ARG   133      65.518  28.419  36.558  1.00  0.00           N  
ATOM   2097 HH11 ARG   133      66.209  27.867  37.044  1.00  0.00           H  
ATOM   2098 HH12 ARG   133      65.327  28.298  35.573  1.00  0.00           H  
ATOM   2099  NH2 ARG   133      64.103  30.124  36.237  1.00  0.00           N  
ATOM   2100 HH21 ARG   133      63.742  30.940  36.709  1.00  0.00           H  
ATOM   2101 HH22 ARG   133      64.202  30.069  35.233  1.00  0.00           H  
ATOM   2102  C   ARG   133      68.100  29.377  43.750  1.00  0.00           C  
ATOM   2103  O   ARG   133      67.256  29.334  44.624  1.00  0.00           O  
ATOM   2104  N   LEU   134      69.288  28.794  43.822  1.00  0.00           N  
ATOM   2105  H   LEU   134      69.858  28.939  43.001  1.00  0.00           H  
ATOM   2106  CA  LEU   134      69.744  28.149  45.111  1.00  0.00           C  
ATOM   2107  HA  LEU   134      68.993  27.378  45.284  1.00  0.00           H  
ATOM   2108  CB  LEU   134      71.061  27.414  44.775  1.00  0.00           C  
ATOM   2109  HB2 LEU   134      70.996  26.999  43.769  1.00  0.00           H  
ATOM   2110  HB3 LEU   134      71.863  28.151  44.812  1.00  0.00           H  
ATOM   2111  CG  LEU   134      71.457  26.344  45.715  1.00  0.00           C  
ATOM   2112  HG  LEU   134      71.384  26.642  46.761  1.00  0.00           H  
ATOM   2113  CD1 LEU   134      70.530  25.148  45.501  1.00  0.00           C  
ATOM   2114 HD11 LEU   134      70.974  24.250  45.930  1.00  0.00           H  
ATOM   2115 HD12 LEU   134      69.494  25.199  45.838  1.00  0.00           H  
ATOM   2116 HD13 LEU   134      70.592  24.815  44.465  1.00  0.00           H  
ATOM   2117  CD2 LEU   134      72.913  26.010  45.418  1.00  0.00           C  
ATOM   2118 HD21 LEU   134      73.164  25.115  45.986  1.00  0.00           H  
ATOM   2119 HD22 LEU   134      73.105  25.839  44.359  1.00  0.00           H  
ATOM   2120 HD23 LEU   134      73.590  26.802  45.738  1.00  0.00           H  
ATOM   2121  C   LEU   134      69.833  29.069  46.338  1.00  0.00           C  
ATOM   2122  O   LEU   134      69.431  28.688  47.437  1.00  0.00           O  
ATOM   2123  N   ALA   135      70.226  30.341  46.180  1.00  0.00           N  
ATOM   2124  H   ALA   135      70.725  30.637  45.354  1.00  0.00           H  
ATOM   2125  CA  ALA   135      70.118  31.475  47.186  1.00  0.00           C  
ATOM   2126  HA  ALA   135      70.695  31.172  48.060  1.00  0.00           H  
ATOM   2127  CB  ALA   135      70.747  32.785  46.623  1.00  0.00           C  
ATOM   2128  HB1 ALA   135      71.539  32.427  45.965  1.00  0.00           H  
ATOM   2129  HB2 ALA   135      70.005  33.366  46.076  1.00  0.00           H  
ATOM   2130  HB3 ALA   135      71.242  33.439  47.341  1.00  0.00           H  
ATOM   2131  C   ALA   135      68.695  31.680  47.611  1.00  0.00           C  
ATOM   2132  O   ALA   135      68.414  31.785  48.837  1.00  0.00           O  
ATOM   2133  N   MET   136      67.674  31.747  46.723  1.00  0.00           N  
ATOM   2134  H   MET   136      67.827  31.692  45.726  1.00  0.00           H  
ATOM   2135  CA  MET   136      66.312  32.077  47.121  1.00  0.00           C  
ATOM   2136  HA  MET   136      66.239  32.929  47.797  1.00  0.00           H  
ATOM   2137  CB  MET   136      65.320  32.380  45.888  1.00  0.00           C  
ATOM   2138  HB2 MET   136      65.462  31.522  45.231  1.00  0.00           H  
ATOM   2139  HB3 MET   136      64.263  32.470  46.141  1.00  0.00           H  
ATOM   2140  CG  MET   136      65.640  33.768  45.357  1.00  0.00           C  
ATOM   2141  HG2 MET   136      65.738  34.530  46.130  1.00  0.00           H  
ATOM   2142  HG3 MET   136      66.625  33.739  44.891  1.00  0.00           H  
ATOM   2143  SD  MET   136      64.541  34.400  44.089  1.00  0.00           S  
ATOM   2144  CE  MET   136      65.274  33.613  42.586  1.00  0.00           C  
ATOM   2145  HE1 MET   136      65.328  32.532  42.716  1.00  0.00           H  
ATOM   2146  HE2 MET   136      64.589  33.706  41.743  1.00  0.00           H  
ATOM   2147  HE3 MET   136      66.286  33.967  42.392  1.00  0.00           H  
ATOM   2148  C   MET   136      65.689  30.973  47.879  1.00  0.00           C  
ATOM   2149  O   MET   136      64.859  31.197  48.763  1.00  0.00           O  
ATOM   2150  N   ILE   137      66.211  29.716  47.692  1.00  0.00           N  
ATOM   2151  H   ILE   137      66.964  29.609  47.027  1.00  0.00           H  
ATOM   2152  CA  ILE   137      65.888  28.538  48.425  1.00  0.00           C  
ATOM   2153  HA  ILE   137      64.814  28.599  48.605  1.00  0.00           H  
ATOM   2154  CB  ILE   137      66.225  27.374  47.570  1.00  0.00           C  
ATOM   2155  HB  ILE   137      67.213  27.485  47.122  1.00  0.00           H  
ATOM   2156  CG2 ILE   137      66.225  26.044  48.363  1.00  0.00           C  
ATOM   2157 HG21 ILE   137      66.982  26.045  49.147  1.00  0.00           H  
ATOM   2158 HG22 ILE   137      65.214  25.898  48.745  1.00  0.00           H  
ATOM   2159 HG23 ILE   137      66.478  25.252  47.659  1.00  0.00           H  
ATOM   2160  CG1 ILE   137      65.327  27.140  46.321  1.00  0.00           C  
ATOM   2161 HG12 ILE   137      65.470  27.958  45.614  1.00  0.00           H  
ATOM   2162 HG13 ILE   137      65.634  26.238  45.791  1.00  0.00           H  
ATOM   2163  CD1 ILE   137      63.841  26.973  46.505  1.00  0.00           C  
ATOM   2164 HD11 ILE   137      63.600  26.313  47.338  1.00  0.00           H  
ATOM   2165 HD12 ILE   137      63.340  27.933  46.624  1.00  0.00           H  
ATOM   2166 HD13 ILE   137      63.467  26.484  45.605  1.00  0.00           H  
ATOM   2167  C   ILE   137      66.600  28.393  49.751  1.00  0.00           C  
ATOM   2168  O   ILE   137      65.975  27.981  50.744  1.00  0.00           O  
ATOM   2169  N   ALA   138      67.860  28.937  49.853  1.00  0.00           N  
ATOM   2170  H   ALA   138      68.253  29.284  48.989  1.00  0.00           H  
ATOM   2171  CA  ALA   138      68.649  28.947  51.094  1.00  0.00           C  
ATOM   2172  HA  ALA   138      68.720  27.955  51.540  1.00  0.00           H  
ATOM   2173  CB  ALA   138      70.066  29.254  50.652  1.00  0.00           C  
ATOM   2174  HB1 ALA   138      70.738  29.285  51.510  1.00  0.00           H  
ATOM   2175  HB2 ALA   138      70.424  28.470  49.984  1.00  0.00           H  
ATOM   2176  HB3 ALA   138      70.086  30.206  50.121  1.00  0.00           H  
ATOM   2177  C   ALA   138      68.160  29.988  52.188  1.00  0.00           C  
ATOM   2178  O   ALA   138      68.360  29.762  53.381  1.00  0.00           O  
ATOM   2179  N   ILE   139      67.701  31.146  51.715  1.00  0.00           N  
ATOM   2180  H   ILE   139      67.784  31.279  50.718  1.00  0.00           H  
ATOM   2181  CA  ILE   139      67.245  32.243  52.536  1.00  0.00           C  
ATOM   2182  HA  ILE   139      67.887  32.236  53.417  1.00  0.00           H  
ATOM   2183  CB  ILE   139      67.337  33.616  51.801  1.00  0.00           C  
ATOM   2184  HB  ILE   139      68.283  33.789  51.289  1.00  0.00           H  
ATOM   2185  CG2 ILE   139      66.294  33.851  50.742  1.00  0.00           C  
ATOM   2186 HG21 ILE   139      66.661  34.715  50.189  1.00  0.00           H  
ATOM   2187 HG22 ILE   139      66.242  33.004  50.058  1.00  0.00           H  
ATOM   2188 HG23 ILE   139      65.307  34.204  51.038  1.00  0.00           H  
ATOM   2189  CG1 ILE   139      67.258  34.788  52.829  1.00  0.00           C  
ATOM   2190 HG12 ILE   139      67.109  35.772  52.384  1.00  0.00           H  
ATOM   2191 HG13 ILE   139      66.535  34.589  53.621  1.00  0.00           H  
ATOM   2192  CD1 ILE   139      68.642  34.848  53.560  1.00  0.00           C  
ATOM   2193 HD11 ILE   139      68.828  34.017  54.241  1.00  0.00           H  
ATOM   2194 HD12 ILE   139      69.372  34.884  52.752  1.00  0.00           H  
ATOM   2195 HD13 ILE   139      68.584  35.786  54.114  1.00  0.00           H  
ATOM   2196  C   ILE   139      65.832  31.932  53.078  1.00  0.00           C  
ATOM   2197  O   ILE   139      65.589  32.104  54.284  1.00  0.00           O  
ATOM   2198  N   ALA   140      64.991  31.268  52.288  1.00  0.00           N  
ATOM   2199  H   ALA   140      65.231  31.067  51.327  1.00  0.00           H  
ATOM   2200  CA  ALA   140      63.774  30.552  52.765  1.00  0.00           C  
ATOM   2201  HA  ALA   140      63.127  31.341  53.149  1.00  0.00           H  
ATOM   2202  CB  ALA   140      63.008  29.858  51.643  1.00  0.00           C  
ATOM   2203  HB1 ALA   140      61.936  29.875  51.839  1.00  0.00           H  
ATOM   2204  HB2 ALA   140      63.034  30.380  50.687  1.00  0.00           H  
ATOM   2205  HB3 ALA   140      63.283  28.810  51.531  1.00  0.00           H  
ATOM   2206  C   ALA   140      64.105  29.576  53.914  1.00  0.00           C  
ATOM   2207  O   ALA   140      63.397  29.516  54.982  1.00  0.00           O  
ATOM   2208  N   ALA   141      65.161  28.790  53.701  1.00  0.00           N  
ATOM   2209  H   ALA   141      65.590  28.842  52.788  1.00  0.00           H  
ATOM   2210  CA  ALA   141      65.624  27.680  54.607  1.00  0.00           C  
ATOM   2211  HA  ALA   141      64.798  26.987  54.766  1.00  0.00           H  
ATOM   2212  CB  ALA   141      66.802  26.913  53.955  1.00  0.00           C  
ATOM   2213  HB1 ALA   141      66.530  26.832  52.903  1.00  0.00           H  
ATOM   2214  HB2 ALA   141      67.738  27.467  54.020  1.00  0.00           H  
ATOM   2215  HB3 ALA   141      67.050  25.940  54.381  1.00  0.00           H  
ATOM   2216  C   ALA   141      66.110  28.270  55.919  1.00  0.00           C  
ATOM   2217  O   ALA   141      65.708  27.851  56.972  1.00  0.00           O  
ATOM   2218  N   PHE   142      66.977  29.304  55.864  1.00  0.00           N  
ATOM   2219  H   PHE   142      67.396  29.588  54.990  1.00  0.00           H  
ATOM   2220  CA  PHE   142      67.475  30.116  57.056  1.00  0.00           C  
ATOM   2221  HA  PHE   142      67.995  29.443  57.738  1.00  0.00           H  
ATOM   2222  CB  PHE   142      68.432  31.210  56.528  1.00  0.00           C  
ATOM   2223  HB2 PHE   142      69.258  30.639  56.103  1.00  0.00           H  
ATOM   2224  HB3 PHE   142      67.897  31.795  55.779  1.00  0.00           H  
ATOM   2225  CG  PHE   142      68.940  32.243  57.536  1.00  0.00           C  
ATOM   2226  CD1 PHE   142      70.092  31.984  58.240  1.00  0.00           C  
ATOM   2227  HD1 PHE   142      70.608  31.051  58.067  1.00  0.00           H  
ATOM   2228  CE1 PHE   142      70.437  32.857  59.282  1.00  0.00           C  
ATOM   2229  HE1 PHE   142      71.282  32.610  59.908  1.00  0.00           H  
ATOM   2230  CZ  PHE   142      69.667  34.014  59.587  1.00  0.00           C  
ATOM   2231  HZ  PHE   142      70.011  34.720  60.327  1.00  0.00           H  
ATOM   2232  CE2 PHE   142      68.479  34.213  58.921  1.00  0.00           C  
ATOM   2233  HE2 PHE   142      67.864  35.044  59.235  1.00  0.00           H  
ATOM   2234  CD2 PHE   142      68.074  33.285  57.897  1.00  0.00           C  
ATOM   2235  HD2 PHE   142      67.089  33.354  57.460  1.00  0.00           H  
ATOM   2236  C   PHE   142      66.256  30.655  57.820  1.00  0.00           C  
ATOM   2237  O   PHE   142      66.241  30.404  59.061  1.00  0.00           O  
ATOM   2238  N   VAL   143      65.383  31.354  57.124  1.00  0.00           N  
ATOM   2239  H   VAL   143      65.700  31.655  56.214  1.00  0.00           H  
ATOM   2240  CA  VAL   143      64.198  31.953  57.657  1.00  0.00           C  
ATOM   2241  HA  VAL   143      64.624  32.448  58.530  1.00  0.00           H  
ATOM   2242  CB  VAL   143      63.513  32.934  56.640  1.00  0.00           C  
ATOM   2243  HB  VAL   143      63.390  32.533  55.634  1.00  0.00           H  
ATOM   2244  CG1 VAL   143      62.076  33.276  57.094  1.00  0.00           C  
ATOM   2245 HG11 VAL   143      61.832  34.265  56.706  1.00  0.00           H  
ATOM   2246 HG12 VAL   143      61.326  32.567  56.742  1.00  0.00           H  
ATOM   2247 HG13 VAL   143      62.007  33.351  58.180  1.00  0.00           H  
ATOM   2248  CG2 VAL   143      64.317  34.257  56.461  1.00  0.00           C  
ATOM   2249 HG21 VAL   143      64.240  34.894  57.342  1.00  0.00           H  
ATOM   2250 HG22 VAL   143      65.348  34.058  56.166  1.00  0.00           H  
ATOM   2251 HG23 VAL   143      63.852  34.729  55.595  1.00  0.00           H  
ATOM   2252  C   VAL   143      63.244  30.920  58.340  1.00  0.00           C  
ATOM   2253  O   VAL   143      62.733  31.304  59.375  1.00  0.00           O  
ATOM   2254  N   ALA   144      63.008  29.698  57.849  1.00  0.00           N  
ATOM   2255  H   ALA   144      63.310  29.515  56.903  1.00  0.00           H  
ATOM   2256  CA  ALA   144      62.351  28.589  58.666  1.00  0.00           C  
ATOM   2257  HA  ALA   144      61.359  28.812  59.061  1.00  0.00           H  
ATOM   2258  CB  ALA   144      62.117  27.320  57.829  1.00  0.00           C  
ATOM   2259  HB1 ALA   144      61.495  27.600  56.979  1.00  0.00           H  
ATOM   2260  HB2 ALA   144      63.104  26.934  57.571  1.00  0.00           H  
ATOM   2261  HB3 ALA   144      61.608  26.638  58.510  1.00  0.00           H  
ATOM   2262  C   ALA   144      63.293  28.227  59.926  1.00  0.00           C  
ATOM   2263  O   ALA   144      62.792  28.389  61.050  1.00  0.00           O  
ATOM   2264  N   GLN   145      64.570  27.902  59.657  1.00  0.00           N  
ATOM   2265  H   GLN   145      64.812  27.834  58.678  1.00  0.00           H  
ATOM   2266  CA  GLN   145      65.573  27.413  60.697  1.00  0.00           C  
ATOM   2267  HA  GLN   145      65.175  26.588  61.288  1.00  0.00           H  
ATOM   2268  CB  GLN   145      66.742  26.818  59.990  1.00  0.00           C  
ATOM   2269  HB2 GLN   145      67.035  27.418  59.128  1.00  0.00           H  
ATOM   2270  HB3 GLN   145      67.554  26.595  60.682  1.00  0.00           H  
ATOM   2271  CG  GLN   145      66.377  25.408  59.440  1.00  0.00           C  
ATOM   2272  HG2 GLN   145      66.424  24.520  60.070  1.00  0.00           H  
ATOM   2273  HG3 GLN   145      65.335  25.385  59.120  1.00  0.00           H  
ATOM   2274  CD  GLN   145      67.143  25.067  58.192  1.00  0.00           C  
ATOM   2275  OE1 GLN   145      66.545  24.543  57.327  1.00  0.00           O  
ATOM   2276  NE2 GLN   145      68.454  25.288  57.998  1.00  0.00           N  
ATOM   2277 HE21 GLN   145      68.751  25.173  57.039  1.00  0.00           H  
ATOM   2278 HE22 GLN   145      68.874  25.970  58.613  1.00  0.00           H  
ATOM   2279  C   GLN   145      65.836  28.399  61.871  1.00  0.00           C  
ATOM   2280  O   GLN   145      65.894  27.978  63.003  1.00  0.00           O  
ATOM   2281  N   GLU   146      65.688  29.725  61.617  1.00  0.00           N  
ATOM   2282  H   GLU   146      65.430  30.002  60.681  1.00  0.00           H  
ATOM   2283  CA  GLU   146      65.722  30.715  62.700  1.00  0.00           C  
ATOM   2284  HA  GLU   146      66.456  30.353  63.421  1.00  0.00           H  
ATOM   2285  CB  GLU   146      66.243  32.054  62.158  1.00  0.00           C  
ATOM   2286  HB2 GLU   146      65.467  32.251  61.418  1.00  0.00           H  
ATOM   2287  HB3 GLU   146      66.133  32.763  62.979  1.00  0.00           H  
ATOM   2288  CG  GLU   146      67.655  32.165  61.526  1.00  0.00           C  
ATOM   2289  HG2 GLU   146      67.892  31.516  60.683  1.00  0.00           H  
ATOM   2290  HG3 GLU   146      67.625  33.111  60.986  1.00  0.00           H  
ATOM   2291  CD  GLU   146      68.809  32.030  62.521  1.00  0.00           C  
ATOM   2292  OE1 GLU   146      68.891  32.897  63.410  1.00  0.00           O  
ATOM   2293  OE2 GLU   146      69.477  30.999  62.490  1.00  0.00           O  
ATOM   2294  C   GLU   146      64.393  30.875  63.551  1.00  0.00           C  
ATOM   2295  O   GLU   146      64.403  31.416  64.668  1.00  0.00           O  
ATOM   2296  N   LEU   147      63.310  30.378  63.039  1.00  0.00           N  
ATOM   2297  H   LEU   147      63.347  29.868  62.168  1.00  0.00           H  
ATOM   2298  CA  LEU   147      61.912  30.662  63.494  1.00  0.00           C  
ATOM   2299  HA  LEU   147      61.901  31.420  64.276  1.00  0.00           H  
ATOM   2300  CB  LEU   147      60.923  31.051  62.339  1.00  0.00           C  
ATOM   2301  HB2 LEU   147      61.305  30.588  61.429  1.00  0.00           H  
ATOM   2302  HB3 LEU   147      59.874  30.814  62.514  1.00  0.00           H  
ATOM   2303  CG  LEU   147      61.125  32.535  62.078  1.00  0.00           C  
ATOM   2304  HG  LEU   147      62.197  32.582  61.886  1.00  0.00           H  
ATOM   2305  CD1 LEU   147      60.227  32.928  60.934  1.00  0.00           C  
ATOM   2306 HD11 LEU   147      60.653  32.267  60.179  1.00  0.00           H  
ATOM   2307 HD12 LEU   147      59.166  32.868  61.178  1.00  0.00           H  
ATOM   2308 HD13 LEU   147      60.525  33.906  60.557  1.00  0.00           H  
ATOM   2309  CD2 LEU   147      60.874  33.480  63.257  1.00  0.00           C  
ATOM   2310 HD21 LEU   147      61.601  33.429  64.068  1.00  0.00           H  
ATOM   2311 HD22 LEU   147      61.016  34.472  62.829  1.00  0.00           H  
ATOM   2312 HD23 LEU   147      59.828  33.423  63.559  1.00  0.00           H  
ATOM   2313  C   LEU   147      61.361  29.405  64.209  1.00  0.00           C  
ATOM   2314  O   LEU   147      60.371  29.405  64.948  1.00  0.00           O  
ATOM   2315  N   VAL   148      62.038  28.259  63.973  1.00  0.00           N  
ATOM   2316  H   VAL   148      62.912  28.274  63.467  1.00  0.00           H  
ATOM   2317  CA  VAL   148      61.627  26.938  64.632  1.00  0.00           C  
ATOM   2318  HA  VAL   148      60.604  27.090  64.977  1.00  0.00           H  
ATOM   2319  CB  VAL   148      61.481  25.845  63.510  1.00  0.00           C  
ATOM   2320  HB  VAL   148      60.967  26.187  62.611  1.00  0.00           H  
ATOM   2321  CG1 VAL   148      62.905  25.256  63.220  1.00  0.00           C  
ATOM   2322 HG11 VAL   148      62.874  24.834  62.215  1.00  0.00           H  
ATOM   2323 HG12 VAL   148      63.686  26.015  63.257  1.00  0.00           H  
ATOM   2324 HG13 VAL   148      63.173  24.578  64.031  1.00  0.00           H  
ATOM   2325  CG2 VAL   148      60.529  24.747  63.883  1.00  0.00           C  
ATOM   2326 HG21 VAL   148      59.564  25.205  64.097  1.00  0.00           H  
ATOM   2327 HG22 VAL   148      60.452  24.010  63.084  1.00  0.00           H  
ATOM   2328 HG23 VAL   148      60.728  24.199  64.804  1.00  0.00           H  
ATOM   2329  C   VAL   148      62.422  26.548  65.927  1.00  0.00           C  
ATOM   2330  O   VAL   148      61.838  25.911  66.813  1.00  0.00           O  
ATOM   2331  N   SER   149      63.670  27.037  66.060  1.00  0.00           N  
ATOM   2332  H   SER   149      64.076  27.661  65.378  1.00  0.00           H  
ATOM   2333  CA  SER   149      64.642  26.697  67.075  1.00  0.00           C  
ATOM   2334  HA  SER   149      64.140  26.602  68.038  1.00  0.00           H  
ATOM   2335  CB  SER   149      65.397  25.430  66.769  1.00  0.00           C  
ATOM   2336  HB2 SER   149      65.803  25.027  67.697  1.00  0.00           H  
ATOM   2337  HB3 SER   149      64.741  24.595  66.522  1.00  0.00           H  
ATOM   2338  OG  SER   149      66.306  25.520  65.639  1.00  0.00           O  
ATOM   2339  HG  SER   149      66.970  24.845  65.798  1.00  0.00           H  
ATOM   2340  C   SER   149      65.566  27.865  67.262  1.00  0.00           C  
ATOM   2341  O   SER   149      65.518  28.815  66.511  1.00  0.00           O  
ATOM   2342  N   GLY   150      66.321  27.832  68.315  1.00  0.00           N  
ATOM   2343  H   GLY   150      66.320  27.054  68.960  1.00  0.00           H  
ATOM   2344  CA  GLY   150      67.472  28.718  68.539  1.00  0.00           C  
ATOM   2345  HA2 GLY   150      67.379  29.769  68.267  1.00  0.00           H  
ATOM   2346  HA3 GLY   150      67.636  28.673  69.616  1.00  0.00           H  
ATOM   2347  C   GLY   150      68.642  28.223  67.775  1.00  0.00           C  
ATOM   2348  O   GLY   150      69.576  28.994  67.515  1.00  0.00           O  
ATOM   2349  N   GLU   151      68.708  26.872  67.603  1.00  0.00           N  
ATOM   2350  H   GLU   151      67.953  26.219  67.759  1.00  0.00           H  
ATOM   2351  CA  GLU   151      69.813  26.141  66.948  1.00  0.00           C  
ATOM   2352  HA  GLU   151      70.295  26.818  66.242  1.00  0.00           H  
ATOM   2353  CB  GLU   151      70.877  25.627  67.950  1.00  0.00           C  
ATOM   2354  HB2 GLU   151      71.114  26.561  68.460  1.00  0.00           H  
ATOM   2355  HB3 GLU   151      70.432  25.026  68.743  1.00  0.00           H  
ATOM   2356  CG  GLU   151      72.046  24.948  67.378  1.00  0.00           C  
ATOM   2357  HG2 GLU   151      72.894  24.852  68.056  1.00  0.00           H  
ATOM   2358  HG3 GLU   151      71.783  23.916  67.144  1.00  0.00           H  
ATOM   2359  CD  GLU   151      72.601  25.631  66.024  1.00  0.00           C  
ATOM   2360  OE1 GLU   151      72.864  26.831  66.053  1.00  0.00           O  
ATOM   2361  OE2 GLU   151      72.651  25.013  64.964  1.00  0.00           O  
ATOM   2362  C   GLU   151      69.208  24.975  66.162  1.00  0.00           C  
ATOM   2363  O   GLU   151      68.440  24.164  66.647  1.00  0.00           O  
ATOM   2364  N   GLU   152      69.656  24.928  64.899  1.00  0.00           N  
ATOM   2365  H   GLU   152      70.276  25.647  64.554  1.00  0.00           H  
ATOM   2366  CA  GLU   152      69.177  23.990  63.912  1.00  0.00           C  
ATOM   2367  HA  GLU   152      68.220  23.687  64.337  1.00  0.00           H  
ATOM   2368  CB  GLU   152      68.866  24.701  62.574  1.00  0.00           C  
ATOM   2369  HB2 GLU   152      68.293  24.045  61.919  1.00  0.00           H  
ATOM   2370  HB3 GLU   152      68.140  25.471  62.836  1.00  0.00           H  
ATOM   2371  CG  GLU   152      70.099  25.071  61.641  1.00  0.00           C  
ATOM   2372  HG2 GLU   152      70.772  24.213  61.632  1.00  0.00           H  
ATOM   2373  HG3 GLU   152      69.579  25.123  60.685  1.00  0.00           H  
ATOM   2374  CD  GLU   152      70.758  26.436  62.080  1.00  0.00           C  
ATOM   2375  OE1 GLU   152      71.836  26.805  61.635  1.00  0.00           O  
ATOM   2376  OE2 GLU   152      70.294  27.067  63.040  1.00  0.00           O  
ATOM   2377  C   GLU   152      70.073  22.741  63.738  1.00  0.00           C  
ATOM   2378  O   GLU   152      69.617  21.683  63.371  1.00  0.00           O  
ATOM   2379  N   ILE   153      71.369  22.767  64.118  1.00  0.00           N  
ATOM   2380  H   ILE   153      71.795  23.590  64.519  1.00  0.00           H  
ATOM   2381  CA  ILE   153      72.296  21.591  63.831  1.00  0.00           C  
ATOM   2382  HA  ILE   153      71.736  20.661  63.738  1.00  0.00           H  
ATOM   2383  CB  ILE   153      72.968  21.820  62.424  1.00  0.00           C  
ATOM   2384  HB  ILE   153      72.095  21.735  61.776  1.00  0.00           H  
ATOM   2385  CG2 ILE   153      73.717  23.091  62.150  1.00  0.00           C  
ATOM   2386 HG21 ILE   153      73.956  23.010  61.089  1.00  0.00           H  
ATOM   2387 HG22 ILE   153      73.214  24.029  62.384  1.00  0.00           H  
ATOM   2388 HG23 ILE   153      74.649  23.045  62.713  1.00  0.00           H  
ATOM   2389  CG1 ILE   153      73.833  20.610  61.962  1.00  0.00           C  
ATOM   2390 HG12 ILE   153      74.765  20.551  62.525  1.00  0.00           H  
ATOM   2391 HG13 ILE   153      73.183  19.751  62.127  1.00  0.00           H  
ATOM   2392  CD1 ILE   153      74.178  20.430  60.456  1.00  0.00           C  
ATOM   2393 HD11 ILE   153      74.580  19.447  60.209  1.00  0.00           H  
ATOM   2394 HD12 ILE   153      73.211  20.356  59.957  1.00  0.00           H  
ATOM   2395 HD13 ILE   153      74.680  21.320  60.077  1.00  0.00           H  
ATOM   2396  C   ILE   153      73.453  21.342  64.904  1.00  0.00           C  
ATOM   2397  O   ILE   153      73.812  20.162  65.128  1.00  0.00           O  
ATOM   2398  N   PHE   154      73.947  22.334  65.634  1.00  0.00           N  
ATOM   2399  H   PHE   154      73.363  23.144  65.785  1.00  0.00           H  
ATOM   2400  CA  PHE   154      75.327  22.291  66.261  1.00  0.00           C  
ATOM   2401  HA  PHE   154      76.030  22.094  65.451  1.00  0.00           H  
ATOM   2402  CB  PHE   154      75.651  23.639  66.753  1.00  0.00           C  
ATOM   2403  HB2 PHE   154      75.644  24.394  65.967  1.00  0.00           H  
ATOM   2404  HB3 PHE   154      74.820  23.955  67.384  1.00  0.00           H  
ATOM   2405  CG  PHE   154      76.903  23.789  67.641  1.00  0.00           C  
ATOM   2406  CD1 PHE   154      78.131  23.947  66.982  1.00  0.00           C  
ATOM   2407  HD1 PHE   154      78.309  23.831  65.923  1.00  0.00           H  
ATOM   2408  CE1 PHE   154      79.297  24.131  67.725  1.00  0.00           C  
ATOM   2409  HE1 PHE   154      80.223  24.041  67.176  1.00  0.00           H  
ATOM   2410  CZ  PHE   154      79.207  24.136  69.120  1.00  0.00           C  
ATOM   2411  HZ  PHE   154      80.155  24.149  69.637  1.00  0.00           H  
ATOM   2412  CE2 PHE   154      77.973  24.157  69.781  1.00  0.00           C  
ATOM   2413  HE2 PHE   154      77.780  24.162  70.844  1.00  0.00           H  
ATOM   2414  CD2 PHE   154      76.796  23.959  69.068  1.00  0.00           C  
ATOM   2415  HD2 PHE   154      75.796  23.974  69.475  1.00  0.00           H  
ATOM   2416  C   PHE   154      75.520  21.191  67.302  1.00  0.00           C  
ATOM   2417  O   PHE   154      76.598  20.620  67.457  1.00  0.00           O  
ATOM   2418  N   VAL   155      74.434  20.936  68.041  1.00  0.00           N  
ATOM   2419  H   VAL   155      73.507  21.195  67.734  1.00  0.00           H  
ATOM   2420  CA  VAL   155      74.494  20.055  69.219  1.00  0.00           C  
ATOM   2421  HA  VAL   155      75.402  20.300  69.770  1.00  0.00           H  
ATOM   2422  CB  VAL   155      73.366  20.425  70.184  1.00  0.00           C  
ATOM   2423  HB  VAL   155      72.382  20.233  69.758  1.00  0.00           H  
ATOM   2424  CG1 VAL   155      73.311  19.603  71.472  1.00  0.00           C  
ATOM   2425 HG11 VAL   155      72.604  20.169  72.080  1.00  0.00           H  
ATOM   2426 HG12 VAL   155      72.895  18.604  71.344  1.00  0.00           H  
ATOM   2427 HG13 VAL   155      74.249  19.630  72.026  1.00  0.00           H  
ATOM   2428  CG2 VAL   155      73.495  21.946  70.593  1.00  0.00           C  
ATOM   2429 HG21 VAL   155      74.492  22.254  70.910  1.00  0.00           H  
ATOM   2430 HG22 VAL   155      73.436  22.572  69.703  1.00  0.00           H  
ATOM   2431 HG23 VAL   155      72.826  22.199  71.416  1.00  0.00           H  
ATOM   2432  C   VAL   155      74.441  18.510  68.943  1.00  0.00           C  
ATOM   2433  O   VAL   155      74.991  17.726  69.736  1.00  0.00           O  
ATOM   2434  N   HIE   156      73.899  18.143  67.788  1.00  0.00           N  
ATOM   2435  H   HIE   156      73.352  18.865  67.342  1.00  0.00           H  
ATOM   2436  CA  HIE   156      74.008  16.825  67.112  1.00  0.00           C  
ATOM   2437  HA  HIE   156      73.659  15.989  67.719  1.00  0.00           H  
ATOM   2438  CB  HIE   156      73.202  16.843  65.816  1.00  0.00           C  
ATOM   2439  HB2 HIE   156      72.186  16.881  66.209  1.00  0.00           H  
ATOM   2440  HB3 HIE   156      73.580  17.639  65.175  1.00  0.00           H  
ATOM   2441  CG  HIE   156      73.188  15.601  64.988  1.00  0.00           C  
ATOM   2442  ND1 HIE   156      72.187  14.623  65.178  1.00  0.00           N  
ATOM   2443  CE1 HIE   156      72.425  13.601  64.312  1.00  0.00           C  
ATOM   2444  HE1 HIE   156      71.845  12.698  64.197  1.00  0.00           H  
ATOM   2445  NE2 HIE   156      73.481  13.988  63.586  1.00  0.00           N  
ATOM   2446  HE2 HIE   156      73.934  13.386  62.913  1.00  0.00           H  
ATOM   2447  CD2 HIE   156      73.964  15.245  63.975  1.00  0.00           C  
ATOM   2448  HD2 HIE   156      74.820  15.786  63.602  1.00  0.00           H  
ATOM   2449  C   HIE   156      75.486  16.571  66.720  1.00  0.00           C  
ATOM   2450  O   HIE   156      75.858  15.383  66.720  1.00  0.00           O  
ATOM   2451  N   LEU   157      76.197  17.634  66.232  1.00  0.00           N  
ATOM   2452  H   LEU   157      75.814  18.568  66.212  1.00  0.00           H  
ATOM   2453  CA  LEU   157      77.667  17.584  65.960  1.00  0.00           C  
ATOM   2454  HA  LEU   157      77.844  16.779  65.246  1.00  0.00           H  
ATOM   2455  CB  LEU   157      78.197  18.803  65.265  1.00  0.00           C  
ATOM   2456  HB2 LEU   157      78.441  19.604  65.963  1.00  0.00           H  
ATOM   2457  HB3 LEU   157      79.230  18.582  64.996  1.00  0.00           H  
ATOM   2458  CG  LEU   157      77.379  19.337  64.120  1.00  0.00           C  
ATOM   2459  HG  LEU   157      76.358  19.492  64.470  1.00  0.00           H  
ATOM   2460  CD1 LEU   157      77.818  20.708  63.682  1.00  0.00           C  
ATOM   2461 HD11 LEU   157      78.001  21.308  64.574  1.00  0.00           H  
ATOM   2462 HD12 LEU   157      78.708  20.619  63.061  1.00  0.00           H  
ATOM   2463 HD13 LEU   157      77.114  21.226  63.030  1.00  0.00           H  
ATOM   2464  CD2 LEU   157      77.445  18.451  62.857  1.00  0.00           C  
ATOM   2465 HD21 LEU   157      78.438  18.030  62.698  1.00  0.00           H  
ATOM   2466 HD22 LEU   157      76.795  17.588  62.999  1.00  0.00           H  
ATOM   2467 HD23 LEU   157      77.133  19.041  61.995  1.00  0.00           H  
ATOM   2468  C   LEU   157      78.535  17.151  67.158  1.00  0.00           C  
ATOM   2469  O   LEU   157      79.629  16.594  66.892  1.00  0.00           O  
ATOM   2470  N   PHE   158      78.039  17.191  68.328  1.00  0.00           N  
ATOM   2471  H   PHE   158      77.121  17.603  68.418  1.00  0.00           H  
ATOM   2472  CA  PHE   158      78.694  16.760  69.492  1.00  0.00           C  
ATOM   2473  HA  PHE   158      79.768  16.875  69.344  1.00  0.00           H  
ATOM   2474  CB  PHE   158      78.293  17.615  70.621  1.00  0.00           C  
ATOM   2475  HB2 PHE   158      79.055  18.388  70.716  1.00  0.00           H  
ATOM   2476  HB3 PHE   158      77.346  18.138  70.484  1.00  0.00           H  
ATOM   2477  CG  PHE   158      78.275  16.911  71.905  1.00  0.00           C  
ATOM   2478  CD1 PHE   158      77.097  16.646  72.673  1.00  0.00           C  
ATOM   2479  HD1 PHE   158      76.189  17.138  72.359  1.00  0.00           H  
ATOM   2480  CE1 PHE   158      77.078  15.821  73.846  1.00  0.00           C  
ATOM   2481  HE1 PHE   158      76.218  15.496  74.412  1.00  0.00           H  
ATOM   2482  CZ  PHE   158      78.308  15.249  74.185  1.00  0.00           C  
ATOM   2483  HZ  PHE   158      78.371  14.578  75.029  1.00  0.00           H  
ATOM   2484  CE2 PHE   158      79.491  15.566  73.463  1.00  0.00           C  
ATOM   2485  HE2 PHE   158      80.453  15.190  73.780  1.00  0.00           H  
ATOM   2486  CD2 PHE   158      79.530  16.435  72.322  1.00  0.00           C  
ATOM   2487  HD2 PHE   158      80.498  16.607  71.874  1.00  0.00           H  
ATOM   2488  C   PHE   158      78.388  15.230  69.676  1.00  0.00           C  
ATOM   2489  O   PHE   158      79.295  14.442  69.644  1.00  0.00           O  
ATOM   2490  N   LYS   159      77.105  14.833  69.848  1.00  0.00           N  
ATOM   2491  H   LYS   159      76.446  15.594  69.933  1.00  0.00           H  
ATOM   2492  CA  LYS   159      76.476  13.475  69.836  1.00  0.00           C  
ATOM   2493  HA  LYS   159      77.147  12.761  69.359  1.00  0.00           H  
ATOM   2494  CB  LYS   159      76.260  13.109  71.310  1.00  0.00           C  
ATOM   2495  HB2 LYS   159      77.204  12.859  71.795  1.00  0.00           H  
ATOM   2496  HB3 LYS   159      75.685  13.896  71.797  1.00  0.00           H  
ATOM   2497  CG  LYS   159      75.400  11.852  71.441  1.00  0.00           C  
ATOM   2498  HG2 LYS   159      74.362  12.022  71.154  1.00  0.00           H  
ATOM   2499  HG3 LYS   159      75.860  11.071  70.837  1.00  0.00           H  
ATOM   2500  CD  LYS   159      75.425  11.345  72.870  1.00  0.00           C  
ATOM   2501  HD2 LYS   159      76.474  11.129  73.071  1.00  0.00           H  
ATOM   2502  HD3 LYS   159      74.974  12.110  73.503  1.00  0.00           H  
ATOM   2503  CE  LYS   159      74.687  10.010  72.911  1.00  0.00           C  
ATOM   2504  HE2 LYS   159      73.730  10.156  72.409  1.00  0.00           H  
ATOM   2505  HE3 LYS   159      75.261   9.227  72.416  1.00  0.00           H  
ATOM   2506  NZ  LYS   159      74.396   9.594  74.283  1.00  0.00           N  
ATOM   2507  HZ1 LYS   159      75.285   9.412  74.727  1.00  0.00           H  
ATOM   2508  HZ2 LYS   159      74.044  10.375  74.817  1.00  0.00           H  
ATOM   2509  HZ3 LYS   159      73.704   8.867  74.401  1.00  0.00           H  
ATOM   2510  C   LYS   159      75.191  13.561  68.991  1.00  0.00           C  
ATOM   2511  O   LYS   159      74.383  14.476  69.200  1.00  0.00           O  
ATOM   2512  N   ARG   160      74.922  12.596  68.126  1.00  0.00           N  
ATOM   2513  H   ARG   160      75.662  11.934  67.942  1.00  0.00           H  
ATOM   2514  CA  ARG   160      73.677  12.563  67.343  1.00  0.00           C  
ATOM   2515  HA  ARG   160      73.800  13.405  66.662  1.00  0.00           H  
ATOM   2516  CB  ARG   160      73.743  11.191  66.689  1.00  0.00           C  
ATOM   2517  HB2 ARG   160      73.077  11.207  65.826  1.00  0.00           H  
ATOM   2518  HB3 ARG   160      74.768  11.140  66.322  1.00  0.00           H  
ATOM   2519  CG  ARG   160      73.510   9.996  67.549  1.00  0.00           C  
ATOM   2520  HG2 ARG   160      74.067  10.062  68.483  1.00  0.00           H  
ATOM   2521  HG3 ARG   160      72.482  10.028  67.911  1.00  0.00           H  
ATOM   2522  CD  ARG   160      73.837   8.613  66.929  1.00  0.00           C  
ATOM   2523  HD2 ARG   160      73.551   7.879  67.682  1.00  0.00           H  
ATOM   2524  HD3 ARG   160      73.322   8.539  65.972  1.00  0.00           H  
ATOM   2525  NE  ARG   160      75.287   8.544  66.704  1.00  0.00           N  
ATOM   2526  HE  ARG   160      75.909   9.311  66.917  1.00  0.00           H  
ATOM   2527  CZ  ARG   160      75.824   7.513  66.146  1.00  0.00           C  
ATOM   2528  NH1 ARG   160      75.114   6.423  65.997  1.00  0.00           N  
ATOM   2529 HH11 ARG   160      74.116   6.377  66.146  1.00  0.00           H  
ATOM   2530 HH12 ARG   160      75.597   5.566  65.770  1.00  0.00           H  
ATOM   2531  NH2 ARG   160      77.112   7.387  65.840  1.00  0.00           N  
ATOM   2532 HH21 ARG   160      77.740   8.060  66.257  1.00  0.00           H  
ATOM   2533 HH22 ARG   160      77.534   6.514  65.560  1.00  0.00           H  
ATOM   2534  C   ARG   160      72.387  12.788  68.214  1.00  0.00           C  
ATOM   2535  O   ARG   160      72.293  12.229  69.366  1.00  0.00           O  
ATOM   2536  N   LEU   161      71.422  13.528  67.737  1.00  0.00           N  
ATOM   2537  H   LEU   161      71.531  13.955  66.828  1.00  0.00           H  
ATOM   2538  CA  LEU   161      70.104  13.687  68.310  1.00  0.00           C  
ATOM   2539  HA  LEU   161      70.126  13.361  69.350  1.00  0.00           H  
ATOM   2540  CB  LEU   161      69.658  15.128  68.105  1.00  0.00           C  
ATOM   2541  HB2 LEU   161      69.866  15.407  67.073  1.00  0.00           H  
ATOM   2542  HB3 LEU   161      68.585  15.255  68.248  1.00  0.00           H  
ATOM   2543  CG  LEU   161      70.319  16.138  69.074  1.00  0.00           C  
ATOM   2544  HG  LEU   161      71.369  16.270  68.810  1.00  0.00           H  
ATOM   2545  CD1 LEU   161      69.677  17.503  68.983  1.00  0.00           C  
ATOM   2546 HD11 LEU   161      68.707  17.468  69.480  1.00  0.00           H  
ATOM   2547 HD12 LEU   161      70.389  18.177  69.459  1.00  0.00           H  
ATOM   2548 HD13 LEU   161      69.539  17.750  67.931  1.00  0.00           H  
ATOM   2549  CD2 LEU   161      70.252  15.700  70.535  1.00  0.00           C  
ATOM   2550 HD21 LEU   161      70.935  14.882  70.766  1.00  0.00           H  
ATOM   2551 HD22 LEU   161      70.553  16.520  71.188  1.00  0.00           H  
ATOM   2552 HD23 LEU   161      69.242  15.379  70.789  1.00  0.00           H  
ATOM   2553  C   LEU   161      69.103  12.613  67.749  1.00  0.00           C  
ATOM   2554  O   LEU   161      69.381  11.924  66.793  1.00  0.00           O  
ATOM   2555  N   GLY   162      67.983  12.473  68.418  1.00  0.00           N  
ATOM   2556  H   GLY   162      67.784  13.040  69.230  1.00  0.00           H  
ATOM   2557  CA  GLY   162      66.871  11.611  67.870  1.00  0.00           C  
ATOM   2558  HA2 GLY   162      67.083  10.542  67.827  1.00  0.00           H  
ATOM   2559  HA3 GLY   162      65.996  11.809  68.490  1.00  0.00           H  
ATOM   2560  C   GLY   162      66.305  12.008  66.512  1.00  0.00           C  
ATOM   2561  O   GLY   162      66.205  13.194  66.300  1.00  0.00           O  
ATOM   2562  N   LEU   163      65.965  11.081  65.656  1.00  0.00           N  
ATOM   2563  H   LEU   163      66.201  10.176  66.037  1.00  0.00           H  
ATOM   2564  CA  LEU   163      65.218  11.323  64.329  1.00  0.00           C  
ATOM   2565  HA  LEU   163      65.746  11.995  63.652  1.00  0.00           H  
ATOM   2566  CB  LEU   163      65.141   9.936  63.660  1.00  0.00           C  
ATOM   2567  HB2 LEU   163      66.065   9.413  63.905  1.00  0.00           H  
ATOM   2568  HB3 LEU   163      64.311   9.378  64.091  1.00  0.00           H  
ATOM   2569  CG  LEU   163      64.815  10.005  62.224  1.00  0.00           C  
ATOM   2570  HG  LEU   163      63.848  10.473  62.039  1.00  0.00           H  
ATOM   2571  CD1 LEU   163      65.877  10.762  61.408  1.00  0.00           C  
ATOM   2572 HD11 LEU   163      66.801  10.439  61.887  1.00  0.00           H  
ATOM   2573 HD12 LEU   163      65.929  10.416  60.375  1.00  0.00           H  
ATOM   2574 HD13 LEU   163      65.694  11.828  61.538  1.00  0.00           H  
ATOM   2575  CD2 LEU   163      64.800   8.632  61.487  1.00  0.00           C  
ATOM   2576 HD21 LEU   163      64.485   8.889  60.476  1.00  0.00           H  
ATOM   2577 HD22 LEU   163      65.827   8.267  61.500  1.00  0.00           H  
ATOM   2578 HD23 LEU   163      64.123   7.878  61.888  1.00  0.00           H  
ATOM   2579  C   LEU   163      63.873  12.003  64.665  1.00  0.00           C  
ATOM   2580  O   LEU   163      63.055  11.447  65.420  1.00  0.00           O  
ATOM   2581  OXT LEU   163      63.508  13.013  64.089  1.00  0.00           O  
TER    2582      LEU   163 
ATOM   2582 MG   CLA   164      61.380  30.905  38.748  1.00  0.00          MG  
ATOM   2583  CHA CLA   164      60.445  29.789  35.595  1.00  0.00           C  
ATOM   2584  CHB CLA   164      59.826  33.927  38.018  1.00  0.00           C  
ATOM   2585  CHC CLA   164      62.217  31.971  41.892  1.00  0.00           C  
ATOM   2586  CHD CLA   164      62.746  27.738  39.393  1.00  0.00           C  
ATOM   2587  NA  CLA   164      60.288  31.821  36.988  1.00  0.00           N  
ATOM   2588  C1A CLA   164      60.013  31.111  35.829  1.00  0.00           C  
ATOM   2589  C2A CLA   164      59.123  31.949  34.891  1.00  0.00           C  
ATOM   2590  C3A CLA   164      59.177  33.350  35.604  1.00  0.00           C  
ATOM   2591  C4A CLA   164      59.847  33.034  36.938  1.00  0.00           C  
ATOM   2592  CMA CLA   164      59.963  34.365  34.786  1.00  0.00           C  
ATOM   2593  CAA CLA   164      57.646  31.326  34.793  1.00  0.00           C  
ATOM   2594  CBA CLA   164      56.572  32.050  33.950  1.00  0.00           C  
ATOM   2595  CGA CLA   164      56.870  32.168  32.439  1.00  0.00           C  
ATOM   2596  O1A CLA   164      57.631  32.999  31.999  1.00  0.00           O  
ATOM   2597  O2A CLA   164      56.087  31.308  31.641  1.00  0.00           O  
ATOM   2598  NB  CLA   164      60.862  32.590  39.901  1.00  0.00           N  
ATOM   2599  C1B CLA   164      60.208  33.764  39.419  1.00  0.00           C  
ATOM   2600  C2B CLA   164      60.130  34.606  40.578  1.00  0.00           C  
ATOM   2601  C3B CLA   164      60.920  34.088  41.600  1.00  0.00           C  
ATOM   2602  C4B CLA   164      61.408  32.877  41.169  1.00  0.00           C  
ATOM   2603  CMB CLA   164      59.301  35.792  40.534  1.00  0.00           C  
ATOM   2604  CAB CLA   164      61.126  34.707  42.990  1.00  0.00           C  
ATOM   2605 CBB  CLA   164      60.961  36.001  43.269  1.00  0.00          CA  
ATOM   2606  NC  CLA   164      62.268  29.952  40.476  1.00  0.00           N  
ATOM   2607  C1C CLA   164      62.618  30.593  41.625  1.00  0.00           C  
ATOM   2608  C2C CLA   164      63.301  29.685  42.503  1.00  0.00           C  
ATOM   2609  C3C CLA   164      63.471  28.457  41.754  1.00  0.00           C  
ATOM   2610  C4C CLA   164      62.765  28.653  40.488  1.00  0.00           C  
ATOM   2611  CMC CLA   164      63.633  29.904  43.931  1.00  0.00           C  
ATOM   2612  CAC CLA   164      64.097  27.209  42.237  1.00  0.00           C  
ATOM   2613  CBC CLA   164      63.246  26.004  42.515  1.00  0.00           C  
ATOM   2614  ND  CLA   164      61.620  29.095  37.701  1.00  0.00           N  
ATOM   2615  C1D CLA   164      62.203  27.921  38.109  1.00  0.00           C  
ATOM   2616  C2D CLA   164      62.239  27.032  36.966  1.00  0.00           C  
ATOM   2617  C3D CLA   164      61.463  27.731  35.945  1.00  0.00           C  
ATOM   2618  C4D CLA   164      61.111  28.979  36.472  1.00  0.00           C  
ATOM   2619  CMD CLA   164      62.847  25.594  36.858  1.00  0.00           C  
ATOM   2620  CAD CLA   164      60.848  27.476  34.603  1.00  0.00           C  
ATOM   2621  OBD CLA   164      60.809  26.522  33.853  1.00  0.00           O  
ATOM   2622  CBD CLA   164      60.062  28.791  34.390  1.00  0.00           C  
ATOM   2623  CGD CLA   164      60.432  29.332  33.000  1.00  0.00           C  
ATOM   2624  O1D CLA   164      61.280  30.154  32.696  1.00  0.00           O  
ATOM   2625  O2D CLA   164      59.654  28.759  32.036  1.00  0.00           O  
ATOM   2626  CED CLA   164      60.005  29.199  30.682  1.00  0.00           C  
ATOM   2627  C1  CLA   164      55.950  31.679  30.239  1.00  0.00           C  
ATOM   2628  C2  CLA   164      54.898  30.746  29.793  1.00  0.00           C  
ATOM   2629  C3  CLA   164      53.604  31.127  29.616  1.00  0.00           C  
ATOM   2630  C4  CLA   164      53.140  31.891  28.377  1.00  0.00           C  
ATOM   2631  C5  CLA   164      52.668  31.048  30.784  1.00  0.00           C  
ATOM   2632  C6  CLA   164      52.673  29.879  31.760  1.00  0.00           C  
ATOM   2633  C7  CLA   164      51.571  29.892  32.804  1.00  0.00           C  
ATOM   2634  C8  CLA   164      51.401  31.113  33.747  1.00  0.00           C  
ATOM   2635  C9  CLA   164      50.001  31.044  34.439  1.00  0.00           C  
ATOM   2636  C10 CLA   164      52.595  31.296  34.746  1.00  0.00           C  
ATOM   2637  C11 CLA   164      52.617  32.532  35.628  1.00  0.00           C  
ATOM   2638  C12 CLA   164      53.798  32.631  36.580  1.00  0.00           C  
ATOM   2639  C13 CLA   164      53.920  33.941  37.343  1.00  0.00           C  
ATOM   2640  C14 CLA   164      53.960  35.160  36.439  1.00  0.00           C  
ATOM   2641  C15 CLA   164      55.220  33.936  38.246  1.00  0.00           C  
ATOM   2642  C16 CLA   164      55.042  33.230  39.566  1.00  0.00           C  
ATOM   2643  C17 CLA   164      56.392  33.270  40.336  1.00  0.00           C  
ATOM   2644  C18 CLA   164      56.420  32.623  41.750  1.00  0.00           C  
ATOM   2645  C19 CLA   164      55.376  33.047  42.839  1.00  0.00           C  
ATOM   2646  C20 CLA   164      57.782  32.679  42.333  1.00  0.00           C  
ATOM   2647  HHB CLA   164      59.491  34.953  37.854  1.00  0.00           H  
ATOM   2648  HHC CLA   164      62.411  32.316  42.910  1.00  0.00           H  
ATOM   2649  HHD CLA   164      63.246  26.801  39.647  1.00  0.00           H  
ATOM   2650  H2A CLA   164      59.634  32.069  33.935  1.00  0.00           H  
ATOM   2651  H3A CLA   164      58.219  33.808  35.852  1.00  0.00           H  
ATOM   2652 1HMA CLA   164      59.904  35.376  35.189  1.00  0.00           H  
ATOM   2653 2HMA CLA   164      59.451  34.544  33.841  1.00  0.00           H  
ATOM   2654 3HMA CLA   164      61.000  34.089  34.597  1.00  0.00           H  
ATOM   2655 1HAA CLA   164      57.187  31.200  35.774  1.00  0.00           H  
ATOM   2656 2HAA CLA   164      57.721  30.331  34.354  1.00  0.00           H  
ATOM   2657 1HBA CLA   164      56.612  33.099  34.243  1.00  0.00           H  
ATOM   2658 2HBA CLA   164      55.591  31.577  33.927  1.00  0.00           H  
ATOM   2659 1HMB CLA   164      58.942  36.024  41.536  1.00  0.00           H  
ATOM   2660 2HMB CLA   164      58.481  35.623  39.837  1.00  0.00           H  
ATOM   2661 3HMB CLA   164      59.986  36.547  40.145  1.00  0.00           H  
ATOM   2662  HAB CLA   164      61.373  34.010  43.790  1.00  0.00           H  
ATOM   2663 1HBB CLA   164      61.151  36.422  44.272  1.00  0.00           H  
ATOM   2664 2HBB CLA   164      60.776  36.713  42.445  1.00  0.00           H  
ATOM   2665 1HMC CLA   164      63.458  30.942  44.212  1.00  0.00           H  
ATOM   2666 2HMC CLA   164      64.690  29.671  44.061  1.00  0.00           H  
ATOM   2667 3HMC CLA   164      62.962  29.214  44.442  1.00  0.00           H  
ATOM   2668 1HAC CLA   164      64.610  27.503  43.153  1.00  0.00           H  
ATOM   2669 2HAC CLA   164      64.915  26.946  41.566  1.00  0.00           H  
ATOM   2670 1HBC CLA   164      62.590  26.229  43.356  1.00  0.00           H  
ATOM   2671 2HBC CLA   164      63.810  25.125  42.826  1.00  0.00           H  
ATOM   2672 3HBC CLA   164      62.680  25.794  41.607  1.00  0.00           H  
ATOM   2673 1HMD CLA   164      63.217  25.527  35.835  1.00  0.00           H  
ATOM   2674 2HMD CLA   164      62.036  24.877  36.982  1.00  0.00           H  
ATOM   2675 3HMD CLA   164      63.631  25.460  37.604  1.00  0.00           H  
ATOM   2676  HBD CLA   164      59.019  28.472  34.400  1.00  0.00           H  
ATOM   2677 1HED CLA   164      59.343  28.646  30.016  1.00  0.00           H  
ATOM   2678 2HED CLA   164      60.998  28.891  30.354  1.00  0.00           H  
ATOM   2679 3HED CLA   164      59.797  30.269  30.679  1.00  0.00           H  
ATOM   2680  1H1 CLA   164      56.878  31.707  29.668  1.00  0.00           H  
ATOM   2681  2H1 CLA   164      55.491  32.665  30.165  1.00  0.00           H  
ATOM   2682  H2  CLA   164      55.242  29.769  29.454  1.00  0.00           H  
ATOM   2683  1H4 CLA   164      53.840  31.881  27.542  1.00  0.00           H  
ATOM   2684  2H4 CLA   164      52.932  32.940  28.589  1.00  0.00           H  
ATOM   2685  3H4 CLA   164      52.183  31.460  28.083  1.00  0.00           H  
ATOM   2686  1H5 CLA   164      51.700  31.208  30.309  1.00  0.00           H  
ATOM   2687  2H5 CLA   164      52.883  31.969  31.327  1.00  0.00           H  
ATOM   2688  1H6 CLA   164      53.584  29.851  32.358  1.00  0.00           H  
ATOM   2689  2H6 CLA   164      52.478  28.918  31.286  1.00  0.00           H  
ATOM   2690  1H7 CLA   164      51.751  29.073  33.500  1.00  0.00           H  
ATOM   2691  2H7 CLA   164      50.666  29.680  32.235  1.00  0.00           H  
ATOM   2692  H8  CLA   164      51.489  31.954  33.060  1.00  0.00           H  
ATOM   2693  1H9 CLA   164      49.770  31.998  34.913  1.00  0.00           H  
ATOM   2694  2H9 CLA   164      49.883  30.159  35.064  1.00  0.00           H  
ATOM   2695  3H9 CLA   164      49.390  31.142  33.541  1.00  0.00           H  
ATOM   2696 1H10 CLA   164      53.546  31.285  34.213  1.00  0.00           H  
ATOM   2697 2H10 CLA   164      52.594  30.407  35.377  1.00  0.00           H  
ATOM   2698 1H11 CLA   164      51.716  32.581  36.240  1.00  0.00           H  
ATOM   2699 2H11 CLA   164      52.546  33.465  35.069  1.00  0.00           H  
ATOM   2700 1H12 CLA   164      54.669  32.451  35.949  1.00  0.00           H  
ATOM   2701 2H12 CLA   164      53.694  31.842  37.325  1.00  0.00           H  
ATOM   2702  H13 CLA   164      53.062  34.100  37.997  1.00  0.00           H  
ATOM   2703 1H14 CLA   164      54.159  36.025  37.073  1.00  0.00           H  
ATOM   2704 2H14 CLA   164      52.964  35.269  36.010  1.00  0.00           H  
ATOM   2705 3H14 CLA   164      54.727  35.041  35.673  1.00  0.00           H  
ATOM   2706 1H15 CLA   164      55.558  34.968  38.353  1.00  0.00           H  
ATOM   2707 2H15 CLA   164      55.975  33.377  37.692  1.00  0.00           H  
ATOM   2708 1H16 CLA   164      54.686  32.208  39.438  1.00  0.00           H  
ATOM   2709 2H16 CLA   164      54.190  33.714  40.046  1.00  0.00           H  
ATOM   2710 1H17 CLA   164      56.473  34.349  40.470  1.00  0.00           H  
ATOM   2711 2H17 CLA   164      57.257  32.960  39.750  1.00  0.00           H  
ATOM   2712  H18 CLA   164      56.159  31.573  41.619  1.00  0.00           H  
ATOM   2713 1H19 CLA   164      54.432  33.245  42.330  1.00  0.00           H  
ATOM   2714 2H19 CLA   164      55.723  33.961  43.323  1.00  0.00           H  
ATOM   2715 3H19 CLA   164      55.231  32.273  43.592  1.00  0.00           H  
ATOM   2716 1H20 CLA   164      57.816  32.094  43.252  1.00  0.00           H  
ATOM   2717 2H20 CLA   164      57.958  33.724  42.590  1.00  0.00           H  
ATOM   2718 3H20 CLA   164      58.622  32.245  41.791  1.00  0.00           H  
TER    2719      CLA   164 
ATOM   2719 MG   CLA   165      58.908  39.717  45.798  1.00  0.00          MG  
ATOM   2720  CHA CLA   165      57.564  41.433  43.052  1.00  0.00           C  
ATOM   2721  CHB CLA   165      57.631  36.714  44.477  1.00  0.00           C  
ATOM   2722  CHC CLA   165      60.133  38.085  48.461  1.00  0.00           C  
ATOM   2723  CHD CLA   165      59.983  42.773  47.102  1.00  0.00           C  
ATOM   2724  NA  CLA   165      57.751  39.157  44.002  1.00  0.00           N  
ATOM   2725  C1A CLA   165      57.385  40.026  42.985  1.00  0.00           C  
ATOM   2726  C2A CLA   165      56.663  39.301  41.798  1.00  0.00           C  
ATOM   2727  C3A CLA   165      56.409  37.875  42.441  1.00  0.00           C  
ATOM   2728  C4A CLA   165      57.330  37.855  43.692  1.00  0.00           C  
ATOM   2729  CMA CLA   165      54.931  37.694  42.936  1.00  0.00           C  
ATOM   2730  CAA CLA   165      57.535  39.341  40.525  1.00  0.00           C  
ATOM   2731  CBA CLA   165      57.036  38.746  39.160  1.00  0.00           C  
ATOM   2732  CGA CLA   165      56.029  39.585  38.317  1.00  0.00           C  
ATOM   2733  O1A CLA   165      56.181  40.600  37.663  1.00  0.00           O  
ATOM   2734  O2A CLA   165      54.790  39.134  38.703  1.00  0.00           O  
ATOM   2735  NB  CLA   165      58.925  37.809  46.349  1.00  0.00           N  
ATOM   2736  C1B CLA   165      58.304  36.726  45.702  1.00  0.00           C  
ATOM   2737  C2B CLA   165      58.461  35.510  46.510  1.00  0.00           C  
ATOM   2738  C3B CLA   165      59.090  35.937  47.745  1.00  0.00           C  
ATOM   2739  C4B CLA   165      59.506  37.321  47.496  1.00  0.00           C  
ATOM   2740  CMB CLA   165      57.907  34.165  46.117  1.00  0.00           C  
ATOM   2741  CAB CLA   165      59.310  35.165  49.028  1.00  0.00           C  
ATOM   2742 CBB  CLA   165      58.841  33.927  49.294  1.00  0.00          CA  
ATOM   2743  NC  CLA   165      59.915  40.332  47.573  1.00  0.00           N  
ATOM   2744  C1C CLA   165      60.441  39.480  48.484  1.00  0.00           C  
ATOM   2745  C2C CLA   165      61.137  40.216  49.485  1.00  0.00           C  
ATOM   2746  C3C CLA   165      60.908  41.600  49.186  1.00  0.00           C  
ATOM   2747  C4C CLA   165      60.299  41.605  47.876  1.00  0.00           C  
ATOM   2748  CMC CLA   165      61.688  39.597  50.682  1.00  0.00           C  
ATOM   2749  CAC CLA   165      61.302  42.746  49.977  1.00  0.00           C  
ATOM   2750  CBC CLA   165      60.064  43.633  50.416  1.00  0.00           C  
ATOM   2751  ND  CLA   165      58.674  41.680  45.318  1.00  0.00           N  
ATOM   2752  C1D CLA   165      59.193  42.833  45.870  1.00  0.00           C  
ATOM   2753  C2D CLA   165      58.879  43.958  45.029  1.00  0.00           C  
ATOM   2754  C3D CLA   165      58.261  43.435  43.913  1.00  0.00           C  
ATOM   2755  C4D CLA   165      58.187  42.058  44.134  1.00  0.00           C  
ATOM   2756  CMD CLA   165      59.184  45.399  45.311  1.00  0.00           C  
ATOM   2757  CAD CLA   165      57.696  43.864  42.702  1.00  0.00           C  
ATOM   2758  OBD CLA   165      57.583  44.953  42.133  1.00  0.00           O  
ATOM   2759  CBD CLA   165      57.112  42.555  42.074  1.00  0.00           C  
ATOM   2760  CGD CLA   165      55.588  42.700  42.024  1.00  0.00           C  
ATOM   2761  O1D CLA   165      54.889  42.176  42.900  1.00  0.00           O  
ATOM   2762  O2D CLA   165      55.110  43.486  41.011  1.00  0.00           O  
ATOM   2763  CED CLA   165      53.679  43.794  41.098  1.00  0.00           C  
ATOM   2764  C1  CLA   165      53.733  39.844  38.056  1.00  0.00           C  
ATOM   2765  C2  CLA   165      52.396  39.299  38.641  1.00  0.00           C  
ATOM   2766  C3  CLA   165      51.754  38.205  38.155  1.00  0.00           C  
ATOM   2767  C4  CLA   165      50.696  38.380  37.194  1.00  0.00           C  
ATOM   2768  C5  CLA   165      51.811  36.822  38.863  1.00  0.00           C  
ATOM   2769  C6  CLA   165      51.088  36.737  40.243  1.00  0.00           C  
ATOM   2770  C7  CLA   165      51.451  35.408  40.918  1.00  0.00           C  
ATOM   2771  C8  CLA   165      50.664  34.839  42.156  1.00  0.00           C  
ATOM   2772  C9  CLA   165      50.939  35.714  43.401  1.00  0.00           C  
ATOM   2773  C10 CLA   165      51.034  33.299  42.255  1.00  0.00           C  
ATOM   2774  C11 CLA   165      50.340  32.542  43.395  1.00  0.00           C  
ATOM   2775  C12 CLA   165      50.773  31.076  43.478  1.00  0.00           C  
ATOM   2776  C13 CLA   165      49.718  30.196  44.320  1.00  0.00           C  
ATOM   2777  C14 CLA   165      48.312  30.113  43.692  1.00  0.00           C  
ATOM   2778  C15 CLA   165      49.591  30.618  45.823  1.00  0.00           C  
ATOM   2779  C16 CLA   165      50.775  30.497  46.742  1.00  0.00           C  
ATOM   2780  C17 CLA   165      50.577  29.334  47.788  1.00  0.00           C  
ATOM   2781  C18 CLA   165      51.733  28.917  48.671  1.00  0.00           C  
ATOM   2782  C19 CLA   165      52.710  30.053  49.073  1.00  0.00           C  
ATOM   2783  C20 CLA   165      51.205  28.044  49.851  1.00  0.00           C  
ATOM   2784  HHB CLA   165      57.161  35.774  44.183  1.00  0.00           H  
ATOM   2785  HHC CLA   165      60.462  37.556  49.358  1.00  0.00           H  
ATOM   2786  HHD CLA   165      60.318  43.694  47.584  1.00  0.00           H  
ATOM   2787  H2A CLA   165      55.778  39.793  41.395  1.00  0.00           H  
ATOM   2788  H3A CLA   165      56.658  37.055  41.769  1.00  0.00           H  
ATOM   2789 1HMA CLA   165      54.201  37.652  42.127  1.00  0.00           H  
ATOM   2790 2HMA CLA   165      54.533  38.539  43.497  1.00  0.00           H  
ATOM   2791 3HMA CLA   165      54.835  36.761  43.490  1.00  0.00           H  
ATOM   2792 1HAA CLA   165      58.474  38.838  40.757  1.00  0.00           H  
ATOM   2793 2HAA CLA   165      57.836  40.379  40.382  1.00  0.00           H  
ATOM   2794 1HBA CLA   165      56.520  37.822  39.421  1.00  0.00           H  
ATOM   2795 2HBA CLA   165      57.955  38.514  38.622  1.00  0.00           H  
ATOM   2796 1HMB CLA   165      58.703  33.479  46.408  1.00  0.00           H  
ATOM   2797 2HMB CLA   165      57.862  34.033  45.036  1.00  0.00           H  
ATOM   2798 3HMB CLA   165      56.953  33.815  46.510  1.00  0.00           H  
ATOM   2799  HAB CLA   165      59.941  35.674  49.758  1.00  0.00           H  
ATOM   2800 1HBB CLA   165      59.158  33.357  50.185  1.00  0.00           H  
ATOM   2801 2HBB CLA   165      58.289  33.409  48.491  1.00  0.00           H  
ATOM   2802 1HMC CLA   165      61.849  38.525  50.567  1.00  0.00           H  
ATOM   2803 2HMC CLA   165      60.997  39.749  51.511  1.00  0.00           H  
ATOM   2804 3HMC CLA   165      62.668  39.941  51.014  1.00  0.00           H  
ATOM   2805 1HAC CLA   165      61.990  43.305  49.344  1.00  0.00           H  
ATOM   2806 2HAC CLA   165      61.854  42.374  50.840  1.00  0.00           H  
ATOM   2807 1HBC CLA   165      60.352  44.291  51.235  1.00  0.00           H  
ATOM   2808 2HBC CLA   165      59.207  43.060  50.769  1.00  0.00           H  
ATOM   2809 3HBC CLA   165      59.762  44.246  49.566  1.00  0.00           H  
ATOM   2810 1HMD CLA   165      58.691  45.613  46.260  1.00  0.00           H  
ATOM   2811 2HMD CLA   165      58.745  45.865  44.429  1.00  0.00           H  
ATOM   2812 3HMD CLA   165      60.262  45.508  45.432  1.00  0.00           H  
ATOM   2813  HBD CLA   165      57.552  42.380  41.092  1.00  0.00           H  
ATOM   2814 1HED CLA   165      53.386  44.528  40.347  1.00  0.00           H  
ATOM   2815 2HED CLA   165      53.500  44.216  42.087  1.00  0.00           H  
ATOM   2816 3HED CLA   165      52.986  42.966  40.951  1.00  0.00           H  
ATOM   2817  1H1 CLA   165      53.728  39.698  36.976  1.00  0.00           H  
ATOM   2818  2H1 CLA   165      53.607  40.876  38.385  1.00  0.00           H  
ATOM   2819  H2  CLA   165      51.886  39.786  39.472  1.00  0.00           H  
ATOM   2820  1H4 CLA   165      49.808  37.776  37.381  1.00  0.00           H  
ATOM   2821  2H4 CLA   165      51.126  38.099  36.233  1.00  0.00           H  
ATOM   2822  3H4 CLA   165      50.316  39.396  37.082  1.00  0.00           H  
ATOM   2823  1H5 CLA   165      52.879  36.664  39.008  1.00  0.00           H  
ATOM   2824  2H5 CLA   165      51.398  35.968  38.326  1.00  0.00           H  
ATOM   2825  1H6 CLA   165      50.016  36.576  40.134  1.00  0.00           H  
ATOM   2826  2H6 CLA   165      51.244  37.668  40.788  1.00  0.00           H  
ATOM   2827  1H7 CLA   165      52.486  35.499  41.249  1.00  0.00           H  
ATOM   2828  2H7 CLA   165      51.351  34.654  40.137  1.00  0.00           H  
ATOM   2829  H8  CLA   165      49.612  34.980  41.907  1.00  0.00           H  
ATOM   2830  1H9 CLA   165      50.519  36.704  43.221  1.00  0.00           H  
ATOM   2831  2H9 CLA   165      52.026  35.785  43.391  1.00  0.00           H  
ATOM   2832  3H9 CLA   165      50.512  35.194  44.259  1.00  0.00           H  
ATOM   2833 1H10 CLA   165      52.112  33.158  42.344  1.00  0.00           H  
ATOM   2834 2H10 CLA   165      50.969  32.856  41.262  1.00  0.00           H  
ATOM   2835 1H11 CLA   165      49.264  32.563  43.221  1.00  0.00           H  
ATOM   2836 2H11 CLA   165      50.556  33.004  44.358  1.00  0.00           H  
ATOM   2837 1H12 CLA   165      51.757  31.036  43.945  1.00  0.00           H  
ATOM   2838 2H12 CLA   165      50.817  30.572  42.512  1.00  0.00           H  
ATOM   2839  H13 CLA   165      50.114  29.181  44.289  1.00  0.00           H  
ATOM   2840 1H14 CLA   165      48.535  29.786  42.677  1.00  0.00           H  
ATOM   2841 2H14 CLA   165      47.749  31.045  43.639  1.00  0.00           H  
ATOM   2842 3H14 CLA   165      47.684  29.385  44.205  1.00  0.00           H  
ATOM   2843 1H15 CLA   165      48.831  30.051  46.362  1.00  0.00           H  
ATOM   2844 2H15 CLA   165      49.232  31.639  45.949  1.00  0.00           H  
ATOM   2845 1H16 CLA   165      50.781  31.400  47.353  1.00  0.00           H  
ATOM   2846 2H16 CLA   165      51.738  30.422  46.236  1.00  0.00           H  
ATOM   2847 1H17 CLA   165      50.219  28.518  47.160  1.00  0.00           H  
ATOM   2848 2H17 CLA   165      49.750  29.484  48.483  1.00  0.00           H  
ATOM   2849  H18 CLA   165      52.302  28.213  48.064  1.00  0.00           H  
ATOM   2850 1H19 CLA   165      53.210  30.485  48.205  1.00  0.00           H  
ATOM   2851 2H19 CLA   165      53.411  29.746  49.849  1.00  0.00           H  
ATOM   2852 3H19 CLA   165      51.976  30.642  49.622  1.00  0.00           H  
ATOM   2853 1H20 CLA   165      50.292  27.499  49.611  1.00  0.00           H  
ATOM   2854 2H20 CLA   165      50.875  28.755  50.608  1.00  0.00           H  
ATOM   2855 3H20 CLA   165      51.985  27.363  50.194  1.00  0.00           H  
TER    2856      CLA   165 
ATOM   2856 MG   CLA   166      75.322  41.489  57.713  1.00  0.00          MG  
ATOM   2857  CHA CLA   166      75.913  42.267  61.126  1.00  0.00           C  
ATOM   2858  CHB CLA   166      72.000  42.488  58.287  1.00  0.00           C  
ATOM   2859  CHC CLA   166      74.731  40.870  54.455  1.00  0.00           C  
ATOM   2860  CHD CLA   166      78.739  40.891  57.251  1.00  0.00           C  
ATOM   2861  NA  CLA   166      74.091  42.234  59.485  1.00  0.00           N  
ATOM   2862  C1A CLA   166      74.659  42.588  60.745  1.00  0.00           C  
ATOM   2863  C2A CLA   166      73.550  43.159  61.689  1.00  0.00           C  
ATOM   2864  C3A CLA   166      72.261  43.168  60.772  1.00  0.00           C  
ATOM   2865  C4A CLA   166      72.809  42.585  59.425  1.00  0.00           C  
ATOM   2866  CMA CLA   166      70.980  42.314  61.144  1.00  0.00           C  
ATOM   2867  CAA CLA   166      73.851  44.558  62.344  1.00  0.00           C  
ATOM   2868  CBA CLA   166      74.031  45.882  61.664  1.00  0.00           C  
ATOM   2869  CGA CLA   166      74.577  47.060  62.429  1.00  0.00           C  
ATOM   2870  O1A CLA   166      73.997  47.690  63.325  1.00  0.00           O  
ATOM   2871  O2A CLA   166      75.834  47.469  62.039  1.00  0.00           O  
ATOM   2872  NB  CLA   166      73.648  41.611  56.616  1.00  0.00           N  
ATOM   2873  C1B CLA   166      72.387  42.056  56.987  1.00  0.00           C  
ATOM   2874  C2B CLA   166      71.508  42.031  55.772  1.00  0.00           C  
ATOM   2875  C3B CLA   166      72.275  41.530  54.729  1.00  0.00           C  
ATOM   2876  C4B CLA   166      73.581  41.360  55.248  1.00  0.00           C  
ATOM   2877  CMB CLA   166      70.133  42.547  55.707  1.00  0.00           C  
ATOM   2878  CAB CLA   166      71.912  41.320  53.332  1.00  0.00           C  
ATOM   2879 CBB  CLA   166      70.654  41.039  52.852  1.00  0.00          CA  
ATOM   2880  NC  CLA   166      76.647  41.130  56.021  1.00  0.00           N  
ATOM   2881  C1C CLA   166      76.109  40.750  54.829  1.00  0.00           C  
ATOM   2882  C2C CLA   166      77.188  40.418  53.913  1.00  0.00           C  
ATOM   2883  C3C CLA   166      78.340  40.534  54.650  1.00  0.00           C  
ATOM   2884  C4C CLA   166      77.983  40.763  56.037  1.00  0.00           C  
ATOM   2885  CMC CLA   166      77.122  40.259  52.431  1.00  0.00           C  
ATOM   2886  CAC CLA   166      79.733  40.481  53.994  1.00  0.00           C  
ATOM   2887  CBC CLA   166      80.754  41.479  54.416  1.00  0.00           C  
ATOM   2888  ND  CLA   166      77.010  41.539  58.858  1.00  0.00           N  
ATOM   2889  C1D CLA   166      78.285  41.196  58.576  1.00  0.00           C  
ATOM   2890  C2D CLA   166      79.050  41.301  59.797  1.00  0.00           C  
ATOM   2891  C3D CLA   166      78.252  41.747  60.774  1.00  0.00           C  
ATOM   2892  C4D CLA   166      76.937  41.826  60.232  1.00  0.00           C  
ATOM   2893  CMD CLA   166      80.543  41.027  59.975  1.00  0.00           C  
ATOM   2894  CAD CLA   166      78.148  42.264  62.182  1.00  0.00           C  
ATOM   2895  OBD CLA   166      78.912  42.488  63.103  1.00  0.00           O  
ATOM   2896  CBD CLA   166      76.589  42.503  62.481  1.00  0.00           C  
ATOM   2897  CGD CLA   166      76.132  41.587  63.641  1.00  0.00           C  
ATOM   2898  O1D CLA   166      76.269  40.351  63.796  1.00  0.00           O  
ATOM   2899  O2D CLA   166      75.411  42.340  64.531  1.00  0.00           O  
ATOM   2900  CED CLA   166      74.672  41.672  65.640  1.00  0.00           C  
ATOM   2901  C1  CLA   166      76.415  48.542  62.698  1.00  0.00           C  
ATOM   2902  C2  CLA   166      77.370  49.285  61.758  1.00  0.00           C  
ATOM   2903  C3  CLA   166      77.899  50.471  61.949  1.00  0.00           C  
ATOM   2904  C4  CLA   166      77.504  51.770  61.373  1.00  0.00           C  
ATOM   2905  C5  CLA   166      79.209  50.372  62.778  1.00  0.00           C  
ATOM   2906  C6  CLA   166      80.578  50.913  62.331  1.00  0.00           C  
ATOM   2907  C7  CLA   166      80.931  50.349  60.938  1.00  0.00           C  
ATOM   2908  C8  CLA   166      82.351  50.652  60.404  1.00  0.00           C  
ATOM   2909  C9  CLA   166      83.507  50.057  61.362  1.00  0.00           C  
ATOM   2910  C10 CLA   166      82.581  50.089  59.029  1.00  0.00           C  
ATOM   2911  C11 CLA   166      81.515  50.526  57.959  1.00  0.00           C  
ATOM   2912  C12 CLA   166      82.083  50.061  56.570  1.00  0.00           C  
ATOM   2913  C13 CLA   166      80.988  49.824  55.477  1.00  0.00           C  
ATOM   2914  C14 CLA   166      80.228  51.109  55.085  1.00  0.00           C  
ATOM   2915  C15 CLA   166      81.677  49.196  54.227  1.00  0.00           C  
ATOM   2916  C16 CLA   166      81.996  47.680  54.441  1.00  0.00           C  
ATOM   2917  C17 CLA   166      83.048  47.107  53.501  1.00  0.00           C  
ATOM   2918  C18 CLA   166      82.935  45.574  53.230  1.00  0.00           C  
ATOM   2919  C19 CLA   166      83.254  44.808  54.471  1.00  0.00           C  
ATOM   2920  C20 CLA   166      83.617  45.183  51.949  1.00  0.00           C  
ATOM   2921  HHB CLA   166      70.954  42.781  58.401  1.00  0.00           H  
ATOM   2922  HHC CLA   166      74.610  40.483  53.441  1.00  0.00           H  
ATOM   2923  HHD CLA   166      79.757  40.501  57.188  1.00  0.00           H  
ATOM   2924  H2A CLA   166      73.312  42.502  62.525  1.00  0.00           H  
ATOM   2925  H3A CLA   166      71.969  44.217  60.718  1.00  0.00           H  
ATOM   2926 1HMA CLA   166      70.477  42.765  61.999  1.00  0.00           H  
ATOM   2927 2HMA CLA   166      71.182  41.251  61.278  1.00  0.00           H  
ATOM   2928 3HMA CLA   166      70.291  42.322  60.300  1.00  0.00           H  
ATOM   2929 1HAA CLA   166      74.753  44.486  62.952  1.00  0.00           H  
ATOM   2930 2HAA CLA   166      73.012  44.858  62.971  1.00  0.00           H  
ATOM   2931 1HBA CLA   166      73.013  46.129  61.362  1.00  0.00           H  
ATOM   2932 2HBA CLA   166      74.640  45.699  60.779  1.00  0.00           H  
ATOM   2933 1HMB CLA   166      70.050  43.250  56.536  1.00  0.00           H  
ATOM   2934 2HMB CLA   166      69.373  41.802  55.939  1.00  0.00           H  
ATOM   2935 3HMB CLA   166      70.085  43.059  54.746  1.00  0.00           H  
ATOM   2936  HAB CLA   166      72.646  41.617  52.583  1.00  0.00           H  
ATOM   2937 1HBB CLA   166      69.726  40.902  53.434  1.00  0.00           H  
ATOM   2938 2HBB CLA   166      70.571  41.029  51.751  1.00  0.00           H  
ATOM   2939 1HMC CLA   166      76.252  39.655  52.172  1.00  0.00           H  
ATOM   2940 2HMC CLA   166      78.002  39.819  51.961  1.00  0.00           H  
ATOM   2941 3HMC CLA   166      77.003  41.222  51.936  1.00  0.00           H  
ATOM   2942 1HAC CLA   166      79.676  40.631  52.916  1.00  0.00           H  
ATOM   2943 2HAC CLA   166      80.031  39.435  54.066  1.00  0.00           H  
ATOM   2944 1HBC CLA   166      81.612  41.327  53.761  1.00  0.00           H  
ATOM   2945 2HBC CLA   166      81.034  41.378  55.465  1.00  0.00           H  
ATOM   2946 3HBC CLA   166      80.401  42.500  54.273  1.00  0.00           H  
ATOM   2947 1HMD CLA   166      80.675  40.328  60.801  1.00  0.00           H  
ATOM   2948 2HMD CLA   166      81.089  41.963  60.092  1.00  0.00           H  
ATOM   2949 3HMD CLA   166      80.826  40.568  59.028  1.00  0.00           H  
ATOM   2950  HBD CLA   166      76.531  43.547  62.786  1.00  0.00           H  
ATOM   2951 1HED CLA   166      75.230  41.232  66.467  1.00  0.00           H  
ATOM   2952 2HED CLA   166      73.920  40.999  65.227  1.00  0.00           H  
ATOM   2953 3HED CLA   166      73.994  42.396  66.093  1.00  0.00           H  
ATOM   2954  1H1 CLA   166      76.781  48.247  63.682  1.00  0.00           H  
ATOM   2955  2H1 CLA   166      75.582  49.225  62.861  1.00  0.00           H  
ATOM   2956  H2  CLA   166      77.883  48.712  60.986  1.00  0.00           H  
ATOM   2957  1H4 CLA   166      78.214  52.335  60.770  1.00  0.00           H  
ATOM   2958  2H4 CLA   166      77.282  52.446  62.198  1.00  0.00           H  
ATOM   2959  3H4 CLA   166      76.660  51.736  60.684  1.00  0.00           H  
ATOM   2960  1H5 CLA   166      79.247  49.468  63.386  1.00  0.00           H  
ATOM   2961  2H5 CLA   166      78.975  51.176  63.476  1.00  0.00           H  
ATOM   2962  1H6 CLA   166      81.373  50.743  63.057  1.00  0.00           H  
ATOM   2963  2H6 CLA   166      80.493  51.986  62.158  1.00  0.00           H  
ATOM   2964  1H7 CLA   166      80.072  50.606  60.318  1.00  0.00           H  
ATOM   2965  2H7 CLA   166      80.939  49.261  60.876  1.00  0.00           H  
ATOM   2966  H8  CLA   166      82.436  51.733  60.300  1.00  0.00           H  
ATOM   2967  1H9 CLA   166      83.326  50.481  62.349  1.00  0.00           H  
ATOM   2968  2H9 CLA   166      84.504  50.207  60.949  1.00  0.00           H  
ATOM   2969  3H9 CLA   166      83.406  48.978  61.474  1.00  0.00           H  
ATOM   2970 1H10 CLA   166      82.704  49.006  59.044  1.00  0.00           H  
ATOM   2971 2H10 CLA   166      83.543  50.413  58.632  1.00  0.00           H  
ATOM   2972 1H11 CLA   166      81.536  51.615  57.996  1.00  0.00           H  
ATOM   2973 2H11 CLA   166      80.532  50.064  58.056  1.00  0.00           H  
ATOM   2974 1H12 CLA   166      82.557  49.104  56.793  1.00  0.00           H  
ATOM   2975 2H12 CLA   166      82.749  50.789  56.108  1.00  0.00           H  
ATOM   2976  H13 CLA   166      80.228  49.104  55.781  1.00  0.00           H  
ATOM   2977 1H14 CLA   166      79.640  50.814  54.216  1.00  0.00           H  
ATOM   2978 2H14 CLA   166      80.919  51.882  54.748  1.00  0.00           H  
ATOM   2979 3H14 CLA   166      79.692  51.596  55.900  1.00  0.00           H  
ATOM   2980 1H15 CLA   166      82.559  49.819  54.080  1.00  0.00           H  
ATOM   2981 2H15 CLA   166      80.958  49.152  53.410  1.00  0.00           H  
ATOM   2982 1H16 CLA   166      81.062  47.128  54.342  1.00  0.00           H  
ATOM   2983 2H16 CLA   166      82.363  47.475  55.446  1.00  0.00           H  
ATOM   2984 1H17 CLA   166      84.068  47.403  53.745  1.00  0.00           H  
ATOM   2985 2H17 CLA   166      82.762  47.565  52.554  1.00  0.00           H  
ATOM   2986  H18 CLA   166      81.900  45.271  53.067  1.00  0.00           H  
ATOM   2987 1H19 CLA   166      83.040  43.740  54.499  1.00  0.00           H  
ATOM   2988 2H19 CLA   166      82.759  45.304  55.306  1.00  0.00           H  
ATOM   2989 3H19 CLA   166      84.323  44.872  54.677  1.00  0.00           H  
ATOM   2990 1H20 CLA   166      83.107  44.334  51.494  1.00  0.00           H  
ATOM   2991 2H20 CLA   166      84.657  44.866  52.024  1.00  0.00           H  
ATOM   2992 3H20 CLA   166      83.579  46.003  51.232  1.00  0.00           H  
TER    2993      CLA   166 
ATOM   2993 MG   CLA   167      62.720  48.142  44.256  1.00  0.00          MG  
ATOM   2994  CHA CLA   167      61.543  46.112  41.716  1.00  0.00           C  
ATOM   2995  CHB CLA   167      61.585  50.877  42.346  1.00  0.00           C  
ATOM   2996  CHC CLA   167      63.148  50.165  47.017  1.00  0.00           C  
ATOM   2997  CHD CLA   167      63.523  45.354  46.146  1.00  0.00           C  
ATOM   2998  NA  CLA   167      61.729  48.446  42.272  1.00  0.00           N  
ATOM   2999  C1A CLA   167      61.352  47.429  41.427  1.00  0.00           C  
ATOM   3000  C2A CLA   167      60.641  48.026  40.193  1.00  0.00           C  
ATOM   3001  C3A CLA   167      61.135  49.537  40.218  1.00  0.00           C  
ATOM   3002  C4A CLA   167      61.512  49.638  41.703  1.00  0.00           C  
ATOM   3003  CMA CLA   167      62.302  49.833  39.312  1.00  0.00           C  
ATOM   3004  CAA CLA   167      59.128  47.793  39.954  1.00  0.00           C  
ATOM   3005  CBA CLA   167      58.137  48.268  41.058  1.00  0.00           C  
ATOM   3006  CGA CLA   167      56.629  48.105  40.786  1.00  0.00           C  
ATOM   3007  O1A CLA   167      56.200  47.586  39.760  1.00  0.00           O  
ATOM   3008  O2A CLA   167      55.860  48.518  41.792  1.00  0.00           O  
ATOM   3009  NB  CLA   167      62.363  50.212  44.660  1.00  0.00           N  
ATOM   3010  C1B CLA   167      61.849  51.186  43.716  1.00  0.00           C  
ATOM   3011  C2B CLA   167      61.792  52.501  44.474  1.00  0.00           C  
ATOM   3012  C3B CLA   167      62.336  52.294  45.750  1.00  0.00           C  
ATOM   3013  C4B CLA   167      62.555  50.840  45.846  1.00  0.00           C  
ATOM   3014  CMB CLA   167      61.366  53.763  43.786  1.00  0.00           C  
ATOM   3015  CAB CLA   167      62.441  53.322  46.800  1.00  0.00           C  
ATOM   3016 CBB  CLA   167      62.632  54.660  46.619  1.00  0.00          CA  
ATOM   3017  NC  CLA   167      63.331  47.797  46.191  1.00  0.00           N  
ATOM   3018  C1C CLA   167      63.429  48.795  47.145  1.00  0.00           C  
ATOM   3019  C2C CLA   167      63.908  48.160  48.372  1.00  0.00           C  
ATOM   3020  C3C CLA   167      64.073  46.787  48.098  1.00  0.00           C  
ATOM   3021  C4C CLA   167      63.564  46.599  46.828  1.00  0.00           C  
ATOM   3022  CMC CLA   167      64.247  48.928  49.653  1.00  0.00           C  
ATOM   3023  CAC CLA   167      64.595  45.728  49.040  1.00  0.00           C  
ATOM   3024  CBC CLA   167      65.861  44.922  48.616  1.00  0.00           C  
ATOM   3025  ND  CLA   167      62.689  46.151  43.979  1.00  0.00           N  
ATOM   3026  C1D CLA   167      63.007  45.112  44.856  1.00  0.00           C  
ATOM   3027  C2D CLA   167      62.675  43.802  44.265  1.00  0.00           C  
ATOM   3028  C3D CLA   167      62.053  44.170  43.043  1.00  0.00           C  
ATOM   3029  C4D CLA   167      62.212  45.593  42.844  1.00  0.00           C  
ATOM   3030  CMD CLA   167      62.741  42.481  44.934  1.00  0.00           C  
ATOM   3031  CAD CLA   167      61.435  43.541  41.876  1.00  0.00           C  
ATOM   3032  OBD CLA   167      61.114  42.391  41.736  1.00  0.00           O  
ATOM   3033  CBD CLA   167      61.101  44.869  40.923  1.00  0.00           C  
ATOM   3034  CGD CLA   167      61.651  44.800  39.523  1.00  0.00           C  
ATOM   3035  O1D CLA   167      62.639  45.332  39.149  1.00  0.00           O  
ATOM   3036  O2D CLA   167      60.741  44.157  38.678  1.00  0.00           O  
ATOM   3037  CED CLA   167      60.880  44.493  37.251  1.00  0.00           C  
ATOM   3038  C1  CLA   167      54.404  48.539  41.412  1.00  0.00           C  
ATOM   3039  C2  CLA   167      53.669  49.091  42.590  1.00  0.00           C  
ATOM   3040  C3  CLA   167      53.252  48.268  43.548  1.00  0.00           C  
ATOM   3041  C4  CLA   167      51.962  47.424  43.356  1.00  0.00           C  
ATOM   3042  C5  CLA   167      54.075  48.215  44.831  1.00  0.00           C  
ATOM   3043  C6  CLA   167      54.789  46.946  45.091  1.00  0.00           C  
ATOM   3044  C7  CLA   167      55.096  46.756  46.570  1.00  0.00           C  
ATOM   3045  C8  CLA   167      55.858  45.402  46.928  1.00  0.00           C  
ATOM   3046  C9  CLA   167      56.682  45.472  48.173  1.00  0.00           C  
ATOM   3047  C10 CLA   167      54.826  44.256  46.914  1.00  0.00           C  
ATOM   3048  C11 CLA   167      55.384  42.855  47.222  1.00  0.00           C  
ATOM   3049  C12 CLA   167      54.250  41.887  47.127  1.00  0.00           C  
ATOM   3050  C13 CLA   167      54.637  40.474  47.646  1.00  0.00           C  
ATOM   3051  C14 CLA   167      55.284  39.539  46.603  1.00  0.00           C  
ATOM   3052  C15 CLA   167      55.241  40.409  49.109  1.00  0.00           C  
ATOM   3053  C16 CLA   167      56.783  40.568  49.274  1.00  0.00           C  
ATOM   3054  C17 CLA   167      57.333  39.625  50.367  1.00  0.00           C  
ATOM   3055  C18 CLA   167      56.896  39.752  51.858  1.00  0.00           C  
ATOM   3056  C19 CLA   167      57.464  38.568  52.687  1.00  0.00           C  
ATOM   3057  C20 CLA   167      57.226  41.174  52.465  1.00  0.00           C  
ATOM   3058  HHB CLA   167      61.301  51.796  41.829  1.00  0.00           H  
ATOM   3059  HHC CLA   167      63.267  50.710  47.955  1.00  0.00           H  
ATOM   3060  HHD CLA   167      63.727  44.473  46.759  1.00  0.00           H  
ATOM   3061  H2A CLA   167      61.224  47.459  39.468  1.00  0.00           H  
ATOM   3062  H3A CLA   167      60.317  50.236  40.044  1.00  0.00           H  
ATOM   3063 1HMA CLA   167      62.665  50.860  39.357  1.00  0.00           H  
ATOM   3064 2HMA CLA   167      62.136  49.714  38.241  1.00  0.00           H  
ATOM   3065 3HMA CLA   167      63.088  49.144  39.620  1.00  0.00           H  
ATOM   3066 1HAA CLA   167      59.117  46.704  39.932  1.00  0.00           H  
ATOM   3067 2HAA CLA   167      58.842  48.145  38.962  1.00  0.00           H  
ATOM   3068 1HBA CLA   167      58.307  49.336  41.192  1.00  0.00           H  
ATOM   3069 2HBA CLA   167      58.473  47.756  41.959  1.00  0.00           H  
ATOM   3070 1HMB CLA   167      60.688  53.584  42.952  1.00  0.00           H  
ATOM   3071 2HMB CLA   167      62.188  54.391  43.443  1.00  0.00           H  
ATOM   3072 3HMB CLA   167      60.699  54.332  44.435  1.00  0.00           H  
ATOM   3073  HAB CLA   167      62.305  52.895  47.794  1.00  0.00           H  
ATOM   3074 1HBB CLA   167      62.720  55.077  45.600  1.00  0.00           H  
ATOM   3075 2HBB CLA   167      62.649  55.361  47.472  1.00  0.00           H  
ATOM   3076 1HMC CLA   167      64.870  48.404  50.378  1.00  0.00           H  
ATOM   3077 2HMC CLA   167      63.333  49.312  50.108  1.00  0.00           H  
ATOM   3078 3HMC CLA   167      64.852  49.691  49.163  1.00  0.00           H  
ATOM   3079 1HAC CLA   167      63.789  45.007  49.175  1.00  0.00           H  
ATOM   3080 2HAC CLA   167      64.740  46.147  50.036  1.00  0.00           H  
ATOM   3081 1HBC CLA   167      65.741  44.484  47.625  1.00  0.00           H  
ATOM   3082 2HBC CLA   167      66.165  44.220  49.392  1.00  0.00           H  
ATOM   3083 3HBC CLA   167      66.633  45.681  48.489  1.00  0.00           H  
ATOM   3084 1HMD CLA   167      63.213  41.709  44.326  1.00  0.00           H  
ATOM   3085 2HMD CLA   167      61.732  42.096  45.084  1.00  0.00           H  
ATOM   3086 3HMD CLA   167      63.309  42.652  45.848  1.00  0.00           H  
ATOM   3087  HBD CLA   167      60.034  44.998  40.744  1.00  0.00           H  
ATOM   3088 1HED CLA   167      60.780  43.587  36.653  1.00  0.00           H  
ATOM   3089 2HED CLA   167      61.785  45.054  37.017  1.00  0.00           H  
ATOM   3090 3HED CLA   167      59.992  45.102  37.087  1.00  0.00           H  
ATOM   3091  1H1 CLA   167      54.128  47.508  41.191  1.00  0.00           H  
ATOM   3092  2H1 CLA   167      54.223  49.151  40.529  1.00  0.00           H  
ATOM   3093  H2  CLA   167      53.402  50.147  42.543  1.00  0.00           H  
ATOM   3094  1H4 CLA   167      51.217  47.529  44.144  1.00  0.00           H  
ATOM   3095  2H4 CLA   167      52.271  46.407  43.113  1.00  0.00           H  
ATOM   3096  3H4 CLA   167      51.502  47.893  42.486  1.00  0.00           H  
ATOM   3097  1H5 CLA   167      53.245  48.250  45.536  1.00  0.00           H  
ATOM   3098  2H5 CLA   167      54.651  49.138  44.892  1.00  0.00           H  
ATOM   3099  1H6 CLA   167      55.627  46.843  44.402  1.00  0.00           H  
ATOM   3100  2H6 CLA   167      54.153  46.099  44.833  1.00  0.00           H  
ATOM   3101  1H7 CLA   167      54.168  46.759  47.141  1.00  0.00           H  
ATOM   3102  2H7 CLA   167      55.663  47.635  46.878  1.00  0.00           H  
ATOM   3103  H8  CLA   167      56.589  45.268  46.131  1.00  0.00           H  
ATOM   3104  1H9 CLA   167      57.270  46.389  48.201  1.00  0.00           H  
ATOM   3105  2H9 CLA   167      57.279  44.586  48.390  1.00  0.00           H  
ATOM   3106  3H9 CLA   167      56.013  45.502  49.033  1.00  0.00           H  
ATOM   3107 1H10 CLA   167      54.326  44.180  45.948  1.00  0.00           H  
ATOM   3108 2H10 CLA   167      54.112  44.398  47.726  1.00  0.00           H  
ATOM   3109 1H11 CLA   167      55.720  42.967  48.253  1.00  0.00           H  
ATOM   3110 2H11 CLA   167      56.303  42.725  46.651  1.00  0.00           H  
ATOM   3111 1H12 CLA   167      53.985  41.820  46.072  1.00  0.00           H  
ATOM   3112 2H12 CLA   167      53.375  42.205  47.693  1.00  0.00           H  
ATOM   3113  H13 CLA   167      53.621  40.083  47.708  1.00  0.00           H  
ATOM   3114 1H14 CLA   167      55.159  38.525  46.983  1.00  0.00           H  
ATOM   3115 2H14 CLA   167      56.351  39.726  46.481  1.00  0.00           H  
ATOM   3116 3H14 CLA   167      54.800  39.652  45.633  1.00  0.00           H  
ATOM   3117 1H15 CLA   167      54.880  39.434  49.436  1.00  0.00           H  
ATOM   3118 2H15 CLA   167      54.792  41.093  49.830  1.00  0.00           H  
ATOM   3119 1H16 CLA   167      56.948  41.617  49.521  1.00  0.00           H  
ATOM   3120 2H16 CLA   167      57.418  40.353  48.415  1.00  0.00           H  
ATOM   3121 1H17 CLA   167      58.409  39.696  50.527  1.00  0.00           H  
ATOM   3122 2H17 CLA   167      57.103  38.690  49.856  1.00  0.00           H  
ATOM   3123  H18 CLA   167      55.819  39.603  51.931  1.00  0.00           H  
ATOM   3124 1H19 CLA   167      56.966  37.616  52.500  1.00  0.00           H  
ATOM   3125 2H19 CLA   167      57.602  38.823  53.738  1.00  0.00           H  
ATOM   3126 3H19 CLA   167      58.456  38.277  52.342  1.00  0.00           H  
ATOM   3127 1H20 CLA   167      56.959  41.103  53.519  1.00  0.00           H  
ATOM   3128 2H20 CLA   167      56.614  41.887  51.912  1.00  0.00           H  
ATOM   3129 3H20 CLA   167      58.292  41.342  52.316  1.00  0.00           H  
TER    3130      CLA   167 
ATOM   3130 MG   CLA   168      75.626  39.679  38.619  1.00  0.00          MG  
ATOM   3131  CHA CLA   168      75.773  41.742  35.879  1.00  0.00           C  
ATOM   3132  CHB CLA   168      77.170  37.198  36.732  1.00  0.00           C  
ATOM   3133  CHC CLA   168      75.765  37.770  41.362  1.00  0.00           C  
ATOM   3134  CHD CLA   168      74.639  42.402  40.549  1.00  0.00           C  
ATOM   3135  NA  CLA   168      76.512  39.567  36.626  1.00  0.00           N  
ATOM   3136  C1A CLA   168      76.395  40.541  35.646  1.00  0.00           C  
ATOM   3137  C2A CLA   168      76.875  40.088  34.309  1.00  0.00           C  
ATOM   3138  C3A CLA   168      77.109  38.529  34.526  1.00  0.00           C  
ATOM   3139  C4A CLA   168      77.008  38.397  36.028  1.00  0.00           C  
ATOM   3140  CMA CLA   168      75.999  37.645  33.796  1.00  0.00           C  
ATOM   3141  CAA CLA   168      77.954  40.692  33.421  1.00  0.00           C  
ATOM   3142  CBA CLA   168      79.460  40.736  33.862  1.00  0.00           C  
ATOM   3143  CGA CLA   168      80.373  39.438  33.796  1.00  0.00           C  
ATOM   3144  O1A CLA   168      80.307  38.613  32.842  1.00  0.00           O  
ATOM   3145  O2A CLA   168      81.172  39.202  34.966  1.00  0.00           O  
ATOM   3146  NB  CLA   168      76.384  37.829  38.999  1.00  0.00           N  
ATOM   3147  C1B CLA   168      77.017  36.985  38.091  1.00  0.00           C  
ATOM   3148  C2B CLA   168      77.213  35.719  38.781  1.00  0.00           C  
ATOM   3149  C3B CLA   168      76.712  35.805  40.058  1.00  0.00           C  
ATOM   3150  C4B CLA   168      76.288  37.181  40.218  1.00  0.00           C  
ATOM   3151  CMB CLA   168      77.789  34.547  38.153  1.00  0.00           C  
ATOM   3152  CAB CLA   168      76.717  34.829  41.197  1.00  0.00           C  
ATOM   3153 CBB  CLA   168      77.037  33.537  41.063  1.00  0.00          CA  
ATOM   3154  NC  CLA   168      75.241  39.993  40.561  1.00  0.00           N  
ATOM   3155  C1C CLA   168      75.254  39.072  41.603  1.00  0.00           C  
ATOM   3156  C2C CLA   168      74.865  39.722  42.877  1.00  0.00           C  
ATOM   3157  C3C CLA   168      74.644  40.999  42.607  1.00  0.00           C  
ATOM   3158  C4C CLA   168      74.878  41.182  41.172  1.00  0.00           C  
ATOM   3159  CMC CLA   168      74.694  38.949  44.191  1.00  0.00           C  
ATOM   3160  CAC CLA   168      74.206  42.034  43.602  1.00  0.00           C  
ATOM   3161  CBC CLA   168      75.316  42.982  44.027  1.00  0.00           C  
ATOM   3162  ND  CLA   168      75.056  41.569  38.266  1.00  0.00           N  
ATOM   3163  C1D CLA   168      74.737  42.589  39.165  1.00  0.00           C  
ATOM   3164  C2D CLA   168      74.436  43.760  38.481  1.00  0.00           C  
ATOM   3165  C3D CLA   168      74.895  43.537  37.178  1.00  0.00           C  
ATOM   3166  C4D CLA   168      75.292  42.178  37.095  1.00  0.00           C  
ATOM   3167  CMD CLA   168      73.783  45.031  39.060  1.00  0.00           C  
ATOM   3168  CAD CLA   168      74.998  44.164  35.837  1.00  0.00           C  
ATOM   3169  OBD CLA   168      74.782  45.304  35.446  1.00  0.00           O  
ATOM   3170  CBD CLA   168      75.533  42.963  34.953  1.00  0.00           C  
ATOM   3171  CGD CLA   168      74.514  42.659  33.894  1.00  0.00           C  
ATOM   3172  O1D CLA   168      73.335  42.344  33.995  1.00  0.00           O  
ATOM   3173  O2D CLA   168      75.137  42.691  32.677  1.00  0.00           O  
ATOM   3174  CED CLA   168      74.118  42.788  31.554  1.00  0.00           C  
ATOM   3175  C1  CLA   168      81.967  38.055  34.924  1.00  0.00           C  
ATOM   3176  C2  CLA   168      81.604  37.254  36.242  1.00  0.00           C  
ATOM   3177  C3  CLA   168      82.632  36.703  36.943  1.00  0.00           C  
ATOM   3178  C4  CLA   168      83.105  35.261  36.775  1.00  0.00           C  
ATOM   3179  C5  CLA   168      83.352  37.603  37.964  1.00  0.00           C  
ATOM   3180  C6  CLA   168      82.542  37.778  39.270  1.00  0.00           C  
ATOM   3181  C7  CLA   168      82.256  36.418  39.954  1.00  0.00           C  
ATOM   3182  C8  CLA   168      81.389  36.350  41.222  1.00  0.00           C  
ATOM   3183  C9  CLA   168      79.887  36.573  40.840  1.00  0.00           C  
ATOM   3184  C10 CLA   168      81.887  37.370  42.284  1.00  0.00           C  
ATOM   3185  C11 CLA   168      81.668  36.886  43.668  1.00  0.00           C  
ATOM   3186  C12 CLA   168      82.020  37.880  44.837  1.00  0.00           C  
ATOM   3187  C13 CLA   168      81.772  37.358  46.292  1.00  0.00           C  
ATOM   3188  C14 CLA   168      82.445  35.932  46.595  1.00  0.00           C  
ATOM   3189  C15 CLA   168      82.068  38.397  47.425  1.00  0.00           C  
ATOM   3190  C16 CLA   168      81.270  39.705  47.367  1.00  0.00           C  
ATOM   3191  C17 CLA   168      81.739  40.682  48.456  1.00  0.00           C  
ATOM   3192  C18 CLA   168      80.793  41.991  48.488  1.00  0.00           C  
ATOM   3193  C19 CLA   168      81.067  42.666  49.850  1.00  0.00           C  
ATOM   3194  C20 CLA   168      79.319  41.757  48.307  1.00  0.00           C  
ATOM   3195  HHB CLA   168      77.446  36.257  36.253  1.00  0.00           H  
ATOM   3196  HHC CLA   168      75.612  37.094  42.206  1.00  0.00           H  
ATOM   3197  HHD CLA   168      74.195  43.246  41.083  1.00  0.00           H  
ATOM   3198  H2A CLA   168      75.964  40.181  33.717  1.00  0.00           H  
ATOM   3199  H3A CLA   168      78.084  38.168  34.197  1.00  0.00           H  
ATOM   3200 1HMA CLA   168      75.010  38.097  33.877  1.00  0.00           H  
ATOM   3201 2HMA CLA   168      75.966  36.656  34.252  1.00  0.00           H  
ATOM   3202 3HMA CLA   168      76.312  37.578  32.754  1.00  0.00           H  
ATOM   3203 1HAA CLA   168      77.635  41.716  33.226  1.00  0.00           H  
ATOM   3204 2HAA CLA   168      77.964  40.225  32.436  1.00  0.00           H  
ATOM   3205 1HBA CLA   168      79.552  40.994  34.917  1.00  0.00           H  
ATOM   3206 2HBA CLA   168      80.003  41.433  33.224  1.00  0.00           H  
ATOM   3207 1HMB CLA   168      78.376  34.797  37.270  1.00  0.00           H  
ATOM   3208 2HMB CLA   168      77.051  33.811  37.833  1.00  0.00           H  
ATOM   3209 3HMB CLA   168      78.495  34.104  38.856  1.00  0.00           H  
ATOM   3210  HAB CLA   168      76.566  35.215  42.205  1.00  0.00           H  
ATOM   3211 1HBB CLA   168      76.947  32.898  41.958  1.00  0.00           H  
ATOM   3212 2HBB CLA   168      77.243  33.109  40.067  1.00  0.00           H  
ATOM   3213 1HMC CLA   168      75.367  38.092  44.222  1.00  0.00           H  
ATOM   3214 2HMC CLA   168      73.661  38.815  44.512  1.00  0.00           H  
ATOM   3215 3HMC CLA   168      75.191  39.514  44.980  1.00  0.00           H  
ATOM   3216 1HAC CLA   168      73.887  41.478  44.484  1.00  0.00           H  
ATOM   3217 2HAC CLA   168      73.420  42.701  43.247  1.00  0.00           H  
ATOM   3218 1HBC CLA   168      75.553  43.711  43.252  1.00  0.00           H  
ATOM   3219 2HBC CLA   168      76.207  42.421  44.307  1.00  0.00           H  
ATOM   3220 3HBC CLA   168      74.972  43.519  44.912  1.00  0.00           H  
ATOM   3221 1HMD CLA   168      74.324  45.291  39.969  1.00  0.00           H  
ATOM   3222 2HMD CLA   168      72.745  44.861  39.344  1.00  0.00           H  
ATOM   3223 3HMD CLA   168      74.038  45.846  38.382  1.00  0.00           H  
ATOM   3224  HBD CLA   168      76.502  43.258  34.551  1.00  0.00           H  
ATOM   3225 1HED CLA   168      74.594  43.269  30.699  1.00  0.00           H  
ATOM   3226 2HED CLA   168      73.445  43.581  31.878  1.00  0.00           H  
ATOM   3227 3HED CLA   168      73.768  41.773  31.365  1.00  0.00           H  
ATOM   3228  1H1 CLA   168      83.040  38.231  34.994  1.00  0.00           H  
ATOM   3229  2H1 CLA   168      81.718  37.354  34.128  1.00  0.00           H  
ATOM   3230  H2  CLA   168      80.577  37.301  36.604  1.00  0.00           H  
ATOM   3231  1H4 CLA   168      83.203  34.969  37.820  1.00  0.00           H  
ATOM   3232  2H4 CLA   168      84.035  35.264  36.206  1.00  0.00           H  
ATOM   3233  3H4 CLA   168      82.405  34.573  36.300  1.00  0.00           H  
ATOM   3234  1H5 CLA   168      83.490  38.602  37.551  1.00  0.00           H  
ATOM   3235  2H5 CLA   168      84.323  37.185  38.232  1.00  0.00           H  
ATOM   3236  1H6 CLA   168      81.615  38.262  38.961  1.00  0.00           H  
ATOM   3237  2H6 CLA   168      83.044  38.401  40.011  1.00  0.00           H  
ATOM   3238  1H7 CLA   168      83.277  36.095  40.158  1.00  0.00           H  
ATOM   3239  2H7 CLA   168      81.820  35.797  39.171  1.00  0.00           H  
ATOM   3240  H8  CLA   168      81.407  35.355  41.667  1.00  0.00           H  
ATOM   3241  1H9 CLA   168      79.608  35.755  40.175  1.00  0.00           H  
ATOM   3242  2H9 CLA   168      79.681  37.509  40.321  1.00  0.00           H  
ATOM   3243  3H9 CLA   168      79.369  36.520  41.798  1.00  0.00           H  
ATOM   3244 1H10 CLA   168      81.247  38.251  42.238  1.00  0.00           H  
ATOM   3245 2H10 CLA   168      82.850  37.814  42.034  1.00  0.00           H  
ATOM   3246 1H11 CLA   168      82.139  35.914  43.817  1.00  0.00           H  
ATOM   3247 2H11 CLA   168      80.604  36.806  43.891  1.00  0.00           H  
ATOM   3248 1H12 CLA   168      81.367  38.741  44.690  1.00  0.00           H  
ATOM   3249 2H12 CLA   168      83.084  38.078  44.711  1.00  0.00           H  
ATOM   3250  H13 CLA   168      80.717  37.094  46.361  1.00  0.00           H  
ATOM   3251 1H14 CLA   168      83.446  36.280  46.850  1.00  0.00           H  
ATOM   3252 2H14 CLA   168      82.562  35.277  45.732  1.00  0.00           H  
ATOM   3253 3H14 CLA   168      81.967  35.453  47.449  1.00  0.00           H  
ATOM   3254 1H15 CLA   168      83.116  38.647  47.263  1.00  0.00           H  
ATOM   3255 2H15 CLA   168      82.037  37.921  48.405  1.00  0.00           H  
ATOM   3256 1H16 CLA   168      80.229  39.423  47.525  1.00  0.00           H  
ATOM   3257 2H16 CLA   168      81.342  40.221  46.410  1.00  0.00           H  
ATOM   3258 1H17 CLA   168      82.742  41.072  48.281  1.00  0.00           H  
ATOM   3259 2H17 CLA   168      81.716  40.199  49.433  1.00  0.00           H  
ATOM   3260  H18 CLA   168      81.129  42.721  47.752  1.00  0.00           H  
ATOM   3261 1H19 CLA   168      80.285  43.407  50.018  1.00  0.00           H  
ATOM   3262 2H19 CLA   168      82.035  43.154  49.961  1.00  0.00           H  
ATOM   3263 3H19 CLA   168      80.854  41.902  50.598  1.00  0.00           H  
ATOM   3264 1H20 CLA   168      79.107  41.313  47.334  1.00  0.00           H  
ATOM   3265 2H20 CLA   168      78.830  42.710  48.507  1.00  0.00           H  
ATOM   3266 3H20 CLA   168      79.042  40.994  49.034  1.00  0.00           H  
TER    3267      CLA   168 
ATOM   3267 MG   CLA   169      73.218  22.270  37.026  1.00  0.00          MG  
ATOM   3268  CHA CLA   169      75.135  24.895  35.900  1.00  0.00           C  
ATOM   3269  CHB CLA   169      73.786  20.554  34.164  1.00  0.00           C  
ATOM   3270  CHC CLA   169      71.425  19.644  38.252  1.00  0.00           C  
ATOM   3271  CHD CLA   169      73.054  23.743  40.145  1.00  0.00           C  
ATOM   3272  NA  CLA   169      74.321  22.688  35.226  1.00  0.00           N  
ATOM   3273  C1A CLA   169      74.926  23.938  34.916  1.00  0.00           C  
ATOM   3274  C2A CLA   169      75.738  23.744  33.618  1.00  0.00           C  
ATOM   3275  C3A CLA   169      75.119  22.392  33.044  1.00  0.00           C  
ATOM   3276  C4A CLA   169      74.416  21.805  34.241  1.00  0.00           C  
ATOM   3277  CMA CLA   169      74.151  22.403  31.800  1.00  0.00           C  
ATOM   3278  CAA CLA   169      77.285  23.649  33.858  1.00  0.00           C  
ATOM   3279  CBA CLA   169      77.763  22.858  35.084  1.00  0.00           C  
ATOM   3280  CGA CLA   169      79.223  22.851  35.409  1.00  0.00           C  
ATOM   3281  O1A CLA   169      80.189  23.123  34.669  1.00  0.00           O  
ATOM   3282  O2A CLA   169      79.365  22.343  36.695  1.00  0.00           O  
ATOM   3283  NB  CLA   169      72.607  20.353  36.258  1.00  0.00           N  
ATOM   3284  C1B CLA   169      72.928  19.911  35.035  1.00  0.00           C  
ATOM   3285  C2B CLA   169      72.327  18.659  34.821  1.00  0.00           C  
ATOM   3286  C3B CLA   169      71.703  18.317  36.057  1.00  0.00           C  
ATOM   3287  C4B CLA   169      71.944  19.441  36.937  1.00  0.00           C  
ATOM   3288  CMB CLA   169      72.429  17.774  33.503  1.00  0.00           C  
ATOM   3289  CAB CLA   169      70.835  17.123  36.336  1.00  0.00           C  
ATOM   3290 CBB  CLA   169      70.076  16.518  35.405  1.00  0.00          CA  
ATOM   3291  NC  CLA   169      72.444  21.678  38.963  1.00  0.00           N  
ATOM   3292  C1C CLA   169      71.645  20.573  39.162  1.00  0.00           C  
ATOM   3293  C2C CLA   169      71.153  20.627  40.611  1.00  0.00           C  
ATOM   3294  C3C CLA   169      71.565  21.874  41.178  1.00  0.00           C  
ATOM   3295  C4C CLA   169      72.367  22.508  40.113  1.00  0.00           C  
ATOM   3296  CMC CLA   169      70.359  19.516  41.247  1.00  0.00           C  
ATOM   3297  CAC CLA   169      71.250  22.458  42.532  1.00  0.00           C  
ATOM   3298  CBC CLA   169      72.358  22.360  43.583  1.00  0.00           C  
ATOM   3299  ND  CLA   169      73.915  23.862  37.861  1.00  0.00           N  
ATOM   3300  C1D CLA   169      73.737  24.411  39.144  1.00  0.00           C  
ATOM   3301  C2D CLA   169      74.301  25.737  39.215  1.00  0.00           C  
ATOM   3302  C3D CLA   169      74.916  25.941  37.977  1.00  0.00           C  
ATOM   3303  C4D CLA   169      74.600  24.797  37.249  1.00  0.00           C  
ATOM   3304  CMD CLA   169      74.377  26.663  40.385  1.00  0.00           C  
ATOM   3305  CAD CLA   169      75.669  26.892  37.281  1.00  0.00           C  
ATOM   3306  OBD CLA   169      76.081  27.998  37.547  1.00  0.00           O  
ATOM   3307  CBD CLA   169      75.951  26.189  35.867  1.00  0.00           C  
ATOM   3308  CGD CLA   169      75.442  26.998  34.677  1.00  0.00           C  
ATOM   3309  O1D CLA   169      74.356  27.539  34.610  1.00  0.00           O  
ATOM   3310  O2D CLA   169      76.342  27.144  33.614  1.00  0.00           O  
ATOM   3311  CED CLA   169      75.879  27.901  32.398  1.00  0.00           C  
ATOM   3312  C1  CLA   169      80.749  22.207  37.054  1.00  0.00           C  
ATOM   3313  C2  CLA   169      80.666  21.951  38.542  1.00  0.00           C  
ATOM   3314  C3  CLA   169      81.602  22.266  39.488  1.00  0.00           C  
ATOM   3315  C4  CLA   169      82.523  21.251  40.146  1.00  0.00           C  
ATOM   3316  C5  CLA   169      81.713  23.722  39.989  1.00  0.00           C  
ATOM   3317  C6  CLA   169      81.180  23.953  41.405  1.00  0.00           C  
ATOM   3318  C7  CLA   169      81.300  25.386  41.883  1.00  0.00           C  
ATOM   3319  C8  CLA   169      80.976  25.637  43.356  1.00  0.00           C  
ATOM   3320  C9  CLA   169      80.866  27.178  43.624  1.00  0.00           C  
ATOM   3321  C10 CLA   169      81.782  24.825  44.444  1.00  0.00           C  
ATOM   3322  C11 CLA   169      83.251  25.321  44.686  1.00  0.00           C  
ATOM   3323  C12 CLA   169      83.851  24.759  46.013  1.00  0.00           C  
ATOM   3324  C13 CLA   169      85.269  25.107  46.507  1.00  0.00           C  
ATOM   3325  C14 CLA   169      86.253  24.592  45.407  1.00  0.00           C  
ATOM   3326  C15 CLA   169      85.515  26.682  46.630  1.00  0.00           C  
ATOM   3327  C16 CLA   169      86.726  27.090  47.387  1.00  0.00           C  
ATOM   3328  C17 CLA   169      86.831  28.663  47.513  1.00  0.00           C  
ATOM   3329  C18 CLA   169      87.637  29.204  48.771  1.00  0.00           C  
ATOM   3330  C19 CLA   169      88.094  30.631  48.690  1.00  0.00           C  
ATOM   3331  C20 CLA   169      87.004  28.817  50.173  1.00  0.00           C  
ATOM   3332  HHB CLA   169      73.815  20.056  33.193  1.00  0.00           H  
ATOM   3333  HHC CLA   169      70.950  18.776  38.713  1.00  0.00           H  
ATOM   3334  HHD CLA   169      72.925  24.224  41.117  1.00  0.00           H  
ATOM   3335  H2A CLA   169      75.507  24.528  32.897  1.00  0.00           H  
ATOM   3336  H3A CLA   169      75.937  21.728  32.764  1.00  0.00           H  
ATOM   3337 1HMA CLA   169      74.621  23.095  31.100  1.00  0.00           H  
ATOM   3338 2HMA CLA   169      73.206  22.877  32.064  1.00  0.00           H  
ATOM   3339 3HMA CLA   169      74.055  21.496  31.204  1.00  0.00           H  
ATOM   3340 1HAA CLA   169      77.723  24.647  33.858  1.00  0.00           H  
ATOM   3341 2HAA CLA   169      77.805  23.223  33.000  1.00  0.00           H  
ATOM   3342 1HBA CLA   169      77.520  21.814  34.883  1.00  0.00           H  
ATOM   3343 2HBA CLA   169      77.257  23.128  36.010  1.00  0.00           H  
ATOM   3344 1HMB CLA   169      71.879  16.843  33.638  1.00  0.00           H  
ATOM   3345 2HMB CLA   169      73.415  17.633  33.061  1.00  0.00           H  
ATOM   3346 3HMB CLA   169      71.742  18.382  32.915  1.00  0.00           H  
ATOM   3347  HAB CLA   169      70.812  16.633  37.309  1.00  0.00           H  
ATOM   3348 1HBB CLA   169      69.445  15.673  35.731  1.00  0.00           H  
ATOM   3349 2HBB CLA   169      70.012  16.924  34.381  1.00  0.00           H  
ATOM   3350 1HMC CLA   169      70.753  18.589  40.829  1.00  0.00           H  
ATOM   3351 2HMC CLA   169      69.298  19.577  41.002  1.00  0.00           H  
ATOM   3352 3HMC CLA   169      70.635  19.568  42.300  1.00  0.00           H  
ATOM   3353 1HAC CLA   169      70.285  22.036  42.812  1.00  0.00           H  
ATOM   3354 2HAC CLA   169      71.059  23.530  42.499  1.00  0.00           H  
ATOM   3355 1HBC CLA   169      73.308  22.261  43.060  1.00  0.00           H  
ATOM   3356 2HBC CLA   169      72.235  21.417  44.117  1.00  0.00           H  
ATOM   3357 3HBC CLA   169      72.344  23.222  44.251  1.00  0.00           H  
ATOM   3358 1HMD CLA   169      74.910  26.280  41.256  1.00  0.00           H  
ATOM   3359 2HMD CLA   169      73.400  26.802  40.846  1.00  0.00           H  
ATOM   3360 3HMD CLA   169      74.775  27.651  40.152  1.00  0.00           H  
ATOM   3361  HBD CLA   169      77.026  26.032  35.777  1.00  0.00           H  
ATOM   3362 1HED CLA   169      76.728  28.059  31.734  1.00  0.00           H  
ATOM   3363 2HED CLA   169      75.599  28.860  32.834  1.00  0.00           H  
ATOM   3364 3HED CLA   169      75.112  27.278  31.938  1.00  0.00           H  
ATOM   3365  1H1 CLA   169      81.378  23.063  36.806  1.00  0.00           H  
ATOM   3366  2H1 CLA   169      81.161  21.281  36.654  1.00  0.00           H  
ATOM   3367  H2  CLA   169      79.677  21.659  38.895  1.00  0.00           H  
ATOM   3368  1H4 CLA   169      82.227  20.227  39.922  1.00  0.00           H  
ATOM   3369  2H4 CLA   169      82.485  21.431  41.220  1.00  0.00           H  
ATOM   3370  3H4 CLA   169      83.580  21.308  39.885  1.00  0.00           H  
ATOM   3371  1H5 CLA   169      81.245  24.418  39.293  1.00  0.00           H  
ATOM   3372  2H5 CLA   169      82.759  24.025  39.971  1.00  0.00           H  
ATOM   3373  1H6 CLA   169      81.759  23.223  41.972  1.00  0.00           H  
ATOM   3374  2H6 CLA   169      80.126  23.696  41.504  1.00  0.00           H  
ATOM   3375  1H7 CLA   169      80.660  25.968  41.220  1.00  0.00           H  
ATOM   3376  2H7 CLA   169      82.299  25.728  41.613  1.00  0.00           H  
ATOM   3377  H8  CLA   169      80.019  25.137  43.501  1.00  0.00           H  
ATOM   3378  1H9 CLA   169      81.834  27.657  43.770  1.00  0.00           H  
ATOM   3379  2H9 CLA   169      80.397  27.210  44.607  1.00  0.00           H  
ATOM   3380  3H9 CLA   169      80.218  27.785  42.992  1.00  0.00           H  
ATOM   3381 1H10 CLA   169      81.649  23.758  44.269  1.00  0.00           H  
ATOM   3382 2H10 CLA   169      81.235  24.991  45.372  1.00  0.00           H  
ATOM   3383 1H11 CLA   169      83.353  26.382  44.916  1.00  0.00           H  
ATOM   3384 2H11 CLA   169      83.884  25.035  43.846  1.00  0.00           H  
ATOM   3385 1H12 CLA   169      83.670  23.684  46.032  1.00  0.00           H  
ATOM   3386 2H12 CLA   169      83.189  25.076  46.819  1.00  0.00           H  
ATOM   3387  H13 CLA   169      85.338  24.553  47.443  1.00  0.00           H  
ATOM   3388 1H14 CLA   169      86.147  25.020  44.410  1.00  0.00           H  
ATOM   3389 2H14 CLA   169      85.986  23.535  45.397  1.00  0.00           H  
ATOM   3390 3H14 CLA   169      87.237  24.639  45.872  1.00  0.00           H  
ATOM   3391 1H15 CLA   169      84.688  27.136  47.174  1.00  0.00           H  
ATOM   3392 2H15 CLA   169      85.672  27.156  45.661  1.00  0.00           H  
ATOM   3393 1H16 CLA   169      87.658  26.796  46.904  1.00  0.00           H  
ATOM   3394 2H16 CLA   169      86.851  26.637  48.370  1.00  0.00           H  
ATOM   3395 1H17 CLA   169      85.848  29.133  47.474  1.00  0.00           H  
ATOM   3396 2H17 CLA   169      87.355  29.151  46.692  1.00  0.00           H  
ATOM   3397  H18 CLA   169      88.588  28.681  48.676  1.00  0.00           H  
ATOM   3398 1H19 CLA   169      87.340  31.340  49.034  1.00  0.00           H  
ATOM   3399 2H19 CLA   169      88.391  30.882  47.672  1.00  0.00           H  
ATOM   3400 3H19 CLA   169      89.042  30.793  49.202  1.00  0.00           H  
ATOM   3401 1H20 CLA   169      87.672  29.039  51.005  1.00  0.00           H  
ATOM   3402 2H20 CLA   169      86.835  27.741  50.137  1.00  0.00           H  
ATOM   3403 3H20 CLA   169      86.076  29.388  50.189  1.00  0.00           H  
TER    3404      CLA   169 
ATOM   3404 MG   CLA   170      77.974  28.604  42.831  1.00  0.00          MG  
ATOM   3405  CHA CLA   170      79.250  28.178  39.634  1.00  0.00           C  
ATOM   3406  CHB CLA   170      79.541  31.732  43.026  1.00  0.00           C  
ATOM   3407  CHC CLA   170      77.362  28.628  46.137  1.00  0.00           C  
ATOM   3408  CHD CLA   170      76.875  25.232  42.776  1.00  0.00           C  
ATOM   3409  NA  CLA   170      79.164  29.792  41.464  1.00  0.00           N  
ATOM   3410  C1A CLA   170      79.553  29.437  40.214  1.00  0.00           C  
ATOM   3411  C2A CLA   170      80.423  30.511  39.530  1.00  0.00           C  
ATOM   3412  C3A CLA   170      80.561  31.613  40.680  1.00  0.00           C  
ATOM   3413  C4A CLA   170      79.665  31.048  41.788  1.00  0.00           C  
ATOM   3414  CMA CLA   170      82.082  31.822  41.058  1.00  0.00           C  
ATOM   3415  CAA CLA   170      79.888  31.118  38.231  1.00  0.00           C  
ATOM   3416  CBA CLA   170      80.800  32.202  37.552  1.00  0.00           C  
ATOM   3417  CGA CLA   170      81.971  31.690  36.730  1.00  0.00           C  
ATOM   3418  O1A CLA   170      81.921  31.066  35.648  1.00  0.00           O  
ATOM   3419  O2A CLA   170      83.154  31.852  37.482  1.00  0.00           O  
ATOM   3420  NB  CLA   170      78.304  29.990  44.257  1.00  0.00           N  
ATOM   3421  C1B CLA   170      78.966  31.167  44.218  1.00  0.00           C  
ATOM   3422  C2B CLA   170      78.990  31.878  45.516  1.00  0.00           C  
ATOM   3423  C3B CLA   170      78.418  30.976  46.429  1.00  0.00           C  
ATOM   3424  C4B CLA   170      77.920  29.811  45.618  1.00  0.00           C  
ATOM   3425  CMB CLA   170      79.714  33.241  45.789  1.00  0.00           C  
ATOM   3426  CAB CLA   170      78.296  31.117  47.873  1.00  0.00           C  
ATOM   3427 CBB  CLA   170      78.412  32.176  48.663  1.00  0.00          CA  
ATOM   3428  NC  CLA   170      77.108  27.163  44.211  1.00  0.00           N  
ATOM   3429  C1C CLA   170      77.017  27.402  45.500  1.00  0.00           C  
ATOM   3430  C2C CLA   170      76.407  26.300  46.144  1.00  0.00           C  
ATOM   3431  C3C CLA   170      76.250  25.285  45.167  1.00  0.00           C  
ATOM   3432  C4C CLA   170      76.715  25.930  43.974  1.00  0.00           C  
ATOM   3433  CMC CLA   170      76.239  26.166  47.634  1.00  0.00           C  
ATOM   3434  CAC CLA   170      75.859  23.847  45.421  1.00  0.00           C  
ATOM   3435  CBC CLA   170      76.962  22.829  45.173  1.00  0.00           C  
ATOM   3436  ND  CLA   170      77.936  27.096  41.489  1.00  0.00           N  
ATOM   3437  C1D CLA   170      77.414  25.778  41.622  1.00  0.00           C  
ATOM   3438  C2D CLA   170      77.598  25.118  40.405  1.00  0.00           C  
ATOM   3439  C3D CLA   170      78.400  26.015  39.615  1.00  0.00           C  
ATOM   3440  C4D CLA   170      78.624  27.203  40.333  1.00  0.00           C  
ATOM   3441  CMD CLA   170      77.214  23.771  39.851  1.00  0.00           C  
ATOM   3442  CAD CLA   170      79.039  26.115  38.370  1.00  0.00           C  
ATOM   3443  OBD CLA   170      79.094  25.250  37.459  1.00  0.00           O  
ATOM   3444  CBD CLA   170      79.539  27.636  38.226  1.00  0.00           C  
ATOM   3445  CGD CLA   170      81.000  27.756  37.913  1.00  0.00           C  
ATOM   3446  O1D CLA   170      81.529  28.471  37.071  1.00  0.00           O  
ATOM   3447  O2D CLA   170      81.658  26.798  38.597  1.00  0.00           O  
ATOM   3448  CED CLA   170      83.090  26.796  38.303  1.00  0.00           C  
ATOM   3449  C1  CLA   170      84.224  31.050  36.835  1.00  0.00           C  
ATOM   3450  C2  CLA   170      85.621  31.058  37.573  1.00  0.00           C  
ATOM   3451  C3  CLA   170      85.860  31.652  38.756  1.00  0.00           C  
ATOM   3452  C4  CLA   170      86.309  33.055  38.886  1.00  0.00           C  
ATOM   3453  C5  CLA   170      85.489  30.917  40.002  1.00  0.00           C  
ATOM   3454  C6  CLA   170      86.149  29.558  40.238  1.00  0.00           C  
ATOM   3455  C7  CLA   170      85.925  29.218  41.701  1.00  0.00           C  
ATOM   3456  C8  CLA   170      86.188  27.789  42.087  1.00  0.00           C  
ATOM   3457  C9  CLA   170      85.306  26.762  41.329  1.00  0.00           C  
ATOM   3458  C10 CLA   170      87.731  27.362  41.890  1.00  0.00           C  
ATOM   3459  C11 CLA   170      88.862  28.339  42.438  1.00  0.00           C  
ATOM   3460  C12 CLA   170      88.857  28.239  44.018  1.00  0.00           C  
ATOM   3461  C13 CLA   170      90.215  28.748  44.770  1.00  0.00           C  
ATOM   3462  C14 CLA   170      91.422  27.855  44.437  1.00  0.00           C  
ATOM   3463  C15 CLA   170      90.473  30.306  44.710  1.00  0.00           C  
ATOM   3464  C16 CLA   170      91.233  30.756  46.034  1.00  0.00           C  
ATOM   3465  C17 CLA   170      91.106  32.291  46.258  1.00  0.00           C  
ATOM   3466  C18 CLA   170      92.209  32.888  47.159  1.00  0.00           C  
ATOM   3467  C19 CLA   170      92.017  34.453  47.096  1.00  0.00           C  
ATOM   3468  C20 CLA   170      92.257  32.584  48.682  1.00  0.00           C  
ATOM   3469  HHB CLA   170      80.053  32.692  43.121  1.00  0.00           H  
ATOM   3470  HHC CLA   170      77.332  28.487  47.219  1.00  0.00           H  
ATOM   3471  HHD CLA   170      76.520  24.200  42.730  1.00  0.00           H  
ATOM   3472  H2A CLA   170      81.410  30.125  39.274  1.00  0.00           H  
ATOM   3473  H3A CLA   170      80.179  32.608  40.451  1.00  0.00           H  
ATOM   3474 1HMA CLA   170      82.150  32.610  41.809  1.00  0.00           H  
ATOM   3475 2HMA CLA   170      82.723  32.180  40.252  1.00  0.00           H  
ATOM   3476 3HMA CLA   170      82.392  30.902  41.553  1.00  0.00           H  
ATOM   3477 1HAA CLA   170      78.876  31.408  38.513  1.00  0.00           H  
ATOM   3478 2HAA CLA   170      79.737  30.332  37.490  1.00  0.00           H  
ATOM   3479 1HBA CLA   170      81.217  32.838  38.333  1.00  0.00           H  
ATOM   3480 2HBA CLA   170      80.293  32.959  36.952  1.00  0.00           H  
ATOM   3481 1HMB CLA   170      80.413  33.501  44.995  1.00  0.00           H  
ATOM   3482 2HMB CLA   170      80.115  33.266  46.802  1.00  0.00           H  
ATOM   3483 3HMB CLA   170      78.892  33.956  45.782  1.00  0.00           H  
ATOM   3484  HAB CLA   170      78.046  30.174  48.359  1.00  0.00           H  
ATOM   3485 1HBB CLA   170      78.257  32.285  49.751  1.00  0.00           H  
ATOM   3486 2HBB CLA   170      78.607  33.187  48.266  1.00  0.00           H  
ATOM   3487 1HMC CLA   170      75.574  25.356  47.933  1.00  0.00           H  
ATOM   3488 2HMC CLA   170      75.806  27.061  48.081  1.00  0.00           H  
ATOM   3489 3HMC CLA   170      77.218  25.928  48.051  1.00  0.00           H  
ATOM   3490 1HAC CLA   170      74.951  23.655  44.849  1.00  0.00           H  
ATOM   3491 2HAC CLA   170      75.491  23.673  46.432  1.00  0.00           H  
ATOM   3492 1HBC CLA   170      76.694  21.898  45.671  1.00  0.00           H  
ATOM   3493 2HBC CLA   170      77.830  23.136  45.756  1.00  0.00           H  
ATOM   3494 3HBC CLA   170      77.157  22.610  44.123  1.00  0.00           H  
ATOM   3495 1HMD CLA   170      76.203  23.413  40.046  1.00  0.00           H  
ATOM   3496 2HMD CLA   170      77.927  23.009  40.165  1.00  0.00           H  
ATOM   3497 3HMD CLA   170      77.195  23.741  38.762  1.00  0.00           H  
ATOM   3498  HBD CLA   170      78.896  28.287  37.634  1.00  0.00           H  
ATOM   3499 1HED CLA   170      83.147  26.359  37.306  1.00  0.00           H  
ATOM   3500 2HED CLA   170      83.561  26.243  39.116  1.00  0.00           H  
ATOM   3501 3HED CLA   170      83.382  27.843  38.380  1.00  0.00           H  
ATOM   3502  1H1 CLA   170      84.435  31.490  35.861  1.00  0.00           H  
ATOM   3503  2H1 CLA   170      84.068  30.021  36.512  1.00  0.00           H  
ATOM   3504  H2  CLA   170      86.382  30.375  37.194  1.00  0.00           H  
ATOM   3505  1H4 CLA   170      85.663  33.568  39.599  1.00  0.00           H  
ATOM   3506  2H4 CLA   170      86.232  33.617  37.955  1.00  0.00           H  
ATOM   3507  3H4 CLA   170      87.281  33.047  39.379  1.00  0.00           H  
ATOM   3508  1H5 CLA   170      84.404  30.808  40.015  1.00  0.00           H  
ATOM   3509  2H5 CLA   170      85.761  31.565  40.835  1.00  0.00           H  
ATOM   3510  1H6 CLA   170      87.130  29.491  39.767  1.00  0.00           H  
ATOM   3511  2H6 CLA   170      85.630  28.781  39.676  1.00  0.00           H  
ATOM   3512  1H7 CLA   170      84.887  29.414  41.971  1.00  0.00           H  
ATOM   3513  2H7 CLA   170      86.462  29.854  42.404  1.00  0.00           H  
ATOM   3514  H8  CLA   170      85.885  27.748  43.133  1.00  0.00           H  
ATOM   3515  1H9 CLA   170      84.296  27.155  41.219  1.00  0.00           H  
ATOM   3516  2H9 CLA   170      85.285  25.774  41.790  1.00  0.00           H  
ATOM   3517  3H9 CLA   170      85.638  26.723  40.292  1.00  0.00           H  
ATOM   3518 1H10 CLA   170      87.935  27.214  40.830  1.00  0.00           H  
ATOM   3519 2H10 CLA   170      87.890  26.443  42.455  1.00  0.00           H  
ATOM   3520 1H11 CLA   170      88.710  29.360  42.089  1.00  0.00           H  
ATOM   3521 2H11 CLA   170      89.792  27.891  42.088  1.00  0.00           H  
ATOM   3522 1H12 CLA   170      88.587  27.258  44.409  1.00  0.00           H  
ATOM   3523 2H12 CLA   170      88.037  28.895  44.311  1.00  0.00           H  
ATOM   3524  H13 CLA   170      89.915  28.515  45.791  1.00  0.00           H  
ATOM   3525 1H14 CLA   170      92.318  28.160  44.977  1.00  0.00           H  
ATOM   3526 2H14 CLA   170      91.625  28.143  43.406  1.00  0.00           H  
ATOM   3527 3H14 CLA   170      91.087  26.818  44.467  1.00  0.00           H  
ATOM   3528 1H15 CLA   170      89.521  30.835  44.762  1.00  0.00           H  
ATOM   3529 2H15 CLA   170      91.022  30.603  43.817  1.00  0.00           H  
ATOM   3530 1H16 CLA   170      92.287  30.579  45.815  1.00  0.00           H  
ATOM   3531 2H16 CLA   170      90.864  30.283  46.944  1.00  0.00           H  
ATOM   3532 1H17 CLA   170      90.114  32.520  46.648  1.00  0.00           H  
ATOM   3533 2H17 CLA   170      91.262  32.727  45.271  1.00  0.00           H  
ATOM   3534  H18 CLA   170      93.175  32.575  46.763  1.00  0.00           H  
ATOM   3535 1H19 CLA   170      92.046  34.663  46.027  1.00  0.00           H  
ATOM   3536 2H19 CLA   170      92.797  35.005  47.621  1.00  0.00           H  
ATOM   3537 3H19 CLA   170      91.023  34.684  47.478  1.00  0.00           H  
ATOM   3538 1H20 CLA   170      92.241  31.505  48.835  1.00  0.00           H  
ATOM   3539 2H20 CLA   170      91.427  33.111  49.153  1.00  0.00           H  
ATOM   3540 3H20 CLA   170      93.073  33.004  49.269  1.00  0.00           H  
TER    3541      CLA   170 
ATOM   3541 MG   CLA   171      65.725  22.929  56.526  1.00  0.00          MG  
ATOM   3542  CHA CLA   171      64.834  21.981  59.714  1.00  0.00           C  
ATOM   3543  CHB CLA   171      68.982  21.654  56.985  1.00  0.00           C  
ATOM   3544  CHC CLA   171      66.380  23.587  53.216  1.00  0.00           C  
ATOM   3545  CHD CLA   171      62.314  24.037  56.020  1.00  0.00           C  
ATOM   3546  NA  CLA   171      66.676  21.798  58.092  1.00  0.00           N  
ATOM   3547  C1A CLA   171      66.205  21.566  59.381  1.00  0.00           C  
ATOM   3548  C2A CLA   171      67.305  20.948  60.350  1.00  0.00           C  
ATOM   3549  C3A CLA   171      68.559  21.135  59.480  1.00  0.00           C  
ATOM   3550  C4A CLA   171      68.059  21.508  58.059  1.00  0.00           C  
ATOM   3551  CMA CLA   171      69.510  22.243  60.016  1.00  0.00           C  
ATOM   3552  CAA CLA   171      67.036  19.554  60.895  1.00  0.00           C  
ATOM   3553  CBA CLA   171      66.720  18.476  59.822  1.00  0.00           C  
ATOM   3554  CGA CLA   171      65.494  18.813  58.966  1.00  0.00           C  
ATOM   3555  O1A CLA   171      64.347  18.813  59.370  1.00  0.00           O  
ATOM   3556  O2A CLA   171      65.878  18.934  57.634  1.00  0.00           O  
ATOM   3557  NB  CLA   171      67.425  22.693  55.291  1.00  0.00           N  
ATOM   3558  C1B CLA   171      68.629  22.208  55.673  1.00  0.00           C  
ATOM   3559  C2B CLA   171      69.486  22.227  54.605  1.00  0.00           C  
ATOM   3560  C3B CLA   171      68.824  22.742  53.493  1.00  0.00           C  
ATOM   3561  C4B CLA   171      67.442  22.993  53.962  1.00  0.00           C  
ATOM   3562  CMB CLA   171      70.967  21.791  54.597  1.00  0.00           C  
ATOM   3563  CAB CLA   171      69.328  23.009  52.078  1.00  0.00           C  
ATOM   3564 CBB  CLA   171      69.063  24.111  51.377  1.00  0.00          CA  
ATOM   3565  NC  CLA   171      64.559  23.777  54.917  1.00  0.00           N  
ATOM   3566  C1C CLA   171      65.114  23.992  53.665  1.00  0.00           C  
ATOM   3567  C2C CLA   171      63.993  24.610  52.821  1.00  0.00           C  
ATOM   3568  C3C CLA   171      62.889  24.783  53.643  1.00  0.00           C  
ATOM   3569  C4C CLA   171      63.218  24.219  54.913  1.00  0.00           C  
ATOM   3570  CMC CLA   171      64.043  24.899  51.290  1.00  0.00           C  
ATOM   3571  CAC CLA   171      61.546  25.352  53.245  1.00  0.00           C  
ATOM   3572  CBC CLA   171      61.183  26.695  53.741  1.00  0.00           C  
ATOM   3573  ND  CLA   171      63.962  23.076  57.624  1.00  0.00           N  
ATOM   3574  C1D CLA   171      62.659  23.571  57.292  1.00  0.00           C  
ATOM   3575  C2D CLA   171      61.756  23.395  58.434  1.00  0.00           C  
ATOM   3576  C3D CLA   171      62.620  22.873  59.469  1.00  0.00           C  
ATOM   3577  C4D CLA   171      63.903  22.606  58.877  1.00  0.00           C  
ATOM   3578  CMD CLA   171      60.335  23.705  58.521  1.00  0.00           C  
ATOM   3579  CAD CLA   171      62.637  22.436  60.886  1.00  0.00           C  
ATOM   3580  OBD CLA   171      61.812  22.410  61.756  1.00  0.00           O  
ATOM   3581  CBD CLA   171      64.079  21.785  61.066  1.00  0.00           C  
ATOM   3582  CGD CLA   171      64.773  22.446  62.193  1.00  0.00           C  
ATOM   3583  O1D CLA   171      65.466  23.486  62.087  1.00  0.00           O  
ATOM   3584  O2D CLA   171      64.619  21.753  63.466  1.00  0.00           O  
ATOM   3585  CED CLA   171      65.244  22.349  64.681  1.00  0.00           C  
ATOM   3586  C1  CLA   171      64.760  19.236  56.688  1.00  0.00           C  
ATOM   3587  C2  CLA   171      65.306  19.710  55.358  1.00  0.00           C  
ATOM   3588  C3  CLA   171      64.738  19.517  54.161  1.00  0.00           C  
ATOM   3589  C4  CLA   171      63.776  20.434  53.333  1.00  0.00           C  
ATOM   3590  C5  CLA   171      65.222  18.296  53.448  1.00  0.00           C  
ATOM   3591  C6  CLA   171      66.733  18.147  53.111  1.00  0.00           C  
ATOM   3592  C7  CLA   171      67.195  18.915  51.846  1.00  0.00           C  
ATOM   3593  C8  CLA   171      68.662  18.564  51.451  1.00  0.00           C  
ATOM   3594  C9  CLA   171      69.684  18.737  52.643  1.00  0.00           C  
ATOM   3595  C10 CLA   171      68.675  17.152  50.799  1.00  0.00           C  
ATOM   3596  C11 CLA   171      69.724  16.747  49.681  1.00  0.00           C  
ATOM   3597  C12 CLA   171      69.541  15.331  49.146  1.00  0.00           C  
ATOM   3598  C13 CLA   171      70.439  14.904  47.945  1.00  0.00           C  
ATOM   3599  C14 CLA   171      70.374  13.351  47.725  1.00  0.00           C  
ATOM   3600  C15 CLA   171      70.247  15.573  46.539  1.00  0.00           C  
ATOM   3601  C16 CLA   171      68.887  15.343  45.751  1.00  0.00           C  
ATOM   3602  C17 CLA   171      68.960  16.221  44.453  1.00  0.00           C  
ATOM   3603  C18 CLA   171      67.650  16.406  43.631  1.00  0.00           C  
ATOM   3604  C19 CLA   171      67.876  17.255  42.362  1.00  0.00           C  
ATOM   3605  C20 CLA   171      66.862  15.095  43.299  1.00  0.00           C  
ATOM   3606  HHB CLA   171      69.950  21.178  57.155  1.00  0.00           H  
ATOM   3607  HHC CLA   171      66.673  23.742  52.175  1.00  0.00           H  
ATOM   3608  HHD CLA   171      61.324  24.458  55.829  1.00  0.00           H  
ATOM   3609  H2A CLA   171      67.417  21.579  61.231  1.00  0.00           H  
ATOM   3610  H3A CLA   171      68.939  20.114  59.430  1.00  0.00           H  
ATOM   3611 1HMA CLA   171      69.948  22.030  60.991  1.00  0.00           H  
ATOM   3612 2HMA CLA   171      68.951  23.173  59.909  1.00  0.00           H  
ATOM   3613 3HMA CLA   171      70.291  22.237  59.255  1.00  0.00           H  
ATOM   3614 1HAA CLA   171      66.245  19.675  61.635  1.00  0.00           H  
ATOM   3615 2HAA CLA   171      67.965  19.178  61.323  1.00  0.00           H  
ATOM   3616 1HBA CLA   171      66.511  17.534  60.329  1.00  0.00           H  
ATOM   3617 2HBA CLA   171      67.590  18.217  59.219  1.00  0.00           H  
ATOM   3618 1HMB CLA   171      71.618  22.575  54.984  1.00  0.00           H  
ATOM   3619 2HMB CLA   171      71.155  21.620  53.537  1.00  0.00           H  
ATOM   3620 3HMB CLA   171      71.043  20.822  55.089  1.00  0.00           H  
ATOM   3621  HAB CLA   171      69.959  22.279  51.572  1.00  0.00           H  
ATOM   3622 1HBB CLA   171      68.328  24.824  51.790  1.00  0.00           H  
ATOM   3623 2HBB CLA   171      69.403  24.288  50.342  1.00  0.00           H  
ATOM   3624 1HMC CLA   171      63.317  24.344  50.697  1.00  0.00           H  
ATOM   3625 2HMC CLA   171      65.058  25.012  50.909  1.00  0.00           H  
ATOM   3626 3HMC CLA   171      63.660  25.919  51.276  1.00  0.00           H  
ATOM   3627 1HAC CLA   171      60.699  24.776  53.619  1.00  0.00           H  
ATOM   3628 2HAC CLA   171      61.467  25.413  52.160  1.00  0.00           H  
ATOM   3629 1HBC CLA   171      60.826  26.651  54.770  1.00  0.00           H  
ATOM   3630 2HBC CLA   171      60.387  27.111  53.123  1.00  0.00           H  
ATOM   3631 3HBC CLA   171      62.082  27.301  53.631  1.00  0.00           H  
ATOM   3632 1HMD CLA   171      59.779  23.554  57.596  1.00  0.00           H  
ATOM   3633 2HMD CLA   171      60.218  24.668  59.018  1.00  0.00           H  
ATOM   3634 3HMD CLA   171      59.884  23.013  59.232  1.00  0.00           H  
ATOM   3635  HBD CLA   171      64.013  20.699  61.141  1.00  0.00           H  
ATOM   3636 1HED CLA   171      66.227  22.765  64.459  1.00  0.00           H  
ATOM   3637 2HED CLA   171      65.296  21.516  65.382  1.00  0.00           H  
ATOM   3638 3HED CLA   171      64.579  23.111  65.087  1.00  0.00           H  
ATOM   3639  1H1 CLA   171      64.177  20.038  57.141  1.00  0.00           H  
ATOM   3640  2H1 CLA   171      64.289  18.262  56.556  1.00  0.00           H  
ATOM   3641  H2  CLA   171      66.246  20.259  55.304  1.00  0.00           H  
ATOM   3642  1H4 CLA   171      64.329  20.851  52.491  1.00  0.00           H  
ATOM   3643  2H4 CLA   171      63.165  21.146  53.887  1.00  0.00           H  
ATOM   3644  3H4 CLA   171      63.072  19.689  52.963  1.00  0.00           H  
ATOM   3645  1H5 CLA   171      64.702  18.047  52.523  1.00  0.00           H  
ATOM   3646  2H5 CLA   171      64.950  17.388  53.987  1.00  0.00           H  
ATOM   3647  1H6 CLA   171      66.712  17.172  52.625  1.00  0.00           H  
ATOM   3648  2H6 CLA   171      67.373  18.336  53.973  1.00  0.00           H  
ATOM   3649  1H7 CLA   171      67.104  19.984  52.042  1.00  0.00           H  
ATOM   3650  2H7 CLA   171      66.547  18.667  51.005  1.00  0.00           H  
ATOM   3651  H8  CLA   171      68.817  19.393  50.759  1.00  0.00           H  
ATOM   3652  1H9 CLA   171      69.476  19.634  53.227  1.00  0.00           H  
ATOM   3653  2H9 CLA   171      70.707  18.649  52.276  1.00  0.00           H  
ATOM   3654  3H9 CLA   171      69.572  17.878  53.304  1.00  0.00           H  
ATOM   3655 1H10 CLA   171      67.767  17.084  50.201  1.00  0.00           H  
ATOM   3656 2H10 CLA   171      68.664  16.375  51.563  1.00  0.00           H  
ATOM   3657 1H11 CLA   171      70.643  16.787  50.265  1.00  0.00           H  
ATOM   3658 2H11 CLA   171      69.693  17.586  48.986  1.00  0.00           H  
ATOM   3659 1H12 CLA   171      68.499  15.196  48.856  1.00  0.00           H  
ATOM   3660 2H12 CLA   171      69.693  14.665  49.996  1.00  0.00           H  
ATOM   3661  H13 CLA   171      71.441  15.188  48.268  1.00  0.00           H  
ATOM   3662 1H14 CLA   171      71.151  13.054  47.020  1.00  0.00           H  
ATOM   3663 2H14 CLA   171      69.397  13.160  47.282  1.00  0.00           H  
ATOM   3664 3H14 CLA   171      70.440  12.796  48.660  1.00  0.00           H  
ATOM   3665 1H15 CLA   171      70.998  15.257  45.815  1.00  0.00           H  
ATOM   3666 2H15 CLA   171      70.279  16.655  46.667  1.00  0.00           H  
ATOM   3667 1H16 CLA   171      68.139  15.759  46.426  1.00  0.00           H  
ATOM   3668 2H16 CLA   171      68.537  14.353  45.457  1.00  0.00           H  
ATOM   3669 1H17 CLA   171      69.694  15.801  43.766  1.00  0.00           H  
ATOM   3670 2H17 CLA   171      69.291  17.242  44.643  1.00  0.00           H  
ATOM   3671  H18 CLA   171      66.907  17.059  44.088  1.00  0.00           H  
ATOM   3672 1H19 CLA   171      66.932  17.560  41.909  1.00  0.00           H  
ATOM   3673 2H19 CLA   171      68.403  16.723  41.570  1.00  0.00           H  
ATOM   3674 3H19 CLA   171      68.508  18.128  42.525  1.00  0.00           H  
ATOM   3675 1H20 CLA   171      65.977  15.293  42.695  1.00  0.00           H  
ATOM   3676 2H20 CLA   171      66.448  14.568  44.159  1.00  0.00           H  
ATOM   3677 3H20 CLA   171      67.611  14.521  42.754  1.00  0.00           H  
TER    3678      CLA   171 
ATOM   3678  C1  LUT   172      74.392  25.354  55.090  1.00  0.00           C  
ATOM   3679  C2  LUT   172      74.214  25.525  56.641  1.00  0.00           C  
ATOM   3680  C3  LUT   172      72.829  25.200  57.231  1.00  0.00           C  
ATOM   3681  C4  LUT   172      71.649  25.832  56.426  1.00  0.00           C  
ATOM   3682  C5  LUT   172      71.884  26.024  54.910  1.00  0.00           C  
ATOM   3683  C6  LUT   172      73.037  25.711  54.294  1.00  0.00           C  
ATOM   3684  C7  LUT   172      73.184  25.901  52.797  1.00  0.00           C  
ATOM   3685  C8  LUT   172      73.384  27.108  52.167  1.00  0.00           C  
ATOM   3686  C9  LUT   172      73.401  27.441  50.671  1.00  0.00           C  
ATOM   3687  C10 LUT   172      73.756  28.696  50.328  1.00  0.00           C  
ATOM   3688  C11 LUT   172      73.744  29.386  49.003  1.00  0.00           C  
ATOM   3689  C12 LUT   172      74.279  30.672  48.808  1.00  0.00           C  
ATOM   3690  C13 LUT   172      74.455  31.429  47.539  1.00  0.00           C  
ATOM   3691  C14 LUT   172      75.101  32.604  47.522  1.00  0.00           C  
ATOM   3692  C15 LUT   172      75.530  33.473  46.439  1.00  0.00           C  
ATOM   3693  C16 LUT   172      74.689  23.808  55.058  1.00  0.00           C  
ATOM   3694  C17 LUT   172      75.607  26.233  54.563  1.00  0.00           C  
ATOM   3695  C18 LUT   172      70.560  26.414  54.288  1.00  0.00           C  
ATOM   3696  C19 LUT   172      72.953  26.388  49.707  1.00  0.00           C  
ATOM   3697  C20 LUT   172      73.963  30.886  46.255  1.00  0.00           C  
ATOM   3698  O3  LUT   172      72.725  25.402  58.693  1.00  0.00           O  
ATOM   3699  C21 LUT   172      79.786  42.509  38.148  1.00  0.00           C  
ATOM   3700  C22 LUT   172      79.099  43.068  36.914  1.00  0.00           C  
ATOM   3701  C23 LUT   172      78.684  44.577  37.114  1.00  0.00           C  
ATOM   3702  C24 LUT   172      78.270  44.927  38.548  1.00  0.00           C  
ATOM   3703  C25 LUT   172      78.069  43.997  39.491  1.00  0.00           C  
ATOM   3704  C26 LUT   172      78.687  42.571  39.329  1.00  0.00           C  
ATOM   3705  C27 LUT   172      79.133  42.014  40.689  1.00  0.00           C  
ATOM   3706  C28 LUT   172      78.673  40.891  41.371  1.00  0.00           C  
ATOM   3707  C29 LUT   172      78.928  40.452  42.744  1.00  0.00           C  
ATOM   3708  C30 LUT   172      78.518  39.140  42.957  1.00  0.00           C  
ATOM   3709  C31 LUT   172      78.477  38.435  44.207  1.00  0.00           C  
ATOM   3710  C32 LUT   172      77.813  37.298  44.346  1.00  0.00           C  
ATOM   3711  C33 LUT   172      77.355  36.648  45.642  1.00  0.00           C  
ATOM   3712  C34 LUT   172      76.671  35.454  45.593  1.00  0.00           C  
ATOM   3713  C35 LUT   172      76.172  34.663  46.678  1.00  0.00           C  
ATOM   3714  C36 LUT   172      81.078  43.308  38.496  1.00  0.00           C  
ATOM   3715  C37 LUT   172      80.164  41.031  37.839  1.00  0.00           C  
ATOM   3716  C38 LUT   172      77.395  44.360  40.779  1.00  0.00           C  
ATOM   3717  C39 LUT   172      79.512  41.316  43.825  1.00  0.00           C  
ATOM   3718  C40 LUT   172      77.504  37.328  46.993  1.00  0.00           C  
ATOM   3719  O23 LUT   172      77.759  45.066  36.053  1.00  0.00           O  
ATOM   3720  H49 LUT   172      74.202  26.606  56.831  1.00  0.00           H  
ATOM   3721  H50 LUT   172      74.994  24.982  57.192  1.00  0.00           H  
ATOM   3722  H43 LUT   172      72.761  24.121  57.024  1.00  0.00           H  
ATOM   3723  H36 LUT   172      71.467  26.807  56.895  1.00  0.00           H  
ATOM   3724  H37 LUT   172      70.781  25.182  56.591  1.00  0.00           H  
ATOM   3725  H35 LUT   172      72.578  24.823  51.991  1.00  0.00           H  
ATOM   3726  H34 LUT   172      73.591  27.938  52.840  1.00  0.00           H  
ATOM   3727  H55 LUT   172      74.145  29.237  51.191  1.00  0.00           H  
ATOM   3728  H54 LUT   172      73.325  28.918  48.117  1.00  0.00           H  
ATOM   3729  H53 LUT   172      74.695  31.086  49.727  1.00  0.00           H  
ATOM   3730  H52 LUT   172      75.369  32.978  48.511  1.00  0.00           H  
ATOM   3731  H51 LUT   172      75.349  33.241  45.392  1.00  0.00           H  
ATOM   3732  H30 LUT   172      73.914  23.138  55.446  1.00  0.00           H  
ATOM   3733  H31 LUT   172      75.606  23.629  55.631  1.00  0.00           H  
ATOM   3734  H32 LUT   172      74.924  23.418  54.061  1.00  0.00           H  
ATOM   3735  H27 LUT   172      75.436  27.294  54.772  1.00  0.00           H  
ATOM   3736  H28 LUT   172      75.694  26.181  53.472  1.00  0.00           H  
ATOM   3737  H29 LUT   172      76.544  25.953  55.056  1.00  0.00           H  
ATOM   3738  H24 LUT   172      70.641  26.200  53.214  1.00  0.00           H  
ATOM   3739  H25 LUT   172      70.294  27.413  54.659  1.00  0.00           H  
ATOM   3740  H26 LUT   172      69.784  25.755  54.700  1.00  0.00           H  
ATOM   3741  H21 LUT   172      73.611  25.570  49.412  1.00  0.00           H  
ATOM   3742  H22 LUT   172      72.562  26.889  48.821  1.00  0.00           H  
ATOM   3743  H23 LUT   172      72.023  26.083  50.187  1.00  0.00           H  
ATOM   3744  H18 LUT   172      73.103  30.217  46.286  1.00  0.00           H  
ATOM   3745  H19 LUT   172      74.688  30.213  45.798  1.00  0.00           H  
ATOM   3746  H20 LUT   172      73.704  31.631  45.503  1.00  0.00           H  
ATOM   3747  H33 LUT   172      72.057  24.790  59.027  1.00  0.00           H  
ATOM   3748  H16 LUT   172      78.202  42.456  36.745  1.00  0.00           H  
ATOM   3749  H17 LUT   172      79.743  42.982  36.028  1.00  0.00           H  
ATOM   3750  H48 LUT   172      79.545  45.235  36.922  1.00  0.00           H  
ATOM   3751  H47 LUT   172      77.767  45.887  38.680  1.00  0.00           H  
ATOM   3752  H46 LUT   172      77.801  42.002  39.002  1.00  0.00           H  
ATOM   3753  H45 LUT   172      80.032  42.741  41.606  1.00  0.00           H  
ATOM   3754  H44 LUT   172      78.012  40.237  40.805  1.00  0.00           H  
ATOM   3755  H42 LUT   172      78.049  38.577  42.150  1.00  0.00           H  
ATOM   3756  H41 LUT   172      78.806  39.002  45.073  1.00  0.00           H  
ATOM   3757  H40 LUT   172      77.533  36.856  43.389  1.00  0.00           H  
ATOM   3758  H39 LUT   172      76.756  34.881  44.669  1.00  0.00           H  
ATOM   3759  H38 LUT   172      76.212  34.930  47.733  1.00  0.00           H  
ATOM   3760  H13 LUT   172      80.699  44.236  38.937  1.00  0.00           H  
ATOM   3761  H14 LUT   172      81.746  43.411  37.634  1.00  0.00           H  
ATOM   3762  H15 LUT   172      81.622  42.878  39.345  1.00  0.00           H  
ATOM   3763  H10 LUT   172      79.316  40.351  37.699  1.00  0.00           H  
ATOM   3764  H11 LUT   172      80.698  40.506  38.638  1.00  0.00           H  
ATOM   3765  H12 LUT   172      80.803  40.957  36.952  1.00  0.00           H  
ATOM   3766  H7  LUT   172      76.356  44.704  40.685  1.00  0.00           H  
ATOM   3767  H8  LUT   172      77.952  45.186  41.241  1.00  0.00           H  
ATOM   3768  H9  LUT   172      77.268  43.446  41.374  1.00  0.00           H  
ATOM   3769  H4  LUT   172      80.587  41.159  43.917  1.00  0.00           H  
ATOM   3770  H5  LUT   172      79.013  41.029  44.751  1.00  0.00           H  
ATOM   3771  H6  LUT   172      79.390  42.385  43.651  1.00  0.00           H  
ATOM   3772  H1  LUT   172      78.341  38.019  47.092  1.00  0.00           H  
ATOM   3773  H2  LUT   172      77.558  36.573  47.778  1.00  0.00           H  
ATOM   3774  H3  LUT   172      76.594  37.880  47.228  1.00  0.00           H  
ATOM   3775  H56 LUT   172      77.507  45.992  36.159  1.00  0.00           H  
TER    3776      LUT   172 
ATOM   3776  C1  XAT   173      64.857  38.862  57.841  1.00  0.00           C  
ATOM   3777  C2  XAT   173      64.983  39.275  59.353  1.00  0.00           C  
ATOM   3778  C3  XAT   173      64.606  40.695  59.737  1.00  0.00           C  
ATOM   3779  C4  XAT   173      65.421  41.647  58.797  1.00  0.00           C  
ATOM   3780  C5  XAT   173      65.546  41.366  57.268  1.00  0.00           C  
ATOM   3781  C6  XAT   173      65.398  39.936  56.778  1.00  0.00           C  
ATOM   3782  C7  XAT   173      65.088  39.546  55.359  1.00  0.00           C  
ATOM   3783  C8  XAT   173      65.948  39.727  54.310  1.00  0.00           C  
ATOM   3784  C9  XAT   173      65.777  39.649  52.874  1.00  0.00           C  
ATOM   3785  C10 XAT   173      65.096  38.566  52.467  1.00  0.00           C  
ATOM   3786  C11 XAT   173      64.796  38.138  51.103  1.00  0.00           C  
ATOM   3787  C12 XAT   173      64.194  36.965  50.719  1.00  0.00           C  
ATOM   3788  C13 XAT   173      63.825  36.634  49.386  1.00  0.00           C  
ATOM   3789  C14 XAT   173      63.279  35.423  49.221  1.00  0.00           C  
ATOM   3790  C15 XAT   173      62.778  34.695  48.069  1.00  0.00           C  
ATOM   3791  C16 XAT   173      63.320  38.618  57.708  1.00  0.00           C  
ATOM   3792  C17 XAT   173      65.582  37.533  57.632  1.00  0.00           C  
ATOM   3793  C18 XAT   173      65.554  42.634  56.396  1.00  0.00           C  
ATOM   3794  C19 XAT   173      66.327  40.710  51.942  1.00  0.00           C  
ATOM   3795  C20 XAT   173      63.968  37.626  48.259  1.00  0.00           C  
ATOM   3796  O3  XAT   173      63.183  41.029  59.601  1.00  0.00           O  
ATOM   3797  O4  XAT   173      66.682  40.528  57.096  1.00  0.00           O  
ATOM   3798  C21 XAT   173      58.636  25.695  39.447  1.00  0.00           C  
ATOM   3799  C22 XAT   173      58.660  25.616  37.898  1.00  0.00           C  
ATOM   3800  C23 XAT   173      57.586  26.309  37.047  1.00  0.00           C  
ATOM   3801  C24 XAT   173      57.570  27.790  37.432  1.00  0.00           C  
ATOM   3802  C25 XAT   173      57.512  28.104  38.927  1.00  0.00           C  
ATOM   3803  C26 XAT   173      57.955  27.050  39.897  1.00  0.00           C  
ATOM   3804  C27 XAT   173      58.128  27.333  41.399  1.00  0.00           C  
ATOM   3805  C28 XAT   173      58.957  28.192  42.067  1.00  0.00           C  
ATOM   3806  C29 XAT   173      59.038  28.452  43.524  1.00  0.00           C  
ATOM   3807  C30 XAT   173      59.610  29.635  43.946  1.00  0.00           C  
ATOM   3808  C31 XAT   173      59.990  29.861  45.241  1.00  0.00           C  
ATOM   3809  C32 XAT   173      60.471  31.123  45.576  1.00  0.00           C  
ATOM   3810  C33 XAT   173      60.973  31.643  46.870  1.00  0.00           C  
ATOM   3811  C34 XAT   173      61.660  32.840  46.956  1.00  0.00           C  
ATOM   3812  C35 XAT   173      62.227  33.485  48.081  1.00  0.00           C  
ATOM   3813  C36 XAT   173      60.042  25.489  40.063  1.00  0.00           C  
ATOM   3814  C37 XAT   173      57.621  24.517  39.865  1.00  0.00           C  
ATOM   3815  C38 XAT   173      57.098  29.489  39.358  1.00  0.00           C  
ATOM   3816  C39 XAT   173      58.822  27.204  44.366  1.00  0.00           C  
ATOM   3817  C40 XAT   173      60.744  30.905  48.104  1.00  0.00           C  
ATOM   3818  O23 XAT   173      57.710  26.280  35.561  1.00  0.00           O  
ATOM   3819  O24 XAT   173      56.605  27.182  39.528  1.00  0.00           O  
ATOM   3820  H1  XAT   173      65.975  39.052  59.769  1.00  0.00           H  
ATOM   3821  H2  XAT   173      64.402  38.572  59.967  1.00  0.00           H  
ATOM   3822  H3  XAT   173      64.965  40.925  60.753  1.00  0.00           H  
ATOM   3823  H4  XAT   173      66.412  41.675  59.260  1.00  0.00           H  
ATOM   3824  H5  XAT   173      64.964  42.610  59.041  1.00  0.00           H  
ATOM   3825  H6  XAT   173      64.032  39.345  55.207  1.00  0.00           H  
ATOM   3826  H7  XAT   173      66.918  40.163  54.539  1.00  0.00           H  
ATOM   3827  H8  XAT   173      64.709  37.802  53.142  1.00  0.00           H  
ATOM   3828  H9  XAT   173      65.081  38.797  50.288  1.00  0.00           H  
ATOM   3829  H10 XAT   173      64.015  36.206  51.481  1.00  0.00           H  
ATOM   3830  H11 XAT   173      63.224  34.703  50.037  1.00  0.00           H  
ATOM   3831  H12 XAT   173      62.745  35.184  47.097  1.00  0.00           H  
ATOM   3832  H13 XAT   173      62.769  39.555  57.581  1.00  0.00           H  
ATOM   3833  H14 XAT   173      62.874  38.067  58.542  1.00  0.00           H  
ATOM   3834  H15 XAT   173      63.096  37.997  56.834  1.00  0.00           H  
ATOM   3835  H16 XAT   173      65.524  37.176  56.598  1.00  0.00           H  
ATOM   3836  H17 XAT   173      65.316  36.763  58.363  1.00  0.00           H  
ATOM   3837  H18 XAT   173      66.641  37.750  57.800  1.00  0.00           H  
ATOM   3838  H19 XAT   173      64.512  42.862  56.147  1.00  0.00           H  
ATOM   3839  H20 XAT   173      66.124  42.368  55.500  1.00  0.00           H  
ATOM   3840  H21 XAT   173      66.116  43.527  56.691  1.00  0.00           H  
ATOM   3841  H22 XAT   173      66.450  41.684  52.430  1.00  0.00           H  
ATOM   3842  H23 XAT   173      65.566  40.936  51.186  1.00  0.00           H  
ATOM   3843  H24 XAT   173      67.275  40.410  51.478  1.00  0.00           H  
ATOM   3844  H25 XAT   173      63.651  37.301  47.261  1.00  0.00           H  
ATOM   3845  H26 XAT   173      64.968  38.060  48.146  1.00  0.00           H  
ATOM   3846  H27 XAT   173      63.278  38.432  48.538  1.00  0.00           H  
ATOM   3847  H28 XAT   173      62.650  40.690  60.332  1.00  0.00           H  
ATOM   3848  H29 XAT   173      58.743  24.565  37.586  1.00  0.00           H  
ATOM   3849  H30 XAT   173      59.532  26.206  37.583  1.00  0.00           H  
ATOM   3850  H31 XAT   173      56.562  25.959  37.255  1.00  0.00           H  
ATOM   3851  H32 XAT   173      56.684  28.266  37.002  1.00  0.00           H  
ATOM   3852  H33 XAT   173      58.479  28.230  37.012  1.00  0.00           H  
ATOM   3853  H34 XAT   173      57.465  26.699  41.980  1.00  0.00           H  
ATOM   3854  H35 XAT   173      59.403  28.979  41.461  1.00  0.00           H  
ATOM   3855  H36 XAT   173      59.878  30.343  43.161  1.00  0.00           H  
ATOM   3856  H37 XAT   173      59.940  29.156  46.066  1.00  0.00           H  
ATOM   3857  H38 XAT   173      60.618  31.865  44.791  1.00  0.00           H  
ATOM   3858  H39 XAT   173      61.784  33.285  45.969  1.00  0.00           H  
ATOM   3859  H40 XAT   173      62.196  32.972  49.040  1.00  0.00           H  
ATOM   3860  H41 XAT   173      60.475  24.587  39.620  1.00  0.00           H  
ATOM   3861  H42 XAT   173      59.876  25.285  41.125  1.00  0.00           H  
ATOM   3862  H43 XAT   173      60.710  26.333  39.862  1.00  0.00           H  
ATOM   3863  H44 XAT   173      58.162  23.565  39.847  1.00  0.00           H  
ATOM   3864  H45 XAT   173      56.669  24.364  39.347  1.00  0.00           H  
ATOM   3865  H46 XAT   173      57.432  24.650  40.935  1.00  0.00           H  
ATOM   3866  H47 XAT   173      57.788  29.728  40.175  1.00  0.00           H  
ATOM   3867  H48 XAT   173      56.051  29.362  39.654  1.00  0.00           H  
ATOM   3868  H49 XAT   173      57.248  30.060  38.435  1.00  0.00           H  
ATOM   3869  H50 XAT   173      59.139  26.281  43.865  1.00  0.00           H  
ATOM   3870  H51 XAT   173      57.805  27.114  44.768  1.00  0.00           H  
ATOM   3871  H52 XAT   173      59.339  27.089  45.326  1.00  0.00           H  
ATOM   3872  H53 XAT   173      61.702  30.442  48.364  1.00  0.00           H  
ATOM   3873  H54 XAT   173      59.996  30.130  47.899  1.00  0.00           H  
ATOM   3874  H55 XAT   173      60.327  31.393  48.994  1.00  0.00           H  
ATOM   3875  H56 XAT   173      57.771  25.351  35.299  1.00  0.00           H  
TER    3876      XAT   173 
ATOM   3876  C1  LUT   174      77.140  45.073  53.116  1.00  0.00           C  
ATOM   3877  C2  LUT   174      78.074  44.417  54.182  1.00  0.00           C  
ATOM   3878  C3  LUT   174      77.980  45.027  55.596  1.00  0.00           C  
ATOM   3879  C4  LUT   174      78.113  46.536  55.511  1.00  0.00           C  
ATOM   3880  C5  LUT   174      77.571  47.233  54.317  1.00  0.00           C  
ATOM   3881  C6  LUT   174      77.083  46.659  53.205  1.00  0.00           C  
ATOM   3882  C7  LUT   174      76.456  47.484  52.072  1.00  0.00           C  
ATOM   3883  C8  LUT   174      75.460  47.105  51.239  1.00  0.00           C  
ATOM   3884  C9  LUT   174      74.879  47.782  50.012  1.00  0.00           C  
ATOM   3885  C10 LUT   174      75.284  49.069  49.722  1.00  0.00           C  
ATOM   3886  C11 LUT   174      74.929  50.002  48.609  1.00  0.00           C  
ATOM   3887  C12 LUT   174      75.430  51.311  48.627  1.00  0.00           C  
ATOM   3888  C13 LUT   174      75.094  52.402  47.787  1.00  0.00           C  
ATOM   3889  C14 LUT   174      75.456  53.716  48.142  1.00  0.00           C  
ATOM   3890  C15 LUT   174      75.048  54.940  47.496  1.00  0.00           C  
ATOM   3891  C16 LUT   174      75.768  44.507  53.620  1.00  0.00           C  
ATOM   3892  C17 LUT   174      77.499  44.399  51.775  1.00  0.00           C  
ATOM   3893  C18 LUT   174      77.503  48.709  54.465  1.00  0.00           C  
ATOM   3894  C19 LUT   174      73.878  46.980  49.229  1.00  0.00           C  
ATOM   3895  C20 LUT   174      74.260  52.066  46.572  1.00  0.00           C  
ATOM   3896  O3  LUT   174      79.071  44.673  56.473  1.00  0.00           O  
ATOM   3897  C21 LUT   174      76.085  65.960  41.470  1.00  0.00           C  
ATOM   3898  C22 LUT   174      75.604  66.778  40.243  1.00  0.00           C  
ATOM   3899  C23 LUT   174      75.197  68.251  40.525  1.00  0.00           C  
ATOM   3900  C24 LUT   174      74.303  68.285  41.741  1.00  0.00           C  
ATOM   3901  C25 LUT   174      74.067  67.203  42.576  1.00  0.00           C  
ATOM   3902  C26 LUT   174      74.894  65.878  42.565  1.00  0.00           C  
ATOM   3903  C27 LUT   174      75.308  65.277  43.899  1.00  0.00           C  
ATOM   3904  C28 LUT   174      74.764  64.148  44.352  1.00  0.00           C  
ATOM   3905  C29 LUT   174      74.954  63.441  45.679  1.00  0.00           C  
ATOM   3906  C30 LUT   174      74.803  62.103  45.834  1.00  0.00           C  
ATOM   3907  C31 LUT   174      75.197  61.218  46.928  1.00  0.00           C  
ATOM   3908  C32 LUT   174      75.141  59.864  46.587  1.00  0.00           C  
ATOM   3909  C33 LUT   174      75.558  58.798  47.540  1.00  0.00           C  
ATOM   3910  C34 LUT   174      75.250  57.454  47.227  1.00  0.00           C  
ATOM   3911  C35 LUT   174      75.516  56.181  47.913  1.00  0.00           C  
ATOM   3912  C36 LUT   174      77.367  66.661  41.986  1.00  0.00           C  
ATOM   3913  C37 LUT   174      76.557  64.591  40.923  1.00  0.00           C  
ATOM   3914  C38 LUT   174      73.177  67.501  43.771  1.00  0.00           C  
ATOM   3915  C39 LUT   174      75.559  64.290  46.740  1.00  0.00           C  
ATOM   3916  C40 LUT   174      76.070  59.195  48.975  1.00  0.00           C  
ATOM   3917  O23 LUT   174      74.505  68.881  39.363  1.00  0.00           O  
ATOM   3918  H49 LUT   174      79.089  44.556  53.788  1.00  0.00           H  
ATOM   3919  H50 LUT   174      77.925  43.329  54.145  1.00  0.00           H  
ATOM   3920  H43 LUT   174      77.049  44.760  56.119  1.00  0.00           H  
ATOM   3921  H36 LUT   174      79.205  46.597  55.601  1.00  0.00           H  
ATOM   3922  H37 LUT   174      77.689  46.962  56.429  1.00  0.00           H  
ATOM   3923  H35 LUT   174      77.281  48.643  51.680  1.00  0.00           H  
ATOM   3924  H34 LUT   174      74.934  46.172  51.431  1.00  0.00           H  
ATOM   3925  H55 LUT   174      76.042  49.415  50.425  1.00  0.00           H  
ATOM   3926  H54 LUT   174      74.101  49.743  47.956  1.00  0.00           H  
ATOM   3927  H53 LUT   174      76.066  51.537  49.483  1.00  0.00           H  
ATOM   3928  H52 LUT   174      76.024  53.942  49.045  1.00  0.00           H  
ATOM   3929  H51 LUT   174      74.330  54.899  46.680  1.00  0.00           H  
ATOM   3930  H30 LUT   174      75.714  43.417  53.515  1.00  0.00           H  
ATOM   3931  H31 LUT   174      74.933  44.850  53.000  1.00  0.00           H  
ATOM   3932  H32 LUT   174      75.489  44.905  54.602  1.00  0.00           H  
ATOM   3933  H27 LUT   174      76.914  44.801  50.941  1.00  0.00           H  
ATOM   3934  H28 LUT   174      77.471  43.303  51.773  1.00  0.00           H  
ATOM   3935  H29 LUT   174      78.540  44.545  51.464  1.00  0.00           H  
ATOM   3936  H24 LUT   174      78.023  49.242  53.658  1.00  0.00           H  
ATOM   3937  H25 LUT   174      77.848  48.985  55.471  1.00  0.00           H  
ATOM   3938  H26 LUT   174      76.482  49.091  54.337  1.00  0.00           H  
ATOM   3939  H21 LUT   174      74.032  45.924  49.455  1.00  0.00           H  
ATOM   3940  H22 LUT   174      74.072  47.096  48.163  1.00  0.00           H  
ATOM   3941  H23 LUT   174      72.823  47.236  49.331  1.00  0.00           H  
ATOM   3942  H18 LUT   174      74.558  51.121  46.118  1.00  0.00           H  
ATOM   3943  H19 LUT   174      74.439  52.855  45.841  1.00  0.00           H  
ATOM   3944  H20 LUT   174      73.171  52.071  46.612  1.00  0.00           H  
ATOM   3945  H33 LUT   174      78.744  43.927  56.993  1.00  0.00           H  
ATOM   3946  H16 LUT   174      74.634  66.442  39.854  1.00  0.00           H  
ATOM   3947  H17 LUT   174      76.402  66.882  39.495  1.00  0.00           H  
ATOM   3948  H48 LUT   174      76.102  68.860  40.671  1.00  0.00           H  
ATOM   3949  H47 LUT   174      73.685  69.165  41.929  1.00  0.00           H  
ATOM   3950  H46 LUT   174      74.298  65.214  41.917  1.00  0.00           H  
ATOM   3951  H45 LUT   174      76.352  66.042  44.609  1.00  0.00           H  
ATOM   3952  H44 LUT   174      74.341  63.433  43.649  1.00  0.00           H  
ATOM   3953  H42 LUT   174      74.338  61.658  44.953  1.00  0.00           H  
ATOM   3954  H41 LUT   174      75.573  61.674  47.839  1.00  0.00           H  
ATOM   3955  H40 LUT   174      74.679  59.521  45.661  1.00  0.00           H  
ATOM   3956  H39 LUT   174      74.733  57.367  46.270  1.00  0.00           H  
ATOM   3957  H38 LUT   174      76.183  56.162  48.773  1.00  0.00           H  
ATOM   3958  H13 LUT   174      77.094  67.526  42.600  1.00  0.00           H  
ATOM   3959  H14 LUT   174      77.953  67.088  41.165  1.00  0.00           H  
ATOM   3960  H15 LUT   174      77.977  66.016  42.627  1.00  0.00           H  
ATOM   3961  H10 LUT   174      77.435  64.670  40.273  1.00  0.00           H  
ATOM   3962  H11 LUT   174      75.833  63.987  40.365  1.00  0.00           H  
ATOM   3963  H12 LUT   174      76.889  63.805  41.610  1.00  0.00           H  
ATOM   3964  H7  LUT   174      73.722  67.578  44.722  1.00  0.00           H  
ATOM   3965  H8  LUT   174      72.463  66.682  43.930  1.00  0.00           H  
ATOM   3966  H9  LUT   174      72.501  68.355  43.627  1.00  0.00           H  
ATOM   3967  H4  LUT   174      75.636  63.699  47.653  1.00  0.00           H  
ATOM   3968  H5  LUT   174      74.954  65.177  46.931  1.00  0.00           H  
ATOM   3969  H6  LUT   174      76.589  64.621  46.605  1.00  0.00           H  
ATOM   3970  H1  LUT   174      75.734  60.182  49.290  1.00  0.00           H  
ATOM   3971  H2  LUT   174      77.158  59.199  49.037  1.00  0.00           H  
ATOM   3972  H3  LUT   174      75.865  58.553  49.832  1.00  0.00           H  
ATOM   3973  H56 LUT   174      75.006  68.958  38.540  1.00  0.00           H  
TER    3974      LUT   174 
ATOM   3974  C11 PGS   175      68.889  25.908  40.196  1.00  0.00           C  
ATOM   3975  O12 PGS   175      68.174  26.465  39.372  1.00  0.00           O  
ATOM   3976  O11 PGS   175      69.959  25.082  39.878  1.00  0.00           O  
ATOM   3977  C1  PGS   175      69.930  24.430  38.542  1.00  0.00           C  
ATOM   3978  HR  PGS   175      70.930  24.224  38.153  1.00  0.00           H  
ATOM   3979  HS  PGS   175      69.530  25.078  37.758  1.00  0.00           H  
ATOM   3980  C2  PGS   175      69.069  23.149  38.620  1.00  0.00           C  
ATOM   3981  HX  PGS   175      69.519  22.579  39.437  1.00  0.00           H  
ATOM   3982  C3  PGS   175      69.163  22.316  37.348  1.00  0.00           C  
ATOM   3983  HA  PGS   175      68.285  21.679  37.210  1.00  0.00           H  
ATOM   3984  HB  PGS   175      69.938  21.548  37.421  1.00  0.00           H  
ATOM   3985  O31 PGS   175      69.309  23.178  36.140  1.00  0.00           O  
ATOM   3986  P31 PGS   175      70.667  23.335  35.374  1.00  0.00           P  
ATOM   3987  O32 PGS   175      70.477  22.102  34.398  1.00  0.00           O  
ATOM   3988  C31 PGS   175      69.473  22.250  33.422  1.00  0.00           C  
ATOM   3989  H1A PGS   175      69.555  23.245  32.977  1.00  0.00           H  
ATOM   3990  H1B PGS   175      68.517  22.234  33.950  1.00  0.00           H  
ATOM   3991  C32 PGS   175      69.479  21.214  32.259  1.00  0.00           C  
ATOM   3992  H2A PGS   175      68.797  21.389  31.422  1.00  0.00           H  
ATOM   3993  O35 PGS   175      70.805  21.061  31.760  1.00  0.00           O  
ATOM   3994 HO5A PGS   175      71.384  21.345  32.490  1.00  0.00           H  
ATOM   3995  C33 PGS   175      68.992  19.819  32.829  1.00  0.00           C  
ATOM   3996  H3A PGS   175      69.715  19.434  33.553  1.00  0.00           H  
ATOM   3997  H3B PGS   175      68.040  19.912  33.357  1.00  0.00           H  
ATOM   3998  O33 PGS   175      71.799  23.101  36.286  1.00  0.00           O  
ATOM   3999  O34 PGS   175      70.940  24.678  34.804  1.00  0.00           O  
ATOM   4000  O21 PGS   175      67.659  23.454  38.899  1.00  0.00           O  
ATOM   4001  C21 PGS   175      66.823  22.457  39.436  1.00  0.00           C  
ATOM   4002  O22 PGS   175      67.163  21.391  39.914  1.00  0.00           O  
ATOM   4003  O36 PGS   175      68.892  18.813  31.758  1.00  0.00           O  
ATOM   4004 HO6A PGS   175      68.393  19.075  30.964  1.00  0.00           H  
ATOM   4005 C116  PA   176      60.896  27.874  49.447  1.00  0.00           C  
ATOM   4006 H16R  PA   176      61.200  28.059  48.415  1.00  0.00           H  
ATOM   4007 H16S  PA   176      61.793  27.776  50.061  1.00  0.00           H  
ATOM   4008 H16T  PA   176      60.346  28.758  49.779  1.00  0.00           H  
ATOM   4009 C115  PA   176      59.999  26.676  49.424  1.00  0.00           C  
ATOM   4010 H15R  PA   176      59.130  26.970  48.832  1.00  0.00           H  
ATOM   4011 H15S  PA   176      59.697  26.495  50.458  1.00  0.00           H  
ATOM   4012 C114  PA   176      60.700  25.430  48.880  1.00  0.00           C  
ATOM   4013 H14R  PA   176      61.638  25.301  49.425  1.00  0.00           H  
ATOM   4014 H14S  PA   176      60.839  25.649  47.820  1.00  0.00           H  
ATOM   4015 C113  PA   176      59.887  24.085  48.986  1.00  0.00           C  
ATOM   4016 H13R  PA   176      59.706  23.893  50.045  1.00  0.00           H  
ATOM   4017 H13S  PA   176      60.459  23.224  48.633  1.00  0.00           H  
ATOM   4018 C112  PA   176      58.602  24.035  48.165  1.00  0.00           C  
ATOM   4019 H12R  PA   176      57.845  24.761  48.469  1.00  0.00           H  
ATOM   4020 H12S  PA   176      58.064  23.138  48.480  1.00  0.00           H  
ATOM   4021 C111  PA   176      58.792  24.251  46.641  1.00  0.00           C  
ATOM   4022 H11R  PA   176      59.051  25.293  46.438  1.00  0.00           H  
ATOM   4023 H11S  PA   176      57.831  24.062  46.158  1.00  0.00           H  
ATOM   4024 C110  PA   176      59.843  23.358  46.034  1.00  0.00           C  
ATOM   4025 H10R  PA   176      59.641  22.312  46.274  1.00  0.00           H  
ATOM   4026 H10S  PA   176      60.776  23.683  46.499  1.00  0.00           H  
ATOM   4027  C19  PA   176      60.030  23.513  44.492  1.00  0.00           C  
ATOM   4028  H9R  PA   176      60.559  24.449  44.301  1.00  0.00           H  
ATOM   4029  H9S  PA   176      59.037  23.565  44.041  1.00  0.00           H  
ATOM   4030  C18  PA   176      60.871  22.324  43.861  1.00  0.00           C  
ATOM   4031  H8R  PA   176      60.483  21.362  44.202  1.00  0.00           H  
ATOM   4032  H8S  PA   176      61.860  22.254  44.321  1.00  0.00           H  
ATOM   4033  C17  PA   176      60.980  22.334  42.306  1.00  0.00           C  
ATOM   4034  H7R  PA   176      61.314  23.312  41.952  1.00  0.00           H  
ATOM   4035  H7S  PA   176      59.974  22.221  41.898  1.00  0.00           H  
ATOM   4036  C16  PA   176      61.980  21.228  41.815  1.00  0.00           C  
ATOM   4037  H6R  PA   176      61.703  20.247  42.206  1.00  0.00           H  
ATOM   4038  H6S  PA   176      62.946  21.351  42.309  1.00  0.00           H  
ATOM   4039  C15  PA   176      62.024  21.316  40.289  1.00  0.00           C  
ATOM   4040  H5R  PA   176      60.994  21.555  40.017  1.00  0.00           H  
ATOM   4041  H5S  PA   176      62.200  20.344  39.823  1.00  0.00           H  
ATOM   4042  C14  PA   176      62.985  22.399  39.755  1.00  0.00           C  
ATOM   4043  H4R  PA   176      62.928  23.229  40.462  1.00  0.00           H  
ATOM   4044  H4S  PA   176      62.753  22.673  38.724  1.00  0.00           H  
ATOM   4045  C13  PA   176      64.390  21.837  39.671  1.00  0.00           C  
ATOM   4046  H3R  PA   176      64.555  21.019  38.967  1.00  0.00           H  
ATOM   4047  H3S  PA   176      64.597  21.507  40.691  1.00  0.00           H  
ATOM   4048  C12  PA   176      65.405  22.946  39.312  1.00  0.00           C  
ATOM   4049  H2R  PA   176      65.301  23.793  39.993  1.00  0.00           H  
ATOM   4050  H2S  PA   176      65.340  23.349  38.300  1.00  0.00           H  
ATOM   4051 C116  PA   177      75.241  22.088  50.622  1.00  0.00           C  
ATOM   4052 H16R  PA   177      75.928  22.082  51.472  1.00  0.00           H  
ATOM   4053 H16S  PA   177      74.876  23.115  50.692  1.00  0.00           H  
ATOM   4054 H16T  PA   177      75.765  21.798  49.709  1.00  0.00           H  
ATOM   4055 C115  PA   177      74.048  21.028  50.600  1.00  0.00           C  
ATOM   4056 H15R  PA   177      73.536  21.051  51.564  1.00  0.00           H  
ATOM   4057 H15S  PA   177      74.379  19.991  50.507  1.00  0.00           H  
ATOM   4058 C114  PA   177      72.925  21.350  49.512  1.00  0.00           C  
ATOM   4059 H14R  PA   177      73.382  21.286  48.522  1.00  0.00           H  
ATOM   4060 H14S  PA   177      72.584  22.376  49.660  1.00  0.00           H  
ATOM   4061 C113  PA   177      71.668  20.504  49.703  1.00  0.00           C  
ATOM   4062 H13R  PA   177      71.250  20.844  50.653  1.00  0.00           H  
ATOM   4063 H13S  PA   177      71.992  19.463  49.766  1.00  0.00           H  
ATOM   4064 C112  PA   177      70.604  20.723  48.581  1.00  0.00           C  
ATOM   4065 H12R  PA   177      70.652  21.787  48.342  1.00  0.00           H  
ATOM   4066 H12S  PA   177      69.636  20.431  48.994  1.00  0.00           H  
ATOM   4067 C111  PA   177      70.946  19.943  47.279  1.00  0.00           C  
ATOM   4068 H11R  PA   177      70.943  18.869  47.480  1.00  0.00           H  
ATOM   4069 H11S  PA   177      71.955  20.243  46.988  1.00  0.00           H  
ATOM   4070 C110  PA   177      70.081  20.245  46.063  1.00  0.00           C  
ATOM   4071 H10R  PA   177      70.549  19.756  45.206  1.00  0.00           H  
ATOM   4072 H10S  PA   177      69.994  21.318  45.879  1.00  0.00           H  
ATOM   4073  C19  PA   177      68.585  19.714  46.084  1.00  0.00           C  
ATOM   4074  H9R  PA   177      68.101  20.117  46.976  1.00  0.00           H  
ATOM   4075  H9S  PA   177      68.731  18.642  46.228  1.00  0.00           H  
ATOM   4076  C18  PA   177      67.858  20.025  44.762  1.00  0.00           C  
ATOM   4077  H8R  PA   177      66.866  19.571  44.712  1.00  0.00           H  
ATOM   4078  H8S  PA   177      68.486  19.640  43.956  1.00  0.00           H  
ATOM   4079  C17  PA   177      67.746  21.506  44.439  1.00  0.00           C  
ATOM   4080  H7R  PA   177      68.727  21.921  44.195  1.00  0.00           H  
ATOM   4081  H7S  PA   177      67.380  22.061  45.304  1.00  0.00           H  
ATOM   4082  C16  PA   177      66.744  21.735  43.263  1.00  0.00           C  
ATOM   4083  H6R  PA   177      65.792  21.263  43.514  1.00  0.00           H  
ATOM   4084  H6S  PA   177      67.156  21.217  42.394  1.00  0.00           H  
ATOM   4085  C15  PA   177      66.543  23.264  43.016  1.00  0.00           C  
ATOM   4086  H5R  PA   177      66.297  23.761  43.956  1.00  0.00           H  
ATOM   4087  H5S  PA   177      65.774  23.486  42.272  1.00  0.00           H  
ATOM   4088  C14  PA   177      67.819  23.901  42.435  1.00  0.00           C  
ATOM   4089  H4R  PA   177      68.089  23.426  41.489  1.00  0.00           H  
ATOM   4090  H4S  PA   177      68.691  23.732  43.070  1.00  0.00           H  
ATOM   4091  C13  PA   177      67.510  25.355  42.212  1.00  0.00           C  
ATOM   4092  H3R  PA   177      67.318  25.901  43.138  1.00  0.00           H  
ATOM   4093  H3S  PA   177      66.632  25.552  41.593  1.00  0.00           H  
ATOM   4094  C12  PA   177      68.752  26.065  41.660  1.00  0.00           C  
ATOM   4095  H2R  PA   177      69.635  25.569  42.069  1.00  0.00           H  
ATOM   4096  H2S  PA   177      68.776  27.129  41.905  1.00  0.00           H  
TER    4097       PA   177 
ENDMDL
MODEL     2
ATOM      1  N   SER     1      63.688  46.373  30.798  1.00  0.00           N  
ATOM      2  H1  SER     1      63.697  47.244  30.287  1.00  0.00           H  
ATOM      3  H2  SER     1      64.461  45.777  30.539  1.00  0.00           H  
ATOM      4  H3  SER     1      63.581  46.477  31.797  1.00  0.00           H  
ATOM      5  CA  SER     1      62.532  45.673  30.353  1.00  0.00           C  
ATOM      6  HA  SER     1      62.743  45.539  29.292  1.00  0.00           H  
ATOM      7  CB  SER     1      62.319  44.391  31.168  1.00  0.00           C  
ATOM      8  HB2 SER     1      61.410  44.020  30.694  1.00  0.00           H  
ATOM      9  HB3 SER     1      63.130  43.667  31.106  1.00  0.00           H  
ATOM     10  OG  SER     1      61.938  44.742  32.452  1.00  0.00           O  
ATOM     11  HG  SER     1      62.739  44.730  32.980  1.00  0.00           H  
ATOM     12  C   SER     1      61.347  46.614  30.286  1.00  0.00           C  
ATOM     13  O   SER     1      61.387  47.725  30.891  1.00  0.00           O  
ATOM     14  N   PRO     2      60.270  46.357  29.471  1.00  0.00           N  
ATOM     15  CD  PRO     2      60.243  45.369  28.434  1.00  0.00           C  
ATOM     16  HD2 PRO     2      59.851  44.448  28.865  1.00  0.00           H  
ATOM     17  HD3 PRO     2      61.144  45.156  27.860  1.00  0.00           H  
ATOM     18  CG  PRO     2      59.301  45.974  27.400  1.00  0.00           C  
ATOM     19  HG2 PRO     2      58.795  45.224  26.793  1.00  0.00           H  
ATOM     20  HG3 PRO     2      59.983  46.582  26.805  1.00  0.00           H  
ATOM     21  CB  PRO     2      58.297  46.857  28.128  1.00  0.00           C  
ATOM     22  HB2 PRO     2      57.420  46.288  28.436  1.00  0.00           H  
ATOM     23  HB3 PRO     2      58.017  47.702  27.498  1.00  0.00           H  
ATOM     24  CA  PRO     2      59.144  47.322  29.288  1.00  0.00           C  
ATOM     25  HA  PRO     2      59.532  48.309  29.036  1.00  0.00           H  
ATOM     26  C   PRO     2      58.255  47.496  30.575  1.00  0.00           C  
ATOM     27  O   PRO     2      58.326  46.811  31.539  1.00  0.00           O  
ATOM     28  N   ARG     3      57.426  48.567  30.483  1.00  0.00           N  
ATOM     29  H   ARG     3      57.457  49.212  29.706  1.00  0.00           H  
ATOM     30  CA  ARG     3      56.557  48.893  31.595  1.00  0.00           C  
ATOM     31  HA  ARG     3      57.242  48.854  32.442  1.00  0.00           H  
ATOM     32  CB  ARG     3      55.850  50.263  31.581  1.00  0.00           C  
ATOM     33  HB2 ARG     3      55.006  50.146  30.901  1.00  0.00           H  
ATOM     34  HB3 ARG     3      55.357  50.544  32.512  1.00  0.00           H  
ATOM     35  CG  ARG     3      56.808  51.535  31.182  1.00  0.00           C  
ATOM     36  HG2 ARG     3      57.698  51.537  31.811  1.00  0.00           H  
ATOM     37  HG3 ARG     3      57.043  51.422  30.123  1.00  0.00           H  
ATOM     38  CD  ARG     3      56.212  52.937  31.367  1.00  0.00           C  
ATOM     39  HD2 ARG     3      56.075  53.099  32.436  1.00  0.00           H  
ATOM     40  HD3 ARG     3      56.986  53.631  31.039  1.00  0.00           H  
ATOM     41  NE  ARG     3      55.047  53.131  30.548  1.00  0.00           N  
ATOM     42  HE  ARG     3      55.051  52.817  29.588  1.00  0.00           H  
ATOM     43  CZ  ARG     3      53.998  53.840  30.846  1.00  0.00           C  
ATOM     44  NH1 ARG     3      53.902  54.490  31.981  1.00  0.00           N  
ATOM     45 HH11 ARG     3      54.570  54.371  32.729  1.00  0.00           H  
ATOM     46 HH12 ARG     3      53.128  55.129  32.100  1.00  0.00           H  
ATOM     47  NH2 ARG     3      52.995  53.982  30.012  1.00  0.00           N  
ATOM     48 HH21 ARG     3      53.128  53.640  29.071  1.00  0.00           H  
ATOM     49 HH22 ARG     3      52.144  54.390  30.373  1.00  0.00           H  
ATOM     50  C   ARG     3      55.392  47.854  31.875  1.00  0.00           C  
ATOM     51  O   ARG     3      55.330  47.396  33.028  1.00  0.00           O  
ATOM     52  N   PRO     4      54.508  47.435  30.927  1.00  0.00           N  
ATOM     53  CD  PRO     4      54.622  47.631  29.487  1.00  0.00           C  
ATOM     54  HD2 PRO     4      55.626  47.356  29.164  1.00  0.00           H  
ATOM     55  HD3 PRO     4      54.517  48.693  29.266  1.00  0.00           H  
ATOM     56  CG  PRO     4      53.507  46.872  28.723  1.00  0.00           C  
ATOM     57  HG2 PRO     4      53.758  45.932  28.232  1.00  0.00           H  
ATOM     58  HG3 PRO     4      53.046  47.668  28.139  1.00  0.00           H  
ATOM     59  CB  PRO     4      52.552  46.461  29.875  1.00  0.00           C  
ATOM     60  HB2 PRO     4      52.280  45.415  29.738  1.00  0.00           H  
ATOM     61  HB3 PRO     4      51.702  47.135  29.766  1.00  0.00           H  
ATOM     62  CA  PRO     4      53.335  46.586  31.148  1.00  0.00           C  
ATOM     63  HA  PRO     4      52.734  47.124  31.882  1.00  0.00           H  
ATOM     64  C   PRO     4      53.743  45.242  31.800  1.00  0.00           C  
ATOM     65  O   PRO     4      54.482  44.436  31.260  1.00  0.00           O  
ATOM     66  N   ILE     5      53.169  44.967  32.994  1.00  0.00           N  
ATOM     67  H   ILE     5      52.441  45.552  33.378  1.00  0.00           H  
ATOM     68  CA  ILE     5      53.592  43.787  33.714  1.00  0.00           C  
ATOM     69  HA  ILE     5      54.671  43.915  33.797  1.00  0.00           H  
ATOM     70  CB  ILE     5      52.949  43.799  35.164  1.00  0.00           C  
ATOM     71  HB  ILE     5      53.197  42.853  35.645  1.00  0.00           H  
ATOM     72  CG2 ILE     5      53.572  44.883  36.037  1.00  0.00           C  
ATOM     73 HG21 ILE     5      53.564  44.522  37.065  1.00  0.00           H  
ATOM     74 HG22 ILE     5      54.627  44.988  35.784  1.00  0.00           H  
ATOM     75 HG23 ILE     5      53.113  45.871  36.014  1.00  0.00           H  
ATOM     76  CG1 ILE     5      51.397  43.913  35.171  1.00  0.00           C  
ATOM     77 HG12 ILE     5      51.080  44.541  36.003  1.00  0.00           H  
ATOM     78 HG13 ILE     5      51.056  44.367  34.241  1.00  0.00           H  
ATOM     79  CD1 ILE     5      50.667  42.538  35.296  1.00  0.00           C  
ATOM     80 HD11 ILE     5      49.601  42.764  35.292  1.00  0.00           H  
ATOM     81 HD12 ILE     5      50.926  41.815  34.523  1.00  0.00           H  
ATOM     82 HD13 ILE     5      50.935  42.078  36.247  1.00  0.00           H  
ATOM     83  C   ILE     5      53.396  42.381  33.115  1.00  0.00           C  
ATOM     84  O   ILE     5      53.762  41.364  33.737  1.00  0.00           O  
ATOM     85  N   LYS     6      52.647  42.219  32.014  1.00  0.00           N  
ATOM     86  H   LYS     6      52.287  43.061  31.587  1.00  0.00           H  
ATOM     87  CA  LYS     6      52.393  40.879  31.328  1.00  0.00           C  
ATOM     88  HA  LYS     6      51.922  40.230  32.066  1.00  0.00           H  
ATOM     89  CB  LYS     6      51.410  40.925  30.161  1.00  0.00           C  
ATOM     90  HB2 LYS     6      51.221  39.920  29.785  1.00  0.00           H  
ATOM     91  HB3 LYS     6      50.399  41.197  30.465  1.00  0.00           H  
ATOM     92  CG  LYS     6      51.904  41.790  29.016  1.00  0.00           C  
ATOM     93  HG2 LYS     6      52.132  42.772  29.429  1.00  0.00           H  
ATOM     94  HG3 LYS     6      52.905  41.565  28.648  1.00  0.00           H  
ATOM     95  CD  LYS     6      50.879  41.963  27.878  1.00  0.00           C  
ATOM     96  HD2 LYS     6      50.787  41.018  27.342  1.00  0.00           H  
ATOM     97  HD3 LYS     6      49.854  41.983  28.248  1.00  0.00           H  
ATOM     98  CE  LYS     6      51.182  43.100  26.871  1.00  0.00           C  
ATOM     99  HE2 LYS     6      51.236  44.036  27.427  1.00  0.00           H  
ATOM    100  HE3 LYS     6      52.137  42.948  26.369  1.00  0.00           H  
ATOM    101  NZ  LYS     6      50.063  42.994  25.912  1.00  0.00           N  
ATOM    102  HZ1 LYS     6      50.265  43.624  25.149  1.00  0.00           H  
ATOM    103  HZ2 LYS     6      50.182  42.074  25.511  1.00  0.00           H  
ATOM    104  HZ3 LYS     6      49.169  43.208  26.330  1.00  0.00           H  
ATOM    105  C   LYS     6      53.741  40.240  30.864  1.00  0.00           C  
ATOM    106  O   LYS     6      53.685  39.021  30.735  1.00  0.00           O  
ATOM    107  N   GLU     7      54.730  41.030  30.647  1.00  0.00           N  
ATOM    108  H   GLU     7      54.492  41.986  30.866  1.00  0.00           H  
ATOM    109  CA  GLU     7      55.906  40.846  29.796  1.00  0.00           C  
ATOM    110  HA  GLU     7      55.571  40.484  28.824  1.00  0.00           H  
ATOM    111  CB  GLU     7      56.554  42.239  29.530  1.00  0.00           C  
ATOM    112  HB2 GLU     7      55.820  42.807  28.958  1.00  0.00           H  
ATOM    113  HB3 GLU     7      56.728  42.798  30.449  1.00  0.00           H  
ATOM    114  CG  GLU     7      57.813  42.108  28.661  1.00  0.00           C  
ATOM    115  HG2 GLU     7      58.117  43.124  28.406  1.00  0.00           H  
ATOM    116  HG3 GLU     7      58.657  41.767  29.260  1.00  0.00           H  
ATOM    117  CD  GLU     7      57.791  41.254  27.390  1.00  0.00           C  
ATOM    118  OE1 GLU     7      57.039  41.443  26.397  1.00  0.00           O  
ATOM    119  OE2 GLU     7      58.644  40.306  27.339  1.00  0.00           O  
ATOM    120  C   GLU     7      56.869  39.862  30.445  1.00  0.00           C  
ATOM    121  O   GLU     7      57.394  40.141  31.533  1.00  0.00           O  
ATOM    122  N   LEU     8      57.282  38.856  29.730  1.00  0.00           N  
ATOM    123  H   LEU     8      56.831  38.682  28.843  1.00  0.00           H  
ATOM    124  CA  LEU     8      58.168  37.771  30.105  1.00  0.00           C  
ATOM    125  HA  LEU     8      57.772  37.454  31.070  1.00  0.00           H  
ATOM    126  CB  LEU     8      58.048  36.631  29.047  1.00  0.00           C  
ATOM    127  HB2 LEU     8      56.999  36.397  28.863  1.00  0.00           H  
ATOM    128  HB3 LEU     8      58.467  36.946  28.092  1.00  0.00           H  
ATOM    129  CG  LEU     8      58.905  35.319  29.297  1.00  0.00           C  
ATOM    130  HG  LEU     8      59.905  35.591  29.633  1.00  0.00           H  
ATOM    131  CD1 LEU     8      58.268  34.572  30.447  1.00  0.00           C  
ATOM    132 HD11 LEU     8      57.208  34.406  30.257  1.00  0.00           H  
ATOM    133 HD12 LEU     8      58.784  33.621  30.576  1.00  0.00           H  
ATOM    134 HD13 LEU     8      58.242  35.124  31.387  1.00  0.00           H  
ATOM    135  CD2 LEU     8      59.074  34.509  27.972  1.00  0.00           C  
ATOM    136 HD21 LEU     8      59.756  35.013  27.287  1.00  0.00           H  
ATOM    137 HD22 LEU     8      59.561  33.544  28.112  1.00  0.00           H  
ATOM    138 HD23 LEU     8      58.071  34.334  27.581  1.00  0.00           H  
ATOM    139  C   LEU     8      59.589  38.237  30.384  1.00  0.00           C  
ATOM    140  O   LEU     8      60.202  37.705  31.321  1.00  0.00           O  
ATOM    141  N   ASN     9      60.129  39.146  29.511  1.00  0.00           N  
ATOM    142  H   ASN     9      59.509  39.458  28.777  1.00  0.00           H  
ATOM    143  CA  ASN     9      61.324  39.980  29.753  1.00  0.00           C  
ATOM    144  HA  ASN     9      62.188  39.316  29.749  1.00  0.00           H  
ATOM    145  CB  ASN     9      61.558  40.907  28.580  1.00  0.00           C  
ATOM    146  HB2 ASN     9      61.865  40.179  27.829  1.00  0.00           H  
ATOM    147  HB3 ASN     9      60.618  41.385  28.304  1.00  0.00           H  
ATOM    148  CG  ASN     9      62.663  41.967  28.782  1.00  0.00           C  
ATOM    149  OD1 ASN     9      62.600  43.139  28.468  1.00  0.00           O  
ATOM    150  ND2 ASN     9      63.840  41.641  29.389  1.00  0.00           N  
ATOM    151 HD21 ASN     9      64.509  42.382  29.545  1.00  0.00           H  
ATOM    152 HD22 ASN     9      64.005  40.645  29.380  1.00  0.00           H  
ATOM    153  C   ASN     9      61.329  40.627  31.130  1.00  0.00           C  
ATOM    154  O   ASN     9      62.313  40.648  31.832  1.00  0.00           O  
ATOM    155  N   ARG    10      60.147  41.192  31.507  1.00  0.00           N  
ATOM    156  H   ARG    10      59.356  41.094  30.886  1.00  0.00           H  
ATOM    157  CA  ARG    10      59.992  41.867  32.805  1.00  0.00           C  
ATOM    158  HA  ARG    10      60.823  42.562  32.924  1.00  0.00           H  
ATOM    159  CB  ARG    10      58.701  42.572  32.944  1.00  0.00           C  
ATOM    160  HB2 ARG    10      58.352  42.913  31.969  1.00  0.00           H  
ATOM    161  HB3 ARG    10      57.905  41.961  33.370  1.00  0.00           H  
ATOM    162  CG  ARG    10      58.739  43.853  33.789  1.00  0.00           C  
ATOM    163  HG2 ARG    10      59.248  43.601  34.720  1.00  0.00           H  
ATOM    164  HG3 ARG    10      59.379  44.558  33.257  1.00  0.00           H  
ATOM    165  CD  ARG    10      57.333  44.404  34.180  1.00  0.00           C  
ATOM    166  HD2 ARG    10      56.915  44.844  33.274  1.00  0.00           H  
ATOM    167  HD3 ARG    10      56.684  43.565  34.432  1.00  0.00           H  
ATOM    168  NE  ARG    10      57.362  45.328  35.386  1.00  0.00           N  
ATOM    169  HE  ARG    10      57.175  44.866  36.265  1.00  0.00           H  
ATOM    170  CZ  ARG    10      57.477  46.669  35.389  1.00  0.00           C  
ATOM    171  NH1 ARG    10      57.924  47.450  34.393  1.00  0.00           N  
ATOM    172 HH11 ARG    10      58.008  46.991  33.497  1.00  0.00           H  
ATOM    173 HH12 ARG    10      57.518  48.372  34.459  1.00  0.00           H  
ATOM    174  NH2 ARG    10      57.261  47.317  36.474  1.00  0.00           N  
ATOM    175 HH21 ARG    10      56.817  46.827  37.238  1.00  0.00           H  
ATOM    176 HH22 ARG    10      57.479  48.303  36.496  1.00  0.00           H  
ATOM    177  C   ARG    10      60.081  40.839  33.918  1.00  0.00           C  
ATOM    178  O   ARG    10      60.767  41.020  34.879  1.00  0.00           O  
ATOM    179  N   TRP    11      59.359  39.688  33.778  1.00  0.00           N  
ATOM    180  H   TRP    11      58.781  39.587  32.955  1.00  0.00           H  
ATOM    181  CA  TRP    11      59.336  38.638  34.768  1.00  0.00           C  
ATOM    182  HA  TRP    11      58.833  38.930  35.689  1.00  0.00           H  
ATOM    183  CB  TRP    11      58.422  37.438  34.305  1.00  0.00           C  
ATOM    184  HB2 TRP    11      58.870  37.036  33.396  1.00  0.00           H  
ATOM    185  HB3 TRP    11      58.407  36.618  35.022  1.00  0.00           H  
ATOM    186  CG  TRP    11      56.961  37.820  34.036  1.00  0.00           C  
ATOM    187  CD1 TRP    11      56.411  39.012  34.191  1.00  0.00           C  
ATOM    188  HD1 TRP    11      56.901  39.912  34.530  1.00  0.00           H  
ATOM    189  NE1 TRP    11      55.051  38.981  33.880  1.00  0.00           N  
ATOM    190  HE1 TRP    11      54.509  39.832  33.925  1.00  0.00           H  
ATOM    191  CE2 TRP    11      54.598  37.705  33.752  1.00  0.00           C  
ATOM    192  CZ2 TRP    11      53.313  37.104  33.413  1.00  0.00           C  
ATOM    193  HZ2 TRP    11      52.413  37.642  33.150  1.00  0.00           H  
ATOM    194  CH2 TRP    11      53.218  35.755  33.229  1.00  0.00           C  
ATOM    195  HH2 TRP    11      52.268  35.309  32.973  1.00  0.00           H  
ATOM    196  CZ3 TRP    11      54.373  34.975  33.301  1.00  0.00           C  
ATOM    197  HZ3 TRP    11      54.252  33.918  33.114  1.00  0.00           H  
ATOM    198  CE3 TRP    11      55.626  35.542  33.468  1.00  0.00           C  
ATOM    199  HE3 TRP    11      56.516  34.938  33.565  1.00  0.00           H  
ATOM    200  CD2 TRP    11      55.838  36.965  33.655  1.00  0.00           C  
ATOM    201  C   TRP    11      60.658  37.920  35.124  1.00  0.00           C  
ATOM    202  O   TRP    11      61.040  37.500  36.205  1.00  0.00           O  
ATOM    203  N   ARG    12      61.418  37.843  34.026  1.00  0.00           N  
ATOM    204  H   ARG    12      60.964  38.001  33.138  1.00  0.00           H  
ATOM    205  CA  ARG    12      62.764  37.298  33.992  1.00  0.00           C  
ATOM    206  HA  ARG    12      62.829  36.378  34.572  1.00  0.00           H  
ATOM    207  CB  ARG    12      63.240  37.089  32.583  1.00  0.00           C  
ATOM    208  HB2 ARG    12      62.934  37.950  31.988  1.00  0.00           H  
ATOM    209  HB3 ARG    12      64.322  37.109  32.718  1.00  0.00           H  
ATOM    210  CG  ARG    12      62.823  35.822  31.779  1.00  0.00           C  
ATOM    211  HG2 ARG    12      62.893  35.036  32.531  1.00  0.00           H  
ATOM    212  HG3 ARG    12      61.789  36.004  31.486  1.00  0.00           H  
ATOM    213  CD  ARG    12      63.770  35.722  30.571  1.00  0.00           C  
ATOM    214  HD2 ARG    12      64.127  36.735  30.385  1.00  0.00           H  
ATOM    215  HD3 ARG    12      64.618  35.153  30.951  1.00  0.00           H  
ATOM    216  NE  ARG    12      63.066  35.185  29.365  1.00  0.00           N  
ATOM    217  HE  ARG    12      62.419  35.877  29.016  1.00  0.00           H  
ATOM    218  CZ  ARG    12      63.188  34.027  28.741  1.00  0.00           C  
ATOM    219  NH1 ARG    12      63.992  33.140  29.081  1.00  0.00           N  
ATOM    220 HH11 ARG    12      64.451  33.377  29.950  1.00  0.00           H  
ATOM    221 HH12 ARG    12      64.246  32.290  28.599  1.00  0.00           H  
ATOM    222  NH2 ARG    12      62.379  33.743  27.763  1.00  0.00           N  
ATOM    223 HH21 ARG    12      61.852  34.475  27.306  1.00  0.00           H  
ATOM    224 HH22 ARG    12      62.261  32.773  27.508  1.00  0.00           H  
ATOM    225  C   ARG    12      63.733  38.251  34.685  1.00  0.00           C  
ATOM    226  O   ARG    12      64.627  37.822  35.425  1.00  0.00           O  
ATOM    227  N   GLU    13      63.531  39.593  34.458  1.00  0.00           N  
ATOM    228  H   GLU    13      62.675  39.824  33.973  1.00  0.00           H  
ATOM    229  CA  GLU    13      64.235  40.623  35.214  1.00  0.00           C  
ATOM    230  HA  GLU    13      65.293  40.390  35.088  1.00  0.00           H  
ATOM    231  CB  GLU    13      64.122  42.016  34.625  1.00  0.00           C  
ATOM    232  HB2 GLU    13      64.245  41.965  33.544  1.00  0.00           H  
ATOM    233  HB3 GLU    13      63.066  42.286  34.663  1.00  0.00           H  
ATOM    234  CG  GLU    13      64.867  43.241  35.311  1.00  0.00           C  
ATOM    235  HG2 GLU    13      64.660  43.236  36.381  1.00  0.00           H  
ATOM    236  HG3 GLU    13      65.945  43.093  35.240  1.00  0.00           H  
ATOM    237  CD  GLU    13      64.494  44.604  34.766  1.00  0.00           C  
ATOM    238  OE1 GLU    13      64.181  44.749  33.566  1.00  0.00           O  
ATOM    239  OE2 GLU    13      64.587  45.540  35.534  1.00  0.00           O  
ATOM    240  C   GLU    13      63.907  40.626  36.675  1.00  0.00           C  
ATOM    241  O   GLU    13      64.819  40.759  37.475  1.00  0.00           O  
ATOM    242  N   SER    14      62.584  40.423  37.035  1.00  0.00           N  
ATOM    243  H   SER    14      61.886  40.328  36.311  1.00  0.00           H  
ATOM    244  CA  SER    14      62.083  40.173  38.388  1.00  0.00           C  
ATOM    245  HA  SER    14      62.419  41.042  38.954  1.00  0.00           H  
ATOM    246  CB  SER    14      60.553  40.135  38.443  1.00  0.00           C  
ATOM    247  HB2 SER    14      60.334  41.109  38.006  1.00  0.00           H  
ATOM    248  HB3 SER    14      60.222  39.392  37.717  1.00  0.00           H  
ATOM    249  OG  SER    14      60.110  40.050  39.749  1.00  0.00           O  
ATOM    250  HG  SER    14      60.541  40.596  40.411  1.00  0.00           H  
ATOM    251  C   SER    14      62.732  38.931  38.959  1.00  0.00           C  
ATOM    252  O   SER    14      63.285  39.103  40.073  1.00  0.00           O  
ATOM    253  N   GLU    15      62.839  37.758  38.261  1.00  0.00           N  
ATOM    254  H   GLU    15      62.243  37.728  37.446  1.00  0.00           H  
ATOM    255  CA  GLU    15      63.501  36.484  38.731  1.00  0.00           C  
ATOM    256  HA  GLU    15      62.920  36.151  39.591  1.00  0.00           H  
ATOM    257  CB  GLU    15      63.485  35.438  37.603  1.00  0.00           C  
ATOM    258  HB2 GLU    15      62.467  35.380  37.218  1.00  0.00           H  
ATOM    259  HB3 GLU    15      64.155  35.735  36.796  1.00  0.00           H  
ATOM    260  CG  GLU    15      63.851  34.069  38.154  1.00  0.00           C  
ATOM    261  HG2 GLU    15      64.881  34.143  38.503  1.00  0.00           H  
ATOM    262  HG3 GLU    15      63.178  33.851  38.984  1.00  0.00           H  
ATOM    263  CD  GLU    15      63.749  33.054  36.986  1.00  0.00           C  
ATOM    264  OE1 GLU    15      63.190  31.952  37.137  1.00  0.00           O  
ATOM    265  OE2 GLU    15      64.098  33.365  35.856  1.00  0.00           O  
ATOM    266  C   GLU    15      64.940  36.732  39.295  1.00  0.00           C  
ATOM    267  O   GLU    15      65.333  36.352  40.399  1.00  0.00           O  
ATOM    268  N   ILE    16      65.701  37.431  38.459  1.00  0.00           N  
ATOM    269  H   ILE    16      65.383  37.635  37.522  1.00  0.00           H  
ATOM    270  CA  ILE    16      67.098  37.936  38.677  1.00  0.00           C  
ATOM    271  HA  ILE    16      67.693  37.093  39.030  1.00  0.00           H  
ATOM    272  CB  ILE    16      67.780  38.489  37.353  1.00  0.00           C  
ATOM    273  HB  ILE    16      67.086  39.232  36.961  1.00  0.00           H  
ATOM    274  CG2 ILE    16      69.068  39.201  37.773  1.00  0.00           C  
ATOM    275 HG21 ILE    16      69.790  38.536  38.246  1.00  0.00           H  
ATOM    276 HG22 ILE    16      69.470  39.707  36.895  1.00  0.00           H  
ATOM    277 HG23 ILE    16      68.749  39.965  38.483  1.00  0.00           H  
ATOM    278  CG1 ILE    16      67.918  37.368  36.312  1.00  0.00           C  
ATOM    279 HG12 ILE    16      68.629  36.667  36.752  1.00  0.00           H  
ATOM    280 HG13 ILE    16      66.931  36.938  36.139  1.00  0.00           H  
ATOM    281  CD1 ILE    16      68.410  37.967  34.980  1.00  0.00           C  
ATOM    282 HD11 ILE    16      67.597  38.560  34.561  1.00  0.00           H  
ATOM    283 HD12 ILE    16      69.335  38.530  35.108  1.00  0.00           H  
ATOM    284 HD13 ILE    16      68.644  37.227  34.214  1.00  0.00           H  
ATOM    285  C   ILE    16      67.072  39.003  39.793  1.00  0.00           C  
ATOM    286  O   ILE    16      67.940  38.997  40.702  1.00  0.00           O  
ATOM    287  N   THR    17      66.231  39.990  39.742  1.00  0.00           N  
ATOM    288  H   THR    17      65.534  39.853  39.025  1.00  0.00           H  
ATOM    289  CA  THR    17      66.008  40.986  40.833  1.00  0.00           C  
ATOM    290  HA  THR    17      66.947  41.539  40.873  1.00  0.00           H  
ATOM    291  CB  THR    17      64.925  42.105  40.558  1.00  0.00           C  
ATOM    292  HB  THR    17      63.901  41.739  40.484  1.00  0.00           H  
ATOM    293  CG2 THR    17      64.922  43.192  41.693  1.00  0.00           C  
ATOM    294 HG21 THR    17      64.672  42.744  42.655  1.00  0.00           H  
ATOM    295 HG22 THR    17      65.918  43.629  41.752  1.00  0.00           H  
ATOM    296 HG23 THR    17      64.184  43.967  41.487  1.00  0.00           H  
ATOM    297  OG1 THR    17      65.195  42.830  39.421  1.00  0.00           O  
ATOM    298  HG1 THR    17      65.171  42.189  38.706  1.00  0.00           H  
ATOM    299  C   THR    17      65.721  40.359  42.175  1.00  0.00           C  
ATOM    300  O   THR    17      66.313  40.788  43.154  1.00  0.00           O  
ATOM    301  N   HID    18      64.996  39.286  42.230  1.00  0.00           N  
ATOM    302  H   HID    18      64.628  38.977  41.341  1.00  0.00           H  
ATOM    303  CA  HID    18      64.842  38.477  43.526  1.00  0.00           C  
ATOM    304  HA  HID    18      64.524  39.163  44.311  1.00  0.00           H  
ATOM    305  CB  HID    18      63.714  37.481  43.364  1.00  0.00           C  
ATOM    306  HB2 HID    18      63.821  36.906  42.444  1.00  0.00           H  
ATOM    307  HB3 HID    18      63.843  36.825  44.225  1.00  0.00           H  
ATOM    308  CG  HID    18      62.337  38.077  43.452  1.00  0.00           C  
ATOM    309  ND1 HID    18      61.757  38.812  42.473  1.00  0.00           N  
ATOM    310  HD1 HID    18      62.298  39.103  41.671  1.00  0.00           H  
ATOM    311  CE1 HID    18      60.500  38.977  42.855  1.00  0.00           C  
ATOM    312  HE1 HID    18      59.813  39.541  42.242  1.00  0.00           H  
ATOM    313  NE2 HID    18      60.264  38.415  44.012  1.00  0.00           N  
ATOM    314  CD2 HID    18      61.425  37.886  44.473  1.00  0.00           C  
ATOM    315  HD2 HID    18      61.578  37.223  45.311  1.00  0.00           H  
ATOM    316  C   HID    18      66.081  37.676  43.878  1.00  0.00           C  
ATOM    317  O   HID    18      66.535  37.644  45.024  1.00  0.00           O  
ATOM    318  N   GLY    19      66.654  37.009  42.858  1.00  0.00           N  
ATOM    319  H   GLY    19      66.170  37.117  41.978  1.00  0.00           H  
ATOM    320  CA  GLY    19      67.854  36.162  42.983  1.00  0.00           C  
ATOM    321  HA2 GLY    19      67.585  35.354  43.664  1.00  0.00           H  
ATOM    322  HA3 GLY    19      68.017  35.736  41.993  1.00  0.00           H  
ATOM    323  C   GLY    19      69.104  36.959  43.565  1.00  0.00           C  
ATOM    324  O   GLY    19      69.702  36.471  44.461  1.00  0.00           O  
ATOM    325  N   ARG    20      69.417  38.155  43.094  1.00  0.00           N  
ATOM    326  H   ARG    20      68.867  38.465  42.306  1.00  0.00           H  
ATOM    327  CA  ARG    20      70.449  39.102  43.610  1.00  0.00           C  
ATOM    328  HA  ARG    20      71.451  38.676  43.657  1.00  0.00           H  
ATOM    329  CB  ARG    20      70.611  40.243  42.686  1.00  0.00           C  
ATOM    330  HB2 ARG    20      69.595  40.598  42.512  1.00  0.00           H  
ATOM    331  HB3 ARG    20      71.231  41.010  43.150  1.00  0.00           H  
ATOM    332  CG  ARG    20      71.145  39.859  41.307  1.00  0.00           C  
ATOM    333  HG2 ARG    20      72.190  39.552  41.358  1.00  0.00           H  
ATOM    334  HG3 ARG    20      70.589  38.981  40.978  1.00  0.00           H  
ATOM    335  CD  ARG    20      70.959  40.938  40.257  1.00  0.00           C  
ATOM    336  HD2 ARG    20      69.895  40.986  40.027  1.00  0.00           H  
ATOM    337  HD3 ARG    20      71.284  41.797  40.845  1.00  0.00           H  
ATOM    338  NE  ARG    20      71.808  40.945  39.053  1.00  0.00           N  
ATOM    339  HE  ARG    20      72.574  40.289  38.997  1.00  0.00           H  
ATOM    340  CZ  ARG    20      71.664  41.576  37.887  1.00  0.00           C  
ATOM    341  NH1 ARG    20      70.916  42.630  37.753  1.00  0.00           N  
ATOM    342 HH11 ARG    20      70.212  42.723  38.470  1.00  0.00           H  
ATOM    343 HH12 ARG    20      70.711  42.953  36.818  1.00  0.00           H  
ATOM    344  NH2 ARG    20      72.212  41.212  36.803  1.00  0.00           N  
ATOM    345 HH21 ARG    20      72.555  40.263  36.852  1.00  0.00           H  
ATOM    346 HH22 ARG    20      72.072  41.773  35.975  1.00  0.00           H  
ATOM    347  C   ARG    20      70.289  39.486  45.091  1.00  0.00           C  
ATOM    348  O   ARG    20      71.329  39.432  45.775  1.00  0.00           O  
ATOM    349  N   VAL    21      69.079  39.814  45.504  1.00  0.00           N  
ATOM    350  H   VAL    21      68.391  39.851  44.766  1.00  0.00           H  
ATOM    351  CA  VAL    21      68.699  40.114  46.849  1.00  0.00           C  
ATOM    352  HA  VAL    21      69.328  40.927  47.211  1.00  0.00           H  
ATOM    353  CB  VAL    21      67.215  40.581  46.850  1.00  0.00           C  
ATOM    354  HB  VAL    21      66.648  39.970  46.147  1.00  0.00           H  
ATOM    355  CG1 VAL    21      66.472  40.740  48.224  1.00  0.00           C  
ATOM    356 HG11 VAL    21      66.891  41.416  48.971  1.00  0.00           H  
ATOM    357 HG12 VAL    21      65.421  40.974  48.056  1.00  0.00           H  
ATOM    358 HG13 VAL    21      66.512  39.830  48.822  1.00  0.00           H  
ATOM    359  CG2 VAL    21      67.111  41.948  46.148  1.00  0.00           C  
ATOM    360 HG21 VAL    21      67.783  41.988  45.290  1.00  0.00           H  
ATOM    361 HG22 VAL    21      66.192  42.083  45.577  1.00  0.00           H  
ATOM    362 HG23 VAL    21      67.276  42.699  46.920  1.00  0.00           H  
ATOM    363  C   VAL    21      68.869  38.813  47.702  1.00  0.00           C  
ATOM    364  O   VAL    21      69.570  38.851  48.778  1.00  0.00           O  
ATOM    365  N   ALA    22      68.168  37.739  47.354  1.00  0.00           N  
ATOM    366  H   ALA    22      67.664  37.719  46.479  1.00  0.00           H  
ATOM    367  CA  ALA    22      68.354  36.505  48.039  1.00  0.00           C  
ATOM    368  HA  ALA    22      68.000  36.699  49.052  1.00  0.00           H  
ATOM    369  CB  ALA    22      67.528  35.353  47.401  1.00  0.00           C  
ATOM    370  HB1 ALA    22      66.468  35.590  47.303  1.00  0.00           H  
ATOM    371  HB2 ALA    22      67.870  34.997  46.429  1.00  0.00           H  
ATOM    372  HB3 ALA    22      67.640  34.496  48.065  1.00  0.00           H  
ATOM    373  C   ALA    22      69.870  36.100  48.129  1.00  0.00           C  
ATOM    374  O   ALA    22      70.273  35.757  49.237  1.00  0.00           O  
ATOM    375  N   MET    23      70.699  36.267  47.096  1.00  0.00           N  
ATOM    376  H   MET    23      70.324  36.592  46.217  1.00  0.00           H  
ATOM    377  CA  MET    23      72.114  35.903  47.136  1.00  0.00           C  
ATOM    378  HA  MET    23      72.275  34.831  47.245  1.00  0.00           H  
ATOM    379  CB  MET    23      72.687  36.187  45.663  1.00  0.00           C  
ATOM    380  HB2 MET    23      72.068  36.952  45.194  1.00  0.00           H  
ATOM    381  HB3 MET    23      73.690  36.608  45.728  1.00  0.00           H  
ATOM    382  CG  MET    23      72.670  35.014  44.752  1.00  0.00           C  
ATOM    383  HG2 MET    23      73.210  34.234  45.289  1.00  0.00           H  
ATOM    384  HG3 MET    23      71.634  34.736  44.557  1.00  0.00           H  
ATOM    385  SD  MET    23      73.600  35.020  43.195  1.00  0.00           S  
ATOM    386  CE  MET    23      72.692  36.387  42.346  1.00  0.00           C  
ATOM    387  HE1 MET    23      71.653  36.331  42.669  1.00  0.00           H  
ATOM    388  HE2 MET    23      73.053  37.317  42.784  1.00  0.00           H  
ATOM    389  HE3 MET    23      72.909  36.340  41.279  1.00  0.00           H  
ATOM    390  C   MET    23      72.907  36.759  48.100  1.00  0.00           C  
ATOM    391  O   MET    23      73.780  36.216  48.775  1.00  0.00           O  
ATOM    392  N   LEU    24      72.649  38.063  48.179  1.00  0.00           N  
ATOM    393  H   LEU    24      71.829  38.312  47.646  1.00  0.00           H  
ATOM    394  CA  LEU    24      73.382  38.933  49.078  1.00  0.00           C  
ATOM    395  HA  LEU    24      74.449  38.710  49.100  1.00  0.00           H  
ATOM    396  CB  LEU    24      73.267  40.387  48.668  1.00  0.00           C  
ATOM    397  HB2 LEU    24      73.325  40.504  47.585  1.00  0.00           H  
ATOM    398  HB3 LEU    24      72.253  40.672  48.948  1.00  0.00           H  
ATOM    399  CG  LEU    24      74.266  41.346  49.251  1.00  0.00           C  
ATOM    400  HG  LEU    24      74.185  41.171  50.324  1.00  0.00           H  
ATOM    401  CD1 LEU    24      75.674  41.149  48.788  1.00  0.00           C  
ATOM    402 HD11 LEU    24      76.440  41.879  49.053  1.00  0.00           H  
ATOM    403 HD12 LEU    24      76.038  40.171  49.103  1.00  0.00           H  
ATOM    404 HD13 LEU    24      75.673  41.160  47.698  1.00  0.00           H  
ATOM    405  CD2 LEU    24      73.855  42.801  48.900  1.00  0.00           C  
ATOM    406 HD21 LEU    24      73.971  43.051  47.846  1.00  0.00           H  
ATOM    407 HD22 LEU    24      72.790  42.987  49.038  1.00  0.00           H  
ATOM    408 HD23 LEU    24      74.528  43.492  49.408  1.00  0.00           H  
ATOM    409  C   LEU    24      73.081  38.684  50.600  1.00  0.00           C  
ATOM    410  O   LEU    24      73.986  38.690  51.443  1.00  0.00           O  
ATOM    411  N   ALA    25      71.809  38.377  50.894  1.00  0.00           N  
ATOM    412  H   ALA    25      71.134  38.538  50.161  1.00  0.00           H  
ATOM    413  CA  ALA    25      71.381  37.850  52.202  1.00  0.00           C  
ATOM    414  HA  ALA    25      71.649  38.492  53.042  1.00  0.00           H  
ATOM    415  CB  ALA    25      69.830  37.926  52.146  1.00  0.00           C  
ATOM    416  HB1 ALA    25      69.480  37.609  53.129  1.00  0.00           H  
ATOM    417  HB2 ALA    25      69.463  38.937  51.970  1.00  0.00           H  
ATOM    418  HB3 ALA    25      69.377  37.367  51.328  1.00  0.00           H  
ATOM    419  C   ALA    25      71.937  36.398  52.460  1.00  0.00           C  
ATOM    420  O   ALA    25      71.935  35.964  53.583  1.00  0.00           O  
ATOM    421  N   SER    26      72.259  35.637  51.469  1.00  0.00           N  
ATOM    422  H   SER    26      72.195  36.038  50.544  1.00  0.00           H  
ATOM    423  CA  SER    26      72.769  34.271  51.579  1.00  0.00           C  
ATOM    424  HA  SER    26      72.282  33.831  52.449  1.00  0.00           H  
ATOM    425  CB  SER    26      72.334  33.494  50.342  1.00  0.00           C  
ATOM    426  HB2 SER    26      72.594  33.934  49.379  1.00  0.00           H  
ATOM    427  HB3 SER    26      72.711  32.473  50.409  1.00  0.00           H  
ATOM    428  OG  SER    26      70.967  33.460  50.329  1.00  0.00           O  
ATOM    429  HG  SER    26      70.692  34.358  50.128  1.00  0.00           H  
ATOM    430  C   SER    26      74.289  34.144  51.753  1.00  0.00           C  
ATOM    431  O   SER    26      74.723  33.253  52.497  1.00  0.00           O  
ATOM    432  N   LEU    27      75.080  35.032  51.190  1.00  0.00           N  
ATOM    433  H   LEU    27      74.682  35.617  50.469  1.00  0.00           H  
ATOM    434  CA  LEU    27      76.452  35.385  51.706  1.00  0.00           C  
ATOM    435  HA  LEU    27      76.891  34.403  51.881  1.00  0.00           H  
ATOM    436  CB  LEU    27      77.296  36.173  50.659  1.00  0.00           C  
ATOM    437  HB2 LEU    27      77.144  35.716  49.681  1.00  0.00           H  
ATOM    438  HB3 LEU    27      76.848  37.161  50.550  1.00  0.00           H  
ATOM    439  CG  LEU    27      78.777  36.306  50.877  1.00  0.00           C  
ATOM    440  HG  LEU    27      78.943  36.763  51.853  1.00  0.00           H  
ATOM    441  CD1 LEU    27      79.448  34.949  51.036  1.00  0.00           C  
ATOM    442 HD11 LEU    27      79.244  34.403  50.114  1.00  0.00           H  
ATOM    443 HD12 LEU    27      80.525  35.068  51.160  1.00  0.00           H  
ATOM    444 HD13 LEU    27      79.072  34.475  51.942  1.00  0.00           H  
ATOM    445  CD2 LEU    27      79.628  37.040  49.923  1.00  0.00           C  
ATOM    446 HD21 LEU    27      80.670  37.141  50.227  1.00  0.00           H  
ATOM    447 HD22 LEU    27      79.587  36.463  48.999  1.00  0.00           H  
ATOM    448 HD23 LEU    27      79.259  38.054  49.767  1.00  0.00           H  
ATOM    449  C   LEU    27      76.350  35.996  53.087  1.00  0.00           C  
ATOM    450  O   LEU    27      77.237  35.764  53.899  1.00  0.00           O  
ATOM    451  N   GLY    28      75.308  36.752  53.354  1.00  0.00           N  
ATOM    452  H   GLY    28      74.627  36.887  52.621  1.00  0.00           H  
ATOM    453  CA  GLY    28      75.134  37.364  54.693  1.00  0.00           C  
ATOM    454  HA2 GLY    28      75.972  38.053  54.794  1.00  0.00           H  
ATOM    455  HA3 GLY    28      74.225  37.961  54.758  1.00  0.00           H  
ATOM    456  C   GLY    28      75.115  36.258  55.846  1.00  0.00           C  
ATOM    457  O   GLY    28      76.014  36.204  56.697  1.00  0.00           O  
ATOM    458  N   PHE    29      74.172  35.379  55.828  1.00  0.00           N  
ATOM    459  H   PHE    29      73.730  35.314  54.923  1.00  0.00           H  
ATOM    460  CA  PHE    29      73.938  34.564  57.032  1.00  0.00           C  
ATOM    461  HA  PHE    29      74.034  35.286  57.843  1.00  0.00           H  
ATOM    462  CB  PHE    29      72.510  34.032  57.029  1.00  0.00           C  
ATOM    463  HB2 PHE    29      72.368  33.724  58.065  1.00  0.00           H  
ATOM    464  HB3 PHE    29      71.894  34.878  56.725  1.00  0.00           H  
ATOM    465  CG  PHE    29      72.306  32.934  55.993  1.00  0.00           C  
ATOM    466  CD1 PHE    29      72.802  31.639  56.278  1.00  0.00           C  
ATOM    467  HD1 PHE    29      73.393  31.486  57.169  1.00  0.00           H  
ATOM    468  CE1 PHE    29      72.568  30.630  55.360  1.00  0.00           C  
ATOM    469  HE1 PHE    29      72.895  29.616  55.537  1.00  0.00           H  
ATOM    470  CZ  PHE    29      71.746  30.850  54.235  1.00  0.00           C  
ATOM    471  HZ  PHE    29      71.560  29.955  53.660  1.00  0.00           H  
ATOM    472  CE2 PHE    29      71.185  32.074  53.974  1.00  0.00           C  
ATOM    473  HE2 PHE    29      70.475  32.199  53.170  1.00  0.00           H  
ATOM    474  CD2 PHE    29      71.489  33.139  54.856  1.00  0.00           C  
ATOM    475  HD2 PHE    29      71.231  34.155  54.597  1.00  0.00           H  
ATOM    476  C   PHE    29      74.995  33.492  57.208  1.00  0.00           C  
ATOM    477  O   PHE    29      75.122  32.950  58.332  1.00  0.00           O  
ATOM    478  N   ILE    30      75.798  33.167  56.163  1.00  0.00           N  
ATOM    479  H   ILE    30      75.546  33.452  55.228  1.00  0.00           H  
ATOM    480  CA  ILE    30      76.851  32.198  56.256  1.00  0.00           C  
ATOM    481  HA  ILE    30      76.420  31.452  56.923  1.00  0.00           H  
ATOM    482  CB  ILE    30      77.031  31.381  54.975  1.00  0.00           C  
ATOM    483  HB  ILE    30      77.306  32.090  54.195  1.00  0.00           H  
ATOM    484  CG2 ILE    30      78.237  30.407  55.146  1.00  0.00           C  
ATOM    485 HG21 ILE    30      79.147  31.007  55.124  1.00  0.00           H  
ATOM    486 HG22 ILE    30      78.169  29.993  56.152  1.00  0.00           H  
ATOM    487 HG23 ILE    30      78.298  29.632  54.382  1.00  0.00           H  
ATOM    488  CG1 ILE    30      75.689  30.590  54.593  1.00  0.00           C  
ATOM    489 HG12 ILE    30      75.260  30.021  55.418  1.00  0.00           H  
ATOM    490 HG13 ILE    30      74.888  31.218  54.202  1.00  0.00           H  
ATOM    491  CD1 ILE    30      75.733  29.583  53.338  1.00  0.00           C  
ATOM    492 HD11 ILE    30      74.752  29.138  53.175  1.00  0.00           H  
ATOM    493 HD12 ILE    30      76.049  30.229  52.519  1.00  0.00           H  
ATOM    494 HD13 ILE    30      76.517  28.844  53.503  1.00  0.00           H  
ATOM    495  C   ILE    30      78.163  32.796  56.823  1.00  0.00           C  
ATOM    496  O   ILE    30      78.674  32.178  57.767  1.00  0.00           O  
ATOM    497  N   VAL    31      78.627  33.953  56.294  1.00  0.00           N  
ATOM    498  H   VAL    31      78.120  34.481  55.598  1.00  0.00           H  
ATOM    499  CA  VAL    31      79.914  34.458  56.793  1.00  0.00           C  
ATOM    500  HA  VAL    31      80.596  33.619  56.929  1.00  0.00           H  
ATOM    501  CB  VAL    31      80.541  35.305  55.703  1.00  0.00           C  
ATOM    502  HB  VAL    31      79.784  35.973  55.293  1.00  0.00           H  
ATOM    503  CG1 VAL    31      81.656  36.195  56.202  1.00  0.00           C  
ATOM    504 HG11 VAL    31      82.384  35.639  56.793  1.00  0.00           H  
ATOM    505 HG12 VAL    31      82.233  36.637  55.389  1.00  0.00           H  
ATOM    506 HG13 VAL    31      81.266  36.980  56.850  1.00  0.00           H  
ATOM    507  CG2 VAL    31      81.047  34.498  54.550  1.00  0.00           C  
ATOM    508 HG21 VAL    31      80.219  33.954  54.096  1.00  0.00           H  
ATOM    509 HG22 VAL    31      81.426  35.233  53.840  1.00  0.00           H  
ATOM    510 HG23 VAL    31      81.732  33.844  55.091  1.00  0.00           H  
ATOM    511  C   VAL    31      79.768  35.085  58.139  1.00  0.00           C  
ATOM    512  O   VAL    31      80.646  34.926  58.992  1.00  0.00           O  
ATOM    513  N   GLN    32      78.581  35.683  58.454  1.00  0.00           N  
ATOM    514  H   GLN    32      77.938  35.709  57.676  1.00  0.00           H  
ATOM    515  CA  GLN    32      78.237  36.183  59.825  1.00  0.00           C  
ATOM    516  HA  GLN    32      79.011  36.928  60.009  1.00  0.00           H  
ATOM    517  CB  GLN    32      76.864  36.774  59.878  1.00  0.00           C  
ATOM    518  HB2 GLN    32      76.896  37.388  58.978  1.00  0.00           H  
ATOM    519  HB3 GLN    32      76.108  35.991  59.816  1.00  0.00           H  
ATOM    520  CG  GLN    32      76.669  37.606  61.147  1.00  0.00           C  
ATOM    521  HG2 GLN    32      77.016  36.985  61.973  1.00  0.00           H  
ATOM    522  HG3 GLN    32      77.264  38.504  60.979  1.00  0.00           H  
ATOM    523  CD  GLN    32      75.203  37.928  61.344  1.00  0.00           C  
ATOM    524  OE1 GLN    32      74.485  37.734  60.414  1.00  0.00           O  
ATOM    525  NE2 GLN    32      74.651  38.295  62.460  1.00  0.00           N  
ATOM    526 HE21 GLN    32      73.646  38.382  62.410  1.00  0.00           H  
ATOM    527 HE22 GLN    32      75.279  38.538  63.214  1.00  0.00           H  
ATOM    528  C   GLN    32      78.305  35.123  60.956  1.00  0.00           C  
ATOM    529  O   GLN    32      78.979  35.276  61.970  1.00  0.00           O  
ATOM    530  N   GLU    33      77.765  33.899  60.707  1.00  0.00           N  
ATOM    531  H   GLU    33      77.233  33.774  59.857  1.00  0.00           H  
ATOM    532  CA  GLU    33      78.013  32.766  61.558  1.00  0.00           C  
ATOM    533  HA  GLU    33      77.933  33.113  62.588  1.00  0.00           H  
ATOM    534  CB  GLU    33      76.934  31.681  61.421  1.00  0.00           C  
ATOM    535  HB2 GLU    33      75.961  32.163  61.329  1.00  0.00           H  
ATOM    536  HB3 GLU    33      77.193  31.274  60.444  1.00  0.00           H  
ATOM    537  CG  GLU    33      76.777  30.506  62.333  1.00  0.00           C  
ATOM    538  HG2 GLU    33      76.252  29.742  61.759  1.00  0.00           H  
ATOM    539  HG3 GLU    33      77.773  30.098  62.505  1.00  0.00           H  
ATOM    540  CD  GLU    33      76.035  30.701  63.655  1.00  0.00           C  
ATOM    541  OE1 GLU    33      76.722  30.450  64.680  1.00  0.00           O  
ATOM    542  OE2 GLU    33      74.840  31.068  63.671  1.00  0.00           O  
ATOM    543  C   GLU    33      79.409  32.144  61.473  1.00  0.00           C  
ATOM    544  O   GLU    33      79.966  31.791  62.521  1.00  0.00           O  
ATOM    545  N   GLN    34      80.080  32.201  60.318  1.00  0.00           N  
ATOM    546  H   GLN    34      79.558  32.392  59.475  1.00  0.00           H  
ATOM    547  CA  GLN    34      81.488  31.866  60.237  1.00  0.00           C  
ATOM    548  HA  GLN    34      81.602  30.818  60.512  1.00  0.00           H  
ATOM    549  CB  GLN    34      82.089  32.007  58.821  1.00  0.00           C  
ATOM    550  HB2 GLN    34      81.424  31.468  58.147  1.00  0.00           H  
ATOM    551  HB3 GLN    34      82.309  33.062  58.656  1.00  0.00           H  
ATOM    552  CG  GLN    34      83.422  31.227  58.658  1.00  0.00           C  
ATOM    553  HG2 GLN    34      84.122  31.591  59.410  1.00  0.00           H  
ATOM    554  HG3 GLN    34      83.225  30.174  58.859  1.00  0.00           H  
ATOM    555  CD  GLN    34      84.142  31.370  57.280  1.00  0.00           C  
ATOM    556  OE1 GLN    34      83.547  31.530  56.225  1.00  0.00           O  
ATOM    557  NE2 GLN    34      85.456  31.323  57.235  1.00  0.00           N  
ATOM    558 HE21 GLN    34      86.047  31.433  56.424  1.00  0.00           H  
ATOM    559 HE22 GLN    34      85.909  31.098  58.109  1.00  0.00           H  
ATOM    560  C   GLN    34      82.312  32.659  61.268  1.00  0.00           C  
ATOM    561  O   GLN    34      83.150  32.110  62.078  1.00  0.00           O  
ATOM    562  N   LEU    35      82.271  33.971  61.099  1.00  0.00           N  
ATOM    563  H   LEU    35      81.714  34.330  60.338  1.00  0.00           H  
ATOM    564  CA  LEU    35      83.148  34.866  61.811  1.00  0.00           C  
ATOM    565  HA  LEU    35      84.171  34.489  61.829  1.00  0.00           H  
ATOM    566  CB  LEU    35      83.217  36.149  61.023  1.00  0.00           C  
ATOM    567  HB2 LEU    35      82.207  36.525  60.862  1.00  0.00           H  
ATOM    568  HB3 LEU    35      83.878  36.760  61.638  1.00  0.00           H  
ATOM    569  CG  LEU    35      84.060  36.164  59.705  1.00  0.00           C  
ATOM    570  HG  LEU    35      83.554  35.585  58.933  1.00  0.00           H  
ATOM    571  CD1 LEU    35      84.315  37.584  59.321  1.00  0.00           C  
ATOM    572 HD11 LEU    35      85.013  38.079  59.997  1.00  0.00           H  
ATOM    573 HD12 LEU    35      84.771  37.618  58.332  1.00  0.00           H  
ATOM    574 HD13 LEU    35      83.349  38.074  59.203  1.00  0.00           H  
ATOM    575  CD2 LEU    35      85.440  35.569  60.054  1.00  0.00           C  
ATOM    576 HD21 LEU    35      85.711  36.090  60.972  1.00  0.00           H  
ATOM    577 HD22 LEU    35      85.274  34.495  60.142  1.00  0.00           H  
ATOM    578 HD23 LEU    35      86.181  35.704  59.266  1.00  0.00           H  
ATOM    579  C   LEU    35      82.780  35.206  63.215  1.00  0.00           C  
ATOM    580  O   LEU    35      83.631  35.522  64.061  1.00  0.00           O  
ATOM    581  N   GLN    36      81.492  35.399  63.507  1.00  0.00           N  
ATOM    582  H   GLN    36      80.761  35.364  62.812  1.00  0.00           H  
ATOM    583  CA  GLN    36      81.088  36.032  64.756  1.00  0.00           C  
ATOM    584  HA  GLN    36      81.856  36.075  65.529  1.00  0.00           H  
ATOM    585  CB  GLN    36      80.773  37.498  64.304  1.00  0.00           C  
ATOM    586  HB2 GLN    36      80.249  37.488  63.348  1.00  0.00           H  
ATOM    587  HB3 GLN    36      80.154  38.003  65.045  1.00  0.00           H  
ATOM    588  CG  GLN    36      82.031  38.319  64.186  1.00  0.00           C  
ATOM    589  HG2 GLN    36      82.532  37.983  63.278  1.00  0.00           H  
ATOM    590  HG3 GLN    36      81.715  39.323  63.901  1.00  0.00           H  
ATOM    591  CD  GLN    36      82.952  38.428  65.433  1.00  0.00           C  
ATOM    592  OE1 GLN    36      82.525  38.390  66.570  1.00  0.00           O  
ATOM    593  NE2 GLN    36      84.224  38.625  65.235  1.00  0.00           N  
ATOM    594 HE21 GLN    36      84.742  38.722  66.097  1.00  0.00           H  
ATOM    595 HE22 GLN    36      84.672  38.444  64.348  1.00  0.00           H  
ATOM    596  C   GLN    36      79.912  35.370  65.440  1.00  0.00           C  
ATOM    597  O   GLN    36      79.429  35.831  66.484  1.00  0.00           O  
ATOM    598  N   ASP    37      79.407  34.244  64.875  1.00  0.00           N  
ATOM    599  H   ASP    37      79.738  34.009  63.950  1.00  0.00           H  
ATOM    600  CA  ASP    37      78.571  33.259  65.515  1.00  0.00           C  
ATOM    601  HA  ASP    37      78.453  32.458  64.784  1.00  0.00           H  
ATOM    602  CB  ASP    37      79.189  32.463  66.681  1.00  0.00           C  
ATOM    603  HB2 ASP    37      79.240  33.088  67.573  1.00  0.00           H  
ATOM    604  HB3 ASP    37      78.487  31.643  66.829  1.00  0.00           H  
ATOM    605  CG  ASP    37      80.608  31.856  66.566  1.00  0.00           C  
ATOM    606  OD1 ASP    37      81.502  32.128  65.694  1.00  0.00           O  
ATOM    607  OD2 ASP    37      80.789  30.986  67.447  1.00  0.00           O  
ATOM    608  C   ASP    37      77.197  33.846  65.872  1.00  0.00           C  
ATOM    609  O   ASP    37      76.560  33.485  66.843  1.00  0.00           O  
ATOM    610  N   TYR    38      76.691  34.777  65.045  1.00  0.00           N  
ATOM    611  H   TYR    38      77.131  35.136  64.209  1.00  0.00           H  
ATOM    612  CA  TYR    38      75.404  35.405  65.242  1.00  0.00           C  
ATOM    613  HA  TYR    38      74.881  34.823  66.001  1.00  0.00           H  
ATOM    614  CB  TYR    38      75.508  36.845  65.689  1.00  0.00           C  
ATOM    615  HB2 TYR    38      76.080  37.391  64.938  1.00  0.00           H  
ATOM    616  HB3 TYR    38      74.493  37.237  65.641  1.00  0.00           H  
ATOM    617  CG  TYR    38      76.132  37.113  67.091  1.00  0.00           C  
ATOM    618  CD1 TYR    38      75.492  36.817  68.366  1.00  0.00           C  
ATOM    619  HD1 TYR    38      74.568  36.258  68.370  1.00  0.00           H  
ATOM    620  CE1 TYR    38      76.210  37.074  69.588  1.00  0.00           C  
ATOM    621  HE1 TYR    38      75.792  36.651  70.489  1.00  0.00           H  
ATOM    622  CZ  TYR    38      77.386  37.885  69.543  1.00  0.00           C  
ATOM    623  OH  TYR    38      77.926  38.272  70.726  1.00  0.00           O  
ATOM    624  HH  TYR    38      77.779  37.586  71.381  1.00  0.00           H  
ATOM    625  CE2 TYR    38      77.900  38.365  68.307  1.00  0.00           C  
ATOM    626  HE2 TYR    38      78.745  39.038  68.330  1.00  0.00           H  
ATOM    627  CD2 TYR    38      77.301  37.914  67.128  1.00  0.00           C  
ATOM    628  HD2 TYR    38      77.669  38.314  66.194  1.00  0.00           H  
ATOM    629  C   TYR    38      74.533  35.338  63.949  1.00  0.00           C  
ATOM    630  O   TYR    38      74.985  34.979  62.874  1.00  0.00           O  
ATOM    631  N   SER    39      73.253  35.743  64.061  1.00  0.00           N  
ATOM    632  H   SER    39      72.869  35.736  64.995  1.00  0.00           H  
ATOM    633  CA  SER    39      72.220  35.638  62.951  1.00  0.00           C  
ATOM    634  HA  SER    39      72.470  34.994  62.108  1.00  0.00           H  
ATOM    635  CB  SER    39      71.045  34.835  63.474  1.00  0.00           C  
ATOM    636  HB2 SER    39      71.362  33.839  63.783  1.00  0.00           H  
ATOM    637  HB3 SER    39      70.471  35.332  64.256  1.00  0.00           H  
ATOM    638  OG  SER    39      70.113  34.471  62.493  1.00  0.00           O  
ATOM    639  HG  SER    39      69.779  33.574  62.573  1.00  0.00           H  
ATOM    640  C   SER    39      71.777  36.990  62.317  1.00  0.00           C  
ATOM    641  O   SER    39      71.832  38.093  62.975  1.00  0.00           O  
ATOM    642  N   LEU    40      71.105  36.918  61.180  1.00  0.00           N  
ATOM    643  H   LEU    40      70.853  35.995  60.858  1.00  0.00           H  
ATOM    644  CA  LEU    40      70.359  38.016  60.619  1.00  0.00           C  
ATOM    645  HA  LEU    40      70.987  38.906  60.600  1.00  0.00           H  
ATOM    646  CB  LEU    40      69.995  37.742  59.136  1.00  0.00           C  
ATOM    647  HB2 LEU    40      69.329  36.885  59.040  1.00  0.00           H  
ATOM    648  HB3 LEU    40      69.425  38.551  58.681  1.00  0.00           H  
ATOM    649  CG  LEU    40      71.232  37.514  58.254  1.00  0.00           C  
ATOM    650  HG  LEU    40      71.816  36.693  58.671  1.00  0.00           H  
ATOM    651  CD1 LEU    40      70.672  37.202  56.851  1.00  0.00           C  
ATOM    652 HD11 LEU    40      71.522  36.968  56.210  1.00  0.00           H  
ATOM    653 HD12 LEU    40      69.891  36.456  56.708  1.00  0.00           H  
ATOM    654 HD13 LEU    40      70.464  38.183  56.424  1.00  0.00           H  
ATOM    655  CD2 LEU    40      72.125  38.693  58.079  1.00  0.00           C  
ATOM    656 HD21 LEU    40      72.966  38.374  57.463  1.00  0.00           H  
ATOM    657 HD22 LEU    40      71.677  39.448  57.433  1.00  0.00           H  
ATOM    658 HD23 LEU    40      72.596  39.028  59.002  1.00  0.00           H  
ATOM    659  C   LEU    40      69.213  38.511  61.481  1.00  0.00           C  
ATOM    660  O   LEU    40      68.666  39.612  61.348  1.00  0.00           O  
ATOM    661  N   PHE    41      68.785  37.614  62.434  1.00  0.00           N  
ATOM    662  H   PHE    41      69.416  36.826  62.454  1.00  0.00           H  
ATOM    663  CA  PHE    41      67.743  37.784  63.423  1.00  0.00           C  
ATOM    664  HA  PHE    41      66.949  38.286  62.870  1.00  0.00           H  
ATOM    665  CB  PHE    41      67.030  36.506  63.802  1.00  0.00           C  
ATOM    666  HB2 PHE    41      67.866  35.817  63.918  1.00  0.00           H  
ATOM    667  HB3 PHE    41      66.379  36.617  64.670  1.00  0.00           H  
ATOM    668  CG  PHE    41      66.180  35.773  62.795  1.00  0.00           C  
ATOM    669  CD1 PHE    41      66.709  35.503  61.496  1.00  0.00           C  
ATOM    670  HD1 PHE    41      67.699  35.737  61.134  1.00  0.00           H  
ATOM    671  CE1 PHE    41      65.970  34.817  60.540  1.00  0.00           C  
ATOM    672  HE1 PHE    41      66.314  34.653  59.529  1.00  0.00           H  
ATOM    673  CZ  PHE    41      64.688  34.275  60.847  1.00  0.00           C  
ATOM    674  HZ  PHE    41      64.204  33.801  60.006  1.00  0.00           H  
ATOM    675  CE2 PHE    41      64.121  34.611  62.087  1.00  0.00           C  
ATOM    676  HE2 PHE    41      63.135  34.246  62.331  1.00  0.00           H  
ATOM    677  CD2 PHE    41      64.883  35.307  63.051  1.00  0.00           C  
ATOM    678  HD2 PHE    41      64.463  35.474  64.032  1.00  0.00           H  
ATOM    679  C   PHE    41      68.019  38.703  64.621  1.00  0.00           C  
ATOM    680  O   PHE    41      67.151  38.908  65.434  1.00  0.00           O  
ATOM    681  N   TYR    42      69.280  39.178  64.750  1.00  0.00           N  
ATOM    682  H   TYR    42      69.971  38.806  64.115  1.00  0.00           H  
ATOM    683  CA  TYR    42      69.859  39.925  65.908  1.00  0.00           C  
ATOM    684  HA  TYR    42      69.973  39.296  66.791  1.00  0.00           H  
ATOM    685  CB  TYR    42      71.355  40.259  65.602  1.00  0.00           C  
ATOM    686  HB2 TYR    42      71.822  39.417  65.091  1.00  0.00           H  
ATOM    687  HB3 TYR    42      71.325  41.113  64.925  1.00  0.00           H  
ATOM    688  CG  TYR    42      72.234  40.705  66.757  1.00  0.00           C  
ATOM    689  CD1 TYR    42      72.230  42.019  67.206  1.00  0.00           C  
ATOM    690  HD1 TYR    42      71.535  42.701  66.740  1.00  0.00           H  
ATOM    691  CE1 TYR    42      73.073  42.421  68.307  1.00  0.00           C  
ATOM    692  HE1 TYR    42      73.038  43.467  68.573  1.00  0.00           H  
ATOM    693  CZ  TYR    42      73.834  41.489  69.051  1.00  0.00           C  
ATOM    694  OH  TYR    42      74.558  41.974  70.060  1.00  0.00           O  
ATOM    695  HH  TYR    42      75.156  41.387  70.529  1.00  0.00           H  
ATOM    696  CE2 TYR    42      73.810  40.123  68.634  1.00  0.00           C  
ATOM    697  HE2 TYR    42      74.255  39.382  69.281  1.00  0.00           H  
ATOM    698  CD2 TYR    42      73.078  39.791  67.500  1.00  0.00           C  
ATOM    699  HD2 TYR    42      73.056  38.778  67.128  1.00  0.00           H  
ATOM    700  C   TYR    42      69.060  41.234  66.395  1.00  0.00           C  
ATOM    701  O   TYR    42      69.284  41.746  67.490  1.00  0.00           O  
ATOM    702  N   ASN    43      68.218  41.794  65.497  1.00  0.00           N  
ATOM    703  H   ASN    43      68.040  41.236  64.674  1.00  0.00           H  
ATOM    704  CA  ASN    43      67.407  43.032  65.733  1.00  0.00           C  
ATOM    705  HA  ASN    43      67.487  43.301  66.787  1.00  0.00           H  
ATOM    706  CB  ASN    43      68.046  44.264  64.936  1.00  0.00           C  
ATOM    707  HB2 ASN    43      68.148  43.964  63.893  1.00  0.00           H  
ATOM    708  HB3 ASN    43      67.394  45.129  65.052  1.00  0.00           H  
ATOM    709  CG  ASN    43      69.486  44.574  65.432  1.00  0.00           C  
ATOM    710  OD1 ASN    43      70.534  44.213  64.950  1.00  0.00           O  
ATOM    711  ND2 ASN    43      69.548  45.347  66.460  1.00  0.00           N  
ATOM    712 HD21 ASN    43      70.489  45.698  66.567  1.00  0.00           H  
ATOM    713 HD22 ASN    43      68.793  45.932  66.788  1.00  0.00           H  
ATOM    714  C   ASN    43      65.854  42.870  65.592  1.00  0.00           C  
ATOM    715  O   ASN    43      65.054  43.800  65.663  1.00  0.00           O  
ATOM    716  N   PHE    44      65.453  41.616  65.487  1.00  0.00           N  
ATOM    717  H   PHE    44      66.180  40.960  65.239  1.00  0.00           H  
ATOM    718  CA  PHE    44      64.058  41.115  65.323  1.00  0.00           C  
ATOM    719  HA  PHE    44      63.464  41.768  64.683  1.00  0.00           H  
ATOM    720  CB  PHE    44      64.023  39.729  64.619  1.00  0.00           C  
ATOM    721  HB2 PHE    44      64.747  39.534  63.829  1.00  0.00           H  
ATOM    722  HB3 PHE    44      64.343  39.008  65.371  1.00  0.00           H  
ATOM    723  CG  PHE    44      62.633  39.346  64.056  1.00  0.00           C  
ATOM    724  CD1 PHE    44      61.955  38.271  64.619  1.00  0.00           C  
ATOM    725  HD1 PHE    44      62.321  37.819  65.530  1.00  0.00           H  
ATOM    726  CE1 PHE    44      60.781  37.715  64.084  1.00  0.00           C  
ATOM    727  HE1 PHE    44      60.268  36.884  64.546  1.00  0.00           H  
ATOM    728  CZ  PHE    44      60.274  38.304  62.890  1.00  0.00           C  
ATOM    729  HZ  PHE    44      59.354  37.829  62.582  1.00  0.00           H  
ATOM    730  CE2 PHE    44      61.056  39.330  62.232  1.00  0.00           C  
ATOM    731  HE2 PHE    44      60.679  39.691  61.287  1.00  0.00           H  
ATOM    732  CD2 PHE    44      62.198  39.876  62.833  1.00  0.00           C  
ATOM    733  HD2 PHE    44      62.879  40.556  62.343  1.00  0.00           H  
ATOM    734  C   PHE    44      63.261  40.991  66.629  1.00  0.00           C  
ATOM    735  O   PHE    44      62.028  41.122  66.655  1.00  0.00           O  
ATOM    736  N   ASP    45      63.949  40.876  67.788  1.00  0.00           N  
ATOM    737  H   ASP    45      64.945  40.711  67.790  1.00  0.00           H  
ATOM    738  CA  ASP    45      63.165  40.851  69.102  1.00  0.00           C  
ATOM    739  HA  ASP    45      62.310  40.227  68.842  1.00  0.00           H  
ATOM    740  CB  ASP    45      63.933  40.198  70.248  1.00  0.00           C  
ATOM    741  HB2 ASP    45      64.860  40.770  70.271  1.00  0.00           H  
ATOM    742  HB3 ASP    45      63.400  40.242  71.198  1.00  0.00           H  
ATOM    743  CG  ASP    45      64.260  38.796  69.887  1.00  0.00           C  
ATOM    744  OD1 ASP    45      63.378  38.093  69.400  1.00  0.00           O  
ATOM    745  OD2 ASP    45      65.363  38.301  70.280  1.00  0.00           O  
ATOM    746  C   ASP    45      62.710  42.222  69.481  1.00  0.00           C  
ATOM    747  O   ASP    45      63.502  43.142  69.424  1.00  0.00           O  
ATOM    748  N   GLY    46      61.420  42.310  69.892  1.00  0.00           N  
ATOM    749  H   GLY    46      60.799  41.519  69.799  1.00  0.00           H  
ATOM    750  CA  GLY    46      60.990  43.480  70.662  1.00  0.00           C  
ATOM    751  HA2 GLY    46      60.951  44.323  69.971  1.00  0.00           H  
ATOM    752  HA3 GLY    46      59.946  43.336  70.943  1.00  0.00           H  
ATOM    753  C   GLY    46      61.729  43.955  71.977  1.00  0.00           C  
ATOM    754  O   GLY    46      61.174  44.874  72.680  1.00  0.00           O  
ATOM    755  N   GLN    47      62.820  43.294  72.351  1.00  0.00           N  
ATOM    756  H   GLN    47      63.063  42.490  71.790  1.00  0.00           H  
ATOM    757  CA  GLN    47      63.569  43.760  73.549  1.00  0.00           C  
ATOM    758  HA  GLN    47      62.787  43.952  74.285  1.00  0.00           H  
ATOM    759  CB  GLN    47      64.451  42.648  74.073  1.00  0.00           C  
ATOM    760  HB2 GLN    47      65.034  42.267  73.234  1.00  0.00           H  
ATOM    761  HB3 GLN    47      65.198  43.074  74.742  1.00  0.00           H  
ATOM    762  CG  GLN    47      63.777  41.526  74.746  1.00  0.00           C  
ATOM    763  HG2 GLN    47      64.561  40.930  75.213  1.00  0.00           H  
ATOM    764  HG3 GLN    47      63.018  41.977  75.385  1.00  0.00           H  
ATOM    765  CD  GLN    47      63.048  40.480  73.880  1.00  0.00           C  
ATOM    766  OE1 GLN    47      62.007  40.617  73.239  1.00  0.00           O  
ATOM    767  NE2 GLN    47      63.695  39.327  73.591  1.00  0.00           N  
ATOM    768 HE21 GLN    47      63.283  38.750  72.872  1.00  0.00           H  
ATOM    769 HE22 GLN    47      64.489  39.027  74.139  1.00  0.00           H  
ATOM    770  C   GLN    47      64.304  45.099  73.375  1.00  0.00           C  
ATOM    771  O   GLN    47      64.689  45.440  72.234  1.00  0.00           O  
ATOM    772  N   ILE    48      64.488  45.795  74.452  1.00  0.00           N  
ATOM    773  H   ILE    48      64.018  45.379  75.244  1.00  0.00           H  
ATOM    774  CA  ILE    48      64.976  47.236  74.536  1.00  0.00           C  
ATOM    775  HA  ILE    48      64.279  47.793  73.910  1.00  0.00           H  
ATOM    776  CB  ILE    48      64.797  47.749  75.915  1.00  0.00           C  
ATOM    777  HB  ILE    48      65.407  47.188  76.624  1.00  0.00           H  
ATOM    778  CG2 ILE    48      65.300  49.212  76.013  1.00  0.00           C  
ATOM    779 HG21 ILE    48      66.390  49.194  76.038  1.00  0.00           H  
ATOM    780 HG22 ILE    48      64.994  49.803  75.150  1.00  0.00           H  
ATOM    781 HG23 ILE    48      65.047  49.594  77.001  1.00  0.00           H  
ATOM    782  CG1 ILE    48      63.318  47.684  76.431  1.00  0.00           C  
ATOM    783 HG12 ILE    48      63.119  46.613  76.478  1.00  0.00           H  
ATOM    784 HG13 ILE    48      63.408  48.120  77.426  1.00  0.00           H  
ATOM    785  CD1 ILE    48      62.230  48.317  75.599  1.00  0.00           C  
ATOM    786 HD11 ILE    48      61.985  47.782  74.681  1.00  0.00           H  
ATOM    787 HD12 ILE    48      61.369  48.388  76.263  1.00  0.00           H  
ATOM    788 HD13 ILE    48      62.577  49.324  75.366  1.00  0.00           H  
ATOM    789  C   ILE    48      66.375  47.315  73.924  1.00  0.00           C  
ATOM    790  O   ILE    48      67.214  46.417  74.121  1.00  0.00           O  
ATOM    791  N   SER    49      66.574  48.241  73.001  1.00  0.00           N  
ATOM    792  H   SER    49      65.783  48.789  72.693  1.00  0.00           H  
ATOM    793  CA  SER    49      67.747  48.347  72.031  1.00  0.00           C  
ATOM    794  HA  SER    49      67.741  47.420  71.458  1.00  0.00           H  
ATOM    795  CB  SER    49      67.613  49.483  71.039  1.00  0.00           C  
ATOM    796  HB2 SER    49      67.874  50.404  71.561  1.00  0.00           H  
ATOM    797  HB3 SER    49      68.255  49.306  70.177  1.00  0.00           H  
ATOM    798  OG  SER    49      66.283  49.496  70.629  1.00  0.00           O  
ATOM    799  HG  SER    49      66.199  48.975  69.827  1.00  0.00           H  
ATOM    800  C   SER    49      69.097  48.395  72.814  1.00  0.00           C  
ATOM    801  O   SER    49      69.185  48.815  73.954  1.00  0.00           O  
ATOM    802  N   GLY    50      70.175  48.089  72.021  1.00  0.00           N  
ATOM    803  H   GLY    50      70.060  47.920  71.032  1.00  0.00           H  
ATOM    804  CA  GLY    50      71.600  48.338  72.471  1.00  0.00           C  
ATOM    805  HA2 GLY    50      71.585  49.196  73.144  1.00  0.00           H  
ATOM    806  HA3 GLY    50      71.925  47.377  72.871  1.00  0.00           H  
ATOM    807  C   GLY    50      72.523  48.681  71.347  1.00  0.00           C  
ATOM    808  O   GLY    50      72.012  49.071  70.340  1.00  0.00           O  
ATOM    809  N   PRO    51      73.886  48.547  71.427  1.00  0.00           N  
ATOM    810  CD  PRO    51      74.622  48.129  72.564  1.00  0.00           C  
ATOM    811  HD2 PRO    51      74.300  47.148  72.915  1.00  0.00           H  
ATOM    812  HD3 PRO    51      74.401  48.818  73.379  1.00  0.00           H  
ATOM    813  CG  PRO    51      76.092  48.130  72.241  1.00  0.00           C  
ATOM    814  HG2 PRO    51      76.522  47.223  71.816  1.00  0.00           H  
ATOM    815  HG3 PRO    51      76.646  48.478  73.112  1.00  0.00           H  
ATOM    816  CB  PRO    51      76.149  49.177  71.176  1.00  0.00           C  
ATOM    817  HB2 PRO    51      76.896  48.889  70.436  1.00  0.00           H  
ATOM    818  HB3 PRO    51      76.392  50.141  71.623  1.00  0.00           H  
ATOM    819  CA  PRO    51      74.791  49.165  70.437  1.00  0.00           C  
ATOM    820  HA  PRO    51      74.547  50.190  70.157  1.00  0.00           H  
ATOM    821  C   PRO    51      74.952  48.454  69.033  1.00  0.00           C  
ATOM    822  O   PRO    51      74.699  47.279  68.894  1.00  0.00           O  
ATOM    823  N   ALA    52      75.439  49.198  67.956  1.00  0.00           N  
ATOM    824  H   ALA    52      75.578  50.198  67.987  1.00  0.00           H  
ATOM    825  CA  ALA    52      75.722  48.544  66.723  1.00  0.00           C  
ATOM    826  HA  ALA    52      74.902  47.828  66.684  1.00  0.00           H  
ATOM    827  CB  ALA    52      75.696  49.637  65.668  1.00  0.00           C  
ATOM    828  HB1 ALA    52      76.046  49.303  64.691  1.00  0.00           H  
ATOM    829  HB2 ALA    52      74.787  50.237  65.659  1.00  0.00           H  
ATOM    830  HB3 ALA    52      76.519  50.306  65.919  1.00  0.00           H  
ATOM    831  C   ALA    52      77.004  47.656  66.789  1.00  0.00           C  
ATOM    832  O   ALA    52      77.970  48.007  67.463  1.00  0.00           O  
ATOM    833  N   ILE    53      76.959  46.485  66.135  1.00  0.00           N  
ATOM    834  H   ILE    53      76.163  46.283  65.547  1.00  0.00           H  
ATOM    835  CA  ILE    53      77.989  45.458  66.088  1.00  0.00           C  
ATOM    836  HA  ILE    53      78.706  45.758  66.852  1.00  0.00           H
[truncated: 1,260,916 more chars]
