# Supplementary material for: Structure of the stress-related LHCSR1 complex determined by an integrated computational strategy
Source: Commun Biol. 2022 Feb 17;5:145. doi: 10.1038/s42003-022-03083-8 (PMC8854571; doi:10.1038/s42003-022-03083-8)
Supplement: Supplementary file 4 — Supplementary Data 1 [file 42003_2022_3083_MOESM4_ESM.zip › Sampled_Clu4.pdb]

CRYST1  114.211  106.511  101.199  90.00  90.00  90.00               1
MODEL     1
ATOM      1  N   SER     1      63.382  49.774  31.405  1.00  0.00           N  
ATOM      2  H1  SER     1      62.541  50.329  31.336  1.00  0.00           H  
ATOM      3  H2  SER     1      63.472  49.186  30.589  1.00  0.00           H  
ATOM      4  H3  SER     1      64.176  50.373  31.587  1.00  0.00           H  
ATOM      5  CA  SER     1      63.332  48.788  32.467  1.00  0.00           C  
ATOM      6  HA  SER     1      64.043  47.977  32.312  1.00  0.00           H  
ATOM      7  CB  SER     1      63.692  49.475  33.826  1.00  0.00           C  
ATOM      8  HB2 SER     1      64.750  49.727  33.897  1.00  0.00           H  
ATOM      9  HB3 SER     1      63.140  50.396  34.012  1.00  0.00           H  
ATOM     10  OG  SER     1      63.412  48.623  34.942  1.00  0.00           O  
ATOM     11  HG  SER     1      64.218  48.173  35.206  1.00  0.00           H  
ATOM     12  C   SER     1      61.892  48.198  32.498  1.00  0.00           C  
ATOM     13  O   SER     1      60.928  48.941  32.263  1.00  0.00           O  
ATOM     14  N   PRO     2      61.711  46.891  32.640  1.00  0.00           N  
ATOM     15  CD  PRO     2      62.702  45.858  32.945  1.00  0.00           C  
ATOM     16  HD2 PRO     2      63.230  46.157  33.850  1.00  0.00           H  
ATOM     17  HD3 PRO     2      63.341  45.732  32.071  1.00  0.00           H  
ATOM     18  CG  PRO     2      61.977  44.539  33.169  1.00  0.00           C  
ATOM     19  HG2 PRO     2      61.662  44.473  34.210  1.00  0.00           H  
ATOM     20  HG3 PRO     2      62.619  43.734  32.811  1.00  0.00           H  
ATOM     21  CB  PRO     2      60.772  44.746  32.235  1.00  0.00           C  
ATOM     22  HB2 PRO     2      59.900  44.126  32.443  1.00  0.00           H  
ATOM     23  HB3 PRO     2      61.114  44.524  31.224  1.00  0.00           H  
ATOM     24  CA  PRO     2      60.405  46.257  32.515  1.00  0.00           C  
ATOM     25  HA  PRO     2      59.966  46.550  31.561  1.00  0.00           H  
ATOM     26  C   PRO     2      59.551  46.524  33.730  1.00  0.00           C  
ATOM     27  O   PRO     2      59.923  46.177  34.838  1.00  0.00           O  
ATOM     28  N   ARG     3      58.448  47.238  33.411  1.00  0.00           N  
ATOM     29  H   ARG     3      58.274  47.295  32.418  1.00  0.00           H  
ATOM     30  CA  ARG     3      57.560  47.873  34.388  1.00  0.00           C  
ATOM     31  HA  ARG     3      58.098  47.670  35.314  1.00  0.00           H  
ATOM     32  CB  ARG     3      57.341  49.398  34.187  1.00  0.00           C  
ATOM     33  HB2 ARG     3      56.940  49.586  33.191  1.00  0.00           H  
ATOM     34  HB3 ARG     3      56.594  49.793  34.875  1.00  0.00           H  
ATOM     35  CG  ARG     3      58.683  50.162  34.201  1.00  0.00           C  
ATOM     36  HG2 ARG     3      59.389  49.672  34.871  1.00  0.00           H  
ATOM     37  HG3 ARG     3      59.156  50.260  33.224  1.00  0.00           H  
ATOM     38  CD  ARG     3      58.366  51.581  34.650  1.00  0.00           C  
ATOM     39  HD2 ARG     3      57.604  51.591  35.430  1.00  0.00           H  
ATOM     40  HD3 ARG     3      59.234  52.129  35.019  1.00  0.00           H  
ATOM     41  NE  ARG     3      57.763  52.376  33.490  1.00  0.00           N  
ATOM     42  HE  ARG     3      57.806  51.993  32.556  1.00  0.00           H  
ATOM     43  CZ  ARG     3      57.295  53.609  33.486  1.00  0.00           C  
ATOM     44  NH1 ARG     3      56.727  53.998  32.427  1.00  0.00           N  
ATOM     45 HH11 ARG     3      56.599  54.992  32.297  1.00  0.00           H  
ATOM     46 HH12 ARG     3      56.684  53.414  31.604  1.00  0.00           H  
ATOM     47  NH2 ARG     3      57.499  54.476  34.388  1.00  0.00           N  
ATOM     48 HH21 ARG     3      58.052  54.234  35.198  1.00  0.00           H  
ATOM     49 HH22 ARG     3      57.238  55.440  34.239  1.00  0.00           H  
ATOM     50  C   ARG     3      56.180  47.294  34.601  1.00  0.00           C  
ATOM     51  O   ARG     3      55.758  47.369  35.795  1.00  0.00           O  
ATOM     52  N   PRO     4      55.421  46.815  33.586  1.00  0.00           N  
ATOM     53  CD  PRO     4      55.707  46.972  32.153  1.00  0.00           C  
ATOM     54  HD2 PRO     4      55.995  46.015  31.717  1.00  0.00           H  
ATOM     55  HD3 PRO     4      56.386  47.819  32.055  1.00  0.00           H  
ATOM     56  CG  PRO     4      54.306  47.306  31.482  1.00  0.00           C  
ATOM     57  HG2 PRO     4      54.272  46.914  30.466  1.00  0.00           H  
ATOM     58  HG3 PRO     4      54.174  48.387  31.442  1.00  0.00           H  
ATOM     59  CB  PRO     4      53.354  46.598  32.428  1.00  0.00           C  
ATOM     60  HB2 PRO     4      53.274  45.547  32.153  1.00  0.00           H  
ATOM     61  HB3 PRO     4      52.412  47.142  32.355  1.00  0.00           H  
ATOM     62  CA  PRO     4      53.973  46.682  33.787  1.00  0.00           C  
ATOM     63  HA  PRO     4      53.627  47.572  34.313  1.00  0.00           H  
ATOM     64  C   PRO     4      53.645  45.578  34.719  1.00  0.00           C  
ATOM     65  O   PRO     4      54.336  44.576  34.739  1.00  0.00           O  
ATOM     66  N   ILE     5      52.529  45.654  35.389  1.00  0.00           N  
ATOM     67  H   ILE     5      52.001  46.513  35.341  1.00  0.00           H  
ATOM     68  CA  ILE     5      52.285  44.744  36.538  1.00  0.00           C  
ATOM     69  HA  ILE     5      53.248  44.665  37.042  1.00  0.00           H  
ATOM     70  CB  ILE     5      51.321  45.388  37.528  1.00  0.00           C  
ATOM     71  HB  ILE     5      51.557  46.446  37.644  1.00  0.00           H  
ATOM     72  CG2 ILE     5      49.811  45.308  37.067  1.00  0.00           C  
ATOM     73 HG21 ILE     5      49.112  45.970  37.578  1.00  0.00           H  
ATOM     74 HG22 ILE     5      49.612  45.429  36.002  1.00  0.00           H  
ATOM     75 HG23 ILE     5      49.482  44.278  37.212  1.00  0.00           H  
ATOM     76  CG1 ILE     5      51.446  44.781  38.996  1.00  0.00           C  
ATOM     77 HG12 ILE     5      50.674  45.179  39.655  1.00  0.00           H  
ATOM     78 HG13 ILE     5      51.343  43.701  38.894  1.00  0.00           H  
ATOM     79  CD1 ILE     5      52.833  45.112  39.638  1.00  0.00           C  
ATOM     80 HD11 ILE     5      53.166  46.109  39.348  1.00  0.00           H  
ATOM     81 HD12 ILE     5      52.912  45.021  40.721  1.00  0.00           H  
ATOM     82 HD13 ILE     5      53.526  44.377  39.228  1.00  0.00           H  
ATOM     83  C   ILE     5      51.941  43.268  36.124  1.00  0.00           C  
ATOM     84  O   ILE     5      52.234  42.288  36.829  1.00  0.00           O  
ATOM     85  N   LYS     6      51.482  43.120  34.863  1.00  0.00           N  
ATOM     86  H   LYS     6      51.320  43.978  34.355  1.00  0.00           H  
ATOM     87  CA  LYS     6      51.330  41.873  34.197  1.00  0.00           C  
ATOM     88  HA  LYS     6      51.252  41.059  34.917  1.00  0.00           H  
ATOM     89  CB  LYS     6      49.961  41.863  33.350  1.00  0.00           C  
ATOM     90  HB2 LYS     6      50.113  42.429  32.431  1.00  0.00           H  
ATOM     91  HB3 LYS     6      49.733  40.852  33.013  1.00  0.00           H  
ATOM     92  CG  LYS     6      48.793  42.333  34.239  1.00  0.00           C  
ATOM     93  HG2 LYS     6      49.026  41.862  35.194  1.00  0.00           H  
ATOM     94  HG3 LYS     6      48.836  43.415  34.367  1.00  0.00           H  
ATOM     95  CD  LYS     6      47.367  42.065  33.814  1.00  0.00           C  
ATOM     96  HD2 LYS     6      47.225  41.038  33.477  1.00  0.00           H  
ATOM     97  HD3 LYS     6      46.673  42.284  34.626  1.00  0.00           H  
ATOM     98  CE  LYS     6      46.960  42.839  32.626  1.00  0.00           C  
ATOM     99  HE2 LYS     6      45.878  42.969  32.641  1.00  0.00           H  
ATOM    100  HE3 LYS     6      47.408  43.832  32.672  1.00  0.00           H  
ATOM    101  NZ  LYS     6      47.424  42.279  31.339  1.00  0.00           N  
ATOM    102  HZ1 LYS     6      48.187  42.821  30.960  1.00  0.00           H  
ATOM    103  HZ2 LYS     6      47.498  41.276  31.437  1.00  0.00           H  
ATOM    104  HZ3 LYS     6      46.683  42.308  30.653  1.00  0.00           H  
ATOM    105  C   LYS     6      52.453  41.406  33.310  1.00  0.00           C  
ATOM    106  O   LYS     6      52.526  40.231  32.970  1.00  0.00           O  
ATOM    107  N   GLU     7      53.300  42.369  32.799  1.00  0.00           N  
ATOM    108  H   GLU     7      53.173  43.332  33.076  1.00  0.00           H  
ATOM    109  CA  GLU     7      54.498  41.994  31.994  1.00  0.00           C  
ATOM    110  HA  GLU     7      54.134  41.468  31.112  1.00  0.00           H  
ATOM    111  CB  GLU     7      55.254  43.234  31.516  1.00  0.00           C  
ATOM    112  HB2 GLU     7      54.628  43.906  30.929  1.00  0.00           H  
ATOM    113  HB3 GLU     7      55.539  43.748  32.434  1.00  0.00           H  
ATOM    114  CG  GLU     7      56.600  43.030  30.779  1.00  0.00           C  
ATOM    115  HG2 GLU     7      57.034  44.007  30.567  1.00  0.00           H  
ATOM    116  HG3 GLU     7      57.298  42.513  31.437  1.00  0.00           H  
ATOM    117  CD  GLU     7      56.391  42.183  29.570  1.00  0.00           C  
ATOM    118  OE1 GLU     7      56.897  40.985  29.666  1.00  0.00           O  
ATOM    119  OE2 GLU     7      55.689  42.587  28.611  1.00  0.00           O  
ATOM    120  C   GLU     7      55.422  40.971  32.640  1.00  0.00           C  
ATOM    121  O   GLU     7      56.060  41.249  33.670  1.00  0.00           O  
ATOM    122  N   LEU     8      55.517  39.795  32.052  1.00  0.00           N  
ATOM    123  H   LEU     8      55.066  39.623  31.164  1.00  0.00           H  
ATOM    124  CA  LEU     8      56.431  38.725  32.492  1.00  0.00           C  
ATOM    125  HA  LEU     8      56.154  38.494  33.520  1.00  0.00           H  
ATOM    126  CB  LEU     8      56.198  37.491  31.569  1.00  0.00           C  
ATOM    127  HB2 LEU     8      55.117  37.352  31.547  1.00  0.00           H  
ATOM    128  HB3 LEU     8      56.437  37.644  30.517  1.00  0.00           H  
ATOM    129  CG  LEU     8      56.937  36.258  31.952  1.00  0.00           C  
ATOM    130  HG  LEU     8      57.185  36.287  33.013  1.00  0.00           H  
ATOM    131  CD1 LEU     8      56.183  34.968  31.885  1.00  0.00           C  
ATOM    132 HD11 LEU     8      55.534  34.808  32.746  1.00  0.00           H  
ATOM    133 HD12 LEU     8      55.687  34.945  30.915  1.00  0.00           H  
ATOM    134 HD13 LEU     8      56.867  34.120  31.922  1.00  0.00           H  
ATOM    135  CD2 LEU     8      58.202  36.133  31.106  1.00  0.00           C  
ATOM    136 HD21 LEU     8      58.878  35.329  31.398  1.00  0.00           H  
ATOM    137 HD22 LEU     8      57.938  36.078  30.050  1.00  0.00           H  
ATOM    138 HD23 LEU     8      58.888  36.974  31.211  1.00  0.00           H  
ATOM    139  C   LEU     8      57.958  39.097  32.592  1.00  0.00           C  
ATOM    140  O   LEU     8      58.633  38.636  33.505  1.00  0.00           O  
ATOM    141  N   ASN     9      58.391  40.123  31.868  1.00  0.00           N  
ATOM    142  H   ASN     9      57.748  40.417  31.147  1.00  0.00           H  
ATOM    143  CA  ASN     9      59.670  40.727  31.979  1.00  0.00           C  
ATOM    144  HA  ASN     9      60.338  39.866  31.935  1.00  0.00           H  
ATOM    145  CB  ASN     9      60.035  41.451  30.706  1.00  0.00           C  
ATOM    146  HB2 ASN     9      59.207  42.070  30.360  1.00  0.00           H  
ATOM    147  HB3 ASN     9      60.880  42.096  30.944  1.00  0.00           H  
ATOM    148  CG  ASN     9      60.332  40.516  29.579  1.00  0.00           C  
ATOM    149  OD1 ASN     9      61.379  39.905  29.499  1.00  0.00           O  
ATOM    150  ND2 ASN     9      59.389  40.235  28.691  1.00  0.00           N  
ATOM    151 HD21 ASN     9      58.482  40.679  28.709  1.00  0.00           H  
ATOM    152 HD22 ASN     9      59.614  39.540  27.993  1.00  0.00           H  
ATOM    153  C   ASN     9      59.770  41.458  33.373  1.00  0.00           C  
ATOM    154  O   ASN     9      60.833  41.386  34.014  1.00  0.00           O  
ATOM    155  N   ARG    10      58.744  42.129  33.859  1.00  0.00           N  
ATOM    156  H   ARG    10      57.901  42.204  33.307  1.00  0.00           H  
ATOM    157  CA  ARG    10      58.662  42.780  35.165  1.00  0.00           C  
ATOM    158  HA  ARG    10      59.491  43.487  35.190  1.00  0.00           H  
ATOM    159  CB  ARG    10      57.341  43.611  35.272  1.00  0.00           C  
ATOM    160  HB2 ARG    10      57.330  44.477  34.611  1.00  0.00           H  
ATOM    161  HB3 ARG    10      56.471  42.995  35.044  1.00  0.00           H  
ATOM    162  CG  ARG    10      57.378  44.241  36.756  1.00  0.00           C  
ATOM    163  HG2 ARG    10      57.858  43.621  37.514  1.00  0.00           H  
ATOM    164  HG3 ARG    10      58.000  45.136  36.753  1.00  0.00           H  
ATOM    165  CD  ARG    10      55.998  44.564  37.321  1.00  0.00           C  
ATOM    166  HD2 ARG    10      55.469  45.273  36.683  1.00  0.00           H  
ATOM    167  HD3 ARG    10      55.475  43.616  37.190  1.00  0.00           H  
ATOM    168  NE  ARG    10      56.019  44.931  38.762  1.00  0.00           N  
ATOM    169  HE  ARG    10      56.029  44.158  39.412  1.00  0.00           H  
ATOM    170  CZ  ARG    10      56.526  46.070  39.247  1.00  0.00           C  
ATOM    171  NH1 ARG    10      56.853  46.176  40.485  1.00  0.00           N  
ATOM    172 HH11 ARG    10      56.642  45.405  41.102  1.00  0.00           H  
ATOM    173 HH12 ARG    10      57.071  47.108  40.807  1.00  0.00           H  
ATOM    174  NH2 ARG    10      56.742  47.051  38.502  1.00  0.00           N  
ATOM    175 HH21 ARG    10      56.370  47.212  37.577  1.00  0.00           H  
ATOM    176 HH22 ARG    10      57.269  47.874  38.756  1.00  0.00           H  
ATOM    177  C   ARG    10      58.795  41.707  36.243  1.00  0.00           C  
ATOM    178  O   ARG    10      59.559  41.851  37.162  1.00  0.00           O  
ATOM    179  N   TRP    11      58.076  40.583  36.020  1.00  0.00           N  
ATOM    180  H   TRP    11      57.451  40.611  35.226  1.00  0.00           H  
ATOM    181  CA  TRP    11      58.129  39.520  36.988  1.00  0.00           C  
ATOM    182  HA  TRP    11      57.867  39.863  37.989  1.00  0.00           H  
ATOM    183  CB  TRP    11      57.035  38.520  36.659  1.00  0.00           C  
ATOM    184  HB2 TRP    11      57.121  38.369  35.583  1.00  0.00           H  
ATOM    185  HB3 TRP    11      57.274  37.562  37.121  1.00  0.00           H  
ATOM    186  CG  TRP    11      55.697  38.891  37.149  1.00  0.00           C  
ATOM    187  CD1 TRP    11      54.964  39.837  36.522  1.00  0.00           C  
ATOM    188  HD1 TRP    11      55.355  40.530  35.792  1.00  0.00           H  
ATOM    189  NE1 TRP    11      53.713  39.890  37.161  1.00  0.00           N  
ATOM    190  HE1 TRP    11      53.115  40.698  37.066  1.00  0.00           H  
ATOM    191  CE2 TRP    11      53.605  39.086  38.286  1.00  0.00           C  
ATOM    192  CZ2 TRP    11      52.621  38.890  39.294  1.00  0.00           C  
ATOM    193  HZ2 TRP    11      51.693  39.441  39.316  1.00  0.00           H  
ATOM    194  CH2 TRP    11      52.782  37.782  40.229  1.00  0.00           C  
ATOM    195  HH2 TRP    11      51.951  37.531  40.872  1.00  0.00           H  
ATOM    196  CZ3 TRP    11      53.950  37.014  40.151  1.00  0.00           C  
ATOM    197  HZ3 TRP    11      54.025  36.198  40.854  1.00  0.00           H  
ATOM    198  CE3 TRP    11      54.955  37.363  39.225  1.00  0.00           C  
ATOM    199  HE3 TRP    11      55.884  36.817  39.298  1.00  0.00           H  
ATOM    200  CD2 TRP    11      54.767  38.346  38.221  1.00  0.00           C  
ATOM    201  C   TRP    11      59.476  38.801  36.992  1.00  0.00           C  
ATOM    202  O   TRP    11      59.904  38.582  38.108  1.00  0.00           O  
ATOM    203  N   ARG    12      60.197  38.677  35.828  1.00  0.00           N  
ATOM    204  H   ARG    12      59.780  38.901  34.935  1.00  0.00           H  
ATOM    205  CA  ARG    12      61.625  38.228  35.852  1.00  0.00           C  
ATOM    206  HA  ARG    12      61.663  37.303  36.427  1.00  0.00           H  
ATOM    207  CB  ARG    12      62.034  37.808  34.482  1.00  0.00           C  
ATOM    208  HB2 ARG    12      61.426  36.961  34.166  1.00  0.00           H  
ATOM    209  HB3 ARG    12      61.823  38.582  33.744  1.00  0.00           H  
ATOM    210  CG  ARG    12      63.424  37.396  34.216  1.00  0.00           C  
ATOM    211  HG2 ARG    12      63.600  37.014  33.210  1.00  0.00           H  
ATOM    212  HG3 ARG    12      64.083  38.245  34.401  1.00  0.00           H  
ATOM    213  CD  ARG    12      63.934  36.351  35.159  1.00  0.00           C  
ATOM    214  HD2 ARG    12      64.898  36.047  34.751  1.00  0.00           H  
ATOM    215  HD3 ARG    12      64.150  36.676  36.177  1.00  0.00           H  
ATOM    216  NE  ARG    12      63.116  35.132  35.344  1.00  0.00           N  
ATOM    217  HE  ARG    12      62.784  35.006  36.290  1.00  0.00           H  
ATOM    218  CZ  ARG    12      62.644  34.184  34.538  1.00  0.00           C  
ATOM    219  NH1 ARG    12      61.862  33.258  35.026  1.00  0.00           N  
ATOM    220 HH11 ARG    12      61.648  32.534  34.355  1.00  0.00           H  
ATOM    221 HH12 ARG    12      61.559  33.388  35.981  1.00  0.00           H  
ATOM    222  NH2 ARG    12      63.030  34.144  33.335  1.00  0.00           N  
ATOM    223 HH21 ARG    12      63.504  34.985  33.039  1.00  0.00           H  
ATOM    224 HH22 ARG    12      62.782  33.382  32.719  1.00  0.00           H  
ATOM    225  C   ARG    12      62.571  39.255  36.482  1.00  0.00           C  
ATOM    226  O   ARG    12      63.496  38.907  37.223  1.00  0.00           O  
ATOM    227  N   GLU    13      62.368  40.501  36.274  1.00  0.00           N  
ATOM    228  H   GLU    13      61.666  40.706  35.577  1.00  0.00           H  
ATOM    229  CA  GLU    13      63.164  41.528  36.903  1.00  0.00           C  
ATOM    230  HA  GLU    13      64.227  41.353  36.742  1.00  0.00           H  
ATOM    231  CB  GLU    13      62.863  42.827  36.289  1.00  0.00           C  
ATOM    232  HB2 GLU    13      62.986  42.879  35.208  1.00  0.00           H  
ATOM    233  HB3 GLU    13      61.803  43.034  36.436  1.00  0.00           H  
ATOM    234  CG  GLU    13      63.548  44.093  36.823  1.00  0.00           C  
ATOM    235  HG2 GLU    13      63.053  44.988  36.446  1.00  0.00           H  
ATOM    236  HG3 GLU    13      63.471  44.082  37.911  1.00  0.00           H  
ATOM    237  CD  GLU    13      65.024  44.121  36.449  1.00  0.00           C  
ATOM    238  OE1 GLU    13      65.583  45.191  36.706  1.00  0.00           O  
ATOM    239  OE2 GLU    13      65.603  43.251  35.776  1.00  0.00           O  
ATOM    240  C   GLU    13      63.066  41.490  38.440  1.00  0.00           C  
ATOM    241  O   GLU    13      64.045  41.703  39.200  1.00  0.00           O  
ATOM    242  N   SER    14      61.885  41.140  38.979  1.00  0.00           N  
ATOM    243  H   SER    14      61.016  41.072  38.468  1.00  0.00           H  
ATOM    244  CA  SER    14      61.735  40.931  40.381  1.00  0.00           C  
ATOM    245  HA  SER    14      62.228  41.744  40.916  1.00  0.00           H  
ATOM    246  CB  SER    14      60.334  40.910  40.911  1.00  0.00           C  
ATOM    247  HB2 SER    14      59.794  39.969  40.803  1.00  0.00           H  
ATOM    248  HB3 SER    14      60.270  41.176  41.966  1.00  0.00           H  
ATOM    249  OG  SER    14      59.643  42.058  40.301  1.00  0.00           O  
ATOM    250  HG  SER    14      59.429  41.820  39.395  1.00  0.00           H  
ATOM    251  C   SER    14      62.436  39.623  40.812  1.00  0.00           C  
ATOM    252  O   SER    14      63.159  39.629  41.815  1.00  0.00           O  
ATOM    253  N   GLU    15      62.306  38.577  40.062  1.00  0.00           N  
ATOM    254  H   GLU    15      61.672  38.682  39.284  1.00  0.00           H  
ATOM    255  CA  GLU    15      62.858  37.255  40.412  1.00  0.00           C  
ATOM    256  HA  GLU    15      62.484  37.103  41.424  1.00  0.00           H  
ATOM    257  CB  GLU    15      62.267  36.202  39.442  1.00  0.00           C  
ATOM    258  HB2 GLU    15      61.194  36.355  39.330  1.00  0.00           H  
ATOM    259  HB3 GLU    15      62.740  36.333  38.469  1.00  0.00           H  
ATOM    260  CG  GLU    15      62.466  34.753  39.840  1.00  0.00           C  
ATOM    261  HG2 GLU    15      63.538  34.571  39.763  1.00  0.00           H  
ATOM    262  HG3 GLU    15      62.129  34.501  40.846  1.00  0.00           H  
ATOM    263  CD  GLU    15      61.906  33.748  38.860  1.00  0.00           C  
ATOM    264  OE1 GLU    15      61.793  32.555  39.139  1.00  0.00           O  
ATOM    265  OE2 GLU    15      61.852  34.006  37.626  1.00  0.00           O  
ATOM    266  C   GLU    15      64.371  37.168  40.550  1.00  0.00           C  
ATOM    267  O   GLU    15      64.831  36.565  41.512  1.00  0.00           O  
ATOM    268  N   ILE    16      65.055  37.836  39.640  1.00  0.00           N  
ATOM    269  H   ILE    16      64.571  38.083  38.789  1.00  0.00           H  
ATOM    270  CA  ILE    16      66.504  38.108  39.831  1.00  0.00           C  
ATOM    271  HA  ILE    16      67.031  37.158  39.918  1.00  0.00           H  
ATOM    272  CB  ILE    16      67.071  38.735  38.586  1.00  0.00           C  
ATOM    273  HB  ILE    16      66.492  39.622  38.329  1.00  0.00           H  
ATOM    274  CG2 ILE    16      68.495  39.232  38.841  1.00  0.00           C  
ATOM    275 HG21 ILE    16      68.844  39.813  37.988  1.00  0.00           H  
ATOM    276 HG22 ILE    16      68.542  40.008  39.605  1.00  0.00           H  
ATOM    277 HG23 ILE    16      69.096  38.378  39.153  1.00  0.00           H  
ATOM    278  CG1 ILE    16      66.934  37.824  37.312  1.00  0.00           C  
ATOM    279 HG12 ILE    16      67.824  37.216  37.151  1.00  0.00           H  
ATOM    280 HG13 ILE    16      66.062  37.184  37.446  1.00  0.00           H  
ATOM    281  CD1 ILE    16      66.725  38.709  36.023  1.00  0.00           C  
ATOM    282 HD11 ILE    16      66.700  38.059  35.149  1.00  0.00           H  
ATOM    283 HD12 ILE    16      65.873  39.388  36.060  1.00  0.00           H  
ATOM    284 HD13 ILE    16      67.630  39.272  35.793  1.00  0.00           H  
ATOM    285  C   ILE    16      66.795  39.016  41.085  1.00  0.00           C  
ATOM    286  O   ILE    16      67.655  38.691  41.935  1.00  0.00           O  
ATOM    287  N   THR    17      65.987  40.078  41.278  1.00  0.00           N  
ATOM    288  H   THR    17      65.271  40.279  40.594  1.00  0.00           H  
ATOM    289  CA  THR    17      66.187  41.080  42.276  1.00  0.00           C  
ATOM    290  HA  THR    17      67.240  41.357  42.221  1.00  0.00           H  
ATOM    291  CB  THR    17      65.321  42.246  42.089  1.00  0.00           C  
ATOM    292  HB  THR    17      64.288  41.901  42.144  1.00  0.00           H  
ATOM    293  CG2 THR    17      65.464  43.341  43.182  1.00  0.00           C  
ATOM    294 HG21 THR    17      65.021  42.988  44.113  1.00  0.00           H  
ATOM    295 HG22 THR    17      66.535  43.479  43.329  1.00  0.00           H  
ATOM    296 HG23 THR    17      64.993  44.299  42.962  1.00  0.00           H  
ATOM    297  OG1 THR    17      65.643  42.930  40.883  1.00  0.00           O  
ATOM    298  HG1 THR    17      65.216  42.531  40.122  1.00  0.00           H  
ATOM    299  C   THR    17      66.075  40.504  43.704  1.00  0.00           C  
ATOM    300  O   THR    17      66.963  40.661  44.551  1.00  0.00           O  
ATOM    301  N   HID    18      65.105  39.631  43.890  1.00  0.00           N  
ATOM    302  H   HID    18      64.483  39.487  43.107  1.00  0.00           H  
ATOM    303  CA  HID    18      64.841  38.838  45.091  1.00  0.00           C  
ATOM    304  HA  HID    18      64.875  39.493  45.962  1.00  0.00           H  
ATOM    305  CB  HID    18      63.495  38.095  45.213  1.00  0.00           C  
ATOM    306  HB2 HID    18      63.363  37.441  44.351  1.00  0.00           H  
ATOM    307  HB3 HID    18      63.546  37.390  46.043  1.00  0.00           H  
ATOM    308  CG  HID    18      62.304  38.952  45.354  1.00  0.00           C  
ATOM    309  ND1 HID    18      61.745  39.694  44.361  1.00  0.00           N  
ATOM    310  HD1 HID    18      62.083  39.787  43.414  1.00  0.00           H  
ATOM    311  CE1 HID    18      60.558  40.161  44.805  1.00  0.00           C  
ATOM    312  HE1 HID    18      59.886  40.807  44.260  1.00  0.00           H  
ATOM    313  NE2 HID    18      60.334  39.880  46.093  1.00  0.00           N  
ATOM    314  CD2 HID    18      61.423  39.050  46.399  1.00  0.00           C  
ATOM    315  HD2 HID    18      61.603  38.543  47.335  1.00  0.00           H  
ATOM    316  C   HID    18      65.932  37.758  45.229  1.00  0.00           C  
ATOM    317  O   HID    18      66.309  37.492  46.370  1.00  0.00           O  
ATOM    318  N   GLY    19      66.375  37.243  44.090  1.00  0.00           N  
ATOM    319  H   GLY    19      65.863  37.347  43.225  1.00  0.00           H  
ATOM    320  CA  GLY    19      67.562  36.337  44.071  1.00  0.00           C  
ATOM    321  HA2 GLY    19      67.408  35.540  44.798  1.00  0.00           H  
ATOM    322  HA3 GLY    19      67.709  36.108  43.016  1.00  0.00           H  
ATOM    323  C   GLY    19      68.894  36.957  44.645  1.00  0.00           C  
ATOM    324  O   GLY    19      69.534  36.460  45.623  1.00  0.00           O  
ATOM    325  N   ARG    20      69.247  38.135  44.180  1.00  0.00           N  
ATOM    326  H   ARG    20      68.773  38.600  43.420  1.00  0.00           H  
ATOM    327  CA  ARG    20      70.355  39.000  44.720  1.00  0.00           C  
ATOM    328  HA  ARG    20      71.321  38.495  44.694  1.00  0.00           H  
ATOM    329  CB  ARG    20      70.416  40.227  43.829  1.00  0.00           C  
ATOM    330  HB2 ARG    20      69.442  40.715  43.875  1.00  0.00           H  
ATOM    331  HB3 ARG    20      71.091  40.912  44.342  1.00  0.00           H  
ATOM    332  CG  ARG    20      70.941  40.046  42.425  1.00  0.00           C  
ATOM    333  HG2 ARG    20      72.004  39.805  42.403  1.00  0.00           H  
ATOM    334  HG3 ARG    20      70.430  39.255  41.877  1.00  0.00           H  
ATOM    335  CD  ARG    20      70.704  41.365  41.618  1.00  0.00           C  
ATOM    336  HD2 ARG    20      69.630  41.535  41.693  1.00  0.00           H  
ATOM    337  HD3 ARG    20      71.254  42.191  42.070  1.00  0.00           H  
ATOM    338  NE  ARG    20      71.178  41.317  40.217  1.00  0.00           N  
ATOM    339  HE  ARG    20      72.013  40.772  40.059  1.00  0.00           H  
ATOM    340  CZ  ARG    20      70.867  42.114  39.197  1.00  0.00           C  
ATOM    341  NH1 ARG    20      71.362  41.791  38.042  1.00  0.00           N  
ATOM    342 HH11 ARG    20      71.071  42.325  37.235  1.00  0.00           H  
ATOM    343 HH12 ARG    20      71.828  40.900  37.943  1.00  0.00           H  
ATOM    344  NH2 ARG    20      70.046  43.144  39.235  1.00  0.00           N  
ATOM    345 HH21 ARG    20      69.616  43.443  40.099  1.00  0.00           H  
ATOM    346 HH22 ARG    20      69.669  43.627  38.433  1.00  0.00           H  
ATOM    347  C   ARG    20      70.152  39.339  46.196  1.00  0.00           C  
ATOM    348  O   ARG    20      71.100  39.119  46.963  1.00  0.00           O  
ATOM    349  N   VAL    21      68.995  39.809  46.692  1.00  0.00           N  
ATOM    350  H   VAL    21      68.212  39.968  46.074  1.00  0.00           H  
ATOM    351  CA  VAL    21      68.756  40.102  48.106  1.00  0.00           C  
ATOM    352  HA  VAL    21      69.534  40.777  48.461  1.00  0.00           H  
ATOM    353  CB  VAL    21      67.338  40.829  48.390  1.00  0.00           C  
ATOM    354  HB  VAL    21      66.481  40.321  47.948  1.00  0.00           H  
ATOM    355  CG1 VAL    21      67.098  41.017  49.914  1.00  0.00           C  
ATOM    356 HG11 VAL    21      68.013  41.531  50.208  1.00  0.00           H  
ATOM    357 HG12 VAL    21      66.201  41.620  50.064  1.00  0.00           H  
ATOM    358 HG13 VAL    21      66.968  40.054  50.408  1.00  0.00           H  
ATOM    359  CG2 VAL    21      67.375  42.208  47.763  1.00  0.00           C  
ATOM    360 HG21 VAL    21      66.507  42.810  48.032  1.00  0.00           H  
ATOM    361 HG22 VAL    21      68.305  42.708  48.034  1.00  0.00           H  
ATOM    362 HG23 VAL    21      67.424  42.201  46.674  1.00  0.00           H  
ATOM    363  C   VAL    21      68.821  38.796  48.935  1.00  0.00           C  
ATOM    364  O   VAL    21      69.553  38.765  49.951  1.00  0.00           O  
ATOM    365  N   ALA    22      68.322  37.668  48.459  1.00  0.00           N  
ATOM    366  H   ALA    22      67.666  37.769  47.699  1.00  0.00           H  
ATOM    367  CA  ALA    22      68.392  36.331  49.183  1.00  0.00           C  
ATOM    368  HA  ALA    22      68.164  36.632  50.206  1.00  0.00           H  
ATOM    369  CB  ALA    22      67.326  35.339  48.663  1.00  0.00           C  
ATOM    370  HB1 ALA    22      67.553  35.118  47.621  1.00  0.00           H  
ATOM    371  HB2 ALA    22      67.214  34.466  49.305  1.00  0.00           H  
ATOM    372  HB3 ALA    22      66.404  35.916  48.584  1.00  0.00           H  
ATOM    373  C   ALA    22      69.817  35.778  49.240  1.00  0.00           C  
ATOM    374  O   ALA    22      70.225  35.181  50.231  1.00  0.00           O  
ATOM    375  N   MET    23      70.594  35.930  48.135  1.00  0.00           N  
ATOM    376  H   MET    23      70.178  36.470  47.390  1.00  0.00           H  
ATOM    377  CA  MET    23      72.005  35.613  47.977  1.00  0.00           C  
ATOM    378  HA  MET    23      72.265  34.580  48.205  1.00  0.00           H  
ATOM    379  CB  MET    23      72.525  35.955  46.532  1.00  0.00           C  
ATOM    380  HB2 MET    23      71.932  36.800  46.183  1.00  0.00           H  
ATOM    381  HB3 MET    23      73.575  36.231  46.618  1.00  0.00           H  
ATOM    382  CG  MET    23      72.396  34.708  45.693  1.00  0.00           C  
ATOM    383  HG2 MET    23      72.933  33.863  46.125  1.00  0.00           H  
ATOM    384  HG3 MET    23      71.361  34.375  45.615  1.00  0.00           H  
ATOM    385  SD  MET    23      73.294  34.704  44.097  1.00  0.00           S  
ATOM    386  CE  MET    23      72.161  35.792  43.061  1.00  0.00           C  
ATOM    387  HE1 MET    23      72.455  35.862  42.013  1.00  0.00           H  
ATOM    388  HE2 MET    23      71.224  35.239  43.001  1.00  0.00           H  
ATOM    389  HE3 MET    23      72.050  36.756  43.557  1.00  0.00           H  
ATOM    390  C   MET    23      72.839  36.351  49.061  1.00  0.00           C  
ATOM    391  O   MET    23      73.576  35.710  49.831  1.00  0.00           O  
ATOM    392  N   LEU    24      72.603  37.632  49.186  1.00  0.00           N  
ATOM    393  H   LEU    24      71.991  38.157  48.577  1.00  0.00           H  
ATOM    394  CA  LEU    24      73.296  38.481  50.195  1.00  0.00           C  
ATOM    395  HA  LEU    24      74.362  38.255  50.164  1.00  0.00           H  
ATOM    396  CB  LEU    24      73.038  39.986  50.041  1.00  0.00           C  
ATOM    397  HB2 LEU    24      72.020  40.236  49.740  1.00  0.00           H  
ATOM    398  HB3 LEU    24      73.383  40.439  50.970  1.00  0.00           H  
ATOM    399  CG  LEU    24      73.964  40.651  48.933  1.00  0.00           C  
ATOM    400  HG  LEU    24      73.550  40.299  47.988  1.00  0.00           H  
ATOM    401  CD1 LEU    24      73.926  42.167  49.021  1.00  0.00           C  
ATOM    402 HD11 LEU    24      74.238  42.497  50.012  1.00  0.00           H  
ATOM    403 HD12 LEU    24      74.551  42.547  48.212  1.00  0.00           H  
ATOM    404 HD13 LEU    24      72.916  42.566  48.921  1.00  0.00           H  
ATOM    405  CD2 LEU    24      75.451  40.409  48.900  1.00  0.00           C  
ATOM    406 HD21 LEU    24      75.949  40.854  48.039  1.00  0.00           H  
ATOM    407 HD22 LEU    24      75.831  40.711  49.876  1.00  0.00           H  
ATOM    408 HD23 LEU    24      75.764  39.366  48.850  1.00  0.00           H  
ATOM    409  C   LEU    24      72.874  38.079  51.636  1.00  0.00           C  
ATOM    410  O   LEU    24      73.680  38.043  52.521  1.00  0.00           O  
ATOM    411  N   ALA    25      71.604  37.802  51.897  1.00  0.00           N  
ATOM    412  H   ALA    25      70.939  38.035  51.174  1.00  0.00           H  
ATOM    413  CA  ALA    25      71.100  37.220  53.150  1.00  0.00           C  
ATOM    414  HA  ALA    25      71.366  37.898  53.961  1.00  0.00           H  
ATOM    415  CB  ALA    25      69.620  37.089  53.001  1.00  0.00           C  
ATOM    416  HB1 ALA    25      69.184  38.073  52.828  1.00  0.00           H  
ATOM    417  HB2 ALA    25      69.343  36.296  52.307  1.00  0.00           H  
ATOM    418  HB3 ALA    25      69.202  36.801  53.966  1.00  0.00           H  
ATOM    419  C   ALA    25      71.543  35.833  53.550  1.00  0.00           C  
ATOM    420  O   ALA    25      71.581  35.477  54.720  1.00  0.00           O  
ATOM    421  N   SER    26      71.943  34.975  52.559  1.00  0.00           N  
ATOM    422  H   SER    26      72.012  35.284  51.600  1.00  0.00           H  
ATOM    423  CA  SER    26      72.323  33.574  52.859  1.00  0.00           C  
ATOM    424  HA  SER    26      71.667  33.223  53.656  1.00  0.00           H  
ATOM    425  CB  SER    26      72.185  32.759  51.560  1.00  0.00           C  
ATOM    426  HB2 SER    26      72.658  33.139  50.654  1.00  0.00           H  
ATOM    427  HB3 SER    26      72.591  31.761  51.723  1.00  0.00           H  
ATOM    428  OG  SER    26      70.793  32.583  51.298  1.00  0.00           O  
ATOM    429  HG  SER    26      70.513  33.352  50.796  1.00  0.00           H  
ATOM    430  C   SER    26      73.741  33.464  53.497  1.00  0.00           C  
ATOM    431  O   SER    26      73.850  32.600  54.369  1.00  0.00           O  
ATOM    432  N   LEU    27      74.718  34.284  53.116  1.00  0.00           N  
ATOM    433  H   LEU    27      74.515  34.787  52.264  1.00  0.00           H  
ATOM    434  CA  LEU    27      75.830  34.691  53.967  1.00  0.00           C  
ATOM    435  HA  LEU    27      76.365  33.820  54.344  1.00  0.00           H  
ATOM    436  CB  LEU    27      76.838  35.503  53.062  1.00  0.00           C  
ATOM    437  HB2 LEU    27      77.064  34.849  52.220  1.00  0.00           H  
ATOM    438  HB3 LEU    27      76.357  36.343  52.559  1.00  0.00           H  
ATOM    439  CG  LEU    27      78.227  35.997  53.676  1.00  0.00           C  
ATOM    440  HG  LEU    27      78.021  36.644  54.528  1.00  0.00           H  
ATOM    441  CD1 LEU    27      79.099  34.840  54.032  1.00  0.00           C  
ATOM    442 HD11 LEU    27      79.401  34.302  53.133  1.00  0.00           H  
ATOM    443 HD12 LEU    27      79.983  35.230  54.536  1.00  0.00           H  
ATOM    444 HD13 LEU    27      78.564  34.192  54.726  1.00  0.00           H  
ATOM    445  CD2 LEU    27      79.013  36.866  52.621  1.00  0.00           C  
ATOM    446 HD21 LEU    27      79.851  37.295  53.171  1.00  0.00           H  
ATOM    447 HD22 LEU    27      79.489  36.317  51.809  1.00  0.00           H  
ATOM    448 HD23 LEU    27      78.331  37.578  52.156  1.00  0.00           H  
ATOM    449  C   LEU    27      75.352  35.486  55.143  1.00  0.00           C  
ATOM    450  O   LEU    27      75.690  35.103  56.234  1.00  0.00           O  
ATOM    451  N   GLY    28      74.594  36.590  54.957  1.00  0.00           N  
ATOM    452  H   GLY    28      74.309  36.952  54.059  1.00  0.00           H  
ATOM    453  CA  GLY    28      74.228  37.498  56.099  1.00  0.00           C  
ATOM    454  HA2 GLY    28      75.167  38.018  56.287  1.00  0.00           H  
ATOM    455  HA3 GLY    28      73.425  38.166  55.787  1.00  0.00           H  
ATOM    456  C   GLY    28      73.753  36.788  57.415  1.00  0.00           C  
ATOM    457  O   GLY    28      74.095  37.296  58.468  1.00  0.00           O  
ATOM    458  N   PHE    29      73.046  35.656  57.323  1.00  0.00           N  
ATOM    459  H   PHE    29      72.752  35.462  56.376  1.00  0.00           H  
ATOM    460  CA  PHE    29      72.462  34.874  58.397  1.00  0.00           C  
ATOM    461  HA  PHE    29      72.003  35.621  59.044  1.00  0.00           H  
ATOM    462  CB  PHE    29      71.335  34.048  57.812  1.00  0.00           C  
ATOM    463  HB2 PHE    29      70.619  34.708  57.322  1.00  0.00           H  
ATOM    464  HB3 PHE    29      71.724  33.404  57.023  1.00  0.00           H  
ATOM    465  CG  PHE    29      70.527  33.189  58.726  1.00  0.00           C  
ATOM    466  CD1 PHE    29      71.063  32.138  59.518  1.00  0.00           C  
ATOM    467  HD1 PHE    29      72.037  31.760  59.243  1.00  0.00           H  
ATOM    468  CE1 PHE    29      70.434  31.541  60.614  1.00  0.00           C  
ATOM    469  HE1 PHE    29      70.888  30.703  61.123  1.00  0.00           H  
ATOM    470  CZ  PHE    29      69.244  32.148  61.068  1.00  0.00           C  
ATOM    471  HZ  PHE    29      68.695  31.729  61.899  1.00  0.00           H  
ATOM    472  CE2 PHE    29      68.661  33.137  60.302  1.00  0.00           C  
ATOM    473  HE2 PHE    29      67.751  33.598  60.656  1.00  0.00           H  
ATOM    474  CD2 PHE    29      69.265  33.658  59.174  1.00  0.00           C  
ATOM    475  HD2 PHE    29      68.746  34.459  58.670  1.00  0.00           H  
ATOM    476  C   PHE    29      73.567  34.170  59.186  1.00  0.00           C  
ATOM    477  O   PHE    29      73.850  34.480  60.309  1.00  0.00           O  
ATOM    478  N   ILE    30      74.233  33.207  58.495  1.00  0.00           N  
ATOM    479  H   ILE    30      74.004  33.121  57.516  1.00  0.00           H  
ATOM    480  CA  ILE    30      75.165  32.316  59.043  1.00  0.00           C  
ATOM    481  HA  ILE    30      74.729  32.017  59.997  1.00  0.00           H  
ATOM    482  CB  ILE    30      75.379  31.066  58.210  1.00  0.00           C  
ATOM    483  HB  ILE    30      74.386  30.720  57.924  1.00  0.00           H  
ATOM    484  CG2 ILE    30      76.156  31.527  56.977  1.00  0.00           C  
ATOM    485 HG21 ILE    30      75.539  32.302  56.522  1.00  0.00           H  
ATOM    486 HG22 ILE    30      77.119  31.999  57.175  1.00  0.00           H  
ATOM    487 HG23 ILE    30      76.336  30.750  56.234  1.00  0.00           H  
ATOM    488  CG1 ILE    30      76.024  29.886  58.882  1.00  0.00           C  
ATOM    489 HG12 ILE    30      77.087  30.122  58.923  1.00  0.00           H  
ATOM    490 HG13 ILE    30      75.643  29.859  59.903  1.00  0.00           H  
ATOM    491  CD1 ILE    30      75.870  28.472  58.254  1.00  0.00           C  
ATOM    492 HD11 ILE    30      74.818  28.317  58.012  1.00  0.00           H  
ATOM    493 HD12 ILE    30      76.392  28.444  57.297  1.00  0.00           H  
ATOM    494 HD13 ILE    30      76.268  27.629  58.819  1.00  0.00           H  
ATOM    495  C   ILE    30      76.478  33.007  59.468  1.00  0.00           C  
ATOM    496  O   ILE    30      77.189  32.469  60.366  1.00  0.00           O  
ATOM    497  N   VAL    31      76.757  34.194  58.912  1.00  0.00           N  
ATOM    498  H   VAL    31      76.136  34.593  58.222  1.00  0.00           H  
ATOM    499  CA  VAL    31      77.785  35.095  59.412  1.00  0.00           C  
ATOM    500  HA  VAL    31      78.720  34.562  59.583  1.00  0.00           H  
ATOM    501  CB  VAL    31      78.124  36.222  58.430  1.00  0.00           C  
ATOM    502  HB  VAL    31      77.198  36.513  57.934  1.00  0.00           H  
ATOM    503  CG1 VAL    31      78.781  37.435  58.996  1.00  0.00           C  
ATOM    504 HG11 VAL    31      79.321  37.943  58.198  1.00  0.00           H  
ATOM    505 HG12 VAL    31      78.069  38.112  59.468  1.00  0.00           H  
ATOM    506 HG13 VAL    31      79.486  37.070  59.743  1.00  0.00           H  
ATOM    507  CG2 VAL    31      79.083  35.632  57.377  1.00  0.00           C  
ATOM    508 HG21 VAL    31      79.409  36.317  56.595  1.00  0.00           H  
ATOM    509 HG22 VAL    31      79.938  35.281  57.956  1.00  0.00           H  
ATOM    510 HG23 VAL    31      78.586  34.828  56.834  1.00  0.00           H  
ATOM    511  C   VAL    31      77.441  35.632  60.831  1.00  0.00           C  
ATOM    512  O   VAL    31      78.221  35.463  61.758  1.00  0.00           O  
ATOM    513  N   GLN    32      76.252  36.323  60.960  1.00  0.00           N  
ATOM    514  H   GLN    32      75.609  36.314  60.182  1.00  0.00           H  
ATOM    515  CA  GLN    32      75.864  37.031  62.115  1.00  0.00           C  
ATOM    516  HA  GLN    32      76.660  37.558  62.642  1.00  0.00           H  
ATOM    517  CB  GLN    32      74.835  38.019  61.712  1.00  0.00           C  
ATOM    518  HB2 GLN    32      75.435  38.659  61.065  1.00  0.00           H  
ATOM    519  HB3 GLN    32      74.021  37.520  61.186  1.00  0.00           H  
ATOM    520  CG  GLN    32      74.207  38.989  62.807  1.00  0.00           C  
ATOM    521  HG2 GLN    32      74.240  38.471  63.766  1.00  0.00           H  
ATOM    522  HG3 GLN    32      74.918  39.811  62.888  1.00  0.00           H  
ATOM    523  CD  GLN    32      72.796  39.543  62.593  1.00  0.00           C  
ATOM    524  OE1 GLN    32      72.455  39.965  61.467  1.00  0.00           O  
ATOM    525  NE2 GLN    32      71.968  39.568  63.595  1.00  0.00           N  
ATOM    526 HE21 GLN    32      71.086  39.982  63.329  1.00  0.00           H  
ATOM    527 HE22 GLN    32      72.139  39.160  64.503  1.00  0.00           H  
ATOM    528  C   GLN    32      75.428  36.058  63.213  1.00  0.00           C  
ATOM    529  O   GLN    32      75.755  36.337  64.320  1.00  0.00           O  
ATOM    530  N   GLU    33      75.095  34.830  62.862  1.00  0.00           N  
ATOM    531  H   GLU    33      74.618  34.748  61.976  1.00  0.00           H  
ATOM    532  CA  GLU    33      75.082  33.651  63.774  1.00  0.00           C  
ATOM    533  HA  GLU    33      74.327  33.786  64.549  1.00  0.00           H  
ATOM    534  CB  GLU    33      74.696  32.411  62.981  1.00  0.00           C  
ATOM    535  HB2 GLU    33      75.137  32.496  61.987  1.00  0.00           H  
ATOM    536  HB3 GLU    33      74.989  31.453  63.411  1.00  0.00           H  
ATOM    537  CG  GLU    33      73.181  32.225  62.890  1.00  0.00           C  
ATOM    538  HG2 GLU    33      72.743  33.201  62.683  1.00  0.00           H  
ATOM    539  HG3 GLU    33      72.958  31.548  62.066  1.00  0.00           H  
ATOM    540  CD  GLU    33      72.642  31.564  64.217  1.00  0.00           C  
ATOM    541  OE1 GLU    33      72.450  30.347  64.220  1.00  0.00           O  
ATOM    542  OE2 GLU    33      72.325  32.213  65.219  1.00  0.00           O  
ATOM    543  C   GLU    33      76.390  33.269  64.535  1.00  0.00           C  
ATOM    544  O   GLU    33      76.214  32.630  65.569  1.00  0.00           O  
ATOM    545  N   GLN    34      77.597  33.743  64.091  1.00  0.00           N  
ATOM    546  H   GLN    34      77.643  34.211  63.197  1.00  0.00           H  
ATOM    547  CA  GLN    34      78.790  33.450  64.887  1.00  0.00           C  
ATOM    548  HA  GLN    34      78.685  32.450  65.308  1.00  0.00           H  
ATOM    549  CB  GLN    34      79.975  33.418  63.912  1.00  0.00           C  
ATOM    550  HB2 GLN    34      80.208  34.427  63.570  1.00  0.00           H  
ATOM    551  HB3 GLN    34      80.819  33.101  64.525  1.00  0.00           H  
ATOM    552  CG  GLN    34      79.801  32.619  62.589  1.00  0.00           C  
ATOM    553  HG2 GLN    34      79.048  33.100  61.965  1.00  0.00           H  
ATOM    554  HG3 GLN    34      80.652  32.658  61.909  1.00  0.00           H  
ATOM    555  CD  GLN    34      79.409  31.167  62.792  1.00  0.00           C  
ATOM    556  OE1 GLN    34      79.549  30.513  63.791  1.00  0.00           O  
ATOM    557  NE2 GLN    34      78.796  30.612  61.776  1.00  0.00           N  
ATOM    558 HE21 GLN    34      78.378  29.708  61.944  1.00  0.00           H  
ATOM    559 HE22 GLN    34      78.489  31.243  61.051  1.00  0.00           H  
ATOM    560  C   GLN    34      79.102  34.416  65.971  1.00  0.00           C  
ATOM    561  O   GLN    34      79.905  34.109  66.836  1.00  0.00           O  
ATOM    562  N   LEU    35      78.547  35.655  65.915  1.00  0.00           N  
ATOM    563  H   LEU    35      78.008  35.780  65.071  1.00  0.00           H  
ATOM    564  CA  LEU    35      78.835  36.752  66.747  1.00  0.00           C  
ATOM    565  HA  LEU    35      79.901  36.710  66.971  1.00  0.00           H  
ATOM    566  CB  LEU    35      78.415  38.081  65.966  1.00  0.00           C  
ATOM    567  HB2 LEU    35      77.361  38.287  66.154  1.00  0.00           H  
ATOM    568  HB3 LEU    35      79.017  38.895  66.369  1.00  0.00           H  
ATOM    569  CG  LEU    35      78.705  38.123  64.547  1.00  0.00           C  
ATOM    570  HG  LEU    35      78.135  37.300  64.116  1.00  0.00           H  
ATOM    571  CD1 LEU    35      78.231  39.365  63.831  1.00  0.00           C  
ATOM    572 HD11 LEU    35      78.333  39.106  62.777  1.00  0.00           H  
ATOM    573 HD12 LEU    35      77.156  39.464  63.983  1.00  0.00           H  
ATOM    574 HD13 LEU    35      78.910  40.216  63.872  1.00  0.00           H  
ATOM    575  CD2 LEU    35      80.162  37.798  64.221  1.00  0.00           C  
ATOM    576 HD21 LEU    35      80.632  37.141  64.953  1.00  0.00           H  
ATOM    577 HD22 LEU    35      80.161  37.323  63.240  1.00  0.00           H  
ATOM    578 HD23 LEU    35      80.735  38.720  64.127  1.00  0.00           H  
ATOM    579  C   LEU    35      78.305  36.731  68.171  1.00  0.00           C  
ATOM    580  O   LEU    35      78.908  37.350  69.004  1.00  0.00           O  
ATOM    581  N   GLN    36      77.253  35.908  68.399  1.00  0.00           N  
ATOM    582  H   GLN    36      76.897  35.340  67.644  1.00  0.00           H  
ATOM    583  CA  GLN    36      76.599  35.745  69.732  1.00  0.00           C  
ATOM    584  HA  GLN    36      77.278  35.907  70.569  1.00  0.00           H  
ATOM    585  CB  GLN    36      75.539  36.786  70.040  1.00  0.00           C  
ATOM    586  HB2 GLN    36      75.272  36.682  71.092  1.00  0.00           H  
ATOM    587  HB3 GLN    36      75.931  37.783  69.840  1.00  0.00           H  
ATOM    588  CG  GLN    36      74.264  36.622  69.119  1.00  0.00           C  
ATOM    589  HG2 GLN    36      73.978  35.572  69.184  1.00  0.00           H  
ATOM    590  HG3 GLN    36      73.530  37.317  69.528  1.00  0.00           H  
ATOM    591  CD  GLN    36      74.514  37.090  67.716  1.00  0.00           C  
ATOM    592  OE1 GLN    36      74.900  38.211  67.501  1.00  0.00           O  
ATOM    593  NE2 GLN    36      74.472  36.221  66.751  1.00  0.00           N  
ATOM    594 HE21 GLN    36      74.750  36.534  65.831  1.00  0.00           H  
ATOM    595 HE22 GLN    36      74.126  35.288  66.923  1.00  0.00           H  
ATOM    596  C   GLN    36      76.068  34.258  69.897  1.00  0.00           C  
ATOM    597  O   GLN    36      75.801  33.566  68.866  1.00  0.00           O  
ATOM    598  N   ASP    37      76.002  33.801  71.124  1.00  0.00           N  
ATOM    599  H   ASP    37      76.245  34.346  71.940  1.00  0.00           H  
ATOM    600  CA  ASP    37      75.631  32.416  71.505  1.00  0.00           C  
ATOM    601  HA  ASP    37      75.997  31.744  70.730  1.00  0.00           H  
ATOM    602  CB  ASP    37      76.336  32.035  72.911  1.00  0.00           C  
ATOM    603  HB2 ASP    37      76.022  32.723  73.696  1.00  0.00           H  
ATOM    604  HB3 ASP    37      76.082  30.990  73.089  1.00  0.00           H  
ATOM    605  CG  ASP    37      77.900  32.091  73.018  1.00  0.00           C  
ATOM    606  OD1 ASP    37      78.485  32.896  72.237  1.00  0.00           O  
ATOM    607  OD2 ASP    37      78.571  31.302  73.794  1.00  0.00           O  
ATOM    608  C   ASP    37      74.035  32.233  71.507  1.00  0.00           C  
ATOM    609  O   ASP    37      73.571  31.132  71.359  1.00  0.00           O  
ATOM    610  N   TYR    38      73.285  33.330  71.679  1.00  0.00           N  
ATOM    611  H   TYR    38      73.773  34.213  71.725  1.00  0.00           H  
ATOM    612  CA  TYR    38      71.860  33.389  71.475  1.00  0.00           C  
ATOM    613  HA  TYR    38      71.415  32.645  72.136  1.00  0.00           H  
ATOM    614  CB  TYR    38      71.331  34.825  71.782  1.00  0.00           C  
ATOM    615  HB2 TYR    38      71.500  35.452  70.907  1.00  0.00           H  
ATOM    616  HB3 TYR    38      70.245  34.801  71.874  1.00  0.00           H  
ATOM    617  CG  TYR    38      71.920  35.364  73.079  1.00  0.00           C  
ATOM    618  CD1 TYR    38      72.836  36.425  72.959  1.00  0.00           C  
ATOM    619  HD1 TYR    38      73.098  36.731  71.956  1.00  0.00           H  
ATOM    620  CE1 TYR    38      73.489  36.915  74.083  1.00  0.00           C  
ATOM    621  HE1 TYR    38      74.156  37.760  73.997  1.00  0.00           H  
ATOM    622  CZ  TYR    38      73.163  36.328  75.398  1.00  0.00           C  
ATOM    623  OH  TYR    38      73.913  36.653  76.497  1.00  0.00           O  
ATOM    624  HH  TYR    38      73.509  36.372  77.322  1.00  0.00           H  
ATOM    625  CE2 TYR    38      72.247  35.242  75.483  1.00  0.00           C  
ATOM    626  HE2 TYR    38      72.222  34.666  76.396  1.00  0.00           H  
ATOM    627  CD2 TYR    38      71.650  34.718  74.305  1.00  0.00           C  
ATOM    628  HD2 TYR    38      70.990  33.872  74.430  1.00  0.00           H  
ATOM    629  C   TYR    38      71.422  33.075  70.046  1.00  0.00           C  
ATOM    630  O   TYR    38      72.187  33.255  69.061  1.00  0.00           O  
ATOM    631  N   SER    39      70.147  32.737  69.856  1.00  0.00           N  
ATOM    632  H   SER    39      69.539  32.598  70.651  1.00  0.00           H  
ATOM    633  CA  SER    39      69.457  32.671  68.633  1.00  0.00           C  
ATOM    634  HA  SER    39      69.851  31.757  68.188  1.00  0.00           H  
ATOM    635  CB  SER    39      68.016  32.336  69.004  1.00  0.00           C  
ATOM    636  HB2 SER    39      67.862  31.306  69.327  1.00  0.00           H  
ATOM    637  HB3 SER    39      67.598  33.003  69.758  1.00  0.00           H  
ATOM    638  OG  SER    39      67.242  32.325  67.818  1.00  0.00           O  
ATOM    639  HG  SER    39      67.731  31.834  67.153  1.00  0.00           H  
ATOM    640  C   SER    39      69.589  33.962  67.816  1.00  0.00           C  
ATOM    641  O   SER    39      69.597  35.083  68.422  1.00  0.00           O  
ATOM    642  N   LEU    40      69.708  33.901  66.478  1.00  0.00           N  
ATOM    643  H   LEU    40      69.772  33.004  66.019  1.00  0.00           H  
ATOM    644  CA  LEU    40      69.714  35.196  65.666  1.00  0.00           C  
ATOM    645  HA  LEU    40      70.639  35.649  66.024  1.00  0.00           H  
ATOM    646  CB  LEU    40      69.942  34.890  64.155  1.00  0.00           C  
ATOM    647  HB2 LEU    40      70.554  33.998  64.021  1.00  0.00           H  
ATOM    648  HB3 LEU    40      68.958  34.720  63.717  1.00  0.00           H  
ATOM    649  CG  LEU    40      70.598  35.951  63.325  1.00  0.00           C  
ATOM    650  HG  LEU    40      70.031  36.837  63.608  1.00  0.00           H  
ATOM    651  CD1 LEU    40      72.096  36.196  63.670  1.00  0.00           C  
ATOM    652 HD11 LEU    40      72.101  36.645  64.663  1.00  0.00           H  
ATOM    653 HD12 LEU    40      72.634  35.247  63.664  1.00  0.00           H  
ATOM    654 HD13 LEU    40      72.558  36.804  62.892  1.00  0.00           H  
ATOM    655  CD2 LEU    40      70.512  35.737  61.861  1.00  0.00           C  
ATOM    656 HD21 LEU    40      71.193  34.967  61.499  1.00  0.00           H  
ATOM    657 HD22 LEU    40      69.478  35.540  61.575  1.00  0.00           H  
ATOM    658 HD23 LEU    40      70.699  36.688  61.362  1.00  0.00           H  
ATOM    659  C   LEU    40      68.513  36.145  65.863  1.00  0.00           C  
ATOM    660  O   LEU    40      68.681  37.305  65.572  1.00  0.00           O  
ATOM    661  N   PHE    41      67.374  35.662  66.287  1.00  0.00           N  
ATOM    662  H   PHE    41      67.237  34.662  66.305  1.00  0.00           H  
ATOM    663  CA  PHE    41      66.217  36.512  66.584  1.00  0.00           C  
ATOM    664  HA  PHE    41      66.203  37.342  65.877  1.00  0.00           H  
ATOM    665  CB  PHE    41      64.989  35.745  66.126  1.00  0.00           C  
ATOM    666  HB2 PHE    41      64.667  35.069  66.919  1.00  0.00           H  
ATOM    667  HB3 PHE    41      64.111  36.391  66.080  1.00  0.00           H  
ATOM    668  CG  PHE    41      65.048  34.982  64.807  1.00  0.00           C  
ATOM    669  CD1 PHE    41      64.315  33.806  64.559  1.00  0.00           C  
ATOM    670  HD1 PHE    41      63.795  33.285  65.349  1.00  0.00           H  
ATOM    671  CE1 PHE    41      64.460  33.190  63.354  1.00  0.00           C  
ATOM    672  HE1 PHE    41      64.060  32.202  63.184  1.00  0.00           H  
ATOM    673  CZ  PHE    41      65.127  33.761  62.290  1.00  0.00           C  
ATOM    674  HZ  PHE    41      65.210  33.262  61.336  1.00  0.00           H  
ATOM    675  CE2 PHE    41      65.840  34.967  62.494  1.00  0.00           C  
ATOM    676  HE2 PHE    41      66.324  35.336  61.602  1.00  0.00           H  
ATOM    677  CD2 PHE    41      65.778  35.552  63.707  1.00  0.00           C  
ATOM    678  HD2 PHE    41      66.336  36.462  63.873  1.00  0.00           H  
ATOM    679  C   PHE    41      66.110  37.140  68.005  1.00  0.00           C  
ATOM    680  O   PHE    41      65.205  37.891  68.327  1.00  0.00           O  
ATOM    681  N   TYR    42      67.029  36.708  68.903  1.00  0.00           N  
ATOM    682  H   TYR    42      67.692  36.013  68.589  1.00  0.00           H  
ATOM    683  CA  TYR    42      66.941  36.882  70.345  1.00  0.00           C  
ATOM    684  HA  TYR    42      66.018  36.428  70.706  1.00  0.00           H  
ATOM    685  CB  TYR    42      68.184  36.221  71.017  1.00  0.00           C  
ATOM    686  HB2 TYR    42      68.111  35.139  70.903  1.00  0.00           H  
ATOM    687  HB3 TYR    42      69.067  36.582  70.489  1.00  0.00           H  
ATOM    688  CG  TYR    42      68.483  36.600  72.449  1.00  0.00           C  
ATOM    689  CD1 TYR    42      67.808  35.851  73.466  1.00  0.00           C  
ATOM    690  HD1 TYR    42      67.027  35.179  73.141  1.00  0.00           H  
ATOM    691  CE1 TYR    42      68.062  36.042  74.828  1.00  0.00           C  
ATOM    692  HE1 TYR    42      67.590  35.505  75.638  1.00  0.00           H  
ATOM    693  CZ  TYR    42      68.968  37.040  75.174  1.00  0.00           C  
ATOM    694  OH  TYR    42      69.239  37.293  76.495  1.00  0.00           O  
ATOM    695  HH  TYR    42      69.621  38.168  76.597  1.00  0.00           H  
ATOM    696  CE2 TYR    42      69.623  37.808  74.208  1.00  0.00           C  
ATOM    697  HE2 TYR    42      70.279  38.602  74.535  1.00  0.00           H  
ATOM    698  CD2 TYR    42      69.430  37.618  72.844  1.00  0.00           C  
ATOM    699  HD2 TYR    42      70.000  38.246  72.177  1.00  0.00           H  
ATOM    700  C   TYR    42      66.896  38.351  70.722  1.00  0.00           C  
ATOM    701  O   TYR    42      66.274  38.736  71.735  1.00  0.00           O  
ATOM    702  N   ASN    43      67.345  39.285  69.862  1.00  0.00           N  
ATOM    703  H   ASN    43      67.807  38.987  69.015  1.00  0.00           H  
ATOM    704  CA  ASN    43      67.284  40.710  70.130  1.00  0.00           C  
ATOM    705  HA  ASN    43      66.549  41.004  70.880  1.00  0.00           H  
ATOM    706  CB  ASN    43      68.659  41.335  70.573  1.00  0.00           C  
ATOM    707  HB2 ASN    43      69.145  40.648  71.266  1.00  0.00           H  
ATOM    708  HB3 ASN    43      69.326  41.361  69.711  1.00  0.00           H  
ATOM    709  CG  ASN    43      68.488  42.747  71.230  1.00  0.00           C  
ATOM    710  OD1 ASN    43      67.638  42.973  72.102  1.00  0.00           O  
ATOM    711  ND2 ASN    43      69.257  43.734  70.749  1.00  0.00           N  
ATOM    712 HD21 ASN    43      69.100  44.661  71.117  1.00  0.00           H  
ATOM    713 HD22 ASN    43      69.840  43.589  69.937  1.00  0.00           H  
ATOM    714  C   ASN    43      66.723  41.365  68.896  1.00  0.00           C  
ATOM    715  O   ASN    43      67.166  42.521  68.590  1.00  0.00           O  
ATOM    716  N   PHE    44      65.786  40.722  68.116  1.00  0.00           N  
ATOM    717  H   PHE    44      65.639  39.747  68.335  1.00  0.00           H  
ATOM    718  CA  PHE    44      65.405  41.321  66.882  1.00  0.00           C  
ATOM    719  HA  PHE    44      66.220  41.451  66.170  1.00  0.00           H  
ATOM    720  CB  PHE    44      64.287  40.478  66.120  1.00  0.00           C  
ATOM    721  HB2 PHE    44      64.471  39.407  66.044  1.00  0.00           H  
ATOM    722  HB3 PHE    44      63.385  40.460  66.731  1.00  0.00           H  
ATOM    723  CG  PHE    44      63.997  41.103  64.740  1.00  0.00           C  
ATOM    724  CD1 PHE    44      62.854  41.853  64.502  1.00  0.00           C  
ATOM    725  HD1 PHE    44      62.054  41.978  65.218  1.00  0.00           H  
ATOM    726  CE1 PHE    44      62.713  42.407  63.180  1.00  0.00           C  
ATOM    727  HE1 PHE    44      61.828  42.947  62.877  1.00  0.00           H  
ATOM    728  CZ  PHE    44      63.712  42.336  62.252  1.00  0.00           C  
ATOM    729  HZ  PHE    44      63.600  42.662  61.229  1.00  0.00           H  
ATOM    730  CE2 PHE    44      64.870  41.636  62.533  1.00  0.00           C  
ATOM    731  HE2 PHE    44      65.638  41.433  61.801  1.00  0.00           H  
ATOM    732  CD2 PHE    44      64.999  41.055  63.802  1.00  0.00           C  
ATOM    733  HD2 PHE    44      65.906  40.475  63.886  1.00  0.00           H  
ATOM    734  C   PHE    44      64.806  42.758  67.201  1.00  0.00           C  
ATOM    735  O   PHE    44      65.248  43.815  66.722  1.00  0.00           O  
ATOM    736  N   ASP    45      63.810  42.782  68.105  1.00  0.00           N  
ATOM    737  H   ASP    45      63.626  41.882  68.524  1.00  0.00           H  
ATOM    738  CA  ASP    45      63.208  43.985  68.667  1.00  0.00           C  
ATOM    739  HA  ASP    45      62.494  44.473  68.003  1.00  0.00           H  
ATOM    740  CB  ASP    45      62.372  43.479  69.818  1.00  0.00           C  
ATOM    741  HB2 ASP    45      61.715  44.221  70.272  1.00  0.00           H  
ATOM    742  HB3 ASP    45      61.804  42.674  69.352  1.00  0.00           H  
ATOM    743  CG  ASP    45      63.134  42.791  71.021  1.00  0.00           C  
ATOM    744  OD1 ASP    45      63.884  41.805  70.834  1.00  0.00           O  
ATOM    745  OD2 ASP    45      63.048  43.321  72.165  1.00  0.00           O  
ATOM    746  C   ASP    45      64.102  45.147  69.087  1.00  0.00           C  
ATOM    747  O   ASP    45      63.752  46.289  68.839  1.00  0.00           O  
ATOM    748  N   GLY    46      65.292  44.942  69.738  1.00  0.00           N  
ATOM    749  H   GLY    46      65.549  44.028  70.083  1.00  0.00           H  
ATOM    750  CA  GLY    46      66.346  45.931  69.981  1.00  0.00           C  
ATOM    751  HA2 GLY    46      65.869  46.844  70.337  1.00  0.00           H  
ATOM    752  HA3 GLY    46      66.924  45.504  70.800  1.00  0.00           H  
ATOM    753  C   GLY    46      67.338  46.160  68.776  1.00  0.00           C  
ATOM    754  O   GLY    46      68.159  47.043  68.869  1.00  0.00           O  
ATOM    755  N   GLN    47      67.328  45.410  67.720  1.00  0.00           N  
ATOM    756  H   GLN    47      66.737  44.592  67.699  1.00  0.00           H  
ATOM    757  CA  GLN    47      68.260  45.560  66.589  1.00  0.00           C  
ATOM    758  HA  GLN    47      69.106  46.192  66.858  1.00  0.00           H  
ATOM    759  CB  GLN    47      68.771  44.154  66.163  1.00  0.00           C  
ATOM    760  HB2 GLN    47      67.944  43.446  66.121  1.00  0.00           H  
ATOM    761  HB3 GLN    47      69.186  44.370  65.178  1.00  0.00           H  
ATOM    762  CG  GLN    47      69.987  43.612  66.920  1.00  0.00           C  
ATOM    763  HG2 GLN    47      70.708  44.390  66.671  1.00  0.00           H  
ATOM    764  HG3 GLN    47      69.837  43.599  68.000  1.00  0.00           H  
ATOM    765  CD  GLN    47      70.458  42.227  66.379  1.00  0.00           C  
ATOM    766  OE1 GLN    47      69.914  41.632  65.461  1.00  0.00           O  
ATOM    767  NE2 GLN    47      71.371  41.658  67.116  1.00  0.00           N  
ATOM    768 HE21 GLN    47      71.726  40.729  66.939  1.00  0.00           H  
ATOM    769 HE22 GLN    47      71.771  42.261  67.820  1.00  0.00           H  
ATOM    770  C   GLN    47      67.655  46.217  65.397  1.00  0.00           C  
ATOM    771  O   GLN    47      68.313  47.059  64.758  1.00  0.00           O  
ATOM    772  N   ILE    48      66.331  45.994  65.139  1.00  0.00           N  
ATOM    773  H   ILE    48      65.863  45.411  65.817  1.00  0.00           H  
ATOM    774  CA  ILE    48      65.534  46.820  64.235  1.00  0.00           C  
ATOM    775  HA  ILE    48      66.084  46.914  63.298  1.00  0.00           H  
ATOM    776  CB  ILE    48      64.155  46.189  63.983  1.00  0.00           C  
ATOM    777  HB  ILE    48      64.304  45.128  63.783  1.00  0.00           H  
ATOM    778  CG2 ILE    48      63.116  46.523  65.128  1.00  0.00           C  
ATOM    779 HG21 ILE    48      62.857  47.575  65.001  1.00  0.00           H  
ATOM    780 HG22 ILE    48      62.235  45.894  65.002  1.00  0.00           H  
ATOM    781 HG23 ILE    48      63.627  46.600  66.088  1.00  0.00           H  
ATOM    782  CG1 ILE    48      63.447  46.703  62.654  1.00  0.00           C  
ATOM    783 HG12 ILE    48      62.388  46.471  62.768  1.00  0.00           H  
ATOM    784 HG13 ILE    48      63.496  47.780  62.492  1.00  0.00           H  
ATOM    785  CD1 ILE    48      64.188  46.084  61.403  1.00  0.00           C  
ATOM    786 HD11 ILE    48      64.291  45.002  61.483  1.00  0.00           H  
ATOM    787 HD12 ILE    48      63.591  46.287  60.514  1.00  0.00           H  
ATOM    788 HD13 ILE    48      65.182  46.501  61.244  1.00  0.00           H  
ATOM    789  C   ILE    48      65.458  48.243  64.790  1.00  0.00           C  
ATOM    790  O   ILE    48      65.106  49.134  64.032  1.00  0.00           O  
ATOM    791  N   SER    49      65.693  48.491  66.063  1.00  0.00           N  
ATOM    792  H   SER    49      66.070  47.761  66.651  1.00  0.00           H  
ATOM    793  CA  SER    49      65.342  49.764  66.713  1.00  0.00           C  
ATOM    794  HA  SER    49      65.019  50.551  66.031  1.00  0.00           H  
ATOM    795  CB  SER    49      64.310  49.492  67.767  1.00  0.00           C  
ATOM    796  HB2 SER    49      63.931  50.488  67.997  1.00  0.00           H  
ATOM    797  HB3 SER    49      63.532  48.937  67.244  1.00  0.00           H  
ATOM    798  OG  SER    49      64.689  48.891  68.999  1.00  0.00           O  
ATOM    799  HG  SER    49      64.463  47.985  68.774  1.00  0.00           H  
ATOM    800  C   SER    49      66.638  50.360  67.373  1.00  0.00           C  
ATOM    801  O   SER    49      67.723  49.814  67.567  1.00  0.00           O  
ATOM    802  N   GLY    50      66.451  51.610  67.693  1.00  0.00           N  
ATOM    803  H   GLY    50      65.541  52.044  67.627  1.00  0.00           H  
ATOM    804  CA  GLY    50      67.462  52.394  68.296  1.00  0.00           C  
ATOM    805  HA2 GLY    50      67.174  53.434  68.448  1.00  0.00           H  
ATOM    806  HA3 GLY    50      67.531  52.001  69.311  1.00  0.00           H  
ATOM    807  C   GLY    50      68.764  52.338  67.529  1.00  0.00           C  
ATOM    808  O   GLY    50      68.754  52.353  66.271  1.00  0.00           O  
ATOM    809  N   PRO    51      69.885  52.450  68.251  1.00  0.00           N  
ATOM    810  CD  PRO    51      69.957  52.672  69.641  1.00  0.00           C  
ATOM    811  HD2 PRO    51      69.732  51.792  70.244  1.00  0.00           H  
ATOM    812  HD3 PRO    51      69.223  53.388  70.010  1.00  0.00           H  
ATOM    813  CG  PRO    51      71.301  53.311  69.920  1.00  0.00           C  
ATOM    814  HG2 PRO    51      71.697  53.220  70.932  1.00  0.00           H  
ATOM    815  HG3 PRO    51      71.209  54.336  69.562  1.00  0.00           H  
ATOM    816  CB  PRO    51      72.120  52.684  68.791  1.00  0.00           C  
ATOM    817  HB2 PRO    51      72.498  51.725  69.147  1.00  0.00           H  
ATOM    818  HB3 PRO    51      72.992  53.287  68.538  1.00  0.00           H  
ATOM    819  CA  PRO    51      71.181  52.522  67.651  1.00  0.00           C  
ATOM    820  HA  PRO    51      71.332  53.423  67.057  1.00  0.00           H  
ATOM    821  C   PRO    51      71.628  51.281  66.686  1.00  0.00           C  
ATOM    822  O   PRO    51      70.962  50.292  66.553  1.00  0.00           O  
ATOM    823  N   ALA    52      72.710  51.551  65.920  1.00  0.00           N  
ATOM    824  H   ALA    52      73.161  52.427  66.142  1.00  0.00           H  
ATOM    825  CA  ALA    52      73.524  50.641  65.076  1.00  0.00           C  
ATOM    826  HA  ALA    52      72.828  50.033  64.500  1.00  0.00           H  
ATOM    827  CB  ALA    52      74.324  51.484  64.116  1.00  0.00           C  
ATOM    828  HB1 ALA    52      75.026  52.052  64.725  1.00  0.00           H  
ATOM    829  HB2 ALA    52      74.987  50.894  63.483  1.00  0.00           H  
ATOM    830  HB3 ALA    52      73.742  52.224  63.566  1.00  0.00           H  
ATOM    831  C   ALA    52      74.338  49.735  66.000  1.00  0.00           C  
ATOM    832  O   ALA    52      74.615  50.020  67.151  1.00  0.00           O  
ATOM    833  N   ILE    53      74.867  48.634  65.454  1.00  0.00           N  
ATOM    834  H   ILE    53      74.633  48.435  64.492  1.00  0.00           H  
ATOM    835  CA  ILE    53      75.548  47.550  66.141  1.00  0.00           C  
ATOM    836  HA  ILE    53      75.903  47.826  67.134  1.00  0.00           H  
ATOM    837  CB  ILE    53      74.574  46.355  66.384  1.00  0.00           C  
ATOM    838  HB  ILE    53      74.534  45.676  65.532  1.00  0.00           H  
ATOM    839  CG2 ILE    53      75.140  45.398  67.473  1.00  0.00           C  
ATOM    840 HG21 ILE    53      75.093  45.932  68.422  1.00  0.00           H  
ATOM    841 HG22 ILE    53      74.655  44.426  67.381  1.00  0.00           H  
ATOM    842 HG23 ILE    53      76.186  45.126  67.333  1.00  0.00           H  
ATOM    843  CG1 ILE    53      73.073  46.657  66.756  1.00  0.00           C  
ATOM    844 HG12 ILE    53      72.745  45.918  67.488  1.00  0.00           H  
ATOM    845 HG13 ILE    53      72.977  47.626  67.245  1.00  0.00           H  
ATOM    846  CD1 ILE    53      71.968  46.704  65.669  1.00  0.00           C  
ATOM    847 HD11 ILE    53      71.028  47.123  66.029  1.00  0.00           H  
ATOM    848 HD12 ILE    53      72.261  47.469  64.950  1.00  0.00           H  
ATOM    849 HD13 ILE    53      71.818  45.740  65.182  1.00  0.00           H  
ATOM    850  C   ILE    53      76.706  46.982  65.292  1.00  0.00           C  
ATOM    851  O   ILE    53      76.706  46.981  64.085  1.00  0.00           O  
ATOM    852  N   TYR    54      77.772  46.513  65.940  1.00  0.00           N  
ATOM    853  H   TYR    54      77.776  46.503  66.950  1.00  0.00           H  
ATOM    854  CA  TYR    54      78.934  45.918  65.328  1.00  0.00           C  
ATOM    855  HA  TYR    54      78.621  45.389  64.428  1.00  0.00           H  
ATOM    856  CB  TYR    54      79.972  46.915  64.835  1.00  0.00           C  
ATOM    857  HB2 TYR    54      79.545  47.516  64.033  1.00  0.00           H  
ATOM    858  HB3 TYR    54      80.199  47.674  65.584  1.00  0.00           H  
ATOM    859  CG  TYR    54      81.294  46.384  64.366  1.00  0.00           C  
ATOM    860  CD1 TYR    54      81.224  45.477  63.295  1.00  0.00           C  
ATOM    861  HD1 TYR    54      80.290  45.130  62.879  1.00  0.00           H  
ATOM    862  CE1 TYR    54      82.395  44.914  62.742  1.00  0.00           C  
ATOM    863  HE1 TYR    54      82.270  44.230  61.916  1.00  0.00           H  
ATOM    864  CZ  TYR    54      83.657  45.345  63.262  1.00  0.00           C  
ATOM    865  OH  TYR    54      84.869  44.888  62.751  1.00  0.00           O  
ATOM    866  HH  TYR    54      85.590  44.989  63.377  1.00  0.00           H  
ATOM    867  CE2 TYR    54      83.714  46.215  64.354  1.00  0.00           C  
ATOM    868  HE2 TYR    54      84.693  46.490  64.718  1.00  0.00           H  
ATOM    869  CD2 TYR    54      82.554  46.821  64.853  1.00  0.00           C  
ATOM    870  HD2 TYR    54      82.549  47.391  65.770  1.00  0.00           H  
ATOM    871  C   TYR    54      79.613  44.963  66.312  1.00  0.00           C  
ATOM    872  O   TYR    54      80.071  45.394  67.387  1.00  0.00           O  
ATOM    873  N   HIE    55      79.718  43.652  66.005  1.00  0.00           N  
ATOM    874  H   HIE    55      79.280  43.412  65.127  1.00  0.00           H  
ATOM    875  CA  HIE    55      79.928  42.488  66.892  1.00  0.00           C  
ATOM    876  HA  HIE    55      79.678  41.629  66.270  1.00  0.00           H  
ATOM    877  CB  HIE    55      81.366  42.485  67.340  1.00  0.00           C  
ATOM    878  HB2 HIE    55      82.040  42.825  66.553  1.00  0.00           H  
ATOM    879  HB3 HIE    55      81.519  43.156  68.186  1.00  0.00           H  
ATOM    880  CG  HIE    55      81.843  41.107  67.629  1.00  0.00           C  
ATOM    881  ND1 HIE    55      81.188  39.855  67.388  1.00  0.00           N  
ATOM    882  CE1 HIE    55      81.984  38.947  67.934  1.00  0.00           C  
ATOM    883  HE1 HIE    55      81.910  37.874  67.835  1.00  0.00           H  
ATOM    884  NE2 HIE    55      83.113  39.502  68.443  1.00  0.00           N  
ATOM    885  HE2 HIE    55      83.840  39.072  68.996  1.00  0.00           H  
ATOM    886  CD2 HIE    55      82.992  40.823  68.350  1.00  0.00           C  
ATOM    887  HD2 HIE    55      83.640  41.633  68.653  1.00  0.00           H  
ATOM    888  C   HIE    55      78.960  42.414  68.081  1.00  0.00           C  
ATOM    889  O   HIE    55      79.282  42.051  69.220  1.00  0.00           O  
ATOM    890  N   PHE    56      77.694  42.781  67.859  1.00  0.00           N  
ATOM    891  H   PHE    56      77.430  43.066  66.927  1.00  0.00           H  
ATOM    892  CA  PHE    56      76.654  42.654  68.874  1.00  0.00           C  
ATOM    893  HA  PHE    56      75.656  42.832  68.474  1.00  0.00           H  
ATOM    894  CB  PHE    56      76.513  41.208  69.391  1.00  0.00           C  
ATOM    895  HB2 PHE    56      76.540  40.680  68.438  1.00  0.00           H  
ATOM    896  HB3 PHE    56      77.372  40.872  69.971  1.00  0.00           H  
ATOM    897  CG  PHE    56      75.287  40.804  70.276  1.00  0.00           C  
ATOM    898  CD1 PHE    56      75.373  40.725  71.687  1.00  0.00           C  
ATOM    899  HD1 PHE    56      76.266  40.824  72.286  1.00  0.00           H  
ATOM    900  CE1 PHE    56      74.289  40.377  72.437  1.00  0.00           C  
ATOM    901  HE1 PHE    56      74.416  40.390  73.509  1.00  0.00           H  
ATOM    902  CZ  PHE    56      73.087  40.000  71.826  1.00  0.00           C  
ATOM    903  HZ  PHE    56      72.206  39.851  72.432  1.00  0.00           H  
ATOM    904  CE2 PHE    56      73.001  40.091  70.383  1.00  0.00           C  
ATOM    905  HE2 PHE    56      72.153  39.780  69.791  1.00  0.00           H  
ATOM    906  CD2 PHE    56      74.109  40.499  69.599  1.00  0.00           C  
ATOM    907  HD2 PHE    56      73.970  40.564  68.530  1.00  0.00           H  
ATOM    908  C   PHE    56      76.708  43.656  70.009  1.00  0.00           C  
ATOM    909  O   PHE    56      75.833  43.732  70.854  1.00  0.00           O  
ATOM    910  N   GLN    57      77.774  44.479  70.015  1.00  0.00           N  
ATOM    911  H   GLN    57      78.413  44.361  69.241  1.00  0.00           H  
ATOM    912  CA  GLN    57      77.895  45.662  70.828  1.00  0.00           C  
ATOM    913  HA  GLN    57      77.123  45.579  71.592  1.00  0.00           H  
ATOM    914  CB  GLN    57      79.230  45.727  71.479  1.00  0.00           C  
ATOM    915  HB2 GLN    57      79.289  44.868  72.147  1.00  0.00           H  
ATOM    916  HB3 GLN    57      80.073  45.610  70.798  1.00  0.00           H  
ATOM    917  CG  GLN    57      79.536  47.070  72.159  1.00  0.00           C  
ATOM    918  HG2 GLN    57      79.807  47.620  71.258  1.00  0.00           H  
ATOM    919  HG3 GLN    57      78.743  47.426  72.817  1.00  0.00           H  
ATOM    920  CD  GLN    57      80.976  47.058  72.797  1.00  0.00           C  
ATOM    921  OE1 GLN    57      81.439  46.137  73.467  1.00  0.00           O  
ATOM    922  NE2 GLN    57      81.781  48.079  72.527  1.00  0.00           N  
ATOM    923 HE21 GLN    57      82.700  48.031  72.941  1.00  0.00           H  
ATOM    924 HE22 GLN    57      81.412  48.779  71.899  1.00  0.00           H  
ATOM    925  C   GLN    57      77.383  46.854  70.038  1.00  0.00           C  
ATOM    926  O   GLN    57      77.683  46.908  68.818  1.00  0.00           O  
ATOM    927  N   GLN    58      76.631  47.806  70.568  1.00  0.00           N  
ATOM    928  H   GLN    58      76.249  47.649  71.490  1.00  0.00           H  
ATOM    929  CA  GLN    58      76.164  49.024  69.925  1.00  0.00           C  
ATOM    930  HA  GLN    58      75.627  48.693  69.036  1.00  0.00           H  
ATOM    931  CB  GLN    58      75.023  49.625  70.809  1.00  0.00           C  
ATOM    932  HB2 GLN    58      75.372  49.627  71.842  1.00  0.00           H  
ATOM    933  HB3 GLN    58      74.992  50.681  70.543  1.00  0.00           H  
ATOM    934  CG  GLN    58      73.687  48.882  70.643  1.00  0.00           C  
ATOM    935  HG2 GLN    58      73.492  48.718  69.583  1.00  0.00           H  
ATOM    936  HG3 GLN    58      73.858  47.903  71.091  1.00  0.00           H  
ATOM    937  CD  GLN    58      72.620  49.657  71.318  1.00  0.00           C  
ATOM    938  OE1 GLN    58      72.841  50.231  72.381  1.00  0.00           O  
ATOM    939  NE2 GLN    58      71.354  49.605  70.947  1.00  0.00           N  
ATOM    940 HE21 GLN    58      70.716  50.168  71.489  1.00  0.00           H  
ATOM    941 HE22 GLN    58      71.149  49.102  70.095  1.00  0.00           H  
ATOM    942  C   GLN    58      77.232  49.991  69.464  1.00  0.00           C  
ATOM    943  O   GLN    58      78.384  49.963  69.873  1.00  0.00           O  
ATOM    944  N   VAL    59      76.883  50.915  68.569  1.00  0.00           N  
ATOM    945  H   VAL    59      75.952  50.887  68.180  1.00  0.00           H  
ATOM    946  CA  VAL    59      77.735  52.014  68.111  1.00  0.00           C  
ATOM    947  HA  VAL    59      78.806  51.812  68.115  1.00  0.00           H  
ATOM    948  CB  VAL    59      77.388  52.306  66.648  1.00  0.00           C  
ATOM    949  HB  VAL    59      76.303  52.387  66.587  1.00  0.00           H  
ATOM    950  CG1 VAL    59      78.045  53.497  65.938  1.00  0.00           C  
ATOM    951 HG11 VAL    59      77.639  54.433  66.321  1.00  0.00           H  
ATOM    952 HG12 VAL    59      79.132  53.506  66.020  1.00  0.00           H  
ATOM    953 HG13 VAL    59      77.862  53.411  64.867  1.00  0.00           H  
ATOM    954  CG2 VAL    59      77.670  51.102  65.695  1.00  0.00           C  
ATOM    955 HG21 VAL    59      78.713  50.788  65.676  1.00  0.00           H  
ATOM    956 HG22 VAL    59      77.285  50.143  66.042  1.00  0.00           H  
ATOM    957 HG23 VAL    59      77.240  51.196  64.697  1.00  0.00           H  
ATOM    958  C   VAL    59      77.460  53.272  68.955  1.00  0.00           C  
ATOM    959  O   VAL    59      76.321  53.540  69.382  1.00  0.00           O  
ATOM    960  N   GLU    60      78.403  54.170  69.151  1.00  0.00           N  
ATOM    961  H   GLU    60      79.330  53.859  68.899  1.00  0.00           H  
ATOM    962  CA  GLU    60      78.307  55.205  70.185  1.00  0.00           C  
ATOM    963  HA  GLU    60      77.569  54.803  70.878  1.00  0.00           H  
ATOM    964  CB  GLU    60      79.659  55.260  70.943  1.00  0.00           C  
ATOM    965  HB2 GLU    60      80.492  55.106  70.257  1.00  0.00           H  
ATOM    966  HB3 GLU    60      79.753  56.208  71.473  1.00  0.00           H  
ATOM    967  CG  GLU    60      79.744  54.041  71.954  1.00  0.00           C  
ATOM    968  HG2 GLU    60      79.237  53.187  71.505  1.00  0.00           H  
ATOM    969  HG3 GLU    60      80.801  53.863  72.151  1.00  0.00           H  
ATOM    970  CD  GLU    60      79.037  54.382  73.249  1.00  0.00           C  
ATOM    971  OE1 GLU    60      77.953  54.962  73.253  1.00  0.00           O  
ATOM    972  OE2 GLU    60      79.657  54.152  74.315  1.00  0.00           O  
ATOM    973  C   GLU    60      77.804  56.552  69.752  1.00  0.00           C  
ATOM    974  O   GLU    60      78.045  57.530  70.447  1.00  0.00           O  
ATOM    975  N   ALA    61      76.996  56.573  68.700  1.00  0.00           N  
ATOM    976  H   ALA    61      76.761  55.640  68.392  1.00  0.00           H  
ATOM    977  CA  ALA    61      76.113  57.690  68.314  1.00  0.00           C  
ATOM    978  HA  ALA    61      76.129  58.433  69.111  1.00  0.00           H  
ATOM    979  CB  ALA    61      76.715  58.377  67.080  1.00  0.00           C  
ATOM    980  HB1 ALA    61      76.056  59.181  66.752  1.00  0.00           H  
ATOM    981  HB2 ALA    61      77.647  58.892  67.315  1.00  0.00           H  
ATOM    982  HB3 ALA    61      76.843  57.645  66.283  1.00  0.00           H  
ATOM    983  C   ALA    61      74.637  57.281  68.078  1.00  0.00           C  
ATOM    984  O   ALA    61      74.375  56.159  67.589  1.00  0.00           O  
ATOM    985  N   ARG    62      73.681  58.103  68.497  1.00  0.00           N  
ATOM    986  H   ARG    62      73.921  59.001  68.893  1.00  0.00           H  
ATOM    987  CA  ARG    62      72.207  57.945  68.536  1.00  0.00           C  
ATOM    988  HA  ARG    62      72.014  56.883  68.688  1.00  0.00           H  
ATOM    989  CB  ARG    62      71.700  58.694  69.823  1.00  0.00           C  
ATOM    990  HB2 ARG    62      71.808  59.772  69.702  1.00  0.00           H  
ATOM    991  HB3 ARG    62      70.611  58.694  69.846  1.00  0.00           H  
ATOM    992  CG  ARG    62      72.106  58.106  71.183  1.00  0.00           C  
ATOM    993  HG2 ARG    62      73.190  58.009  71.117  1.00  0.00           H  
ATOM    994  HG3 ARG    62      71.823  58.747  72.018  1.00  0.00           H  
ATOM    995  CD  ARG    62      71.384  56.761  71.420  1.00  0.00           C  
ATOM    996  HD2 ARG    62      70.375  56.946  71.051  1.00  0.00           H  
ATOM    997  HD3 ARG    62      71.904  56.034  70.796  1.00  0.00           H  
ATOM    998  NE  ARG    62      71.343  56.340  72.791  1.00  0.00           N  
ATOM    999  HE  ARG    62      70.449  56.468  73.243  1.00  0.00           H  
ATOM   1000  CZ  ARG    62      72.348  55.873  73.574  1.00  0.00           C  
ATOM   1001  NH1 ARG    62      72.002  55.681  74.856  1.00  0.00           N  
ATOM   1002 HH11 ARG    62      71.050  55.910  75.103  1.00  0.00           H  
ATOM   1003 HH12 ARG    62      72.657  55.166  75.426  1.00  0.00           H  
ATOM   1004  NH2 ARG    62      73.507  55.571  73.085  1.00  0.00           N  
ATOM   1005 HH21 ARG    62      74.323  55.518  73.677  1.00  0.00           H  
ATOM   1006 HH22 ARG    62      73.515  55.660  72.079  1.00  0.00           H  
ATOM   1007  C   ARG    62      71.557  58.542  67.272  1.00  0.00           C  
ATOM   1008  O   ARG    62      70.537  58.037  66.838  1.00  0.00           O  
ATOM   1009  N   GLY    63      72.105  59.608  66.690  1.00  0.00           N  
ATOM   1010  H   GLY    63      72.932  60.013  67.105  1.00  0.00           H  
ATOM   1011  CA  GLY    63      71.604  60.065  65.419  1.00  0.00           C  
ATOM   1012  HA2 GLY    63      70.581  60.426  65.530  1.00  0.00           H  
ATOM   1013  HA3 GLY    63      72.258  60.914  65.221  1.00  0.00           H  
ATOM   1014  C   GLY    63      71.779  59.112  64.254  1.00  0.00           C  
ATOM   1015  O   GLY    63      72.536  58.187  64.352  1.00  0.00           O  
ATOM   1016  N   ALA    64      71.283  59.387  63.071  1.00  0.00           N  
ATOM   1017  H   ALA    64      70.812  60.274  62.965  1.00  0.00           H  
ATOM   1018  CA  ALA    64      71.454  58.652  61.828  1.00  0.00           C  
ATOM   1019  HA  ALA    64      70.999  57.666  61.921  1.00  0.00           H  
ATOM   1020  CB  ALA    64      70.696  59.411  60.712  1.00  0.00           C  
ATOM   1021  HB1 ALA    64      71.098  60.419  60.612  1.00  0.00           H  
ATOM   1022  HB2 ALA    64      70.708  58.841  59.783  1.00  0.00           H  
ATOM   1023  HB3 ALA    64      69.644  59.578  60.944  1.00  0.00           H  
ATOM   1024  C   ALA    64      72.930  58.375  61.491  1.00  0.00           C  
ATOM   1025  O   ALA    64      73.719  59.264  61.538  1.00  0.00           O  
ATOM   1026  N   VAL    65      73.310  57.086  61.209  1.00  0.00           N  
ATOM   1027  H   VAL    65      72.542  56.432  61.248  1.00  0.00           H  
ATOM   1028  CA  VAL    65      74.704  56.620  60.959  1.00  0.00           C  
ATOM   1029  HA  VAL    65      75.199  57.499  60.545  1.00  0.00           H  
ATOM   1030  CB  VAL    65      75.381  56.361  62.338  1.00  0.00           C  
ATOM   1031  HB  VAL    65      74.855  57.017  63.032  1.00  0.00           H  
ATOM   1032  CG1 VAL    65      75.217  54.953  62.889  1.00  0.00           C  
ATOM   1033 HG11 VAL    65      74.140  54.798  62.828  1.00  0.00           H  
ATOM   1034 HG12 VAL    65      75.710  54.170  62.313  1.00  0.00           H  
ATOM   1035 HG13 VAL    65      75.466  54.893  63.948  1.00  0.00           H  
ATOM   1036  CG2 VAL    65      76.883  56.584  62.437  1.00  0.00           C  
ATOM   1037 HG21 VAL    65      77.402  55.746  61.971  1.00  0.00           H  
ATOM   1038 HG22 VAL    65      77.176  57.536  61.993  1.00  0.00           H  
ATOM   1039 HG23 VAL    65      77.194  56.625  63.481  1.00  0.00           H  
ATOM   1040  C   VAL    65      74.967  55.431  60.016  1.00  0.00           C  
ATOM   1041  O   VAL    65      76.043  55.303  59.559  1.00  0.00           O  
ATOM   1042  N   PHE    66      73.946  54.581  59.782  1.00  0.00           N  
ATOM   1043  H   PHE    66      73.158  54.690  60.404  1.00  0.00           H  
ATOM   1044  CA  PHE    66      74.069  53.317  59.089  1.00  0.00           C  
ATOM   1045  HA  PHE    66      74.959  53.447  58.473  1.00  0.00           H  
ATOM   1046  CB  PHE    66      74.274  52.122  60.076  1.00  0.00           C  
ATOM   1047  HB2 PHE    66      75.255  52.120  60.551  1.00  0.00           H  
ATOM   1048  HB3 PHE    66      73.500  52.215  60.837  1.00  0.00           H  
ATOM   1049  CG  PHE    66      74.146  50.783  59.308  1.00  0.00           C  
ATOM   1050  CD1 PHE    66      74.934  50.517  58.127  1.00  0.00           C  
ATOM   1051  HD1 PHE    66      75.633  51.313  57.920  1.00  0.00           H  
ATOM   1052  CE1 PHE    66      74.744  49.291  57.346  1.00  0.00           C  
ATOM   1053  HE1 PHE    66      75.324  49.177  56.442  1.00  0.00           H  
ATOM   1054  CZ  PHE    66      73.792  48.341  57.866  1.00  0.00           C  
ATOM   1055  HZ  PHE    66      73.486  47.498  57.264  1.00  0.00           H  
ATOM   1056  CE2 PHE    66      72.960  48.757  58.954  1.00  0.00           C  
ATOM   1057  HE2 PHE    66      72.161  48.126  59.315  1.00  0.00           H  
ATOM   1058  CD2 PHE    66      73.072  49.980  59.612  1.00  0.00           C  
ATOM   1059  HD2 PHE    66      72.363  50.254  60.380  1.00  0.00           H  
ATOM   1060  C   PHE    66      72.848  53.132  58.208  1.00  0.00           C  
ATOM   1061  O   PHE    66      73.033  53.139  56.943  1.00  0.00           O  
ATOM   1062  N   TRP    67      71.630  52.832  58.687  1.00  0.00           N  
ATOM   1063  H   TRP    67      71.447  52.867  59.680  1.00  0.00           H  
ATOM   1064  CA  TRP    67      70.517  52.425  57.823  1.00  0.00           C  
ATOM   1065  HA  TRP    67      70.799  51.552  57.235  1.00  0.00           H  
ATOM   1066  CB  TRP    67      69.251  52.176  58.767  1.00  0.00           C  
ATOM   1067  HB2 TRP    67      69.016  53.127  59.246  1.00  0.00           H  
ATOM   1068  HB3 TRP    67      68.364  51.952  58.173  1.00  0.00           H  
ATOM   1069  CG  TRP    67      69.430  51.073  59.735  1.00  0.00           C  
ATOM   1070  CD1 TRP    67      69.550  51.208  61.103  1.00  0.00           C  
ATOM   1071  HD1 TRP    67      69.611  52.160  61.609  1.00  0.00           H  
ATOM   1072  NE1 TRP    67      69.762  49.929  61.660  1.00  0.00           N  
ATOM   1073  HE1 TRP    67      69.706  49.851  62.666  1.00  0.00           H  
ATOM   1074  CE2 TRP    67      69.687  48.911  60.695  1.00  0.00           C  
ATOM   1075  CZ2 TRP    67      69.783  47.524  60.725  1.00  0.00           C  
ATOM   1076  HZ2 TRP    67      69.835  46.987  61.661  1.00  0.00           H  
ATOM   1077  CH2 TRP    67      69.804  46.835  59.520  1.00  0.00           C  
ATOM   1078  HH2 TRP    67      69.963  45.771  59.420  1.00  0.00           H  
ATOM   1079  CZ3 TRP    67      69.662  47.552  58.302  1.00  0.00           C  
ATOM   1080  HZ3 TRP    67      69.836  47.054  57.359  1.00  0.00           H  
ATOM   1081  CE3 TRP    67      69.534  48.931  58.275  1.00  0.00           C  
ATOM   1082  HE3 TRP    67      69.642  49.395  57.305  1.00  0.00           H  
ATOM   1083  CD2 TRP    67      69.525  49.658  59.457  1.00  0.00           C  
ATOM   1084  C   TRP    67      70.197  53.461  56.750  1.00  0.00           C  
ATOM   1085  O   TRP    67      70.116  53.129  55.596  1.00  0.00           O  
ATOM   1086  N   GLU    68      70.105  54.725  57.143  1.00  0.00           N  
ATOM   1087  H   GLU    68      70.375  54.920  58.096  1.00  0.00           H  
ATOM   1088  CA  GLU    68      69.845  55.814  56.288  1.00  0.00           C  
ATOM   1089  HA  GLU    68      68.967  55.523  55.712  1.00  0.00           H  
ATOM   1090  CB  GLU    68      69.503  57.089  57.087  1.00  0.00           C  
ATOM   1091  HB2 GLU    68      70.451  57.553  57.360  1.00  0.00           H  
ATOM   1092  HB3 GLU    68      69.113  57.785  56.345  1.00  0.00           H  
ATOM   1093  CG  GLU    68      68.627  56.938  58.338  1.00  0.00           C  
ATOM   1094  HG2 GLU    68      68.471  58.009  58.463  1.00  0.00           H  
ATOM   1095  HG3 GLU    68      67.686  56.451  58.081  1.00  0.00           H  
ATOM   1096  CD  GLU    68      69.316  56.486  59.627  1.00  0.00           C  
ATOM   1097  OE1 GLU    68      68.721  56.679  60.723  1.00  0.00           O  
ATOM   1098  OE2 GLU    68      70.471  56.010  59.616  1.00  0.00           O  
ATOM   1099  C   GLU    68      70.862  55.994  55.192  1.00  0.00           C  
ATOM   1100  O   GLU    68      70.456  56.054  54.023  1.00  0.00           O  
ATOM   1101  N   PRO    69      72.168  56.218  55.416  1.00  0.00           N  
ATOM   1102  CD  PRO    69      72.853  56.386  56.677  1.00  0.00           C  
ATOM   1103  HD2 PRO    69      72.490  55.623  57.365  1.00  0.00           H  
ATOM   1104  HD3 PRO    69      72.623  57.379  57.063  1.00  0.00           H  
ATOM   1105  CG  PRO    69      74.346  56.160  56.405  1.00  0.00           C  
ATOM   1106  HG2 PRO    69      74.652  55.118  56.490  1.00  0.00           H  
ATOM   1107  HG3 PRO    69      74.901  56.841  57.050  1.00  0.00           H  
ATOM   1108  CB  PRO    69      74.460  56.517  54.926  1.00  0.00           C  
ATOM   1109  HB2 PRO    69      75.314  56.050  54.437  1.00  0.00           H  
ATOM   1110  HB3 PRO    69      74.609  57.590  54.802  1.00  0.00           H  
ATOM   1111  CA  PRO    69      73.106  56.184  54.338  1.00  0.00           C  
ATOM   1112  HA  PRO    69      72.914  57.029  53.676  1.00  0.00           H  
ATOM   1113  C   PRO    69      73.103  54.986  53.447  1.00  0.00           C  
ATOM   1114  O   PRO    69      73.344  55.074  52.248  1.00  0.00           O  
ATOM   1115  N   LEU    70      72.829  53.796  54.029  1.00  0.00           N  
ATOM   1116  H   LEU    70      72.547  53.883  54.995  1.00  0.00           H  
ATOM   1117  CA  LEU    70      72.665  52.544  53.301  1.00  0.00           C  
ATOM   1118  HA  LEU    70      73.487  52.430  52.595  1.00  0.00           H  
ATOM   1119  CB  LEU    70      72.694  51.456  54.350  1.00  0.00           C  
ATOM   1120  HB2 LEU    70      73.731  51.497  54.685  1.00  0.00           H  
ATOM   1121  HB3 LEU    70      71.984  51.618  55.160  1.00  0.00           H  
ATOM   1122  CG  LEU    70      72.306  50.068  53.736  1.00  0.00           C  
ATOM   1123  HG  LEU    70      71.457  50.215  53.069  1.00  0.00           H  
ATOM   1124  CD1 LEU    70      73.526  49.402  52.935  1.00  0.00           C  
ATOM   1125 HD11 LEU    70      74.143  50.198  52.516  1.00  0.00           H  
ATOM   1126 HD12 LEU    70      74.187  48.825  53.581  1.00  0.00           H  
ATOM   1127 HD13 LEU    70      73.236  48.744  52.116  1.00  0.00           H  
ATOM   1128  CD2 LEU    70      71.950  49.186  54.904  1.00  0.00           C  
ATOM   1129 HD21 LEU    70      71.871  48.120  54.693  1.00  0.00           H  
ATOM   1130 HD22 LEU    70      72.714  49.381  55.657  1.00  0.00           H  
ATOM   1131 HD23 LEU    70      70.969  49.497  55.265  1.00  0.00           H  
ATOM   1132  C   LEU    70      71.445  52.598  52.377  1.00  0.00           C  
ATOM   1133  O   LEU    70      71.604  52.189  51.249  1.00  0.00           O  
ATOM   1134  N   LEU    71      70.291  53.202  52.814  1.00  0.00           N  
ATOM   1135  H   LEU    71      70.318  53.409  53.802  1.00  0.00           H  
ATOM   1136  CA  LEU    71      69.139  53.377  51.924  1.00  0.00           C  
ATOM   1137  HA  LEU    71      69.017  52.484  51.312  1.00  0.00           H  
ATOM   1138  CB  LEU    71      67.996  53.883  52.795  1.00  0.00           C  
ATOM   1139  HB2 LEU    71      68.293  54.732  53.411  1.00  0.00           H  
ATOM   1140  HB3 LEU    71      67.270  54.330  52.116  1.00  0.00           H  
ATOM   1141  CG  LEU    71      67.260  52.870  53.630  1.00  0.00           C  
ATOM   1142  HG  LEU    71      67.954  52.171  54.098  1.00  0.00           H  
ATOM   1143  CD1 LEU    71      66.549  53.526  54.775  1.00  0.00           C  
ATOM   1144 HD11 LEU    71      66.054  52.686  55.261  1.00  0.00           H  
ATOM   1145 HD12 LEU    71      67.414  53.841  55.358  1.00  0.00           H  
ATOM   1146 HD13 LEU    71      65.805  54.271  54.491  1.00  0.00           H  
ATOM   1147  CD2 LEU    71      66.187  52.135  52.825  1.00  0.00           C  
ATOM   1148 HD21 LEU    71      66.742  51.728  51.980  1.00  0.00           H  
ATOM   1149 HD22 LEU    71      65.702  51.380  53.443  1.00  0.00           H  
ATOM   1150 HD23 LEU    71      65.413  52.856  52.561  1.00  0.00           H  
ATOM   1151  C   LEU    71      69.504  54.348  50.781  1.00  0.00           C  
ATOM   1152  O   LEU    71      68.955  54.175  49.692  1.00  0.00           O  
ATOM   1153  N   PHE    72      70.473  55.236  50.958  1.00  0.00           N  
ATOM   1154  H   PHE    72      70.992  55.185  51.823  1.00  0.00           H  
ATOM   1155  CA  PHE    72      71.017  56.126  49.917  1.00  0.00           C  
ATOM   1156  HA  PHE    72      70.133  56.336  49.315  1.00  0.00           H  
ATOM   1157  CB  PHE    72      71.501  57.450  50.316  1.00  0.00           C  
ATOM   1158  HB2 PHE    72      70.789  57.932  50.986  1.00  0.00           H  
ATOM   1159  HB3 PHE    72      72.298  57.377  51.056  1.00  0.00           H  
ATOM   1160  CG  PHE    72      71.933  58.495  49.231  1.00  0.00           C  
ATOM   1161  CD1 PHE    72      71.203  58.681  48.024  1.00  0.00           C  
ATOM   1162  HD1 PHE    72      70.301  58.129  47.805  1.00  0.00           H  
ATOM   1163  CE1 PHE    72      71.676  59.567  47.026  1.00  0.00           C  
ATOM   1164  HE1 PHE    72      71.267  59.704  46.036  1.00  0.00           H  
ATOM   1165  CZ  PHE    72      72.828  60.337  47.323  1.00  0.00           C  
ATOM   1166  HZ  PHE    72      73.173  61.071  46.611  1.00  0.00           H  
ATOM   1167  CE2 PHE    72      73.578  60.125  48.489  1.00  0.00           C  
ATOM   1168  HE2 PHE    72      74.467  60.720  48.639  1.00  0.00           H  
ATOM   1169  CD2 PHE    72      73.130  59.215  49.470  1.00  0.00           C  
ATOM   1170  HD2 PHE    72      73.773  59.033  50.318  1.00  0.00           H  
ATOM   1171  C   PHE    72      71.856  55.356  48.884  1.00  0.00           C  
ATOM   1172  O   PHE    72      71.588  55.386  47.715  1.00  0.00           O  
ATOM   1173  N   ALA    73      72.768  54.471  49.402  1.00  0.00           N  
ATOM   1174  H   ALA    73      72.863  54.495  50.408  1.00  0.00           H  
ATOM   1175  CA  ALA    73      73.488  53.523  48.545  1.00  0.00           C  
ATOM   1176  HA  ALA    73      74.083  54.045  47.796  1.00  0.00           H  
ATOM   1177  CB  ALA    73      74.529  52.787  49.429  1.00  0.00           C  
ATOM   1178  HB1 ALA    73      75.141  53.505  49.976  1.00  0.00           H  
ATOM   1179  HB2 ALA    73      74.054  52.236  50.240  1.00  0.00           H  
ATOM   1180  HB3 ALA    73      75.179  52.242  48.745  1.00  0.00           H  
ATOM   1181  C   ALA    73      72.669  52.419  47.902  1.00  0.00           C  
ATOM   1182  O   ALA    73      73.178  51.961  46.850  1.00  0.00           O  
ATOM   1183  N   ILE    74      71.528  52.020  48.428  1.00  0.00           N  
ATOM   1184  H   ILE    74      71.329  52.389  49.347  1.00  0.00           H  
ATOM   1185  CA  ILE    74      70.462  51.215  47.792  1.00  0.00           C  
ATOM   1186  HA  ILE    74      71.076  50.448  47.320  1.00  0.00           H  
ATOM   1187  CB  ILE    74      69.516  50.493  48.710  1.00  0.00           C  
ATOM   1188  HB  ILE    74      69.206  51.320  49.349  1.00  0.00           H  
ATOM   1189  CG2 ILE    74      68.274  49.875  48.103  1.00  0.00           C  
ATOM   1190 HG21 ILE    74      68.499  48.913  47.642  1.00  0.00           H  
ATOM   1191 HG22 ILE    74      67.524  49.828  48.892  1.00  0.00           H  
ATOM   1192 HG23 ILE    74      67.821  50.468  47.308  1.00  0.00           H  
ATOM   1193  CG1 ILE    74      70.229  49.523  49.655  1.00  0.00           C  
ATOM   1194 HG12 ILE    74      70.349  48.550  49.181  1.00  0.00           H  
ATOM   1195 HG13 ILE    74      71.184  49.984  49.906  1.00  0.00           H  
ATOM   1196  CD1 ILE    74      69.510  49.302  50.936  1.00  0.00           C  
ATOM   1197 HD11 ILE    74      69.422  50.227  51.506  1.00  0.00           H  
ATOM   1198 HD12 ILE    74      68.516  48.862  50.846  1.00  0.00           H  
ATOM   1199 HD13 ILE    74      70.155  48.601  51.466  1.00  0.00           H  
ATOM   1200  C   ILE    74      69.641  51.968  46.707  1.00  0.00           C  
ATOM   1201  O   ILE    74      69.540  51.509  45.592  1.00  0.00           O  
ATOM   1202  N   ALA    75      69.222  53.192  46.962  1.00  0.00           N  
ATOM   1203  H   ALA    75      69.206  53.598  47.886  1.00  0.00           H  
ATOM   1204  CA  ALA    75      68.808  54.070  45.910  1.00  0.00           C  
ATOM   1205  HA  ALA    75      67.919  53.680  45.413  1.00  0.00           H  
ATOM   1206  CB  ALA    75      68.392  55.425  46.411  1.00  0.00           C  
ATOM   1207  HB1 ALA    75      67.769  55.889  45.647  1.00  0.00           H  
ATOM   1208  HB2 ALA    75      67.721  55.429  47.271  1.00  0.00           H  
ATOM   1209  HB3 ALA    75      69.288  55.982  46.687  1.00  0.00           H  
ATOM   1210  C   ALA    75      69.755  54.203  44.767  1.00  0.00           C  
ATOM   1211  O   ALA    75      69.393  54.225  43.600  1.00  0.00           O  
ATOM   1212  N   LEU    76      71.064  54.219  45.075  1.00  0.00           N  
ATOM   1213  H   LEU    76      71.265  54.369  46.053  1.00  0.00           H  
ATOM   1214  CA  LEU    76      72.126  54.328  44.036  1.00  0.00           C  
ATOM   1215  HA  LEU    76      71.643  54.838  43.203  1.00  0.00           H  
ATOM   1216  CB  LEU    76      73.349  55.118  44.597  1.00  0.00           C  
ATOM   1217  HB2 LEU    76      73.656  54.622  45.518  1.00  0.00           H  
ATOM   1218  HB3 LEU    76      74.178  55.114  43.890  1.00  0.00           H  
ATOM   1219  CG  LEU    76      72.986  56.592  44.880  1.00  0.00           C  
ATOM   1220  HG  LEU    76      72.091  56.748  45.481  1.00  0.00           H  
ATOM   1221  CD1 LEU    76      74.061  57.107  45.873  1.00  0.00           C  
ATOM   1222 HD11 LEU    76      73.833  58.123  46.194  1.00  0.00           H  
ATOM   1223 HD12 LEU    76      73.973  56.646  46.857  1.00  0.00           H  
ATOM   1224 HD13 LEU    76      75.036  57.002  45.397  1.00  0.00           H  
ATOM   1225  CD2 LEU    76      72.981  57.551  43.688  1.00  0.00           C  
ATOM   1226 HD21 LEU    76      72.782  58.531  44.122  1.00  0.00           H  
ATOM   1227 HD22 LEU    76      73.877  57.486  43.070  1.00  0.00           H  
ATOM   1228 HD23 LEU    76      72.146  57.152  43.114  1.00  0.00           H  
ATOM   1229  C   LEU    76      72.518  52.988  43.436  1.00  0.00           C  
ATOM   1230  O   LEU    76      73.085  53.115  42.321  1.00  0.00           O  
ATOM   1231  N   CYS    77      72.382  51.842  44.132  1.00  0.00           N  
ATOM   1232  H   CYS    77      72.143  51.946  45.108  1.00  0.00           H  
ATOM   1233  CA  CYS    77      72.394  50.535  43.462  1.00  0.00           C  
ATOM   1234  HA  CYS    77      73.222  50.697  42.771  1.00  0.00           H  
ATOM   1235  CB  CYS    77      72.670  49.442  44.516  1.00  0.00           C  
ATOM   1236  HB2 CYS    77      73.516  49.778  45.116  1.00  0.00           H  
ATOM   1237  HB3 CYS    77      71.760  49.373  45.111  1.00  0.00           H  
ATOM   1238  SG  CYS    77      73.054  47.853  43.739  1.00  0.00           S  
ATOM   1239  HG  CYS    77      71.880  47.737  43.113  1.00  0.00           H  
ATOM   1240  C   CYS    77      71.218  50.159  42.542  1.00  0.00           C  
ATOM   1241  O   CYS    77      71.304  49.522  41.520  1.00  0.00           O  
ATOM   1242  N   GLU    78      70.052  50.617  42.982  1.00  0.00           N  
ATOM   1243  H   GLU    78      69.891  51.034  43.888  1.00  0.00           H  
ATOM   1244  CA  GLU    78      68.794  50.480  42.254  1.00  0.00           C  
ATOM   1245  HA  GLU    78      68.618  49.477  41.864  1.00  0.00           H  
ATOM   1246  CB  GLU    78      67.593  50.915  43.064  1.00  0.00           C  
ATOM   1247  HB2 GLU    78      67.637  51.948  43.408  1.00  0.00           H  
ATOM   1248  HB3 GLU    78      66.671  50.951  42.483  1.00  0.00           H  
ATOM   1249  CG  GLU    78      67.225  49.974  44.278  1.00  0.00           C  
ATOM   1250  HG2 GLU    78      68.111  49.486  44.684  1.00  0.00           H  
ATOM   1251  HG3 GLU    78      66.631  50.498  45.027  1.00  0.00           H  
ATOM   1252  CD  GLU    78      66.390  48.748  43.822  1.00  0.00           C  
ATOM   1253  OE1 GLU    78      66.757  48.149  42.738  1.00  0.00           O  
ATOM   1254  OE2 GLU    78      65.462  48.276  44.445  1.00  0.00           O  
ATOM   1255  C   GLU    78      68.758  51.324  40.953  1.00  0.00           C  
ATOM   1256  O   GLU    78      68.467  50.817  39.848  1.00  0.00           O  
ATOM   1257  N   ALA    79      69.400  52.494  41.034  1.00  0.00           N  
ATOM   1258  H   ALA    79      69.692  52.941  41.891  1.00  0.00           H  
ATOM   1259  CA  ALA    79      69.660  53.249  39.809  1.00  0.00           C  
ATOM   1260  HA  ALA    79      68.683  53.358  39.339  1.00  0.00           H  
ATOM   1261  CB  ALA    79      70.004  54.663  40.280  1.00  0.00           C  
ATOM   1262  HB1 ALA    79      70.891  54.482  40.887  1.00  0.00           H  
ATOM   1263  HB2 ALA    79      70.328  55.178  39.376  1.00  0.00           H  
ATOM   1264  HB3 ALA    79      69.123  55.026  40.810  1.00  0.00           H  
ATOM   1265  C   ALA    79      70.612  52.610  38.828  1.00  0.00           C  
ATOM   1266  O   ALA    79      70.540  52.796  37.641  1.00  0.00           O  
ATOM   1267  N   TYR    80      71.572  51.778  39.308  1.00  0.00           N  
ATOM   1268  H   TYR    80      71.556  51.630  40.307  1.00  0.00           H  
ATOM   1269  CA  TYR    80      72.533  51.093  38.447  1.00  0.00           C  
ATOM   1270  HA  TYR    80      72.781  51.750  37.614  1.00  0.00           H  
ATOM   1271  CB  TYR    80      73.889  50.718  39.228  1.00  0.00           C  
ATOM   1272  HB2 TYR    80      74.213  51.623  39.742  1.00  0.00           H  
ATOM   1273  HB3 TYR    80      73.653  50.053  40.059  1.00  0.00           H  
ATOM   1274  CG  TYR    80      74.851  50.137  38.264  1.00  0.00           C  
ATOM   1275  CD1 TYR    80      75.786  50.944  37.662  1.00  0.00           C  
ATOM   1276  HD1 TYR    80      75.715  51.981  37.954  1.00  0.00           H  
ATOM   1277  CE1 TYR    80      76.752  50.501  36.774  1.00  0.00           C  
ATOM   1278  HE1 TYR    80      77.385  51.200  36.246  1.00  0.00           H  
ATOM   1279  CZ  TYR    80      76.811  49.110  36.418  1.00  0.00           C  
ATOM   1280  OH  TYR    80      77.496  48.694  35.331  1.00  0.00           O  
ATOM   1281  HH  TYR    80      77.178  47.805  35.159  1.00  0.00           H  
ATOM   1282  CE2 TYR    80      75.989  48.256  37.104  1.00  0.00           C  
ATOM   1283  HE2 TYR    80      75.894  47.220  36.812  1.00  0.00           H  
ATOM   1284  CD2 TYR    80      75.010  48.761  38.045  1.00  0.00           C  
ATOM   1285  HD2 TYR    80      74.371  48.052  38.551  1.00  0.00           H  
ATOM   1286  C   TYR    80      71.928  49.865  37.687  1.00  0.00           C  
ATOM   1287  O   TYR    80      72.093  49.784  36.453  1.00  0.00           O  
ATOM   1288  N   ARG    81      71.059  49.020  38.305  1.00  0.00           N  
ATOM   1289  H   ARG    81      70.894  48.998  39.301  1.00  0.00           H  
ATOM   1290  CA  ARG    81      70.402  47.909  37.628  1.00  0.00           C  
ATOM   1291  HA  ARG    81      71.211  47.441  37.067  1.00  0.00           H  
ATOM   1292  CB  ARG    81      69.944  46.866  38.598  1.00  0.00           C  
ATOM   1293  HB2 ARG    81      69.577  46.060  37.961  1.00  0.00           H  
ATOM   1294  HB3 ARG    81      70.740  46.401  39.180  1.00  0.00           H  
ATOM   1295  CG  ARG    81      68.854  47.166  39.532  1.00  0.00           C  
ATOM   1296  HG2 ARG    81      68.719  46.277  40.148  1.00  0.00           H  
ATOM   1297  HG3 ARG    81      69.196  47.926  40.235  1.00  0.00           H  
ATOM   1298  CD  ARG    81      67.495  47.571  38.937  1.00  0.00           C  
ATOM   1299  HD2 ARG    81      67.521  48.626  38.665  1.00  0.00           H  
ATOM   1300  HD3 ARG    81      67.429  46.807  38.163  1.00  0.00           H  
ATOM   1301  NE  ARG    81      66.545  47.391  40.052  1.00  0.00           N  
ATOM   1302  HE  ARG    81      66.828  47.877  40.891  1.00  0.00           H  
ATOM   1303  CZ  ARG    81      65.503  46.557  40.154  1.00  0.00           C  
ATOM   1304  NH1 ARG    81      65.050  45.811  39.269  1.00  0.00           N  
ATOM   1305 HH11 ARG    81      64.154  45.356  39.368  1.00  0.00           H  
ATOM   1306 HH12 ARG    81      65.595  45.659  38.432  1.00  0.00           H  
ATOM   1307  NH2 ARG    81      64.965  46.523  41.308  1.00  0.00           N  
ATOM   1308 HH21 ARG    81      64.199  45.877  41.431  1.00  0.00           H  
ATOM   1309 HH22 ARG    81      65.385  46.975  42.107  1.00  0.00           H  
ATOM   1310  C   ARG    81      69.412  48.242  36.558  1.00  0.00           C  
ATOM   1311  O   ARG    81      69.102  47.411  35.656  1.00  0.00           O  
ATOM   1312  N   VAL    82      68.856  49.441  36.624  1.00  0.00           N  
ATOM   1313  H   VAL    82      69.271  50.023  37.337  1.00  0.00           H  
ATOM   1314  CA  VAL    82      67.915  49.947  35.585  1.00  0.00           C  
ATOM   1315  HA  VAL    82      67.347  49.122  35.154  1.00  0.00           H  
ATOM   1316  CB  VAL    82      66.798  50.964  36.087  1.00  0.00           C  
ATOM   1317  HB  VAL    82      66.245  51.195  35.176  1.00  0.00           H  
ATOM   1318  CG1 VAL    82      65.803  50.287  37.195  1.00  0.00           C  
ATOM   1319 HG11 VAL    82      66.115  50.571  38.200  1.00  0.00           H  
ATOM   1320 HG12 VAL    82      64.880  50.802  36.927  1.00  0.00           H  
ATOM   1321 HG13 VAL    82      65.719  49.207  37.080  1.00  0.00           H  
ATOM   1322  CG2 VAL    82      67.378  52.331  36.569  1.00  0.00           C  
ATOM   1323 HG21 VAL    82      68.130  52.129  37.332  1.00  0.00           H  
ATOM   1324 HG22 VAL    82      67.744  52.853  35.686  1.00  0.00           H  
ATOM   1325 HG23 VAL    82      66.616  52.934  37.063  1.00  0.00           H  
ATOM   1326  C   VAL    82      68.716  50.576  34.409  1.00  0.00           C  
ATOM   1327  O   VAL    82      68.194  50.674  33.266  1.00  0.00           O  
ATOM   1328  N   GLY    83      69.950  51.112  34.664  1.00  0.00           N  
ATOM   1329  H   GLY    83      70.317  50.931  35.587  1.00  0.00           H  
ATOM   1330  CA  GLY    83      70.837  51.775  33.624  1.00  0.00           C  
ATOM   1331  HA2 GLY    83      71.866  51.603  33.939  1.00  0.00           H  
ATOM   1332  HA3 GLY    83      70.643  51.417  32.613  1.00  0.00           H  
ATOM   1333  C   GLY    83      70.473  53.264  33.563  1.00  0.00           C  
ATOM   1334  O   GLY    83      70.297  53.783  32.454  1.00  0.00           O  
ATOM   1335  N   LEU    84      70.328  53.878  34.699  1.00  0.00           N  
ATOM   1336  H   LEU    84      70.469  53.334  35.539  1.00  0.00           H  
ATOM   1337  CA  LEU    84      69.601  55.186  34.872  1.00  0.00           C  
ATOM   1338  HA  LEU    84      68.634  55.160  34.370  1.00  0.00           H  
ATOM   1339  CB  LEU    84      69.377  55.403  36.380  1.00  0.00           C  
ATOM   1340  HB2 LEU    84      68.742  54.626  36.805  1.00  0.00           H  
ATOM   1341  HB3 LEU    84      70.315  55.455  36.935  1.00  0.00           H  
ATOM   1342  CG  LEU    84      68.556  56.721  36.658  1.00  0.00           C  
ATOM   1343  HG  LEU    84      68.017  57.085  35.783  1.00  0.00           H  
ATOM   1344  CD1 LEU    84      67.397  56.441  37.686  1.00  0.00           C  
ATOM   1345 HD11 LEU    84      66.693  55.714  37.279  1.00  0.00           H  
ATOM   1346 HD12 LEU    84      67.868  56.064  38.594  1.00  0.00           H  
ATOM   1347 HD13 LEU    84      66.885  57.398  37.776  1.00  0.00           H  
ATOM   1348  CD2 LEU    84      69.471  57.805  37.234  1.00  0.00           C  
ATOM   1349 HD21 LEU    84      70.024  57.452  38.105  1.00  0.00           H  
ATOM   1350 HD22 LEU    84      70.274  58.120  36.567  1.00  0.00           H  
ATOM   1351 HD23 LEU    84      68.922  58.735  37.380  1.00  0.00           H  
ATOM   1352  C   LEU    84      70.334  56.382  34.159  1.00  0.00           C  
ATOM   1353  O   LEU    84      69.727  57.343  33.681  1.00  0.00           O  
ATOM   1354  N   GLY    85      71.669  56.268  34.044  1.00  0.00           N  
ATOM   1355  H   GLY    85      72.211  55.539  34.484  1.00  0.00           H  
ATOM   1356  CA  GLY    85      72.438  57.250  33.281  1.00  0.00           C  
ATOM   1357  HA2 GLY    85      71.980  58.234  33.382  1.00  0.00           H  
ATOM   1358  HA3 GLY    85      73.380  57.376  33.814  1.00  0.00           H  
ATOM   1359  C   GLY    85      72.554  56.954  31.802  1.00  0.00           C  
ATOM   1360  O   GLY    85      72.853  57.919  31.007  1.00  0.00           O  
ATOM   1361  N   TRP    86      72.132  55.757  31.405  1.00  0.00           N  
ATOM   1362  H   TRP    86      71.768  55.139  32.117  1.00  0.00           H  
ATOM   1363  CA  TRP    86      72.404  55.356  30.032  1.00  0.00           C  
ATOM   1364  HA  TRP    86      73.312  55.888  29.750  1.00  0.00           H  
ATOM   1365  CB  TRP    86      72.773  53.892  29.989  1.00  0.00           C  
ATOM   1366  HB2 TRP    86      71.905  53.233  29.953  1.00  0.00           H  
ATOM   1367  HB3 TRP    86      73.150  53.657  28.993  1.00  0.00           H  
ATOM   1368  CG  TRP    86      73.738  53.425  31.000  1.00  0.00           C  
ATOM   1369  CD1 TRP    86      73.643  52.274  31.729  1.00  0.00           C  
ATOM   1370  HD1 TRP    86      72.870  51.554  31.504  1.00  0.00           H  
ATOM   1371  NE1 TRP    86      74.714  52.138  32.505  1.00  0.00           N  
ATOM   1372  HE1 TRP    86      74.741  51.490  33.279  1.00  0.00           H  
ATOM   1373  CE2 TRP    86      75.470  53.252  32.554  1.00  0.00           C  
ATOM   1374  CZ2 TRP    86      76.544  53.618  33.385  1.00  0.00           C  
ATOM   1375  HZ2 TRP    86      76.830  52.932  34.168  1.00  0.00           H  
ATOM   1376  CH2 TRP    86      76.989  54.939  33.303  1.00  0.00           C  
ATOM   1377  HH2 TRP    86      77.666  55.376  34.023  1.00  0.00           H  
ATOM   1378  CZ3 TRP    86      76.535  55.797  32.260  1.00  0.00           C  
ATOM   1379  HZ3 TRP    86      77.011  56.756  32.115  1.00  0.00           H  
ATOM   1380  CE3 TRP    86      75.582  55.361  31.379  1.00  0.00           C  
ATOM   1381  HE3 TRP    86      75.323  55.972  30.528  1.00  0.00           H  
ATOM   1382  CD2 TRP    86      74.934  54.117  31.524  1.00  0.00           C  
ATOM   1383  C   TRP    86      71.312  55.775  29.046  1.00  0.00           C  
ATOM   1384  O   TRP    86      70.144  56.023  29.346  1.00  0.00           O  
ATOM   1385  N   ALA    87      71.689  55.736  27.783  1.00  0.00           N  
ATOM   1386  H   ALA    87      72.665  55.507  27.657  1.00  0.00           H  
ATOM   1387  CA  ALA    87      71.014  56.277  26.607  1.00  0.00           C  
ATOM   1388  HA  ALA    87      71.118  57.354  26.742  1.00  0.00           H  
ATOM   1389  CB  ALA    87      71.857  56.050  25.319  1.00  0.00           C  
ATOM   1390  HB1 ALA    87      71.775  54.978  25.136  1.00  0.00           H  
ATOM   1391  HB2 ALA    87      71.495  56.577  24.436  1.00  0.00           H  
ATOM   1392  HB3 ALA    87      72.878  56.419  25.416  1.00  0.00           H  
ATOM   1393  C   ALA    87      69.543  55.926  26.458  1.00  0.00           C  
ATOM   1394  O   ALA    87      68.733  56.886  26.395  1.00  0.00           O  
ATOM   1395  N   THR    88      69.202  54.635  26.408  1.00  0.00           N  
ATOM   1396  H   THR    88      69.979  53.996  26.495  1.00  0.00           H  
ATOM   1397  CA  THR    88      67.816  54.065  26.233  1.00  0.00           C  
ATOM   1398  HA  THR    88      67.487  54.207  25.204  1.00  0.00           H  
ATOM   1399  CB  THR    88      67.957  52.559  26.357  1.00  0.00           C  
ATOM   1400  HB  THR    88      68.110  52.168  27.363  1.00  0.00           H  
ATOM   1401  CG2 THR    88      66.591  51.987  26.031  1.00  0.00           C  
ATOM   1402 HG21 THR    88      66.671  50.946  26.343  1.00  0.00           H  
ATOM   1403 HG22 THR    88      65.776  52.408  26.620  1.00  0.00           H  
ATOM   1404 HG23 THR    88      66.332  52.120  24.981  1.00  0.00           H  
ATOM   1405  OG1 THR    88      68.780  51.997  25.312  1.00  0.00           O  
ATOM   1406  HG1 THR    88      69.699  52.191  25.510  1.00  0.00           H  
ATOM   1407  C   THR    88      66.846  54.588  27.345  1.00  0.00           C  
ATOM   1408  O   THR    88      67.054  54.361  28.527  1.00  0.00           O  
ATOM   1409  N   PRO    89      65.736  55.204  26.944  1.00  0.00           N  
ATOM   1410  CD  PRO    89      65.420  55.436  25.593  1.00  0.00           C  
ATOM   1411  HD2 PRO    89      64.991  54.578  25.075  1.00  0.00           H  
ATOM   1412  HD3 PRO    89      66.208  55.880  24.985  1.00  0.00           H  
ATOM   1413  CG  PRO    89      64.431  56.593  25.628  1.00  0.00           C  
ATOM   1414  HG2 PRO    89      63.810  56.612  24.732  1.00  0.00           H  
ATOM   1415  HG3 PRO    89      64.932  57.550  25.773  1.00  0.00           H  
ATOM   1416  CB  PRO    89      63.551  56.200  26.855  1.00  0.00           C  
ATOM   1417  HB2 PRO    89      62.801  55.432  26.670  1.00  0.00           H  
ATOM   1418  HB3 PRO    89      63.135  57.052  27.393  1.00  0.00           H  
ATOM   1419  CA  PRO    89      64.620  55.540  27.753  1.00  0.00           C  
ATOM   1420  HA  PRO    89      65.002  56.311  28.422  1.00  0.00           H  
ATOM   1421  C   PRO    89      63.985  54.348  28.560  1.00  0.00           C  
ATOM   1422  O   PRO    89      64.209  53.167  28.241  1.00  0.00           O  
ATOM   1423  N   ARG    90      63.399  54.613  29.718  1.00  0.00           N  
ATOM   1424  H   ARG    90      63.108  55.565  29.885  1.00  0.00           H  
ATOM   1425  CA  ARG    90      62.943  53.562  30.635  1.00  0.00           C  
ATOM   1426  HA  ARG    90      63.788  52.894  30.805  1.00  0.00           H  
ATOM   1427  CB  ARG    90      62.689  54.315  31.992  1.00  0.00           C  
ATOM   1428  HB2 ARG    90      62.451  53.568  32.749  1.00  0.00           H  
ATOM   1429  HB3 ARG    90      63.567  54.841  32.368  1.00  0.00           H  
ATOM   1430  CG  ARG    90      61.501  55.256  32.001  1.00  0.00           C  
ATOM   1431  HG2 ARG    90      61.692  56.208  31.505  1.00  0.00           H  
ATOM   1432  HG3 ARG    90      60.650  54.773  31.522  1.00  0.00           H  
ATOM   1433  CD  ARG    90      61.200  55.583  33.444  1.00  0.00           C  
ATOM   1434  HD2 ARG    90      60.788  54.739  33.995  1.00  0.00           H  
ATOM   1435  HD3 ARG    90      62.150  55.843  33.910  1.00  0.00           H  
ATOM   1436  NE  ARG    90      60.187  56.679  33.610  1.00  0.00           N  
ATOM   1437  HE  ARG    90      59.203  56.544  33.429  1.00  0.00           H  
ATOM   1438  CZ  ARG    90      60.499  57.914  33.960  1.00  0.00           C  
ATOM   1439  NH1 ARG    90      59.530  58.808  34.014  1.00  0.00           N  
ATOM   1440 HH11 ARG    90      59.762  59.790  34.052  1.00  0.00           H  
ATOM   1441 HH12 ARG    90      58.565  58.601  33.799  1.00  0.00           H  
ATOM   1442  NH2 ARG    90      61.722  58.295  34.187  1.00  0.00           N  
ATOM   1443 HH21 ARG    90      61.859  59.275  34.389  1.00  0.00           H  
ATOM   1444 HH22 ARG    90      62.530  57.715  34.009  1.00  0.00           H  
ATOM   1445  C   ARG    90      61.710  52.738  30.258  1.00  0.00           C  
ATOM   1446  O   ARG    90      61.564  51.610  30.742  1.00  0.00           O  
ATOM   1447  N   SER    91      60.768  53.287  29.455  1.00  0.00           N  
ATOM   1448  H   SER    91      60.919  54.235  29.141  1.00  0.00           H  
ATOM   1449  CA  SER    91      59.589  52.509  28.924  1.00  0.00           C  
ATOM   1450  HA  SER    91      59.174  51.879  29.711  1.00  0.00           H  
ATOM   1451  CB  SER    91      58.479  53.487  28.606  1.00  0.00           C  
ATOM   1452  HB2 SER    91      58.123  54.036  29.477  1.00  0.00           H  
ATOM   1453  HB3 SER    91      58.834  54.056  27.747  1.00  0.00           H  
ATOM   1454  OG  SER    91      57.336  52.892  28.147  1.00  0.00           O  
ATOM   1455  HG  SER    91      56.777  52.724  28.909  1.00  0.00           H  
ATOM   1456  C   SER    91      60.044  51.693  27.709  1.00  0.00           C  
ATOM   1457  O   SER    91      60.816  52.194  26.875  1.00  0.00           O  
ATOM   1458  N   GLU    92      59.551  50.517  27.542  1.00  0.00           N  
ATOM   1459  H   GLU    92      58.973  50.141  28.280  1.00  0.00           H  
ATOM   1460  CA  GLU    92      59.764  49.636  26.443  1.00  0.00           C  
ATOM   1461  HA  GLU    92      59.917  50.111  25.474  1.00  0.00           H  
ATOM   1462  CB  GLU    92      61.106  48.939  26.808  1.00  0.00           C  
ATOM   1463  HB2 GLU    92      61.344  48.265  25.985  1.00  0.00           H  
ATOM   1464  HB3 GLU    92      61.892  49.694  26.805  1.00  0.00           H  
ATOM   1465  CG  GLU    92      61.136  48.095  28.078  1.00  0.00           C  
ATOM   1466  HG2 GLU    92      60.699  48.729  28.851  1.00  0.00           H  
ATOM   1467  HG3 GLU    92      60.528  47.192  28.025  1.00  0.00           H  
ATOM   1468  CD  GLU    92      62.552  47.769  28.478  1.00  0.00           C  
ATOM   1469  OE1 GLU    92      63.384  47.430  27.596  1.00  0.00           O  
ATOM   1470  OE2 GLU    92      62.912  47.899  29.667  1.00  0.00           O  
ATOM   1471  C   GLU    92      58.639  48.630  26.384  1.00  0.00           C  
ATOM   1472  O   GLU    92      57.600  48.704  27.096  1.00  0.00           O  
ATOM   1473  N   ASP    93      58.763  47.628  25.530  1.00  0.00           N  
ATOM   1474  H   ASP    93      59.544  47.700  24.894  1.00  0.00           H  
ATOM   1475  CA  ASP    93      57.896  46.463  25.350  1.00  0.00           C  
ATOM   1476  HA  ASP    93      57.456  46.226  26.319  1.00  0.00           H  
ATOM   1477  CB  ASP    93      56.791  46.878  24.301  1.00  0.00           C  
ATOM   1478  HB2 ASP    93      56.340  47.796  24.677  1.00  0.00           H  
ATOM   1479  HB3 ASP    93      57.172  47.110  23.306  1.00  0.00           H  
ATOM   1480  CG  ASP    93      55.719  45.787  24.064  1.00  0.00           C  
ATOM   1481  OD1 ASP    93      54.965  45.858  23.082  1.00  0.00           O  
ATOM   1482  OD2 ASP    93      55.629  44.919  24.957  1.00  0.00           O  
ATOM   1483  C   ASP    93      58.739  45.161  24.864  1.00  0.00           C  
ATOM   1484  O   ASP    93      59.835  45.339  24.247  1.00  0.00           O  
ATOM   1485  N   PHE    94      58.292  43.929  25.218  1.00  0.00           N  
ATOM   1486  H   PHE    94      57.405  43.725  25.656  1.00  0.00           H  
ATOM   1487  CA  PHE    94      58.939  42.732  24.741  1.00  0.00           C  
ATOM   1488  HA  PHE    94      59.783  42.985  24.098  1.00  0.00           H  
ATOM   1489  CB  PHE    94      59.484  42.040  25.942  1.00  0.00           C  
ATOM   1490  HB2 PHE    94      58.661  41.759  26.600  1.00  0.00           H  
ATOM   1491  HB3 PHE    94      59.907  41.099  25.588  1.00  0.00           H  
ATOM   1492  CG  PHE    94      60.478  42.766  26.777  1.00  0.00           C  
ATOM   1493  CD1 PHE    94      60.115  43.653  27.804  1.00  0.00           C  
ATOM   1494  HD1 PHE    94      59.079  43.773  28.085  1.00  0.00           H  
ATOM   1495  CE1 PHE    94      61.053  44.388  28.576  1.00  0.00           C  
ATOM   1496  HE1 PHE    94      60.713  45.036  29.370  1.00  0.00           H  
ATOM   1497  CZ  PHE    94      62.435  44.127  28.411  1.00  0.00           C  
ATOM   1498  HZ  PHE    94      63.160  44.823  28.806  1.00  0.00           H  
ATOM   1499  CE2 PHE    94      62.833  43.259  27.419  1.00  0.00           C  
ATOM   1500  HE2 PHE    94      63.873  43.016  27.261  1.00  0.00           H  
ATOM   1501  CD2 PHE    94      61.863  42.638  26.555  1.00  0.00           C  
ATOM   1502  HD2 PHE    94      62.241  41.954  25.809  1.00  0.00           H  
ATOM   1503  C   PHE    94      57.910  41.756  24.019  1.00  0.00           C  
ATOM   1504  O   PHE    94      58.245  40.609  23.655  1.00  0.00           O  
ATOM   1505  N   ASN    95      56.656  42.249  23.794  1.00  0.00           N  
ATOM   1506  H   ASN    95      56.309  43.106  24.202  1.00  0.00           H  
ATOM   1507  CA  ASN    95      55.598  41.589  22.905  1.00  0.00           C  
ATOM   1508  HA  ASN    95      55.841  40.529  22.827  1.00  0.00           H  
ATOM   1509  CB  ASN    95      54.229  41.750  23.492  1.00  0.00           C  
ATOM   1510  HB2 ASN    95      53.997  42.801  23.316  1.00  0.00           H  
ATOM   1511  HB3 ASN    95      53.533  41.078  22.990  1.00  0.00           H  
ATOM   1512  CG  ASN    95      54.112  41.518  24.975  1.00  0.00           C  
ATOM   1513  OD1 ASN    95      53.691  40.462  25.448  1.00  0.00           O  
ATOM   1514  ND2 ASN    95      54.236  42.593  25.779  1.00  0.00           N  
ATOM   1515 HD21 ASN    95      54.016  42.468  26.757  1.00  0.00           H  
ATOM   1516 HD22 ASN    95      54.346  43.481  25.312  1.00  0.00           H  
ATOM   1517  C   ASN    95      55.823  42.051  21.457  1.00  0.00           C  
ATOM   1518  O   ASN    95      54.908  42.283  20.690  1.00  0.00           O  
ATOM   1519  N   THR    96      57.123  41.907  21.081  1.00  0.00           N  
ATOM   1520  H   THR    96      57.750  41.419  21.706  1.00  0.00           H  
ATOM   1521  CA  THR    96      57.676  42.290  19.848  1.00  0.00           C  
ATOM   1522  HA  THR    96      57.195  41.861  18.969  1.00  0.00           H  
ATOM   1523  CB  THR    96      57.655  43.868  19.740  1.00  0.00           C  
ATOM   1524  HB  THR    96      56.603  44.126  19.861  1.00  0.00           H  
ATOM   1525  CG2 THR    96      58.513  44.495  20.807  1.00  0.00           C  
ATOM   1526 HG21 THR    96      59.490  44.012  20.794  1.00  0.00           H  
ATOM   1527 HG22 THR    96      58.623  45.574  20.693  1.00  0.00           H  
ATOM   1528 HG23 THR    96      57.944  44.301  21.716  1.00  0.00           H  
ATOM   1529  OG1 THR    96      58.006  44.249  18.483  1.00  0.00           O  
ATOM   1530  HG1 THR    96      57.322  44.790  18.082  1.00  0.00           H  
ATOM   1531  C   THR    96      59.104  41.697  19.726  1.00  0.00           C  
ATOM   1532  O   THR    96      59.577  41.174  20.695  1.00  0.00           O  
ATOM   1533  N   LEU    97      59.839  41.906  18.622  1.00  0.00           N  
ATOM   1534  H   LEU    97      59.439  42.445  17.867  1.00  0.00           H  
ATOM   1535  CA  LEU    97      61.242  41.547  18.532  1.00  0.00           C  
ATOM   1536  HA  LEU    97      61.362  40.487  18.754  1.00  0.00           H  
ATOM   1537  CB  LEU    97      61.716  41.819  17.096  1.00  0.00           C  
ATOM   1538  HB2 LEU    97      62.156  42.817  17.104  1.00  0.00           H  
ATOM   1539  HB3 LEU    97      62.526  41.101  16.969  1.00  0.00           H  
ATOM   1540  CG  LEU    97      60.701  41.621  15.909  1.00  0.00           C  
ATOM   1541  HG  LEU    97      59.923  40.958  16.287  1.00  0.00           H  
ATOM   1542  CD1 LEU    97      60.092  42.887  15.387  1.00  0.00           C  
ATOM   1543 HD11 LEU    97      60.964  43.451  15.057  1.00  0.00           H  
ATOM   1544 HD12 LEU    97      59.476  42.703  14.507  1.00  0.00           H  
ATOM   1545 HD13 LEU    97      59.364  43.277  16.098  1.00  0.00           H  
ATOM   1546  CD2 LEU    97      61.324  40.950  14.673  1.00  0.00           C  
ATOM   1547 HD21 LEU    97      61.472  39.897  14.911  1.00  0.00           H  
ATOM   1548 HD22 LEU    97      60.672  41.103  13.813  1.00  0.00           H  
ATOM   1549 HD23 LEU    97      62.241  41.488  14.433  1.00  0.00           H  
ATOM   1550  C   LEU    97      62.150  42.236  19.554  1.00  0.00           C  
ATOM   1551  O   LEU    97      62.330  43.435  19.465  1.00  0.00           O  
ATOM   1552  N   ARG    98      62.715  41.476  20.500  1.00  0.00           N  
ATOM   1553  H   ARG    98      62.431  40.508  20.476  1.00  0.00           H  
ATOM   1554  CA  ARG    98      63.718  41.820  21.501  1.00  0.00           C  
ATOM   1555  HA  ARG    98      64.238  42.703  21.131  1.00  0.00           H  
ATOM   1556  CB  ARG    98      63.008  42.029  22.857  1.00  0.00           C  
ATOM   1557  HB2 ARG    98      62.398  41.157  23.090  1.00  0.00           H  
ATOM   1558  HB3 ARG    98      63.714  42.178  23.674  1.00  0.00           H  
ATOM   1559  CG  ARG    98      62.041  43.234  22.907  1.00  0.00           C  
ATOM   1560  HG2 ARG    98      61.124  43.143  22.325  1.00  0.00           H  
ATOM   1561  HG3 ARG    98      61.737  43.274  23.953  1.00  0.00           H  
ATOM   1562  CD  ARG    98      62.747  44.608  22.664  1.00  0.00           C  
ATOM   1563  HD2 ARG    98      63.280  44.700  21.718  1.00  0.00           H  
ATOM   1564  HD3 ARG    98      62.017  45.413  22.587  1.00  0.00           H  
ATOM   1565  NE  ARG    98      63.639  44.944  23.722  1.00  0.00           N  
ATOM   1566  HE  ARG    98      64.503  44.421  23.713  1.00  0.00           H  
ATOM   1567  CZ  ARG    98      63.505  45.560  24.889  1.00  0.00           C  
ATOM   1568  NH1 ARG    98      64.457  45.832  25.658  1.00  0.00           N  
ATOM   1569 HH11 ARG    98      65.384  45.583  25.344  1.00  0.00           H  
ATOM   1570 HH12 ARG    98      64.230  46.238  26.555  1.00  0.00           H  
ATOM   1571  NH2 ARG    98      62.393  45.992  25.302  1.00  0.00           N  
ATOM   1572 HH21 ARG    98      61.508  45.747  24.883  1.00  0.00           H  
ATOM   1573 HH22 ARG    98      62.452  46.548  26.143  1.00  0.00           H  
ATOM   1574  C   ARG    98      64.782  40.759  21.571  1.00  0.00           C  
ATOM   1575  O   ARG    98      64.546  39.593  21.192  1.00  0.00           O  
ATOM   1576  N   ASP    99      66.005  41.028  22.127  1.00  0.00           N  
ATOM   1577  H   ASP    99      66.252  41.936  22.493  1.00  0.00           H  
ATOM   1578  CA  ASP    99      67.052  40.038  22.299  1.00  0.00           C  
ATOM   1579  HA  ASP    99      67.213  39.328  21.488  1.00  0.00           H  
ATOM   1580  CB  ASP    99      68.368  40.670  22.634  1.00  0.00           C  
ATOM   1581  HB2 ASP    99      68.287  41.306  23.516  1.00  0.00           H  
ATOM   1582  HB3 ASP    99      69.195  39.983  22.814  1.00  0.00           H  
ATOM   1583  CG  ASP    99      68.782  41.723  21.608  1.00  0.00           C  
ATOM   1584  OD1 ASP    99      69.813  42.370  21.864  1.00  0.00           O  
ATOM   1585  OD2 ASP    99      68.191  41.930  20.510  1.00  0.00           O  
ATOM   1586  C   ASP    99      66.761  39.132  23.509  1.00  0.00           C  
ATOM   1587  O   ASP    99      65.916  39.269  24.323  1.00  0.00           O  
ATOM   1588  N   ASP   100      67.577  38.073  23.527  1.00  0.00           N  
ATOM   1589  H   ASP   100      68.273  37.999  22.799  1.00  0.00           H  
ATOM   1590  CA  ASP   100      67.673  37.182  24.764  1.00  0.00           C  
ATOM   1591  HA  ASP   100      66.691  37.113  25.232  1.00  0.00           H  
ATOM   1592  CB  ASP   100      68.025  35.755  24.406  1.00  0.00           C  
ATOM   1593  HB2 ASP   100      69.029  35.776  23.981  1.00  0.00           H  
ATOM   1594  HB3 ASP   100      68.166  35.195  25.330  1.00  0.00           H  
ATOM   1595  CG  ASP   100      67.146  35.013  23.387  1.00  0.00           C  
ATOM   1596  OD1 ASP   100      67.581  33.963  22.819  1.00  0.00           O  
ATOM   1597  OD2 ASP   100      65.971  35.478  23.156  1.00  0.00           O  
ATOM   1598  C   ASP   100      68.538  37.871  25.809  1.00  0.00           C  
ATOM   1599  O   ASP   100      69.675  38.201  25.425  1.00  0.00           O  
ATOM   1600  N   TYR   101      68.048  38.133  27.006  1.00  0.00           N  
ATOM   1601  H   TYR   101      67.138  37.815  27.307  1.00  0.00           H  
ATOM   1602  CA  TYR   101      68.854  38.936  27.980  1.00  0.00           C  
ATOM   1603  HA  TYR   101      68.119  39.268  28.714  1.00  0.00           H  
ATOM   1604  CB  TYR   101      69.953  38.104  28.602  1.00  0.00           C  
ATOM   1605  HB2 TYR   101      69.597  37.120  28.907  1.00  0.00           H  
ATOM   1606  HB3 TYR   101      70.631  37.774  27.815  1.00  0.00           H  
ATOM   1607  CG  TYR   101      70.801  38.692  29.746  1.00  0.00           C  
ATOM   1608  CD1 TYR   101      72.153  38.635  29.679  1.00  0.00           C  
ATOM   1609  HD1 TYR   101      72.598  38.146  28.825  1.00  0.00           H  
ATOM   1610  CE1 TYR   101      72.998  39.298  30.626  1.00  0.00           C  
ATOM   1611  HE1 TYR   101      74.063  39.129  30.564  1.00  0.00           H  
ATOM   1612  CZ  TYR   101      72.424  39.964  31.709  1.00  0.00           C  
ATOM   1613  OH  TYR   101      73.142  40.614  32.639  1.00  0.00           O  
ATOM   1614  HH  TYR   101      72.669  40.644  33.474  1.00  0.00           H  
ATOM   1615  CE2 TYR   101      71.054  40.207  31.688  1.00  0.00           C  
ATOM   1616  HE2 TYR   101      70.552  40.747  32.476  1.00  0.00           H  
ATOM   1617  CD2 TYR   101      70.242  39.444  30.821  1.00  0.00           C  
ATOM   1618  HD2 TYR   101      69.185  39.636  30.931  1.00  0.00           H  
ATOM   1619  C   TYR   101      69.376  40.244  27.477  1.00  0.00           C  
ATOM   1620  O   TYR   101      70.597  40.465  27.349  1.00  0.00           O  
ATOM   1621  N   GLU   102      68.480  41.171  27.067  1.00  0.00           N  
ATOM   1622  H   GLU   102      67.486  41.049  27.192  1.00  0.00           H  
ATOM   1623  CA  GLU   102      68.920  42.380  26.345  1.00  0.00           C  
ATOM   1624  HA  GLU   102      69.424  42.094  25.422  1.00  0.00           H  
ATOM   1625  CB  GLU   102      67.645  43.103  25.751  1.00  0.00           C  
ATOM   1626  HB2 GLU   102      66.936  42.380  25.348  1.00  0.00           H  
ATOM   1627  HB3 GLU   102      67.074  43.637  26.510  1.00  0.00           H  
ATOM   1628  CG  GLU   102      68.130  44.087  24.677  1.00  0.00           C  
ATOM   1629  HG2 GLU   102      68.425  44.962  25.256  1.00  0.00           H  
ATOM   1630  HG3 GLU   102      68.876  43.680  23.994  1.00  0.00           H  
ATOM   1631  CD  GLU   102      66.931  44.448  23.904  1.00  0.00           C  
ATOM   1632  OE1 GLU   102      66.640  45.672  23.897  1.00  0.00           O  
ATOM   1633  OE2 GLU   102      66.216  43.614  23.289  1.00  0.00           O  
ATOM   1634  C   GLU   102      69.818  43.279  27.203  1.00  0.00           C  
ATOM   1635  O   GLU   102      70.741  43.848  26.635  1.00  0.00           O  
ATOM   1636  N   PRO   103      69.667  43.427  28.568  1.00  0.00           N  
ATOM   1637  CD  PRO   103      68.416  43.230  29.348  1.00  0.00           C  
ATOM   1638  HD2 PRO   103      68.393  42.262  29.850  1.00  0.00           H  
ATOM   1639  HD3 PRO   103      67.531  43.275  28.713  1.00  0.00           H  
ATOM   1640  CG  PRO   103      68.413  44.319  30.384  1.00  0.00           C  
ATOM   1641  HG2 PRO   103      67.744  44.179  31.232  1.00  0.00           H  
ATOM   1642  HG3 PRO   103      68.283  45.297  29.919  1.00  0.00           H  
ATOM   1643  CB  PRO   103      69.907  44.199  30.755  1.00  0.00           C  
ATOM   1644  HB2 PRO   103      70.108  43.227  31.205  1.00  0.00           H  
ATOM   1645  HB3 PRO   103      70.146  44.994  31.462  1.00  0.00           H  
ATOM   1646  CA  PRO   103      70.559  44.229  29.404  1.00  0.00           C  
ATOM   1647  HA  PRO   103      70.554  45.215  28.939  1.00  0.00           H  
ATOM   1648  C   PRO   103      72.068  43.687  29.467  1.00  0.00           C  
ATOM   1649  O   PRO   103      73.002  44.420  29.809  1.00  0.00           O  
ATOM   1650  N   GLY   104      72.345  42.459  29.031  1.00  0.00           N  
ATOM   1651  H   GLY   104      71.587  41.834  28.798  1.00  0.00           H  
ATOM   1652  CA  GLY   104      73.600  41.821  28.761  1.00  0.00           C  
ATOM   1653  HA2 GLY   104      74.319  42.034  29.552  1.00  0.00           H  
ATOM   1654  HA3 GLY   104      73.307  40.781  28.618  1.00  0.00           H  
ATOM   1655  C   GLY   104      74.308  42.294  27.431  1.00  0.00           C  
ATOM   1656  O   GLY   104      75.532  42.304  27.340  1.00  0.00           O  
ATOM   1657  N   ASN   105      73.439  42.888  26.538  1.00  0.00           N  
ATOM   1658  H   ASN   105      72.505  43.099  26.858  1.00  0.00           H  
ATOM   1659  CA  ASN   105      73.930  43.498  25.311  1.00  0.00           C  
ATOM   1660  HA  ASN   105      74.949  43.183  25.088  1.00  0.00           H  
ATOM   1661  CB  ASN   105      73.061  43.168  24.143  1.00  0.00           C  
ATOM   1662  HB2 ASN   105      72.078  43.534  24.441  1.00  0.00           H  
ATOM   1663  HB3 ASN   105      73.165  43.608  23.151  1.00  0.00           H  
ATOM   1664  CG  ASN   105      72.937  41.640  23.930  1.00  0.00           C  
ATOM   1665  OD1 ASN   105      73.839  40.824  23.998  1.00  0.00           O  
ATOM   1666  ND2 ASN   105      71.725  41.232  23.626  1.00  0.00           N  
ATOM   1667 HD21 ASN   105      71.617  40.326  23.193  1.00  0.00           H  
ATOM   1668 HD22 ASN   105      71.131  42.009  23.375  1.00  0.00           H  
ATOM   1669  C   ASN   105      74.019  45.082  25.426  1.00  0.00           C  
ATOM   1670  O   ASN   105      74.816  45.710  24.686  1.00  0.00           O  
ATOM   1671  N   LEU   106      73.224  45.698  26.281  1.00  0.00           N  
ATOM   1672  H   LEU   106      72.399  45.281  26.688  1.00  0.00           H  
ATOM   1673  CA  LEU   106      73.380  47.144  26.531  1.00  0.00           C  
ATOM   1674  HA  LEU   106      73.495  47.615  25.555  1.00  0.00           H  
ATOM   1675  CB  LEU   106      72.034  47.599  27.197  1.00  0.00           C  
ATOM   1676  HB2 LEU   106      71.819  46.886  27.993  1.00  0.00           H  
ATOM   1677  HB3 LEU   106      72.266  48.603  27.553  1.00  0.00           H  
ATOM   1678  CG  LEU   106      70.752  47.679  26.283  1.00  0.00           C  
ATOM   1679  HG  LEU   106      70.579  46.782  25.689  1.00  0.00           H  
ATOM   1680  CD1 LEU   106      69.566  47.843  27.216  1.00  0.00           C  
ATOM   1681 HD11 LEU   106      68.619  47.793  26.677  1.00  0.00           H  
ATOM   1682 HD12 LEU   106      69.458  46.996  27.892  1.00  0.00           H  
ATOM   1683 HD13 LEU   106      69.387  48.853  27.585  1.00  0.00           H  
ATOM   1684  CD2 LEU   106      70.888  48.916  25.379  1.00  0.00           C  
ATOM   1685 HD21 LEU   106      71.796  48.930  24.776  1.00  0.00           H  
ATOM   1686 HD22 LEU   106      69.993  49.083  24.780  1.00  0.00           H  
ATOM   1687 HD23 LEU   106      71.019  49.767  26.047  1.00  0.00           H  
ATOM   1688  C   LEU   106      74.582  47.550  27.352  1.00  0.00           C  
ATOM   1689  O   LEU   106      74.753  48.753  27.628  1.00  0.00           O  
ATOM   1690  N   GLY   107      75.453  46.621  27.711  1.00  0.00           N  
ATOM   1691  H   GLY   107      75.281  45.650  27.497  1.00  0.00           H  
ATOM   1692  CA  GLY   107      76.687  47.054  28.354  1.00  0.00           C  
ATOM   1693  HA2 GLY   107      77.447  46.318  28.093  1.00  0.00           H  
ATOM   1694  HA3 GLY   107      76.998  48.006  27.924  1.00  0.00           H  
ATOM   1695  C   GLY   107      76.604  47.296  29.863  1.00  0.00           C  
ATOM   1696  O   GLY   107      77.462  48.004  30.373  1.00  0.00           O  
ATOM   1697  N   PHE   108      75.643  46.714  30.571  1.00  0.00           N  
ATOM   1698  H   PHE   108      74.850  46.288  30.114  1.00  0.00           H  
ATOM   1699  CA  PHE   108      75.394  47.051  32.000  1.00  0.00           C  
ATOM   1700  HA  PHE   108      75.418  48.133  32.126  1.00  0.00           H  
ATOM   1701  CB  PHE   108      73.951  46.623  32.309  1.00  0.00           C  
ATOM   1702  HB2 PHE   108      73.797  45.625  31.898  1.00  0.00           H  
ATOM   1703  HB3 PHE   108      73.886  46.548  33.395  1.00  0.00           H  
ATOM   1704  CG  PHE   108      72.794  47.518  31.900  1.00  0.00           C  
ATOM   1705  CD1 PHE   108      71.509  47.305  32.462  1.00  0.00           C  
ATOM   1706  HD1 PHE   108      71.425  46.639  33.308  1.00  0.00           H  
ATOM   1707  CE1 PHE   108      70.441  48.129  32.021  1.00  0.00           C  
ATOM   1708  HE1 PHE   108      69.436  47.985  32.387  1.00  0.00           H  
ATOM   1709  CZ  PHE   108      70.513  48.964  30.903  1.00  0.00           C  
ATOM   1710  HZ  PHE   108      69.620  49.421  30.501  1.00  0.00           H  
ATOM   1711  CE2 PHE   108      71.781  49.143  30.359  1.00  0.00           C  
ATOM   1712  HE2 PHE   108      71.994  49.757  29.497  1.00  0.00           H  
ATOM   1713  CD2 PHE   108      72.917  48.505  30.892  1.00  0.00           C  
ATOM   1714  HD2 PHE   108      73.879  48.806  30.506  1.00  0.00           H  
ATOM   1715  C   PHE   108      76.383  46.284  32.983  1.00  0.00           C  
ATOM   1716  O   PHE   108      76.198  46.421  34.200  1.00  0.00           O  
ATOM   1717  N   ASP   109      77.377  45.561  32.531  1.00  0.00           N  
ATOM   1718  H   ASP   109      77.266  45.337  31.552  1.00  0.00           H  
ATOM   1719  CA  ASP   109      78.423  44.875  33.343  1.00  0.00           C  
ATOM   1720  HA  ASP   109      77.975  44.156  34.029  1.00  0.00           H  
ATOM   1721  CB  ASP   109      79.207  43.983  32.378  1.00  0.00           C  
ATOM   1722  HB2 ASP   109      78.500  43.208  32.083  1.00  0.00           H  
ATOM   1723  HB3 ASP   109      79.488  44.485  31.452  1.00  0.00           H  
ATOM   1724  CG  ASP   109      80.471  43.378  32.912  1.00  0.00           C  
ATOM   1725  OD1 ASP   109      80.660  43.464  34.155  1.00  0.00           O  
ATOM   1726  OD2 ASP   109      81.247  42.764  32.149  1.00  0.00           O  
ATOM   1727  C   ASP   109      79.228  45.992  34.025  1.00  0.00           C  
ATOM   1728  O   ASP   109      79.729  46.802  33.269  1.00  0.00           O  
ATOM   1729  N   PRO   110      79.326  46.108  35.368  1.00  0.00           N  
ATOM   1730  CD  PRO   110      78.821  45.196  36.356  1.00  0.00           C  
ATOM   1731  HD2 PRO   110      79.195  44.183  36.212  1.00  0.00           H  
ATOM   1732  HD3 PRO   110      77.738  45.318  36.355  1.00  0.00           H  
ATOM   1733  CG  PRO   110      79.313  45.642  37.687  1.00  0.00           C  
ATOM   1734  HG2 PRO   110      80.200  45.142  38.076  1.00  0.00           H  
ATOM   1735  HG3 PRO   110      78.545  45.565  38.457  1.00  0.00           H  
ATOM   1736  CB  PRO   110      79.695  47.103  37.429  1.00  0.00           C  
ATOM   1737  HB2 PRO   110      80.524  47.429  38.057  1.00  0.00           H  
ATOM   1738  HB3 PRO   110      78.843  47.742  37.663  1.00  0.00           H  
ATOM   1739  CA  PRO   110      80.175  47.173  36.027  1.00  0.00           C  
ATOM   1740  HA  PRO   110      79.982  48.191  35.690  1.00  0.00           H  
ATOM   1741  C   PRO   110      81.705  46.920  35.929  1.00  0.00           C  
ATOM   1742  O   PRO   110      82.407  47.801  36.346  1.00  0.00           O  
ATOM   1743  N   LEU   111      82.173  45.790  35.549  1.00  0.00           N  
ATOM   1744  H   LEU   111      81.551  45.089  35.171  1.00  0.00           H  
ATOM   1745  CA  LEU   111      83.604  45.456  35.579  1.00  0.00           C  
ATOM   1746  HA  LEU   111      84.161  46.361  35.820  1.00  0.00           H  
ATOM   1747  CB  LEU   111      83.888  44.418  36.706  1.00  0.00           C  
ATOM   1748  HB2 LEU   111      83.183  43.591  36.619  1.00  0.00           H  
ATOM   1749  HB3 LEU   111      84.872  44.015  36.467  1.00  0.00           H  
ATOM   1750  CG  LEU   111      83.837  45.121  38.102  1.00  0.00           C  
ATOM   1751  HG  LEU   111      83.001  45.803  38.256  1.00  0.00           H  
ATOM   1752  CD1 LEU   111      83.711  44.019  39.213  1.00  0.00           C  
ATOM   1753 HD11 LEU   111      82.688  43.664  39.333  1.00  0.00           H  
ATOM   1754 HD12 LEU   111      84.320  43.149  38.964  1.00  0.00           H  
ATOM   1755 HD13 LEU   111      83.900  44.345  40.236  1.00  0.00           H  
ATOM   1756  CD2 LEU   111      85.187  45.922  38.316  1.00  0.00           C  
ATOM   1757 HD21 LEU   111      85.172  46.757  37.616  1.00  0.00           H  
ATOM   1758 HD22 LEU   111      85.265  46.214  39.363  1.00  0.00           H  
ATOM   1759 HD23 LEU   111      85.987  45.197  38.170  1.00  0.00           H  
ATOM   1760  C   LEU   111      84.255  45.008  34.225  1.00  0.00           C  
ATOM   1761  O   LEU   111      85.498  45.223  34.097  1.00  0.00           O  
ATOM   1762  N   GLY   112      83.563  44.457  33.250  1.00  0.00           N  
ATOM   1763  H   GLY   112      82.629  44.155  33.486  1.00  0.00           H  
ATOM   1764  CA  GLY   112      84.138  43.829  32.090  1.00  0.00           C  
ATOM   1765  HA2 GLY   112      83.374  43.901  31.316  1.00  0.00           H  
ATOM   1766  HA3 GLY   112      85.022  44.301  31.662  1.00  0.00           H  
ATOM   1767  C   GLY   112      84.473  42.297  32.232  1.00  0.00           C  
ATOM   1768  O   GLY   112      85.538  41.872  31.748  1.00  0.00           O  
ATOM   1769  N   LEU   113      83.547  41.561  32.872  1.00  0.00           N  
ATOM   1770  H   LEU   113      82.621  41.943  32.997  1.00  0.00           H  
ATOM   1771  CA  LEU   113      83.601  40.120  33.170  1.00  0.00           C  
ATOM   1772  HA  LEU   113      84.580  39.697  32.945  1.00  0.00           H  
ATOM   1773  CB  LEU   113      83.405  39.923  34.629  1.00  0.00           C  
ATOM   1774  HB2 LEU   113      82.459  40.412  34.862  1.00  0.00           H  
ATOM   1775  HB3 LEU   113      83.250  38.869  34.859  1.00  0.00           H  
ATOM   1776  CG  LEU   113      84.631  40.437  35.408  1.00  0.00           C  
ATOM   1777  HG  LEU   113      84.848  41.479  35.173  1.00  0.00           H  
ATOM   1778  CD1 LEU   113      84.259  40.490  36.872  1.00  0.00           C  
ATOM   1779 HD11 LEU   113      83.353  41.063  37.070  1.00  0.00           H  
ATOM   1780 HD12 LEU   113      84.142  39.490  37.291  1.00  0.00           H  
ATOM   1781 HD13 LEU   113      85.094  40.847  37.475  1.00  0.00           H  
ATOM   1782  CD2 LEU   113      85.834  39.551  35.450  1.00  0.00           C  
ATOM   1783 HD21 LEU   113      86.309  39.485  34.471  1.00  0.00           H  
ATOM   1784 HD22 LEU   113      86.545  39.857  36.217  1.00  0.00           H  
ATOM   1785 HD23 LEU   113      85.612  38.524  35.740  1.00  0.00           H  
ATOM   1786  C   LEU   113      82.497  39.272  32.474  1.00  0.00           C  
ATOM   1787  O   LEU   113      82.683  38.123  32.380  1.00  0.00           O  
ATOM   1788  N   LEU   114      81.404  39.910  31.945  1.00  0.00           N  
ATOM   1789  H   LEU   114      81.353  40.917  32.015  1.00  0.00           H  
ATOM   1790  CA  LEU   114      80.319  39.249  31.200  1.00  0.00           C  
ATOM   1791  HA  LEU   114      79.961  38.372  31.739  1.00  0.00           H  
ATOM   1792  CB  LEU   114      79.048  40.051  31.072  1.00  0.00           C  
ATOM   1793  HB2 LEU   114      78.691  40.430  32.029  1.00  0.00           H  
ATOM   1794  HB3 LEU   114      79.304  40.917  30.462  1.00  0.00           H  
ATOM   1795  CG  LEU   114      77.781  39.361  30.523  1.00  0.00           C  
ATOM   1796  HG  LEU   114      77.920  38.541  29.818  1.00  0.00           H  
ATOM   1797  CD1 LEU   114      76.985  38.658  31.680  1.00  0.00           C  
ATOM   1798 HD11 LEU   114      76.201  38.024  31.267  1.00  0.00           H  
ATOM   1799 HD12 LEU   114      77.731  38.098  32.244  1.00  0.00           H  
ATOM   1800 HD13 LEU   114      76.590  39.423  32.349  1.00  0.00           H  
ATOM   1801  CD2 LEU   114      76.799  40.279  29.899  1.00  0.00           C  
ATOM   1802 HD21 LEU   114      76.542  41.080  30.592  1.00  0.00           H  
ATOM   1803 HD22 LEU   114      77.233  40.779  29.034  1.00  0.00           H  
ATOM   1804 HD23 LEU   114      75.920  39.774  29.500  1.00  0.00           H  
ATOM   1805  C   LEU   114      80.839  38.631  29.829  1.00  0.00           C  
ATOM   1806  O   LEU   114      81.566  39.348  29.183  1.00  0.00           O  
ATOM   1807  N   PRO   115      80.618  37.368  29.510  1.00  0.00           N  
ATOM   1808  CD  PRO   115      79.892  36.333  30.280  1.00  0.00           C  
ATOM   1809  HD2 PRO   115      78.825  36.393  30.068  1.00  0.00           H  
ATOM   1810  HD3 PRO   115      80.013  36.403  31.361  1.00  0.00           H  
ATOM   1811  CG  PRO   115      80.437  34.996  29.752  1.00  0.00           C  
ATOM   1812  HG2 PRO   115      79.851  34.094  29.927  1.00  0.00           H  
ATOM   1813  HG3 PRO   115      81.444  34.850  30.142  1.00  0.00           H  
ATOM   1814  CB  PRO   115      80.645  35.299  28.253  1.00  0.00           C  
ATOM   1815  HB2 PRO   115      79.608  35.318  27.919  1.00  0.00           H  
ATOM   1816  HB3 PRO   115      81.285  34.625  27.684  1.00  0.00           H  
ATOM   1817  CA  PRO   115      81.214  36.764  28.329  1.00  0.00           C  
ATOM   1818  HA  PRO   115      82.297  36.708  28.434  1.00  0.00           H  
ATOM   1819  C   PRO   115      80.760  37.463  26.990  1.00  0.00           C  
ATOM   1820  O   PRO   115      79.902  38.362  26.951  1.00  0.00           O  
ATOM   1821  N   SER   116      81.333  37.021  25.889  1.00  0.00           N  
ATOM   1822  H   SER   116      82.033  36.303  26.011  1.00  0.00           H  
ATOM   1823  CA  SER   116      81.313  37.658  24.606  1.00  0.00           C  
ATOM   1824  HA  SER   116      81.221  38.744  24.632  1.00  0.00           H  
ATOM   1825  CB  SER   116      82.630  37.482  23.881  1.00  0.00           C  
ATOM   1826  HB2 SER   116      82.611  36.416  23.651  1.00  0.00           H  
ATOM   1827  HB3 SER   116      82.727  38.043  22.951  1.00  0.00           H  
ATOM   1828  OG  SER   116      83.830  37.818  24.557  1.00  0.00           O  
ATOM   1829  HG  SER   116      83.838  37.280  25.352  1.00  0.00           H  
ATOM   1830  C   SER   116      80.181  37.143  23.755  1.00  0.00           C  
ATOM   1831  O   SER   116      79.477  37.920  23.114  1.00  0.00           O  
ATOM   1832  N   ASP   117      80.025  35.803  23.604  1.00  0.00           N  
ATOM   1833  H   ASP   117      80.670  35.171  24.057  1.00  0.00           H  
ATOM   1834  CA  ASP   117      78.935  35.158  22.841  1.00  0.00           C  
ATOM   1835  HA  ASP   117      78.967  35.645  21.866  1.00  0.00           H  
ATOM   1836  CB  ASP   117      79.170  33.622  22.697  1.00  0.00           C  
ATOM   1837  HB2 ASP   117      80.041  33.472  22.059  1.00  0.00           H  
ATOM   1838  HB3 ASP   117      79.348  33.081  23.626  1.00  0.00           H  
ATOM   1839  CG  ASP   117      78.045  32.816  21.891  1.00  0.00           C  
ATOM   1840  OD1 ASP   117      78.431  31.841  21.211  1.00  0.00           O  
ATOM   1841  OD2 ASP   117      76.922  33.284  21.984  1.00  0.00           O  
ATOM   1842  C   ASP   117      77.550  35.422  23.500  1.00  0.00           C  
ATOM   1843  O   ASP   117      77.271  34.993  24.647  1.00  0.00           O  
ATOM   1844  N   PRO   118      76.617  36.102  22.853  1.00  0.00           N  
ATOM   1845  CD  PRO   118      76.822  36.876  21.583  1.00  0.00           C  
ATOM   1846  HD2 PRO   118      76.813  36.150  20.770  1.00  0.00           H  
ATOM   1847  HD3 PRO   118      77.751  37.443  21.526  1.00  0.00           H  
ATOM   1848  CG  PRO   118      75.635  37.847  21.495  1.00  0.00           C  
ATOM   1849  HG2 PRO   118      75.369  38.041  20.456  1.00  0.00           H  
ATOM   1850  HG3 PRO   118      75.970  38.702  22.083  1.00  0.00           H  
ATOM   1851  CB  PRO   118      74.577  37.067  22.237  1.00  0.00           C  
ATOM   1852  HB2 PRO   118      74.083  36.350  21.582  1.00  0.00           H  
ATOM   1853  HB3 PRO   118      73.840  37.769  22.628  1.00  0.00           H  
ATOM   1854  CA  PRO   118      75.320  36.413  23.404  1.00  0.00           C  
ATOM   1855  HA  PRO   118      75.437  37.024  24.299  1.00  0.00           H  
ATOM   1856  C   PRO   118      74.487  35.159  23.944  1.00  0.00           C  
ATOM   1857  O   PRO   118      73.873  35.308  24.981  1.00  0.00           O  
ATOM   1858  N   ALA   119      74.539  33.979  23.298  1.00  0.00           N  
ATOM   1859  H   ALA   119      75.210  33.789  22.567  1.00  0.00           H  
ATOM   1860  CA  ALA   119      73.904  32.753  23.729  1.00  0.00           C  
ATOM   1861  HA  ALA   119      72.884  32.962  24.053  1.00  0.00           H  
ATOM   1862  CB  ALA   119      73.995  31.810  22.579  1.00  0.00           C  
ATOM   1863  HB1 ALA   119      73.720  30.802  22.890  1.00  0.00           H  
ATOM   1864  HB2 ALA   119      73.261  32.089  21.823  1.00  0.00           H  
ATOM   1865  HB3 ALA   119      74.973  31.625  22.135  1.00  0.00           H  
ATOM   1866  C   ALA   119      74.576  32.162  24.986  1.00  0.00           C  
ATOM   1867  O   ALA   119      73.899  31.519  25.724  1.00  0.00           O  
ATOM   1868  N   GLU   120      75.847  32.414  25.278  1.00  0.00           N  
ATOM   1869  H   GLU   120      76.377  32.858  24.541  1.00  0.00           H  
ATOM   1870  CA  GLU   120      76.546  32.377  26.590  1.00  0.00           C  
ATOM   1871  HA  GLU   120      76.168  31.452  27.026  1.00  0.00           H  
ATOM   1872  CB  GLU   120      78.042  32.403  26.415  1.00  0.00           C  
ATOM   1873  HB2 GLU   120      78.195  31.707  25.591  1.00  0.00           H  
ATOM   1874  HB3 GLU   120      78.413  33.414  26.249  1.00  0.00           H  
ATOM   1875  CG  GLU   120      78.600  31.734  27.655  1.00  0.00           C  
ATOM   1876  HG2 GLU   120      78.509  32.391  28.519  1.00  0.00           H  
ATOM   1877  HG3 GLU   120      78.046  30.817  27.854  1.00  0.00           H  
ATOM   1878  CD  GLU   120      80.122  31.445  27.521  1.00  0.00           C  
ATOM   1879  OE1 GLU   120      80.678  30.657  28.293  1.00  0.00           O  
ATOM   1880  OE2 GLU   120      80.826  31.969  26.629  1.00  0.00           O  
ATOM   1881  C   GLU   120      76.092  33.507  27.541  1.00  0.00           C  
ATOM   1882  O   GLU   120      75.843  33.145  28.678  1.00  0.00           O  
ATOM   1883  N   ARG   121      75.856  34.752  27.156  1.00  0.00           N  
ATOM   1884  H   ARG   121      75.881  34.905  26.158  1.00  0.00           H  
ATOM   1885  CA  ARG   121      75.259  35.801  28.026  1.00  0.00           C  
ATOM   1886  HA  ARG   121      75.846  35.962  28.931  1.00  0.00           H  
ATOM   1887  CB  ARG   121      75.289  37.196  27.340  1.00  0.00           C  
ATOM   1888  HB2 ARG   121      74.533  37.261  26.557  1.00  0.00           H  
ATOM   1889  HB3 ARG   121      74.850  37.833  28.108  1.00  0.00           H  
ATOM   1890  CG  ARG   121      76.679  37.641  26.908  1.00  0.00           C  
ATOM   1891  HG2 ARG   121      77.242  37.739  27.836  1.00  0.00           H  
ATOM   1892  HG3 ARG   121      77.145  36.973  26.183  1.00  0.00           H  
ATOM   1893  CD  ARG   121      76.438  39.050  26.296  1.00  0.00           C  
ATOM   1894  HD2 ARG   121      75.651  38.952  25.548  1.00  0.00           H  
ATOM   1895  HD3 ARG   121      76.035  39.708  27.065  1.00  0.00           H  
ATOM   1896  NE  ARG   121      77.630  39.592  25.682  1.00  0.00           N  
ATOM   1897  HE  ARG   121      78.561  39.304  25.950  1.00  0.00           H  
ATOM   1898  CZ  ARG   121      77.629  40.446  24.742  1.00  0.00           C  
ATOM   1899  NH1 ARG   121      76.540  40.906  24.191  1.00  0.00           N  
ATOM   1900 HH11 ARG   121      75.658  40.536  24.516  1.00  0.00           H  
ATOM   1901 HH12 ARG   121      76.568  41.426  23.325  1.00  0.00           H  
ATOM   1902  NH2 ARG   121      78.696  41.117  24.303  1.00  0.00           N  
ATOM   1903 HH21 ARG   121      79.588  41.107  24.777  1.00  0.00           H  
ATOM   1904 HH22 ARG   121      78.560  41.737  23.517  1.00  0.00           H  
ATOM   1905  C   ARG   121      73.875  35.427  28.544  1.00  0.00           C  
ATOM   1906  O   ARG   121      73.613  35.592  29.745  1.00  0.00           O  
ATOM   1907  N   LYS   122      73.083  34.759  27.730  1.00  0.00           N  
ATOM   1908  H   LYS   122      73.302  34.776  26.744  1.00  0.00           H  
ATOM   1909  CA  LYS   122      71.767  34.169  28.161  1.00  0.00           C  
ATOM   1910  HA  LYS   122      71.141  34.954  28.587  1.00  0.00           H  
ATOM   1911  CB  LYS   122      71.218  33.603  26.821  1.00  0.00           C  
ATOM   1912  HB2 LYS   122      71.082  34.461  26.164  1.00  0.00           H  
ATOM   1913  HB3 LYS   122      71.904  32.896  26.354  1.00  0.00           H  
ATOM   1914  CG  LYS   122      69.821  32.839  26.889  1.00  0.00           C  
ATOM   1915  HG2 LYS   122      69.819  31.908  27.457  1.00  0.00           H  
ATOM   1916  HG3 LYS   122      69.156  33.587  27.321  1.00  0.00           H  
ATOM   1917  CD  LYS   122      69.413  32.474  25.554  1.00  0.00           C  
ATOM   1918  HD2 LYS   122      69.480  33.380  24.951  1.00  0.00           H  
ATOM   1919  HD3 LYS   122      70.224  31.849  25.180  1.00  0.00           H  
ATOM   1920  CE  LYS   122      67.964  31.906  25.545  1.00  0.00           C  
ATOM   1921  HE2 LYS   122      67.980  31.002  26.155  1.00  0.00           H  
ATOM   1922  HE3 LYS   122      67.238  32.602  25.965  1.00  0.00           H  
ATOM   1923  NZ  LYS   122      67.501  31.564  24.116  1.00  0.00           N  
ATOM   1924  HZ1 LYS   122      68.127  30.902  23.681  1.00  0.00           H  
ATOM   1925  HZ2 LYS   122      66.573  31.172  24.055  1.00  0.00           H  
ATOM   1926  HZ3 LYS   122      67.491  32.420  23.579  1.00  0.00           H  
ATOM   1927  C   LYS   122      71.977  33.175  29.333  1.00  0.00           C  
ATOM   1928  O   LYS   122      71.273  33.138  30.309  1.00  0.00           O  
ATOM   1929  N   ASP   123      72.882  32.197  29.132  1.00  0.00           N  
ATOM   1930  H   ASP   123      73.367  32.226  28.247  1.00  0.00           H  
ATOM   1931  CA  ASP   123      73.244  31.249  30.191  1.00  0.00           C  
ATOM   1932  HA  ASP   123      72.384  30.704  30.580  1.00  0.00           H  
ATOM   1933  CB  ASP   123      74.284  30.249  29.659  1.00  0.00           C  
ATOM   1934  HB2 ASP   123      75.114  30.842  29.273  1.00  0.00           H  
ATOM   1935  HB3 ASP   123      74.643  29.620  30.474  1.00  0.00           H  
ATOM   1936  CG  ASP   123      73.808  29.171  28.634  1.00  0.00           C  
ATOM   1937  OD1 ASP   123      74.672  28.485  28.074  1.00  0.00           O  
ATOM   1938  OD2 ASP   123      72.587  29.016  28.444  1.00  0.00           O  
ATOM   1939  C   ASP   123      73.806  31.985  31.424  1.00  0.00           C  
ATOM   1940  O   ASP   123      73.484  31.638  32.560  1.00  0.00           O  
ATOM   1941  N   MET   124      74.620  33.043  31.236  1.00  0.00           N  
ATOM   1942  H   MET   124      74.818  33.260  30.269  1.00  0.00           H  
ATOM   1943  CA  MET   124      75.233  33.796  32.353  1.00  0.00           C  
ATOM   1944  HA  MET   124      75.767  33.083  32.980  1.00  0.00           H  
ATOM   1945  CB  MET   124      76.182  34.765  31.803  1.00  0.00           C  
ATOM   1946  HB2 MET   124      76.839  34.249  31.102  1.00  0.00           H  
ATOM   1947  HB3 MET   124      75.628  35.467  31.181  1.00  0.00           H  
ATOM   1948  CG  MET   124      77.042  35.474  32.920  1.00  0.00           C  
ATOM   1949  HG2 MET   124      77.776  36.097  32.408  1.00  0.00           H  
ATOM   1950  HG3 MET   124      76.289  36.046  33.462  1.00  0.00           H  
ATOM   1951  SD  MET   124      77.908  34.273  34.002  1.00  0.00           S  
ATOM   1952  CE  MET   124      79.354  33.770  32.962  1.00  0.00           C  
ATOM   1953  HE1 MET   124      80.122  34.535  32.847  1.00  0.00           H  
ATOM   1954  HE2 MET   124      79.793  32.869  33.391  1.00  0.00           H  
ATOM   1955  HE3 MET   124      78.942  33.400  32.023  1.00  0.00           H  
ATOM   1956  C   MET   124      74.144  34.505  33.201  1.00  0.00           C  
ATOM   1957  O   MET   124      74.290  34.656  34.416  1.00  0.00           O  
ATOM   1958  N   GLN   125      73.001  34.883  32.640  1.00  0.00           N  
ATOM   1959  H   GLN   125      72.987  34.960  31.633  1.00  0.00           H  
ATOM   1960  CA  GLN   125      71.879  35.472  33.351  1.00  0.00           C  
ATOM   1961  HA  GLN   125      72.261  36.081  34.170  1.00  0.00           H  
ATOM   1962  CB  GLN   125      71.138  36.398  32.460  1.00  0.00           C  
ATOM   1963  HB2 GLN   125      71.725  37.311  32.365  1.00  0.00           H  
ATOM   1964  HB3 GLN   125      70.886  35.976  31.487  1.00  0.00           H  
ATOM   1965  CG  GLN   125      69.818  36.938  33.063  1.00  0.00           C  
ATOM   1966  HG2 GLN   125      69.176  37.477  32.366  1.00  0.00           H  
ATOM   1967  HG3 GLN   125      69.236  36.067  33.364  1.00  0.00           H  
ATOM   1968  CD  GLN   125      69.924  37.877  34.250  1.00  0.00           C  
ATOM   1969  OE1 GLN   125      69.516  38.990  34.165  1.00  0.00           O  
ATOM   1970  NE2 GLN   125      70.531  37.455  35.332  1.00  0.00           N  
ATOM   1971 HE21 GLN   125      70.739  38.086  36.092  1.00  0.00           H  
ATOM   1972 HE22 GLN   125      70.602  36.450  35.402  1.00  0.00           H  
ATOM   1973  C   GLN   125      71.099  34.294  33.958  1.00  0.00           C  
ATOM   1974  O   GLN   125      70.627  34.386  35.092  1.00  0.00           O  
ATOM   1975  N   THR   126      70.962  33.138  33.317  1.00  0.00           N  
ATOM   1976  H   THR   126      71.402  33.063  32.411  1.00  0.00           H  
ATOM   1977  CA  THR   126      70.525  31.892  34.032  1.00  0.00           C  
ATOM   1978  HA  THR   126      69.471  31.989  34.292  1.00  0.00           H  
ATOM   1979  CB  THR   126      70.431  30.707  33.121  1.00  0.00           C  
ATOM   1980  HB  THR   126      71.423  30.445  32.751  1.00  0.00           H  
ATOM   1981  CG2 THR   126      69.800  29.460  33.806  1.00  0.00           C  
ATOM   1982 HG21 THR   126      70.460  29.107  34.598  1.00  0.00           H  
ATOM   1983 HG22 THR   126      68.879  29.663  34.352  1.00  0.00           H  
ATOM   1984 HG23 THR   126      69.590  28.766  32.992  1.00  0.00           H  
ATOM   1985  OG1 THR   126      69.567  31.010  32.060  1.00  0.00           O  
ATOM   1986  HG1 THR   126      70.006  30.893  31.215  1.00  0.00           H  
ATOM   1987  C   THR   126      71.357  31.505  35.273  1.00  0.00           C  
ATOM   1988  O   THR   126      70.768  31.266  36.333  1.00  0.00           O  
ATOM   1989  N   LYS   127      72.667  31.536  35.279  1.00  0.00           N  
ATOM   1990  H   LYS   127      73.164  31.609  34.403  1.00  0.00           H  
ATOM   1991  CA  LYS   127      73.623  31.485  36.425  1.00  0.00           C  
ATOM   1992  HA  LYS   127      73.597  30.478  36.840  1.00  0.00           H  
ATOM   1993  CB  LYS   127      75.079  31.767  35.944  1.00  0.00           C  
ATOM   1994  HB2 LYS   127      75.196  32.682  35.365  1.00  0.00           H  
ATOM   1995  HB3 LYS   127      75.584  32.021  36.876  1.00  0.00           H  
ATOM   1996  CG  LYS   127      75.678  30.511  35.357  1.00  0.00           C  
ATOM   1997  HG2 LYS   127      75.769  29.825  36.199  1.00  0.00           H  
ATOM   1998  HG3 LYS   127      75.059  30.177  34.524  1.00  0.00           H  
ATOM   1999  CD  LYS   127      77.114  30.672  34.756  1.00  0.00           C  
ATOM   2000  HD2 LYS   127      77.119  31.358  33.908  1.00  0.00           H  
ATOM   2001  HD3 LYS   127      77.762  31.075  35.534  1.00  0.00           H  
ATOM   2002  CE  LYS   127      77.648  29.367  34.237  1.00  0.00           C  
ATOM   2003  HE2 LYS   127      77.518  28.637  35.036  1.00  0.00           H  
ATOM   2004  HE3 LYS   127      77.005  29.138  33.387  1.00  0.00           H  
ATOM   2005  NZ  LYS   127      79.122  29.554  33.870  1.00  0.00           N  
ATOM   2006  HZ1 LYS   127      79.291  29.965  32.962  1.00  0.00           H  
ATOM   2007  HZ2 LYS   127      79.634  30.167  34.488  1.00  0.00           H  
ATOM   2008  HZ3 LYS   127      79.612  28.674  33.800  1.00  0.00           H  
ATOM   2009  C   LYS   127      73.188  32.320  37.668  1.00  0.00           C  
ATOM   2010  O   LYS   127      72.865  31.739  38.721  1.00  0.00           O  
ATOM   2011  N   GLU   128      73.058  33.639  37.445  1.00  0.00           N  
ATOM   2012  H   GLU   128      73.344  34.053  36.569  1.00  0.00           H  
ATOM   2013  CA  GLU   128      72.595  34.557  38.479  1.00  0.00           C  
ATOM   2014  HA  GLU   128      73.123  34.353  39.411  1.00  0.00           H  
ATOM   2015  CB  GLU   128      72.704  36.052  38.122  1.00  0.00           C  
ATOM   2016  HB2 GLU   128      73.683  36.252  37.687  1.00  0.00           H  
ATOM   2017  HB3 GLU   128      72.086  36.137  37.228  1.00  0.00           H  
ATOM   2018  CG  GLU   128      72.406  37.128  39.206  1.00  0.00           C  
ATOM   2019  HG2 GLU   128      71.426  36.926  39.638  1.00  0.00           H  
ATOM   2020  HG3 GLU   128      73.163  37.048  39.986  1.00  0.00           H  
ATOM   2021  CD  GLU   128      72.445  38.560  38.616  1.00  0.00           C  
ATOM   2022  OE1 GLU   128      71.851  38.719  37.494  1.00  0.00           O  
ATOM   2023  OE2 GLU   128      73.044  39.492  39.223  1.00  0.00           O  
ATOM   2024  C   GLU   128      71.086  34.287  38.804  1.00  0.00           C  
ATOM   2025  O   GLU   128      70.762  34.214  39.999  1.00  0.00           O  
ATOM   2026  N   LEU   129      70.186  33.825  37.894  1.00  0.00           N  
ATOM   2027  H   LEU   129      70.383  33.861  36.904  1.00  0.00           H  
ATOM   2028  CA  LEU   129      68.777  33.527  38.153  1.00  0.00           C  
ATOM   2029  HA  LEU   129      68.398  34.409  38.670  1.00  0.00           H  
ATOM   2030  CB  LEU   129      67.953  33.471  36.810  1.00  0.00           C  
ATOM   2031  HB2 LEU   129      68.095  34.433  36.317  1.00  0.00           H  
ATOM   2032  HB3 LEU   129      68.337  32.603  36.276  1.00  0.00           H  
ATOM   2033  CG  LEU   129      66.493  33.069  37.025  1.00  0.00           C  
ATOM   2034  HG  LEU   129      66.560  32.099  37.517  1.00  0.00           H  
ATOM   2035  CD1 LEU   129      65.558  33.990  37.818  1.00  0.00           C  
ATOM   2036 HD11 LEU   129      65.391  34.988  37.411  1.00  0.00           H  
ATOM   2037 HD12 LEU   129      64.570  33.532  37.850  1.00  0.00           H  
ATOM   2038 HD13 LEU   129      65.962  34.314  38.777  1.00  0.00           H  
ATOM   2039  CD2 LEU   129      65.884  32.870  35.647  1.00  0.00           C  
ATOM   2040 HD21 LEU   129      65.938  33.763  35.025  1.00  0.00           H  
ATOM   2041 HD22 LEU   129      66.407  32.064  35.133  1.00  0.00           H  
ATOM   2042 HD23 LEU   129      64.906  32.399  35.748  1.00  0.00           H  
ATOM   2043  C   LEU   129      68.656  32.216  39.038  1.00  0.00           C  
ATOM   2044  O   LEU   129      68.033  32.334  40.097  1.00  0.00           O  
ATOM   2045  N   ASN   130      69.387  31.126  38.695  1.00  0.00           N  
ATOM   2046  H   ASN   130      69.976  31.279  37.889  1.00  0.00           H  
ATOM   2047  CA  ASN   130      69.577  29.824  39.474  1.00  0.00           C  
ATOM   2048  HA  ASN   130      68.590  29.380  39.602  1.00  0.00           H  
ATOM   2049  CB  ASN   130      70.357  28.845  38.631  1.00  0.00           C  
ATOM   2050  HB2 ASN   130      71.187  29.358  38.145  1.00  0.00           H  
ATOM   2051  HB3 ASN   130      70.912  28.160  39.272  1.00  0.00           H  
ATOM   2052  CG  ASN   130      69.537  27.997  37.677  1.00  0.00           C  
ATOM   2053  OD1 ASN   130      68.602  28.270  37.030  1.00  0.00           O  
ATOM   2054  ND2 ASN   130      69.845  26.710  37.588  1.00  0.00           N  
ATOM   2055 HD21 ASN   130      70.733  26.320  37.869  1.00  0.00           H  
ATOM   2056 HD22 ASN   130      69.308  26.110  36.978  1.00  0.00           H  
ATOM   2057  C   ASN   130      70.217  29.981  40.869  1.00  0.00           C  
ATOM   2058  O   ASN   130      69.676  29.430  41.796  1.00  0.00           O  
ATOM   2059  N   ASN   131      71.374  30.692  40.992  1.00  0.00           N  
ATOM   2060  H   ASN   131      71.790  31.141  40.188  1.00  0.00           H  
ATOM   2061  CA  ASN   131      71.965  30.869  42.274  1.00  0.00           C  
ATOM   2062  HA  ASN   131      71.947  29.916  42.804  1.00  0.00           H  
ATOM   2063  CB  ASN   131      73.383  31.407  42.231  1.00  0.00           C  
ATOM   2064  HB2 ASN   131      73.441  32.228  41.517  1.00  0.00           H  
ATOM   2065  HB3 ASN   131      73.654  31.715  43.241  1.00  0.00           H  
ATOM   2066  CG  ASN   131      74.429  30.409  41.825  1.00  0.00           C  
ATOM   2067  OD1 ASN   131      75.110  29.733  42.629  1.00  0.00           O  
ATOM   2068  ND2 ASN   131      74.578  30.139  40.527  1.00  0.00           N  
ATOM   2069 HD21 ASN   131      75.188  29.391  40.231  1.00  0.00           H  
ATOM   2070 HD22 ASN   131      74.007  30.673  39.888  1.00  0.00           H  
ATOM   2071  C   ASN   131      71.066  31.846  43.097  1.00  0.00           C  
ATOM   2072  O   ASN   131      70.921  31.639  44.283  1.00  0.00           O  
ATOM   2073  N   GLY   132      70.322  32.789  42.525  1.00  0.00           N  
ATOM   2074  H   GLY   132      70.412  32.957  41.533  1.00  0.00           H  
ATOM   2075  CA  GLY   132      69.149  33.452  43.088  1.00  0.00           C  
ATOM   2076  HA2 GLY   132      69.455  34.014  43.970  1.00  0.00           H  
ATOM   2077  HA3 GLY   132      68.778  34.072  42.272  1.00  0.00           H  
ATOM   2078  C   GLY   132      68.064  32.506  43.570  1.00  0.00           C  
ATOM   2079  O   GLY   132      67.632  32.633  44.715  1.00  0.00           O  
ATOM   2080  N   ARG   133      67.499  31.618  42.743  1.00  0.00           N  
ATOM   2081  H   ARG   133      67.759  31.609  41.767  1.00  0.00           H  
ATOM   2082  CA  ARG   133      66.439  30.734  43.164  1.00  0.00           C  
ATOM   2083  HA  ARG   133      65.579  31.282  43.548  1.00  0.00           H  
ATOM   2084  CB  ARG   133      65.964  29.921  41.955  1.00  0.00           C  
ATOM   2085  HB2 ARG   133      66.874  29.573  41.466  1.00  0.00           H  
ATOM   2086  HB3 ARG   133      65.417  29.033  42.272  1.00  0.00           H  
ATOM   2087  CG  ARG   133      65.058  30.669  41.012  1.00  0.00           C  
ATOM   2088  HG2 ARG   133      64.127  30.885  41.535  1.00  0.00           H  
ATOM   2089  HG3 ARG   133      65.540  31.608  40.738  1.00  0.00           H  
ATOM   2090  CD  ARG   133      64.715  29.958  39.720  1.00  0.00           C  
ATOM   2091  HD2 ARG   133      65.574  30.026  39.053  1.00  0.00           H  
ATOM   2092  HD3 ARG   133      64.475  28.903  39.851  1.00  0.00           H  
ATOM   2093  NE  ARG   133      63.668  30.574  38.935  1.00  0.00           N  
ATOM   2094  HE  ARG   133      63.093  31.253  39.413  1.00  0.00           H  
ATOM   2095  CZ  ARG   133      63.628  30.480  37.652  1.00  0.00           C  
ATOM   2096  NH1 ARG   133      64.238  29.605  36.861  1.00  0.00           N  
ATOM   2097 HH11 ARG   133      64.820  28.897  37.285  1.00  0.00           H  
ATOM   2098 HH12 ARG   133      64.214  29.561  35.852  1.00  0.00           H  
ATOM   2099  NH2 ARG   133      62.810  31.212  37.066  1.00  0.00           N  
ATOM   2100 HH21 ARG   133      62.330  31.907  37.620  1.00  0.00           H  
ATOM   2101 HH22 ARG   133      62.867  31.326  36.064  1.00  0.00           H  
ATOM   2102  C   ARG   133      66.889  29.795  44.321  1.00  0.00           C  
ATOM   2103  O   ARG   133      66.060  29.572  45.219  1.00  0.00           O  
ATOM   2104  N   LEU   134      68.154  29.374  44.289  1.00  0.00           N  
ATOM   2105  H   LEU   134      68.651  29.498  43.418  1.00  0.00           H  
ATOM   2106  CA  LEU   134      68.808  28.552  45.352  1.00  0.00           C  
ATOM   2107  HA  LEU   134      68.225  27.637  45.458  1.00  0.00           H  
ATOM   2108  CB  LEU   134      70.162  28.002  44.935  1.00  0.00           C  
ATOM   2109  HB2 LEU   134      69.941  27.573  43.958  1.00  0.00           H  
ATOM   2110  HB3 LEU   134      70.895  28.787  44.751  1.00  0.00           H  
ATOM   2111  CG  LEU   134      70.796  26.997  45.956  1.00  0.00           C  
ATOM   2112  HG  LEU   134      71.060  27.608  46.819  1.00  0.00           H  
ATOM   2113  CD1 LEU   134      70.017  25.779  46.383  1.00  0.00           C  
ATOM   2114 HD11 LEU   134      70.667  25.091  46.924  1.00  0.00           H  
ATOM   2115 HD12 LEU   134      69.251  26.079  47.098  1.00  0.00           H  
ATOM   2116 HD13 LEU   134      69.650  25.347  45.453  1.00  0.00           H  
ATOM   2117  CD2 LEU   134      72.129  26.517  45.357  1.00  0.00           C  
ATOM   2118 HD21 LEU   134      72.021  25.867  44.489  1.00  0.00           H  
ATOM   2119 HD22 LEU   134      72.724  27.382  45.064  1.00  0.00           H  
ATOM   2120 HD23 LEU   134      72.806  25.990  46.029  1.00  0.00           H  
ATOM   2121  C   LEU   134      68.933  29.263  46.675  1.00  0.00           C  
ATOM   2122  O   LEU   134      68.568  28.618  47.684  1.00  0.00           O  
ATOM   2123  N   ALA   135      69.324  30.558  46.752  1.00  0.00           N  
ATOM   2124  H   ALA   135      69.737  30.908  45.900  1.00  0.00           H  
ATOM   2125  CA  ALA   135      69.353  31.379  47.987  1.00  0.00           C  
ATOM   2126  HA  ALA   135      70.002  30.803  48.648  1.00  0.00           H  
ATOM   2127  CB  ALA   135      70.156  32.602  47.560  1.00  0.00           C  
ATOM   2128  HB1 ALA   135      69.503  33.163  46.892  1.00  0.00           H  
ATOM   2129  HB2 ALA   135      70.372  33.108  48.502  1.00  0.00           H  
ATOM   2130  HB3 ALA   135      71.009  32.237  46.988  1.00  0.00           H  
ATOM   2131  C   ALA   135      67.987  31.737  48.538  1.00  0.00           C  
ATOM   2132  O   ALA   135      67.761  31.664  49.728  1.00  0.00           O  
ATOM   2133  N   MET   136      66.998  32.133  47.638  1.00  0.00           N  
ATOM   2134  H   MET   136      67.240  32.262  46.666  1.00  0.00           H  
ATOM   2135  CA  MET   136      65.581  32.267  48.041  1.00  0.00           C  
ATOM   2136  HA  MET   136      65.458  33.154  48.662  1.00  0.00           H  
ATOM   2137  CB  MET   136      64.708  32.458  46.863  1.00  0.00           C  
ATOM   2138  HB2 MET   136      64.998  31.892  45.977  1.00  0.00           H  
ATOM   2139  HB3 MET   136      63.729  32.030  47.077  1.00  0.00           H  
ATOM   2140  CG  MET   136      64.655  33.966  46.455  1.00  0.00           C  
ATOM   2141  HG2 MET   136      64.605  34.439  47.435  1.00  0.00           H  
ATOM   2142  HG3 MET   136      65.637  34.255  46.081  1.00  0.00           H  
ATOM   2143  SD  MET   136      63.344  34.515  45.324  1.00  0.00           S  
ATOM   2144  CE  MET   136      64.090  34.392  43.731  1.00  0.00           C  
ATOM   2145  HE1 MET   136      64.357  33.343  43.603  1.00  0.00           H  
ATOM   2146  HE2 MET   136      63.326  34.684  43.010  1.00  0.00           H  
ATOM   2147  HE3 MET   136      64.966  35.037  43.797  1.00  0.00           H  
ATOM   2148  C   MET   136      65.055  31.066  48.840  1.00  0.00           C  
ATOM   2149  O   MET   136      64.547  31.292  49.944  1.00  0.00           O  
ATOM   2150  N   ILE   137      65.270  29.852  48.421  1.00  0.00           N  
ATOM   2151  H   ILE   137      65.730  29.724  47.531  1.00  0.00           H  
ATOM   2152  CA  ILE   137      64.926  28.704  49.272  1.00  0.00           C  
ATOM   2153  HA  ILE   137      63.974  28.877  49.774  1.00  0.00           H  
ATOM   2154  CB  ILE   137      64.771  27.454  48.380  1.00  0.00           C  
ATOM   2155  HB  ILE   137      65.656  27.395  47.747  1.00  0.00           H  
ATOM   2156  CG2 ILE   137      64.822  26.033  49.123  1.00  0.00           C  
ATOM   2157 HG21 ILE   137      65.650  26.131  49.825  1.00  0.00           H  
ATOM   2158 HG22 ILE   137      63.917  25.829  49.696  1.00  0.00           H  
ATOM   2159 HG23 ILE   137      64.979  25.229  48.403  1.00  0.00           H  
ATOM   2160  CG1 ILE   137      63.533  27.655  47.462  1.00  0.00           C  
ATOM   2161 HG12 ILE   137      63.683  28.450  46.732  1.00  0.00           H  
ATOM   2162 HG13 ILE   137      63.444  26.768  46.836  1.00  0.00           H  
ATOM   2163  CD1 ILE   137      62.172  27.872  48.028  1.00  0.00           C  
ATOM   2164 HD11 ILE   137      62.066  28.793  48.601  1.00  0.00           H  
ATOM   2165 HD12 ILE   137      61.440  27.852  47.220  1.00  0.00           H  
ATOM   2166 HD13 ILE   137      62.049  27.053  48.736  1.00  0.00           H  
ATOM   2167  C   ILE   137      65.935  28.503  50.417  1.00  0.00           C  
ATOM   2168  O   ILE   137      65.460  28.056  51.442  1.00  0.00           O  
ATOM   2169  N   ALA   138      67.207  28.903  50.355  1.00  0.00           N  
ATOM   2170  H   ALA   138      67.589  29.419  49.576  1.00  0.00           H  
ATOM   2171  CA  ALA   138      68.161  28.632  51.522  1.00  0.00           C  
ATOM   2172  HA  ALA   138      68.031  27.577  51.764  1.00  0.00           H  
ATOM   2173  CB  ALA   138      69.571  28.906  50.891  1.00  0.00           C  
ATOM   2174  HB1 ALA   138      69.685  28.211  50.059  1.00  0.00           H  
ATOM   2175  HB2 ALA   138      69.645  29.967  50.655  1.00  0.00           H  
ATOM   2176  HB3 ALA   138      70.396  28.669  51.563  1.00  0.00           H  
ATOM   2177  C   ALA   138      67.942  29.616  52.729  1.00  0.00           C  
ATOM   2178  O   ALA   138      68.103  29.153  53.802  1.00  0.00           O  
ATOM   2179  N   ILE   139      67.572  30.866  52.447  1.00  0.00           N  
ATOM   2180  H   ILE   139      67.409  31.210  51.511  1.00  0.00           H  
ATOM   2181  CA  ILE   139      67.281  31.792  53.632  1.00  0.00           C  
ATOM   2182  HA  ILE   139      68.018  31.539  54.394  1.00  0.00           H  
ATOM   2183  CB  ILE   139      67.443  33.313  53.228  1.00  0.00           C  
ATOM   2184  HB  ILE   139      68.428  33.360  52.765  1.00  0.00           H  
ATOM   2185  CG2 ILE   139      66.533  33.784  52.109  1.00  0.00           C  
ATOM   2186 HG21 ILE   139      66.564  33.126  51.241  1.00  0.00           H  
ATOM   2187 HG22 ILE   139      65.537  33.861  52.545  1.00  0.00           H  
ATOM   2188 HG23 ILE   139      66.816  34.788  51.794  1.00  0.00           H  
ATOM   2189  CG1 ILE   139      67.442  34.199  54.531  1.00  0.00           C  
ATOM   2190 HG12 ILE   139      67.514  35.237  54.204  1.00  0.00           H  
ATOM   2191 HG13 ILE   139      66.483  34.093  55.039  1.00  0.00           H  
ATOM   2192  CD1 ILE   139      68.535  33.917  55.440  1.00  0.00           C  
ATOM   2193 HD11 ILE   139      68.410  33.016  56.040  1.00  0.00           H  
ATOM   2194 HD12 ILE   139      69.496  33.932  54.925  1.00  0.00           H  
ATOM   2195 HD13 ILE   139      68.622  34.759  56.128  1.00  0.00           H  
ATOM   2196  C   ILE   139      65.946  31.551  54.288  1.00  0.00           C  
ATOM   2197  O   ILE   139      65.783  31.760  55.488  1.00  0.00           O  
ATOM   2198  N   ALA   140      64.977  31.051  53.512  1.00  0.00           N  
ATOM   2199  H   ALA   140      65.169  31.054  52.521  1.00  0.00           H  
ATOM   2200  CA  ALA   140      63.761  30.383  54.073  1.00  0.00           C  
ATOM   2201  HA  ALA   140      63.190  31.120  54.638  1.00  0.00           H  
ATOM   2202  CB  ALA   140      62.996  30.037  52.798  1.00  0.00           C  
ATOM   2203  HB1 ALA   140      61.997  29.611  52.896  1.00  0.00           H  
ATOM   2204  HB2 ALA   140      62.834  30.984  52.282  1.00  0.00           H  
ATOM   2205  HB3 ALA   140      63.616  29.448  52.122  1.00  0.00           H  
ATOM   2206  C   ALA   140      64.103  29.242  55.004  1.00  0.00           C  
ATOM   2207  O   ALA   140      63.648  29.182  56.188  1.00  0.00           O  
ATOM   2208  N   ALA   141      64.976  28.374  54.493  1.00  0.00           N  
ATOM   2209  H   ALA   141      65.223  28.487  53.520  1.00  0.00           H  
ATOM   2210  CA  ALA   141      65.527  27.199  55.202  1.00  0.00           C  
ATOM   2211  HA  ALA   141      64.705  26.549  55.504  1.00  0.00           H  
ATOM   2212  CB  ALA   141      66.416  26.382  54.237  1.00  0.00           C  
ATOM   2213  HB1 ALA   141      67.321  26.970  54.086  1.00  0.00           H  
ATOM   2214  HB2 ALA   141      66.701  25.438  54.702  1.00  0.00           H  
ATOM   2215  HB3 ALA   141      65.949  26.106  53.292  1.00  0.00           H  
ATOM   2216  C   ALA   141      66.143  27.672  56.450  1.00  0.00           C  
ATOM   2217  O   ALA   141      65.723  27.216  57.482  1.00  0.00           O  
ATOM   2218  N   PHE   142      67.108  28.624  56.422  1.00  0.00           N  
ATOM   2219  H   PHE   142      67.317  28.987  55.503  1.00  0.00           H  
ATOM   2220  CA  PHE   142      67.832  29.099  57.640  1.00  0.00           C  
ATOM   2221  HA  PHE   142      68.321  28.226  58.074  1.00  0.00           H  
ATOM   2222  CB  PHE   142      68.817  30.238  57.185  1.00  0.00           C  
ATOM   2223  HB2 PHE   142      68.384  30.859  56.401  1.00  0.00           H  
ATOM   2224  HB3 PHE   142      68.937  30.920  58.026  1.00  0.00           H  
ATOM   2225  CG  PHE   142      70.140  29.810  56.730  1.00  0.00           C  
ATOM   2226  CD1 PHE   142      70.822  30.241  55.541  1.00  0.00           C  
ATOM   2227  HD1 PHE   142      70.322  30.936  54.882  1.00  0.00           H  
ATOM   2228  CE1 PHE   142      72.087  29.698  55.181  1.00  0.00           C  
ATOM   2229  HE1 PHE   142      72.536  29.905  54.221  1.00  0.00           H  
ATOM   2230  CZ  PHE   142      72.699  28.792  56.079  1.00  0.00           C  
ATOM   2231  HZ  PHE   142      73.656  28.432  55.733  1.00  0.00           H  
ATOM   2232  CE2 PHE   142      72.103  28.503  57.328  1.00  0.00           C  
ATOM   2233  HE2 PHE   142      72.677  28.001  58.093  1.00  0.00           H  
ATOM   2234  CD2 PHE   142      70.811  28.923  57.637  1.00  0.00           C  
ATOM   2235  HD2 PHE   142      70.324  28.536  58.520  1.00  0.00           H  
ATOM   2236  C   PHE   142      66.836  29.604  58.734  1.00  0.00           C  
ATOM   2237  O   PHE   142      66.797  29.201  59.899  1.00  0.00           O  
ATOM   2238  N   VAL   143      65.898  30.475  58.273  1.00  0.00           N  
ATOM   2239  H   VAL   143      65.818  30.687  57.289  1.00  0.00           H  
ATOM   2240  CA  VAL   143      64.873  31.025  59.262  1.00  0.00           C  
ATOM   2241  HA  VAL   143      65.418  31.561  60.040  1.00  0.00           H  
ATOM   2242  CB  VAL   143      64.114  32.171  58.618  1.00  0.00           C  
ATOM   2243  HB  VAL   143      63.684  31.865  57.665  1.00  0.00           H  
ATOM   2244  CG1 VAL   143      63.004  32.718  59.514  1.00  0.00           C  
ATOM   2245 HG11 VAL   143      62.475  33.535  59.023  1.00  0.00           H  
ATOM   2246 HG12 VAL   143      62.254  31.955  59.722  1.00  0.00           H  
ATOM   2247 HG13 VAL   143      63.318  33.012  60.515  1.00  0.00           H  
ATOM   2248  CG2 VAL   143      64.971  33.324  58.265  1.00  0.00           C  
ATOM   2249 HG21 VAL   143      64.447  34.232  57.968  1.00  0.00           H  
ATOM   2250 HG22 VAL   143      65.784  33.586  58.942  1.00  0.00           H  
ATOM   2251 HG23 VAL   143      65.537  33.122  57.356  1.00  0.00           H  
ATOM   2252  C   VAL   143      64.077  29.852  59.822  1.00  0.00           C  
ATOM   2253  O   VAL   143      63.989  29.675  61.040  1.00  0.00           O  
ATOM   2254  N   ALA   144      63.430  28.965  59.043  1.00  0.00           N  
ATOM   2255  H   ALA   144      63.465  29.021  58.035  1.00  0.00           H  
ATOM   2256  CA  ALA   144      62.549  27.905  59.589  1.00  0.00           C  
ATOM   2257  HA  ALA   144      61.776  28.450  60.131  1.00  0.00           H  
ATOM   2258  CB  ALA   144      61.965  27.140  58.367  1.00  0.00           C  
ATOM   2259  HB1 ALA   144      61.214  26.387  58.605  1.00  0.00           H  
ATOM   2260  HB2 ALA   144      61.510  27.774  57.606  1.00  0.00           H  
ATOM   2261  HB3 ALA   144      62.651  26.476  57.842  1.00  0.00           H  
ATOM   2262  C   ALA   144      63.371  26.927  60.410  1.00  0.00           C  
ATOM   2263  O   ALA   144      62.882  26.504  61.506  1.00  0.00           O  
ATOM   2264  N   GLN   145      64.673  26.693  60.077  1.00  0.00           N  
ATOM   2265  H   GLN   145      65.119  27.129  59.282  1.00  0.00           H  
ATOM   2266  CA  GLN   145      65.578  25.858  60.899  1.00  0.00           C  
ATOM   2267  HA  GLN   145      64.959  25.043  61.274  1.00  0.00           H  
ATOM   2268  CB  GLN   145      66.569  25.140  60.053  1.00  0.00           C  
ATOM   2269  HB2 GLN   145      67.123  25.933  59.552  1.00  0.00           H  
ATOM   2270  HB3 GLN   145      67.163  24.545  60.747  1.00  0.00           H  
ATOM   2271  CG  GLN   145      65.850  24.176  59.153  1.00  0.00           C  
ATOM   2272  HG2 GLN   145      65.443  23.390  59.789  1.00  0.00           H  
ATOM   2273  HG3 GLN   145      65.051  24.698  58.626  1.00  0.00           H  
ATOM   2274  CD  GLN   145      66.770  23.530  58.177  1.00  0.00           C  
ATOM   2275  OE1 GLN   145      66.304  23.121  57.113  1.00  0.00           O  
ATOM   2276  NE2 GLN   145      67.996  23.294  58.407  1.00  0.00           N  
ATOM   2277 HE21 GLN   145      68.549  23.604  59.194  1.00  0.00           H  
ATOM   2278 HE22 GLN   145      68.506  22.829  57.669  1.00  0.00           H  
ATOM   2279  C   GLN   145      66.040  26.376  62.260  1.00  0.00           C  
ATOM   2280  O   GLN   145      66.399  25.566  63.098  1.00  0.00           O  
ATOM   2281  N   GLU   146      66.099  27.678  62.404  1.00  0.00           N  
ATOM   2282  H   GLU   146      65.797  28.204  61.596  1.00  0.00           H  
ATOM   2283  CA  GLU   146      66.369  28.415  63.650  1.00  0.00           C  
ATOM   2284  HA  GLU   146      67.202  27.961  64.186  1.00  0.00           H  
ATOM   2285  CB  GLU   146      66.893  29.790  63.295  1.00  0.00           C  
ATOM   2286  HB2 GLU   146      67.704  29.720  62.570  1.00  0.00           H  
ATOM   2287  HB3 GLU   146      66.083  30.278  62.752  1.00  0.00           H  
ATOM   2288  CG  GLU   146      67.334  30.680  64.443  1.00  0.00           C  
ATOM   2289  HG2 GLU   146      67.489  31.675  64.025  1.00  0.00           H  
ATOM   2290  HG3 GLU   146      66.408  30.764  65.012  1.00  0.00           H  
ATOM   2291  CD  GLU   146      68.612  30.367  65.202  1.00  0.00           C  
ATOM   2292  OE1 GLU   146      69.045  31.215  65.976  1.00  0.00           O  
ATOM   2293  OE2 GLU   146      69.230  29.269  65.103  1.00  0.00           O  
ATOM   2294  C   GLU   146      65.218  28.482  64.691  1.00  0.00           C  
ATOM   2295  O   GLU   146      65.519  28.741  65.919  1.00  0.00           O  
ATOM   2296  N   LEU   147      64.043  28.108  64.244  1.00  0.00           N  
ATOM   2297  H   LEU   147      63.964  27.905  63.258  1.00  0.00           H  
ATOM   2298  CA  LEU   147      62.916  27.772  65.067  1.00  0.00           C  
ATOM   2299  HA  LEU   147      62.841  28.435  65.929  1.00  0.00           H  
ATOM   2300  CB  LEU   147      61.501  27.804  64.397  1.00  0.00           C  
ATOM   2301  HB2 LEU   147      61.373  26.942  63.741  1.00  0.00           H  
ATOM   2302  HB3 LEU   147      60.719  27.618  65.133  1.00  0.00           H  
ATOM   2303  CG  LEU   147      61.168  29.122  63.665  1.00  0.00           C  
ATOM   2304  HG  LEU   147      61.837  29.269  62.817  1.00  0.00           H  
ATOM   2305  CD1 LEU   147      59.735  29.069  63.135  1.00  0.00           C  
ATOM   2306 HD11 LEU   147      59.464  29.914  62.501  1.00  0.00           H  
ATOM   2307 HD12 LEU   147      59.616  28.230  62.449  1.00  0.00           H  
ATOM   2308 HD13 LEU   147      59.024  29.113  63.960  1.00  0.00           H  
ATOM   2309  CD2 LEU   147      61.228  30.349  64.624  1.00  0.00           C  
ATOM   2310 HD21 LEU   147      62.239  30.526  64.991  1.00  0.00           H  
ATOM   2311 HD22 LEU   147      60.989  31.245  64.052  1.00  0.00           H  
ATOM   2312 HD23 LEU   147      60.506  30.110  65.405  1.00  0.00           H  
ATOM   2313  C   LEU   147      63.082  26.326  65.655  1.00  0.00           C  
ATOM   2314  O   LEU   147      62.561  26.022  66.708  1.00  0.00           O  
ATOM   2315  N   VAL   148      63.811  25.432  64.941  1.00  0.00           N  
ATOM   2316  H   VAL   148      64.336  25.809  64.165  1.00  0.00           H  
ATOM   2317  CA  VAL   148      64.127  24.102  65.392  1.00  0.00           C  
ATOM   2318  HA  VAL   148      63.320  23.688  65.996  1.00  0.00           H  
ATOM   2319  CB  VAL   148      64.133  22.998  64.340  1.00  0.00           C  
ATOM   2320  HB  VAL   148      64.929  23.286  63.652  1.00  0.00           H  
ATOM   2321  CG1 VAL   148      64.249  21.596  64.946  1.00  0.00           C  
ATOM   2322 HG11 VAL   148      64.787  21.592  65.895  1.00  0.00           H  
ATOM   2323 HG12 VAL   148      63.239  21.220  65.109  1.00  0.00           H  
ATOM   2324 HG13 VAL   148      64.522  20.854  64.195  1.00  0.00           H  
ATOM   2325  CG2 VAL   148      62.924  23.058  63.480  1.00  0.00           C  
ATOM   2326 HG21 VAL   148      62.948  22.386  62.622  1.00  0.00           H  
ATOM   2327 HG22 VAL   148      61.986  22.916  64.017  1.00  0.00           H  
ATOM   2328 HG23 VAL   148      62.785  24.076  63.117  1.00  0.00           H  
ATOM   2329  C   VAL   148      65.361  24.099  66.262  1.00  0.00           C  
ATOM   2330  O   VAL   148      65.299  24.043  67.482  1.00  0.00           O  
ATOM   2331  N   SER   149      66.565  24.132  65.680  1.00  0.00           N  
ATOM   2332  H   SER   149      66.535  24.249  64.677  1.00  0.00           H  
ATOM   2333  CA  SER   149      67.761  24.058  66.487  1.00  0.00           C  
ATOM   2334  HA  SER   149      67.701  24.684  67.377  1.00  0.00           H  
ATOM   2335  CB  SER   149      67.965  22.664  66.920  1.00  0.00           C  
ATOM   2336  HB2 SER   149      68.817  22.691  67.599  1.00  0.00           H  
ATOM   2337  HB3 SER   149      67.109  22.395  67.540  1.00  0.00           H  
ATOM   2338  OG  SER   149      68.168  21.774  65.769  1.00  0.00           O  
ATOM   2339  HG  SER   149      68.789  21.047  65.858  1.00  0.00           H  
ATOM   2340  C   SER   149      68.982  24.583  65.813  1.00  0.00           C  
ATOM   2341  O   SER   149      69.968  24.825  66.504  1.00  0.00           O  
ATOM   2342  N   GLY   150      69.000  24.946  64.540  1.00  0.00           N  
ATOM   2343  H   GLY   150      68.169  24.761  63.997  1.00  0.00           H  
ATOM   2344  CA  GLY   150      70.079  25.634  63.871  1.00  0.00           C  
ATOM   2345  HA2 GLY   150      69.717  25.971  62.900  1.00  0.00           H  
ATOM   2346  HA3 GLY   150      70.379  26.545  64.390  1.00  0.00           H  
ATOM   2347  C   GLY   150      71.356  24.814  63.547  1.00  0.00           C  
ATOM   2348  O   GLY   150      72.346  25.348  63.075  1.00  0.00           O  
ATOM   2349  N   GLU   151      71.411  23.490  63.862  1.00  0.00           N  
ATOM   2350  H   GLU   151      70.598  23.016  64.228  1.00  0.00           H  
ATOM   2351  CA  GLU   151      72.497  22.551  63.489  1.00  0.00           C  
ATOM   2352  HA  GLU   151      73.451  22.996  63.774  1.00  0.00           H  
ATOM   2353  CB  GLU   151      72.379  21.223  64.328  1.00  0.00           C  
ATOM   2354  HB2 GLU   151      73.277  20.657  64.080  1.00  0.00           H  
ATOM   2355  HB3 GLU   151      72.350  21.435  65.396  1.00  0.00           H  
ATOM   2356  CG  GLU   151      71.132  20.367  64.019  1.00  0.00           C  
ATOM   2357  HG2 GLU   151      70.290  21.042  63.870  1.00  0.00           H  
ATOM   2358  HG3 GLU   151      71.403  19.724  63.182  1.00  0.00           H  
ATOM   2359  CD  GLU   151      70.773  19.377  65.199  1.00  0.00           C  
ATOM   2360  OE1 GLU   151      69.609  19.304  65.661  1.00  0.00           O  
ATOM   2361  OE2 GLU   151      71.665  18.571  65.513  1.00  0.00           O  
ATOM   2362  C   GLU   151      72.673  22.344  61.908  1.00  0.00           C  
ATOM   2363  O   GLU   151      71.713  21.977  61.254  1.00  0.00           O  
ATOM   2364  N   GLU   152      73.877  22.657  61.352  1.00  0.00           N  
ATOM   2365  H   GLU   152      74.619  22.961  61.967  1.00  0.00           H  
ATOM   2366  CA  GLU   152      74.287  22.449  59.959  1.00  0.00           C  
ATOM   2367  HA  GLU   152      73.592  23.056  59.379  1.00  0.00           H  
ATOM   2368  CB  GLU   152      75.734  22.977  59.770  1.00  0.00           C  
ATOM   2369  HB2 GLU   152      76.444  22.335  60.292  1.00  0.00           H  
ATOM   2370  HB3 GLU   152      75.864  22.903  58.690  1.00  0.00           H  
ATOM   2371  CG  GLU   152      75.947  24.454  60.139  1.00  0.00           C  
ATOM   2372  HG2 GLU   152      76.890  24.736  59.669  1.00  0.00           H  
ATOM   2373  HG3 GLU   152      75.155  25.074  59.719  1.00  0.00           H  
ATOM   2374  CD  GLU   152      76.018  24.828  61.603  1.00  0.00           C  
ATOM   2375  OE1 GLU   152      75.909  26.045  61.855  1.00  0.00           O  
ATOM   2376  OE2 GLU   152      76.073  23.950  62.483  1.00  0.00           O  
ATOM   2377  C   GLU   152      74.112  21.022  59.461  1.00  0.00           C  
ATOM   2378  O   GLU   152      74.287  20.084  60.170  1.00  0.00           O  
ATOM   2379  N   ILE   153      73.855  20.790  58.183  1.00  0.00           N  
ATOM   2380  H   ILE   153      73.602  21.626  57.675  1.00  0.00           H  
ATOM   2381  CA  ILE   153      73.525  19.427  57.586  1.00  0.00           C  
ATOM   2382  HA  ILE   153      72.705  19.001  58.165  1.00  0.00           H  
ATOM   2383  CB  ILE   153      73.031  19.574  56.111  1.00  0.00           C  
ATOM   2384  HB  ILE   153      72.112  20.157  56.051  1.00  0.00           H  
ATOM   2385  CG2 ILE   153      74.064  20.438  55.281  1.00  0.00           C  
ATOM   2386 HG21 ILE   153      74.298  21.318  55.880  1.00  0.00           H  
ATOM   2387 HG22 ILE   153      74.941  19.816  55.099  1.00  0.00           H  
ATOM   2388 HG23 ILE   153      73.632  20.786  54.343  1.00  0.00           H  
ATOM   2389  CG1 ILE   153      72.746  18.253  55.423  1.00  0.00           C  
ATOM   2390 HG12 ILE   153      73.694  17.848  55.071  1.00  0.00           H  
ATOM   2391 HG13 ILE   153      72.240  17.575  56.110  1.00  0.00           H  
ATOM   2392  CD1 ILE   153      71.751  18.471  54.267  1.00  0.00           C  
ATOM   2393 HD11 ILE   153      72.354  18.958  53.501  1.00  0.00           H  
ATOM   2394 HD12 ILE   153      71.559  17.464  53.898  1.00  0.00           H  
ATOM   2395 HD13 ILE   153      70.870  19.037  54.570  1.00  0.00           H  
ATOM   2396  C   ILE   153      74.638  18.396  57.787  1.00  0.00           C  
ATOM   2397  O   ILE   153      74.343  17.269  58.346  1.00  0.00           O  
ATOM   2398  N   PHE   154      75.951  18.645  57.567  1.00  0.00           N  
ATOM   2399  H   PHE   154      76.164  19.607  57.345  1.00  0.00           H  
ATOM   2400  CA  PHE   154      76.940  17.609  58.001  1.00  0.00           C  
ATOM   2401  HA  PHE   154      76.712  16.647  57.542  1.00  0.00           H  
ATOM   2402  CB  PHE   154      78.310  17.798  57.387  1.00  0.00           C  
ATOM   2403  HB2 PHE   154      78.840  18.634  57.843  1.00  0.00           H  
ATOM   2404  HB3 PHE   154      78.914  16.954  57.722  1.00  0.00           H  
ATOM   2405  CG  PHE   154      78.244  18.035  55.928  1.00  0.00           C  
ATOM   2406  CD1 PHE   154      78.138  19.336  55.359  1.00  0.00           C  
ATOM   2407  HD1 PHE   154      78.139  20.220  55.979  1.00  0.00           H  
ATOM   2408  CE1 PHE   154      78.055  19.509  53.977  1.00  0.00           C  
ATOM   2409  HE1 PHE   154      78.019  20.514  53.582  1.00  0.00           H  
ATOM   2410  CZ  PHE   154      78.159  18.405  53.183  1.00  0.00           C  
ATOM   2411  HZ  PHE   154      78.171  18.466  52.105  1.00  0.00           H  
ATOM   2412  CE2 PHE   154      78.229  17.130  53.652  1.00  0.00           C  
ATOM   2413  HE2 PHE   154      78.391  16.337  52.937  1.00  0.00           H  
ATOM   2414  CD2 PHE   154      78.330  16.908  55.028  1.00  0.00           C  
ATOM   2415  HD2 PHE   154      78.353  15.914  55.449  1.00  0.00           H  
ATOM   2416  C   PHE   154      77.015  17.309  59.465  1.00  0.00           C  
ATOM   2417  O   PHE   154      77.201  16.185  59.874  1.00  0.00           O  
ATOM   2418  N   VAL   155      76.807  18.295  60.335  1.00  0.00           N  
ATOM   2419  H   VAL   155      76.484  19.153  59.912  1.00  0.00           H  
ATOM   2420  CA  VAL   155      76.836  18.251  61.769  1.00  0.00           C  
ATOM   2421  HA  VAL   155      77.756  17.761  62.087  1.00  0.00           H  
ATOM   2422  CB  VAL   155      77.003  19.660  62.240  1.00  0.00           C  
ATOM   2423  HB  VAL   155      76.282  20.283  61.710  1.00  0.00           H  
ATOM   2424  CG1 VAL   155      76.763  19.973  63.726  1.00  0.00           C  
ATOM   2425 HG11 VAL   155      76.790  21.038  63.956  1.00  0.00           H  
ATOM   2426 HG12 VAL   155      75.776  19.628  64.034  1.00  0.00           H  
ATOM   2427 HG13 VAL   155      77.534  19.464  64.304  1.00  0.00           H  
ATOM   2428  CG2 VAL   155      78.376  20.257  61.956  1.00  0.00           C  
ATOM   2429 HG21 VAL   155      78.545  21.208  62.460  1.00  0.00           H  
ATOM   2430 HG22 VAL   155      79.126  19.634  62.442  1.00  0.00           H  
ATOM   2431 HG23 VAL   155      78.585  20.202  60.888  1.00  0.00           H  
ATOM   2432  C   VAL   155      75.576  17.542  62.300  1.00  0.00           C  
ATOM   2433  O   VAL   155      75.657  16.747  63.233  1.00  0.00           O  
ATOM   2434  N   HIE   156      74.369  17.769  61.676  1.00  0.00           N  
ATOM   2435  H   HIE   156      74.447  18.378  60.874  1.00  0.00           H  
ATOM   2436  CA  HIE   156      73.126  17.156  61.986  1.00  0.00           C  
ATOM   2437  HA  HIE   156      72.918  17.136  63.056  1.00  0.00           H  
ATOM   2438  CB  HIE   156      72.019  17.773  61.146  1.00  0.00           C  
ATOM   2439  HB2 HIE   156      72.025  18.841  61.365  1.00  0.00           H  
ATOM   2440  HB3 HIE   156      72.287  17.677  60.094  1.00  0.00           H  
ATOM   2441  CG  HIE   156      70.668  17.186  61.365  1.00  0.00           C  
ATOM   2442  ND1 HIE   156      70.347  15.869  61.154  1.00  0.00           N  
ATOM   2443  CE1 HIE   156      69.061  15.751  61.493  1.00  0.00           C  
ATOM   2444  HE1 HIE   156      68.516  14.823  61.406  1.00  0.00           H  
ATOM   2445  NE2 HIE   156      68.566  16.885  61.968  1.00  0.00           N  
ATOM   2446  HE2 HIE   156      67.658  17.031  62.385  1.00  0.00           H  
ATOM   2447  CD2 HIE   156      69.546  17.830  61.882  1.00  0.00           C  
ATOM   2448  HD2 HIE   156      69.552  18.895  62.064  1.00  0.00           H  
ATOM   2449  C   HIE   156      73.214  15.644  61.821  1.00  0.00           C  
ATOM   2450  O   HIE   156      72.818  14.827  62.673  1.00  0.00           O  
ATOM   2451  N   LEU   157      73.783  15.201  60.702  1.00  0.00           N  
ATOM   2452  H   LEU   157      73.879  15.923  60.002  1.00  0.00           H  
ATOM   2453  CA  LEU   157      74.197  13.799  60.366  1.00  0.00           C  
ATOM   2454  HA  LEU   157      73.301  13.185  60.454  1.00  0.00           H  
ATOM   2455  CB  LEU   157      74.706  13.736  58.914  1.00  0.00           C  
ATOM   2456  HB2 LEU   157      75.488  14.490  58.826  1.00  0.00           H  
ATOM   2457  HB3 LEU   157      75.171  12.751  58.874  1.00  0.00           H  
ATOM   2458  CG  LEU   157      73.602  13.895  57.885  1.00  0.00           C  
ATOM   2459  HG  LEU   157      72.929  14.679  58.233  1.00  0.00           H  
ATOM   2460  CD1 LEU   157      74.222  14.340  56.494  1.00  0.00           C  
ATOM   2461 HD11 LEU   157      74.836  13.573  56.021  1.00  0.00           H  
ATOM   2462 HD12 LEU   157      73.382  14.552  55.832  1.00  0.00           H  
ATOM   2463 HD13 LEU   157      74.814  15.254  56.538  1.00  0.00           H  
ATOM   2464  CD2 LEU   157      72.929  12.542  57.747  1.00  0.00           C  
ATOM   2465 HD21 LEU   157      72.083  12.638  57.066  1.00  0.00           H  
ATOM   2466 HD22 LEU   157      73.659  11.792  57.441  1.00  0.00           H  
ATOM   2467 HD23 LEU   157      72.495  12.241  58.701  1.00  0.00           H  
ATOM   2468  C   LEU   157      75.280  13.344  61.341  1.00  0.00           C  
ATOM   2469  O   LEU   157      75.253  12.195  61.782  1.00  0.00           O  
ATOM   2470  N   PHE   158      76.281  14.174  61.575  1.00  0.00           N  
ATOM   2471  H   PHE   158      76.472  14.958  60.966  1.00  0.00           H  
ATOM   2472  CA  PHE   158      77.331  13.799  62.532  1.00  0.00           C  
ATOM   2473  HA  PHE   158      77.884  12.908  62.235  1.00  0.00           H  
ATOM   2474  CB  PHE   158      78.340  14.907  62.728  1.00  0.00           C  
ATOM   2475  HB2 PHE   158      79.038  14.939  61.892  1.00  0.00           H  
ATOM   2476  HB3 PHE   158      77.891  15.899  62.775  1.00  0.00           H  
ATOM   2477  CG  PHE   158      79.183  14.884  63.936  1.00  0.00           C  
ATOM   2478  CD1 PHE   158      79.864  13.781  64.358  1.00  0.00           C  
ATOM   2479  HD1 PHE   158      79.736  12.847  63.832  1.00  0.00           H  
ATOM   2480  CE1 PHE   158      80.650  13.863  65.564  1.00  0.00           C  
ATOM   2481  HE1 PHE   158      81.226  12.996  65.852  1.00  0.00           H  
ATOM   2482  CZ  PHE   158      80.737  15.070  66.328  1.00  0.00           C  
ATOM   2483  HZ  PHE   158      81.411  15.090  67.172  1.00  0.00           H  
ATOM   2484  CE2 PHE   158      79.985  16.150  65.910  1.00  0.00           C  
ATOM   2485  HE2 PHE   158      79.998  17.058  66.494  1.00  0.00           H  
ATOM   2486  CD2 PHE   158      79.226  16.087  64.709  1.00  0.00           C  
ATOM   2487  HD2 PHE   158      78.635  16.960  64.474  1.00  0.00           H  
ATOM   2488  C   PHE   158      76.815  13.458  63.930  1.00  0.00           C  
ATOM   2489  O   PHE   158      77.167  12.449  64.464  1.00  0.00           O  
ATOM   2490  N   LYS   159      75.878  14.220  64.482  1.00  0.00           N  
ATOM   2491  H   LYS   159      75.738  15.100  64.008  1.00  0.00           H  
ATOM   2492  CA  LYS   159      75.289  13.994  65.785  1.00  0.00           C  
ATOM   2493  HA  LYS   159      76.154  13.826  66.427  1.00  0.00           H  
ATOM   2494  CB  LYS   159      74.541  15.276  66.235  1.00  0.00           C  
ATOM   2495  HB2 LYS   159      73.858  15.560  65.435  1.00  0.00           H  
ATOM   2496  HB3 LYS   159      73.890  15.207  67.107  1.00  0.00           H  
ATOM   2497  CG  LYS   159      75.572  16.384  66.529  1.00  0.00           C  
ATOM   2498  HG2 LYS   159      76.181  16.096  67.386  1.00  0.00           H  
ATOM   2499  HG3 LYS   159      76.307  16.569  65.746  1.00  0.00           H  
ATOM   2500  CD  LYS   159      74.949  17.766  66.737  1.00  0.00           C  
ATOM   2501  HD2 LYS   159      75.736  18.478  66.988  1.00  0.00           H  
ATOM   2502  HD3 LYS   159      74.524  18.132  65.802  1.00  0.00           H  
ATOM   2503  CE  LYS   159      74.052  17.785  67.993  1.00  0.00           C  
ATOM   2504  HE2 LYS   159      73.208  17.113  67.840  1.00  0.00           H  
ATOM   2505  HE3 LYS   159      74.686  17.487  68.828  1.00  0.00           H  
ATOM   2506  NZ  LYS   159      73.551  19.109  68.233  1.00  0.00           N  
ATOM   2507  HZ1 LYS   159      74.286  19.801  68.204  1.00  0.00           H  
ATOM   2508  HZ2 LYS   159      72.847  19.278  67.528  1.00  0.00           H  
ATOM   2509  HZ3 LYS   159      73.075  19.157  69.122  1.00  0.00           H  
ATOM   2510  C   LYS   159      74.324  12.794  65.862  1.00  0.00           C  
ATOM   2511  O   LYS   159      73.650  12.588  66.847  1.00  0.00           O  
ATOM   2512  N   ARG   160      74.207  12.146  64.701  1.00  0.00           N  
ATOM   2513  H   ARG   160      74.737  12.430  63.890  1.00  0.00           H  
ATOM   2514  CA  ARG   160      73.195  11.061  64.526  1.00  0.00           C  
ATOM   2515  HA  ARG   160      72.952  10.841  65.565  1.00  0.00           H  
ATOM   2516  CB  ARG   160      72.020  11.674  63.771  1.00  0.00           C  
ATOM   2517  HB2 ARG   160      72.495  12.177  62.928  1.00  0.00           H  
ATOM   2518  HB3 ARG   160      71.359  10.916  63.351  1.00  0.00           H  
ATOM   2519  CG  ARG   160      71.260  12.686  64.667  1.00  0.00           C  
ATOM   2520  HG2 ARG   160      70.764  12.294  65.555  1.00  0.00           H  
ATOM   2521  HG3 ARG   160      71.917  13.526  64.892  1.00  0.00           H  
ATOM   2522  CD  ARG   160      70.188  13.311  63.737  1.00  0.00           C  
ATOM   2523  HD2 ARG   160      70.611  13.695  62.809  1.00  0.00           H  
ATOM   2524  HD3 ARG   160      69.513  12.531  63.384  1.00  0.00           H  
ATOM   2525  NE  ARG   160      69.317  14.434  64.361  1.00  0.00           N  
ATOM   2526  HE  ARG   160      68.345  14.225  64.542  1.00  0.00           H  
ATOM   2527  CZ  ARG   160      69.746  15.570  64.695  1.00  0.00           C  
ATOM   2528  NH1 ARG   160      68.976  16.328  65.336  1.00  0.00           N  
ATOM   2529 HH11 ARG   160      67.999  16.103  65.455  1.00  0.00           H  
ATOM   2530 HH12 ARG   160      69.272  17.270  65.551  1.00  0.00           H  
ATOM   2531  NH2 ARG   160      70.948  16.026  64.521  1.00  0.00           N  
ATOM   2532 HH21 ARG   160      71.671  15.490  64.064  1.00  0.00           H  
ATOM   2533 HH22 ARG   160      71.083  16.998  64.761  1.00  0.00           H  
ATOM   2534  C   ARG   160      73.649   9.736  63.830  1.00  0.00           C  
ATOM   2535  O   ARG   160      73.053   8.687  63.929  1.00  0.00           O  
ATOM   2536  N   LEU   161      74.850   9.723  63.213  1.00  0.00           N  
ATOM   2537  H   LEU   161      75.248  10.567  62.826  1.00  0.00           H  
ATOM   2538  CA  LEU   161      75.432   8.550  62.573  1.00  0.00           C  
ATOM   2539  HA  LEU   161      75.041   7.640  63.029  1.00  0.00           H  
ATOM   2540  CB  LEU   161      75.199   8.584  61.024  1.00  0.00           C  
ATOM   2541  HB2 LEU   161      75.377   9.618  60.729  1.00  0.00           H  
ATOM   2542  HB3 LEU   161      75.897   7.926  60.506  1.00  0.00           H  
ATOM   2543  CG  LEU   161      73.772   8.289  60.585  1.00  0.00           C  
ATOM   2544  HG  LEU   161      73.165   9.062  61.055  1.00  0.00           H  
ATOM   2545  CD1 LEU   161      73.623   8.250  59.053  1.00  0.00           C  
ATOM   2546 HD11 LEU   161      72.548   8.240  58.874  1.00  0.00           H  
ATOM   2547 HD12 LEU   161      74.028   9.180  58.653  1.00  0.00           H  
ATOM   2548 HD13 LEU   161      74.189   7.407  58.657  1.00  0.00           H  
ATOM   2549  CD2 LEU   161      73.235   6.863  60.978  1.00  0.00           C  
ATOM   2550 HD21 LEU   161      73.827   6.085  60.496  1.00  0.00           H  
ATOM   2551 HD22 LEU   161      73.124   6.589  62.027  1.00  0.00           H  
ATOM   2552 HD23 LEU   161      72.188   6.918  60.681  1.00  0.00           H  
ATOM   2553  C   LEU   161      76.964   8.365  62.918  1.00  0.00           C  
ATOM   2554  O   LEU   161      77.390   7.256  62.735  1.00  0.00           O  
ATOM   2555  N   GLY   162      77.678   9.394  63.487  1.00  0.00           N  
ATOM   2556  H   GLY   162      77.291  10.296  63.723  1.00  0.00           H  
ATOM   2557  CA  GLY   162      79.062   9.366  63.778  1.00  0.00           C  
ATOM   2558  HA2 GLY   162      79.390   8.355  63.535  1.00  0.00           H  
ATOM   2559  HA3 GLY   162      79.413  10.202  63.174  1.00  0.00           H  
ATOM   2560  C   GLY   162      79.430   9.485  65.263  1.00  0.00           C  
ATOM   2561  O   GLY   162      80.164   8.651  65.790  1.00  0.00           O  
ATOM   2562  N   LEU   163      78.880  10.497  65.927  1.00  0.00           N  
ATOM   2563  H   LEU   163      78.299  11.093  65.355  1.00  0.00           H  
ATOM   2564  CA  LEU   163      79.040  10.822  67.311  1.00  0.00           C  
ATOM   2565  HA  LEU   163      80.063  11.076  67.589  1.00  0.00           H  
ATOM   2566  CB  LEU   163      78.280  12.106  67.523  1.00  0.00           C  
ATOM   2567  HB2 LEU   163      78.714  12.848  66.853  1.00  0.00           H  
ATOM   2568  HB3 LEU   163      77.239  12.112  67.198  1.00  0.00           H  
ATOM   2569  CG  LEU   163      78.403  12.712  68.978  1.00  0.00           C  
ATOM   2570  HG  LEU   163      77.982  12.017  69.705  1.00  0.00           H  
ATOM   2571  CD1 LEU   163      79.859  12.942  69.386  1.00  0.00           C  
ATOM   2572 HD11 LEU   163      80.161  13.822  68.818  1.00  0.00           H  
ATOM   2573 HD12 LEU   163      79.805  13.153  70.454  1.00  0.00           H  
ATOM   2574 HD13 LEU   163      80.529  12.099  69.218  1.00  0.00           H  
ATOM   2575  CD2 LEU   163      77.582  14.000  69.008  1.00  0.00           C  
ATOM   2576 HD21 LEU   163      77.791  14.660  68.166  1.00  0.00           H  
ATOM   2577 HD22 LEU   163      76.524  13.750  68.930  1.00  0.00           H  
ATOM   2578 HD23 LEU   163      77.626  14.511  69.970  1.00  0.00           H  
ATOM   2579  C   LEU   163      78.579   9.735  68.239  1.00  0.00           C  
ATOM   2580  O   LEU   163      79.481   9.296  68.926  1.00  0.00           O  
ATOM   2581  OXT LEU   163      77.376   9.541  68.445  1.00  0.00           O  
TER    2582      LEU   163 
ATOM   2582 MG   CLA   164      60.066  31.688  39.457  1.00  0.00          MG  
ATOM   2583  CHA CLA   164      59.064  30.674  36.375  1.00  0.00           C  
ATOM   2584  CHB CLA   164      58.573  34.784  38.927  1.00  0.00           C  
ATOM   2585  CHC CLA   164      60.734  32.688  42.631  1.00  0.00           C  
ATOM   2586  CHD CLA   164      61.250  28.534  40.103  1.00  0.00           C  
ATOM   2587  NA  CLA   164      58.908  32.561  37.876  1.00  0.00           N  
ATOM   2588  C1A CLA   164      58.616  32.000  36.647  1.00  0.00           C  
ATOM   2589  C2A CLA   164      57.986  33.023  35.699  1.00  0.00           C  
ATOM   2590  C3A CLA   164      58.023  34.320  36.509  1.00  0.00           C  
ATOM   2591  C4A CLA   164      58.432  33.875  37.919  1.00  0.00           C  
ATOM   2592  CMA CLA   164      58.981  35.335  35.882  1.00  0.00           C  
ATOM   2593  CAA CLA   164      56.575  32.617  35.134  1.00  0.00           C  
ATOM   2594  CBA CLA   164      55.565  32.240  36.232  1.00  0.00           C  
ATOM   2595  CGA CLA   164      54.119  31.784  35.888  1.00  0.00           C  
ATOM   2596  O1A CLA   164      53.764  30.716  35.402  1.00  0.00           O  
ATOM   2597  O2A CLA   164      53.215  32.809  36.191  1.00  0.00           O  
ATOM   2598  NB  CLA   164      59.571  33.424  40.679  1.00  0.00           N  
ATOM   2599  C1B CLA   164      59.069  34.587  40.241  1.00  0.00           C  
ATOM   2600  C2B CLA   164      59.080  35.647  41.267  1.00  0.00           C  
ATOM   2601  C3B CLA   164      59.799  35.015  42.316  1.00  0.00           C  
ATOM   2602  C4B CLA   164      60.091  33.671  41.866  1.00  0.00           C  
ATOM   2603  CMB CLA   164      58.529  37.004  41.201  1.00  0.00           C  
ATOM   2604  CAB CLA   164      60.159  35.543  43.701  1.00  0.00           C  
ATOM   2605 CBB  CLA   164      59.552  36.486  44.463  1.00  0.00          CA  
ATOM   2606  NC  CLA   164      60.890  30.765  41.088  1.00  0.00           N  
ATOM   2607  C1C CLA   164      61.111  31.409  42.277  1.00  0.00           C  
ATOM   2608  C2C CLA   164      61.776  30.417  43.144  1.00  0.00           C  
ATOM   2609  C3C CLA   164      61.883  29.254  42.489  1.00  0.00           C  
ATOM   2610  C4C CLA   164      61.297  29.422  41.194  1.00  0.00           C  
ATOM   2611  CMC CLA   164      62.329  30.655  44.453  1.00  0.00           C  
ATOM   2612  CAC CLA   164      62.497  27.944  42.927  1.00  0.00           C  
ATOM   2613  CBC CLA   164      61.679  26.627  42.947  1.00  0.00           C  
ATOM   2614  ND  CLA   164      60.287  30.030  38.451  1.00  0.00           N  
ATOM   2615  C1D CLA   164      60.874  28.823  38.823  1.00  0.00           C  
ATOM   2616  C2D CLA   164      60.718  27.788  37.747  1.00  0.00           C  
ATOM   2617  C3D CLA   164      60.082  28.515  36.687  1.00  0.00           C  
ATOM   2618  C4D CLA   164      59.809  29.871  37.213  1.00  0.00           C  
ATOM   2619  CMD CLA   164      61.183  26.365  37.841  1.00  0.00           C  
ATOM   2620  CAD CLA   164      59.578  28.467  35.291  1.00  0.00           C  
ATOM   2621  OBD CLA   164      59.465  27.554  34.481  1.00  0.00           O  
ATOM   2622  CBD CLA   164      58.910  29.880  35.046  1.00  0.00           C  
ATOM   2623  CGD CLA   164      59.515  30.547  33.816  1.00  0.00           C  
ATOM   2624  O1D CLA   164      60.662  30.996  33.691  1.00  0.00           O  
ATOM   2625  O2D CLA   164      58.593  30.816  32.829  1.00  0.00           O  
ATOM   2626  CED CLA   164      58.896  31.691  31.726  1.00  0.00           C  
ATOM   2627  C1  CLA   164      51.822  32.397  36.007  1.00  0.00           C  
ATOM   2628  C2  CLA   164      51.042  33.660  36.583  1.00  0.00           C  
ATOM   2629  C3  CLA   164      51.484  34.573  37.450  1.00  0.00           C  
ATOM   2630  C4  CLA   164      52.115  35.813  36.934  1.00  0.00           C  
ATOM   2631  C5  CLA   164      51.479  34.266  38.925  1.00  0.00           C  
ATOM   2632  C6  CLA   164      50.150  34.335  39.680  1.00  0.00           C  
ATOM   2633  C7  CLA   164      50.406  33.778  41.094  1.00  0.00           C  
ATOM   2634  C8  CLA   164      49.261  33.871  42.244  1.00  0.00           C  
ATOM   2635  C9  CLA   164      48.029  33.078  41.725  1.00  0.00           C  
ATOM   2636  C10 CLA   164      49.787  33.341  43.580  1.00  0.00           C  
ATOM   2637  C11 CLA   164      48.839  33.755  44.759  1.00  0.00           C  
ATOM   2638  C12 CLA   164      49.362  33.352  46.094  1.00  0.00           C  
ATOM   2639  C13 CLA   164      48.552  33.559  47.401  1.00  0.00           C  
ATOM   2640  C14 CLA   164      48.427  35.102  47.719  1.00  0.00           C  
ATOM   2641  C15 CLA   164      49.125  32.774  48.596  1.00  0.00           C  
ATOM   2642  C16 CLA   164      48.318  32.698  49.894  1.00  0.00           C  
ATOM   2643  C17 CLA   164      48.907  31.825  50.979  1.00  0.00           C  
ATOM   2644  C18 CLA   164      50.287  32.301  51.642  1.00  0.00           C  
ATOM   2645  C19 CLA   164      50.928  31.210  52.488  1.00  0.00           C  
ATOM   2646  C20 CLA   164      50.234  33.615  52.524  1.00  0.00           C  
ATOM   2647  HHB CLA   164      58.102  35.767  38.851  1.00  0.00           H  
ATOM   2648  HHC CLA   164      61.012  33.033  43.629  1.00  0.00           H  
ATOM   2649  HHD CLA   164      61.584  27.502  40.226  1.00  0.00           H  
ATOM   2650  H2A CLA   164      58.572  33.074  34.781  1.00  0.00           H  
ATOM   2651  H3A CLA   164      57.143  34.932  36.711  1.00  0.00           H  
ATOM   2652 1HMA CLA   164      59.053  36.267  36.443  1.00  0.00           H  
ATOM   2653 2HMA CLA   164      58.786  35.619  34.848  1.00  0.00           H  
ATOM   2654 3HMA CLA   164      59.976  34.890  35.895  1.00  0.00           H  
ATOM   2655 1HAA CLA   164      56.780  31.737  34.525  1.00  0.00           H  
ATOM   2656 2HAA CLA   164      56.332  33.489  34.526  1.00  0.00           H  
ATOM   2657 1HBA CLA   164      55.566  32.954  37.056  1.00  0.00           H  
ATOM   2658 2HBA CLA   164      55.905  31.327  36.721  1.00  0.00           H  
ATOM   2659 1HMB CLA   164      58.951  37.661  40.441  1.00  0.00           H  
ATOM   2660 2HMB CLA   164      58.762  37.512  42.137  1.00  0.00           H  
ATOM   2661 3HMB CLA   164      57.445  36.935  41.109  1.00  0.00           H  
ATOM   2662  HAB CLA   164      61.053  35.100  44.141  1.00  0.00           H  
ATOM   2663 1HBB CLA   164      59.964  36.557  45.484  1.00  0.00           H  
ATOM   2664 2HBB CLA   164      58.583  36.982  44.277  1.00  0.00           H  
ATOM   2665 1HMC CLA   164      63.351  30.280  44.403  1.00  0.00           H  
ATOM   2666 2HMC CLA   164      61.832  30.193  45.307  1.00  0.00           H  
ATOM   2667 3HMC CLA   164      62.388  31.733  44.605  1.00  0.00           H  
ATOM   2668 1HAC CLA   164      63.053  28.116  43.849  1.00  0.00           H  
ATOM   2669 2HAC CLA   164      63.169  27.607  42.138  1.00  0.00           H  
ATOM   2670 1HBC CLA   164      61.097  26.400  42.053  1.00  0.00           H  
ATOM   2671 2HBC CLA   164      60.977  26.696  43.777  1.00  0.00           H  
ATOM   2672 3HBC CLA   164      62.408  25.830  43.095  1.00  0.00           H  
ATOM   2673 1HMD CLA   164      62.181  26.490  38.261  1.00  0.00           H  
ATOM   2674 2HMD CLA   164      61.199  25.863  36.873  1.00  0.00           H  
ATOM   2675 3HMD CLA   164      60.655  25.810  38.616  1.00  0.00           H  
ATOM   2676  HBD CLA   164      57.857  29.611  34.965  1.00  0.00           H  
ATOM   2677 1HED CLA   164      59.181  32.724  31.925  1.00  0.00           H  
ATOM   2678 2HED CLA   164      57.997  31.757  31.114  1.00  0.00           H  
ATOM   2679 3HED CLA   164      59.719  31.297  31.130  1.00  0.00           H  
ATOM   2680  1H1 CLA   164      51.484  31.543  36.594  1.00  0.00           H  
ATOM   2681  2H1 CLA   164      51.376  32.195  35.033  1.00  0.00           H  
ATOM   2682  H2  CLA   164      50.020  33.775  36.222  1.00  0.00           H  
ATOM   2683  1H4 CLA   164      52.383  35.793  35.878  1.00  0.00           H  
ATOM   2684  2H4 CLA   164      53.046  35.925  37.489  1.00  0.00           H  
ATOM   2685  3H4 CLA   164      51.565  36.751  37.010  1.00  0.00           H  
ATOM   2686  1H5 CLA   164      52.247  34.903  39.363  1.00  0.00           H  
ATOM   2687  2H5 CLA   164      51.760  33.229  39.110  1.00  0.00           H  
ATOM   2688  1H6 CLA   164      49.358  33.692  39.296  1.00  0.00           H  
ATOM   2689  2H6 CLA   164      49.864  35.387  39.694  1.00  0.00           H  
ATOM   2690  1H7 CLA   164      51.230  34.335  41.541  1.00  0.00           H  
ATOM   2691  2H7 CLA   164      50.686  32.732  40.969  1.00  0.00           H  
ATOM   2692  H8  CLA   164      49.148  34.955  42.276  1.00  0.00           H  
ATOM   2693  1H9 CLA   164      47.616  33.461  40.791  1.00  0.00           H  
ATOM   2694  2H9 CLA   164      47.306  33.284  42.515  1.00  0.00           H  
ATOM   2695  3H9 CLA   164      48.098  32.005  41.900  1.00  0.00           H  
ATOM   2696 1H10 CLA   164      50.771  33.799  43.674  1.00  0.00           H  
ATOM   2697 2H10 CLA   164      49.782  32.256  43.477  1.00  0.00           H  
ATOM   2698 1H11 CLA   164      47.883  33.253  44.607  1.00  0.00           H  
ATOM   2699 2H11 CLA   164      48.642  34.824  44.847  1.00  0.00           H  
ATOM   2700 1H12 CLA   164      50.265  33.948  46.227  1.00  0.00           H  
ATOM   2701 2H12 CLA   164      49.615  32.295  46.185  1.00  0.00           H  
ATOM   2702  H13 CLA   164      47.536  33.282  47.120  1.00  0.00           H  
ATOM   2703 1H14 CLA   164      47.735  35.266  48.544  1.00  0.00           H  
ATOM   2704 2H14 CLA   164      47.954  35.698  46.938  1.00  0.00           H  
ATOM   2705 3H14 CLA   164      49.373  35.572  47.987  1.00  0.00           H  
ATOM   2706 1H15 CLA   164      50.057  33.277  48.857  1.00  0.00           H  
ATOM   2707 2H15 CLA   164      49.454  31.757  48.387  1.00  0.00           H  
ATOM   2708 1H16 CLA   164      47.340  32.330  49.586  1.00  0.00           H  
ATOM   2709 2H16 CLA   164      48.213  33.686  50.342  1.00  0.00           H  
ATOM   2710 1H17 CLA   164      48.909  30.853  50.487  1.00  0.00           H  
ATOM   2711 2H17 CLA   164      48.335  31.768  51.905  1.00  0.00           H  
ATOM   2712  H18 CLA   164      51.081  32.401  50.902  1.00  0.00           H  
ATOM   2713 1H19 CLA   164      50.608  31.041  53.516  1.00  0.00           H  
ATOM   2714 2H19 CLA   164      51.992  31.448  52.465  1.00  0.00           H  
ATOM   2715 3H19 CLA   164      50.769  30.284  51.936  1.00  0.00           H  
ATOM   2716 1H20 CLA   164      51.141  33.613  53.129  1.00  0.00           H  
ATOM   2717 2H20 CLA   164      49.324  33.615  53.125  1.00  0.00           H  
ATOM   2718 3H20 CLA   164      50.258  34.461  51.837  1.00  0.00           H  
TER    2719      CLA   164 
ATOM   2719 MG   CLA   165      58.892  40.235  47.258  1.00  0.00          MG  
ATOM   2720  CHA CLA   165      57.658  42.501  45.018  1.00  0.00           C  
ATOM   2721  CHB CLA   165      56.653  37.855  46.075  1.00  0.00           C  
ATOM   2722  CHC CLA   165      59.777  38.031  49.735  1.00  0.00           C  
ATOM   2723  CHD CLA   165      60.441  42.854  49.031  1.00  0.00           C  
ATOM   2724  NA  CLA   165      57.454  40.219  45.745  1.00  0.00           N  
ATOM   2725  C1A CLA   165      57.123  41.237  44.849  1.00  0.00           C  
ATOM   2726  C2A CLA   165      56.304  40.654  43.655  1.00  0.00           C  
ATOM   2727  C3A CLA   165      55.847  39.256  44.187  1.00  0.00           C  
ATOM   2728  C4A CLA   165      56.661  39.114  45.460  1.00  0.00           C  
ATOM   2729  CMA CLA   165      54.272  39.249  44.505  1.00  0.00           C  
ATOM   2730  CAA CLA   165      57.207  40.596  42.434  1.00  0.00           C  
ATOM   2731  CBA CLA   165      56.438  40.157  41.126  1.00  0.00           C  
ATOM   2732  CGA CLA   165      55.389  41.159  40.682  1.00  0.00           C  
ATOM   2733  O1A CLA   165      55.650  42.191  40.092  1.00  0.00           O  
ATOM   2734  O2A CLA   165      54.144  40.913  41.268  1.00  0.00           O  
ATOM   2735  NB  CLA   165      58.359  38.298  47.807  1.00  0.00           N  
ATOM   2736  C1B CLA   165      57.496  37.440  47.150  1.00  0.00           C  
ATOM   2737  C2B CLA   165      57.456  36.100  47.817  1.00  0.00           C  
ATOM   2738  C3B CLA   165      58.340  36.201  48.935  1.00  0.00           C  
ATOM   2739  C4B CLA   165      58.856  37.525  48.857  1.00  0.00           C  
ATOM   2740  CMB CLA   165      56.511  35.055  47.351  1.00  0.00           C  
ATOM   2741  CAB CLA   165      58.705  35.209  49.949  1.00  0.00           C  
ATOM   2742 CBB  CLA   165      58.514  33.866  49.889  1.00  0.00          CA  
ATOM   2743  NC  CLA   165      59.975  40.432  49.088  1.00  0.00           N  
ATOM   2744  C1C CLA   165      60.234  39.366  49.874  1.00  0.00           C  
ATOM   2745  C2C CLA   165      60.985  39.897  51.060  1.00  0.00           C  
ATOM   2746  C3C CLA   165      61.223  41.204  50.871  1.00  0.00           C  
ATOM   2747  C4C CLA   165      60.537  41.563  49.594  1.00  0.00           C  
ATOM   2748  CMC CLA   165      61.460  39.039  52.175  1.00  0.00           C  
ATOM   2749  CAC CLA   165      62.109  42.033  51.675  1.00  0.00           C  
ATOM   2750  CBC CLA   165      63.515  42.226  51.110  1.00  0.00           C  
ATOM   2751  ND  CLA   165      59.115  42.214  47.052  1.00  0.00           N  
ATOM   2752  C1D CLA   165      59.707  43.118  47.858  1.00  0.00           C  
ATOM   2753  C2D CLA   165      59.626  44.407  47.234  1.00  0.00           C  
ATOM   2754  C3D CLA   165      58.967  44.190  46.067  1.00  0.00           C  
ATOM   2755  C4D CLA   165      58.519  42.874  46.054  1.00  0.00           C  
ATOM   2756  CMD CLA   165      60.327  45.655  47.719  1.00  0.00           C  
ATOM   2757  CAD CLA   165      58.512  44.821  44.852  1.00  0.00           C  
ATOM   2758  OBD CLA   165      58.754  45.976  44.445  1.00  0.00           O  
ATOM   2759  CBD CLA   165      57.737  43.712  44.013  1.00  0.00           C  
ATOM   2760  CGD CLA   165      56.432  44.131  43.396  1.00  0.00           C  
ATOM   2761  O1D CLA   165      56.237  44.258  42.215  1.00  0.00           O  
ATOM   2762  O2D CLA   165      55.435  44.534  44.350  1.00  0.00           O  
ATOM   2763  CED CLA   165      54.235  45.187  43.880  1.00  0.00           C  
ATOM   2764  C1  CLA   165      53.195  41.998  41.056  1.00  0.00           C  
ATOM   2765  C2  CLA   165      52.026  41.655  41.904  1.00  0.00           C  
ATOM   2766  C3  CLA   165      51.466  42.470  42.867  1.00  0.00           C  
ATOM   2767  C4  CLA   165      51.652  42.045  44.332  1.00  0.00           C  
ATOM   2768  C5  CLA   165      50.617  43.650  42.466  1.00  0.00           C  
ATOM   2769  C6  CLA   165      49.330  43.975  43.261  1.00  0.00           C  
ATOM   2770  C7  CLA   165      48.619  45.276  42.789  1.00  0.00           C  
ATOM   2771  C8  CLA   165      47.353  45.695  43.594  1.00  0.00           C  
ATOM   2772  C9  CLA   165      46.484  46.749  42.951  1.00  0.00           C  
ATOM   2773  C10 CLA   165      47.515  45.852  45.168  1.00  0.00           C  
ATOM   2774  C11 CLA   165      48.607  46.751  45.740  1.00  0.00           C  
ATOM   2775  C12 CLA   165      48.407  46.914  47.244  1.00  0.00           C  
ATOM   2776  C13 CLA   165      49.549  47.674  47.921  1.00  0.00           C  
ATOM   2777  C14 CLA   165      50.904  46.864  48.122  1.00  0.00           C  
ATOM   2778  C15 CLA   165      49.056  48.389  49.233  1.00  0.00           C  
ATOM   2779  C16 CLA   165      50.050  49.362  49.835  1.00  0.00           C  
ATOM   2780  C17 CLA   165      49.489  50.118  50.970  1.00  0.00           C  
ATOM   2781  C18 CLA   165      49.920  51.529  51.186  1.00  0.00           C  
ATOM   2782  C19 CLA   165      49.263  52.246  52.376  1.00  0.00           C  
ATOM   2783  C20 CLA   165      51.422  51.779  51.430  1.00  0.00           C  
ATOM   2784  HHB CLA   165      56.006  37.151  45.546  1.00  0.00           H  
ATOM   2785  HHC CLA   165      60.056  37.332  50.526  1.00  0.00           H  
ATOM   2786  HHD CLA   165      60.913  43.694  49.545  1.00  0.00           H  
ATOM   2787  H2A CLA   165      55.531  41.393  43.443  1.00  0.00           H  
ATOM   2788  H3A CLA   165      56.087  38.578  43.369  1.00  0.00           H  
ATOM   2789 1HMA CLA   165      53.639  39.333  43.622  1.00  0.00           H  
ATOM   2790 2HMA CLA   165      54.149  40.131  45.133  1.00  0.00           H  
ATOM   2791 3HMA CLA   165      53.943  38.411  45.119  1.00  0.00           H  
ATOM   2792 1HAA CLA   165      58.025  39.921  42.686  1.00  0.00           H  
ATOM   2793 2HAA CLA   165      57.580  41.604  42.249  1.00  0.00           H  
ATOM   2794 1HBA CLA   165      56.108  39.130  41.279  1.00  0.00           H  
ATOM   2795 2HBA CLA   165      57.127  40.205  40.283  1.00  0.00           H  
ATOM   2796 1HMB CLA   165      55.605  35.387  46.846  1.00  0.00           H  
ATOM   2797 2HMB CLA   165      56.146  34.639  48.290  1.00  0.00           H  
ATOM   2798 3HMB CLA   165      57.096  34.303  46.821  1.00  0.00           H  
ATOM   2799  HAB CLA   165      59.045  35.514  50.938  1.00  0.00           H  
ATOM   2800 1HBB CLA   165      58.720  33.134  50.688  1.00  0.00           H  
ATOM   2801 2HBB CLA   165      58.309  33.411  48.904  1.00  0.00           H  
ATOM   2802 1HMC CLA   165      61.213  37.981  52.090  1.00  0.00           H  
ATOM   2803 2HMC CLA   165      61.009  39.410  53.095  1.00  0.00           H  
ATOM   2804 3HMC CLA   165      62.509  39.258  52.379  1.00  0.00           H  
ATOM   2805 1HAC CLA   165      62.078  41.616  52.682  1.00  0.00           H  
ATOM   2806 2HAC CLA   165      61.658  43.025  51.693  1.00  0.00           H  
ATOM   2807 1HBC CLA   165      64.306  41.518  51.356  1.00  0.00           H  
ATOM   2808 2HBC CLA   165      63.917  43.155  51.516  1.00  0.00           H  
ATOM   2809 3HBC CLA   165      63.423  42.397  50.037  1.00  0.00           H  
ATOM   2810 1HMD CLA   165      60.310  46.459  46.984  1.00  0.00           H  
ATOM   2811 2HMD CLA   165      61.350  45.348  47.938  1.00  0.00           H  
ATOM   2812 3HMD CLA   165      59.749  45.841  48.625  1.00  0.00           H  
ATOM   2813  HBD CLA   165      58.358  43.521  43.138  1.00  0.00           H  
ATOM   2814 1HED CLA   165      53.615  45.439  44.741  1.00  0.00           H  
ATOM   2815 2HED CLA   165      53.632  44.460  43.336  1.00  0.00           H  
ATOM   2816 3HED CLA   165      54.436  46.122  43.357  1.00  0.00           H  
ATOM   2817  1H1 CLA   165      52.654  41.955  40.111  1.00  0.00           H  
ATOM   2818  2H1 CLA   165      53.736  42.925  41.245  1.00  0.00           H  
ATOM   2819  H2  CLA   165      51.506  40.720  41.695  1.00  0.00           H  
ATOM   2820  1H4 CLA   165      50.836  41.371  44.593  1.00  0.00           H  
ATOM   2821  2H4 CLA   165      51.684  42.823  45.094  1.00  0.00           H  
ATOM   2822  3H4 CLA   165      52.630  41.566  44.378  1.00  0.00           H  
ATOM   2823  1H5 CLA   165      50.441  43.599  41.392  1.00  0.00           H  
ATOM   2824  2H5 CLA   165      51.278  44.517  42.470  1.00  0.00           H  
ATOM   2825  1H6 CLA   165      49.584  44.072  44.316  1.00  0.00           H  
ATOM   2826  2H6 CLA   165      48.740  43.099  42.989  1.00  0.00           H  
ATOM   2827  1H7 CLA   165      48.178  45.099  41.808  1.00  0.00           H  
ATOM   2828  2H7 CLA   165      49.318  46.105  42.681  1.00  0.00           H  
ATOM   2829  H8  CLA   165      46.757  44.786  43.515  1.00  0.00           H  
ATOM   2830  1H9 CLA   165      47.268  47.499  43.058  1.00  0.00           H  
ATOM   2831  2H9 CLA   165      45.577  47.043  43.479  1.00  0.00           H  
ATOM   2832  3H9 CLA   165      46.393  46.631  41.871  1.00  0.00           H  
ATOM   2833 1H10 CLA   165      47.642  44.862  45.606  1.00  0.00           H  
ATOM   2834 2H10 CLA   165      46.511  46.126  45.491  1.00  0.00           H  
ATOM   2835 1H11 CLA   165      48.545  47.751  45.311  1.00  0.00           H  
ATOM   2836 2H11 CLA   165      49.563  46.314  45.450  1.00  0.00           H  
ATOM   2837 1H12 CLA   165      48.556  45.895  47.601  1.00  0.00           H  
ATOM   2838 2H12 CLA   165      47.403  47.266  47.480  1.00  0.00           H  
ATOM   2839  H13 CLA   165      49.913  48.423  47.218  1.00  0.00           H  
ATOM   2840 1H14 CLA   165      51.735  47.505  48.411  1.00  0.00           H  
ATOM   2841 2H14 CLA   165      51.231  46.466  47.161  1.00  0.00           H  
ATOM   2842 3H14 CLA   165      50.739  45.999  48.764  1.00  0.00           H  
ATOM   2843 1H15 CLA   165      48.866  47.627  49.988  1.00  0.00           H  
ATOM   2844 2H15 CLA   165      48.112  48.907  49.066  1.00  0.00           H  
ATOM   2845 1H16 CLA   165      50.298  50.099  49.071  1.00  0.00           H  
ATOM   2846 2H16 CLA   165      50.958  48.901  50.224  1.00  0.00           H  
ATOM   2847 1H17 CLA   165      49.781  49.586  51.876  1.00  0.00           H  
ATOM   2848 2H17 CLA   165      48.413  50.038  50.815  1.00  0.00           H  
ATOM   2849  H18 CLA   165      49.598  52.047  50.282  1.00  0.00           H  
ATOM   2850 1H19 CLA   165      49.551  51.736  53.296  1.00  0.00           H  
ATOM   2851 2H19 CLA   165      48.189  52.330  52.211  1.00  0.00           H  
ATOM   2852 3H19 CLA   165      49.628  53.268  52.475  1.00  0.00           H  
ATOM   2853 1H20 CLA   165      52.025  51.447  50.586  1.00  0.00           H  
ATOM   2854 2H20 CLA   165      51.821  51.328  52.339  1.00  0.00           H  
ATOM   2855 3H20 CLA   165      51.741  52.804  51.617  1.00  0.00           H  
TER    2856      CLA   165 
ATOM   2856 MG   CLA   166      74.743  41.735  58.616  1.00  0.00          MG  
ATOM   2857  CHA CLA   166      75.875  43.017  61.642  1.00  0.00           C  
ATOM   2858  CHB CLA   166      71.641  43.000  59.035  1.00  0.00           C  
ATOM   2859  CHC CLA   166      73.999  40.907  55.302  1.00  0.00           C  
ATOM   2860  CHD CLA   166      78.017  40.632  57.981  1.00  0.00           C  
ATOM   2861  NA  CLA   166      73.893  42.797  60.170  1.00  0.00           N  
ATOM   2862  C1A CLA   166      74.514  43.251  61.334  1.00  0.00           C  
ATOM   2863  C2A CLA   166      73.437  43.878  62.262  1.00  0.00           C  
ATOM   2864  C3A CLA   166      72.147  43.792  61.416  1.00  0.00           C  
ATOM   2865  C4A CLA   166      72.531  43.078  60.153  1.00  0.00           C  
ATOM   2866  CMA CLA   166      70.953  43.193  62.250  1.00  0.00           C  
ATOM   2867  CAA CLA   166      73.914  45.311  62.686  1.00  0.00           C  
ATOM   2868  CBA CLA   166      74.290  46.338  61.531  1.00  0.00           C  
ATOM   2869  CGA CLA   166      74.669  47.769  61.844  1.00  0.00           C  
ATOM   2870  O1A CLA   166      74.127  48.470  62.660  1.00  0.00           O  
ATOM   2871  O2A CLA   166      75.821  48.186  61.187  1.00  0.00           O  
ATOM   2872  NB  CLA   166      73.058  42.040  57.319  1.00  0.00           N  
ATOM   2873  C1B CLA   166      71.809  42.535  57.740  1.00  0.00           C  
ATOM   2874  C2B CLA   166      70.848  42.386  56.645  1.00  0.00           C  
ATOM   2875  C3B CLA   166      71.596  41.816  55.525  1.00  0.00           C  
ATOM   2876  C4B CLA   166      73.001  41.617  55.992  1.00  0.00           C  
ATOM   2877  CMB CLA   166      69.372  42.585  56.637  1.00  0.00           C  
ATOM   2878  CAB CLA   166      71.006  41.295  54.326  1.00  0.00           C  
ATOM   2879 CBB  CLA   166      71.626  41.257  53.146  1.00  0.00          CA  
ATOM   2880  NC  CLA   166      75.795  40.833  56.970  1.00  0.00           N  
ATOM   2881  C1C CLA   166      75.297  40.714  55.724  1.00  0.00           C  
ATOM   2882  C2C CLA   166      76.356  40.213  54.786  1.00  0.00           C  
ATOM   2883  C3C CLA   166      77.520  40.045  55.554  1.00  0.00           C  
ATOM   2884  C4C CLA   166      77.110  40.417  56.921  1.00  0.00           C  
ATOM   2885  CMC CLA   166      76.224  40.065  53.285  1.00  0.00           C  
ATOM   2886  CAC CLA   166      78.951  39.581  55.138  1.00  0.00           C  
ATOM   2887  CBC CLA   166      80.007  40.690  55.342  1.00  0.00           C  
ATOM   2888  ND  CLA   166      76.532  41.591  59.698  1.00  0.00           N  
ATOM   2889  C1D CLA   166      77.773  41.159  59.295  1.00  0.00           C  
ATOM   2890  C2D CLA   166      78.775  41.404  60.310  1.00  0.00           C  
ATOM   2891  C3D CLA   166      78.056  42.152  61.277  1.00  0.00           C  
ATOM   2892  C4D CLA   166      76.685  42.228  60.868  1.00  0.00           C  
ATOM   2893  CMD CLA   166      80.166  41.049  60.155  1.00  0.00           C  
ATOM   2894  CAD CLA   166      78.218  42.790  62.530  1.00  0.00           C  
ATOM   2895  OBD CLA   166      79.204  42.964  63.267  1.00  0.00           O  
ATOM   2896  CBD CLA   166      76.753  43.457  62.828  1.00  0.00           C  
ATOM   2897  CGD CLA   166      76.239  43.096  64.263  1.00  0.00           C  
ATOM   2898  O1D CLA   166      76.719  43.572  65.266  1.00  0.00           O  
ATOM   2899  O2D CLA   166      75.253  42.178  64.247  1.00  0.00           O  
ATOM   2900  CED CLA   166      74.945  41.616  65.588  1.00  0.00           C  
ATOM   2901  C1  CLA   166      76.448  49.342  61.763  1.00  0.00           C  
ATOM   2902  C2  CLA   166      77.602  49.657  60.892  1.00  0.00           C  
ATOM   2903  C3  CLA   166      78.584  50.529  60.938  1.00  0.00           C  
ATOM   2904  C4  CLA   166      78.651  51.898  60.412  1.00  0.00           C  
ATOM   2905  C5  CLA   166      79.916  49.981  61.642  1.00  0.00           C  
ATOM   2906  C6  CLA   166      80.892  49.294  60.683  1.00  0.00           C  
ATOM   2907  C7  CLA   166      82.110  48.964  61.551  1.00  0.00           C  
ATOM   2908  C8  CLA   166      83.513  48.633  60.893  1.00  0.00           C  
ATOM   2909  C9  CLA   166      84.651  48.695  61.935  1.00  0.00           C  
ATOM   2910  C10 CLA   166      83.505  47.384  60.014  1.00  0.00           C  
ATOM   2911  C11 CLA   166      84.396  47.525  58.831  1.00  0.00           C  
ATOM   2912  C12 CLA   166      84.060  46.406  57.810  1.00  0.00           C  
ATOM   2913  C13 CLA   166      84.847  45.009  57.895  1.00  0.00           C  
ATOM   2914  C14 CLA   166      84.782  44.385  59.355  1.00  0.00           C  
ATOM   2915  C15 CLA   166      84.373  44.024  56.794  1.00  0.00           C  
ATOM   2916  C16 CLA   166      84.703  44.322  55.312  1.00  0.00           C  
ATOM   2917  C17 CLA   166      83.989  43.219  54.403  1.00  0.00           C  
ATOM   2918  C18 CLA   166      84.195  43.265  52.824  1.00  0.00           C  
ATOM   2919  C19 CLA   166      85.698  43.258  52.518  1.00  0.00           C  
ATOM   2920  C20 CLA   166      83.352  44.371  52.273  1.00  0.00           C  
ATOM   2921  HHB CLA   166      70.652  43.424  59.219  1.00  0.00           H  
ATOM   2922  HHC CLA   166      73.595  40.400  54.423  1.00  0.00           H  
ATOM   2923  HHD CLA   166      79.055  40.343  57.807  1.00  0.00           H  
ATOM   2924  H2A CLA   166      73.398  43.096  63.021  1.00  0.00           H  
ATOM   2925  H3A CLA   166      71.886  44.844  61.305  1.00  0.00           H  
ATOM   2926 1HMA CLA   166      71.250  42.319  62.828  1.00  0.00           H  
ATOM   2927 2HMA CLA   166      70.085  42.996  61.621  1.00  0.00           H  
ATOM   2928 3HMA CLA   166      70.666  43.908  63.021  1.00  0.00           H  
ATOM   2929 1HAA CLA   166      74.708  45.260  63.430  1.00  0.00           H  
ATOM   2930 2HAA CLA   166      73.068  45.832  63.134  1.00  0.00           H  
ATOM   2931 1HBA CLA   166      73.386  46.395  60.925  1.00  0.00           H  
ATOM   2932 2HBA CLA   166      75.160  45.823  61.123  1.00  0.00           H  
ATOM   2933 1HMB CLA   166      69.096  42.839  57.660  1.00  0.00           H  
ATOM   2934 2HMB CLA   166      68.883  41.672  56.296  1.00  0.00           H  
ATOM   2935 3HMB CLA   166      69.117  43.487  56.080  1.00  0.00           H  
ATOM   2936  HAB CLA   166      69.946  41.049  54.385  1.00  0.00           H  
ATOM   2937 1HBB CLA   166      72.657  41.603  52.958  1.00  0.00           H  
ATOM   2938 2HBB CLA   166      71.036  40.980  52.255  1.00  0.00           H  
ATOM   2939 1HMC CLA   166      76.746  40.940  52.898  1.00  0.00           H  
ATOM   2940 2HMC CLA   166      75.186  40.054  52.951  1.00  0.00           H  
ATOM   2941 3HMC CLA   166      76.749  39.180  52.927  1.00  0.00           H  
ATOM   2942 1HAC CLA   166      78.902  39.355  54.073  1.00  0.00           H  
ATOM   2943 2HAC CLA   166      79.247  38.693  55.695  1.00  0.00           H  
ATOM   2944 1HBC CLA   166      79.664  41.562  54.785  1.00  0.00           H  
ATOM   2945 2HBC CLA   166      80.915  40.338  54.852  1.00  0.00           H  
ATOM   2946 3HBC CLA   166      80.296  41.111  56.305  1.00  0.00           H  
ATOM   2947 1HMD CLA   166      80.740  41.685  59.481  1.00  0.00           H  
ATOM   2948 2HMD CLA   166      80.298  40.069  59.697  1.00  0.00           H  
ATOM   2949 3HMD CLA   166      80.613  41.067  61.149  1.00  0.00           H  
ATOM   2950  HBD CLA   166      76.760  44.546  62.869  1.00  0.00           H  
ATOM   2951 1HED CLA   166      74.491  40.636  65.439  1.00  0.00           H  
ATOM   2952 2HED CLA   166      74.175  42.266  66.003  1.00  0.00           H  
ATOM   2953 3HED CLA   166      75.729  41.597  66.346  1.00  0.00           H  
ATOM   2954  1H1 CLA   166      76.795  49.125  62.773  1.00  0.00           H  
ATOM   2955  2H1 CLA   166      75.774  50.198  61.801  1.00  0.00           H  
ATOM   2956  H2  CLA   166      77.660  49.009  60.017  1.00  0.00           H  
ATOM   2957  1H4 CLA   166      79.273  52.515  61.060  1.00  0.00           H  
ATOM   2958  2H4 CLA   166      77.665  52.357  60.344  1.00  0.00           H  
ATOM   2959  3H4 CLA   166      79.170  51.810  59.458  1.00  0.00           H  
ATOM   2960  1H5 CLA   166      79.713  49.100  62.251  1.00  0.00           H  
ATOM   2961  2H5 CLA   166      80.464  50.780  62.142  1.00  0.00           H  
ATOM   2962  1H6 CLA   166      81.216  49.983  59.903  1.00  0.00           H  
ATOM   2963  2H6 CLA   166      80.442  48.386  60.282  1.00  0.00           H  
ATOM   2964  1H7 CLA   166      81.959  48.077  62.167  1.00  0.00           H  
ATOM   2965  2H7 CLA   166      82.373  49.743  62.266  1.00  0.00           H  
ATOM   2966  H8  CLA   166      83.651  49.539  60.303  1.00  0.00           H  
ATOM   2967  1H9 CLA   166      84.472  49.456  62.695  1.00  0.00           H  
ATOM   2968  2H9 CLA   166      85.563  48.929  61.386  1.00  0.00           H  
ATOM   2969  3H9 CLA   166      84.791  47.726  62.415  1.00  0.00           H  
ATOM   2970 1H10 CLA   166      82.474  47.396  59.660  1.00  0.00           H  
ATOM   2971 2H10 CLA   166      83.638  46.440  60.544  1.00  0.00           H  
ATOM   2972 1H11 CLA   166      85.450  47.491  59.108  1.00  0.00           H  
ATOM   2973 2H11 CLA   166      84.363  48.534  58.421  1.00  0.00           H  
ATOM   2974 1H12 CLA   166      84.378  46.758  56.829  1.00  0.00           H  
ATOM   2975 2H12 CLA   166      83.001  46.151  57.778  1.00  0.00           H  
ATOM   2976  H13 CLA   166      85.908  45.096  57.665  1.00  0.00           H  
ATOM   2977 1H14 CLA   166      85.296  43.425  59.393  1.00  0.00           H  
ATOM   2978 2H14 CLA   166      83.769  44.307  59.749  1.00  0.00           H  
ATOM   2979 3H14 CLA   166      85.429  45.009  59.972  1.00  0.00           H  
ATOM   2980 1H15 CLA   166      83.288  44.010  56.902  1.00  0.00           H  
ATOM   2981 2H15 CLA   166      84.678  43.024  57.103  1.00  0.00           H  
ATOM   2982 1H16 CLA   166      85.771  44.312  55.094  1.00  0.00           H  
ATOM   2983 2H16 CLA   166      84.307  45.297  55.028  1.00  0.00           H  
ATOM   2984 1H17 CLA   166      82.934  43.300  54.664  1.00  0.00           H  
ATOM   2985 2H17 CLA   166      84.323  42.233  54.727  1.00  0.00           H  
ATOM   2986  H18 CLA   166      83.731  42.365  52.420  1.00  0.00           H  
ATOM   2987 1H19 CLA   166      86.223  44.170  52.801  1.00  0.00           H  
ATOM   2988 2H19 CLA   166      85.642  43.080  51.445  1.00  0.00           H  
ATOM   2989 3H19 CLA   166      86.292  42.437  52.921  1.00  0.00           H  
ATOM   2990 1H20 CLA   166      83.382  44.309  51.185  1.00  0.00           H  
ATOM   2991 2H20 CLA   166      83.738  45.346  52.570  1.00  0.00           H  
ATOM   2992 3H20 CLA   166      82.286  44.341  52.498  1.00  0.00           H  
TER    2993      CLA   166 
ATOM   2993 MG   CLA   167      63.694  48.381  45.171  1.00  0.00          MG  
ATOM   2994  CHA CLA   167      61.981  46.287  42.945  1.00  0.00           C  
ATOM   2995  CHB CLA   167      63.165  50.999  42.984  1.00  0.00           C  
ATOM   2996  CHC CLA   167      64.375  50.532  47.694  1.00  0.00           C  
ATOM   2997  CHD CLA   167      64.048  45.691  47.429  1.00  0.00           C  
ATOM   2998  NA  CLA   167      62.656  48.593  43.282  1.00  0.00           N  
ATOM   2999  C1A CLA   167      62.014  47.620  42.518  1.00  0.00           C  
ATOM   3000  C2A CLA   167      61.283  48.230  41.337  1.00  0.00           C  
ATOM   3001  C3A CLA   167      62.083  49.604  41.160  1.00  0.00           C  
ATOM   3002  C4A CLA   167      62.635  49.752  42.593  1.00  0.00           C  
ATOM   3003  CMA CLA   167      63.249  49.552  40.077  1.00  0.00           C  
ATOM   3004  CAA CLA   167      59.734  48.338  41.564  1.00  0.00           C  
ATOM   3005  CBA CLA   167      59.204  49.055  42.837  1.00  0.00           C  
ATOM   3006  CGA CLA   167      57.734  48.869  43.097  1.00  0.00           C  
ATOM   3007  O1A CLA   167      57.020  48.337  42.258  1.00  0.00           O  
ATOM   3008  O2A CLA   167      57.387  49.102  44.392  1.00  0.00           O  
ATOM   3009  NB  CLA   167      63.857  50.437  45.308  1.00  0.00           N  
ATOM   3010  C1B CLA   167      63.698  51.315  44.281  1.00  0.00           C  
ATOM   3011  C2B CLA   167      64.150  52.595  44.761  1.00  0.00           C  
ATOM   3012  C3B CLA   167      64.392  52.541  46.174  1.00  0.00           C  
ATOM   3013  C4B CLA   167      64.189  51.124  46.485  1.00  0.00           C  
ATOM   3014  CMB CLA   167      64.300  53.879  43.930  1.00  0.00           C  
ATOM   3015  CAB CLA   167      64.932  53.586  47.053  1.00  0.00           C  
ATOM   3016 CBB  CLA   167      65.826  53.443  48.037  1.00  0.00          CA  
ATOM   3017  NC  CLA   167      64.165  48.161  47.271  1.00  0.00           N  
ATOM   3018  C1C CLA   167      64.295  49.218  48.204  1.00  0.00           C  
ATOM   3019  C2C CLA   167      64.609  48.687  49.505  1.00  0.00           C  
ATOM   3020  C3C CLA   167      64.696  47.346  49.384  1.00  0.00           C  
ATOM   3021  C4C CLA   167      64.218  46.988  48.013  1.00  0.00           C  
ATOM   3022  CMC CLA   167      65.014  49.554  50.761  1.00  0.00           C  
ATOM   3023  CAC CLA   167      65.098  46.336  50.468  1.00  0.00           C  
ATOM   3024  CBC CLA   167      66.219  45.340  50.051  1.00  0.00           C  
ATOM   3025  ND  CLA   167      63.263  46.420  45.148  1.00  0.00           N  
ATOM   3026  C1D CLA   167      63.546  45.393  46.096  1.00  0.00           C  
ATOM   3027  C2D CLA   167      63.125  44.109  45.570  1.00  0.00           C  
ATOM   3028  C3D CLA   167      62.524  44.467  44.336  1.00  0.00           C  
ATOM   3029  C4D CLA   167      62.606  45.845  44.180  1.00  0.00           C  
ATOM   3030  CMD CLA   167      63.172  42.738  46.199  1.00  0.00           C  
ATOM   3031  CAD CLA   167      61.843  43.906  43.247  1.00  0.00           C  
ATOM   3032  OBD CLA   167      61.567  42.736  42.973  1.00  0.00           O  
ATOM   3033  CBD CLA   167      61.316  45.052  42.300  1.00  0.00           C  
ATOM   3034  CGD CLA   167      61.636  44.921  40.852  1.00  0.00           C  
ATOM   3035  O1D CLA   167      62.763  44.582  40.419  1.00  0.00           O  
ATOM   3036  O2D CLA   167      60.522  45.282  40.180  1.00  0.00           O  
ATOM   3037  CED CLA   167      60.701  45.209  38.704  1.00  0.00           C  
ATOM   3038  C1  CLA   167      56.156  48.464  44.826  1.00  0.00           C  
ATOM   3039  C2  CLA   167      55.585  49.114  46.059  1.00  0.00           C  
ATOM   3040  C3  CLA   167      54.442  48.642  46.730  1.00  0.00           C  
ATOM   3041  C4  CLA   167      53.078  49.154  46.286  1.00  0.00           C  
ATOM   3042  C5  CLA   167      54.674  47.966  48.036  1.00  0.00           C  
ATOM   3043  C6  CLA   167      54.484  48.915  49.204  1.00  0.00           C  
ATOM   3044  C7  CLA   167      54.937  48.144  50.525  1.00  0.00           C  
ATOM   3045  C8  CLA   167      54.322  48.722  51.772  1.00  0.00           C  
ATOM   3046  C9  CLA   167      54.624  47.788  52.972  1.00  0.00           C  
ATOM   3047  C10 CLA   167      54.814  50.168  52.200  1.00  0.00           C  
ATOM   3048  C11 CLA   167      56.344  50.393  51.906  1.00  0.00           C  
ATOM   3049  C12 CLA   167      56.870  51.648  52.679  1.00  0.00           C  
ATOM   3050  C13 CLA   167      57.027  51.363  54.196  1.00  0.00           C  
ATOM   3051  C14 CLA   167      57.877  50.136  54.582  1.00  0.00           C  
ATOM   3052  C15 CLA   167      57.635  52.637  54.954  1.00  0.00           C  
ATOM   3053  C16 CLA   167      59.198  52.868  55.071  1.00  0.00           C  
ATOM   3054  C17 CLA   167      59.457  53.897  56.215  1.00  0.00           C  
ATOM   3055  C18 CLA   167      60.900  54.373  56.364  1.00  0.00           C  
ATOM   3056  C19 CLA   167      61.158  55.302  57.596  1.00  0.00           C  
ATOM   3057  C20 CLA   167      61.950  53.272  56.422  1.00  0.00           C  
ATOM   3058  HHB CLA   167      63.066  51.779  42.227  1.00  0.00           H  
ATOM   3059  HHC CLA   167      64.696  51.253  48.448  1.00  0.00           H  
ATOM   3060  HHD CLA   167      64.159  44.856  48.124  1.00  0.00           H  
ATOM   3061  H2A CLA   167      61.573  47.645  40.464  1.00  0.00           H  
ATOM   3062  H3A CLA   167      61.453  50.436  40.847  1.00  0.00           H  
ATOM   3063 1HMA CLA   167      63.679  50.521  39.826  1.00  0.00           H  
ATOM   3064 2HMA CLA   167      62.842  49.178  39.138  1.00  0.00           H  
ATOM   3065 3HMA CLA   167      64.194  49.022  40.202  1.00  0.00           H  
ATOM   3066 1HAA CLA   167      59.391  47.304  41.526  1.00  0.00           H  
ATOM   3067 2HAA CLA   167      59.175  48.693  40.698  1.00  0.00           H  
ATOM   3068 1HBA CLA   167      59.370  50.129  42.757  1.00  0.00           H  
ATOM   3069 2HBA CLA   167      59.699  48.520  43.648  1.00  0.00           H  
ATOM   3070 1HMB CLA   167      64.196  54.725  44.609  1.00  0.00           H  
ATOM   3071 2HMB CLA   167      63.475  53.874  43.217  1.00  0.00           H  
ATOM   3072 3HMB CLA   167      65.320  53.722  43.579  1.00  0.00           H  
ATOM   3073  HAB CLA   167      64.644  54.615  46.839  1.00  0.00           H  
ATOM   3074 1HBB CLA   167      66.381  52.508  48.228  1.00  0.00           H  
ATOM   3075 2HBB CLA   167      66.143  54.296  48.662  1.00  0.00           H  
ATOM   3076 1HMC CLA   167      64.331  50.404  50.744  1.00  0.00           H  
ATOM   3077 2HMC CLA   167      66.085  49.751  50.700  1.00  0.00           H  
ATOM   3078 3HMC CLA   167      64.771  49.097  51.720  1.00  0.00           H  
ATOM   3079 1HAC CLA   167      64.190  45.783  50.712  1.00  0.00           H  
ATOM   3080 2HAC CLA   167      65.380  46.835  51.395  1.00  0.00           H  
ATOM   3081 1HBC CLA   167      67.021  45.954  49.640  1.00  0.00           H  
ATOM   3082 2HBC CLA   167      65.923  44.582  49.326  1.00  0.00           H  
ATOM   3083 3HBC CLA   167      66.632  44.832  50.923  1.00  0.00           H  
ATOM   3084 1HMD CLA   167      63.536  41.989  45.495  1.00  0.00           H  
ATOM   3085 2HMD CLA   167      62.202  42.406  46.569  1.00  0.00           H  
ATOM   3086 3HMD CLA   167      63.906  42.618  46.996  1.00  0.00           H  
ATOM   3087  HBD CLA   167      60.236  44.965  42.415  1.00  0.00           H  
ATOM   3088 1HED CLA   167      59.782  45.706  38.393  1.00  0.00           H  
ATOM   3089 2HED CLA   167      60.735  44.166  38.388  1.00  0.00           H  
ATOM   3090 3HED CLA   167      61.605  45.667  38.303  1.00  0.00           H  
ATOM   3091  1H1 CLA   167      56.436  47.461  45.150  1.00  0.00           H  
ATOM   3092  2H1 CLA   167      55.382  48.374  44.064  1.00  0.00           H  
ATOM   3093  H2  CLA   167      55.986  50.072  46.390  1.00  0.00           H  
ATOM   3094  1H4 CLA   167      53.170  49.853  45.455  1.00  0.00           H  
ATOM   3095  2H4 CLA   167      52.564  49.730  47.056  1.00  0.00           H  
ATOM   3096  3H4 CLA   167      52.440  48.326  45.974  1.00  0.00           H  
ATOM   3097  1H5 CLA   167      55.676  47.561  48.183  1.00  0.00           H  
ATOM   3098  2H5 CLA   167      53.933  47.168  48.065  1.00  0.00           H  
ATOM   3099  1H6 CLA   167      53.402  49.028  49.262  1.00  0.00           H  
ATOM   3100  2H6 CLA   167      54.885  49.928  49.168  1.00  0.00           H  
ATOM   3101  1H7 CLA   167      56.015  48.298  50.480  1.00  0.00           H  
ATOM   3102  2H7 CLA   167      54.661  47.095  50.416  1.00  0.00           H  
ATOM   3103  H8  CLA   167      53.255  48.796  51.561  1.00  0.00           H  
ATOM   3104  1H9 CLA   167      54.054  46.866  52.865  1.00  0.00           H  
ATOM   3105  2H9 CLA   167      54.363  48.338  53.877  1.00  0.00           H  
ATOM   3106  3H9 CLA   167      55.703  47.635  52.951  1.00  0.00           H  
ATOM   3107 1H10 CLA   167      54.641  50.318  53.266  1.00  0.00           H  
ATOM   3108 2H10 CLA   167      54.243  50.950  51.700  1.00  0.00           H  
ATOM   3109 1H11 CLA   167      56.573  50.637  50.869  1.00  0.00           H  
ATOM   3110 2H11 CLA   167      56.853  49.478  52.207  1.00  0.00           H  
ATOM   3111 1H12 CLA   167      56.135  52.404  52.405  1.00  0.00           H  
ATOM   3112 2H12 CLA   167      57.875  51.777  52.276  1.00  0.00           H  
ATOM   3113  H13 CLA   167      56.004  51.264  54.558  1.00  0.00           H  
ATOM   3114 1H14 CLA   167      58.119  50.016  55.638  1.00  0.00           H  
ATOM   3115 2H14 CLA   167      58.788  50.159  53.984  1.00  0.00           H  
ATOM   3116 3H14 CLA   167      57.370  49.204  54.332  1.00  0.00           H  
ATOM   3117 1H15 CLA   167      57.402  52.574  56.016  1.00  0.00           H  
ATOM   3118 2H15 CLA   167      57.093  53.535  54.658  1.00  0.00           H  
ATOM   3119 1H16 CLA   167      59.525  53.208  54.089  1.00  0.00           H  
ATOM   3120 2H16 CLA   167      59.782  51.980  55.312  1.00  0.00           H  
ATOM   3121 1H17 CLA   167      59.272  53.264  57.082  1.00  0.00           H  
ATOM   3122 2H17 CLA   167      58.869  54.809  56.113  1.00  0.00           H  
ATOM   3123  H18 CLA   167      61.149  55.010  55.516  1.00  0.00           H  
ATOM   3124 1H19 CLA   167      62.063  55.902  57.495  1.00  0.00           H  
ATOM   3125 2H19 CLA   167      61.304  54.639  58.449  1.00  0.00           H  
ATOM   3126 3H19 CLA   167      60.251  55.873  57.790  1.00  0.00           H  
ATOM   3127 1H20 CLA   167      61.781  52.630  55.557  1.00  0.00           H  
ATOM   3128 2H20 CLA   167      61.942  52.748  57.378  1.00  0.00           H  
ATOM   3129 3H20 CLA   167      62.879  53.815  56.249  1.00  0.00           H  
TER    3130      CLA   167 
ATOM   3130 MG   CLA   168      74.864  40.012  39.549  1.00  0.00          MG  
ATOM   3131  CHA CLA   168      74.619  42.225  36.956  1.00  0.00           C  
ATOM   3132  CHB CLA   168      75.762  37.454  37.264  1.00  0.00           C  
ATOM   3133  CHC CLA   168      75.193  37.820  42.146  1.00  0.00           C  
ATOM   3134  CHD CLA   168      73.964  42.592  41.888  1.00  0.00           C  
ATOM   3135  NA  CLA   168      75.297  39.936  37.392  1.00  0.00           N  
ATOM   3136  C1A CLA   168      75.099  40.988  36.513  1.00  0.00           C  
ATOM   3137  C2A CLA   168      75.527  40.583  35.120  1.00  0.00           C  
ATOM   3138  C3A CLA   168      75.591  38.973  35.217  1.00  0.00           C  
ATOM   3139  C4A CLA   168      75.539  38.770  36.735  1.00  0.00           C  
ATOM   3140  CMA CLA   168      74.521  38.070  34.607  1.00  0.00           C  
ATOM   3141  CAA CLA   168      76.937  41.225  34.707  1.00  0.00           C  
ATOM   3142  CBA CLA   168      78.256  41.003  35.470  1.00  0.00           C  
ATOM   3143  CGA CLA   168      78.933  39.588  35.382  1.00  0.00           C  
ATOM   3144  O1A CLA   168      79.090  38.923  34.369  1.00  0.00           O  
ATOM   3145  O2A CLA   168      79.261  39.113  36.647  1.00  0.00           O  
ATOM   3146  NB  CLA   168      75.528  37.915  39.734  1.00  0.00           N  
ATOM   3147  C1B CLA   168      75.870  37.083  38.642  1.00  0.00           C  
ATOM   3148  C2B CLA   168      76.131  35.747  39.135  1.00  0.00           C  
ATOM   3149  C3B CLA   168      75.938  35.863  40.557  1.00  0.00           C  
ATOM   3150  C4B CLA   168      75.562  37.254  40.901  1.00  0.00           C  
ATOM   3151  CMB CLA   168      76.691  34.584  38.361  1.00  0.00           C  
ATOM   3152  CAB CLA   168      76.165  34.770  41.563  1.00  0.00           C  
ATOM   3153 CBB  CLA   168      75.919  33.471  41.380  1.00  0.00          CA  
ATOM   3154  NC  CLA   168      74.654  40.164  41.682  1.00  0.00           N  
ATOM   3155  C1C CLA   168      74.865  39.146  42.517  1.00  0.00           C  
ATOM   3156  C2C CLA   168      74.551  39.573  43.937  1.00  0.00           C  
ATOM   3157  C3C CLA   168      74.326  40.964  43.843  1.00  0.00           C  
ATOM   3158  C4C CLA   168      74.417  41.324  42.426  1.00  0.00           C  
ATOM   3159  CMC CLA   168      74.536  38.793  45.179  1.00  0.00           C  
ATOM   3160  CAC CLA   168      74.058  41.919  44.957  1.00  0.00           C  
ATOM   3161  CBC CLA   168      75.114  42.999  45.105  1.00  0.00           C  
ATOM   3162  ND  CLA   168      74.290  41.984  39.488  1.00  0.00           N  
ATOM   3163  C1D CLA   168      73.907  42.934  40.476  1.00  0.00           C  
ATOM   3164  C2D CLA   168      73.779  44.198  39.780  1.00  0.00           C  
ATOM   3165  C3D CLA   168      73.998  44.002  38.480  1.00  0.00           C  
ATOM   3166  C4D CLA   168      74.336  42.658  38.280  1.00  0.00           C  
ATOM   3167  CMD CLA   168      73.675  45.579  40.444  1.00  0.00           C  
ATOM   3168  CAD CLA   168      74.132  44.721  37.229  1.00  0.00           C  
ATOM   3169  OBD CLA   168      73.956  45.877  36.883  1.00  0.00           O  
ATOM   3170  CBD CLA   168      74.575  43.595  36.163  1.00  0.00           C  
ATOM   3171  CGD CLA   168      73.585  43.575  34.994  1.00  0.00           C  
ATOM   3172  O1D CLA   168      73.999  43.600  33.797  1.00  0.00           O  
ATOM   3173  O2D CLA   168      72.264  43.580  35.333  1.00  0.00           O  
ATOM   3174  CED CLA   168      71.184  43.896  34.383  1.00  0.00           C  
ATOM   3175  C1  CLA   168      79.671  37.735  36.649  1.00  0.00           C  
ATOM   3176  C2  CLA   168      80.512  37.548  37.896  1.00  0.00           C  
ATOM   3177  C3  CLA   168      80.590  36.598  38.855  1.00  0.00           C  
ATOM   3178  C4  CLA   168      79.491  36.677  39.931  1.00  0.00           C  
ATOM   3179  C5  CLA   168      81.491  35.374  38.729  1.00  0.00           C  
ATOM   3180  C6  CLA   168      82.971  35.669  39.238  1.00  0.00           C  
ATOM   3181  C7  CLA   168      83.142  36.015  40.713  1.00  0.00           C  
ATOM   3182  C8  CLA   168      84.547  36.294  41.223  1.00  0.00           C  
ATOM   3183  C9  CLA   168      85.148  37.607  40.723  1.00  0.00           C  
ATOM   3184  C10 CLA   168      85.496  35.018  41.117  1.00  0.00           C  
ATOM   3185  C11 CLA   168      86.913  35.225  41.566  1.00  0.00           C  
ATOM   3186  C12 CLA   168      87.123  35.820  43.028  1.00  0.00           C  
ATOM   3187  C13 CLA   168      88.519  36.385  43.367  1.00  0.00           C  
ATOM   3188  C14 CLA   168      88.837  37.710  42.655  1.00  0.00           C  
ATOM   3189  C15 CLA   168      88.682  36.434  44.900  1.00  0.00           C  
ATOM   3190  C16 CLA   168      88.916  35.066  45.656  1.00  0.00           C  
ATOM   3191  C17 CLA   168      88.680  35.227  47.206  1.00  0.00           C  
ATOM   3192  C18 CLA   168      88.581  33.916  48.109  1.00  0.00           C  
ATOM   3193  C19 CLA   168      89.719  32.958  47.905  1.00  0.00           C  
ATOM   3194  C20 CLA   168      87.274  33.098  48.017  1.00  0.00           C  
ATOM   3195  HHB CLA   168      76.119  36.733  36.527  1.00  0.00           H  
ATOM   3196  HHC CLA   168      75.311  37.223  43.052  1.00  0.00           H  
ATOM   3197  HHD CLA   168      73.782  43.399  42.600  1.00  0.00           H  
ATOM   3198  H2A CLA   168      74.842  40.922  34.343  1.00  0.00           H  
ATOM   3199  H3A CLA   168      76.563  38.611  34.885  1.00  0.00           H  
ATOM   3200 1HMA CLA   168      73.521  38.344  34.943  1.00  0.00           H  
ATOM   3201 2HMA CLA   168      74.687  36.994  34.655  1.00  0.00           H  
ATOM   3202 3HMA CLA   168      74.567  38.215  33.527  1.00  0.00           H  
ATOM   3203 1HAA CLA   168      76.748  42.297  34.661  1.00  0.00           H  
ATOM   3204 2HAA CLA   168      77.010  40.874  33.678  1.00  0.00           H  
ATOM   3205 1HBA CLA   168      78.139  41.206  36.535  1.00  0.00           H  
ATOM   3206 2HBA CLA   168      79.086  41.595  35.085  1.00  0.00           H  
ATOM   3207 1HMB CLA   168      77.220  34.981  37.494  1.00  0.00           H  
ATOM   3208 2HMB CLA   168      75.866  33.933  38.072  1.00  0.00           H  
ATOM   3209 3HMB CLA   168      77.491  34.120  38.939  1.00  0.00           H  
ATOM   3210  HAB CLA   168      76.456  35.168  42.535  1.00  0.00           H  
ATOM   3211 1HBB CLA   168      76.090  32.701  42.152  1.00  0.00           H  
ATOM   3212 2HBB CLA   168      75.570  33.097  40.402  1.00  0.00           H  
ATOM   3213 1HMC CLA   168      75.204  39.180  45.949  1.00  0.00           H  
ATOM   3214 2HMC CLA   168      74.758  37.727  45.123  1.00  0.00           H  
ATOM   3215 3HMC CLA   168      73.534  38.899  45.594  1.00  0.00           H  
ATOM   3216 1HAC CLA   168      74.017  41.383  45.905  1.00  0.00           H  
ATOM   3217 2HAC CLA   168      73.034  42.283  44.868  1.00  0.00           H  
ATOM   3218 1HBC CLA   168      74.991  43.362  46.125  1.00  0.00           H  
ATOM   3219 2HBC CLA   168      75.028  43.810  44.382  1.00  0.00           H  
ATOM   3220 3HBC CLA   168      76.058  42.455  45.059  1.00  0.00           H  
ATOM   3221 1HMD CLA   168      72.739  46.011  40.090  1.00  0.00           H  
ATOM   3222 2HMD CLA   168      74.563  46.121  40.118  1.00  0.00           H  
ATOM   3223 3HMD CLA   168      73.681  45.515  41.532  1.00  0.00           H  
ATOM   3224  HBD CLA   168      75.530  43.773  35.669  1.00  0.00           H  
ATOM   3225 1HED CLA   168      70.909  43.032  33.779  1.00  0.00           H  
ATOM   3226 2HED CLA   168      71.621  44.656  33.736  1.00  0.00           H  
ATOM   3227 3HED CLA   168      70.306  44.344  34.848  1.00  0.00           H  
ATOM   3228  1H1 CLA   168      80.311  37.279  35.893  1.00  0.00           H  
ATOM   3229  2H1 CLA   168      78.738  37.177  36.731  1.00  0.00           H  
ATOM   3230  H2  CLA   168      81.090  38.447  38.110  1.00  0.00           H  
ATOM   3231  1H4 CLA   168      79.923  36.776  40.927  1.00  0.00           H  
ATOM   3232  2H4 CLA   168      78.982  35.715  39.990  1.00  0.00           H  
ATOM   3233  3H4 CLA   168      78.825  37.533  39.821  1.00  0.00           H  
ATOM   3234  1H5 CLA   168      81.455  35.007  37.703  1.00  0.00           H  
ATOM   3235  2H5 CLA   168      81.034  34.620  39.369  1.00  0.00           H  
ATOM   3236  1H6 CLA   168      83.414  36.425  38.590  1.00  0.00           H  
ATOM   3237  2H6 CLA   168      83.550  34.747  39.179  1.00  0.00           H  
ATOM   3238  1H7 CLA   168      82.773  35.130  41.230  1.00  0.00           H  
ATOM   3239  2H7 CLA   168      82.512  36.888  40.886  1.00  0.00           H  
ATOM   3240  H8  CLA   168      84.417  36.545  42.276  1.00  0.00           H  
ATOM   3241  1H9 CLA   168      84.336  38.331  40.794  1.00  0.00           H  
ATOM   3242  2H9 CLA   168      85.506  37.470  39.703  1.00  0.00           H  
ATOM   3243  3H9 CLA   168      86.020  37.998  41.248  1.00  0.00           H  
ATOM   3244 1H10 CLA   168      85.441  34.600  40.111  1.00  0.00           H  
ATOM   3245 2H10 CLA   168      85.057  34.332  41.841  1.00  0.00           H  
ATOM   3246 1H11 CLA   168      87.327  35.980  40.897  1.00  0.00           H  
ATOM   3247 2H11 CLA   168      87.475  34.302  41.420  1.00  0.00           H  
ATOM   3248 1H12 CLA   168      86.826  35.044  43.734  1.00  0.00           H  
ATOM   3249 2H12 CLA   168      86.491  36.692  43.199  1.00  0.00           H  
ATOM   3250  H13 CLA   168      89.303  35.654  43.168  1.00  0.00           H  
ATOM   3251 1H14 CLA   168      88.149  38.508  42.936  1.00  0.00           H  
ATOM   3252 2H14 CLA   168      88.705  37.586  41.581  1.00  0.00           H  
ATOM   3253 3H14 CLA   168      89.786  38.113  43.010  1.00  0.00           H  
ATOM   3254 1H15 CLA   168      87.782  36.910  45.290  1.00  0.00           H  
ATOM   3255 2H15 CLA   168      89.521  37.018  45.280  1.00  0.00           H  
ATOM   3256 1H16 CLA   168      89.969  34.799  45.560  1.00  0.00           H  
ATOM   3257 2H16 CLA   168      88.207  34.262  45.457  1.00  0.00           H  
ATOM   3258 1H17 CLA   168      87.779  35.833  47.310  1.00  0.00           H  
ATOM   3259 2H17 CLA   168      89.480  35.875  47.563  1.00  0.00           H  
ATOM   3260  H18 CLA   168      88.542  34.370  49.099  1.00  0.00           H  
ATOM   3261 1H19 CLA   168      89.842  32.250  48.724  1.00  0.00           H  
ATOM   3262 2H19 CLA   168      90.702  33.430  47.890  1.00  0.00           H  
ATOM   3263 3H19 CLA   168      89.684  32.380  46.982  1.00  0.00           H  
ATOM   3264 1H20 CLA   168      87.493  32.548  47.102  1.00  0.00           H  
ATOM   3265 2H20 CLA   168      86.467  33.825  47.931  1.00  0.00           H  
ATOM   3266 3H20 CLA   168      87.079  32.310  48.744  1.00  0.00           H  
TER    3267      CLA   168 
ATOM   3267 MG   CLA   169      71.082  22.440  38.087  1.00  0.00          MG  
ATOM   3268  CHA CLA   169      73.086  24.914  36.741  1.00  0.00           C  
ATOM   3269  CHB CLA   169      71.683  20.627  35.186  1.00  0.00           C  
ATOM   3270  CHC CLA   169      69.314  19.865  39.353  1.00  0.00           C  
ATOM   3271  CHD CLA   169      71.178  23.989  41.103  1.00  0.00           C  
ATOM   3272  NA  CLA   169      72.094  22.807  36.114  1.00  0.00           N  
ATOM   3273  C1A CLA   169      72.883  23.920  35.799  1.00  0.00           C  
ATOM   3274  C2A CLA   169      73.591  23.811  34.427  1.00  0.00           C  
ATOM   3275  C3A CLA   169      73.002  22.399  33.941  1.00  0.00           C  
ATOM   3276  C4A CLA   169      72.284  21.879  35.178  1.00  0.00           C  
ATOM   3277  CMA CLA   169      72.099  22.389  32.698  1.00  0.00           C  
ATOM   3278  CAA CLA   169      75.154  23.989  34.425  1.00  0.00           C  
ATOM   3279  CBA CLA   169      75.852  23.031  35.460  1.00  0.00           C  
ATOM   3280  CGA CLA   169      76.458  21.737  34.976  1.00  0.00           C  
ATOM   3281  O1A CLA   169      77.006  21.566  33.884  1.00  0.00           O  
ATOM   3282  O2A CLA   169      76.212  20.666  35.903  1.00  0.00           O  
ATOM   3283  NB  CLA   169      70.448  20.551  37.307  1.00  0.00           N  
ATOM   3284  C1B CLA   169      70.827  19.926  36.120  1.00  0.00           C  
ATOM   3285  C2B CLA   169      70.307  18.614  36.002  1.00  0.00           C  
ATOM   3286  C3B CLA   169      69.653  18.406  37.278  1.00  0.00           C  
ATOM   3287  C4B CLA   169      69.709  19.671  38.011  1.00  0.00           C  
ATOM   3288  CMB CLA   169      70.594  17.632  34.875  1.00  0.00           C  
ATOM   3289  CAB CLA   169      68.979  17.229  37.851  1.00  0.00           C  
ATOM   3290 CBB  CLA   169      69.143  15.922  37.493  1.00  0.00          CA  
ATOM   3291  NC  CLA   169      70.365  21.971  40.046  1.00  0.00           N  
ATOM   3292  C1C CLA   169      69.651  20.897  40.326  1.00  0.00           C  
ATOM   3293  C2C CLA   169      69.144  20.963  41.696  1.00  0.00           C  
ATOM   3294  C3C CLA   169      69.777  22.139  42.189  1.00  0.00           C  
ATOM   3295  C4C CLA   169      70.496  22.800  41.101  1.00  0.00           C  
ATOM   3296  CMC CLA   169      68.326  19.920  42.385  1.00  0.00           C  
ATOM   3297  CAC CLA   169      69.551  22.750  43.546  1.00  0.00           C  
ATOM   3298  CBC CLA   169      70.781  22.712  44.416  1.00  0.00           C  
ATOM   3299  ND  CLA   169      71.926  24.139  38.775  1.00  0.00           N  
ATOM   3300  C1D CLA   169      71.848  24.654  40.076  1.00  0.00           C  
ATOM   3301  C2D CLA   169      72.527  25.950  40.044  1.00  0.00           C  
ATOM   3302  C3D CLA   169      73.048  26.097  38.745  1.00  0.00           C  
ATOM   3303  C4D CLA   169      72.610  24.970  38.023  1.00  0.00           C  
ATOM   3304  CMD CLA   169      72.742  26.784  41.266  1.00  0.00           C  
ATOM   3305  CAD CLA   169      73.747  27.007  37.810  1.00  0.00           C  
ATOM   3306  OBD CLA   169      74.234  28.063  38.031  1.00  0.00           O  
ATOM   3307  CBD CLA   169      73.820  26.219  36.439  1.00  0.00           C  
ATOM   3308  CGD CLA   169      73.148  27.185  35.486  1.00  0.00           C  
ATOM   3309  O1D CLA   169      72.097  27.764  35.673  1.00  0.00           O  
ATOM   3310  O2D CLA   169      73.793  27.146  34.256  1.00  0.00           O  
ATOM   3311  CED CLA   169      73.069  27.773  33.088  1.00  0.00           C  
ATOM   3312  C1  CLA   169      76.699  19.316  35.572  1.00  0.00           C  
ATOM   3313  C2  CLA   169      76.084  18.325  36.510  1.00  0.00           C  
ATOM   3314  C3  CLA   169      75.941  17.006  36.291  1.00  0.00           C  
ATOM   3315  C4  CLA   169      74.928  16.648  35.210  1.00  0.00           C  
ATOM   3316  C5  CLA   169      77.107  16.051  36.706  1.00  0.00           C  
ATOM   3317  C6  CLA   169      77.228  15.625  38.156  1.00  0.00           C  
ATOM   3318  C7  CLA   169      78.257  14.519  38.370  1.00  0.00           C  
ATOM   3319  C8  CLA   169      78.279  13.994  39.812  1.00  0.00           C  
ATOM   3320  C9  CLA   169      76.964  13.328  40.391  1.00  0.00           C  
ATOM   3321  C10 CLA   169      78.845  15.018  40.872  1.00  0.00           C  
ATOM   3322  C11 CLA   169      79.437  14.496  42.200  1.00  0.00           C  
ATOM   3323  C12 CLA   169      79.467  15.657  43.227  1.00  0.00           C  
ATOM   3324  C13 CLA   169      80.155  15.343  44.532  1.00  0.00           C  
ATOM   3325  C14 CLA   169      81.591  14.889  44.445  1.00  0.00           C  
ATOM   3326  C15 CLA   169      80.146  16.457  45.651  1.00  0.00           C  
ATOM   3327  C16 CLA   169      78.771  17.028  46.043  1.00  0.00           C  
ATOM   3328  C17 CLA   169      78.818  17.908  47.368  1.00  0.00           C  
ATOM   3329  C18 CLA   169      77.458  18.599  47.753  1.00  0.00           C  
ATOM   3330  C19 CLA   169      76.915  19.435  46.630  1.00  0.00           C  
ATOM   3331  C20 CLA   169      76.397  17.654  48.327  1.00  0.00           C  
ATOM   3332  HHB CLA   169      71.897  19.936  34.368  1.00  0.00           H  
ATOM   3333  HHC CLA   169      68.731  19.063  39.811  1.00  0.00           H  
ATOM   3334  HHD CLA   169      71.191  24.519  42.058  1.00  0.00           H  
ATOM   3335  H2A CLA   169      73.284  24.643  33.794  1.00  0.00           H  
ATOM   3336  H3A CLA   169      73.790  21.696  33.671  1.00  0.00           H  
ATOM   3337 1HMA CLA   169      71.847  21.329  32.664  1.00  0.00           H  
ATOM   3338 2HMA CLA   169      72.705  22.681  31.840  1.00  0.00           H  
ATOM   3339 3HMA CLA   169      71.248  23.007  32.984  1.00  0.00           H  
ATOM   3340 1HAA CLA   169      75.301  25.058  34.581  1.00  0.00           H  
ATOM   3341 2HAA CLA   169      75.562  23.863  33.422  1.00  0.00           H  
ATOM   3342 1HBA CLA   169      75.159  22.788  36.266  1.00  0.00           H  
ATOM   3343 2HBA CLA   169      76.637  23.462  36.082  1.00  0.00           H  
ATOM   3344 1HMB CLA   169      71.625  17.294  34.768  1.00  0.00           H  
ATOM   3345 2HMB CLA   169      70.459  18.296  34.022  1.00  0.00           H  
ATOM   3346 3HMB CLA   169      69.843  16.843  34.841  1.00  0.00           H  
ATOM   3347  HAB CLA   169      68.280  17.399  38.671  1.00  0.00           H  
ATOM   3348 1HBB CLA   169      68.601  15.094  37.984  1.00  0.00           H  
ATOM   3349 2HBB CLA   169      69.914  15.578  36.782  1.00  0.00           H  
ATOM   3350 1HMC CLA   169      68.413  18.992  41.820  1.00  0.00           H  
ATOM   3351 2HMC CLA   169      67.267  20.179  42.384  1.00  0.00           H  
ATOM   3352 3HMC CLA   169      68.740  19.778  43.383  1.00  0.00           H  
ATOM   3353 1HAC CLA   169      68.735  22.298  44.111  1.00  0.00           H  
ATOM   3354 2HAC CLA   169      69.244  23.792  43.465  1.00  0.00           H  
ATOM   3355 1HBC CLA   169      70.458  23.017  45.411  1.00  0.00           H  
ATOM   3356 2HBC CLA   169      71.580  23.429  44.224  1.00  0.00           H  
ATOM   3357 3HBC CLA   169      71.227  21.722  44.513  1.00  0.00           H  
ATOM   3358 1HMD CLA   169      72.203  26.521  42.176  1.00  0.00           H  
ATOM   3359 2HMD CLA   169      72.526  27.805  40.951  1.00  0.00           H  
ATOM   3360 3HMD CLA   169      73.815  26.875  41.435  1.00  0.00           H  
ATOM   3361  HBD CLA   169      74.881  26.015  36.298  1.00  0.00           H  
ATOM   3362 1HED CLA   169      73.374  27.152  32.246  1.00  0.00           H  
ATOM   3363 2HED CLA   169      73.273  28.837  32.969  1.00  0.00           H  
ATOM   3364 3HED CLA   169      71.995  27.664  33.243  1.00  0.00           H  
ATOM   3365  1H1 CLA   169      77.788  19.347  35.613  1.00  0.00           H  
ATOM   3366  2H1 CLA   169      76.525  19.073  34.523  1.00  0.00           H  
ATOM   3367  H2  CLA   169      75.497  18.828  37.278  1.00  0.00           H  
ATOM   3368  1H4 CLA   169      74.488  17.525  34.735  1.00  0.00           H  
ATOM   3369  2H4 CLA   169      74.129  16.037  35.631  1.00  0.00           H  
ATOM   3370  3H4 CLA   169      75.554  16.011  34.585  1.00  0.00           H  
ATOM   3371  1H5 CLA   169      78.073  16.357  36.304  1.00  0.00           H  
ATOM   3372  2H5 CLA   169      76.895  15.040  36.357  1.00  0.00           H  
ATOM   3373  1H6 CLA   169      76.240  15.246  38.419  1.00  0.00           H  
ATOM   3374  2H6 CLA   169      77.283  16.506  38.795  1.00  0.00           H  
ATOM   3375  1H7 CLA   169      79.258  14.866  38.111  1.00  0.00           H  
ATOM   3376  2H7 CLA   169      77.985  13.719  37.681  1.00  0.00           H  
ATOM   3377  H8  CLA   169      79.069  13.255  39.680  1.00  0.00           H  
ATOM   3378  1H9 CLA   169      77.126  12.837  41.350  1.00  0.00           H  
ATOM   3379  2H9 CLA   169      76.428  12.662  39.714  1.00  0.00           H  
ATOM   3380  3H9 CLA   169      76.355  14.205  40.606  1.00  0.00           H  
ATOM   3381 1H10 CLA   169      78.037  15.696  41.146  1.00  0.00           H  
ATOM   3382 2H10 CLA   169      79.590  15.701  40.462  1.00  0.00           H  
ATOM   3383 1H11 CLA   169      80.402  14.100  41.883  1.00  0.00           H  
ATOM   3384 2H11 CLA   169      78.804  13.756  42.688  1.00  0.00           H  
ATOM   3385 1H12 CLA   169      78.422  15.860  43.462  1.00  0.00           H  
ATOM   3386 2H12 CLA   169      79.868  16.606  42.872  1.00  0.00           H  
ATOM   3387  H13 CLA   169      79.485  14.561  44.890  1.00  0.00           H  
ATOM   3388 1H14 CLA   169      82.124  15.781  44.116  1.00  0.00           H  
ATOM   3389 2H14 CLA   169      81.845  14.101  43.737  1.00  0.00           H  
ATOM   3390 3H14 CLA   169      81.934  14.622  45.445  1.00  0.00           H  
ATOM   3391 1H15 CLA   169      80.790  17.302  45.409  1.00  0.00           H  
ATOM   3392 2H15 CLA   169      80.624  16.050  46.543  1.00  0.00           H  
ATOM   3393 1H16 CLA   169      78.108  16.203  46.306  1.00  0.00           H  
ATOM   3394 2H16 CLA   169      78.310  17.561  45.211  1.00  0.00           H  
ATOM   3395 1H17 CLA   169      79.535  18.704  47.168  1.00  0.00           H  
ATOM   3396 2H17 CLA   169      79.093  17.397  48.291  1.00  0.00           H  
ATOM   3397  H18 CLA   169      77.601  19.241  48.622  1.00  0.00           H  
ATOM   3398 1H19 CLA   169      76.583  18.842  45.778  1.00  0.00           H  
ATOM   3399 2H19 CLA   169      77.664  20.117  46.228  1.00  0.00           H  
ATOM   3400 3H19 CLA   169      76.017  20.007  46.863  1.00  0.00           H  
ATOM   3401 1H20 CLA   169      75.474  18.148  48.629  1.00  0.00           H  
ATOM   3402 2H20 CLA   169      76.921  17.361  49.237  1.00  0.00           H  
ATOM   3403 3H20 CLA   169      76.176  16.887  47.585  1.00  0.00           H  
TER    3404      CLA   169 
ATOM   3404 MG   CLA   170      76.643  28.384  43.025  1.00  0.00          MG  
ATOM   3405  CHA CLA   170      77.572  28.265  39.672  1.00  0.00           C  
ATOM   3406  CHB CLA   170      78.292  31.377  43.205  1.00  0.00           C  
ATOM   3407  CHC CLA   170      76.549  28.198  46.385  1.00  0.00           C  
ATOM   3408  CHD CLA   170      75.533  25.051  42.781  1.00  0.00           C  
ATOM   3409  NA  CLA   170      77.794  29.693  41.545  1.00  0.00           N  
ATOM   3410  C1A CLA   170      78.004  29.431  40.243  1.00  0.00           C  
ATOM   3411  C2A CLA   170      78.737  30.649  39.573  1.00  0.00           C  
ATOM   3412  C3A CLA   170      79.034  31.611  40.760  1.00  0.00           C  
ATOM   3413  C4A CLA   170      78.322  30.870  41.907  1.00  0.00           C  
ATOM   3414  CMA CLA   170      80.499  31.925  41.111  1.00  0.00           C  
ATOM   3415  CAA CLA   170      78.093  31.408  38.400  1.00  0.00           C  
ATOM   3416  CBA CLA   170      79.071  32.341  37.630  1.00  0.00           C  
ATOM   3417  CGA CLA   170      80.111  31.730  36.713  1.00  0.00           C  
ATOM   3418  O1A CLA   170      80.147  31.784  35.486  1.00  0.00           O  
ATOM   3419  O2A CLA   170      81.110  31.167  37.435  1.00  0.00           O  
ATOM   3420  NB  CLA   170      77.238  29.669  44.543  1.00  0.00           N  
ATOM   3421  C1B CLA   170      77.894  30.842  44.403  1.00  0.00           C  
ATOM   3422  C2B CLA   170      78.087  31.518  45.679  1.00  0.00           C  
ATOM   3423  C3B CLA   170      77.693  30.541  46.609  1.00  0.00           C  
ATOM   3424  C4B CLA   170      77.061  29.438  45.861  1.00  0.00           C  
ATOM   3425  CMB CLA   170      78.666  32.872  45.835  1.00  0.00           C  
ATOM   3426  CAB CLA   170      77.743  30.558  48.100  1.00  0.00           C  
ATOM   3427 CBB  CLA   170      78.776  30.983  48.845  1.00  0.00          CA  
ATOM   3428  NC  CLA   170      75.899  26.900  44.384  1.00  0.00           N  
ATOM   3429  C1C CLA   170      75.973  27.012  45.771  1.00  0.00           C  
ATOM   3430  C2C CLA   170      75.451  25.810  46.359  1.00  0.00           C  
ATOM   3431  C3C CLA   170      75.238  24.897  45.293  1.00  0.00           C  
ATOM   3432  C4C CLA   170      75.587  25.588  44.051  1.00  0.00           C  
ATOM   3433  CMC CLA   170      75.386  25.479  47.878  1.00  0.00           C  
ATOM   3434  CAC CLA   170      74.756  23.458  45.469  1.00  0.00           C  
ATOM   3435  CBC CLA   170      75.497  22.436  44.631  1.00  0.00           C  
ATOM   3436  ND  CLA   170      76.530  26.908  41.565  1.00  0.00           N  
ATOM   3437  C1D CLA   170      76.033  25.598  41.626  1.00  0.00           C  
ATOM   3438  C2D CLA   170      76.039  25.024  40.370  1.00  0.00           C  
ATOM   3439  C3D CLA   170      76.666  26.011  39.562  1.00  0.00           C  
ATOM   3440  C4D CLA   170      76.945  27.173  40.326  1.00  0.00           C  
ATOM   3441  CMD CLA   170      75.503  23.684  39.979  1.00  0.00           C  
ATOM   3442  CAD CLA   170      77.127  26.273  38.202  1.00  0.00           C  
ATOM   3443  OBD CLA   170      77.073  25.662  37.121  1.00  0.00           O  
ATOM   3444  CBD CLA   170      77.698  27.829  38.199  1.00  0.00           C  
ATOM   3445  CGD CLA   170      79.148  27.867  37.516  1.00  0.00           C  
ATOM   3446  O1D CLA   170      79.417  28.523  36.518  1.00  0.00           O  
ATOM   3447  O2D CLA   170      79.922  26.890  38.101  1.00  0.00           O  
ATOM   3448  CED CLA   170      81.158  26.628  37.377  1.00  0.00           C  
ATOM   3449  C1  CLA   170      82.323  30.663  36.813  1.00  0.00           C  
ATOM   3450  C2  CLA   170      82.921  29.941  37.990  1.00  0.00           C  
ATOM   3451  C3  CLA   170      84.021  30.245  38.594  1.00  0.00           C  
ATOM   3452  C4  CLA   170      85.275  29.630  38.214  1.00  0.00           C  
ATOM   3453  C5  CLA   170      84.027  31.114  39.830  1.00  0.00           C  
ATOM   3454  C6  CLA   170      84.265  30.382  41.190  1.00  0.00           C  
ATOM   3455  C7  CLA   170      84.118  31.440  42.270  1.00  0.00           C  
ATOM   3456  C8  CLA   170      84.449  30.923  43.762  1.00  0.00           C  
ATOM   3457  C9  CLA   170      85.917  30.903  43.892  1.00  0.00           C  
ATOM   3458  C10 CLA   170      83.852  31.786  44.911  1.00  0.00           C  
ATOM   3459  C11 CLA   170      83.988  33.323  44.718  1.00  0.00           C  
ATOM   3460  C12 CLA   170      83.261  34.106  45.836  1.00  0.00           C  
ATOM   3461  C13 CLA   170      83.046  35.564  45.461  1.00  0.00           C  
ATOM   3462  C14 CLA   170      82.019  35.883  44.383  1.00  0.00           C  
ATOM   3463  C15 CLA   170      82.667  36.385  46.712  1.00  0.00           C  
ATOM   3464  C16 CLA   170      81.309  36.091  47.389  1.00  0.00           C  
ATOM   3465  C17 CLA   170      81.345  36.477  48.860  1.00  0.00           C  
ATOM   3466  C18 CLA   170      81.899  37.916  49.279  1.00  0.00           C  
ATOM   3467  C19 CLA   170      81.148  39.057  48.512  1.00  0.00           C  
ATOM   3468  C20 CLA   170      82.094  38.228  50.790  1.00  0.00           C  
ATOM   3469  HHB CLA   170      78.934  32.260  43.225  1.00  0.00           H  
ATOM   3470  HHC CLA   170      76.654  28.095  47.467  1.00  0.00           H  
ATOM   3471  HHD CLA   170      75.050  24.105  42.527  1.00  0.00           H  
ATOM   3472  H2A CLA   170      79.717  30.345  39.205  1.00  0.00           H  
ATOM   3473  H3A CLA   170      78.503  32.561  40.705  1.00  0.00           H  
ATOM   3474 1HMA CLA   170      80.538  32.454  42.063  1.00  0.00           H  
ATOM   3475 2HMA CLA   170      80.962  32.563  40.359  1.00  0.00           H  
ATOM   3476 3HMA CLA   170      81.047  31.009  41.333  1.00  0.00           H  
ATOM   3477 1HAA CLA   170      77.170  31.918  38.673  1.00  0.00           H  
ATOM   3478 2HAA CLA   170      77.781  30.748  37.590  1.00  0.00           H  
ATOM   3479 1HBA CLA   170      79.553  33.088  38.261  1.00  0.00           H  
ATOM   3480 2HBA CLA   170      78.457  32.847  36.885  1.00  0.00           H  
ATOM   3481 1HMB CLA   170      78.292  33.294  46.768  1.00  0.00           H  
ATOM   3482 2HMB CLA   170      78.664  33.652  45.075  1.00  0.00           H  
ATOM   3483 3HMB CLA   170      79.727  32.662  45.971  1.00  0.00           H  
ATOM   3484  HAB CLA   170      76.873  30.163  48.625  1.00  0.00           H  
ATOM   3485 1HBB CLA   170      78.657  30.985  49.942  1.00  0.00           H  
ATOM   3486 2HBB CLA   170      79.582  31.550  48.347  1.00  0.00           H  
ATOM   3487 1HMC CLA   170      76.108  24.731  48.207  1.00  0.00           H  
ATOM   3488 2HMC CLA   170      74.373  25.126  48.068  1.00  0.00           H  
ATOM   3489 3HMC CLA   170      75.389  26.424  48.422  1.00  0.00           H  
ATOM   3490 1HAC CLA   170      73.736  23.504  45.088  1.00  0.00           H  
ATOM   3491 2HAC CLA   170      74.725  23.125  46.507  1.00  0.00           H  
ATOM   3492 1HBC CLA   170      76.524  22.661  44.344  1.00  0.00           H  
ATOM   3493 2HBC CLA   170      74.888  22.235  43.749  1.00  0.00           H  
ATOM   3494 3HBC CLA   170      75.595  21.534  45.236  1.00  0.00           H  
ATOM   3495 1HMD CLA   170      75.997  22.825  40.432  1.00  0.00           H  
ATOM   3496 2HMD CLA   170      75.594  23.453  38.917  1.00  0.00           H  
ATOM   3497 3HMD CLA   170      74.472  23.680  40.331  1.00  0.00           H  
ATOM   3498  HBD CLA   170      77.102  28.427  37.510  1.00  0.00           H  
ATOM   3499 1HED CLA   170      81.886  25.995  37.884  1.00  0.00           H  
ATOM   3500 2HED CLA   170      81.736  27.528  37.167  1.00  0.00           H  
ATOM   3501 3HED CLA   170      81.085  26.081  36.436  1.00  0.00           H  
ATOM   3502  1H1 CLA   170      82.894  31.486  36.384  1.00  0.00           H  
ATOM   3503  2H1 CLA   170      82.020  29.941  36.055  1.00  0.00           H  
ATOM   3504  H2  CLA   170      82.275  29.297  38.587  1.00  0.00           H  
ATOM   3505  1H4 CLA   170      85.749  29.392  39.166  1.00  0.00           H  
ATOM   3506  2H4 CLA   170      85.918  30.286  37.628  1.00  0.00           H  
ATOM   3507  3H4 CLA   170      85.215  28.617  37.817  1.00  0.00           H  
ATOM   3508  1H5 CLA   170      83.003  31.475  39.919  1.00  0.00           H  
ATOM   3509  2H5 CLA   170      84.658  31.999  39.751  1.00  0.00           H  
ATOM   3510  1H6 CLA   170      85.269  29.960  41.163  1.00  0.00           H  
ATOM   3511  2H6 CLA   170      83.625  29.507  41.306  1.00  0.00           H  
ATOM   3512  1H7 CLA   170      83.056  31.683  42.302  1.00  0.00           H  
ATOM   3513  2H7 CLA   170      84.696  32.312  41.964  1.00  0.00           H  
ATOM   3514  H8  CLA   170      84.084  29.907  43.912  1.00  0.00           H  
ATOM   3515  1H9 CLA   170      86.293  30.076  43.289  1.00  0.00           H  
ATOM   3516  2H9 CLA   170      86.259  30.687  44.905  1.00  0.00           H  
ATOM   3517  3H9 CLA   170      86.361  31.863  43.628  1.00  0.00           H  
ATOM   3518 1H10 CLA   170      84.310  31.514  45.862  1.00  0.00           H  
ATOM   3519 2H10 CLA   170      82.797  31.511  44.900  1.00  0.00           H  
ATOM   3520 1H11 CLA   170      83.509  33.578  43.773  1.00  0.00           H  
ATOM   3521 2H11 CLA   170      85.068  33.446  44.636  1.00  0.00           H  
ATOM   3522 1H12 CLA   170      83.777  34.025  46.792  1.00  0.00           H  
ATOM   3523 2H12 CLA   170      82.281  33.701  46.090  1.00  0.00           H  
ATOM   3524  H13 CLA   170      83.965  35.990  45.059  1.00  0.00           H  
ATOM   3525 1H14 CLA   170      81.006  35.799  44.776  1.00  0.00           H  
ATOM   3526 2H14 CLA   170      82.032  35.272  43.480  1.00  0.00           H  
ATOM   3527 3H14 CLA   170      82.122  36.900  44.004  1.00  0.00           H  
ATOM   3528 1H15 CLA   170      82.743  37.441  46.452  1.00  0.00           H  
ATOM   3529 2H15 CLA   170      83.458  36.150  47.424  1.00  0.00           H  
ATOM   3530 1H16 CLA   170      81.146  35.015  47.325  1.00  0.00           H  
ATOM   3531 2H16 CLA   170      80.596  36.759  46.905  1.00  0.00           H  
ATOM   3532 1H17 CLA   170      81.882  35.695  49.397  1.00  0.00           H  
ATOM   3533 2H17 CLA   170      80.330  36.428  49.253  1.00  0.00           H  
ATOM   3534  H18 CLA   170      82.846  38.018  48.750  1.00  0.00           H  
ATOM   3535 1H19 CLA   170      81.065  39.043  47.426  1.00  0.00           H  
ATOM   3536 2H19 CLA   170      81.535  40.057  48.709  1.00  0.00           H  
ATOM   3537 3H19 CLA   170      80.156  38.936  48.946  1.00  0.00           H  
ATOM   3538 1H20 CLA   170      81.158  38.104  51.335  1.00  0.00           H  
ATOM   3539 2H20 CLA   170      82.370  39.279  50.871  1.00  0.00           H  
ATOM   3540 3H20 CLA   170      82.918  37.558  51.034  1.00  0.00           H  
TER    3541      CLA   170 
ATOM   3541 MG   CLA   171      65.326  21.743  56.290  1.00  0.00          MG  
ATOM   3542  CHA CLA   171      65.208  19.891  59.150  1.00  0.00           C  
ATOM   3543  CHB CLA   171      68.304  20.278  55.528  1.00  0.00           C  
ATOM   3544  CHC CLA   171      65.298  23.469  53.323  1.00  0.00           C  
ATOM   3545  CHD CLA   171      62.208  23.106  57.054  1.00  0.00           C  
ATOM   3546  NA  CLA   171      66.502  20.207  57.194  1.00  0.00           N  
ATOM   3547  C1A CLA   171      66.318  19.539  58.428  1.00  0.00           C  
ATOM   3548  C2A CLA   171      67.428  18.435  58.723  1.00  0.00           C  
ATOM   3549  C3A CLA   171      68.465  18.832  57.603  1.00  0.00           C  
ATOM   3550  C4A CLA   171      67.714  19.861  56.730  1.00  0.00           C  
ATOM   3551  CMA CLA   171      69.847  19.267  58.142  1.00  0.00           C  
ATOM   3552  CAA CLA   171      66.864  16.944  58.781  1.00  0.00           C  
ATOM   3553  CBA CLA   171      66.084  16.295  57.555  1.00  0.00           C  
ATOM   3554  CGA CLA   171      65.359  14.996  57.777  1.00  0.00           C  
ATOM   3555  O1A CLA   171      65.204  14.484  58.869  1.00  0.00           O  
ATOM   3556  O2A CLA   171      65.013  14.340  56.578  1.00  0.00           O  
ATOM   3557  NB  CLA   171      66.563  21.680  54.619  1.00  0.00           N  
ATOM   3558  C1B CLA   171      67.756  21.041  54.556  1.00  0.00           C  
ATOM   3559  C2B CLA   171      68.315  21.314  53.231  1.00  0.00           C  
ATOM   3560  C3B CLA   171      67.583  22.325  52.589  1.00  0.00           C  
ATOM   3561  C4B CLA   171      66.430  22.545  53.458  1.00  0.00           C  
ATOM   3562  CMB CLA   171      69.549  20.616  52.755  1.00  0.00           C  
ATOM   3563  CAB CLA   171      67.759  23.019  51.254  1.00  0.00           C  
ATOM   3564 CBB  CLA   171      68.838  23.370  50.539  1.00  0.00          CA  
ATOM   3565  NC  CLA   171      64.017  23.123  55.339  1.00  0.00           N  
ATOM   3566  C1C CLA   171      64.208  23.768  54.129  1.00  0.00           C  
ATOM   3567  C2C CLA   171      63.123  24.694  53.904  1.00  0.00           C  
ATOM   3568  C3C CLA   171      62.278  24.664  55.033  1.00  0.00           C  
ATOM   3569  C4C CLA   171      62.811  23.553  55.855  1.00  0.00           C  
ATOM   3570  CMC CLA   171      62.857  25.417  52.579  1.00  0.00           C  
ATOM   3571  CAC CLA   171      60.927  25.288  55.222  1.00  0.00           C  
ATOM   3572  CBC CLA   171      59.712  24.399  54.875  1.00  0.00           C  
ATOM   3573  ND  CLA   171      63.997  21.581  57.791  1.00  0.00           N  
ATOM   3574  C1D CLA   171      62.759  22.196  57.976  1.00  0.00           C  
ATOM   3575  C2D CLA   171      62.205  21.810  59.245  1.00  0.00           C  
ATOM   3576  C3D CLA   171      63.089  20.863  59.743  1.00  0.00           C  
ATOM   3577  C4D CLA   171      64.193  20.743  58.815  1.00  0.00           C  
ATOM   3578  CMD CLA   171      61.041  22.423  59.870  1.00  0.00           C  
ATOM   3579  CAD CLA   171      63.421  19.968  60.872  1.00  0.00           C  
ATOM   3580  OBD CLA   171      62.894  19.714  61.927  1.00  0.00           O  
ATOM   3581  CBD CLA   171      64.858  19.415  60.609  1.00  0.00           C  
ATOM   3582  CGD CLA   171      65.940  19.661  61.613  1.00  0.00           C  
ATOM   3583  O1D CLA   171      66.470  18.813  62.337  1.00  0.00           O  
ATOM   3584  O2D CLA   171      66.255  21.030  61.603  1.00  0.00           O  
ATOM   3585  CED CLA   171      67.292  21.473  62.523  1.00  0.00           C  
ATOM   3586  C1  CLA   171      64.959  12.927  56.811  1.00  0.00           C  
ATOM   3587  C2  CLA   171      64.714  12.317  55.404  1.00  0.00           C  
ATOM   3588  C3  CLA   171      65.013  11.088  54.995  1.00  0.00           C  
ATOM   3589  C4  CLA   171      64.137   9.879  54.968  1.00  0.00           C  
ATOM   3590  C5  CLA   171      66.465  10.836  54.486  1.00  0.00           C  
ATOM   3591  C6  CLA   171      66.803  10.778  52.940  1.00  0.00           C  
ATOM   3592  C7  CLA   171      68.277  10.484  52.599  1.00  0.00           C  
ATOM   3593  C8  CLA   171      68.664  10.818  51.166  1.00  0.00           C  
ATOM   3594  C9  CLA   171      70.129  10.637  51.086  1.00  0.00           C  
ATOM   3595  C10 CLA   171      67.714   9.964  50.235  1.00  0.00           C  
ATOM   3596  C11 CLA   171      67.966  10.398  48.752  1.00  0.00           C  
ATOM   3597  C12 CLA   171      67.217   9.695  47.602  1.00  0.00           C  
ATOM   3598  C13 CLA   171      67.356  10.359  46.191  1.00  0.00           C  
ATOM   3599  C14 CLA   171      67.010   9.352  45.108  1.00  0.00           C  
ATOM   3600  C15 CLA   171      66.629  11.750  45.909  1.00  0.00           C  
ATOM   3601  C16 CLA   171      65.161  11.736  46.215  1.00  0.00           C  
ATOM   3602  C17 CLA   171      64.362  12.513  45.238  1.00  0.00           C  
ATOM   3603  C18 CLA   171      62.930  12.904  45.563  1.00  0.00           C  
ATOM   3604  C19 CLA   171      62.345  13.998  44.555  1.00  0.00           C  
ATOM   3605  C20 CLA   171      61.867  11.833  45.675  1.00  0.00           C  
ATOM   3606  HHB CLA   171      69.243  19.774  55.291  1.00  0.00           H  
ATOM   3607  HHC CLA   171      65.448  24.142  52.476  1.00  0.00           H  
ATOM   3608  HHD CLA   171      61.257  23.568  57.327  1.00  0.00           H  
ATOM   3609  H2A CLA   171      67.961  18.650  59.649  1.00  0.00           H  
ATOM   3610  H3A CLA   171      68.630  17.923  57.024  1.00  0.00           H  
ATOM   3611 1HMA CLA   171      70.410  19.618  57.277  1.00  0.00           H  
ATOM   3612 2HMA CLA   171      70.347  18.411  58.595  1.00  0.00           H  
ATOM   3613 3HMA CLA   171      69.795  20.150  58.779  1.00  0.00           H  
ATOM   3614 1HAA CLA   171      66.249  16.815  59.672  1.00  0.00           H  
ATOM   3615 2HAA CLA   171      67.714  16.313  59.039  1.00  0.00           H  
ATOM   3616 1HBA CLA   171      66.796  16.086  56.757  1.00  0.00           H  
ATOM   3617 2HBA CLA   171      65.412  16.965  57.018  1.00  0.00           H  
ATOM   3618 1HMB CLA   171      70.410  21.003  53.300  1.00  0.00           H  
ATOM   3619 2HMB CLA   171      69.681  20.767  51.684  1.00  0.00           H  
ATOM   3620 3HMB CLA   171      69.448  19.563  53.019  1.00  0.00           H  
ATOM   3621  HAB CLA   171      66.893  23.485  50.786  1.00  0.00           H  
ATOM   3622 1HBB CLA   171      69.837  23.009  50.838  1.00  0.00           H  
ATOM   3623 2HBB CLA   171      68.754  23.846  49.547  1.00  0.00           H  
ATOM   3624 1HMC CLA   171      61.988  26.073  52.618  1.00  0.00           H  
ATOM   3625 2HMC CLA   171      62.577  24.684  51.821  1.00  0.00           H  
ATOM   3626 3HMC CLA   171      63.759  25.893  52.195  1.00  0.00           H  
ATOM   3627 1HAC CLA   171      60.812  26.246  54.715  1.00  0.00           H  
ATOM   3628 2HAC CLA   171      60.754  25.526  56.272  1.00  0.00           H  
ATOM   3629 1HBC CLA   171      59.876  24.081  53.845  1.00  0.00           H  
ATOM   3630 2HBC CLA   171      58.826  25.033  54.900  1.00  0.00           H  
ATOM   3631 3HBC CLA   171      59.734  23.592  55.607  1.00  0.00           H  
ATOM   3632 1HMD CLA   171      60.411  21.650  60.310  1.00  0.00           H  
ATOM   3633 2HMD CLA   171      60.441  23.037  59.197  1.00  0.00           H  
ATOM   3634 3HMD CLA   171      61.238  23.013  60.765  1.00  0.00           H  
ATOM   3635  HBD CLA   171      64.736  18.334  60.544  1.00  0.00           H  
ATOM   3636 1HED CLA   171      67.506  22.501  62.230  1.00  0.00           H  
ATOM   3637 2HED CLA   171      68.216  20.895  62.542  1.00  0.00           H  
ATOM   3638 3HED CLA   171      66.885  21.554  63.531  1.00  0.00           H  
ATOM   3639  1H1 CLA   171      64.223  12.661  57.569  1.00  0.00           H  
ATOM   3640  2H1 CLA   171      65.876  12.519  57.237  1.00  0.00           H  
ATOM   3641  H2  CLA   171      64.220  12.997  54.710  1.00  0.00           H  
ATOM   3642  1H4 CLA   171      63.098  10.193  54.865  1.00  0.00           H  
ATOM   3643  2H4 CLA   171      64.256   9.183  55.799  1.00  0.00           H  
ATOM   3644  3H4 CLA   171      64.297   9.323  54.045  1.00  0.00           H  
ATOM   3645  1H5 CLA   171      66.846   9.904  54.904  1.00  0.00           H  
ATOM   3646  2H5 CLA   171      67.132  11.549  54.971  1.00  0.00           H  
ATOM   3647  1H6 CLA   171      66.611  11.684  52.366  1.00  0.00           H  
ATOM   3648  2H6 CLA   171      66.280   9.952  52.458  1.00  0.00           H  
ATOM   3649  1H7 CLA   171      68.539   9.535  53.066  1.00  0.00           H  
ATOM   3650  2H7 CLA   171      68.803  11.135  53.297  1.00  0.00           H  
ATOM   3651  H8  CLA   171      68.404  11.871  51.060  1.00  0.00           H  
ATOM   3652  1H9 CLA   171      70.364   9.578  50.980  1.00  0.00           H  
ATOM   3653  2H9 CLA   171      70.522  10.974  52.045  1.00  0.00           H  
ATOM   3654  3H9 CLA   171      70.590  11.123  50.226  1.00  0.00           H  
ATOM   3655 1H10 CLA   171      66.632  10.047  50.340  1.00  0.00           H  
ATOM   3656 2H10 CLA   171      68.009   8.938  50.456  1.00  0.00           H  
ATOM   3657 1H11 CLA   171      69.025  10.216  48.568  1.00  0.00           H  
ATOM   3658 2H11 CLA   171      67.639  11.436  48.696  1.00  0.00           H  
ATOM   3659 1H12 CLA   171      66.141   9.670  47.777  1.00  0.00           H  
ATOM   3660 2H12 CLA   171      67.617   8.681  47.563  1.00  0.00           H  
ATOM   3661  H13 CLA   171      68.440  10.471  46.151  1.00  0.00           H  
ATOM   3662 1H14 CLA   171      67.452   8.392  45.375  1.00  0.00           H  
ATOM   3663 2H14 CLA   171      67.318   9.708  44.125  1.00  0.00           H  
ATOM   3664 3H14 CLA   171      65.941   9.147  45.056  1.00  0.00           H  
ATOM   3665 1H15 CLA   171      66.763  11.877  44.834  1.00  0.00           H  
ATOM   3666 2H15 CLA   171      67.272  12.431  46.466  1.00  0.00           H  
ATOM   3667 1H16 CLA   171      64.841  12.061  47.205  1.00  0.00           H  
ATOM   3668 2H16 CLA   171      64.688  10.755  46.253  1.00  0.00           H  
ATOM   3669 1H17 CLA   171      64.293  11.918  44.328  1.00  0.00           H  
ATOM   3670 2H17 CLA   171      64.969  13.373  44.953  1.00  0.00           H  
ATOM   3671  H18 CLA   171      62.937  13.406  46.531  1.00  0.00           H  
ATOM   3672 1H19 CLA   171      62.231  13.449  43.620  1.00  0.00           H  
ATOM   3673 2H19 CLA   171      63.032  14.839  44.466  1.00  0.00           H  
ATOM   3674 3H19 CLA   171      61.399  14.484  44.792  1.00  0.00           H  
ATOM   3675 1H20 CLA   171      62.210  11.042  46.341  1.00  0.00           H  
ATOM   3676 2H20 CLA   171      61.816  11.322  44.713  1.00  0.00           H  
ATOM   3677 3H20 CLA   171      60.923  12.155  46.114  1.00  0.00           H  
TER    3678      CLA   171 
ATOM   3678  C1  LUT   172      70.702  25.154  55.191  1.00  0.00           C  
ATOM   3679  C2  LUT   172      71.056  25.144  56.746  1.00  0.00           C  
ATOM   3680  C3  LUT   172      72.106  24.134  57.198  1.00  0.00           C  
ATOM   3681  C4  LUT   172      73.344  24.352  56.321  1.00  0.00           C  
ATOM   3682  C5  LUT   172      73.188  24.598  54.803  1.00  0.00           C  
ATOM   3683  C6  LUT   172      72.004  24.988  54.284  1.00  0.00           C  
ATOM   3684  C7  LUT   172      71.850  25.310  52.805  1.00  0.00           C  
ATOM   3685  C8  LUT   172      72.418  26.319  52.128  1.00  0.00           C  
ATOM   3686  C9  LUT   172      72.478  26.643  50.672  1.00  0.00           C  
ATOM   3687  C10 LUT   172      72.971  27.887  50.414  1.00  0.00           C  
ATOM   3688  C11 LUT   172      73.082  28.655  49.172  1.00  0.00           C  
ATOM   3689  C12 LUT   172      73.597  29.892  49.088  1.00  0.00           C  
ATOM   3690  C13 LUT   172      73.843  30.756  47.926  1.00  0.00           C  
ATOM   3691  C14 LUT   172      74.416  31.916  48.253  1.00  0.00           C  
ATOM   3692  C15 LUT   172      74.971  32.984  47.457  1.00  0.00           C  
ATOM   3693  C16 LUT   172      69.940  26.502  54.826  1.00  0.00           C  
ATOM   3694  C17 LUT   172      69.794  23.922  54.817  1.00  0.00           C  
ATOM   3695  C18 LUT   172      74.577  24.412  54.155  1.00  0.00           C  
ATOM   3696  C19 LUT   172      71.827  25.707  49.694  1.00  0.00           C  
ATOM   3697  C20 LUT   172      73.379  30.267  46.520  1.00  0.00           C  
ATOM   3698  O3  LUT   172      71.799  22.704  57.194  1.00  0.00           O  
ATOM   3699  C21 LUT   172      78.360  42.118  40.447  1.00  0.00           C  
ATOM   3700  C22 LUT   172      79.328  42.677  39.287  1.00  0.00           C  
ATOM   3701  C23 LUT   172      80.297  41.572  38.765  1.00  0.00           C  
ATOM   3702  C24 LUT   172      80.887  40.761  39.903  1.00  0.00           C  
ATOM   3703  C25 LUT   172      80.508  40.694  41.149  1.00  0.00           C  
ATOM   3704  C26 LUT   172      79.261  41.463  41.604  1.00  0.00           C  
ATOM   3705  C27 LUT   172      78.591  40.786  42.824  1.00  0.00           C  
ATOM   3706  C28 LUT   172      78.769  41.212  44.028  1.00  0.00           C  
ATOM   3707  C29 LUT   172      78.599  40.486  45.282  1.00  0.00           C  
ATOM   3708  C30 LUT   172      78.317  39.131  45.317  1.00  0.00           C  
ATOM   3709  C31 LUT   172      78.054  38.375  46.602  1.00  0.00           C  
ATOM   3710  C32 LUT   172      77.427  37.119  46.517  1.00  0.00           C  
ATOM   3711  C33 LUT   172      77.028  36.209  47.542  1.00  0.00           C  
ATOM   3712  C34 LUT   172      76.331  35.076  47.149  1.00  0.00           C  
ATOM   3713  C35 LUT   172      75.594  34.097  47.975  1.00  0.00           C  
ATOM   3714  C36 LUT   172      77.491  41.051  39.753  1.00  0.00           C  
ATOM   3715  C37 LUT   172      77.438  43.199  40.986  1.00  0.00           C  
ATOM   3716  C38 LUT   172      81.372  39.811  42.003  1.00  0.00           C  
ATOM   3717  C39 LUT   172      78.793  41.400  46.510  1.00  0.00           C  
ATOM   3718  C40 LUT   172      77.313  36.373  48.974  1.00  0.00           C  
ATOM   3719  O23 LUT   172      81.295  42.132  37.811  1.00  0.00           O  
ATOM   3720  H49 LUT   172      70.114  25.101  57.309  1.00  0.00           H  
ATOM   3721  H50 LUT   172      71.278  26.146  57.139  1.00  0.00           H  
ATOM   3722  H43 LUT   172      72.290  24.316  58.268  1.00  0.00           H  
ATOM   3723  H36 LUT   172      73.992  23.490  56.531  1.00  0.00           H  
ATOM   3724  H37 LUT   172      73.920  25.235  56.626  1.00  0.00           H  
ATOM   3725  H35 LUT   172      71.351  24.281  51.872  1.00  0.00           H  
ATOM   3726  H34 LUT   172      72.854  27.119  52.724  1.00  0.00           H  
ATOM   3727  H55 LUT   172      73.454  28.462  51.204  1.00  0.00           H  
ATOM   3728  H54 LUT   172      72.942  28.184  48.203  1.00  0.00           H  
ATOM   3729  H53 LUT   172      73.961  30.276  50.041  1.00  0.00           H  
ATOM   3730  H52 LUT   172      74.726  32.073  49.287  1.00  0.00           H  
ATOM   3731  H51 LUT   172      75.101  32.897  46.381  1.00  0.00           H  
ATOM   3732  H30 LUT   172      69.029  26.678  55.410  1.00  0.00           H  
ATOM   3733  H31 LUT   172      69.795  26.498  53.740  1.00  0.00           H  
ATOM   3734  H32 LUT   172      70.566  27.361  55.090  1.00  0.00           H  
ATOM   3735  H27 LUT   172      69.204  24.173  53.928  1.00  0.00           H  
ATOM   3736  H28 LUT   172      69.074  23.702  55.613  1.00  0.00           H  
ATOM   3737  H29 LUT   172      70.323  22.970  54.701  1.00  0.00           H  
ATOM   3738  H24 LUT   172      75.412  24.108  54.799  1.00  0.00           H  
ATOM   3739  H25 LUT   172      74.899  25.445  53.968  1.00  0.00           H  
ATOM   3740  H26 LUT   172      74.588  23.808  53.237  1.00  0.00           H  
ATOM   3741  H21 LUT   172      70.761  25.548  49.862  1.00  0.00           H  
ATOM   3742  H22 LUT   172      72.282  24.727  49.838  1.00  0.00           H  
ATOM   3743  H23 LUT   172      71.933  25.950  48.637  1.00  0.00           H  
ATOM   3744  H18 LUT   172      73.603  31.066  45.813  1.00  0.00           H  
ATOM   3745  H19 LUT   172      72.297  30.161  46.445  1.00  0.00           H  
ATOM   3746  H20 LUT   172      73.909  29.347  46.272  1.00  0.00           H  
ATOM   3747  H33 LUT   172      71.186  22.381  57.868  1.00  0.00           H  
ATOM   3748  H16 LUT   172      80.124  43.333  39.663  1.00  0.00           H  
ATOM   3749  H17 LUT   172      78.746  43.109  38.461  1.00  0.00           H  
ATOM   3750  H48 LUT   172      79.867  40.749  38.175  1.00  0.00           H  
ATOM   3751  H47 LUT   172      81.825  40.297  39.592  1.00  0.00           H  
ATOM   3752  H46 LUT   172      79.820  42.345  41.956  1.00  0.00           H  
ATOM   3753  H45 LUT   172      78.158  39.411  42.508  1.00  0.00           H  
ATOM   3754  H44 LUT   172      79.324  42.137  44.172  1.00  0.00           H  
ATOM   3755  H42 LUT   172      78.259  38.578  44.379  1.00  0.00           H  
ATOM   3756  H41 LUT   172      78.192  38.880  47.554  1.00  0.00           H  
ATOM   3757  H40 LUT   172      77.210  36.709  45.530  1.00  0.00           H  
ATOM   3758  H39 LUT   172      76.020  35.037  46.105  1.00  0.00           H  
ATOM   3759  H38 LUT   172      75.643  34.313  49.040  1.00  0.00           H  
ATOM   3760  H13 LUT   172      78.015  40.108  39.556  1.00  0.00           H  
ATOM   3761  H14 LUT   172      77.104  41.510  38.836  1.00  0.00           H  
ATOM   3762  H15 LUT   172      76.593  40.804  40.329  1.00  0.00           H  
ATOM   3763  H10 LUT   172      76.872  43.822  40.285  1.00  0.00           H  
ATOM   3764  H11 LUT   172      78.035  44.033  41.371  1.00  0.00           H  
ATOM   3765  H12 LUT   172      76.814  43.028  41.870  1.00  0.00           H  
ATOM   3766  H7  LUT   172      81.228  40.014  43.073  1.00  0.00           H  
ATOM   3767  H8  LUT   172      82.439  39.977  41.805  1.00  0.00           H  
ATOM   3768  H9  LUT   172      81.113  38.747  41.917  1.00  0.00           H  
ATOM   3769  H4  LUT   172      77.928  41.526  47.161  1.00  0.00           H  
ATOM   3770  H5  LUT   172      79.191  42.387  46.276  1.00  0.00           H  
ATOM   3771  H6  LUT   172      79.589  41.102  47.192  1.00  0.00           H  
ATOM   3772  H1  LUT   172      78.107  37.056  49.275  1.00  0.00           H  
ATOM   3773  H2  LUT   172      77.462  35.435  49.509  1.00  0.00           H  
ATOM   3774  H3  LUT   172      76.456  36.863  49.437  1.00  0.00           H  
ATOM   3775  H56 LUT   172      80.995  42.084  36.894  1.00  0.00           H  
TER    3776      LUT   172 
ATOM   3776  C1  XAT   173      66.816  38.530  59.078  1.00  0.00           C  
ATOM   3777  C2  XAT   173      67.543  38.451  60.465  1.00  0.00           C  
ATOM   3778  C3  XAT   173      68.982  39.032  60.577  1.00  0.00           C  
ATOM   3779  C4  XAT   173      69.883  38.662  59.395  1.00  0.00           C  
ATOM   3780  C5  XAT   173      69.315  38.352  58.002  1.00  0.00           C  
ATOM   3781  C6  XAT   173      67.771  38.244  57.823  1.00  0.00           C  
ATOM   3782  C7  XAT   173      67.091  38.409  56.497  1.00  0.00           C  
ATOM   3783  C8  XAT   173      66.916  39.574  55.798  1.00  0.00           C  
ATOM   3784  C9  XAT   173      66.313  39.753  54.510  1.00  0.00           C  
ATOM   3785  C10 XAT   173      66.050  38.678  53.704  1.00  0.00           C  
ATOM   3786  C11 XAT   173      65.465  38.614  52.388  1.00  0.00           C  
ATOM   3787  C12 XAT   173      64.996  37.355  51.880  1.00  0.00           C  
ATOM   3788  C13 XAT   173      64.180  37.136  50.693  1.00  0.00           C  
ATOM   3789  C14 XAT   173      63.500  35.922  50.553  1.00  0.00           C  
ATOM   3790  C15 XAT   173      62.806  35.369  49.430  1.00  0.00           C  
ATOM   3791  C16 XAT   173      66.095  39.866  58.949  1.00  0.00           C  
ATOM   3792  C17 XAT   173      65.638  37.480  59.116  1.00  0.00           C  
ATOM   3793  C18 XAT   173      70.276  38.690  56.873  1.00  0.00           C  
ATOM   3794  C19 XAT   173      65.864  41.179  54.267  1.00  0.00           C  
ATOM   3795  C20 XAT   173      64.176  38.111  49.538  1.00  0.00           C  
ATOM   3796  O3  XAT   173      69.055  40.461  60.843  1.00  0.00           O  
ATOM   3797  O4  XAT   173      68.628  37.033  57.977  1.00  0.00           O  
ATOM   3798  C21 XAT   173      55.279  31.344  40.967  1.00  0.00           C  
ATOM   3799  C22 XAT   173      54.480  31.100  39.654  1.00  0.00           C  
ATOM   3800  C23 XAT   173      54.536  29.685  39.017  1.00  0.00           C  
ATOM   3801  C24 XAT   173      55.882  28.988  39.011  1.00  0.00           C  
ATOM   3802  C25 XAT   173      56.846  29.326  40.236  1.00  0.00           C  
ATOM   3803  C26 XAT   173      56.636  30.624  41.093  1.00  0.00           C  
ATOM   3804  C27 XAT   173      57.366  30.756  42.444  1.00  0.00           C  
ATOM   3805  C28 XAT   173      57.223  29.875  43.457  1.00  0.00           C  
ATOM   3806  C29 XAT   173      57.926  29.787  44.825  1.00  0.00           C  
ATOM   3807  C30 XAT   173      58.695  30.832  45.297  1.00  0.00           C  
ATOM   3808  C31 XAT   173      59.400  31.015  46.544  1.00  0.00           C  
ATOM   3809  C32 XAT   173      60.145  32.127  46.876  1.00  0.00           C  
ATOM   3810  C33 XAT   173      60.831  32.421  48.180  1.00  0.00           C  
ATOM   3811  C34 XAT   173      61.553  33.585  48.207  1.00  0.00           C  
ATOM   3812  C35 XAT   173      62.294  34.066  49.352  1.00  0.00           C  
ATOM   3813  C36 XAT   173      54.372  30.775  42.123  1.00  0.00           C  
ATOM   3814  C37 XAT   173      55.545  32.829  41.234  1.00  0.00           C  
ATOM   3815  C38 XAT   173      57.790  28.166  40.611  1.00  0.00           C  
ATOM   3816  C39 XAT   173      57.702  28.488  45.719  1.00  0.00           C  
ATOM   3817  C40 XAT   173      60.715  31.406  49.250  1.00  0.00           C  
ATOM   3818  O23 XAT   173      53.583  28.810  39.700  1.00  0.00           O  
ATOM   3819  O24 XAT   173      57.546  30.627  39.969  1.00  0.00           O  
ATOM   3820  H1  XAT   173      67.614  37.358  60.561  1.00  0.00           H  
ATOM   3821  H2  XAT   173      66.868  38.826  61.247  1.00  0.00           H  
ATOM   3822  H3  XAT   173      69.378  38.636  61.526  1.00  0.00           H  
ATOM   3823  H4  XAT   173      70.568  37.832  59.596  1.00  0.00           H  
ATOM   3824  H5  XAT   173      70.662  39.424  59.293  1.00  0.00           H  
ATOM   3825  H6  XAT   173      66.614  37.509  56.120  1.00  0.00           H  
ATOM   3826  H7  XAT   173      67.178  40.486  56.332  1.00  0.00           H  
ATOM   3827  H8  XAT   173      66.489  37.721  53.989  1.00  0.00           H  
ATOM   3828  H9  XAT   173      65.430  39.568  51.870  1.00  0.00           H  
ATOM   3829  H10 XAT   173      65.134  36.448  52.470  1.00  0.00           H  
ATOM   3830  H11 XAT   173      63.605  35.164  51.330  1.00  0.00           H  
ATOM   3831  H12 XAT   173      62.664  35.941  48.515  1.00  0.00           H  
ATOM   3832  H13 XAT   173      65.308  39.866  59.709  1.00  0.00           H  
ATOM   3833  H14 XAT   173      65.514  39.973  58.028  1.00  0.00           H  
ATOM   3834  H15 XAT   173      66.791  40.706  59.041  1.00  0.00           H  
ATOM   3835  H16 XAT   173      65.026  37.490  60.024  1.00  0.00           H  
ATOM   3836  H17 XAT   173      66.111  36.495  59.045  1.00  0.00           H  
ATOM   3837  H18 XAT   173      64.899  37.619  58.320  1.00  0.00           H  
ATOM   3838  H19 XAT   173      69.852  39.503  56.274  1.00  0.00           H  
ATOM   3839  H20 XAT   173      70.630  37.787  56.364  1.00  0.00           H  
ATOM   3840  H21 XAT   173      71.203  39.143  57.242  1.00  0.00           H  
ATOM   3841  H22 XAT   173      64.984  41.545  54.811  1.00  0.00           H  
ATOM   3842  H23 XAT   173      65.755  41.424  53.204  1.00  0.00           H  
ATOM   3843  H24 XAT   173      66.646  41.892  54.557  1.00  0.00           H  
ATOM   3844  H25 XAT   173      65.210  38.277  49.211  1.00  0.00           H  
ATOM   3845  H26 XAT   173      63.731  39.064  49.845  1.00  0.00           H  
ATOM   3846  H27 XAT   173      63.660  37.824  48.615  1.00  0.00           H  
ATOM   3847  H28 XAT   173      69.812  40.837  61.310  1.00  0.00           H  
ATOM   3848  H29 XAT   173      54.823  31.853  38.931  1.00  0.00           H  
ATOM   3849  H30 XAT   173      53.417  31.371  39.712  1.00  0.00           H  
ATOM   3850  H31 XAT   173      54.277  29.740  37.947  1.00  0.00           H  
ATOM   3851  H32 XAT   173      56.392  29.163  38.058  1.00  0.00           H  
ATOM   3852  H33 XAT   173      55.679  27.915  38.935  1.00  0.00           H  
ATOM   3853  H34 XAT   173      58.071  31.553  42.660  1.00  0.00           H  
ATOM   3854  H35 XAT   173      56.642  28.991  43.201  1.00  0.00           H  
ATOM   3855  H36 XAT   173      58.889  31.728  44.708  1.00  0.00           H  
ATOM   3856  H37 XAT   173      59.290  30.179  47.229  1.00  0.00           H  
ATOM   3857  H38 XAT   173      60.213  32.948  46.162  1.00  0.00           H  
ATOM   3858  H39 XAT   173      61.492  34.215  47.319  1.00  0.00           H  
ATOM   3859  H40 XAT   173      62.363  33.402  50.211  1.00  0.00           H  
ATOM   3860  H41 XAT   173      53.479  31.408  42.110  1.00  0.00           H  
ATOM   3861  H42 XAT   173      54.686  30.569  43.151  1.00  0.00           H  
ATOM   3862  H43 XAT   173      54.060  29.775  41.805  1.00  0.00           H  
ATOM   3863  H44 XAT   173      55.859  33.084  42.251  1.00  0.00           H  
ATOM   3864  H45 XAT   173      54.629  33.424  41.155  1.00  0.00           H  
ATOM   3865  H46 XAT   173      56.298  33.096  40.486  1.00  0.00           H  
ATOM   3866  H47 XAT   173      58.199  27.738  39.689  1.00  0.00           H  
ATOM   3867  H48 XAT   173      57.291  27.304  41.066  1.00  0.00           H  
ATOM   3868  H49 XAT   173      58.540  28.675  41.226  1.00  0.00           H  
ATOM   3869  H50 XAT   173      57.378  28.655  46.753  1.00  0.00           H  
ATOM   3870  H51 XAT   173      58.596  27.852  45.744  1.00  0.00           H  
ATOM   3871  H52 XAT   173      56.916  27.918  45.209  1.00  0.00           H  
ATOM   3872  H53 XAT   173      61.015  31.831  50.215  1.00  0.00           H  
ATOM   3873  H54 XAT   173      61.514  30.662  49.150  1.00  0.00           H  
ATOM   3874  H55 XAT   173      59.729  30.967  49.448  1.00  0.00           H  
ATOM   3875  H56 XAT   173      53.010  28.344  39.077  1.00  0.00           H  
TER    3876      XAT   173 
ATOM   3876  C1  LUT   174      77.175  45.299  57.495  1.00  0.00           C  
ATOM   3877  C2  LUT   174      78.213  44.668  58.469  1.00  0.00           C  
ATOM   3878  C3  LUT   174      79.662  45.020  58.256  1.00  0.00           C  
ATOM   3879  C4  LUT   174      80.087  44.766  56.773  1.00  0.00           C  
ATOM   3880  C5  LUT   174      79.118  45.209  55.680  1.00  0.00           C  
ATOM   3881  C6  LUT   174      77.780  45.410  55.976  1.00  0.00           C  
ATOM   3882  C7  LUT   174      76.847  45.718  54.946  1.00  0.00           C  
ATOM   3883  C8  LUT   174      76.210  44.817  54.159  1.00  0.00           C  
ATOM   3884  C9  LUT   174      75.327  45.139  53.040  1.00  0.00           C  
ATOM   3885  C10 LUT   174      75.605  46.259  52.285  1.00  0.00           C  
ATOM   3886  C11 LUT   174      74.956  46.611  51.059  1.00  0.00           C  
ATOM   3887  C12 LUT   174      75.567  47.551  50.282  1.00  0.00           C  
ATOM   3888  C13 LUT   174      75.094  48.282  49.117  1.00  0.00           C  
ATOM   3889  C14 LUT   174      75.943  49.164  48.490  1.00  0.00           C  
ATOM   3890  C15 LUT   174      75.829  50.064  47.409  1.00  0.00           C  
ATOM   3891  C16 LUT   174      76.929  46.737  57.981  1.00  0.00           C  
ATOM   3892  C17 LUT   174      75.900  44.455  57.608  1.00  0.00           C  
ATOM   3893  C18 LUT   174      79.703  45.410  54.346  1.00  0.00           C  
ATOM   3894  C19 LUT   174      74.129  44.278  52.722  1.00  0.00           C  
ATOM   3895  C20 LUT   174      73.730  48.015  48.616  1.00  0.00           C  
ATOM   3896  O3  LUT   174      80.606  44.277  59.040  1.00  0.00           O  
ATOM   3897  C21 LUT   174      73.824  56.528  38.467  1.00  0.00           C  
ATOM   3898  C22 LUT   174      73.449  55.104  38.169  1.00  0.00           C  
ATOM   3899  C23 LUT   174      74.106  54.471  36.931  1.00  0.00           C  
ATOM   3900  C24 LUT   174      75.487  55.084  36.641  1.00  0.00           C  
ATOM   3901  C25 LUT   174      76.095  56.114  37.295  1.00  0.00           C  
ATOM   3902  C26 LUT   174      75.434  56.729  38.533  1.00  0.00           C  
ATOM   3903  C27 LUT   174      76.088  56.099  39.802  1.00  0.00           C  
ATOM   3904  C28 LUT   174      76.843  56.850  40.702  1.00  0.00           C  
ATOM   3905  C29 LUT   174      77.471  56.512  42.019  1.00  0.00           C  
ATOM   3906  C30 LUT   174      77.241  55.242  42.489  1.00  0.00           C  
ATOM   3907  C31 LUT   174      77.743  54.581  43.668  1.00  0.00           C  
ATOM   3908  C32 LUT   174      77.042  53.553  44.291  1.00  0.00           C  
ATOM   3909  C33 LUT   174      77.351  52.913  45.534  1.00  0.00           C  
ATOM   3910  C34 LUT   174      76.525  51.907  45.935  1.00  0.00           C  
ATOM   3911  C35 LUT   174      76.769  50.896  46.985  1.00  0.00           C  
ATOM   3912  C36 LUT   174      73.043  56.929  39.738  1.00  0.00           C  
ATOM   3913  C37 LUT   174      73.172  57.290  37.196  1.00  0.00           C  
ATOM   3914  C38 LUT   174      77.532  56.417  36.967  1.00  0.00           C  
ATOM   3915  C39 LUT   174      78.393  57.519  42.693  1.00  0.00           C  
ATOM   3916  C40 LUT   174      78.670  53.333  46.167  1.00  0.00           C  
ATOM   3917  O23 LUT   174      73.198  54.364  35.797  1.00  0.00           O  
ATOM   3918  H49 LUT   174      78.098  43.629  58.132  1.00  0.00           H  
ATOM   3919  H50 LUT   174      77.859  44.630  59.508  1.00  0.00           H  
ATOM   3920  H43 LUT   174      79.615  46.082  58.540  1.00  0.00           H  
ATOM   3921  H36 LUT   174      80.455  43.734  56.713  1.00  0.00           H  
ATOM   3922  H37 LUT   174      81.027  45.333  56.770  1.00  0.00           H  
ATOM   3923  H35 LUT   174      76.457  47.115  54.676  1.00  0.00           H  
ATOM   3924  H34 LUT   174      76.175  43.783  54.495  1.00  0.00           H  
ATOM   3925  H55 LUT   174      76.455  46.865  52.599  1.00  0.00           H  
ATOM   3926  H54 LUT   174      73.969  46.279  50.751  1.00  0.00           H  
ATOM   3927  H53 LUT   174      76.531  47.950  50.601  1.00  0.00           H  
ATOM   3928  H52 LUT   174      76.955  49.081  48.888  1.00  0.00           H  
ATOM   3929  H51 LUT   174      74.868  50.150  46.906  1.00  0.00           H  
ATOM   3930  H30 LUT   174      77.873  47.284  57.882  1.00  0.00           H  
ATOM   3931  H31 LUT   174      76.659  46.737  59.043  1.00  0.00           H  
ATOM   3932  H32 LUT   174      76.247  47.336  57.367  1.00  0.00           H  
ATOM   3933  H27 LUT   174      75.907  43.516  57.043  1.00  0.00           H  
ATOM   3934  H28 LUT   174      75.119  45.015  57.082  1.00  0.00           H  
ATOM   3935  H29 LUT   174      75.565  44.223  58.625  1.00  0.00           H  
ATOM   3936  H24 LUT   174      80.770  45.671  54.324  1.00  0.00           H  
ATOM   3937  H25 LUT   174      79.215  46.160  53.711  1.00  0.00           H  
ATOM   3938  H26 LUT   174      79.460  44.446  53.879  1.00  0.00           H  
ATOM   3939  H21 LUT   174      74.024  43.520  53.499  1.00  0.00           H  
ATOM   3940  H22 LUT   174      74.002  43.826  51.738  1.00  0.00           H  
ATOM   3941  H23 LUT   174      73.248  44.919  52.736  1.00  0.00           H  
ATOM   3942  H18 LUT   174      73.591  46.978  48.309  1.00  0.00           H  
ATOM   3943  H19 LUT   174      73.404  48.565  47.734  1.00  0.00           H  
ATOM   3944  H20 LUT   174      73.064  48.186  49.462  1.00  0.00           H  
ATOM   3945  H33 LUT   174      80.481  44.402  59.989  1.00  0.00           H  
ATOM   3946  H16 LUT   174      72.377  54.866  38.176  1.00  0.00           H  
ATOM   3947  H17 LUT   174      73.940  54.499  38.943  1.00  0.00           H  
ATOM   3948  H48 LUT   174      74.428  53.457  37.210  1.00  0.00           H  
ATOM   3949  H47 LUT   174      75.992  54.631  35.786  1.00  0.00           H  
ATOM   3950  H46 LUT   174      75.459  57.826  38.643  1.00  0.00           H  
ATOM   3951  H45 LUT   174      76.057  54.627  39.907  1.00  0.00           H  
ATOM   3952  H44 LUT   174      77.005  57.891  40.430  1.00  0.00           H  
ATOM   3953  H42 LUT   174      76.505  54.610  41.991  1.00  0.00           H  
ATOM   3954  H41 LUT   174      78.556  55.095  44.172  1.00  0.00           H  
ATOM   3955  H40 LUT   174      76.209  53.097  43.756  1.00  0.00           H  
ATOM   3956  H39 LUT   174      75.561  51.764  45.447  1.00  0.00           H  
ATOM   3957  H38 LUT   174      77.679  50.886  47.580  1.00  0.00           H  
ATOM   3958  H13 LUT   174      73.227  57.975  40.006  1.00  0.00           H  
ATOM   3959  H14 LUT   174      73.355  56.291  40.571  1.00  0.00           H  
ATOM   3960  H15 LUT   174      71.951  56.953  39.646  1.00  0.00           H  
ATOM   3961  H10 LUT   174      73.385  58.364  37.236  1.00  0.00           H  
ATOM   3962  H11 LUT   174      72.089  57.156  37.097  1.00  0.00           H  
ATOM   3963  H12 LUT   174      73.594  56.934  36.250  1.00  0.00           H  
ATOM   3964  H7  LUT   174      77.615  57.189  36.191  1.00  0.00           H  
ATOM   3965  H8  LUT   174      78.086  55.525  36.647  1.00  0.00           H  
ATOM   3966  H9  LUT   174      77.994  56.876  37.852  1.00  0.00           H  
ATOM   3967  H4  LUT   174      78.359  57.440  43.779  1.00  0.00           H  
ATOM   3968  H5  LUT   174      78.038  58.526  42.474  1.00  0.00           H  
ATOM   3969  H6  LUT   174      79.452  57.494  42.434  1.00  0.00           H  
ATOM   3970  H1  LUT   174      78.693  54.421  46.221  1.00  0.00           H  
ATOM   3971  H2  LUT   174      79.520  52.943  45.609  1.00  0.00           H  
ATOM   3972  H3  LUT   174      78.910  52.948  47.159  1.00  0.00           H  
ATOM   3973  H56 LUT   174      73.603  53.932  35.034  1.00  0.00           H  
TER    3974      LUT   174 
ATOM   3974  C11 PGS   175      67.238  26.322  41.488  1.00  0.00           C  
ATOM   3975  O12 PGS   175      66.698  27.065  40.633  1.00  0.00           O  
ATOM   3976  O11 PGS   175      67.874  25.230  41.229  1.00  0.00           O  
ATOM   3977  C1  PGS   175      67.875  24.624  39.912  1.00  0.00           C  
ATOM   3978  HR  PGS   175      68.898  24.320  39.676  1.00  0.00           H  
ATOM   3979  HS  PGS   175      67.348  25.201  39.147  1.00  0.00           H  
ATOM   3980  C2  PGS   175      67.025  23.348  40.101  1.00  0.00           C  
ATOM   3981  HX  PGS   175      67.426  22.594  40.784  1.00  0.00           H  
ATOM   3982  C3  PGS   175      66.985  22.675  38.704  1.00  0.00           C  
ATOM   3983  HA  PGS   175      66.107  22.045  38.542  1.00  0.00           H  
ATOM   3984  HB  PGS   175      67.862  22.031  38.607  1.00  0.00           H  
ATOM   3985  O31 PGS   175      67.140  23.627  37.634  1.00  0.00           O  
ATOM   3986  P31 PGS   175      68.378  23.520  36.590  1.00  0.00           P  
ATOM   3987  O32 PGS   175      67.691  22.405  35.679  1.00  0.00           O  
ATOM   3988  C31 PGS   175      68.355  22.119  34.408  1.00  0.00           C  
ATOM   3989  H1A PGS   175      69.426  22.022  34.602  1.00  0.00           H  
ATOM   3990  H1B PGS   175      68.264  22.906  33.655  1.00  0.00           H  
ATOM   3991  C32 PGS   175      67.821  20.785  33.856  1.00  0.00           C  
ATOM   3992  H2A PGS   175      67.852  20.064  34.677  1.00  0.00           H  
ATOM   3993  O35 PGS   175      66.492  21.030  33.457  1.00  0.00           O  
ATOM   3994 HO5A PGS   175      66.123  20.165  33.204  1.00  0.00           H  
ATOM   3995  C33 PGS   175      68.719  20.404  32.585  1.00  0.00           C  
ATOM   3996  H3A PGS   175      68.924  21.338  32.055  1.00  0.00           H  
ATOM   3997  H3B PGS   175      69.733  20.049  32.783  1.00  0.00           H  
ATOM   3998  O33 PGS   175      69.612  23.190  37.349  1.00  0.00           O  
ATOM   3999  O34 PGS   175      68.569  24.843  35.921  1.00  0.00           O  
ATOM   4000  O21 PGS   175      65.700  23.776  40.487  1.00  0.00           O  
ATOM   4001  C21 PGS   175      64.767  22.844  40.836  1.00  0.00           C  
ATOM   4002  O22 PGS   175      65.081  21.663  41.076  1.00  0.00           O  
ATOM   4003  O36 PGS   175      68.100  19.457  31.756  1.00  0.00           O  
ATOM   4004 HO6A PGS   175      67.921  18.678  32.313  1.00  0.00           H  
ATOM   4005 C116  PA   176      53.032  21.207  49.507  1.00  0.00           C  
ATOM   4006 H16R  PA   176      54.096  20.977  49.597  1.00  0.00           H  
ATOM   4007 H16S  PA   176      52.597  21.622  50.419  1.00  0.00           H  
ATOM   4008 H16T  PA   176      52.825  22.081  48.887  1.00  0.00           H  
ATOM   4009 C115  PA   176      52.397  19.969  48.877  1.00  0.00           C  
ATOM   4010 H15R  PA   176      51.336  20.169  48.714  1.00  0.00           H  
ATOM   4011 H15S  PA   176      52.434  19.113  49.555  1.00  0.00           H  
ATOM   4012 C114  PA   176      52.996  19.607  47.479  1.00  0.00           C  
ATOM   4013 H14R  PA   176      52.561  18.691  47.075  1.00  0.00           H  
ATOM   4014 H14S  PA   176      54.009  19.268  47.705  1.00  0.00           H  
ATOM   4015 C113  PA   176      52.977  20.650  46.348  1.00  0.00           C  
ATOM   4016 H13R  PA   176      53.512  21.483  46.808  1.00  0.00           H  
ATOM   4017 H13S  PA   176      51.934  20.928  46.181  1.00  0.00           H  
ATOM   4018 C112  PA   176      53.689  20.319  45.049  1.00  0.00           C  
ATOM   4019 H12R  PA   176      53.384  19.328  44.707  1.00  0.00           H  
ATOM   4020 H12S  PA   176      54.727  20.064  45.275  1.00  0.00           H  
ATOM   4021 C111  PA   176      53.566  21.353  44.020  1.00  0.00           C  
ATOM   4022 H11R  PA   176      54.215  22.213  44.195  1.00  0.00           H  
ATOM   4023 H11S  PA   176      52.549  21.740  43.932  1.00  0.00           H  
ATOM   4024 C110  PA   176      53.792  20.819  42.546  1.00  0.00           C  
ATOM   4025 H10R  PA   176      53.531  21.573  41.800  1.00  0.00           H  
ATOM   4026 H10S  PA   176      53.222  19.923  42.291  1.00  0.00           H  
ATOM   4027  C19  PA   176      55.261  20.408  42.281  1.00  0.00           C  
ATOM   4028  H9R  PA   176      55.383  19.924  41.310  1.00  0.00           H  
ATOM   4029  H9S  PA   176      55.458  19.716  43.102  1.00  0.00           H  
ATOM   4030  C18  PA   176      56.210  21.621  42.345  1.00  0.00           C  
ATOM   4031  H8R  PA   176      55.981  22.248  43.209  1.00  0.00           H  
ATOM   4032  H8S  PA   176      56.037  22.313  41.518  1.00  0.00           H  
ATOM   4033  C17  PA   176      57.668  21.152  42.299  1.00  0.00           C  
ATOM   4034  H7R  PA   176      57.861  20.422  41.510  1.00  0.00           H  
ATOM   4035  H7S  PA   176      57.893  20.594  43.210  1.00  0.00           H  
ATOM   4036  C16  PA   176      58.661  22.343  42.150  1.00  0.00           C  
ATOM   4037  H6R  PA   176      58.462  23.023  42.981  1.00  0.00           H  
ATOM   4038  H6S  PA   176      58.517  22.829  41.183  1.00  0.00           H  
ATOM   4039  C15  PA   176      60.107  21.765  42.171  1.00  0.00           C  
ATOM   4040  H5R  PA   176      60.062  20.800  41.661  1.00  0.00           H  
ATOM   4041  H5S  PA   176      60.461  21.499  43.170  1.00  0.00           H  
ATOM   4042  C14  PA   176      61.043  22.818  41.499  1.00  0.00           C  
ATOM   4043  H4R  PA   176      61.026  23.626  42.233  1.00  0.00           H  
ATOM   4044  H4S  PA   176      60.631  23.110  40.531  1.00  0.00           H  
ATOM   4045  C13  PA   176      62.433  22.223  41.323  1.00  0.00           C  
ATOM   4046  H3R  PA   176      62.395  21.435  40.567  1.00  0.00           H  
ATOM   4047  H3S  PA   176      62.810  21.864  42.282  1.00  0.00           H  
ATOM   4048  C12  PA   176      63.370  23.367  40.814  1.00  0.00           C  
ATOM   4049  H2R  PA   176      63.276  24.248  41.451  1.00  0.00           H  
ATOM   4050  H2S  PA   176      63.067  23.707  39.821  1.00  0.00           H  
ATOM   4051 C116  PA   177      64.284  16.221  52.553  1.00  0.00           C  
ATOM   4052 H16R  PA   177      63.655  17.098  52.722  1.00  0.00           H  
ATOM   4053 H16S  PA   177      63.678  15.331  52.732  1.00  0.00           H  
ATOM   4054 H16T  PA   177      64.628  16.258  51.517  1.00  0.00           H  
ATOM   4055 C115  PA   177      65.397  16.078  53.598  1.00  0.00           C  
ATOM   4056 H15R  PA   177      66.080  15.293  53.266  1.00  0.00           H  
ATOM   4057 H15S  PA   177      64.802  15.910  54.498  1.00  0.00           H  
ATOM   4058 C114  PA   177      66.117  17.404  53.812  1.00  0.00           C  
ATOM   4059 H14R  PA   177      66.750  17.414  54.702  1.00  0.00           H  
ATOM   4060 H14S  PA   177      65.325  18.130  54.005  1.00  0.00           H  
ATOM   4061 C113  PA   177      67.107  17.782  52.735  1.00  0.00           C  
ATOM   4062 H13R  PA   177      67.452  16.923  52.155  1.00  0.00           H  
ATOM   4063 H13S  PA   177      67.922  18.307  53.238  1.00  0.00           H  
ATOM   4064 C112  PA   177      66.490  18.718  51.651  1.00  0.00           C  
ATOM   4065 H12R  PA   177      66.160  19.631  52.153  1.00  0.00           H  
ATOM   4066 H12S  PA   177      65.640  18.209  51.192  1.00  0.00           H  
ATOM   4067 C111  PA   177      67.450  19.009  50.428  1.00  0.00           C  
ATOM   4068 H11R  PA   177      67.849  18.100  49.973  1.00  0.00           H  
ATOM   4069 H11S  PA   177      68.321  19.615  50.683  1.00  0.00           H  
ATOM   4070 C110  PA   177      66.746  19.808  49.313  1.00  0.00           C  
ATOM   4071 H10R  PA   177      66.403  20.742  49.764  1.00  0.00           H  
ATOM   4072 H10S  PA   177      65.879  19.243  48.965  1.00  0.00           H  
ATOM   4073  C19  PA   177      67.624  20.130  48.058  1.00  0.00           C  
ATOM   4074  H9R  PA   177      67.951  19.147  47.713  1.00  0.00           H  
ATOM   4075  H9S  PA   177      68.464  20.784  48.301  1.00  0.00           H  
ATOM   4076  C18  PA   177      66.823  20.835  46.877  1.00  0.00           C  
ATOM   4077  H8R  PA   177      65.913  20.294  46.609  1.00  0.00           H  
ATOM   4078  H8S  PA   177      67.393  20.503  46.007  1.00  0.00           H  
ATOM   4079  C17  PA   177      66.749  22.391  47.076  1.00  0.00           C  
ATOM   4080  H7R  PA   177      67.751  22.822  47.113  1.00  0.00           H  
ATOM   4081  H7S  PA   177      66.187  22.683  47.965  1.00  0.00           H  
ATOM   4082  C16  PA   177      66.126  23.109  45.931  1.00  0.00           C  
ATOM   4083  H6R  PA   177      65.043  23.045  46.060  1.00  0.00           H  
ATOM   4084  H6S  PA   177      66.342  22.623  44.977  1.00  0.00           H  
ATOM   4085  C15  PA   177      66.457  24.653  45.938  1.00  0.00           C  
ATOM   4086  H5R  PA   177      67.503  24.899  45.746  1.00  0.00           H  
ATOM   4087  H5S  PA   177      66.177  25.068  46.909  1.00  0.00           H  
ATOM   4088  C14  PA   177      65.642  25.462  44.901  1.00  0.00           C  
ATOM   4089  H4R  PA   177      65.611  26.530  45.123  1.00  0.00           H  
ATOM   4090  H4S  PA   177      64.605  25.120  44.886  1.00  0.00           H  
ATOM   4091  C13  PA   177      66.096  25.236  43.513  1.00  0.00           C  
ATOM   4092  H3R  PA   177      65.174  25.086  42.946  1.00  0.00           H  
ATOM   4093  H3S  PA   177      66.556  24.264  43.323  1.00  0.00           H  
ATOM   4094  C12  PA   177      66.978  26.433  43.007  1.00  0.00           C  
ATOM   4095  H2R  PA   177      67.938  26.453  43.526  1.00  0.00           H  
ATOM   4096  H2S  PA   177      66.477  27.400  43.086  1.00  0.00           H  
TER    4097       PA   177 
ENDMDL
MODEL     2
ATOM      1  N   SER     1      62.484  48.228  33.842  1.00  0.00           N  
ATOM      2  H1  SER     1      62.013  48.927  34.399  1.00  0.00           H  
ATOM      3  H2  SER     1      62.361  48.434  32.861  1.00  0.00           H  
ATOM      4  H3  SER     1      63.484  48.129  33.940  1.00  0.00           H  
ATOM      5  CA  SER     1      61.764  46.967  33.914  1.00  0.00           C  
ATOM      6  HA  SER     1      62.190  46.386  33.096  1.00  0.00           H  
ATOM      7  CB  SER     1      61.945  46.281  35.269  1.00  0.00           C  
ATOM      8  HB2 SER     1      62.775  45.577  35.206  1.00  0.00           H  
ATOM      9  HB3 SER     1      61.970  46.986  36.100  1.00  0.00           H  
ATOM     10  OG  SER     1      60.866  45.498  35.570  1.00  0.00           O  
ATOM     11  HG  SER     1      60.250  45.974  36.132  1.00  0.00           H  
ATOM     12  C   SER     1      60.333  47.177  33.522  1.00  0.00           C  
ATOM     13  O   SER     1      59.770  48.204  33.734  1.00  0.00           O  
ATOM     14  N   PRO     2      59.668  46.199  32.893  1.00  0.00           N  
ATOM     15  CD  PRO     2      60.155  44.889  32.546  1.00  0.00           C  
ATOM     16  HD2 PRO     2      59.760  44.236  33.324  1.00  0.00           H  
ATOM     17  HD3 PRO     2      61.241  44.889  32.629  1.00  0.00           H  
ATOM     18  CG  PRO     2      59.352  44.543  31.316  1.00  0.00           C  
ATOM     19  HG2 PRO     2      59.514  43.491  31.084  1.00  0.00           H  
ATOM     20  HG3 PRO     2      59.770  45.176  30.533  1.00  0.00           H  
ATOM     21  CB  PRO     2      57.987  45.095  31.593  1.00  0.00           C  
ATOM     22  HB2 PRO     2      57.389  44.380  32.158  1.00  0.00           H  
ATOM     23  HB3 PRO     2      57.322  45.259  30.744  1.00  0.00           H  
ATOM     24  CA  PRO     2      58.360  46.335  32.342  1.00  0.00           C  
ATOM     25  HA  PRO     2      58.298  47.186  31.664  1.00  0.00           H  
ATOM     26  C   PRO     2      57.342  46.620  33.453  1.00  0.00           C  
ATOM     27  O   PRO     2      57.472  46.013  34.522  1.00  0.00           O  
ATOM     28  N   ARG     3      56.350  47.442  33.200  1.00  0.00           N  
ATOM     29  H   ARG     3      56.327  47.984  32.347  1.00  0.00           H  
ATOM     30  CA  ARG     3      55.329  47.685  34.207  1.00  0.00           C  
ATOM     31  HA  ARG     3      55.727  47.872  35.204  1.00  0.00           H  
ATOM     32  CB  ARG     3      54.467  48.876  33.770  1.00  0.00           C  
ATOM     33  HB2 ARG     3      54.331  49.000  32.695  1.00  0.00           H  
ATOM     34  HB3 ARG     3      53.446  48.795  34.143  1.00  0.00           H  
ATOM     35  CG  ARG     3      55.170  50.070  34.336  1.00  0.00           C  
ATOM     36  HG2 ARG     3      55.217  49.977  35.421  1.00  0.00           H  
ATOM     37  HG3 ARG     3      56.179  50.224  33.956  1.00  0.00           H  
ATOM     38  CD  ARG     3      54.458  51.373  34.183  1.00  0.00           C  
ATOM     39  HD2 ARG     3      53.404  51.133  34.324  1.00  0.00           H  
ATOM     40  HD3 ARG     3      54.672  51.964  35.073  1.00  0.00           H  
ATOM     41  NE  ARG     3      54.713  52.135  32.930  1.00  0.00           N  
ATOM     42  HE  ARG     3      54.207  51.839  32.108  1.00  0.00           H  
ATOM     43  CZ  ARG     3      55.667  53.055  32.735  1.00  0.00           C  
ATOM     44  NH1 ARG     3      55.947  53.495  31.527  1.00  0.00           N  
ATOM     45 HH11 ARG     3      56.564  54.293  31.479  1.00  0.00           H  
ATOM     46 HH12 ARG     3      55.446  53.220  30.694  1.00  0.00           H  
ATOM     47  NH2 ARG     3      56.496  53.374  33.638  1.00  0.00           N  
ATOM     48 HH21 ARG     3      56.230  53.185  34.594  1.00  0.00           H  
ATOM     49 HH22 ARG     3      57.449  53.589  33.380  1.00  0.00           H  
ATOM     50  C   ARG     3      54.372  46.484  34.554  1.00  0.00           C  
ATOM     51  O   ARG     3      54.248  46.137  35.735  1.00  0.00           O  
ATOM     52  N   PRO     4      53.764  45.724  33.621  1.00  0.00           N  
ATOM     53  CD  PRO     4      54.100  45.752  32.202  1.00  0.00           C  
ATOM     54  HD2 PRO     4      54.995  45.182  31.952  1.00  0.00           H  
ATOM     55  HD3 PRO     4      54.121  46.773  31.820  1.00  0.00           H  
ATOM     56  CG  PRO     4      52.886  45.025  31.486  1.00  0.00           C  
ATOM     57  HG2 PRO     4      53.148  44.394  30.637  1.00  0.00           H  
ATOM     58  HG3 PRO     4      52.205  45.803  31.141  1.00  0.00           H  
ATOM     59  CB  PRO     4      52.095  44.390  32.555  1.00  0.00           C  
ATOM     60  HB2 PRO     4      52.201  43.319  32.383  1.00  0.00           H  
ATOM     61  HB3 PRO     4      51.058  44.661  32.357  1.00  0.00           H  
ATOM     62  CA  PRO     4      52.531  44.926  33.903  1.00  0.00           C  
ATOM     63  HA  PRO     4      51.780  45.605  34.306  1.00  0.00           H  
ATOM     64  C   PRO     4      52.760  43.761  34.867  1.00  0.00           C  
ATOM     65  O   PRO     4      53.739  43.047  34.792  1.00  0.00           O  
ATOM     66  N   ILE     5      51.874  43.526  35.770  1.00  0.00           N  
ATOM     67  H   ILE     5      51.182  44.259  35.840  1.00  0.00           H  
ATOM     68  CA  ILE     5      51.845  42.385  36.768  1.00  0.00           C  
ATOM     69  HA  ILE     5      52.757  42.325  37.362  1.00  0.00           H  
ATOM     70  CB  ILE     5      50.641  42.539  37.796  1.00  0.00           C  
ATOM     71  HB  ILE     5      50.972  43.387  38.394  1.00  0.00           H  
ATOM     72  CG2 ILE     5      49.214  42.840  37.234  1.00  0.00           C  
ATOM     73 HG21 ILE     5      48.796  42.078  36.576  1.00  0.00           H  
ATOM     74 HG22 ILE     5      48.532  43.021  38.065  1.00  0.00           H  
ATOM     75 HG23 ILE     5      49.202  43.822  36.761  1.00  0.00           H  
ATOM     76  CG1 ILE     5      50.723  41.391  38.836  1.00  0.00           C  
ATOM     77 HG12 ILE     5      50.364  40.451  38.417  1.00  0.00           H  
ATOM     78 HG13 ILE     5      51.764  41.278  39.140  1.00  0.00           H  
ATOM     79  CD1 ILE     5      49.867  41.632  40.058  1.00  0.00           C  
ATOM     80 HD11 ILE     5      49.871  42.720  40.126  1.00  0.00           H  
ATOM     81 HD12 ILE     5      48.819  41.351  39.957  1.00  0.00           H  
ATOM     82 HD13 ILE     5      50.342  41.104  40.886  1.00  0.00           H  
ATOM     83  C   ILE     5      51.803  41.004  36.002  1.00  0.00           C  
ATOM     84  O   ILE     5      52.145  40.036  36.598  1.00  0.00           O  
ATOM     85  N   LYS     6      51.360  40.963  34.769  1.00  0.00           N  
ATOM     86  H   LYS     6      50.960  41.845  34.484  1.00  0.00           H  
ATOM     87  CA  LYS     6      51.339  39.791  33.869  1.00  0.00           C  
ATOM     88  HA  LYS     6      51.371  38.830  34.383  1.00  0.00           H  
ATOM     89  CB  LYS     6      50.035  39.857  33.033  1.00  0.00           C  
ATOM     90  HB2 LYS     6      49.995  38.873  32.567  1.00  0.00           H  
ATOM     91  HB3 LYS     6      49.178  39.870  33.708  1.00  0.00           H  
ATOM     92  CG  LYS     6      49.969  40.980  31.973  1.00  0.00           C  
ATOM     93  HG2 LYS     6      49.878  41.925  32.510  1.00  0.00           H  
ATOM     94  HG3 LYS     6      50.936  41.028  31.471  1.00  0.00           H  
ATOM     95  CD  LYS     6      48.863  40.792  30.936  1.00  0.00           C  
ATOM     96  HD2 LYS     6      49.016  41.597  30.217  1.00  0.00           H  
ATOM     97  HD3 LYS     6      48.986  39.807  30.486  1.00  0.00           H  
ATOM     98  CE  LYS     6      47.451  40.973  31.543  1.00  0.00           C  
ATOM     99  HE2 LYS     6      47.205  40.187  32.257  1.00  0.00           H  
ATOM    100  HE3 LYS     6      47.525  41.930  32.059  1.00  0.00           H  
ATOM    101  NZ  LYS     6      46.325  40.907  30.552  1.00  0.00           N  
ATOM    102  HZ1 LYS     6      46.251  40.026  30.063  1.00  0.00           H  
ATOM    103  HZ2 LYS     6      45.515  41.132  31.112  1.00  0.00           H  
ATOM    104  HZ3 LYS     6      46.433  41.604  29.829  1.00  0.00           H  
ATOM    105  C   LYS     6      52.539  39.620  32.943  1.00  0.00           C  
ATOM    106  O   LYS     6      52.371  38.911  31.969  1.00  0.00           O  
ATOM    107  N   GLU     7      53.632  40.360  33.081  1.00  0.00           N  
ATOM    108  H   GLU     7      53.731  40.899  33.930  1.00  0.00           H  
ATOM    109  CA  GLU     7      54.798  40.290  32.148  1.00  0.00           C  
ATOM    110  HA  GLU     7      54.331  40.000  31.206  1.00  0.00           H  
ATOM    111  CB  GLU     7      55.386  41.644  32.031  1.00  0.00           C  
ATOM    112  HB2 GLU     7      54.637  42.310  31.604  1.00  0.00           H  
ATOM    113  HB3 GLU     7      55.572  42.044  33.027  1.00  0.00           H  
ATOM    114  CG  GLU     7      56.686  41.617  31.129  1.00  0.00           C  
ATOM    115  HG2 GLU     7      56.845  42.669  30.895  1.00  0.00           H  
ATOM    116  HG3 GLU     7      57.502  41.453  31.832  1.00  0.00           H  
ATOM    117  CD  GLU     7      56.729  40.711  29.870  1.00  0.00           C  
ATOM    118  OE1 GLU     7      57.678  39.897  29.697  1.00  0.00           O  
ATOM    119  OE2 GLU     7      55.739  40.774  29.119  1.00  0.00           O  
ATOM    120  C   GLU     7      55.781  39.268  32.602  1.00  0.00           C  
ATOM    121  O   GLU     7      56.306  39.426  33.721  1.00  0.00           O  
ATOM    122  N   LEU     8      56.099  38.307  31.759  1.00  0.00           N  
ATOM    123  H   LEU     8      55.699  38.294  30.832  1.00  0.00           H  
ATOM    124  CA  LEU     8      57.058  37.219  32.042  1.00  0.00           C  
ATOM    125  HA  LEU     8      56.613  36.625  32.840  1.00  0.00           H  
ATOM    126  CB  LEU     8      57.278  36.298  30.842  1.00  0.00           C  
ATOM    127  HB2 LEU     8      56.398  35.941  30.307  1.00  0.00           H  
ATOM    128  HB3 LEU     8      57.746  36.858  30.032  1.00  0.00           H  
ATOM    129  CG  LEU     8      58.196  35.102  31.133  1.00  0.00           C  
ATOM    130  HG  LEU     8      59.110  35.396  31.649  1.00  0.00           H  
ATOM    131  CD1 LEU     8      57.490  34.085  32.050  1.00  0.00           C  
ATOM    132 HD11 LEU     8      57.131  34.543  32.972  1.00  0.00           H  
ATOM    133 HD12 LEU     8      56.639  33.703  31.487  1.00  0.00           H  
ATOM    134 HD13 LEU     8      58.140  33.243  32.288  1.00  0.00           H  
ATOM    135  CD2 LEU     8      58.546  34.365  29.795  1.00  0.00           C  
ATOM    136 HD21 LEU     8      57.773  33.701  29.410  1.00  0.00           H  
ATOM    137 HD22 LEU     8      58.853  35.073  29.025  1.00  0.00           H  
ATOM    138 HD23 LEU     8      59.431  33.782  30.051  1.00  0.00           H  
ATOM    139  C   LEU     8      58.397  37.755  32.606  1.00  0.00           C  
ATOM    140  O   LEU     8      58.874  37.254  33.620  1.00  0.00           O  
ATOM    141  N   ASN     9      58.916  38.806  31.989  1.00  0.00           N  
ATOM    142  H   ASN     9      58.463  39.095  31.134  1.00  0.00           H  
ATOM    143  CA  ASN     9      60.242  39.440  32.243  1.00  0.00           C  
ATOM    144  HA  ASN     9      60.988  38.665  32.419  1.00  0.00           H  
ATOM    145  CB  ASN     9      60.744  40.152  30.997  1.00  0.00           C  
ATOM    146  HB2 ASN     9      59.960  40.741  30.521  1.00  0.00           H  
ATOM    147  HB3 ASN     9      61.561  40.840  31.217  1.00  0.00           H  
ATOM    148  CG  ASN     9      61.430  39.275  29.893  1.00  0.00           C  
ATOM    149  OD1 ASN     9      61.657  38.057  29.964  1.00  0.00           O  
ATOM    150  ND2 ASN     9      61.677  39.893  28.802  1.00  0.00           N  
ATOM    151 HD21 ASN     9      61.381  40.840  28.611  1.00  0.00           H  
ATOM    152 HD22 ASN     9      62.126  39.290  28.127  1.00  0.00           H  
ATOM    153  C   ASN     9      60.198  40.360  33.467  1.00  0.00           C  
ATOM    154  O   ASN     9      61.249  40.604  34.065  1.00  0.00           O  
ATOM    155  N   ARG    10      59.012  40.805  33.976  1.00  0.00           N  
ATOM    156  H   ARG    10      58.127  40.585  33.542  1.00  0.00           H  
ATOM    157  CA  ARG    10      58.906  41.483  35.269  1.00  0.00           C  
ATOM    158  HA  ARG    10      59.674  42.256  35.299  1.00  0.00           H  
ATOM    159  CB  ARG    10      57.561  42.228  35.358  1.00  0.00           C  
ATOM    160  HB2 ARG    10      57.574  43.168  34.806  1.00  0.00           H  
ATOM    161  HB3 ARG    10      56.764  41.578  34.999  1.00  0.00           H  
ATOM    162  CG  ARG    10      57.279  42.782  36.787  1.00  0.00           C  
ATOM    163  HG2 ARG    10      57.605  42.148  37.612  1.00  0.00           H  
ATOM    164  HG3 ARG    10      57.857  43.706  36.787  1.00  0.00           H  
ATOM    165  CD  ARG    10      55.810  43.163  36.979  1.00  0.00           C  
ATOM    166  HD2 ARG    10      55.732  44.109  36.443  1.00  0.00           H  
ATOM    167  HD3 ARG    10      55.275  42.323  36.536  1.00  0.00           H  
ATOM    168  NE  ARG    10      55.437  43.486  38.396  1.00  0.00           N  
ATOM    169  HE  ARG    10      56.139  43.271  39.089  1.00  0.00           H  
ATOM    170  CZ  ARG    10      54.291  43.944  38.787  1.00  0.00           C  
ATOM    171  NH1 ARG    10      53.904  43.869  39.997  1.00  0.00           N  
ATOM    172 HH11 ARG    10      54.616  43.444  40.574  1.00  0.00           H  
ATOM    173 HH12 ARG    10      53.103  44.440  40.225  1.00  0.00           H  
ATOM    174  NH2 ARG    10      53.552  44.614  38.008  1.00  0.00           N  
ATOM    175 HH21 ARG    10      53.824  44.669  37.037  1.00  0.00           H  
ATOM    176 HH22 ARG    10      52.694  45.074  38.275  1.00  0.00           H  
ATOM    177  C   ARG    10      59.070  40.495  36.419  1.00  0.00           C  
ATOM    178  O   ARG    10      59.923  40.657  37.265  1.00  0.00           O  
ATOM    179  N   TRP    11      58.414  39.328  36.255  1.00  0.00           N  
ATOM    180  H   TRP    11      57.680  39.277  35.563  1.00  0.00           H  
ATOM    181  CA  TRP    11      58.598  38.195  37.165  1.00  0.00           C  
ATOM    182  HA  TRP    11      58.403  38.674  38.125  1.00  0.00           H  
ATOM    183  CB  TRP    11      57.453  37.123  36.879  1.00  0.00           C  
ATOM    184  HB2 TRP    11      57.359  36.903  35.815  1.00  0.00           H  
ATOM    185  HB3 TRP    11      57.721  36.209  37.408  1.00  0.00           H  
ATOM    186  CG  TRP    11      56.185  37.574  37.415  1.00  0.00           C  
ATOM    187  CD1 TRP    11      55.331  38.499  36.924  1.00  0.00           C  
ATOM    188  HD1 TRP    11      55.427  39.077  36.017  1.00  0.00           H  
ATOM    189  NE1 TRP    11      54.259  38.645  37.730  1.00  0.00           N  
ATOM    190  HE1 TRP    11      53.476  39.189  37.398  1.00  0.00           H  
ATOM    191  CE2 TRP    11      54.282  37.837  38.846  1.00  0.00           C  
ATOM    192  CZ2 TRP    11      53.353  37.474  39.817  1.00  0.00           C  
ATOM    193  HZ2 TRP    11      52.403  37.978  39.918  1.00  0.00           H  
ATOM    194  CH2 TRP    11      53.641  36.415  40.662  1.00  0.00           C  
ATOM    195  HH2 TRP    11      52.856  35.971  41.255  1.00  0.00           H  
ATOM    196  CZ3 TRP    11      54.834  35.651  40.548  1.00  0.00           C  
ATOM    197  HZ3 TRP    11      55.009  34.810  41.203  1.00  0.00           H  
ATOM    198  CE3 TRP    11      55.720  36.017  39.502  1.00  0.00           C  
ATOM    199  HE3 TRP    11      56.625  35.436  39.411  1.00  0.00           H  
ATOM    200  CD2 TRP    11      55.488  37.087  38.639  1.00  0.00           C  
ATOM    201  C   TRP    11      60.011  37.647  37.164  1.00  0.00           C  
ATOM    202  O   TRP    11      60.514  37.367  38.332  1.00  0.00           O  
ATOM    203  N   ARG    12      60.698  37.612  36.005  1.00  0.00           N  
ATOM    204  H   ARG    12      60.162  37.737  35.158  1.00  0.00           H  
ATOM    205  CA  ARG    12      62.105  37.069  35.840  1.00  0.00           C  
ATOM    206  HA  ARG    12      62.211  36.155  36.423  1.00  0.00           H  
ATOM    207  CB  ARG    12      62.335  36.755  34.320  1.00  0.00           C  
ATOM    208  HB2 ARG    12      61.707  35.912  34.031  1.00  0.00           H  
ATOM    209  HB3 ARG    12      62.195  37.672  33.749  1.00  0.00           H  
ATOM    210  CG  ARG    12      63.793  36.327  33.900  1.00  0.00           C  
ATOM    211  HG2 ARG    12      63.738  35.967  32.872  1.00  0.00           H  
ATOM    212  HG3 ARG    12      64.345  37.248  33.707  1.00  0.00           H  
ATOM    213  CD  ARG    12      64.702  35.479  34.872  1.00  0.00           C  
ATOM    214  HD2 ARG    12      65.632  35.155  34.406  1.00  0.00           H  
ATOM    215  HD3 ARG    12      64.779  36.114  35.755  1.00  0.00           H  
ATOM    216  NE  ARG    12      64.019  34.271  35.181  1.00  0.00           N  
ATOM    217  HE  ARG    12      63.511  34.380  36.047  1.00  0.00           H  
ATOM    218  CZ  ARG    12      63.748  33.174  34.460  1.00  0.00           C  
ATOM    219  NH1 ARG    12      63.034  32.268  35.057  1.00  0.00           N  
ATOM    220 HH11 ARG    12      62.837  31.414  34.554  1.00  0.00           H  
ATOM    221 HH12 ARG    12      62.821  32.196  36.042  1.00  0.00           H  
ATOM    222  NH2 ARG    12      64.216  33.027  33.238  1.00  0.00           N  
ATOM    223 HH21 ARG    12      64.935  33.637  32.877  1.00  0.00           H  
ATOM    224 HH22 ARG    12      63.758  32.397  32.594  1.00  0.00           H  
ATOM    225  C   ARG    12      63.119  38.051  36.428  1.00  0.00           C  
ATOM    226  O   ARG    12      63.946  37.627  37.226  1.00  0.00           O  
ATOM    227  N   GLU    13      62.947  39.367  36.211  1.00  0.00           N  
ATOM    228  H   GLU    13      62.270  39.645  35.515  1.00  0.00           H  
ATOM    229  CA  GLU    13      63.813  40.328  36.798  1.00  0.00           C  
ATOM    230  HA  GLU    13      64.869  40.198  36.563  1.00  0.00           H  
ATOM    231  CB  GLU    13      63.462  41.744  36.200  1.00  0.00           C  
ATOM    232  HB2 GLU    13      63.650  41.765  35.127  1.00  0.00           H  
ATOM    233  HB3 GLU    13      62.378  41.836  36.275  1.00  0.00           H  
ATOM    234  CG  GLU    13      64.234  42.830  37.037  1.00  0.00           C  
ATOM    235  HG2 GLU    13      63.572  43.205  37.817  1.00  0.00           H  
ATOM    236  HG3 GLU    13      65.081  42.319  37.497  1.00  0.00           H  
ATOM    237  CD  GLU    13      64.747  43.965  36.237  1.00  0.00           C  
ATOM    238  OE1 GLU    13      64.718  44.011  35.006  1.00  0.00           O  
ATOM    239  OE2 GLU    13      65.248  44.898  36.910  1.00  0.00           O  
ATOM    240  C   GLU    13      63.646  40.212  38.324  1.00  0.00           C  
ATOM    241  O   GLU    13      64.602  40.348  39.092  1.00  0.00           O  
ATOM    242  N   SER    14      62.451  39.909  38.831  1.00  0.00           N  
ATOM    243  H   SER    14      61.697  39.667  38.203  1.00  0.00           H  
ATOM    244  CA  SER    14      62.125  39.764  40.274  1.00  0.00           C  
ATOM    245  HA  SER    14      62.606  40.572  40.826  1.00  0.00           H  
ATOM    246  CB  SER    14      60.594  39.767  40.477  1.00  0.00           C  
ATOM    247  HB2 SER    14      60.147  38.893  40.005  1.00  0.00           H  
ATOM    248  HB3 SER    14      60.347  39.717  41.538  1.00  0.00           H  
ATOM    249  OG  SER    14      59.960  40.945  39.843  1.00  0.00           O  
ATOM    250  HG  SER    14      60.029  40.860  38.889  1.00  0.00           H  
ATOM    251  C   SER    14      62.750  38.436  40.834  1.00  0.00           C  
ATOM    252  O   SER    14      63.230  38.433  41.936  1.00  0.00           O  
ATOM    253  N   GLU    15      62.845  37.378  40.046  1.00  0.00           N  
ATOM    254  H   GLU    15      62.294  37.399  39.201  1.00  0.00           H  
ATOM    255  CA  GLU    15      63.490  36.164  40.431  1.00  0.00           C  
ATOM    256  HA  GLU    15      63.152  35.795  41.400  1.00  0.00           H  
ATOM    257  CB  GLU    15      63.190  35.050  39.367  1.00  0.00           C  
ATOM    258  HB2 GLU    15      62.134  34.869  39.171  1.00  0.00           H  
ATOM    259  HB3 GLU    15      63.671  35.341  38.433  1.00  0.00           H  
ATOM    260  CG  GLU    15      63.940  33.790  39.809  1.00  0.00           C  
ATOM    261  HG2 GLU    15      65.020  33.933  39.801  1.00  0.00           H  
ATOM    262  HG3 GLU    15      63.647  33.497  40.817  1.00  0.00           H  
ATOM    263  CD  GLU    15      63.516  32.651  38.898  1.00  0.00           C  
ATOM    264  OE1 GLU    15      63.172  31.560  39.341  1.00  0.00           O  
ATOM    265  OE2 GLU    15      63.454  32.934  37.668  1.00  0.00           O  
ATOM    266  C   GLU    15      65.050  36.352  40.555  1.00  0.00           C  
ATOM    267  O   GLU    15      65.696  35.892  41.490  1.00  0.00           O  
ATOM    268  N   ILE    16      65.631  37.138  39.649  1.00  0.00           N  
ATOM    269  H   ILE    16      65.088  37.466  38.863  1.00  0.00           H  
ATOM    270  CA  ILE    16      67.031  37.580  39.684  1.00  0.00           C  
ATOM    271  HA  ILE    16      67.626  36.698  39.923  1.00  0.00           H  
ATOM    272  CB  ILE    16      67.361  38.079  38.324  1.00  0.00           C  
ATOM    273  HB  ILE    16      66.531  38.682  37.954  1.00  0.00           H  
ATOM    274  CG2 ILE    16      68.675  38.897  38.320  1.00  0.00           C  
ATOM    275 HG21 ILE    16      69.049  39.235  37.354  1.00  0.00           H  
ATOM    276 HG22 ILE    16      68.652  39.702  39.055  1.00  0.00           H  
ATOM    277 HG23 ILE    16      69.408  38.132  38.577  1.00  0.00           H  
ATOM    278  CG1 ILE    16      67.580  36.766  37.449  1.00  0.00           C  
ATOM    279 HG12 ILE    16      68.322  36.072  37.845  1.00  0.00           H  
ATOM    280 HG13 ILE    16      66.667  36.170  37.445  1.00  0.00           H  
ATOM    281  CD1 ILE    16      67.841  36.996  35.946  1.00  0.00           C  
ATOM    282 HD11 ILE    16      68.694  37.632  35.707  1.00  0.00           H  
ATOM    283 HD12 ILE    16      68.079  36.084  35.400  1.00  0.00           H  
ATOM    284 HD13 ILE    16      66.909  37.294  35.465  1.00  0.00           H  
ATOM    285  C   ILE    16      67.263  38.480  40.853  1.00  0.00           C  
ATOM    286  O   ILE    16      68.166  38.200  41.626  1.00  0.00           O  
ATOM    287  N   THR    17      66.354  39.398  41.141  1.00  0.00           N  
ATOM    288  H   THR    17      65.603  39.544  40.483  1.00  0.00           H  
ATOM    289  CA  THR    17      66.495  40.424  42.207  1.00  0.00           C  
ATOM    290  HA  THR    17      67.532  40.757  42.173  1.00  0.00           H  
ATOM    291  CB  THR    17      65.759  41.655  41.919  1.00  0.00           C  
ATOM    292  HB  THR    17      64.695  41.433  42.006  1.00  0.00           H  
ATOM    293  CG2 THR    17      66.037  42.881  42.882  1.00  0.00           C  
ATOM    294 HG21 THR    17      65.509  43.795  42.613  1.00  0.00           H  
ATOM    295 HG22 THR    17      65.781  42.644  43.914  1.00  0.00           H  
ATOM    296 HG23 THR    17      67.089  43.150  42.782  1.00  0.00           H  
ATOM    297  OG1 THR    17      65.951  42.157  40.639  1.00  0.00           O  
ATOM    298  HG1 THR    17      65.382  41.633  40.071  1.00  0.00           H  
ATOM    299  C   THR    17      66.289  39.891  43.622  1.00  0.00           C  
ATOM    300  O   THR    17      66.953  40.323  44.556  1.00  0.00           O  
ATOM    301  N   HID    18      65.361  38.950  43.799  1.00  0.00           N  
ATOM    302  H   HID    18      64.786  38.591  43.050  1.00  0.00           H  
ATOM    303  CA  HID    18      65.381  38.221  45.065  1.00  0.00           C  
ATOM    304  HA  HID    18      65.365  38.866  45.944  1.00  0.00           H  
ATOM    305  CB  HID    18      64.141  37.339  45.169  1.00  0.00           C  
ATOM    306  HB2 HID    18      63.905  36.638  44.369  1.00  0.00           H  
ATOM    307  HB3 HID    18      64.381  36.795  46.083  1.00  0.00           H  
ATOM    308  CG  HID    18      62.807  38.018  45.473  1.00  0.00           C  
ATOM    309  ND1 HID    18      62.141  38.800  44.534  1.00  0.00           N  
ATOM    310  HD1 HID    18      62.554  39.031  43.642  1.00  0.00           H  
ATOM    311  CE1 HID    18      61.162  39.361  45.157  1.00  0.00           C  
ATOM    312  HE1 HID    18      60.386  40.007  44.774  1.00  0.00           H  
ATOM    313  NE2 HID    18      61.128  39.074  46.484  1.00  0.00           N  
ATOM    314  CD2 HID    18      62.202  38.240  46.673  1.00  0.00           C  
ATOM    315  HD2 HID    18      62.507  37.844  47.630  1.00  0.00           H  
ATOM    316  C   HID    18      66.703  37.404  45.208  1.00  0.00           C  
ATOM    317  O   HID    18      67.424  37.634  46.172  1.00  0.00           O  
ATOM    318  N   GLY    19      67.052  36.673  44.181  1.00  0.00           N  
ATOM    319  H   GLY    19      66.439  36.596  43.382  1.00  0.00           H  
ATOM    320  CA  GLY    19      68.303  35.929  44.211  1.00  0.00           C  
ATOM    321  HA2 GLY    19      68.175  35.032  44.816  1.00  0.00           H  
ATOM    322  HA3 GLY    19      68.281  35.577  43.180  1.00  0.00           H  
ATOM    323  C   GLY    19      69.595  36.642  44.556  1.00  0.00           C  
ATOM    324  O   GLY    19      70.296  36.096  45.368  1.00  0.00           O  
ATOM    325  N   ARG    20      69.748  37.899  44.128  1.00  0.00           N  
ATOM    326  H   ARG    20      69.046  38.317  43.534  1.00  0.00           H  
ATOM    327  CA  ARG    20      70.963  38.700  44.469  1.00  0.00           C  
ATOM    328  HA  ARG    20      71.817  38.062  44.242  1.00  0.00           H  
ATOM    329  CB  ARG    20      71.107  39.909  43.472  1.00  0.00           C  
ATOM    330  HB2 ARG    20      70.291  40.616  43.621  1.00  0.00           H  
ATOM    331  HB3 ARG    20      72.037  40.399  43.762  1.00  0.00           H  
ATOM    332  CG  ARG    20      71.355  39.513  41.980  1.00  0.00           C  
ATOM    333  HG2 ARG    20      72.320  39.009  41.928  1.00  0.00           H  
ATOM    334  HG3 ARG    20      70.637  38.750  41.677  1.00  0.00           H  
ATOM    335  CD  ARG    20      71.387  40.741  41.034  1.00  0.00           C  
ATOM    336  HD2 ARG    20      70.412  41.223  40.965  1.00  0.00           H  
ATOM    337  HD3 ARG    20      72.080  41.494  41.409  1.00  0.00           H  
ATOM    338  NE  ARG    20      71.651  40.440  39.712  1.00  0.00           N  
ATOM    339  HE  ARG    20      72.319  39.713  39.499  1.00  0.00           H  
ATOM    340  CZ  ARG    20      71.686  41.295  38.728  1.00  0.00           C  
ATOM    341  NH1 ARG    20      72.137  40.972  37.572  1.00  0.00           N  
ATOM    342 HH11 ARG    20      72.186  41.679  36.852  1.00  0.00           H  
ATOM    343 HH12 ARG    20      72.538  40.050  37.482  1.00  0.00           H  
ATOM    344  NH2 ARG    20      71.211  42.476  38.942  1.00  0.00           N  
ATOM    345 HH21 ARG    20      70.918  42.635  39.896  1.00  0.00           H  
ATOM    346 HH22 ARG    20      71.410  43.239  38.311  1.00  0.00           H  
ATOM    347  C   ARG    20      70.961  39.189  45.946  1.00  0.00           C  
ATOM    348  O   ARG    20      72.040  39.299  46.514  1.00  0.00           O  
ATOM    349  N   VAL    21      69.786  39.349  46.523  1.00  0.00           N  
ATOM    350  H   VAL    21      68.945  39.285  45.968  1.00  0.00           H  
ATOM    351  CA  VAL    21      69.684  39.652  47.957  1.00  0.00           C  
ATOM    352  HA  VAL    21      70.373  40.472  48.162  1.00  0.00           H  
ATOM    353  CB  VAL    21      68.295  40.298  48.355  1.00  0.00           C  
ATOM    354  HB  VAL    21      67.454  39.606  48.315  1.00  0.00           H  
ATOM    355  CG1 VAL    21      68.239  40.653  49.841  1.00  0.00           C  
ATOM    356 HG11 VAL    21      69.159  41.187  50.078  1.00  0.00           H  
ATOM    357 HG12 VAL    21      67.324  41.165  50.139  1.00  0.00           H  
ATOM    358 HG13 VAL    21      68.287  39.704  50.376  1.00  0.00           H  
ATOM    359  CG2 VAL    21      68.081  41.606  47.592  1.00  0.00           C  
ATOM    360 HG21 VAL    21      68.118  41.488  46.509  1.00  0.00           H  
ATOM    361 HG22 VAL    21      67.064  41.929  47.813  1.00  0.00           H  
ATOM    362 HG23 VAL    21      68.780  42.372  47.927  1.00  0.00           H  
ATOM    363  C   VAL    21      70.057  38.516  48.815  1.00  0.00           C  
ATOM    364  O   VAL    21      70.856  38.506  49.697  1.00  0.00           O  
ATOM    365  N   ALA    22      69.389  37.390  48.558  1.00  0.00           N  
ATOM    366  H   ALA    22      68.803  37.364  47.736  1.00  0.00           H  
ATOM    367  CA  ALA    22      69.565  36.053  49.133  1.00  0.00           C  
ATOM    368  HA  ALA    22      69.357  36.144  50.199  1.00  0.00           H  
ATOM    369  CB  ALA    22      68.548  35.147  48.493  1.00  0.00           C  
ATOM    370  HB1 ALA    22      68.489  34.152  48.933  1.00  0.00           H  
ATOM    371  HB2 ALA    22      67.582  35.603  48.713  1.00  0.00           H  
ATOM    372  HB3 ALA    22      68.649  35.288  47.417  1.00  0.00           H  
ATOM    373  C   ALA    22      70.926  35.417  48.981  1.00  0.00           C  
ATOM    374  O   ALA    22      71.372  34.655  49.900  1.00  0.00           O  
ATOM    375  N   MET    23      71.649  35.659  47.860  1.00  0.00           N  
ATOM    376  H   MET    23      71.133  36.055  47.088  1.00  0.00           H  
ATOM    377  CA  MET    23      73.045  35.411  47.680  1.00  0.00           C  
ATOM    378  HA  MET    23      73.340  34.370  47.807  1.00  0.00           H  
ATOM    379  CB  MET    23      73.506  35.800  46.278  1.00  0.00           C  
ATOM    380  HB2 MET    23      72.915  36.665  45.978  1.00  0.00           H  
ATOM    381  HB3 MET    23      74.523  36.193  46.261  1.00  0.00           H  
ATOM    382  CG  MET    23      73.349  34.555  45.411  1.00  0.00           C  
ATOM    383  HG2 MET    23      73.827  33.723  45.927  1.00  0.00           H  
ATOM    384  HG3 MET    23      72.273  34.387  45.372  1.00  0.00           H  
ATOM    385  SD  MET    23      74.105  34.483  43.663  1.00  0.00           S  
ATOM    386  CE  MET    23      73.046  35.760  42.955  1.00  0.00           C  
ATOM    387  HE1 MET    23      71.974  35.612  43.088  1.00  0.00           H  
ATOM    388  HE2 MET    23      73.431  36.674  43.407  1.00  0.00           H  
ATOM    389  HE3 MET    23      73.309  35.937  41.913  1.00  0.00           H  
ATOM    390  C   MET    23      73.909  36.172  48.787  1.00  0.00           C  
ATOM    391  O   MET    23      74.771  35.583  49.449  1.00  0.00           O  
ATOM    392  N   LEU    24      73.828  37.508  48.970  1.00  0.00           N  
ATOM    393  H   LEU    24      73.206  37.985  48.333  1.00  0.00           H  
ATOM    394  CA  LEU    24      74.408  38.181  50.091  1.00  0.00           C  
ATOM    395  HA  LEU    24      75.489  38.048  50.123  1.00  0.00           H  
ATOM    396  CB  LEU    24      74.249  39.641  49.681  1.00  0.00           C  
ATOM    397  HB2 LEU    24      73.232  39.880  49.371  1.00  0.00           H  
ATOM    398  HB3 LEU    24      74.437  40.250  50.565  1.00  0.00           H  
ATOM    399  CG  LEU    24      75.331  40.247  48.785  1.00  0.00           C  
ATOM    400  HG  LEU    24      75.417  39.587  47.922  1.00  0.00           H  
ATOM    401  CD1 LEU    24      74.947  41.669  48.280  1.00  0.00           C  
ATOM    402 HD11 LEU    24      74.116  41.563  47.583  1.00  0.00           H  
ATOM    403 HD12 LEU    24      74.605  42.249  49.138  1.00  0.00           H  
ATOM    404 HD13 LEU    24      75.743  42.096  47.670  1.00  0.00           H  
ATOM    405  CD2 LEU    24      76.650  40.317  49.444  1.00  0.00           C  
ATOM    406 HD21 LEU    24      77.393  40.662  48.725  1.00  0.00           H  
ATOM    407 HD22 LEU    24      76.545  40.951  50.325  1.00  0.00           H  
ATOM    408 HD23 LEU    24      76.942  39.328  49.795  1.00  0.00           H  
ATOM    409  C   LEU    24      73.931  37.771  51.480  1.00  0.00           C  
ATOM    410  O   LEU    24      74.729  37.894  52.474  1.00  0.00           O  
ATOM    411  N   ALA    25      72.702  37.309  51.632  1.00  0.00           N  
ATOM    412  H   ALA    25      72.092  37.386  50.831  1.00  0.00           H  
ATOM    413  CA  ALA    25      72.181  36.931  52.947  1.00  0.00           C  
ATOM    414  HA  ALA    25      72.589  37.613  53.694  1.00  0.00           H  
ATOM    415  CB  ALA    25      70.664  37.119  52.996  1.00  0.00           C  
ATOM    416  HB1 ALA    25      70.414  38.154  52.762  1.00  0.00           H  
ATOM    417  HB2 ALA    25      70.133  36.533  52.246  1.00  0.00           H  
ATOM    418  HB3 ALA    25      70.276  36.878  53.986  1.00  0.00           H  
ATOM    419  C   ALA    25      72.618  35.524  53.377  1.00  0.00           C  
ATOM    420  O   ALA    25      72.856  35.267  54.505  1.00  0.00           O  
ATOM    421  N   SER    26      72.770  34.599  52.391  1.00  0.00           N  
ATOM    422  H   SER    26      72.491  34.758  51.434  1.00  0.00           H  
ATOM    423  CA  SER    26      73.349  33.268  52.589  1.00  0.00           C  
ATOM    424  HA  SER    26      72.796  32.710  53.344  1.00  0.00           H  
ATOM    425  CB  SER    26      73.297  32.381  51.385  1.00  0.00           C  
ATOM    426  HB2 SER    26      73.753  32.864  50.521  1.00  0.00           H  
ATOM    427  HB3 SER    26      73.719  31.412  51.652  1.00  0.00           H  
ATOM    428  OG  SER    26      71.986  32.153  50.966  1.00  0.00           O  
ATOM    429  HG  SER    26      71.591  32.926  50.554  1.00  0.00           H  
ATOM    430  C   SER    26      74.792  33.430  53.140  1.00  0.00           C  
ATOM    431  O   SER    26      75.102  33.030  54.261  1.00  0.00           O  
ATOM    432  N   LEU    27      75.592  34.249  52.447  1.00  0.00           N  
ATOM    433  H   LEU    27      75.351  34.614  51.537  1.00  0.00           H  
ATOM    434  CA  LEU    27      76.957  34.503  53.053  1.00  0.00           C  
ATOM    435  HA  LEU    27      77.360  33.500  53.189  1.00  0.00           H  
ATOM    436  CB  LEU    27      77.825  35.199  52.015  1.00  0.00           C  
ATOM    437  HB2 LEU    27      77.738  34.693  51.054  1.00  0.00           H  
ATOM    438  HB3 LEU    27      77.419  36.208  51.945  1.00  0.00           H  
ATOM    439  CG  LEU    27      79.306  35.372  52.513  1.00  0.00           C  
ATOM    440  HG  LEU    27      79.328  36.114  53.310  1.00  0.00           H  
ATOM    441  CD1 LEU    27      79.919  34.045  53.081  1.00  0.00           C  
ATOM    442 HD11 LEU    27      81.003  34.147  53.138  1.00  0.00           H  
ATOM    443 HD12 LEU    27      79.514  33.875  54.079  1.00  0.00           H  
ATOM    444 HD13 LEU    27      79.644  33.184  52.472  1.00  0.00           H  
ATOM    445  CD2 LEU    27      80.077  35.695  51.256  1.00  0.00           C  
ATOM    446 HD21 LEU    27      81.139  35.555  51.459  1.00  0.00           H  
ATOM    447 HD22 LEU    27      79.667  35.274  50.338  1.00  0.00           H  
ATOM    448 HD23 LEU    27      79.880  36.767  51.221  1.00  0.00           H  
ATOM    449  C   LEU    27      76.975  35.314  54.388  1.00  0.00           C  
ATOM    450  O   LEU    27      77.619  34.896  55.344  1.00  0.00           O  
ATOM    451  N   GLY    28      76.159  36.310  54.561  1.00  0.00           N  
ATOM    452  H   GLY    28      75.705  36.691  53.743  1.00  0.00           H  
ATOM    453  CA  GLY    28      76.015  36.982  55.780  1.00  0.00           C  
ATOM    454  HA2 GLY    28      76.968  37.444  56.038  1.00  0.00           H  
ATOM    455  HA3 GLY    28      75.301  37.805  55.754  1.00  0.00           H  
ATOM    456  C   GLY    28      75.522  36.135  56.960  1.00  0.00           C  
ATOM    457  O   GLY    28      75.823  36.444  58.152  1.00  0.00           O  
ATOM    458  N   PHE    29      74.491  35.278  56.739  1.00  0.00           N  
ATOM    459  H   PHE    29      74.195  35.163  55.781  1.00  0.00           H  
ATOM    460  CA  PHE    29      73.952  34.366  57.806  1.00  0.00           C  
ATOM    461  HA  PHE    29      73.563  35.047  58.564  1.00  0.00           H  
ATOM    462  CB  PHE    29      72.770  33.671  57.203  1.00  0.00           C  
ATOM    463  HB2 PHE    29      72.043  34.373  56.794  1.00  0.00           H  
ATOM    464  HB3 PHE    29      72.898  32.985  56.366  1.00  0.00           H  
ATOM    465  CG  PHE    29      71.920  33.037  58.338  1.00  0.00           C  
ATOM    466  CD1 PHE    29      72.410  31.839  58.905  1.00  0.00           C  
ATOM    467  HD1 PHE    29      73.328  31.411  58.528  1.00  0.00           H  
ATOM    468  CE1 PHE    29      71.618  31.175  59.906  1.00  0.00           C  
ATOM    469  HE1 PHE    29      71.946  30.288  60.427  1.00  0.00           H  
ATOM    470  CZ  PHE    29      70.443  31.808  60.308  1.00  0.00           C  
ATOM    471  HZ  PHE    29      69.770  31.300  60.983  1.00  0.00           H  
ATOM    472  CE2 PHE    29      69.952  33.030  59.719  1.00  0.00           C  
ATOM    473  HE2 PHE    29      69.006  33.477  59.987  1.00  0.00           H  
ATOM    474  CD2 PHE    29      70.782  33.664  58.793  1.00  0.00           C  
ATOM    475  HD2 PHE    29      70.321  34.558  58.401  1.00  0.00           H  
ATOM    476  C   PHE    29      75.006  33.388  58.347  1.00  0.00           C  
ATOM    477  O   PHE    29      75.211  33.290  59.605  1.00  0.00           O  
ATOM    478  N   ILE    30      75.810  32.845  57.437  1.00  0.00           N  
ATOM    479  H   ILE    30      75.542  32.820  56.463  1.00  0.00           H  
ATOM    480  CA  ILE    30      76.979  31.979  57.749  1.00  0.00           C  
ATOM    481  HA  ILE    30      76.685  31.033  58.204  1.00  0.00           H  
ATOM    482  CB  ILE    30      77.706  31.671  56.448  1.00  0.00           C  
ATOM    483  HB  ILE    30      77.685  32.572  55.835  1.00  0.00           H  
ATOM    484  CG2 ILE    30      79.139  31.289  56.701  1.00  0.00           C  
ATOM    485 HG21 ILE    30      79.267  30.521  57.464  1.00  0.00           H  
ATOM    486 HG22 ILE    30      79.586  30.926  55.775  1.00  0.00           H  
ATOM    487 HG23 ILE    30      79.797  32.139  56.882  1.00  0.00           H  
ATOM    488  CG1 ILE    30      76.871  30.518  55.782  1.00  0.00           C  
ATOM    489 HG12 ILE    30      76.989  29.546  56.260  1.00  0.00           H  
ATOM    490 HG13 ILE    30      75.786  30.604  55.842  1.00  0.00           H  
ATOM    491  CD1 ILE    30      77.095  30.360  54.336  1.00  0.00           C  
ATOM    492 HD11 ILE    30      78.137  30.064  54.216  1.00  0.00           H  
ATOM    493 HD12 ILE    30      76.410  29.639  53.889  1.00  0.00           H  
ATOM    494 HD13 ILE    30      76.859  31.289  53.818  1.00  0.00           H  
ATOM    495  C   ILE    30      77.901  32.628  58.735  1.00  0.00           C  
ATOM    496  O   ILE    30      78.218  32.103  59.782  1.00  0.00           O  
ATOM    497  N   VAL    31      78.238  33.885  58.473  1.00  0.00           N  
ATOM    498  H   VAL    31      77.970  34.243  57.567  1.00  0.00           H  
ATOM    499  CA  VAL    31      79.081  34.648  59.350  1.00  0.00           C  
ATOM    500  HA  VAL    31      79.956  34.009  59.468  1.00  0.00           H  
ATOM    501  CB  VAL    31      79.531  36.028  58.792  1.00  0.00           C  
ATOM    502  HB  VAL    31      78.632  36.633  58.671  1.00  0.00           H  
ATOM    503  CG1 VAL    31      80.451  36.850  59.669  1.00  0.00           C  
ATOM    504 HG11 VAL    31      80.799  37.675  59.049  1.00  0.00           H  
ATOM    505 HG12 VAL    31      79.868  37.221  60.512  1.00  0.00           H  
ATOM    506 HG13 VAL    31      81.254  36.201  60.021  1.00  0.00           H  
ATOM    507  CG2 VAL    31      80.306  35.745  57.542  1.00  0.00           C  
ATOM    508 HG21 VAL    31      79.742  35.257  56.748  1.00  0.00           H  
ATOM    509 HG22 VAL    31      80.731  36.647  57.102  1.00  0.00           H  
ATOM    510 HG23 VAL    31      81.175  35.136  57.790  1.00  0.00           H  
ATOM    511  C   VAL    31      78.417  34.923  60.708  1.00  0.00           C  
ATOM    512  O   VAL    31      79.025  34.773  61.751  1.00  0.00           O  
ATOM    513  N   GLN    32      77.166  35.456  60.664  1.00  0.00           N  
ATOM    514  H   GLN    32      76.815  35.702  59.749  1.00  0.00           H  
ATOM    515  CA  GLN    32      76.453  35.917  61.805  1.00  0.00           C  
ATOM    516  HA  GLN    32      77.134  36.625  62.277  1.00  0.00           H  
ATOM    517  CB  GLN    32      75.185  36.646  61.230  1.00  0.00           C  
ATOM    518  HB2 GLN    32      75.472  37.554  60.700  1.00  0.00           H  
ATOM    519  HB3 GLN    32      74.673  35.966  60.549  1.00  0.00           H  
ATOM    520  CG  GLN    32      74.061  37.093  62.248  1.00  0.00           C  
ATOM    521  HG2 GLN    32      73.214  37.510  61.704  1.00  0.00           H  
ATOM    522  HG3 GLN    32      73.792  36.222  62.846  1.00  0.00           H  
ATOM    523  CD  GLN    32      74.463  38.134  63.272  1.00  0.00           C  
ATOM    524  OE1 GLN    32      75.657  38.296  63.448  1.00  0.00           O  
ATOM    525  NE2 GLN    32      73.658  38.933  63.912  1.00  0.00           N  
ATOM    526 HE21 GLN    32      74.016  39.643  64.535  1.00  0.00           H  
ATOM    527 HE22 GLN    32      72.654  38.861  63.832  1.00  0.00           H  
ATOM    528  C   GLN    32      76.130  34.758  62.782  1.00  0.00           C  
ATOM    529  O   GLN    32      76.119  35.037  63.966  1.00  0.00           O  
ATOM    530  N   GLU    33      75.983  33.558  62.254  1.00  0.00           N  
ATOM    531  H   GLU    33      75.898  33.426  61.257  1.00  0.00           H  
ATOM    532  CA  GLU    33      75.833  32.314  63.056  1.00  0.00           C  
ATOM    533  HA  GLU    33      75.024  32.435  63.777  1.00  0.00           H  
ATOM    534  CB  GLU    33      75.377  31.158  62.048  1.00  0.00           C  
ATOM    535  HB2 GLU    33      74.542  31.571  61.483  1.00  0.00           H  
ATOM    536  HB3 GLU    33      76.247  31.067  61.397  1.00  0.00           H  
ATOM    537  CG  GLU    33      75.098  29.885  62.846  1.00  0.00           C  
ATOM    538  HG2 GLU    33      74.998  29.038  62.168  1.00  0.00           H  
ATOM    539  HG3 GLU    33      75.987  29.626  63.422  1.00  0.00           H  
ATOM    540  CD  GLU    33      73.899  29.970  63.829  1.00  0.00           C  
ATOM    541  OE1 GLU    33      72.782  30.435  63.596  1.00  0.00           O  
ATOM    542  OE2 GLU    33      74.085  29.541  65.032  1.00  0.00           O  
ATOM    543  C   GLU    33      77.166  31.981  63.811  1.00  0.00           C  
ATOM    544  O   GLU    33      77.084  31.656  64.990  1.00  0.00           O  
ATOM    545  N   GLN    34      78.331  32.165  63.221  1.00  0.00           N  
ATOM    546  H   GLN    34      78.272  32.524  62.279  1.00  0.00           H  
ATOM    547  CA  GLN    34      79.580  32.113  64.037  1.00  0.00           C  
ATOM    548  HA  GLN    34      79.634  31.220  64.659  1.00  0.00           H  
ATOM    549  CB  GLN    34      80.724  32.021  62.914  1.00  0.00           C  
ATOM    550  HB2 GLN    34      80.530  31.133  62.313  1.00  0.00           H  
ATOM    551  HB3 GLN    34      80.601  32.782  62.143  1.00  0.00           H  
ATOM    552  CG  GLN    34      82.169  32.070  63.475  1.00  0.00           C  
ATOM    553  HG2 GLN    34      82.880  32.201  62.659  1.00  0.00           H  
ATOM    554  HG3 GLN    34      82.261  32.942  64.122  1.00  0.00           H  
ATOM    555  CD  GLN    34      82.619  30.853  64.281  1.00  0.00           C  
ATOM    556  OE1 GLN    34      81.942  29.816  64.448  1.00  0.00           O  
ATOM    557  NE2 GLN    34      83.832  30.834  64.723  1.00  0.00           N  
ATOM    558 HE21 GLN    34      84.113  30.089  65.344  1.00  0.00           H  
ATOM    559 HE22 GLN    34      84.435  31.611  64.492  1.00  0.00           H  
ATOM    560  C   GLN    34      79.831  33.368  65.030  1.00  0.00           C  
ATOM    561  O   GLN    34      80.200  33.187  66.194  1.00  0.00           O  
ATOM    562  N   LEU    35      79.598  34.598  64.630  1.00  0.00           N  
ATOM    563  H   LEU    35      79.300  34.641  63.666  1.00  0.00           H  
ATOM    564  CA  LEU    35      79.739  35.877  65.332  1.00  0.00           C  
ATOM    565  HA  LEU    35      80.567  35.732  66.027  1.00  0.00           H  
ATOM    566  CB  LEU    35      79.975  36.963  64.268  1.00  0.00           C  
ATOM    567  HB2 LEU    35      79.047  37.020  63.699  1.00  0.00           H  
ATOM    568  HB3 LEU    35      80.103  37.861  64.872  1.00  0.00           H  
ATOM    569  CG  LEU    35      81.142  36.849  63.306  1.00  0.00           C  
ATOM    570  HG  LEU    35      80.864  36.173  62.498  1.00  0.00           H  
ATOM    571  CD1 LEU    35      81.369  38.203  62.710  1.00  0.00           C  
ATOM    572 HD11 LEU    35      81.776  38.896  63.446  1.00  0.00           H  
ATOM    573 HD12 LEU    35      82.118  38.113  61.923  1.00  0.00           H  
ATOM    574 HD13 LEU    35      80.510  38.673  62.232  1.00  0.00           H  
ATOM    575  CD2 LEU    35      82.341  36.264  63.996  1.00  0.00           C  
ATOM    576 HD21 LEU    35      82.592  36.718  64.954  1.00  0.00           H  
ATOM    577 HD22 LEU    35      82.113  35.229  64.249  1.00  0.00           H  
ATOM    578 HD23 LEU    35      83.227  36.324  63.364  1.00  0.00           H  
ATOM    579  C   LEU    35      78.514  36.316  66.260  1.00  0.00           C  
ATOM    580  O   LEU    35      78.572  37.346  66.922  1.00  0.00           O  
ATOM    581  N   GLN    36      77.449  35.508  66.361  1.00  0.00           N  
ATOM    582  H   GLN    36      77.381  34.756  65.690  1.00  0.00           H  
ATOM    583  CA  GLN    36      76.446  35.731  67.394  1.00  0.00           C  
ATOM    584  HA  GLN    36      76.453  36.807  67.568  1.00  0.00           H  
ATOM    585  CB  GLN    36      75.032  35.292  66.988  1.00  0.00           C  
ATOM    586  HB2 GLN    36      74.309  35.660  67.716  1.00  0.00           H  
ATOM    587  HB3 GLN    36      74.727  35.812  66.080  1.00  0.00           H  
ATOM    588  CG  GLN    36      74.716  33.786  66.922  1.00  0.00           C  
ATOM    589  HG2 GLN    36      75.429  33.221  66.322  1.00  0.00           H  
ATOM    590  HG3 GLN    36      74.501  33.397  67.918  1.00  0.00           H  
ATOM    591  CD  GLN    36      73.368  33.428  66.258  1.00  0.00           C  
ATOM    592  OE1 GLN    36      72.636  32.506  66.599  1.00  0.00           O  
ATOM    593  NE2 GLN    36      72.963  34.143  65.242  1.00  0.00           N  
ATOM    594 HE21 GLN    36      72.044  34.011  64.847  1.00  0.00           H  
ATOM    595 HE22 GLN    36      73.510  34.929  64.920  1.00  0.00           H  
ATOM    596  C   GLN    36      76.758  35.103  68.736  1.00  0.00           C  
ATOM    597  O   GLN    36      77.757  34.453  68.898  1.00  0.00           O  
ATOM    598  N   ASP    37      75.884  35.274  69.686  1.00  0.00           N  
ATOM    599  H   ASP    37      75.119  35.877  69.420  1.00  0.00           H  
ATOM    600  CA  ASP    37      75.860  34.525  70.921  1.00  0.00           C  
ATOM    601  HA  ASP    37      76.051  33.482  70.669  1.00  0.00           H  
ATOM    602  CB  ASP    37      76.880  35.006  71.973  1.00  0.00           C  
ATOM    603  HB2 ASP    37      77.803  35.113  71.403  1.00  0.00           H  
ATOM    604  HB3 ASP    37      76.646  36.053  72.165  1.00  0.00           H  
ATOM    605  CG  ASP    37      77.178  34.124  73.150  1.00  0.00           C  
ATOM    606  OD1 ASP    37      78.071  34.515  73.945  1.00  0.00           O  
ATOM    607  OD2 ASP    37      76.618  33.074  73.295  1.00  0.00           O  
ATOM    608  C   ASP    37      74.408  34.620  71.505  1.00  0.00           C  
ATOM    609  O   ASP    37      74.136  34.623  72.708  1.00  0.00           O  
ATOM    610  N   TYR    38      73.451  34.696  70.609  1.00  0.00           N  
ATOM    611  H   TYR    38      73.691  34.551  69.638  1.00  0.00           H  
ATOM    612  CA  TYR    38      72.006  35.053  70.860  1.00  0.00           C  
ATOM    613  HA  TYR    38      71.653  34.306  71.571  1.00  0.00           H  
ATOM    614  CB  TYR    38      71.992  36.461  71.420  1.00  0.00           C  
ATOM    615  HB2 TYR    38      70.930  36.673  71.545  1.00  0.00           H  
ATOM    616  HB3 TYR    38      72.485  36.608  72.381  1.00  0.00           H  
ATOM    617  CG  TYR    38      72.615  37.512  70.491  1.00  0.00           C  
ATOM    618  CD1 TYR    38      71.977  38.102  69.355  1.00  0.00           C  
ATOM    619  HD1 TYR    38      70.919  37.920  69.235  1.00  0.00           H  
ATOM    620  CE1 TYR    38      72.793  38.830  68.440  1.00  0.00           C  
ATOM    621  HE1 TYR    38      72.377  39.201  67.516  1.00  0.00           H  
ATOM    622  CZ  TYR    38      74.094  39.183  68.767  1.00  0.00           C  
ATOM    623  OH  TYR    38      74.741  40.168  68.062  1.00  0.00           O  
ATOM    624  HH  TYR    38      74.402  40.449  67.208  1.00  0.00           H  
ATOM    625  CE2 TYR    38      74.694  38.702  69.916  1.00  0.00           C  
ATOM    626  HE2 TYR    38      75.572  39.201  70.300  1.00  0.00           H  
ATOM    627  CD2 TYR    38      73.929  37.882  70.759  1.00  0.00           C  
ATOM    628  HD2 TYR    38      74.337  37.584  71.714  1.00  0.00           H  
ATOM    629  C   TYR    38      71.116  34.797  69.592  1.00  0.00           C  
ATOM    630  O   TYR    38      71.597  34.669  68.420  1.00  0.00           O  
ATOM    631  N   SER    39      69.809  34.556  69.819  1.00  0.00           N  
ATOM    632  H   SER    39      69.502  34.748  70.762  1.00  0.00           H  
ATOM    633  CA  SER    39      68.739  34.159  68.889  1.00  0.00           C  
ATOM    634  HA  SER    39      69.033  33.287  68.305  1.00  0.00           H  
ATOM    635  CB  SER    39      67.528  33.766  69.712  1.00  0.00           C  
ATOM    636  HB2 SER    39      66.821  33.239  69.071  1.00  0.00           H  
ATOM    637  HB3 SER    39      67.892  33.076  70.474  1.00  0.00           H  
ATOM    638  OG  SER    39      66.997  34.872  70.392  1.00  0.00           O  
ATOM    639  HG  SER    39      67.297  34.829  71.303  1.00  0.00           H  
ATOM    640  C   SER    39      68.488  35.365  67.948  1.00  0.00           C  
ATOM    641  O   SER    39      68.851  36.511  68.245  1.00  0.00           O  
ATOM    642  N   LEU    40      68.082  35.040  66.739  1.00  0.00           N  
ATOM    643  H   LEU    40      67.843  34.080  66.535  1.00  0.00           H  
ATOM    644  CA  LEU    40      67.669  36.018  65.722  1.00  0.00           C  
ATOM    645  HA  LEU    40      68.477  36.682  65.414  1.00  0.00           H  
ATOM    646  CB  LEU    40      67.251  35.216  64.526  1.00  0.00           C  
ATOM    647  HB2 LEU    40      68.159  34.793  64.097  1.00  0.00           H  
ATOM    648  HB3 LEU    40      66.564  34.399  64.744  1.00  0.00           H  
ATOM    649  CG  LEU    40      66.677  36.202  63.442  1.00  0.00           C  
ATOM    650  HG  LEU    40      65.859  36.712  63.950  1.00  0.00           H  
ATOM    651  CD1 LEU    40      67.675  37.203  63.018  1.00  0.00           C  
ATOM    652 HD11 LEU    40      67.914  37.847  63.863  1.00  0.00           H  
ATOM    653 HD12 LEU    40      68.577  36.778  62.576  1.00  0.00           H  
ATOM    654 HD13 LEU    40      67.281  37.816  62.207  1.00  0.00           H  
ATOM    655  CD2 LEU    40      66.072  35.465  62.264  1.00  0.00           C  
ATOM    656 HD21 LEU    40      66.878  34.942  61.750  1.00  0.00           H  
ATOM    657 HD22 LEU    40      65.265  34.807  62.589  1.00  0.00           H  
ATOM    658 HD23 LEU    40      65.602  36.221  61.635  1.00  0.00           H  
ATOM    659  C   LEU    40      66.595  36.980  66.304  1.00  0.00           C  
ATOM    660  O   LEU    40      66.598  38.180  66.043  1.00  0.00           O  
ATOM    661  N   PHE    41      65.826  36.516  67.224  1.00  0.00           N  
ATOM    662  H   PHE    41      65.987  35.543  67.441  1.00  0.00           H  
ATOM    663  CA  PHE    41      64.775  37.243  68.069  1.00  0.00           C  
ATOM    664  HA  PHE    41      64.215  37.834  67.345  1.00  0.00           H  
ATOM    665  CB  PHE    41      63.980  36.242  68.830  1.00  0.00           C  
ATOM    666  HB2 PHE    41      64.729  35.704  69.413  1.00  0.00           H  
ATOM    667  HB3 PHE    41      63.384  36.810  69.544  1.00  0.00           H  
ATOM    668  CG  PHE    41      63.286  35.170  67.957  1.00  0.00           C  
ATOM    669  CD1 PHE    41      61.955  35.339  67.614  1.00  0.00           C  
ATOM    670  HD1 PHE    41      61.446  36.240  67.921  1.00  0.00           H  
ATOM    671  CE1 PHE    41      61.184  34.356  66.992  1.00  0.00           C  
ATOM    672  HE1 PHE    41      60.191  34.551  66.615  1.00  0.00           H  
ATOM    673  CZ  PHE    41      61.760  33.135  66.731  1.00  0.00           C  
ATOM    674  HZ  PHE    41      61.214  32.362  66.210  1.00  0.00           H  
ATOM    675  CE2 PHE    41      63.098  32.904  67.168  1.00  0.00           C  
ATOM    676  HE2 PHE    41      63.420  31.879  67.056  1.00  0.00           H  
ATOM    677  CD2 PHE    41      63.915  33.949  67.702  1.00  0.00           C  
ATOM    678  HD2 PHE    41      64.873  33.675  68.118  1.00  0.00           H  
ATOM    679  C   PHE    41      65.482  38.299  68.948  1.00  0.00           C  
ATOM    680  O   PHE    41      65.094  39.421  68.873  1.00  0.00           O  
ATOM    681  N   TYR    42      66.582  37.890  69.562  1.00  0.00           N  
ATOM    682  H   TYR    42      66.921  36.947  69.437  1.00  0.00           H  
ATOM    683  CA  TYR    42      67.468  38.815  70.269  1.00  0.00           C  
ATOM    684  HA  TYR    42      66.789  39.423  70.867  1.00  0.00           H  
ATOM    685  CB  TYR    42      68.479  38.022  71.113  1.00  0.00           C  
ATOM    686  HB2 TYR    42      68.667  37.000  70.784  1.00  0.00           H  
ATOM    687  HB3 TYR    42      69.505  38.375  71.008  1.00  0.00           H  
ATOM    688  CG  TYR    42      68.145  37.818  72.619  1.00  0.00           C  
ATOM    689  CD1 TYR    42      68.879  38.370  73.686  1.00  0.00           C  
ATOM    690  HD1 TYR    42      69.769  38.972  73.573  1.00  0.00           H  
ATOM    691  CE1 TYR    42      68.489  38.203  75.007  1.00  0.00           C  
ATOM    692  HE1 TYR    42      69.119  38.509  75.830  1.00  0.00           H  
ATOM    693  CZ  TYR    42      67.361  37.324  75.283  1.00  0.00           C  
ATOM    694  OH  TYR    42      67.043  36.985  76.537  1.00  0.00           O  
ATOM    695  HH  TYR    42      66.655  36.107  76.568  1.00  0.00           H  
ATOM    696  CE2 TYR    42      66.579  36.854  74.199  1.00  0.00           C  
ATOM    697  HE2 TYR    42      65.720  36.259  74.475  1.00  0.00           H  
ATOM    698  CD2 TYR    42      67.034  37.012  72.874  1.00  0.00           C  
ATOM    699  HD2 TYR    42      66.446  36.506  72.122  1.00  0.00           H  
ATOM    700  C   TYR    42      68.219  39.826  69.336  1.00  0.00           C  
ATOM    701  O   TYR    42      68.564  40.944  69.799  1.00  0.00           O  
ATOM    702  N   ASN    43      68.384  39.601  68.024  1.00  0.00           N  
ATOM    703  H   ASN    43      68.160  38.681  67.670  1.00  0.00           H  
ATOM    704  CA  ASN    43      69.020  40.568  67.117  1.00  0.00           C  
ATOM    705  HA  ASN    43      69.794  41.120  67.650  1.00  0.00           H  
ATOM    706  CB  ASN    43      69.688  39.758  65.961  1.00  0.00           C  
ATOM    707  HB2 ASN    43      70.225  38.931  66.426  1.00  0.00           H  
ATOM    708  HB3 ASN    43      68.957  39.290  65.301  1.00  0.00           H  
ATOM    709  CG  ASN    43      70.577  40.667  65.123  1.00  0.00           C  
ATOM    710  OD1 ASN    43      71.157  41.686  65.465  1.00  0.00           O  
ATOM    711  ND2 ASN    43      70.693  40.280  63.842  1.00  0.00           N  
ATOM    712 HD21 ASN    43      71.193  40.831  63.160  1.00  0.00           H  
ATOM    713 HD22 ASN    43      70.260  39.418  63.542  1.00  0.00           H  
ATOM    714  C   ASN    43      68.050  41.550  66.573  1.00  0.00           C  
ATOM    715  O   ASN    43      68.337  42.785  66.568  1.00  0.00           O  
ATOM    716  N   PHE    44      66.766  41.205  66.161  1.00  0.00           N  
ATOM    717  H   PHE    44      66.519  40.226  66.152  1.00  0.00           H  
ATOM    718  CA  PHE    44      65.723  42.176  65.914  1.00  0.00           C  
ATOM    719  HA  PHE    44      66.085  42.883  65.168  1.00  0.00           H  
ATOM    720  CB  PHE    44      64.486  41.470  65.434  1.00  0.00           C  
ATOM    721  HB2 PHE    44      64.695  41.087  64.435  1.00  0.00           H  
ATOM    722  HB3 PHE    44      64.324  40.588  66.053  1.00  0.00           H  
ATOM    723  CG  PHE    44      63.279  42.342  65.308  1.00  0.00           C  
ATOM    724  CD1 PHE    44      62.963  43.068  64.163  1.00  0.00           C  
ATOM    725  HD1 PHE    44      63.667  43.051  63.344  1.00  0.00           H  
ATOM    726  CE1 PHE    44      61.904  44.013  64.185  1.00  0.00           C  
ATOM    727  HE1 PHE    44      61.935  44.745  63.391  1.00  0.00           H  
ATOM    728  CZ  PHE    44      60.979  44.043  65.262  1.00  0.00           C  
ATOM    729  HZ  PHE    44      60.218  44.797  65.404  1.00  0.00           H  
ATOM    730  CE2 PHE    44      61.162  43.154  66.298  1.00  0.00           C  
ATOM    731  HE2 PHE    44      60.470  43.136  67.127  1.00  0.00           H  
ATOM    732  CD2 PHE    44      62.261  42.291  66.289  1.00  0.00           C  
ATOM    733  HD2 PHE    44      62.431  41.510  67.015  1.00  0.00           H  
ATOM    734  C   PHE    44      65.476  43.031  67.267  1.00  0.00           C  
ATOM    735  O   PHE    44      65.367  44.211  67.317  1.00  0.00           O  
ATOM    736  N   ASP    45      65.344  42.374  68.441  1.00  0.00           N  
ATOM    737  H   ASP    45      65.454  41.370  68.437  1.00  0.00           H  
ATOM    738  CA  ASP    45      64.963  42.973  69.702  1.00  0.00           C  
ATOM    739  HA  ASP    45      64.115  43.638  69.540  1.00  0.00           H  
ATOM    740  CB  ASP    45      64.527  41.921  70.732  1.00  0.00           C  
ATOM    741  HB2 ASP    45      63.802  41.264  70.251  1.00  0.00           H  
ATOM    742  HB3 ASP    45      65.469  41.483  71.061  1.00  0.00           H  
ATOM    743  CG  ASP    45      63.717  42.617  71.859  1.00  0.00           C  
ATOM    744  OD1 ASP    45      62.718  43.334  71.657  1.00  0.00           O  
ATOM    745  OD2 ASP    45      64.215  42.510  72.997  1.00  0.00           O  
ATOM    746  C   ASP    45      66.150  43.800  70.272  1.00  0.00           C  
ATOM    747  O   ASP    45      65.998  44.801  71.004  1.00  0.00           O  
ATOM    748  N   GLY    46      67.371  43.466  69.934  1.00  0.00           N  
ATOM    749  H   GLY    46      67.575  42.634  69.399  1.00  0.00           H  
ATOM    750  CA  GLY    46      68.583  44.177  70.250  1.00  0.00           C  
ATOM    751  HA2 GLY    46      68.770  44.383  71.304  1.00  0.00           H  
ATOM    752  HA3 GLY    46      69.439  43.525  70.075  1.00  0.00           H  
ATOM    753  C   GLY    46      68.722  45.444  69.388  1.00  0.00           C  
ATOM    754  O   GLY    46      69.161  46.473  69.952  1.00  0.00           O  
ATOM    755  N   GLN    47      68.244  45.338  68.100  1.00  0.00           N  
ATOM    756  H   GLN    47      67.873  44.478  67.720  1.00  0.00           H  
ATOM    757  CA  GLN    47      68.129  46.545  67.278  1.00  0.00           C  
ATOM    758  HA  GLN    47      69.049  47.129  67.307  1.00  0.00           H  
ATOM    759  CB  GLN    47      67.994  45.982  65.844  1.00  0.00           C  
ATOM    760  HB2 GLN    47      69.008  45.764  65.511  1.00  0.00           H  
ATOM    761  HB3 GLN    47      67.258  45.185  65.735  1.00  0.00           H  
ATOM    762  CG  GLN    47      67.634  47.141  64.880  1.00  0.00           C  
ATOM    763  HG2 GLN    47      66.598  47.446  65.032  1.00  0.00           H  
ATOM    764  HG3 GLN    47      68.347  47.950  65.042  1.00  0.00           H  
ATOM    765  CD  GLN    47      67.667  46.663  63.449  1.00  0.00           C  
ATOM    766  OE1 GLN    47      67.584  45.514  63.126  1.00  0.00           O  
ATOM    767  NE2 GLN    47      67.636  47.478  62.459  1.00  0.00           N  
ATOM    768 HE21 GLN    47      67.917  47.115  61.560  1.00  0.00           H  
ATOM    769 HE22 GLN    47      68.025  48.403  62.571  1.00  0.00           H  
ATOM    770  C   GLN    47      67.069  47.495  67.784  1.00  0.00           C  
ATOM    771  O   GLN    47      67.381  48.669  67.805  1.00  0.00           O  
ATOM    772  N   ILE    48      65.878  46.980  68.201  1.00  0.00           N  
ATOM    773  H   ILE    48      65.675  45.993  68.129  1.00  0.00           H  
ATOM    774  CA  ILE    48      64.895  47.892  68.895  1.00  0.00           C  
ATOM    775  HA  ILE    48      64.780  48.766  68.255  1.00  0.00           H  
ATOM    776  CB  ILE    48      63.596  47.160  69.019  1.00  0.00           C  
ATOM    777  HB  ILE    48      63.844  46.287  69.623  1.00  0.00           H  
ATOM    778  CG2 ILE    48      62.378  47.846  69.775  1.00  0.00           C  
ATOM    779 HG21 ILE    48      61.486  47.222  69.834  1.00  0.00           H  
ATOM    780 HG22 ILE    48      62.629  48.046  70.816  1.00  0.00           H  
ATOM    781 HG23 ILE    48      62.057  48.709  69.190  1.00  0.00           H  
ATOM    782  CG1 ILE    48      63.019  46.628  67.627  1.00  0.00           C  
ATOM    783 HG12 ILE    48      63.712  45.859  67.287  1.00  0.00           H  
ATOM    784 HG13 ILE    48      62.012  46.288  67.869  1.00  0.00           H  
ATOM    785  CD1 ILE    48      62.810  47.750  66.679  1.00  0.00           C  
ATOM    786 HD11 ILE    48      62.378  47.273  65.799  1.00  0.00           H  
ATOM    787 HD12 ILE    48      62.089  48.462  67.081  1.00  0.00           H  
ATOM    788 HD13 ILE    48      63.793  48.132  66.404  1.00  0.00           H  
ATOM    789  C   ILE    48      65.373  48.500  70.242  1.00  0.00           C  
ATOM    790  O   ILE    48      65.081  49.619  70.609  1.00  0.00           O  
ATOM    791  N   SER    49      66.219  47.759  71.004  1.00  0.00           N  
ATOM    792  H   SER    49      66.643  46.918  70.638  1.00  0.00           H  
ATOM    793  CA  SER    49      66.608  48.174  72.362  1.00  0.00           C  
ATOM    794  HA  SER    49      65.835  48.751  72.870  1.00  0.00           H  
ATOM    795  CB  SER    49      66.921  46.930  73.242  1.00  0.00           C  
ATOM    796  HB2 SER    49      67.802  46.411  72.865  1.00  0.00           H  
ATOM    797  HB3 SER    49      67.313  47.209  74.220  1.00  0.00           H  
ATOM    798  OG  SER    49      65.784  46.144  73.223  1.00  0.00           O  
ATOM    799  HG  SER    49      65.838  45.760  72.345  1.00  0.00           H  
ATOM    800  C   SER    49      67.769  49.140  72.528  1.00  0.00           C  
ATOM    801  O   SER    49      67.830  49.634  73.660  1.00  0.00           O  
ATOM    802  N   GLY    50      68.457  49.560  71.458  1.00  0.00           N  
ATOM    803  H   GLY    50      68.292  49.123  70.563  1.00  0.00           H  
ATOM    804  CA  GLY    50      69.201  50.840  71.507  1.00  0.00           C  
ATOM    805  HA2 GLY    50      68.549  51.693  71.697  1.00  0.00           H  
ATOM    806  HA3 GLY    50      69.872  50.812  72.366  1.00  0.00           H  
ATOM    807  C   GLY    50      69.899  51.138  70.206  1.00  0.00           C  
ATOM    808  O   GLY    50      69.399  50.833  69.115  1.00  0.00           O  
ATOM    809  N   PRO    51      71.113  51.683  70.300  1.00  0.00           N  
ATOM    810  CD  PRO    51      71.967  51.982  71.532  1.00  0.00           C  
ATOM    811  HD2 PRO    51      72.055  51.070  72.123  1.00  0.00           H  
ATOM    812  HD3 PRO    51      71.529  52.878  71.972  1.00  0.00           H  
ATOM    813  CG  PRO    51      73.335  52.311  70.932  1.00  0.00           C  
ATOM    814  HG2 PRO    51      73.913  51.387  70.914  1.00  0.00           H  
ATOM    815  HG3 PRO    51      73.715  53.192  71.450  1.00  0.00           H  
ATOM    816  CB  PRO    51      73.126  52.766  69.524  1.00  0.00           C  
ATOM    817  HB2 PRO    51      74.030  52.676  68.921  1.00  0.00           H  
ATOM    818  HB3 PRO    51      72.859  53.823  69.532  1.00  0.00           H  
ATOM    819  CA  PRO    51      71.974  51.846  69.129  1.00  0.00           C  
ATOM    820  HA  PRO    51      71.354  52.343  68.382  1.00  0.00           H  
ATOM    821  C   PRO    51      72.431  50.608  68.411  1.00  0.00           C  
ATOM    822  O   PRO    51      72.269  49.503  68.918  1.00  0.00           O  
ATOM    823  N   ALA    52      73.147  50.860  67.275  1.00  0.00           N  
ATOM    824  H   ALA    52      73.155  51.785  66.869  1.00  0.00           H  
ATOM    825  CA  ALA    52      73.843  49.810  66.536  1.00  0.00           C  
ATOM    826  HA  ALA    52      73.157  48.976  66.393  1.00  0.00           H  
ATOM    827  CB  ALA    52      74.247  50.507  65.190  1.00  0.00           C  
ATOM    828  HB1 ALA    52      74.785  51.439  65.367  1.00  0.00           H  
ATOM    829  HB2 ALA    52      74.874  49.936  64.505  1.00  0.00           H  
ATOM    830  HB3 ALA    52      73.341  50.802  64.661  1.00  0.00           H  
ATOM    831  C   ALA    52      75.122  49.384  67.273  1.00  0.00           C  
ATOM    832  O   ALA    52      76.038  50.114  67.795  1.00  0.00           O  
ATOM    833  N   ILE    53      75.086  48.117  67.415  1.00  0.00           N  
ATOM    834  H   ILE    53      74.303  47.712  66.923  1.00  0.00           H  
ATOM    835  CA  ILE    53      76.132  47.250  67.974  1.00  0.00           C  
ATOM    836  HA  ILE    53      76.786  47.917  68.535  1.00  0.00           H
[truncated: 1,260,916 more chars]
