# Supplementary material for: Structure of the stress-related LHCSR1 complex determined by an integrated computational strategy
Source: Commun Biol. 2022 Feb 17;5:145. doi: 10.1038/s42003-022-03083-8 (PMC8854571; doi:10.1038/s42003-022-03083-8)
Supplement: Supplementary file 5 — Supplementary Data 2 [file 42003_2022_3083_MOESM5_ESM.csv › Figure3.csv]

		603-609 dist.	603-609 phi_yx.	603-609 phi_zx.	611-612 dist.	611-612 phi_yx.	611-612 phi_zx.	602-603 dist.	602-603 phi_yx.	602-603 phi_zx.
LHCSR	0	9.7368	-12.0702	8.339	10.0016	-21.5619	-3.4606	11.8673	-32.343	19.9852
LHCSR	1	9.5548	-10.1092	8.9297	10.0034	-27.9275	-7.1617	11.8499	-26.7607	22.7003
LHCSR	2	9.5513	-12.4866	10.1223	10.0356	-21.735	-0.2645	11.6771	-25.35	19.3331
LHCSR	3	9.7053	-15.0245	4.4475	10.4352	-20.1696	-6.1382	11.9232	-33.3225	16.5673
LHCSR	4	9.7863	-14.7981	3.0167	10.0035	-25.6934	1.8574	11.8225	-32.0328	17.3502
LHCSR	5	9.3464	-16.7226	8.212	9.7424	-24.6191	-0.033	11.7647	-26.8625	19.5667
LHCSR	6	9.4594	-13.6492	5.759	9.6178	-28.4461	-6.4298	11.6307	-27.0288	17.4457
LHCSR	7	9.75	-13.6811	9.0239	10.1147	-25.622	-1.0766	11.4544	-30.4469	22.2094
LHCSR	8	9.2657	-15.3668	8.6014	10.0995	-22.2065	-0.3229	11.9051	-26.9242	12.6644
LHCSR	9	10.0586	-15.0819	15.8456	10.4668	-26.7564	0.7206	11.6515	-26.6827	20.621
LHCSR	10	9.4131	-11.9126	11.5864	10.0071	-26.8615	0.4259	11.8967	-23.6192	13.6184
LHCSR	11	9.502	-15.4594	8.1069	10.4125	-20.6166	3.5484	11.8057	-31.4298	16.907
LHCSR	12	9.6131	-13.7797	9.5339	10.1258	-26.0852	2.9963	11.5427	-21.9204	21.9461
LHCSR	13	9.488	-11.2624	9.7588	9.9569	-30.2244	3.5704	11.6323	-24.7209	18.4156
LHCSR	14	10.0701	-12.9045	12.0368	10.1539	-32.8733	-3.1745	11.2536	-28.9653	19.5522
LHCSR	15	9.8283	-11.5029	6.2349	9.8785	-27.7247	-4.7571	11.5413	-27.3714	15.3491
LHCSR	16	9.9379	-13.8771	15.0438	9.8171	-27.109	-6.1247	11.495	-25.0674	18.0015
LHCSR	17	9.6955	-15.7036	15.9905	9.9227	-24.7217	-4.9411	11.4021	-22.0605	27.4981
LHCSR	18	9.7681	-12.885	9.8006	10.1867	-27.4382	-5.0293	11.9559	-30.527	22.5151
LHCSR	19	9.8472	-10.9	3.3953	9.8585	-32.1143	-5.2554	11.3565	-28.4328	9.0668
LHCSR	20	9.7173	-12.1291	9.1386	10.286	-26.4682	-8.0331	11.9866	-26.4653	16.4011
LHCSR	21	9.4732	-11.7097	7.3406	9.7737	-31.6308	-12.7329	11.4379	-25.6561	14.578
LHCSR	22	9.5161	-14.1316	10.816	10.2198	-24.8629	-6.0866	11.3251	-31.7551	16.7512
LHCSR	23	9.6272	-10.7646	9.3251	10.0881	-21.8322	-10.053	11.7056	-24.481	16.3433
LHCSR	24	9.989	-5.9132	5.81	9.754	-24.0181	2.7715	10.841	-25.3747	11.2176
LHCSR	25	9.6273	-13.7491	8.5024	9.8488	-21.5391	-7.3873	11.5994	-25.5695	19.5686
LHCSR	26	9.436	-15.6561	6.6573	9.8796	-24.1794	-9.5283	11.745	-27.9207	18.1243
LHCSR	27	9.4341	-12.0393	9.5134	10.1875	-28.209	-6.2463	12.1355	-28.326	18.5494
LHCSR	28	9.5433	-10.1659	8.6272	9.8733	-27.4609	-7.7037	11.4576	-25.6147	13.7903
LHCSR	29	9.5686	-11.9761	5.3924	10.0967	-34.1717	-8.1424	11.6642	-26.9264	18.2966
LHCSR	30	9.5405	-17.8069	6.5732	10.0123	-29.554	-6.1527	11.5942	-24.9467	20.7169
LHCSR	31	9.3683	-15.5121	6.0485	9.8338	-26.5977	-3.622	11.8009	-29.4678	15.0203
LHCSR	32	9.47	-15.7801	9.8967	9.9141	-24.0291	-10.7892	12.0396	-32.4999	23.4946
LHCSR	33	9.5409	-7.6587	4.7127	9.785	-29.6587	-10.4267	11.8819	-23.4895	17.3871
LHCSR	34	9.3074	-10.7147	2.217	9.1955	-35.0885	-7.5145	11.6782	-31.7542	19.4144
LHCSR	35	9.5027	-13.4547	8.2378	10.339	-29.6354	-5.4362	11.5756	-28.4097	20.9366
LHCSR	36	9.5879	-10.0198	7.6224	10.118	-25.9789	-13.5404	11.7154	-24.4163	12.0325
LHCSR	37	9.6257	-11.8008	3.1461	10.1412	-29.9561	-14.2751	11.5221	-32.6609	19.2553
LHCSR	38	9.44	-10.9774	4.6557	9.6478	-27.6321	-6.5506	11.5693	-29.4069	14.9586
LHCSR	39	9.8826	-12.9605	13.664	9.9264	-25.3543	1.8766	11.5279	-23.5465	24.0034
LHCSR	40	9.6599	-15.1731	1.0721	10.297	-27.3556	-10.7666	11.7043	-36.0132	11.0523
LHCSR	41	10.1312	-11.7992	6.7832	9.8407	-27.0591	-9.615	11.7482	-26.7984	23.93
LHCSR	42	9.9266	-10.0412	14.9374	9.8052	-25.7934	-8.7807	11.4331	-28.6399	20.6928
LHCSR	43	9.574	-12.2	10.725	10.3081	-27.9409	-12.3332	11.5838	-30.2479	15.2612
LHCSR	44	9.4968	-12.3088	11.155	9.9037	-30.5596	-7.9455	11.8272	-26.7789	12.7698
LHCSR	45	9.3595	-14.6715	7.0915	10.0098	-22.2798	-3.8621	11.5748	-27.5695	19.7754
LHCSR	46	9.298	-18.3319	13.7536	10.4239	-24.9557	-4.2935	11.5978	-33.3431	24.9534
LHCSR	47	9.7987	-9.9385	8.971	10.1851	-23.1085	-9.2927	11.787	-28.258	14.9966
LHCSR	48	9.9116	-9.9509	8.7383	10.2449	-22.4814	-11.0587	11.5742	-30.0662	13.9962
LHCSR	49	9.7853	-5.5883	8.836	10.2437	-17.4873	-4.2646	11.4888	-24.734	16.179
LHCSR	50	9.0997	-6.6236	13.2921	10.4387	-17.9084	-6.5565	11.9324	-26.5575	21.4861
LHCSR	51	9.6044	-9.2551	8.0133	10.041	-21.257	-13.5483	11.3983	-28.7454	13.688
LHCSR	52	9.4727	-12.182	10.4315	10.0349	-21.3029	-10.0332	11.6069	-32.5143	13.1712
LHCSR	53	9.3346	-9.8195	8.9651	10.3453	-17.4625	-4.5268	11.6857	-31.7184	17.5361
LHCSR	54	9.4615	-8.509	12.7063	10.0303	-29.1122	-12.4917	11.6428	-34.4432	23.2015
LHCSR	55	10.0667	-12.4666	4.4548	10.1657	-23.0812	-12.9622	11.522	-33.7845	15.5308
LHCSR	56	9.8458	-8.446	7.7366	10.3659	-22.7199	-13.8534	11.3553	-27.9776	12.8774
LHCSR	57	9.6394	-7.7577	6.0362	10.1723	-18.2122	-13.1894	11.3546	-24.7785	13.111
LHCSR	58	9.6865	-7.4004	6.6583	10.4981	-21.0793	-17.0208	11.782	-26.1756	18.5174
LHCSR	59	9.9885	-9.6164	9.3515	10.2247	-18.8236	-16.2235	11.7938	-28.775	17.57
LHCSR	60	9.3282	-12.6422	8.2459	10.2619	-21.7575	-7.1287	11.7976	-32.9447	15.6284
LHCSR	61	9.5498	-10.9034	13.1812	10.3115	-20.9298	-15.2281	11.5516	-25.7395	18.1436
LHCSR	62	9.5131	-11.9684	4.7693	10.2535	-21.98	-9.2291	12.0095	-32.6373	10.939
LHCSR	63	9.6681	-5.7503	5.4624	10.0839	-24.0182	-7.3845	11.7626	-30.5509	13.4556
LHCSR	64	9.8159	-6.7579	5.8146	10.0909	-20.8598	-11.5725	11.5292	-29.0044	16.6168
LHCSR	65	10.1024	-4.359	7.184	10.2719	-24.9628	-5.1971	11.8252	-24.2514	17.6839
LHCSR	66	9.6419	-14.5559	4.1461	10.1951	-21.4694	-7.0658	11.6994	-28.0707	19.4827
LHCSR	67	9.9395	-8.2418	10.1756	10.1412	-21.6071	-7.6263	11.5933	-24.6031	21.1819
LHCSR	68	9.5676	-11.2457	4.1527	10.3416	-22.021	-10.4486	11.5253	-23.4195	12.0281
LHCSR	69	9.1931	-12.6708	4.5396	9.9634	-23.9173	-17.4158	11.6703	-29.3101	14.1122
LHCSR	70	9.6816	-6.1783	11.6796	9.8437	-25.4731	-6.3097	11.2774	-19.4054	12.1971
LHCSR	71	10.0671	-11.6437	15.2334	9.9831	-25.3175	-5.9856	12.1295	-21.6276	19.3618
LHCSR	72	9.5312	-11.4588	9.4013	9.8508	-24.3128	-5.4497	11.5055	-26.6068	21.7561
LHCSR	73	9.6725	-12.5896	14.2223	10.2235	-24.6219	-10.991	11.6488	-18.9948	20.9968
LHCSR	74	9.371	-11.5401	8.0401	10.0038	-27.9485	-15.8328	11.6531	-28.3464	20.9113
LHCSR	75	9.4784	-14.7595	12.558	10.0712	-23.6237	-8.5343	12.0218	-23.3962	25.0236
LHCSR	76	9.6829	-13.7097	7.5326	9.4173	-26.5716	-10.6777	11.7432	-27.9728	13.3324
LHCSR	77	9.4879	-10.7485	9.5438	9.4849	-27.1416	-6.9289	12.0714	-22.552	18.3597
LHCSR	78	9.4012	-7.0766	8.4887	10.106	-23.9606	-5.4448	12.1287	-24.3297	17.7852
LHCSR	79	9.948	-13.8476	9.0433	10.012	-29.2822	-3.4791	11.4966	-24.9478	14.2592
LHCSR	80	9.6385	-9.6491	6.4922	9.4799	-27.6904	-7.6768	11.741	-24.4581	18.7124
LHCSR	81	9.4936	-14.5628	11.9044	10.4119	-24.1562	-3.1307	11.8578	-24.4332	22.974
LHCSR	82	9.2919	-14.2806	5.2097	9.7214	-28.431	-8.6371	11.8101	-29.0787	10.4692
LHCSR	83	9.5636	-11.8005	9.7665	10.2803	-26.45	-13.1282	11.2667	-25.7214	18.1556
LHCSR	84	9.4619	-13.1596	9.095	10.0468	-25.1047	-3.9328	11.5685	-29.3118	21.0066
LHCSR	85	9.4852	-13.8574	5.4673	10.0913	-23.5729	-7.1469	11.7907	-23.3634	23.1019
LHCSR	86	9.8741	-9.7158	8.8653	10.0186	-21.3008	-9.118	10.8604	-26.6637	17.0796
LHCSR	87	9.5123	-14.1153	11.2533	9.9662	-23.8189	-3.1287	11.1877	-27.7875	16.5029
LHCSR	88	9.6346	-8.5904	8.0815	9.921	-28.3224	-14.5762	11.3813	-23.5251	19.7832
LHCSR	89	9.145	-12.1894	7.5449	10.0562	-27.8837	-1.0857	11.8886	-27.3936	17.0284
LHCSR	90	9.7254	-10.16	0.8676	10.0879	-27.6678	-15.1712	12.0954	-28.9025	18.1216
LHCSR	91	9.5248	-10.8589	2.7888	9.8258	-24.6862	-12.4273	11.6799	-26.0746	12.1713
LHCSR	92	10.0865	-13.0551	6.8464	10.1103	-24.9287	-7.1477	11.4172	-22.2805	14.1739
LHCSR	93	9.801	-14.4695	1.0066	9.8629	-22.0054	-7.0746	11.2966	-29.2684	13.7004
LHCSR	94	9.5802	-13.658	7.6301	9.9552	-20.9208	-11.8425	11.5473	-31.1332	18.483
LHCSR	95	9.4432	-13.7196	10.9447	10.4746	-21.8044	-8.7797	11.5365	-25.1169	18.2074
LHCSR	96	9.7134	-6.4347	-3.1729	10.219	-24.0474	1.8481	11.45	-29.1559	7.7148
LHCSR	97	9.6919	-10.0232	3.6483	9.4642	-23.3058	-8.4219	11.3239	-20.1506	14.1304
LHCSR	98	9.6029	-9.6539	6.2493	10.0014	-27.3681	-14.3899	11.5815	-25.064	9.1802
LHCSR	99	9.4085	-11.0537	5.1295	10.1105	-23.6659	-10.1867	11.4749	-27.0885	12.8665
LHCSR	100	9.6062	-13.3477	6.3691	10.3315	-19.1429	-8.0576	11.4955	-29.3	16.1012
LHCSR	101	9.9761	-5.957	5.506	10.1345	-21.5735	-0.9714	11.2479	-28.3803	5.3924
LHCSR	102	9.6612	-12.1382	7.7492	9.8716	-26.4039	-5.7062	11.506	-26.4161	9.873
LHCSR	103	9.8047	-9.5055	4.3348	9.6238	-25.4273	-2.6531	11.6385	-21.8622	16.4337
LHCSR	104	9.8073	-15.9882	7.8048	9.6247	-27.7843	-10.2317	11.3633	-23.5713	16.7401
LHCSR	105	9.5552	-13.4603	7.6432	9.989	-24.4202	-6.0653	11.3002	-27.3543	16.7117
LHCSR	106	9.6376	-15.9182	4.2064	9.5067	-23.8404	-4.922	11.5674	-26.2559	20.5683
LHCSR	107	9.5678	-16.2182	8.7505	10.1717	-22.2366	-7.968	11.7213	-29.2418	19.8607
LHCSR	108	9.7719	-18.2902	8.3316	9.984	-27.4817	-3.1235	11.5061	-29.2423	16.402
LHCSR	109	9.4741	-18.6183	5.1445	9.9595	-22.1291	-11.3525	11.7401	-29.9404	21.9759
LHCSR	110	9.5379	-14.5955	2.8779	9.8764	-25.589	-10.5304	11.6445	-31.7916	16.7497
LHCSR	111	9.6786	-15.5085	8.373	10.097	-27.0286	-14.9855	12.002	-35.7563	9.8275
LHCSR	112	9.4663	-13.7473	6.6184	10.0823	-25.3194	-3.7369	11.7821	-25.085	16.2592
LHCSR	113	10.1303	-10.4133	0.3812	9.8182	-24.2706	-12.7814	11.2677	-27.9332	15.1203
LHCSR	114	9.5922	-14.2138	-0.5173	10.3048	-24.7065	-11.8468	11.6965	-27.5504	13.1195
LHCSR	115	10.1442	-11.0744	6.0731	10.3595	-19.7699	-4.7763	11.6857	-26.8687	11.3821
LHCSR	116	10.0515	-5.8218	5.8359	9.9792	-24.266	-10.4438	11.3764	-20.5393	11.4963
LHCSR	117	9.9628	-11.8472	2.891	9.9206	-25.4008	-8.6598	11.5724	-33.622	17.0885
LHCSR	118	9.9275	-11.6424	5.7404	10.0937	-23.6316	3.8277	11.3185	-26.826	12.2939
LHCSR	119	10.2453	-11.0387	7.2484	10.1035	-21.231	-2.919	11.416	-24.4981	19.8214
LHCSR	120	10.3181	-7.8088	10.2541	10.2089	-24.0358	-5.6598	11.6345	-32.296	21.7797
LHCSR	121	9.8201	-14.2201	1.1218	10.0604	-27.1175	-1.4782	11.3632	-27.7334	12.1395
LHCSR	122	10.0065	-8.7558	10.4803	9.7591	-22.1263	-2.6708	11.562	-26.6147	11.2856
LHCSR	123	9.5775	-11.8119	10.7026	10.3753	-19.433	-7.1447	11.9178	-22.6684	18.1702
LHCSR	124	9.9765	-9.4463	9.8815	10.2035	-22.0682	-2.6264	12.0452	-22.7425	23.2192
LHCSR	125	10.0441	-12.4105	11.5128	10.0902	-21.5467	1.9753	11.6909	-25.5113	24.1061
LHCSR	126	9.6489	-8.975	13.5753	9.2481	-23.5167	-0.6415	11.7988	-23.3232	21.0668
LHCSR	127	10.0193	-10.3868	3.528	9.771	-22.1114	1.1146	11.923	-28.4037	17.1939
LHCSR	128	10.0871	-9.4881	3.2382	9.6486	-19.0714	4.2732	11.6711	-29.267	10.9995
LHCSR	129	9.7829	-5.7506	4.9511	9.9578	-19.7593	-6.0533	11.3904	-24.3133	21.2517
LHCSR	130	10.0004	-7.4224	3.0034	10.0823	-22.9345	-1.2477	11.549	-28.9049	12.0786
LHCSR	131	9.6165	-8.7905	3.5048	9.9365	-24.3637	-6.0848	11.4051	-25.245	13.0387
LHCSR	132	9.8791	-7.706	7.7888	9.6298	-26.5242	-3.5749	11.635	-24.7442	18.682
LHCSR	133	9.7025	-15.0726	7.4676	9.6792	-20.8267	-4.7047	11.3608	-26.8484	19.0378
LHCSR	134	9.4866	-13.858	6.0079	9.4265	-17.5342	2.6695	11.8194	-22.4419	18.6566
LHCSR	135	9.4717	-15.7087	9.9988	9.9061	-20.7809	2.775	11.7673	-27.2693	15.5648
LHCSR	136	9.5635	-16.1025	6.0806	9.8119	-22.1305	2.0852	11.532	-27.1147	12.3159
LHCSR	137	9.3293	-9.9992	6.9221	9.8848	-28.0039	1.5595	11.6122	-21.3772	13.0042
LHCSR	138	9.7606	-14.1525	8.8178	9.9184	-20.0587	-2.7912	11.7456	-29.4434	24.835
LHCSR	139	10.1899	-7.9572	4.7229	9.4412	-19.8211	-4.3819	11.4527	-25.8404	12.4327
LHCSR	140	10.157	-7.0972	3.9103	9.6756	-25.4997	-4.9067	11.4817	-26.2012	15.0995
LHCSR	141	9.8425	-12.3803	13.0918	9.5587	-21.0124	-1.2455	11.6061	-24.57	17.6466
LHCSR	142	9.8323	-12.1929	2.6301	10.0286	-21.0484	-1.3754	11.467	-30.2361	19.0702
LHCSR	143	9.8486	-9.2439	10.6185	9.682	-24.5382	1.225	11.4017	-25.9437	15.1078
LHCSR	144	9.7664	-9.2321	3.5271	10.1015	-22.7203	-0.5405	11.5998	-27.962	11.2114
LHCSR	145	9.7484	-11.4109	6.4906	9.785	-24.2372	-1.7066	11.6936	-27.2369	16.9879
LHCSR	146	10.0189	-8.4785	5.5372	9.7336	-26.4013	2.1603	11.3867	-27.7856	18.9815
LHCSR	147	9.5589	-10.3832	3.3539	9.8077	-22.5983	-5.0099	11.7305	-27.6246	18.187
LHCSR	148	9.6285	-10.0041	9.6307	9.7825	-24.5813	-1.5792	11.4678	-27.2294	17.7944
LHCSR	149	9.409	-14.135	5.2736	9.825	-25.4587	1.7928	11.6707	-32.2292	12.4449
LHCSR	150	9.5279	-18.8944	5.574	10.009	-27.8205	-8.0968	11.6676	-32.2401	15.8158
LHCSR	151	9.9217	-10.5422	7.2099	9.6573	-25.1527	-2.1966	11.1822	-26.6374	16.4295
LHCSR	152	9.2832	-14.8864	6.4316	10.0279	-28.4004	-2.0521	11.7265	-26.7499	22.932
LHCSR	153	9.6305	-14.5353	7.1026	9.7893	-24.0885	-6.898	11.2744	-30.3347	20.2926
LHCSR	154	9.4786	-14.4048	8.2297	10.0122	-27.6464	-8.8701	11.6593	-28.3606	18.211
LHCSR	155	9.7291	-12.506	7.0798	9.921	-21.5993	-1.5295	11.4709	-25.5292	14.69
LHCSR	156	9.7415	-13.2848	2.3842	9.6251	-25.122	1.1489	11.8942	-30.4391	15.6505
LHCSR	157	10.3578	-6.9638	8.5656	9.9774	-19.8744	-4.2203	11.3201	-31.5397	13.832
LHCSR	158	9.9219	-12.8154	13.4224	9.8405	-25.4298	0.0805	11.4045	-29.0356	19.9014
LHCSR	159	9.6048	-13.6723	4.2069	10.0851	-25.1809	-2.6605	11.7625	-29.9397	14.6844
LHCSR	160	9.7519	-14.6576	6.3637	9.7798	-23.5013	-5.5689	11.6343	-28.0398	15.2011
LHCSR	161	9.6543	-10.9786	8.0981	9.7881	-20.7944	-0.7259	11.5441	-26.2165	14.1506
LHCSR	162	9.5531	-11.3255	4.9595	9.7793	-20.8278	-1.2438	11.7929	-27.6414	18.6922
LHCSR	163	9.7177	-12.8059	3.3259	9.4695	-23.927	-1.2624	11.7529	-30.3267	15.7329
LHCSR	164	9.7245	-12.7914	1.4532	9.9523	-23.6312	-3.1014	11.8408	-33.5253	13.1529
LHCSR	165	9.7537	-11.8325	12.2477	9.972	-19.9898	0.8995	12.1071	-31.6651	20.2218
LHCSR	166	9.7438	-9.8323	2.2798	9.9169	-25.3911	-5.5588	11.8657	-27.2288	15.1215
LHCSR	167	9.3451	-14.5645	8.6739	9.9074	-20.856	-3.3999	12.0866	-33.3974	19.374
LHCSR	168	9.3287	-16.1049	4.2964	9.6517	-21.5451	-3.3292	11.6386	-28.3105	9.1781
LHCSR	169	9.3685	-11.5271	4.5928	9.8383	-23.9782	5.6554	11.8141	-31.767	12.8642
LHCSR	170	9.9041	-9.8626	4.744	9.7366	-22.738	-4.8665	11.8985	-29.0329	15.6124
LHCSR	171	9.6004	-15.4539	10.8562	9.9926	-21.7138	-10.1757	12.1938	-26.1293	16.6708
LHCSR	172	9.6921	-10.9192	7.0534	9.5868	-21.5813	-4.0134	11.4175	-29.3087	18.0321
LHCSR	173	9.8464	-13.6672	11.9183	9.9095	-20.5399	-2.5039	11.552	-30.6263	17.7158
LHCSR	174	9.7343	-13.2847	2.222	9.5332	-25.5003	-2.8364	11.8939	-28.3768	19.1824
LHCSR	175	9.9613	-9.8395	-0.1784	9.9003	-23.7431	1.1565	11.5642	-26.0192	17.5431
LHCSR	176	9.6013	-10.06	9.7082	9.949	-22.4895	-9.4983	11.5654	-24.3539	11.7549
LHCSR	177	9.557	-12.6828	6.6203	10.0062	-23.7865	-3.1626	11.7529	-27.8584	15.7308
LHCSR	178	9.6584	-10.7922	14.3187	10.1947	-23.1084	-3.4114	11.3811	-19.6185	16.0668
LHCSR	179	9.6926	-10.9657	10.0124	9.6666	-25.2479	-5.1814	11.6705	-31.2112	20.0657
LHCSR	180	9.731	-10.5764	9.0633	10.1481	-19.5474	9.231	11.6506	-22.7858	18.1067
LHCSR	181	9.6877	-10.7997	10.6984	10.0109	-23.2744	-2.2455	11.9147	-25.4023	16.651
LHCSR	182	9.2723	-16.5773	3.8564	9.8485	-24.1667	2.4114	11.8385	-25.7425	17.6639
LHCSR	183	9.8952	-15.1576	7.378	9.7785	-28.5624	-6.4267	11.5748	-29.3003	15.3567
LHCSR	184	9.3621	-15.5848	3.2712	9.8892	-21.5531	-3.4766	11.629	-29.9395	19.9297
LHCSR	185	9.5502	-13.0284	11.443	9.9211	-28.8028	-7.1983	11.8525	-25.9648	18.8062
LHCSR	186	9.6526	-14.0167	10.6771	9.6493	-27.1832	-2.1563	11.5272	-30.392	21.3628
LHCSR	187	9.3687	-18.2041	10.8027	9.2732	-25.3504	5.1592	11.8233	-29.0554	14.2736
LHCSR	188	9.6883	-8.1348	-1.8177	9.6872	-25.5169	3.7363	11.522	-31.7622	14.8997
LHCSR	189	9.7958	-7.8237	7.758	9.363	-28.43	7.4325	11.755	-23.4755	15.6927
LHCSR	190	9.6449	-9.6014	4.5112	9.3215	-26.8784	8.9276	11.538	-24.8737	17.3052
LHCSR	191	9.5116	-11.2744	10.0368	9.4996	-28.2023	3.3862	11.9695	-25.071	18.3065
LHCSR	192	9.4633	-13.7985	8.937	9.8577	-24.5258	-6.9801	11.9619	-23.985	17.3265
LHCSR	193	9.2695	-12.0485	8.7991	9.6893	-26.046	-5.7461	11.4503	-24.5754	20.6963
LHCSR	194	9.6348	-7.5933	2.3064	9.8924	-22.7713	3.0515	11.4557	-24.1833	9.5095
LHCSR	195	9.5422	-14.2781	6.925	9.7219	-29.2626	-1.2106	11.6063	-24.7278	19.6121
LHCSR	196	9.5531	-18.2588	7.4406	9.653	-26.1223	-1.3272	11.7041	-25.8497	21.0784
LHCSR	197	9.9256	-13.2307	3.5724	9.3134	-25.7124	2.3755	11.4533	-28.9417	15.3229
LHCSR	198	9.863	-11.4447	7.373	9.7963	-22.3255	2.7345	11.2364	-22.7521	12.1361
LHCSR	199	9.507	-15.2935	15.3325	9.9224	-25.3422	-3.5016	11.4633	-24.5754	17.5439
LHCSR	200	9.7128	-15.1055	11.2675	10.1546	-21.1262	6.0475	11.3483	-29.217	20.7399
LHCSR	201	9.5535	-16.0832	5.8149	9.8846	-25.1414	-3.2876	11.877	-34.4944	16.5511
LHCSR	202	9.5752	-15.2575	7.8977	9.6028	-28.1279	-2.3464	11.7218	-26.5543	17.3759
LHCSR	203	9.6468	-18.1816	11.3256	9.4936	-26.2751	8.2051	11.441	-32.5464	21.9791
LHCSR	204	9.7247	-18.4975	13.0412	9.0555	-33.0241	1.81	11.5035	-27.0624	22.9963
LHCSR	205	9.7031	-13.3311	8.6088	9.682	-25.1892	7.2225	11.4469	-27.0064	17.0167
LHCSR	206	9.7316	-14.2849	6.9787	10.0339	-24.2465	-1.3168	11.7238	-25.9902	17.8354
LHCSR	207	9.4136	-17.0656	5.5627	9.7417	-26.5272	2.2729	11.4562	-29.0531	19.7076
LHCSR	208	9.4912	-15.2954	8.971	10.3321	-19.5902	-0.1795	11.485	-24.707	16.1384
LHCSR	209	9.7565	-12.4091	7.4195	10.584	-19.28	-4.642	11.4257	-28.6866	16.9368
LHCSR	210	9.3242	-9.7083	9.0203	9.9194	-26.4354	-6.6783	11.7308	-26.8585	10.6158
LHCSR	211	9.4366	-15.7706	9.6792	9.6522	-24.0385	-10.205	11.6756	-25.09	21.9048
LHCSR	212	9.4972	-14.5373	9.2082	10.3157	-19.1477	-3.8279	11.7528	-29.5853	22.7657
LHCSR	213	9.6872	-11.8817	13.2241	10.3221	-24.1375	-13.5234	11.8373	-24.6775	26.6483
LHCSR	214	9.8837	-10.0538	9.6337	10.1362	-20.7784	-14.2153	11.0283	-23.9972	12.8246
LHCSR	215	9.6076	-13.6828	8.9104	10.5181	-23.4618	-7.1625	11.5541	-29.3364	15.1567
LHCSR	216	9.7558	-15.3424	3.1174	10.2058	-17.016	-3.8278	11.7031	-26.1868	15.6899
LHCSR	217	9.563	-16.6727	4.1221	10.3226	-24.9242	-8.0804	11.7169	-29.3883	16.3213
LHCSR	218	9.5009	-16.7305	3.9299	10.2488	-22.1979	-8.7654	11.3403	-29.9356	17.5805
LHCSR	219	9.4937	-9.7491	8.0492	10.2131	-24.3977	-13.9311	11.3732	-30.5308	8.6269
LHCSR	220	9.5816	-14.183	8.7284	10.438	-23.3709	-5.0804	11.5447	-28.6821	15.5394
LHCSR	221	9.7238	-17.0055	8.964	9.2571	-31.3628	-6.7159	12.1634	-28.2489	21.6973
LHCSR	222	9.6008	-12.9772	7.5079	9.683	-26.5651	-8.3667	11.6317	-27.5505	19.1766
LHCSR	223	9.8093	-15.0414	2.8001	9.9679	-25.6827	-0.6755	11.6121	-24.1999	14.3659
LHCSR	224	9.7101	-12.2246	11.3518	9.1664	-32.9224	-11.9087	11.6363	-27.1139	19.235
LHCSR	225	9.5542	-14.0999	3.4892	9.9609	-26.1275	-11.1344	11.8771	-32.8384	19.2586
LHCSR	226	9.4375	-12.502	7.5353	9.3443	-24.6175	-5.7498	11.6248	-24.662	16.9501
LHCSR	227	9.3693	-11.9208	8.8605	9.8406	-27.2642	-10.9491	11.9351	-25.2908	21.1452
LHCSR	228	9.8767	-8.4339	7.5121	9.6222	-21.5649	-5.8509	11.5238	-25.5818	17.2232
LHCSR	229	9.2882	-9.0509	5.7791	9.4271	-24.0647	-11.1666	11.5793	-29.9047	10.105
LHCSR	230	9.54	-12.8306	4.7288	9.5444	-27.5593	-11.2293	11.554	-27.2871	23.5931
LHCSR	231	9.5569	-12.4322	10.2584	9.5071	-28.992	-4.3041	11.4449	-23.2069	14.2225
LHCSR	232	9.4139	-9.8366	4.4988	10.1147	-23.5145	-15.2424	12.0003	-29.9487	12.5633
LHCSR	233	9.3894	-12.7905	9.1463	10.0751	-23.7528	-4.5399	11.3715	-20.9922	15.2072
LHCSR	234	9.613	-11.0762	14.147	10.0917	-18.3493	-12.4997	11.7549	-28.6984	21.6177
LHCSR	235	9.0447	-15.6435	5.4727	9.9636	-23.0549	-4.5147	12.1412	-25.7806	14.9433
LHCSR	236	9.5373	-10.9062	10.39	10.1528	-23.4643	-2.9347	11.763	-26.076	19.1245
LHCSR	237	9.6179	-13.216	9.6473	10.3029	-25.3405	-14.5353	11.9275	-28.7313	19.3211
LHCSR	238	9.4327	-15.6876	9.9006	10.1964	-24.6256	-6.7151	11.5534	-28.7897	13.7775
LHCSR	239	9.6231	-15.0775	8.2841	10.2374	-23.1114	-15.6977	11.4064	-31.9228	20.9021
LHCSR	240	9.6195	-15.6269	14.8581	10.0016	-21.4097	-13.4361	11.6127	-24.3267	18.2929
LHCSR	241	9.5491	-13.9958	0.4663	9.9028	-28.2088	-16.203	11.6578	-28.1493	12.5908
LHCSR	242	9.4076	-12.7426	4.4286	10.18	-24.8449	-14.872	12.2326	-25.078	11.8913
LHCSR	243	9.6229	-13.4014	13.1234	10.3728	-25.9501	-8.1034	11.4723	-24.3	10.7857
LHCSR	244	9.8538	-16.159	3.8395	10.3316	-22.799	-11.6746	11.475	-26.8512	18.595
LHCSR	245	9.6707	-13.1398	8.9591	10.2403	-21.2309	-9.223	11.3741	-21.5986	16.4613
LHCSR	246	9.3644	-17.343	8.4167	9.9413	-24.6911	-9.0708	11.8962	-26.8204	21.1221
LHCSR	247	9.8169	-14.1283	2.515	10.7035	-21.3562	-10.1939	11.26	-25.1148	14.5021
LHCSR	248	9.6598	-12.0898	10.92	10.0675	-21.4618	-13.8014	11.5768	-24.4668	15.5226
LHCSR	249	9.267	-14.9337	8.1315	10.0127	-24.9057	-14.593	11.7612	-32.1328	21.5582
LHCSR	250	9.4673	-11.0864	6.1184	10.2809	-18.2809	-4.8621	11.7272	-22.8321	19.2949
LHCSR	251	9.5044	-12.5248	8.6596	9.9126	-22.0188	-8.4632	11.6303	-24.6956	16.0501
LHCSR	252	9.4007	-15.9082	10.168	9.9958	-20.0143	-7.4128	11.6068	-24.5352	20.4462
LHCSR	253	9.8533	-9.4673	9.0809	9.9941	-23.4292	-7.3719	11.3758	-22.6688	15.4787
LHCSR	254	9.2929	-11.4453	6.2571	10.2477	-21.8179	-6.5288	11.428	-24.6096	15.7957
LHCSR	255	9.4794	-16.3016	7.6286	10.0783	-23.0051	-10.6557	11.5275	-33.3142	16.2079
LHCSR	256	9.9603	-13.6676	7.5247	9.7861	-22.1617	-1.6499	11.6942	-25.527	23.7703
LHCSR	257	9.6268	-16.8018	5.2387	10.2264	-23.8138	-4.8387	11.305	-27.8538	21.4686
LHCSR	258	9.4777	-17.1649	5.3661	10.5674	-19.1953	-8.1112	11.7504	-31.1136	26.0434
LHCSR	259	9.9365	-14.2007	7.5676	9.8346	-21.4558	-3.3524	11.6443	-23.861	18.1868
LHCSR	260	9.7173	-12.0785	9.3996	9.4869	-24.4065	-9.3599	11.7639	-25.3209	12.8162
LHCSR	261	9.7533	-12.3178	7.22	10.1478	-20.6569	-10.1356	11.827	-26.5492	21.4773
LHCSR	262	9.5328	-12.7397	2.6311	10.3918	-23.0223	-14.5691	11.4502	-29.957	20.0698
LHCSR	263	9.63	-6.3852	8.1011	9.9178	-24.3863	-7.9396	11.3658	-22.9577	12.8449
LHCSR	264	9.5768	-12.0104	4.9074	10.0966	-28.177	-10.3583	11.7916	-20.538	12.5242
LHCSR	265	9.5409	-11.4718	2.9426	9.9567	-23.9317	-6.3051	11.5588	-24.4444	17.2844
LHCSR	266	9.4377	-14.5468	4.2744	10.0066	-18.4974	-4.4606	11.4107	-25.9527	11.1254
LHCSR	267	9.845	-16.5272	4.5567	9.9241	-21.7418	-13.5823	11.257	-31.6513	13.8446
LHCSR	268	9.6555	-15.3817	9.7618	10.1965	-21.5256	-8.1392	11.4119	-26.9578	21.1885
LHCSR	269	9.8211	-17.555	-1.0585	10.0275	-26.3622	-13.0062	11.757	-35.2752	17.1122
LHCSR	270	9.6442	-14.4571	2.754	9.7106	-23.5077	-9.6786	11.9071	-35.3876	14.4468
LHCSR	271	9.5781	-20.6145	-0.3589	9.7866	-27.5396	-10.8192	11.5767	-37.7734	16.9499
LHCSR	272	9.6421	-14.6044	6.3746	10.4847	-27.2817	-9.8895	11.8403	-37.0404	22.1618
LHCSR	273	9.6115	-14.0031	6.342	10.1328	-25.1942	-7.0978	11.9477	-28.0575	20.0141
LHCSR	274	9.6832	-13.763	7.3145	9.8878	-23.4984	-7.6349	11.8895	-28.6692	18.945
LHCSR	275	9.6815	-12.3623	2.983	10.2086	-24.8178	-8.9298	11.3052	-26.3292	15.6861
LHCSR	276	9.5857	-13.379	3.4794	9.5439	-25.9646	-10.5178	11.3787	-29.4028	9.9264
LHCSR	277	9.774	-8.5204	9.7074	9.7439	-23.454	-9.3535	11.6164	-28.2779	12.4279
LHCSR	278	9.534	-14.1406	12.014	9.8377	-22.0565	-3.8758	11.5976	-28.5648	17.7677
LHCSR	279	9.8648	-10.6499	9.5226	9.7032	-26.2824	1.2714	11.6816	-29.7243	17.1298
LHCSR	280	9.4628	-11.5181	3.1546	10.2985	-23.4189	4.5238	11.7566	-29.6444	11.6669
LHCSR	281	9.7058	-18.6219	7.3206	9.7881	-21.562	6.0318	11.4443	-30.048	21.6186
LHCSR	282	9.5278	-16.5376	5.5823	9.9239	-23.6499	0.8397	11.4947	-31.7313	12.7572
LHCSR	283	9.4713	-11.3419	5.4342	9.9138	-20.1656	-2.8472	11.4522	-30.2723	13.4827
LHCSR	284	9.4685	-13.8524	3.4025	9.8515	-22.6511	-1.6106	11.6186	-29.5081	13.7069
LHCSR	285	9.7529	-13.1854	-0.3571	9.9458	-27.8924	-3.8243	11.7096	-34.7154	12.7841
LHCSR	286	9.4464	-12.2546	8.4654	10.1154	-24.9129	-2.9832	11.7382	-27.7218	17.239
LHCSR	287	9.4119	-18.4021	5.7735	9.9351	-25.3925	-3.6422	11.7496	-35.9861	22.0593
LHCSR	288	9.7364	-16.5021	6.1477	9.7023	-25.1964	0.0023	11.713	-31.1353	18.501
LHCSR	289	9.3826	-15.0215	5.1489	9.7989	-22.4305	-0.4551	11.6256	-28.2234	14.0474
LHCSR	290	9.7176	-14.2239	11.5312	9.548	-25.838	-4.6757	11.9419	-24.675	14.6667
LHCSR	291	9.7694	-9.6318	3.9728	9.8176	-25.0941	-5.8402	11.5458	-32.624	13.5644
LHCSR	292	9.4519	-13.1001	4.3223	9.8624	-25.655	-5.4168	11.7411	-31.5018	11.0588
LHCSR	293	9.6269	-13.5463	1.9211	9.8226	-23.0607	-0.7001	11.6422	-37.4032	10.8198
LHCSR	294	9.8035	-13.0418	7.1086	9.7433	-25.8112	-6.2664	11.5452	-30.6923	20.5544
LHCSR	295	9.6635	-14.6309	9.8365	10.1741	-26.7809	-2.6304	11.8308	-29.5	24.0857
LHCSR	296	9.7848	-18.1073	6.6936	9.8815	-28.2709	-0.5662	11.7414	-35.0097	21.9269
LHCSR	297	9.6418	-12.9859	3.4037	9.729	-24.8527	-5.9779	11.7782	-31.6729	17.103
LHCSR	298	9.3641	-15.3282	11.1149	9.9419	-29.3094	-9.7959	11.7718	-32.3628	21.6341
LHCSR	299	9.3547	-16.8683	8.4994	10.0108	-26.4601	-9.5669	12.1596	-31.0117	22.4873
LHCSR	300	9.788	-19.6251	11.981	9.8993	-27.4335	-15.8924	11.4201	-34.9843	24.1551
LHCSR	301	9.3451	-14.2174	7.9162	9.9697	-23.2316	-12.0429	12.213	-34.9484	16.0227
LHCSR	302	9.599	-14.5237	8.6345	9.6272	-24.5579	-4.2262	11.6219	-28.5087	23.3069
LHCSR	303	9.6695	-14.2671	6.6857	10.0635	-21.7074	-3.3265	11.8752	-34.13	17.504
LHCSR	304	9.6388	-12.1586	11.4585	9.9053	-24.4685	-11.1233	11.5353	-27.5092	16.2956
LHCSR	305	9.4531	-15.9128	5.9946	9.8389	-27.7418	-4.9457	12.0775	-37.5516	12.29
LHCSR	306	9.3919	-15.8827	14.5675	9.7774	-25.6327	-4.6149	12.1406	-33.3061	15.1382
LHCSR	307	9.52	-15.7828	11.1425	9.5881	-23.3826	4.2007	11.7013	-23.7874	20.9791
LHCSR	308	9.3843	-13.0913	6.8201	10.0627	-24.6394	0.4454	12.0019	-23.2222	13.4473
LHCSR	309	9.5786	-14.7654	6.1592	10.1961	-17.6715	-5.0745	11.825	-24.1047	18.038
LHCSR	310	9.8696	-8.9719	5.176	10.3572	-21.1604	-6.5941	11.4823	-26.1834	17.5193
LHCSR	311	9.5466	-14.9958	8.4368	10.0591	-22.3237	-3.4316	11.6756	-31.4895	19.7079
LHCSR	312	9.3201	-18.1922	5.5317	9.7172	-25.0492	-8.1228	11.6521	-31.7135	19.504
LHCSR	313	9.7176	-17.6838	5.9771	9.5813	-23.0849	-7.7116	11.5579	-33.7977	15.8561
LHCSR	314	9.6096	-17.3652	7.3612	9.8719	-18.5188	5.2274	11.6101	-26.5655	17.5181
LHCSR	315	9.5036	-16.7538	4.5726	9.7311	-24.1536	-6.4322	11.707	-29.8858	18.6616
LHCSR	316	9.645	-16.135	6.8622	9.4545	-25.7996	0.4838	11.8084	-27.5418	13.4747
LHCSR	317	9.2788	-13.8041	6.1656	10.0247	-22.0623	-4.5733	11.509	-30.2908	11.4852
LHCSR	318	9.3922	-14.446	3.4005	9.9337	-21.0365	-1.5292	11.5486	-29.1848	10.9552
LHCSR	319	9.5888	-15.1561	9.2881	9.9269	-22.9092	-5.587	11.6605	-32.4683	9.9362
LHCSR	320	9.7569	-15.852	4.3133	9.8231	-26.2515	-11.984	11.212	-31.5063	6.6245
LHCSR	321	9.5228	-9.1252	12.2754	10.012	-26.3325	-3.8709	11.4936	-28.6158	19.5167
LHCSR	322	9.4053	-9.6197	9.245	10.1363	-26.6322	-9.3072	11.4723	-24.5039	14.2347
LHCSR	323	9.6735	-13.1135	7.4254	10.0018	-20.6281	-9.9698	11.8102	-27.2951	16.8814
LHCSR	324	9.4833	-16.3517	0.4765	9.7222	-22.051	-4.2827	11.6503	-31.8954	19.2625
LHCSR	325	9.8029	-14.2709	6.7625	9.5916	-27.6468	-7.7998	11.4986	-25.3305	15.1529
LHCSR	326	10.0205	-12.9788	8.9279	10.2767	-23.8024	-4.0677	11.3545	-24.2557	16.6801
LHCSR	327	9.0597	-13.9501	14.5246	10.0684	-21.5908	-2.988	11.6188	-20.2869	16.6017
LHCSR	328	9.2916	-11.7047	5.0907	10.1157	-26.8296	-10.9453	11.7058	-28.2378	13.0297
LHCSR	329	9.3827	-17.5246	10.0649	10.4708	-15.1239	-7.8695	11.9328	-31.0497	23.01
LHCSR	330	9.3833	-23.3173	5.5779	10.2354	-21.0951	-4.5194	11.6345	-33.1525	15.2179
LHCSR	331	9.1116	-15.7015	9.9328	10.061	-24.5493	-7.0277	11.9171	-33.5537	15.6259
LHCSR	332	9.7519	-13.2788	5.2117	9.9951	-27.3986	-10.5693	11.5941	-34.1969	17.2943
LHCSR	333	9.1937	-16.0272	7.1626	10.3793	-25.3922	-13.4339	11.6838	-27.2123	10.9337
LHCSR	334	9.7283	-14.0345	6.4068	10.1279	-23.4373	-11.3263	11.5357	-30.6439	18.4724
LHCSR	335	9.4864	-16.0607	5.7345	9.8753	-27.9313	-9.0948	11.9096	-31.892	18.8853
LHCSR	336	9.4935	-15.288	-1.2613	10.1788	-23.0195	-7.7948	11.6984	-30.6	12.4807
LHCSR	337	9.8269	-11.0867	8.1997	10.0625	-30.0714	-21.7675	11.233	-29.141	12.9808
LHCSR	338	9.6385	-16.4259	9.0214	10.2621	-22.2422	-12.061	11.665	-30.8258	21.7816
LHCSR	339	9.858	-11.4142	5.3416	9.8183	-27.1072	-7.9047	11.4346	-24.5103	16.7606
LHCSR	340	9.7422	-12.5889	4.2777	10.0396	-25.4003	-12.6464	11.0952	-27.7482	16.7911
LHCSR	341	9.3196	-13.3032	6.2099	10.2252	-22.9496	-8.6843	11.663	-29.1382	15.4078
LHCSR	342	9.604	-10.1122	5.6747	9.4738	-29.8045	-6.5926	11.6029	-27.7545	13.4664
LHCSR	343	9.4161	-14.1092	9.7535	10.2035	-27.2515	-9.1181	11.4006	-27.2905	13.8758
LHCSR	344	9.3309	-18.1782	0.3112	10.1403	-27.6274	-6.4391	11.2883	-29.6054	12.3695
LHCSR	345	9.6921	-12.6599	5.3972	10.2264	-26.7319	-5.9284	11.5696	-23.468	13.0971
LHCSR	346	9.8219	-12.0079	7.8665	10.0893	-28.6219	-8.8209	11.5176	-24.1952	20.0962
LHCSR	347	9.3189	-16.0798	4.045	9.6924	-27.9607	-9.753	11.6299	-31.7873	8.9851
LHCSR	348	9.9445	-14.0581	8.7846	10.0669	-23.6441	-14.1253	11.6914	-26.7272	23.3843
LHCSR	349	9.6927	-14.2695	3.8545	10.0448	-28.7612	-8.1097	11.436	-31.3391	11.2981
LHCSR	350	9.2798	-13.4608	7.7987	10.3381	-30.4273	-8.1911	11.9208	-30.6996	19.2159
LHCSR	351	9.4308	-11.1349	9.8304	9.7163	-29.3403	-9.4873	11.8683	-23.6797	19.8296
LHCSR	352	9.242	-17.1853	4.3458	10.3071	-25.4088	-11.3789	11.756	-33.276	22.2003
LHCSR	353	9.2214	-13.6707	10.6098	10.3427	-27.3846	-13.1421	11.5515	-26.0054	12.532
LHCSR	354	9.3354	-18.0245	12.4622	9.8838	-32.437	-12.2088	11.4029	-28.8628	20.6205
LHCSR	355	9.1986	-18.4086	8.7682	10.1528	-29.2692	-10.5994	11.5648	-28.7099	17.602
LHCSR	356	9.2803	-15.512	6.2406	10.0794	-28.9103	-20.899	11.2692	-35.2634	9.6453
LHCSR	357	9.4759	-12.8219	10.6055	10.1665	-30.6045	-14.7475	11.7525	-29.1125	13.5844
LHCSR	358	9.6383	-12.7438	10.1391	9.8328	-28.3597	-9.4776	11.6879	-26.2917	17.003
LHCSR	359	9.5602	-18.4109	3.6236	9.9807	-28.2324	-10.3564	11.7106	-34.1671	13.4884
LHCSR	360	9.8001	-13.6351	1.3738	10.1018	-22.1518	-14.7623	11.5329	-35.1813	14.797
LHCSR	361	9.5799	-15.5943	-1.2545	10.2268	-29.1531	-12.7654	11.6066	-36.1038	14.7068
LHCSR	362	9.5697	-12.0544	4.3434	10.4428	-31.1317	-11.9071	11.9385	-27.8307	11.1938
LHCSR	363	9.7283	-13.2402	2.4765	10.288	-24.8062	-8.3665	11.3562	-29.5713	13.1895
LHCSR	364	9.5098	-12.5574	4.1161	10.096	-26.3924	-11.831	11.4366	-29.7456	14.6233
LHCSR	365	9.4759	-16.0768	9.6892	10.0978	-28.6825	-8.6052	11.5621	-33.8375	16.5806
LHCSR	366	9.4858	-14.1544	7.8348	10.2679	-27.2485	-11.0421	11.8087	-28.1158	18.7373
LHCSR	367	9.6021	-17.4263	5.0566	9.9578	-28.9725	-9.2024	11.7284	-32.4349	13.2144
LHCSR	368	9.4436	-17.4777	9.0873	10.0175	-29.7199	-13.0854	11.6812	-35.2664	15.8509
LHCSR	369	9.5408	-16.247	5.8348	9.4944	-28.4771	-4.0383	11.89	-28.5625	10.6653
LHCSR	370	9.3008	-9.3058	5.8402	9.5298	-34.0586	-14.7404	11.7758	-24.1416	8.3628
LHCSR	371	9.6942	-17.0672	5.2242	10.0261	-26.9982	-9.7411	12.0232	-34.7827	18.4268
LHCSR	372	9.3127	-13.7585	4.3118	9.9443	-28.8252	-7.1763	11.7253	-32.4455	17.4985
LHCSR	373	9.133	-12.0621	6.3426	10.1819	-24.3549	-13.1069	11.9309	-32.4921	13.3296
LHCSR	374	9.4679	-13.8001	9.7414	10.1433	-28.4832	-10.4963	11.5981	-28.7288	19.3072
LHCSR	375	9.406	-14.3247	6.573	9.7492	-28.867	-4.5055	11.4993	-24.7422	15.2359
LHCSR	376	9.9418	-8.3041	4.8145	9.6546	-29.8674	-10.7503	11.4972	-24.5945	18.0508
LHCSR	377	9.5843	-12.8096	9.9408	9.6468	-30.0315	-12.7927	11.8012	-23.6517	20.3446
LHCSR	378	9.4343	-16.0807	9.1357	9.9074	-26.87	-9.3798	11.7635	-31.9693	24.0182
LHCSR	379	9.4314	-15.0284	10.4773	10.2732	-23.4882	-8.7644	11.6009	-27.1932	20.1293
LHCSR	380	9.6114	-14.6915	3.6825	10.1401	-27.0493	-14.1488	11.4478	-32.5316	13.3293
LHCSR	381	9.3994	-18.942	2.2486	9.8655	-26.6116	-12.1938	11.6734	-35.4627	17.8529
LHCSR	382	9.6042	-10.5816	12.711	9.9186	-26.3266	-7.0451	11.8971	-25.1039	23.7305
LHCSR	383	9.2247	-13.8851	9.214	10.2067	-28.3894	-18.1645	12.1217	-22.6764	26.0188
LHCSR	384	9.6417	-9.9389	11.6518	9.7601	-32.841	-11.6316	11.3684	-24.6946	17.2124
LHCSR	385	9.6687	-12.2281	4.0593	10.2601	-32.4051	-15.0943	11.7549	-29.872	10.7155
LHCSR	386	9.8539	-12.8398	8.4197	9.8499	-30.986	-13.726	11.4586	-27.5176	20.296
LHCSR	387	9.5177	-13.0372	4.7095	10.1176	-24.6942	-11.3676	11.8128	-28.1855	17.5876
LHCSR	388	9.5354	-14.0262	8.3128	10.1907	-29.3032	-16.4474	11.4836	-31.7931	18.5174
LHCSR	389	9.8739	-13.5161	12.8081	10.1031	-28.4708	-14.5871	11.4235	-28.0706	17.9241
LHCSR	390	9.4993	-13.4827	4.3963	10.1895	-25.8098	-16.7142	11.6505	-23.3092	18.1695
LHCSR	391	9.4022	-15.6907	13.2122	10.1629	-23.4293	-14.3704	11.8825	-28.4944	17.3073
LHCSR	392	9.7064	-8.7361	10.3186	10.3375	-29.3751	-9.4739	11.5253	-26.8503	14.336
LHCSR	393	9.4716	-10.8369	4.1196	10.0898	-27.4028	-19.1222	12.0244	-26.0507	13.9521
LHCSR	394	9.6861	-13.9973	8.5618	10.1126	-24.9073	-16.0239	11.6333	-28.2637	20.8175
LHCSR	395	9.7342	-15.7583	6.3084	9.7952	-28.4037	-14.7983	11.3838	-30.3144	18.2071
LHCSR	396	9.5363	-18.1541	9.8978	9.3158	-30.7736	-8.515	11.6975	-27.2131	23.4023
LHCSR	397	9.9121	-12.7943	7.8018	9.6845	-28.0678	-13.6299	11.3992	-27.8353	15.2192
LHCSR	398	9.6806	-17.209	5.616	9.9638	-27.394	-14.6788	11.4716	-25.7625	20.4396
LHCSR	399	9.545	-11.8823	9.9086	10.0601	-25.4147	-13.9924	11.8295	-25.7441	20.765
LHCSR	400	9.1858	-16.1277	7.4459	9.9181	-22.6417	-10.4167	11.5934	-27.8445	21.7535
LHCSR	401	9.8405	-11.2532	13.2121	9.9173	-28.561	-14.7667	11.7252	-23.7235	20.053
LHCSR	402	9.4704	-11.4419	13.2418	10.3886	-22.0636	-7.9481	11.6702	-24.0555	24.3999
LHCSR	403	9.3393	-8.0498	5.2835	9.7783	-24.9782	-15.8058	11.5458	-22.0025	13.2443
LHCSR	404	9.8554	-11.2701	10.5875	10.2395	-26.9635	-12.5829	11.9083	-21.5995	15.6162
LHCSR	405	9.6208	-15.2104	11.3823	10.1786	-26.5328	-10.393	11.4339	-26.8792	18.5656
LHCSR	406	9.6678	-12.0153	15.1472	10.2461	-25.3771	-14.821	11.3278	-24.2813	18.3439
LHCSR	407	9.6163	-14.7994	10.9721	9.9995	-25.4158	-8.6541	11.4299	-25.5126	18.2413
LHCSR	408	9.7756	-13.1995	4.7849	10.322	-28.6253	-10.6198	11.6507	-26.0799	13.6225
LHCSR	409	9.3951	-13.8191	12.1837	9.9347	-25.3983	-11.5362	11.3676	-23.9282	11.2236
LHCSR	410	9.4428	-17.0684	8.5952	9.7781	-30.538	-9.8874	11.48	-26.3013	17.612
LHCSR	411	9.3523	-12.9015	6.9136	9.8283	-29.9278	-1.6851	11.6132	-27.0457	15.143
LHCSR	412	9.4501	-14.2062	14.1251	9.9652	-28.1098	-11.0294	11.8862	-27.7507	17.6477
LHCSR	413	9.7776	-13.8542	16.5514	10.2059	-25.7676	-4.6147	11.8005	-28.4796	25.3825
LHCSR	414	9.7653	-13.7426	11.3395	10.04	-35.7785	-3.1197	11.8888	-28.513	18.7402
LHCSR	415	9.351	-17.6084	4.0056	9.6153	-33.5152	-1.6948	12.0792	-35.0963	21.2338
LHCSR	416	9.9503	-11.8245	9.0922	9.7754	-26.0626	-5.6708	11.6838	-25.6515	19.8219
LHCSR	417	9.3389	-12.6107	8.2386	9.8604	-28.3813	-12.8047	11.8547	-26.451	17.0494
LHCSR	418	9.3762	-15.7645	2.1607	9.8715	-28.2498	-15.1266	11.7686	-31.6573	14.6006
LHCSR	419	9.6446	-14.8984	10.9025	9.9781	-27.5172	-8.6872	11.7103	-31.1634	15.7848
LHCSR	420	9.9033	-17.9456	12.2918	10.2529	-32.5361	-13.6284	11.7491	-29.2967	25.7588
LHCSR	421	9.5516	-15.5162	5.8513	9.8192	-28.8235	-14.397	11.3496	-26.8457	18.3586
LHCSR	422	9.9566	-11.5136	6.5182	10.1801	-32.4251	-8.3946	11.5272	-27.965	12.2313
LHCSR	423	9.5522	-12.7805	6.8922	10.2087	-23.501	-9.6667	11.8335	-29.5317	20.4591
LHCSR	424	9.8415	-14.2799	8.6041	9.7085	-27.057	-11.7176	11.5164	-32.5354	21.3568
LHCSR	425	9.7147	-12.1224	5.6227	10.3333	-23.6847	-14.8445	11.5588	-25.9498	17.4391
LHCSR	426	9.6934	-12.7633	11.0345	10.1806	-29.7997	-10.4312	11.4081	-28.7233	20.9743
LHCSR	427	9.6648	-13.8921	7.0884	9.9623	-32.5048	-7.039	11.6934	-26.1174	20.5944
LHCSR	428	9.5027	-17.4578	11.6666	10.0165	-25.2101	-4.793	11.6356	-30.5806	20.504
LHCSR	429	9.5441	-14.6629	5.3173	10.1528	-28.4525	-4.9869	11.8342	-27.6688	13.8064
LHCSR	430	9.7151	-17.5851	9.8598	10.0997	-22.4768	-10.7274	11.3882	-26.0243	22.7658
LHCSR	431	9.527	-14.6872	0.8762	10.0194	-30.7046	-11.03	11.3753	-34.2109	13.1249
LHCSR	432	9.7022	-13.1627	8.7667	10.1106	-22.5752	-9.709	11.6263	-27.957	22.2876
LHCSR	433	9.465	-14.3607	11.7195	9.7454	-23.8067	-4.2622	11.318	-26.6189	22.4411
LHCSR	434	9.371	-13.4502	10.2477	10.1636	-25.96	-10.0079	11.5471	-19.2384	26.7253
LHCSR	435	9.5239	-12.3526	4.2624	10.2723	-27.2633	-10.8596	11.7081	-32.3398	20.6813
LHCSR	436	9.59	-19.5088	12.2028	9.6525	-28.3432	-0.6109	11.8886	-30.181	18.5766
LHCSR	437	9.5482	-12.4897	11.8883	9.3847	-30.2392	-14.4863	11.6253	-27.7676	19.4886
LHCSR	438	9.658	-14.4131	13.6635	9.8141	-25.9646	-8.4072	11.8478	-20.2252	22.2083
LHCSR	439	9.8203	-12.4996	12.4458	10.0189	-26.1921	-9.8284	11.2836	-25.9597	21.9731
LHCSR	440	9.7673	-15.8129	9.5347	10.2092	-20.8755	-14.6287	11.4884	-31.9882	14.0671
LHCSR	441	9.702	-14.7978	11.468	9.7252	-26.3063	-15.2723	11.6546	-23.0011	20.5461
LHCSR	442	9.6503	-15.9165	12.6889	9.8703	-20.6125	-7.097	11.5479	-25.3234	17.2509
LHCSR	443	9.5853	-14.1569	16.0862	9.9991	-21.8663	-14.6304	11.4961	-25.9698	23.3301
LHCSR	444	9.5741	-13.5641	8.0959	9.7274	-24.529	-8.7209	11.3688	-26.8675	21.459
LHCSR	445	9.3617	-14.2739	8.6124	9.9762	-22.4221	-2.4128	11.7243	-27.0183	21.6527
LHCSR	446	9.6339	-12.6588	10.0339	10.2529	-20.5594	-6.5884	11.4194	-28.172	20.8158
LHCSR	447	9.1772	-17.1694	10.3382	9.6192	-26.4914	-12.9685	11.9474	-31.1217	22.8946
LHCSR	448	9.5698	-6.7003	9.9135	10.2357	-22.3571	-6.6937	11.4319	-22.3958	16.5883
LHCSR	449	9.4014	-16.1152	7.3319	9.9965	-22.4437	-8.1187	11.5793	-30.016	19.7217
LHCSR	450	9.6344	-14.7366	9.2296	9.7651	-27.2635	-12.3737	11.6514	-27.0632	16.8429
LHCSR	451	9.6454	-17.4709	0.1068	10.1454	-26.1956	-9.2732	11.4276	-39.3537	12.0146
LHCSR	452	9.7903	-15.8919	9.5522	9.7915	-24.9017	-14.9775	11.6844	-32.5122	18.5229
LHCSR	453	9.6104	-10.8152	4.003	10.4538	-25.5736	-12.8762	11.592	-30.8672	16.2113
LHCSR	454	9.495	-15.9232	6.2315	9.6829	-26.7283	-12.7245	11.4484	-27.499	18.8923
LHCSR	455	9.7562	-12.6659	13.0705	9.9757	-23.9907	-18.6902	11.5236	-22.7166	18.5515
LHCSR	456	9.3017	-17.1209	7.5876	9.5633	-30.7578	-15.3034	11.737	-30.3347	9.2772
LHCSR	457	9.5105	-13.5258	7.6358	10.1323	-22.2221	-6.9341	11.3221	-26.5574	13.4741
LHCSR	458	9.6368	-11.4419	7.849	9.9886	-27.0655	-0.8632	11.7799	-27.2832	10.0614
LHCSR	459	10.1092	-13.2135	10.9169	9.8426	-24.6253	-5.1418	11.0817	-22.6883	18.8778
LHCSR	460	9.6064	-15.5255	0.3219	9.6824	-28.7156	-6.4537	11.7794	-33.0199	19.5824
LHCSR	461	9.1628	-17.6842	13.487	10.2457	-26.4481	-13.0759	11.9302	-31.4196	22.2571
LHCSR	462	9.9121	-16.201	4.0167	10.1533	-27.6327	-10.8504	11.3629	-30.7107	18.7929
LHCSR	463	9.6008	-12.8061	6.7213	10.2085	-26.6801	-11.731	11.1398	-29.3838	14.5438
LHCSR	464	9.285	-20.1244	10.6922	9.9889	-32.2151	-13.2397	11.2613	-27.6805	21.8985
LHCSR	465	9.6112	-13.5294	3.728	9.76	-32.8831	-18.2783	11.5046	-28.8986	21.967
LHCSR	466	9.4126	-16.9974	11.9033	9.8388	-33.4081	-8.2326	11.2955	-30.7709	24.3086
LHCSR	467	9.8045	-17.5384	4.0632	9.7802	-30.0846	-17.1163	11.2802	-31.9946	17.7985
LHCSR	468	9.4005	-13.0238	9.6708	9.9172	-25.6613	-14.2923	11.4228	-28.4253	15.5391
LHCSR	469	9.4417	-9.8099	9.3863	9.6847	-25.4391	-5.658	11.6068	-24.6651	17.466
LHCSR	470	9.5918	-15.1864	8.0798	9.761	-32.6401	-14.1317	11.5051	-31.3627	21.4344
LHCSR	471	9.4879	-13.8555	13.5493	9.7101	-31.2595	-18.5852	12.0115	-25.6451	22.3008
LHCSR	472	9.5027	-12.5956	7.7845	10.3839	-25.4905	-22.6977	11.7682	-26.753	20.1843
LHCSR	473	9.4647	-17.1103	15.0706	9.5518	-28.857	-12.4828	12.0884	-23.552	25.4856
LHCSR	474	9.6296	-15.8748	5.4467	10.6261	-26.6843	-10.387	11.4297	-31.0136	17.3487
LHCSR	475	9.7106	-10.1275	2.5537	10.1168	-23.253	-12.1727	11.906	-33.166	17.8579
LHCSR	476	9.3866	-15.289	16.0095	10.1422	-26.5862	-18.7816	11.6477	-24.1472	19.9022
LHCSR	477	9.7051	-10.1871	3.2415	10.0841	-29.0471	-17.3014	11.4698	-26.0262	17.3566
LHCSR	478	9.3415	-14.538	15.7032	10.1053	-25.3691	-13.0045	11.4569	-24.0792	19.5742
LHCSR	479	9.4503	-12.688	10.1253	10.0025	-26.4537	-8.4815	11.6876	-28.0801	22.4958
LHCSR	480	9.6345	-13.0511	9.9945	10.0479	-26.1607	-5.8755	11.3555	-27.4421	17.5343
LHCSR	481	9.7939	-14.3428	9.4493	9.9343	-24.0674	-4.7163	11.6579	-25.471	15.5655
LHCSR	482	9.4728	-11.3463	15.1336	9.9964	-25.8617	-11.7374	11.3681	-26.7487	19.6783
LHCSR	483	9.2307	-12.3587	15.4889	10.3528	-24.1871	-4.2448	12.0114	-27.941	23.3427
LHCSR	484	9.6266	-11.3195	10.8645	9.9833	-29.6555	-5.9975	11.3137	-27.4067	17.1552
LHCSR	485	9.876	-6.4695	5.8609	9.7222	-29.9527	-6.9113	11.4734	-27.8317	16.9514
LHCSR	486	10.1144	-6.7472	10.6755	10.533	-19.8473	-11.2365	12.0049	-23.8956	20.0561
LHCSR	487	9.5608	-6.4359	10.4943	10.4109	-23.1922	-14.782	11.5776	-25.1569	15.0098
LHCSR	488	9.4109	-10.4963	9.7222	10.4029	-22.5069	-12.991	11.8342	-27.5373	12.8923
LHCSR	489	9.4329	-12.4933	14.7349	10.2443	-30.6303	-16.7748	11.5819	-31.7588	16.4203
LHCSR	490	9.4738	-10.3539	12.7477	10.1134	-29.3176	-15.3308	11.7986	-26.1922	18.9758
LHCSR	491	9.7126	-11.3409	14.037	9.9924	-34.219	-9.5922	11.6593	-29.6974	15.5425
LHCSR	492	9.7	-13.4375	13.0646	10.0533	-32.0092	-12.4734	11.4587	-24.4142	22.8211
LHCSR	493	9.5103	-9.5415	2.4969	10.0758	-28.8607	-13.135	11.7961	-28.2782	14.4762
LHCSR	494	9.6091	-8.3015	8.3823	9.8042	-30.5539	-4.5824	11.7703	-23.0332	15.6985
LHCSR	495	9.7756	-13.1864	7.9555	9.6124	-27.1389	-5.7706	11.6912	-25.8024	22.4783
LHCSR	496	9.3141	-13.7359	12.7276	9.9455	-27.9554	-9.5665	11.5062	-27.6246	17.7484
LHCSR	497	9.2799	-13.5167	9.83	9.9831	-29.9996	-15.3463	11.6459	-30.0958	16.5497
LHCSR	498	9.7394	-8.0796	8.1677	10.2629	-27.7156	-14.5291	11.631	-27.1121	18.103
LHCSR	499	9.7654	-8.8013	5.6744	9.7903	-35.235	-9.2447	11.7883	-27.1034	9.8136
LHCSR	500	9.3945	-12.0994	4.2026	10.1626	-26.7868	-10.3637	11.6112	-32.3873	12.8706
LHCSR	501	9.5273	-12.1247	7.0403	9.9795	-25.1854	-19.9514	11.4666	-31.5611	13.9792
LHCSR	502	9.8912	-14.6155	3.9443	9.6886	-29.3957	-12.1345	11.8415	-31.3478	17.2586
LHCSR	503	9.4944	-13.4073	5.3606	10.0854	-26.3295	-5.5093	11.6188	-27.4633	17.1135
LHCSR	504	9.6375	-11.0413	12.2047	9.9508	-24.8392	-13.1183	11.8737	-25.9134	20.1062
LHCSR	505	9.9017	-10.1038	3.8726	9.8374	-36.0859	-16.5087	11.8139	-29.6449	18.763
LHCSR	506	9.2544	-13.2995	11.6053	10.1853	-27.1938	-16.756	11.5538	-29.1458	16.783
LHCSR	507	9.5972	-9.2449	7.2321	9.7475	-27.2749	-7.5776	11.4438	-26.775	14.0145
LHCSR	508	9.4748	-7.6236	12.3392	9.8256	-29.2349	-9.4223	11.6732	-24.5569	17.665
LHCSR	509	9.7528	-8.2174	15.2111	10.1133	-26.4613	-7.5009	11.1882	-22.4225	16.0405
LHCSR	510	9.6952	-5.7636	11.6254	10.08	-28.7397	-14.2536	11.4083	-22.4492	18.2971
LHCSR	511	9.8781	-12.4643	13.6412	10.1152	-25.4383	-15.2518	11.1019	-20.1156	18.6698
LHCSR	512	9.5884	-7.0738	14.1552	9.9917	-27.4174	-16.1843	11.2603	-24.2318	17.1958
LHCSR	513	9.6337	-11.942	11.21	9.769	-24.7779	-11.2671	11.475	-25.6036	22.8178
LHCSR	514	9.5784	-10.0344	8.378	9.7294	-29.5058	-11.9623	11.5333	-27.6238	17.9551
LHCSR	515	9.5866	-8.0463	7.5481	10.0332	-29.1204	-12.8873	11.6198	-19.225	19.2652
LHCSR	516	9.7989	-7.604	5.647	9.9344	-27.2108	-2.8412	11.3248	-22.6258	14.533
LHCSR	517	9.6529	-9.9497	6.8661	10.2813	-27.2706	-10.2274	11.5578	-30.5978	9.6521
LHCSR	518	9.8247	-8.4153	11.141	10.1915	-26.7861	-6.222	11.8273	-24.315	18.9653
LHCSR	519	9.7859	-11.0506	11.8048	9.7531	-27.3517	-15.6414	11.3622	-24.8793	18.1913
LHCSR	520	9.6133	-9.7742	7.576	9.7916	-31.1268	-5.3801	11.6408	-19.4706	18.293
LHCSR	521	9.9692	-4.5384	5.1213	10.432	-25.3274	-10.7874	11.5165	-22.848	14.6604
LHCSR	522	9.7338	-8.3097	11.718	9.7151	-29.8395	-16.382	11.3876	-25.6383	19.0407
LHCSR	523	9.7335	-11.4232	11.3879	10.3286	-26.2637	-10.3005	11.3268	-27.1036	15.2357
LHCSR	524	10.0957	-12.1093	-1.2234	10.1247	-29.594	-14.3642	11.3403	-31.4778	7.8142
LHCSR	525	9.6469	-15.2189	4.0339	9.8815	-26.6322	-13.4539	11.419	-27.3637	11.456
LHCSR	526	10.0729	-3.6835	12.6701	9.9558	-30.8369	-14.2909	11.0301	-26.627	11.7972
LHCSR	527	10.0294	-1.1386	11.4815	9.8793	-28.1452	-14.8888	11.4628	-27.5327	11.6803
LHCSR	528	9.7425	-10.0135	7.7999	9.5983	-28.7481	-11.8343	11.2774	-27.087	12.627
LHCSR	529	10.0115	-2.5464	11.4186	9.7014	-28.8467	-12.0994	11.6168	-19.4938	13.842
LHCSR	530	9.7839	-9.6304	16.6715	9.8388	-29.6746	-12.3962	11.395	-22.1577	23.4174
LHCSR	531	10.0727	-6.6429	11.6353	9.9937	-26.0003	-10.3393	11.3237	-28.7026	16.4916
LHCSR	532	9.7304	-9.2795	7.8897	9.9026	-26.9283	-16.9461	11.3024	-28.1505	12.204
LHCSR	533	10.2702	0.1683	6.0145	10.161	-29.4938	-16.4006	11.423	-25.6235	5.5534
LHCSR	534	9.8482	-8.6223	4.6901	10.068	-24.8788	-6.6945	11.4008	-27.0043	14.0517
LHCSR	535	9.8097	-5.1076	10.725	9.9488	-32.1158	-17.2267	11.5739	-26.9741	16.7762
LHCSR	536	10.0145	-6.1362	3.7065	10.2103	-31.3001	-5.4275	11.3914	-18.9438	12.429
LHCSR	537	10.1278	-6.5796	4.7075	9.463	-32.2155	-10.3218	11.4719	-27.5541	20.6326
LHCSR	538	9.823	-2.7562	9.4052	9.9828	-24.2602	-2.4543	11.5347	-20.3172	18.1542
LHCSR	539	9.9812	-10.2112	6.6212	10.1907	-29.3266	-7.6835	11.4893	-27.6447	21.2549
LHCSR	540	10.1234	-5.6396	6.9153	10.1375	-30.311	-17.9506	11.6811	-25.1608	17.7896
LHCSR	541	9.6421	-8.4805	9.5838	10.296	-29.8734	-17.4157	11.4028	-30.4224	13.2135
LHCSR	542	10.1109	-1.7784	4.2283	10.4138	-31.5284	-12.3585	11.6111	-29.4893	13.9548
LHCSR	543	9.795	-6.5767	8.5277	10.355	-27.6447	-11.3578	11.5615	-27.3558	14.5548
LHCSR	544	10.1642	-5.9514	6.4711	10.1566	-32.8408	-13.5086	11.0828	-28.4134	10.3063
LHCSR	545	9.9639	-9.6111	9.8919	10.0065	-29.8448	-12.7381	11.5559	-26.937	19.3669
LHCSR	546	9.6796	-7.185	5.0295	10.1091	-28.3008	-14.6709	11.1715	-27.8456	6.1158
LHCSR	547	10.2177	-4.8743	14.5668	9.957	-23.6375	-3.1496	11.2752	-21.3813	19.7095
LHCSR	548	9.9461	-8.4547	2.6733	9.8506	-32.0445	-15.4579	11.7859	-28.806	16.8064
LHCSR	549	10.0122	-6.4312	3.2325	10.0649	-30.9696	-11.0573	11.8613	-31.8206	10.8337
LHCSR	550	9.9682	-13.784	13.1151	9.9073	-30.5963	-7.5031	11.6468	-24.7371	23.0024
LHCSR	551	10.2071	-1.2606	7.1429	9.9134	-28.3493	-10.2758	11.2584	-20.1463	17.8742
LHCSR	552	10.1013	-7.4474	10.195	9.9256	-28.2997	-8.2908	11.437	-28.7726	14.92
LHCSR	553	9.8906	-11.3519	0.5026	10.0942	-27.1825	-6.2022	11.6297	-29.08	14.4986
LHCSR	554	9.5414	-10.899	4.9983	9.6423	-27.9904	-14.7417	11.537	-27.2579	17.6842
LHCSR	555	9.7329	-14.0683	13.2601	10.2603	-24.3648	-9.0767	11.1275	-28.0729	26.4893
LHCSR	556	9.9416	-11.7666	10.6912	9.8876	-29.1321	-15.0655	11.5472	-20.2741	19.3377
LHCSR	557	9.8746	-9.6682	7.8983	10.1434	-24.3984	-12.8971	11.1939	-22.2769	19.8556
LHCSR	558	9.6937	-10.9674	13.0764	10.1752	-27.5739	-7.2824	11.4237	-30.2815	19.3171
LHCSR	559	9.7049	-13.5839	3.205	10.2084	-24.0874	-7.5332	11.6386	-28.3988	19.0719
LHCSR	560	9.789	-5.1634	12.1147	10.0859	-25.2926	-7.4563	11.7702	-19.7162	18.4457
LHCSR	561	9.5245	-8.5813	8.919	9.8928	-27.966	-1.9205	11.5288	-19.4675	18.4394
LHCSR	562	8.9557	-8.3819	15.632	10.2983	-21.207	-10.4966	11.6804	-25.5868	20.5091
LHCSR	563	9.4001	-8.6765	6.8036	9.6765	-29.5752	-12.3994	11.5497	-25.2095	14.0911
LHCSR	564	9.7412	-6.1167	11.7955	9.9544	-23.1191	-16.494	11.251	-24.5479	11.1754
LHCSR	565	9.7664	-7.1051	16.3511	10.0672	-28.1321	-10.8225	11.5164	-26.3982	17.8917
LHCSR	566	9.7463	-6.7595	6.1446	10.5246	-24.4271	-6.8529	11.4952	-33.5236	14.7972
LHCSR	567	9.8686	-5.1794	8.1891	9.84	-23.8194	-6.972	11.7914	-23.9023	12.4526
LHCSR	568	10.0305	-7.2145	4.2992	10.1205	-30.4576	-6.2699	11.4885	-28.4502	11.3657
LHCSR	569	9.6723	-4.015	5.4775	10.1248	-28.4049	-6.3084	11.6456	-27.1151	16.1658
LHCSR	570	9.7289	-5.7302	3.557	9.9751	-26.2653	-12.6597	11.4912	-25.9451	20.9961
LHCSR	571	9.4921	-9.2564	12.7862	9.5859	-29.0145	-6.1417	11.9619	-29.8255	20.0988
LHCSR	572	9.8725	-5.9599	7.3531	10.0549	-24.519	-8.4262	11.6787	-29.0005	15.3287
LHCSR	573	9.5287	-9.3115	5.7942	10.1566	-32.8209	-11.6546	11.5278	-25.7477	17.217
LHCSR	574	9.7457	-10.062	3.2652	10.3687	-29.1933	-13.5679	11.597	-30.6757	15.0379
LHCSR	575	9.7924	-8.1395	9.0551	9.7512	-22.7029	-17.0789	11.7242	-27.1613	22.9003
LHCSR	576	9.9027	-6.4954	5.6589	10.1089	-28.8679	-14.5806	11.716	-28.2597	16.1489
LHCSR	577	9.891	-9.0765	13.2603	10.2061	-29.271	-17.2063	11.6286	-26.8408	13.8502
LHCSR	578	9.7789	-3.9488	10.1707	10.3973	-25.0253	-14.3173	11.1911	-22.9614	16.5424
LHCSR	579	9.8316	-5.8253	6.3218	10.4073	-25.8266	-12.123	10.8717	-29.4658	21.701
LHCSR	580	9.627	-4.7072	4.8709	10.307	-22.021	-15.204	11.3899	-29.8936	13.7189
LHCSR	581	10.2175	-1.2942	4.6878	9.9582	-31.1065	-13.1475	11.5387	-27.7866	16.4377
LHCSR	582	10.0322	-5.8277	7.4388	10.2572	-23.3051	-13.1711	11.4725	-26.8102	14.4596
LHCSR	583	9.6782	-8.2751	5.2054	10.0925	-24.7195	-13.9989	11.6026	-30.2925	13.1783
LHCSR	584	9.918	0.2768	15.2003	10.2855	-23.871	-9.6328	11.7076	-17.7875	17.6405
LHCSR	585	9.8537	-8.8707	12.494	10.2999	-23.3488	-13.3947	11.3997	-31.7422	22.3612
LHCSR	586	9.5355	-2.674	5.6834	10.1589	-24.8014	-8.3834	11.6194	-28.2017	12.6393
LHCSR	587	10.133	-4.7792	8.2636	10.2279	-22.0138	-13.4723	11.2159	-24.033	13.1513
LHCSR	588	9.9681	-3.2551	5.8298	10.0446	-24.577	-13.4796	11.6709	-31.038	11.8492
LHCSR	589	10.1215	-6.9273	11.1264	10.1015	-26.0518	-17.1818	11.6861	-22.1702	19.6875
LHCSR	590	10.1535	-5.3445	5.9839	10.1129	-26.4857	-13.4068	11.5814	-23.2341	20.8193
LHCSR	591	9.3516	-14.1199	6.8939	10.3906	-23.8441	-15.4987	11.4023	-26.5934	14.532
LHCSR	592	9.4299	-12.1413	13.1104	10.0602	-25.2488	-9.6187	11.9735	-25.3897	19.7826
LHCSR	593	9.3789	-9.0569	6.8179	10.2042	-27.3915	-12.344	11.7658	-30.1721	10.6959
LHCSR	594	9.7092	-16.452	2.84	9.9564	-28.9083	-15.1195	11.6521	-36.4505	20.8025
LHCSR	595	9.3224	-10.3333	17.2439	10.1151	-25.5611	-15.7291	11.8789	-23.3503	22.654
LHCSR	596	9.6559	-8.5888	7.8592	9.8356	-26.3456	-11.8917	11.7268	-27.1224	18.1305
LHCSR	597	9.6427	-12.3174	9.222	9.9582	-27.836	-17.1901	11.8724	-32.5481	12.12
LHCSR	598	9.853	-5.95	8.9988	9.8603	-30.9379	-19.7867	11.3478	-20.3929	14.5088
LHCSR	599	9.356	-12.3641	7.7398	10.0787	-33.2178	-11.1663	11.554	-25.5416	20.9846
LHCSR	600	9.4991	-16.3633	4.5997	9.9561	-34.7477	-14.8372	12.0516	-32.5127	23.1429
LHCSR	601	9.476	-14.3	5.9226	9.9352	-27.8537	-12.0656	12.1272	-33.5836	20.5576
LHCSR	602	9.6603	-13.3793	15.2699	9.9389	-28.0231	-12.1414	11.4887	-27.9533	19.4256
LHCSR	603	9.6691	-7.8917	5.3996	10.2463	-30.0106	-5.5463	11.6405	-24.8252	24.419
LHCSR	604	9.5589	-11.8844	7.5515	10.1245	-30.7343	-14.9383	11.8984	-27.1759	18.5845
LHCSR	605	9.4598	-11.1097	10.7124	9.5917	-26.012	-14.1182	11.5242	-21.9692	12.3563
LHCSR	606	9.5145	-13.1317	11.7783	9.7547	-29.0959	-17.811	11.6251	-28.1927	23.8864
LHCSR	607	9.7729	-16.8507	-0.1154	9.9822	-26.4531	-14.3432	11.284	-33.8594	10.5907
LHCSR	608	10.1157	-12.7344	1.8463	9.6277	-29.4794	-12.7978	11.4935	-34.8824	9.6678
LHCSR	609	9.9869	-15.3324	4.5498	10.2854	-24.7557	-12.9081	11.5196	-34.7217	13.1238
LHCSR	610	9.4548	-15.1959	2.0095	10.3321	-28.6288	-15.8315	11.483	-34.9159	12.7935
LHCSR	611	9.2691	-14.1064	6.7681	10.0251	-36.338	-11.975	11.2421	-30.1479	12.8492
LHCSR	612	9.4548	-14.0176	9.2343	10.1923	-31.6073	-16.0343	11.4399	-27.2731	11.2707
LHCSR	613	9.7425	-10.752	4.767	9.8329	-27.8068	-18.8562	11.5657	-27.0487	13.9776
LHCSR	614	9.5035	-14.1813	7.6601	9.7105	-32.2649	-11.0959	11.4211	-27.2534	6.1089
LHCSR	615	9.835	-12.4238	6.8799	10.4799	-26.8725	-13.668	11.4353	-31.6867	14.2647
LHCSR	616	9.6785	-9.8829	4.2498	10.209	-30.0144	-11.1975	11.5585	-26.6738	10.9301
LHCSR	617	9.8305	-13.8261	6.2198	10.0247	-28.8198	-9.9142	11.3613	-32.5566	13.388
LHCSR	618	9.5818	-11.7829	7.3836	9.7348	-29.4146	-17.1436	11.5223	-32.6401	14.6585
LHCSR	619	9.5307	-9.7668	9.2411	9.881	-29.446	-12.0206	11.1894	-24.9283	9.2673
LHCSR	620	9.2999	-5.232	16.6696	9.9064	-24.7841	-13.2843	11.5495	-20.21	13.3597
LHCSR	621	9.7662	-13.3845	7.6426	10.1588	-24.2375	-9.6345	11.4718	-31.344	19.4935
LHCSR	622	9.6038	-12.3354	11.468	9.9192	-31.7088	-6.4548	11.4426	-27.7387	16.8381
LHCSR	623	9.5602	-10.6827	4.3553	10.1497	-26.3143	-12.7087	11.6167	-24.1841	12.6403
LHCSR	624	9.4944	-11.3603	12.2899	9.9614	-26.1089	-14.9613	11.1897	-22.3879	16.7982
LHCSR	625	9.7419	-9.6188	7.5773	10.1164	-22.5458	-17.043	11.2891	-23.6278	10.8303
LHCSR	626	9.6067	-12.9461	12.1143	9.6532	-23.6978	-10.3583	11.2854	-23.456	16.2659
LHCSR	627	9.3214	-13.9435	9.8708	10.1823	-23.8627	-10.2848	11.7341	-26.9488	9.7263
LHCSR	628	9.4554	-18.4926	10.3881	10.2399	-25.8005	-13.3611	11.4735	-30.3603	15.7752
LHCSR	629	8.9034	-15.9398	9.3136	9.6992	-29.3839	-11.1951	11.5922	-22.0955	16.921
LHCSR	630	9.3284	-13.8426	15.9702	9.8103	-30.5145	-11.9597	11.427	-28.2159	14.9911
LHCSR	631	9.1938	-10.831	8.9881	10.2776	-27.4499	-16.2378	11.6071	-19.6304	13.1706
LHCSR	632	9.298	-11.6142	9.4726	10.3049	-25.619	-8.0137	11.6189	-24.7759	19.1652
LHCSR	633	9.6335	-14.0569	5.1168	10.1234	-22.4872	-25.9147	11.7246	-30.8589	20.4132
LHCSR	634	9.2489	-11.0	2.7809	9.7591	-27.773	-11.7129	11.9055	-30.3582	14.0695
LHCSR	635	9.2178	-11.1817	10.1804	9.6394	-28.5189	-14.2867	11.649	-23.7671	20.4603
LHCSR	636	9.3506	-14.723	8.9288	10.1342	-28.239	-11.1589	11.7553	-28.4416	16.71
LHCSR	637	9.4737	-14.4176	7.5529	9.9396	-26.7646	-10.2324	11.4614	-28.1755	16.0479
LHCSR	638	9.3212	-14.0267	16.5889	10.2448	-23.2319	-9.7341	11.4763	-23.9244	21.5724
LHCSR	639	9.2864	-14.7189	7.217	9.8227	-28.7192	-12.345	11.7393	-25.2304	16.9726
LHCSR	640	9.5728	-14.2949	10.7941	10.2562	-23.7999	-13.2472	11.6517	-25.5005	19.3455
LHCSR	641	9.2592	-15.0125	11.026	9.9492	-28.5172	-17.7385	11.801	-27.8296	17.5255
LHCSR	642	9.2869	-8.3297	5.7261	10.0837	-24.221	-17.2595	11.5066	-25.9553	18.0623
LHCSR	643	10.1122	-7.0786	4.1699	9.9139	-27.7397	-12.6504	11.5752	-21.7538	8.4025
LHCSR	644	9.7751	-10.5926	9.7162	10.037	-28.1189	-12.5845	11.2165	-29.6538	13.7462
LHCSR	645	9.3485	-14.2969	6.6855	9.886	-27.1444	-4.5621	11.9029	-26.3315	16.2889
LHCSR	646	9.6222	-14.2364	3.8156	10.1707	-25.7478	-10.7096	11.2869	-27.4495	15.5111
LHCSR	647	9.4897	-12.8937	8.0255	9.8916	-27.2668	-10.8228	11.3733	-30.3461	11.8737
LHCSR	648	9.2473	-17.0217	8.5852	9.73	-32.6118	-14.7949	11.728	-29.4056	19.7494
LHCSR	649	9.0737	-12.1822	10.135	10.1913	-25.8588	-5.6094	11.5975	-28.6756	14.0072
LHCSR	650	9.4501	-15.2292	12.5702	9.864	-25.346	-12.8975	11.486	-23.2086	23.002
LHCSR	651	9.5179	-14.497	9.3285	9.913	-23.2916	-8.0698	11.4431	-27.6227	21.2322
LHCSR	652	9.4695	-14.7122	5.8418	10.3216	-24.6761	-14.6471	11.6071	-29.1367	14.4797
LHCSR	653	9.3826	-14.1454	11.0224	10.2902	-29.9137	-12.8464	11.8926	-24.0595	18.7507
LHCSR	654	9.4485	-9.8487	15.76	10.5754	-24.7237	-15.861	11.9088	-24.9429	20.0606
LHCSR	655	9.4451	-10.6392	11.2542	10.3525	-26.2665	-13.8716	11.6904	-26.9736	12.6101
LHCSR	656	9.3823	-15.3169	10.4818	9.8749	-23.3888	-9.6094	11.6566	-29.6293	20.2332
LHCSR	657	9.4323	-16.0632	6.5605	9.9708	-24.9523	-12.8236	11.5183	-30.8709	17.4938
LHCSR	658	9.9446	-6.3795	7.1575	10.4323	-22.908	-11.4618	11.2106	-23.7817	11.8158
LHCSR	659	9.1761	-17.5351	5.4273	9.8713	-25.7581	-13.2596	11.9316	-32.5383	21.8615
LHCSR	660	9.4237	-13.4243	6.7076	9.9178	-24.7826	-16.916	11.3965	-32.5149	14.8807
LHCSR	661	9.4274	-6.08	6.711	9.9762	-28.3354	-14.7902	11.5124	-27.0206	3.9484
LHCSR	662	9.4445	-11.7099	10.0127	10.2482	-21.9975	-10.1505	11.6276	-28.257	16.0929
LHCSR	663	9.6054	-8.9268	8.9169	10.1209	-27.4263	-14.4416	11.7219	-23.3819	8.5345
LHCSR	664	9.7167	-6.6946	3.7756	10.2401	-28.4725	-17.2207	11.3701	-32.2559	9.0931
LHCSR	665	9.8231	-8.6141	7.8036	10.2482	-25.6363	-8.8812	11.4688	-27.1935	12.6515
LHCSR	666	9.8879	-5.3324	7.8374	9.868	-27.9459	-8.228	11.078	-26.945	15.6496
LHCSR	667	9.8936	-13.4344	4.5053	9.9894	-24.8965	-10.0779	11.6767	-30.3136	13.4599
LHCSR	668	9.4163	-12.9661	1.3834	9.8018	-27.4717	-13.2065	11.8117	-31.344	13.1657
LHCSR	669	9.4254	-14.1276	5.6732	10.1973	-26.2481	-1.3731	11.2321	-32.4749	16.3491
LHCSR	670	9.7402	-10.2661	7.5477	10.0102	-31.4981	-11.5199	11.4794	-33.4999	13.1918
LHCSR	671	9.9371	-12.5729	11.2349	10.1602	-32.2299	-14.3483	11.3636	-35.8031	13.8635
LHCSR	672	9.6181	-12.7501	5.5957	10.0305	-31.7408	-8.8156	11.6277	-33.6366	21.2678
LHCSR	673	9.0227	-17.2319	7.4247	9.8302	-29.4367	-14.6963	11.6661	-28.8572	16.1899
LHCSR	674	9.6867	-14.5513	9.871	10.3194	-22.3974	-9.2265	11.3768	-29.1734	14.1491
LHCSR	675	9.5983	-14.2218	5.1438	10.2717	-26.0481	-14.7783	11.4177	-28.6137	14.1632
LHCSR	676	9.5599	-11.6647	2.8784	10.1971	-27.2958	-15.6522	11.3054	-29.5283	13.0188
LHCSR	677	9.6389	-13.8207	11.7311	10.0873	-29.9749	-12.0863	11.3846	-30.8732	18.1796
LHCSR	678	9.831	-10.5921	10.3557	10.2847	-22.265	-14.2205	11.4364	-35.1845	9.5639
LHCSR	679	9.4308	-16.2981	9.3109	10.1737	-27.0604	-15.726	11.5478	-32.4132	18.8542
LHCSR	680	9.7323	-10.8964	3.6909	10.2534	-25.0966	-15.2274	11.5849	-31.9265	14.246
LHCSR	681	9.123	-13.3269	12.4448	10.4326	-24.2001	-18.2588	11.6765	-29.1746	19.9507
LHCSR	682	9.8633	0.4725	8.6081	10.1981	-23.9085	-8.9611	11.8855	-21.2203	17.8677
LHCSR	683	9.4606	-12.8576	11.722	10.4687	-20.4969	-6.3667	11.7463	-25.9555	13.6497
LHCSR	684	9.2342	-9.8663	8.5133	10.2199	-25.1439	-12.159	11.4033	-23.8085	18.5081
LHCSR	685	9.4513	-11.8889	8.8017	10.0532	-24.9431	-2.3166	11.7656	-32.9747	8.3487
LHCSR	686	9.0488	-17.1453	6.982	9.6616	-29.7254	-5.6622	12.0533	-39.2413	17.4134
LHCSR	687	9.7522	-11.7814	11.0733	10.064	-28.881	-11.2637	11.7734	-29.1673	18.4
LHCSR	688	9.4736	-14.6374	8.8982	10.1777	-23.004	-11.8843	11.8427	-31.1631	22.331
LHCSR	689	9.8251	-9.1667	9.5627	10.3637	-27.8613	-12.4368	11.6409	-26.2034	9.8206
LHCSR	690	10.0813	1.547	9.5266	10.4004	-23.4637	-3.1773	11.4546	-21.7484	10.8113
LHCSR	691	9.9141	-7.2349	2.7113	9.8861	-31.7805	-13.6282	11.5184	-23.7671	14.1792
LHCSR	692	9.6132	-6.6212	9.847	10.2078	-26.3092	-10.7765	11.6618	-24.6704	16.9371
LHCSR	693	9.3673	-10.4059	10.7388	10.494	-22.7557	-11.7374	11.501	-27.1215	16.904
LHCSR	694	9.6734	-5.4073	4.9912	10.3306	-29.3553	-16.7583	11.3709	-24.9628	9.3272
LHCSR	695	9.5123	-8.8429	2.6788	10.5756	-21.3412	-9.3641	11.8305	-25.7456	8.7156
LHCSR	696	9.7246	-6.3787	12.8159	10.1681	-28.9574	-12.407	11.7738	-25.1243	11.7953
LHCSR	697	9.8062	-8.1332	7.5701	10.0532	-27.4979	-19.5792	11.7165	-26.2303	14.1562
LHCSR	698	9.9569	-4.0925	14.0318	10.0054	-32.2541	-14.5713	11.5155	-24.4312	12.5097
LHCSR	699	9.9405	-11.7257	6.1903	10.4063	-25.5695	-8.2762	11.7345	-33.7592	17.2869
LHCSR	700	9.6436	-10.7543	8.667	10.5102	-24.8149	-13.9277	11.194	-28.055	15.2354
LHCSR	701	9.4578	-13.1991	12.1613	10.2849	-28.9187	-10.673	11.802	-24.8368	15.9128
LHCSR	702	9.6606	-9.0179	8.7306	10.0199	-29.2078	-10.4703	11.6666	-29.6216	17.1399
LHCSR	703	9.864	-9.8784	13.8705	10.0691	-29.7972	-11.1923	11.5236	-25.4326	18.6575
LHCSR	704	9.881	-12.9126	9.0204	10.1665	-25.6447	-12.1558	10.9772	-19.9252	21.1028
LHCSR	705	9.3344	-14.0604	8.7135	10.2483	-30.1971	-10.0707	11.5092	-24.4924	15.6253
LHCSR	706	9.8758	-13.4961	6.4683	10.0936	-30.0162	-14.506	11.3573	-22.0099	13.1875
LHCSR	707	9.5272	-15.4872	1.5153	10.1837	-22.7672	-12.5007	11.4329	-28.4626	15.8372
LHCSR	708	9.3989	-13.6323	5.328	10.6564	-26.7489	-5.2443	11.3546	-26.6365	14.3143
LHCSR	709	9.5507	-16.257	2.4312	10.4928	-25.2141	-15.6383	11.5581	-31.1981	16.0454
LHCSR	710	9.6817	-14.0366	4.5131	10.0123	-24.8897	-16.1727	11.6366	-32.4587	24.5896
LHCSR	711	9.8102	-11.3022	2.8672	10.0714	-25.1281	-8.4569	10.9474	-25.83	16.1742
LHCSR	712	9.8819	-13.3895	8.9182	10.0973	-27.8313	-8.7725	11.3978	-30.1813	16.6171
LHCSR	713	9.7232	-6.4439	7.3641	10.0224	-29.4616	-11.0459	11.2798	-26.2353	11.7548
LHCSR	714	9.8671	-17.7062	11.0604	9.939	-25.7966	-4.9303	11.1583	-29.3959	17.2449
LHCSR	715	10.3323	-5.8137	7.0774	10.0455	-31.3776	-9.7655	11.3544	-24.0675	8.7673
LHCSR	716	9.311	-9.7861	11.5639	10.0755	-21.9729	-8.9749	11.7669	-23.4389	18.0391
LHCSR	717	9.2182	-10.6117	2.3935	9.9281	-23.791	-12.7666	11.7194	-26.7082	14.0683
LHCSR	718	9.8578	-12.3872	-1.3748	9.8641	-25.2475	-11.3851	11.7679	-26.7233	11.0991
LHCSR	719	9.794	-10.2047	7.8747	10.2252	-25.6217	-13.5976	11.2015	-27.4134	16.2515
LHCSR	720	9.5637	-12.8729	6.1463	10.3886	-19.6115	-8.7259	11.4099	-29.2355	14.2546
LHCSR	721	9.7243	-12.0091	9.5206	10.4817	-24.917	-11.6154	11.7476	-25.5383	14.3635
LHCSR	722	9.3461	-12.0002	2.4007	10.274	-21.1327	-13.0328	11.7822	-26.1319	10.7229
LHCSR	723	9.709	-14.2505	7.5976	10.2867	-23.2605	0.2546	11.5459	-27.1769	14.5726
LHCSR	724	9.6755	-12.2984	4.1808	10.0639	-23.0854	-0.6477	11.4979	-30.5448	15.0413
LHCSR	725	9.5343	-9.3441	5.8663	10.1156	-25.5167	-4.4176	11.4782	-26.4379	11.2708
LHCSR	726	9.5194	-10.2178	8.0306	10.2892	-22.3543	-9.9021	11.2984	-27.4324	12.2482
LHCSR	727	9.2677	-12.6923	11.9427	10.2168	-18.1402	-7.0284	11.5347	-25.5387	14.4069
LHCSR	728	9.3685	-15.4881	11.9874	10.2929	-24.1449	-10.9904	11.5502	-27.4122	10.1339
LHCSR	729	9.3431	-15.3172	9.0833	10.0736	-31.0402	-4.5572	11.1602	-28.8638	13.146
LHCSR	730	9.5679	-10.5955	7.2203	9.5467	-29.6779	-11.1367	11.1708	-25.5438	10.9513
LHCSR	731	9.3656	-14.7028	2.9547	9.5307	-29.3301	-6.4422	11.5188	-36.6854	13.2056
LHCSR	732	9.0484	-22.1321	6.7414	9.7413	-30.4318	-10.7046	12.1333	-34.7767	16.9234
LHCSR	733	9.9351	-15.6563	8.15	9.7531	-29.3634	-10.3443	11.5375	-27.9926	2.4386
LHCSR	734	9.8895	-11.9794	5.1532	10.2244	-26.3926	-11.2414	11.2368	-24.888	15.9438
LHCSR	735	9.6308	-11.3221	13.5632	9.8456	-28.7273	1.3848	11.6106	-27.3657	5.8908
LHCSR	736	9.4616	-14.1275	8.4992	9.6246	-27.6656	-9.0469	11.4361	-33.2225	7.9684
LHCSR	737	9.36	-13.2029	8.7935	9.9274	-24.9702	-16.5803	11.5945	-26.1395	13.7883
LHCSR	738	9.5372	-10.589	10.0534	9.8972	-30.4639	-11.2053	11.4728	-25.693	13.7352
LHCSR	739	9.874	-6.7172	4.3672	9.8083	-32.237	-13.8093	11.3394	-29.6655	11.4351
LHCSR	740	9.2644	-10.8799	11.5536	10.0668	-26.383	-4.1057	11.663	-24.2955	15.1236
LHCSR	741	9.7043	-8.9654	10.1489	9.9444	-25.7236	-11.301	11.0889	-29.546	7.1554
LHCSR	742	9.4694	-5.2724	5.2984	9.837	-29.9554	-5.4496	11.4528	-25.9799	9.9244
LHCSR	743	9.722	-9.6642	2.4093	10.0892	-27.1076	-12.5284	11.4798	-30.1836	9.337
LHCSR	744	9.5713	-6.9751	10.5646	10.1371	-29.761	-9.8653	11.4196	-28.4448	5.7691
LHCSR	745	9.6902	-4.8766	11.393	9.7061	-31.0785	-7.9995	11.6044	-22.5823	12.6779
LHCSR	746	10.0326	-8.9085	6.6691	9.6891	-27.223	-5.7967	11.5017	-30.1585	4.3078
LHCSR	747	9.3728	-7.011	9.3417	9.7487	-27.4115	-12.1722	11.504	-28.4312	14.8318
LHCSR	748	9.2765	-10.5722	13.7663	9.6367	-35.2174	-13.528	11.9636	-28.555	14.953
LHCSR	749	9.7627	-8.3776	7.1682	10.1854	-26.02	-12.3565	11.3772	-29.0227	10.3499
LHCSR	750	9.9264	-7.6874	5.6224	10.015	-26.4935	-9.5696	11.3167	-23.8152	9.7285
LHCSR	751	9.86	-12.9378	11.8964	9.9584	-22.213	-5.1737	11.7905	-29.5539	17.8205
LHCSR	752	9.6194	-12.8424	12.0899	10.0406	-26.7483	-11.7022	11.5396	-29.3932	12.3497
LHCSR	753	10.069	-9.4843	14.5671	9.7338	-33.9533	-5.754	11.6496	-25.9948	16.3535
LHCSR	754	9.3076	-12.7626	12.9244	10.0365	-29.8892	-14.3248	11.6346	-23.8974	13.6562
LHCSR	755	9.9879	-6.584	9.2082	9.8172	-28.6018	-5.9815	11.2311	-26.4786	10.3257
LHCSR	756	8.9963	-12.5142	10.8422	9.9333	-33.5899	-15.9196	11.9801	-32.7764	9.7542
LHCSR	757	9.3198	-11.6452	13.1371	10.265	-26.8754	-17.9789	11.5105	-25.5009	8.639
LHCSR	758	9.6983	-7.3064	4.7118	10.1178	-28.5825	-12.1278	11.4971	-26.9685	8.698
LHCSR	759	10.1284	-2.1574	7.5659	9.9799	-26.8987	-3.9535	10.9868	-23.9141	7.5514
LHCSR	760	9.905	-5.7118	12.792	9.8756	-32.421	-5.748	11.3946	-22.4728	7.0568
LHCSR	761	9.7581	-10.6333	10.0968	9.725	-26.4079	-7.5927	11.4405	-29.2195	15.5943
LHCSR	762	9.2878	-10.1627	11.0666	10.071	-28.9805	-7.7813	11.6854	-23.4471	10.3658
LHCSR	763	9.2394	-8.6879	13.9656	9.9196	-34.0309	-7.6742	11.6004	-26.7834	9.9233
LHCSR	764	9.7238	-8.2348	8.4208	10.2011	-30.4846	-5.4324	11.4364	-26.4153	10.1988
LHCSR	765	9.6599	-11.4476	6.1259	10.3142	-27.5764	-6.4869	11.5388	-28.9709	11.7923
LHCSR	766	9.6326	-9.5746	13.2636	10.0836	-29.4317	-4.1082	10.7067	-18.7962	12.8985
LHCSR	767	9.5859	-8.2136	7.65	10.1531	-25.808	-4.9998	11.5202	-27.5475	7.4692
LHCSR	768	9.7191	-9.6415	10.2539	9.5764	-29.4586	-10.9767	11.4968	-27.4534	3.6398
LHCSR	769	9.6272	-6.36	15.1435	9.6495	-35.0307	-9.0424	11.4552	-21.4246	12.5033
LHCSR	770	9.7383	-9.8713	8.6104	9.9025	-29.6567	-8.0653	11.4093	-27.0274	14.3696
LHCSR	771	9.436	-17.0641	14.6741	9.849	-28.2241	-2.7664	11.244	-37.983	19.9926
LHCSR	772	9.349	-12.1429	15.3663	10.133	-27.4777	-7.4611	11.813	-23.968	25.7265
LHCSR	773	9.4586	-5.5255	11.3716	10.4444	-26.0613	-13.604	11.6443	-18.487	15.5039
LHCSR	774	9.5693	-14.1191	10.3038	10.016	-34.4312	-6.435	11.7642	-26.0734	19.2257
LHCSR	775	9.3801	-11.2963	10.1673	9.9391	-28.9164	-0.9889	11.5859	-29.4842	14.6896
LHCSR	776	9.4476	-10.7725	12.0201	10.0728	-22.9007	-8.366	11.4934	-21.2028	14.5939
LHCSR	777	9.5799	-7.168	12.2898	9.6494	-26.505	-9.3174	11.4837	-25.3145	15.7677
LHCSR	778	9.8334	0.0871	8.6306	9.8658	-28.6569	-11.5249	11.4427	-20.1178	11.1265
LHCSR	779	9.4402	-15.2471	5.8135	9.9165	-28.5236	-9.864	11.6037	-28.266	13.8915
LHCSR	780	9.4361	-9.6589	7.4479	9.92	-28.9041	-0.7366	11.7791	-21.8871	10.8543
LHCSR	781	9.5828	-8.6095	7.2393	10.1275	-28.2776	-8.5499	11.2361	-19.2771	5.2901
LHCSR	782	9.4193	-8.5825	5.0302	9.8171	-31.0665	-7.3522	11.7905	-27.2634	11.611
LHCSR	783	9.5625	-8.2813	10.2887	9.6323	-30.593	-13.4193	11.8081	-27.3644	10.0097
LHCSR	784	9.7841	-7.112	11.3574	9.926	-26.1695	0.979	11.1906	-21.8401	13.0104
LHCSR	785	9.4882	-14.1778	5.3115	9.8621	-29.5445	-9.1384	11.5272	-24.4732	16.3991
LHCSR	786	9.7089	-8.755	6.3832	10.2363	-29.4067	-14.4752	11.6537	-28.2621	15.0784
LHCSR	787	9.6303	-10.7947	0.3325	10.1621	-35.0295	-14.6352	11.6469	-30.6997	10.1783
LHCSR	788	9.3795	-12.8331	8.9679	9.9153	-30.1336	-14.2636	11.2543	-25.713	10.7937
LHCSR	789	9.5136	-8.7594	5.5404	9.6631	-36.3744	-16.8258	11.5257	-20.4734	15.5261
LHCSR	790	9.4842	-6.0344	10.2167	10.0618	-32.2625	-3.0265	11.5914	-21.173	11.3165
LHCSR	791	9.6233	-9.5314	10.231	10.491	-26.9276	-7.9423	11.3725	-22.1661	15.7445
LHCSR	792	9.1845	-13.2745	9.2073	9.8646	-31.878	-1.8815	12.0522	-20.2852	22.3134
LHCSR	793	9.592	-8.6315	8.6417	9.9689	-31.5123	-3.77	11.4851	-20.6589	15.4808
LHCSR	794	9.8271	-9.0693	6.9377	9.9365	-29.7079	-5.2601	11.7313	-24.0024	11.2319
LHCSR	795	9.2246	-13.1195	6.425	9.6343	-26.9534	-5.8237	11.6599	-20.065	16.5196
LHCSR	796	9.1616	-13.7185	13.6371	10.055	-36.1941	-14.245	11.823	-22.319	22.1459
LHCSR	797	9.4614	-10.611	16.438	10.0131	-30.1742	-8.9154	11.8982	-22.4419	14.2014
LHCSR	798	9.6065	-9.0521	13.7356	10.0152	-29.9102	-6.7806	11.7825	-21.5695	19.8438
LHCSR	799	9.3772	-12.3186	0.8497	9.945	-31.7883	-9.319	11.7759	-27.2537	15.6453
LHCSR	800	9.3697	-10.8275	14.0822	10.2368	-28.6167	-16.4059	11.5833	-21.4411	16.1783
LHCSR	801	9.3582	-11.3735	4.2574	10.5729	-32.6819	-7.1134	11.8995	-29.485	12.2265
LHCSR	802	9.6976	-11.6315	0.6644	10.1033	-30.4048	-9.1444	11.9372	-29.2228	8.8706
LHCSR	803	9.6295	-16.8489	10.7572	10.2084	-23.8977	-12.833	11.8654	-30.0518	16.3842
LHCSR	804	9.6732	-12.5389	7.5975	10.1581	-30.7219	-8.3795	11.3565	-25.8806	8.3389
LHCSR	805	9.6847	-12.8406	9.1011	9.9571	-30.2478	-7.1819	11.341	-27.1682	15.6947
LHCSR	806	9.5555	-11.6784	6.9364	10.1063	-24.7414	-3.9334	11.5402	-25.9645	11.7809
LHCSR	807	9.5728	-8.4338	3.1091	10.2127	-24.6774	-5.5116	11.529	-26.6375	11.1364
LHCSR	808	9.7154	-10.5885	9.8633	9.9336	-27.3194	-6.3293	11.8217	-29.4577	13.3786
LHCSR	809	9.6277	-6.6864	13.5294	10.449	-26.7368	-14.2777	11.7871	-24.7417	18.2072
LHCSR	810	9.5568	-8.7618	6.8969	10.2388	-26.2079	-11.5499	11.672	-29.5881	7.7754
LHCSR	811	9.8777	-9.6603	6.7525	10.3492	-27.0542	-4.5419	11.1902	-26.7763	15.5751
LHCSR	812	9.7068	-11.9551	5.5895	10.1917	-27.0108	-7.9839	11.4837	-25.6276	14.1724
LHCSR	813	9.2521	-14.9443	5.068	10.317	-25.2311	-3.3676	11.8156	-30.2116	17.7595
LHCSR	814	9.4117	-11.8526	5.356	10.0617	-26.4583	-10.5451	11.0932	-25.5095	13.1626
LHCSR	815	9.4363	-13.2158	8.6313	9.8208	-23.7731	-2.0557	11.912	-27.4387	14.2363
LHCSR	816	9.7293	-6.4198	1.9104	10.0566	-27.1065	-5.3169	11.6517	-29.2637	9.923
LHCSR	817	9.6412	-10.2276	7.4949	10.3108	-26.5946	-13.669	12.2483	-28.5511	23.7891
LHCSR	818	9.4301	-10.7232	2.4096	10.2444	-23.9203	-5.9318	11.7904	-28.5643	19.0001
LHCSR	819	9.708	-7.0401	10.6165	10.4508	-21.5062	-9.1933	11.7308	-27.2395	17.7293
LHCSR	820	9.4733	-17.0775	12.5374	10.1488	-24.992	-6.1884	11.935	-28.7407	18.6035
LHCSR	821	9.3811	-9.8237	8.1706	10.0011	-31.3119	-12.0479	11.631	-24.2295	18.8315
LHCSR	822	9.7193	-7.2952	7.4188	10.3061	-26.6593	-15.2381	11.425	-25.3362	12.4243
LHCSR	823	9.6604	-10.8232	11.6417	10.0879	-25.1319	-11.6843	11.9052	-24.9322	9.5149
LHCSR	824	9.7071	-13.9535	7.3154	10.1807	-23.2426	-6.3366	12.1804	-28.0484	17.5814
LHCSR	825	9.3833	-13.2943	4.6513	10.0144	-23.9524	-11.8176	11.735	-30.6613	13.0958
LHCSR	826	9.3372	-11.3457	6.9464	10.2673	-23.0741	-4.301	11.7557	-29.7119	15.4286
LHCSR	827	9.24	-11.0952	12.4762	10.347	-23.8833	-12.862	11.5884	-25.6659	15.2982
LHCSR	828	9.3029	-7.6795	7.4296	10.1867	-25.6855	-15.7656	11.5235	-26.9369	7.1455
LHCSR	829	9.4509	-9.9979	11.8155	10.4776	-25.0405	-12.8595	11.6062	-28.5129	18.1982
LHCSR	830	9.5853	-4.9009	7.3444	10.4964	-24.5885	-9.478	11.6716	-23.3329	8.8956
LHCSR	831	9.2711	-12.9447	17.1406	10.0723	-25.1844	-6.2228	11.6676	-26.4006	17.8745
LHCSR	832	9.5283	-12.5151	5.0644	10.4728	-22.2009	-3.966	11.336	-29.4433	13.0785
LHCSR	833	9.5233	-11.1413	9.9964	10.2166	-24.742	-4.9056	11.4617	-24.4262	14.1726
LHCSR	834	9.2812	-11.0592	4.5627	10.3165	-24.3358	0.9679	11.8085	-28.8861	16.8813
LHCSR	835	9.4978	-11.3402	3.5436	9.989	-27.2428	-14.0918	11.6587	-29.16	8.5192
LHCSR	836	9.3279	-7.7029	7.4723	10.6836	-26.5347	-7.1302	11.5523	-19.2968	17.9242
LHCSR	837	9.6949	-12.8666	2.1333	10.1818	-19.5414	-12.7809	11.7031	-27.4146	15.3987
LHCSR	838	9.5991	-14.9185	2.0444	10.3872	-20.3731	-6.1132	11.6843	-27.6759	14.4415
LHCSR	839	9.6473	-11.4473	9.4026	10.2741	-21.8021	-7.1771	11.3953	-26.6153	13.7931
LHCSR	840	9.1749	-14.9927	12.08	10.7595	-16.7033	-2.8867	12.1344	-23.4193	17.4755
LHCSR	841	9.4264	-10.1801	8.7557	10.5674	-21.7049	-6.2649	11.4649	-27.2628	6.7591
LHCSR	842	9.2286	-13.3059	7.851	9.8214	-25.3906	-8.925	11.8183	-22.9607	10.8846
LHCSR	843	9.4437	-13.1544	8.5566	9.6563	-29.1873	-16.2268	11.6244	-23.8841	14.5916
LHCSR	844	9.5498	-11.6115	9.624	9.8653	-26.5287	-5.1326	11.6277	-23.8612	14.3357
LHCSR	845	9.4434	-13.6817	7.5463	10.1394	-23.3075	-6.3739	11.599	-30.1326	14.2211
LHCSR	846	9.3962	-8.5706	9.741	9.8348	-31.6267	-6.7064	11.5935	-23.2231	16.5737
LHCSR	847	9.8376	-8.5577	5.2679	10.0903	-26.0133	-4.6301	11.4969	-26.2104	9.7744
LHCSR	848	9.5903	-13.3129	8.6204	9.9507	-26.3887	1.2329	11.9664	-24.18	16.929
LHCSR	849	9.4279	-11.4861	7.5494	9.9622	-24.1719	-3.3189	11.8107	-29.7048	21.633
LHCSR	850	9.5569	-6.4174	9.8102	9.535	-26.909	-8.6643	11.9757	-19.4437	18.6706
LHCSR	851	9.3978	-8.7901	11.4633	10.054	-25.2136	-3.5073	11.5918	-29.7768	14.0877
LHCSR	852	9.3883	-10.1855	9.0482	10.2642	-25.8869	-5.8683	11.4659	-24.7717	9.0726
LHCSR	853	9.4797	-17.3643	8.3609	10.4519	-22.9225	-7.8716	12.0133	-29.7075	21.3043
LHCSR	854	9.5269	-13.9508	8.5465	10.0391	-25.8532	-12.606	11.6115	-33.7441	23.2981
LHCSR	855	9.4645	-12.8148	9.0253	9.9719	-26.762	-16.9425	11.6015	-31.9221	15.5937
LHCSR	856	9.4861	-11.3769	4.7447	9.7541	-28.043	-6.9936	11.6665	-30.6718	14.8039
LHCSR	857	9.4675	-11.0064	6.7876	10.0248	-26.8244	-7.645	11.2983	-29.4394	7.2335
LHCSR	858	9.4985	-14.9387	5.122	9.9191	-23.9301	-4.6551	11.6516	-26.4398	10.1432
LHCSR	859	9.2812	-12.844	9.5242	10.1111	-21.7841	-8.1409	11.6188	-27.4864	15.0789
LHCSR	860	9.7108	-10.8779	14.7076	10.1855	-24.9306	-6.2365	11.6739	-25.2052	14.6048
LHCSR	861	9.6062	-14.3579	6.7827	10.1682	-25.7187	-8.0125	11.3992	-27.7494	15.9888
LHCSR	862	9.6174	-13.062	9.586	9.9526	-26.8748	-11.7063	11.9846	-24.4456	18.4664
LHCSR	863	9.7945	-9.8502	8.1852	10.0423	-25.1138	-4.1702	11.9768	-35.8416	16.0988
LHCSR	864	9.2575	-10.5275	4.657	9.9141	-28.7127	-8.1674	11.4491	-29.8594	16.5297
LHCSR	865	9.7939	-8.4432	0.8786	9.7208	-25.0296	-9.3314	11.889	-32.1408	10.4791
LHCSR	866	9.5503	-12.386	6.0002	10.6316	-24.965	-3.935	11.7091	-28.7908	9.0664
LHCSR	867	9.7652	-13.3882	8.2974	9.8747	-24.0883	-5.4524	11.1422	-26.5464	15.5108
LHCSR	868	9.3399	-9.676	7.1363	9.8657	-26.7734	-0.6494	11.8866	-20.79	8.1981
LHCSR	869	9.2945	-13.3399	1.3042	10.0091	-23.6748	-13.7632	12.1861	-27.677	12.4726
LHCSR	870	10.209	-1.8143	6.5307	10.1245	-20.783	-9.2715	11.2468	-19.8191	9.243
LHCSR	871	9.3673	-11.3516	4.0266	10.2634	-23.4108	-11.5554	11.5148	-21.9676	12.5114
LHCSR	872	9.5567	-9.3641	5.292	10.2526	-28.7871	-7.439	11.7253	-28.4024	12.5977
LHCSR	873	9.52	-9.5693	6.582	10.3277	-24.4605	-11.7672	11.8072	-22.0835	9.126
LHCSR	874	9.9323	-8.1558	6.1971	10.4778	-20.3901	-6.81	11.4718	-25.1181	12.6079
LHCSR	875	9.417	-9.1531	7.5537	10.0227	-22.4121	-4.468	11.4671	-21.9979	12.0384
LHCSR	876	9.642	-5.091	5.7045	9.9853	-29.3023	-11.58	11.5572	-20.3393	19.0002
LHCSR	877	9.4064	-11.0465	9.2546	10.1097	-24.4571	-11.3024	11.6059	-26.294	13.0659
LHCSR	878	9.8046	-10.9146	3.6397	9.7573	-24.5884	-3.635	11.6494	-26.1308	7.3664
LHCSR	879	9.6064	-10.5783	4.1349	10.0161	-29.538	-10.9642	11.4753	-22.9924	16.3462
LHCSR	880	9.6802	-10.7607	10.8261	10.0621	-20.6552	-2.5826	11.8295	-25.8465	14.2837
LHCSR	881	9.678	-2.4653	3.6565	10.2549	-23.2574	-11.7213	11.6022	-21.1751	11.9781
LHCSR	882	10.087	-5.4543	8.0181	9.7702	-23.1438	-6.6008	11.5343	-22.4789	14.897
LHCSR	883	9.5296	-11.7353	5.6225	10.327	-21.6941	-7.0459	11.7645	-21.2969	16.6477
LHCSR	884	9.262	-9.7155	8.3626	10.293	-22.824	-6.628	11.6364	-25.1558	14.4137
LHCSR	885	9.5774	-12.7389	8.1119	10.1812	-19.6305	-15.9606	11.7066	-26.5585	12.6006
LHCSR	886	9.4757	-10.2883	5.3698	10.2482	-24.5771	-17.1099	11.6388	-26.3632	11.3096
LHCSR	887	9.6307	-5.9211	11.7821	10.061	-25.6513	-4.0863	11.8482	-25.8085	8.0613
LHCSR	888	9.442	-7.6394	9.2497	10.2903	-22.7055	-6.9478	11.9738	-24.547	10.3615
LHCSR	889	9.4084	-6.2305	8.5329	9.788	-28.7258	-1.7088	11.8318	-22.8816	8.1428
LHCSR	890	9.3672	-7.8289	13.7792	10.0981	-23.2623	3.6835	12.006	-17.8927	13.5089
LHCSR	891	9.4298	-8.9013	11.0988	9.5435	-26.1164	-10.7015	12.2004	-24.8017	17.6442
LHCSR	892	9.4698	-8.0351	10.8914	9.897	-24.2364	-12.8477	11.7632	-22.0201	10.3156
LHCSR	893	9.3884	-9.4259	8.6375	9.9774	-28.684	-7.6058	11.3344	-23.1387	11.9089
LHCSR	894	9.7145	-5.9042	10.1604	10.2087	-28.3221	-4.9824	11.6318	-22.5731	10.0059
LHCSR	895	9.7366	-6.3783	9.0948	10.1615	-24.6988	-2.4492	11.2162	-29.8517	8.002
LHCSR	896	9.7008	-8.2467	1.0436	9.7618	-23.6398	-2.9358	11.8764	-32.6849	7.4805
LHCSR	897	9.7593	-1.2534	14.8321	10.1721	-21.8267	-1.3712	11.5823	-22.3175	13.7364
LHCSR	898	9.5152	-9.6358	7.5362	9.7917	-29.5374	-8.723	11.9458	-26.8261	16.2641
LHCSR	899	9.4095	-13.4697	2.956	10.3598	-27.3405	-7.8947	11.8915	-33.3852	14.3329
LHCSR	900	9.9438	-9.1389	10.342	10.0831	-27.0236	-9.726	11.5198	-28.2609	18.2939
LHCSR	901	9.8328	-13.1335	14.3885	10.0879	-23.5505	-12.8206	11.5902	-22.1612	21.1924
LHCSR	902	9.5953	-19.4166	9.0276	10.2564	-23.6642	-3.7147	12.2177	-32.0415	18.6659
LHCSR	903	9.5267	-14.3139	10.1189	9.9922	-23.1208	-12.0603	11.5262	-28.7722	20.7011
LHCSR	904	9.7708	-11.8116	8.7406	10.1191	-27.7623	-11.6226	11.3964	-29.9953	11.4327
LHCSR	905	9.549	-12.3916	10.3954	9.8903	-26.3132	-11.8869	11.5935	-26.9634	14.5946
LHCSR	906	9.4445	-14.2636	10.3499	10.0231	-25.8173	-14.1099	11.5593	-26.4014	15.4641
LHCSR	907	9.5406	-14.3582	18.5217	10.4354	-22.6705	-12.381	11.9235	-33.3867	17.7255
LHCSR	908	8.9603	-14.7825	14.6958	10.2697	-28.4065	-9.6377	11.5256	-23.6328	17.8303
LHCSR	909	9.7973	-9.374	11.2817	10.1279	-20.9551	-7.2524	11.4461	-25.7602	13.5325
LHCSR	910	9.4759	-12.5946	13.8256	9.8667	-32.8117	-7.9808	11.6933	-22.9482	16.5718
LHCSR	911	9.415	-10.8813	6.3949	10.5609	-13.3906	-7.6657	11.446	-26.0934	9.1078
LHCSR	912	9.436	-13.1364	10.1676	10.1316	-24.0882	-7.6895	11.8124	-29.4493	10.0361
LHCSR	913	9.4632	-7.3576	10.4507	9.6837	-31.1539	-8.2152	11.6395	-23.202	11.9276
LHCSR	914	9.6727	-14.9763	7.7245	10.1614	-31.9423	1.9597	12.0631	-34.2277	13.2742
LHCSR	915	9.6526	-11.7966	11.8064	9.9472	-26.1832	-1.4458	11.3475	-23.8195	17.028
LHCSR	916	9.8053	-8.7152	9.7306	9.9635	-24.4894	-10.1867	11.115	-23.4084	10.9116
LHCSR	917	9.4042	-12.5008	12.3578	10.3945	-23.7204	-8.7486	11.8992	-28.4722	17.5054
LHCSR	918	9.6903	-11.8567	10.5814	9.708	-29.1067	-12.5921	11.8397	-29.1716	11.9989
LHCSR	919	9.6385	-8.1211	15.36	10.3242	-23.9093	-11.644	11.8688	-26.1756	22.4839
LHCSR	920	9.7185	-16.8845	13.5829	10.4712	-22.653	-2.6967	11.9436	-35.7808	17.4742
LHCSR	921	9.9345	-12.9865	6.8209	9.9947	-29.9109	-6.5867	11.4722	-37.0094	11.8609
LHCSR	922	9.4438	-11.6857	15.5551	10.516	-24.0411	-7.3101	11.3861	-19.919	13.7502
LHCSR	923	9.9585	-7.7983	10.6387	9.7411	-26.992	-7.7987	11.1175	-25.9731	15.2752
LHCSR	924	9.5144	-12.3298	11.9417	9.9654	-23.7444	-7.6075	11.5626	-24.4009	15.1423
LHCSR	925	9.4235	-9.3572	4.8291	9.8595	-30.7751	-10.6346	11.6639	-25.6452	2.0668
LHCSR	926	9.5439	-13.3323	14.1357	9.7998	-24.9939	-6.6931	11.559	-23.9537	18.1212
LHCSR	927	9.7268	-18.9781	7.6485	9.9806	-26.9708	-5.7893	11.6914	-31.8069	16.3695
LHCSR	928	9.9011	-12.5435	15.1396	9.6296	-33.0512	-12.6655	11.4484	-26.9002	19.1787
LHCSR	929	9.4324	-13.6689	13.708	9.7416	-30.1288	-12.2182	11.7964	-28.0368	18.3403
LHCSR	930	9.6035	-10.3593	10.6459	10.0995	-22.3091	-6.5978	11.7917	-26.6618	15.9464
LHCSR	931	9.6588	-12.88	6.8429	9.8872	-22.0856	-6.1329	11.8317	-32.1548	14.9654
LHCSR	932	9.3386	-16.0441	15.1334	10.1012	-27.4179	-10.7275	11.8862	-30.5718	22.9785
LHCSR	933	9.6522	-6.5801	9.1454	10.152	-21.3188	-4.329	11.7118	-20.3922	13.9858
LHCSR	934	9.6035	-11.214	8.2473	10.2471	-29.2478	-2.3991	11.8232	-26.0086	15.593
LHCSR	935	9.5322	-12.9857	9.4684	10.0663	-24.4151	-10.0023	11.43	-24.5196	6.9414
LHCSR	936	10.2286	-11.5202	8.2017	9.8619	-23.9811	-5.0994	11.522	-26.227	15.3046
LHCSR	937	10.3147	-13.0762	13.0159	10.1968	-22.2209	-5.2495	11.588	-23.5324	21.3687
LHCSR	938	9.929	-10.8612	10.4111	10.1858	-22.4508	-5.097	11.71	-24.1763	12.9781
LHCSR	939	9.4977	-10.5852	6.1214	10.12	-25.2739	-2.9606	11.7574	-26.4203	12.6046
LHCSR	940	9.5827	-12.1151	3.7838	10.424	-19.2863	-3.3402	11.2239	-25.4118	10.2053
LHCSR	941	9.5785	-9.0384	11.2718	10.2988	-21.3961	-12.0934	11.3859	-21.4337	7.4456
LHCSR	942	10.1684	-11.1909	4.1384	9.934	-28.1739	-8.4759	11.647	-23.1845	18.6516
LHCSR	943	9.7186	-13.8035	-0.5933	10.0755	-24.432	-11.3921	11.6077	-28.3272	13.6573
LHCSR	944	9.2723	-14.6788	11.4081	10.5884	-19.085	-3.4903	11.51	-17.6185	20.5792
LHCSR	945	9.436	-16.0836	14.1698	10.0216	-21.6327	-6.968	11.8245	-26.2896	18.9848
LHCSR	946	9.5333	-15.8384	15.3922	10.5024	-16.8029	-9.1292	11.4639	-23.5689	19.4289
LHCSR	947	9.779	-13.8446	12.2422	10.4058	-17.3346	-5.9929	11.4665	-25.1281	12.8893
LHCSR	948	9.4961	-10.909	6.9298	10.76	-17.8329	-13.2136	11.5054	-26.3453	11.2762
LHCSR	949	9.5841	-10.3061	11.6257	10.3906	-24.6904	-6.385	11.6628	-25.9732	19.03
LHCSR	950	9.3057	-7.5341	5.6188	10.5862	-19.7541	-8.9438	11.7864	-25.1209	14.1267
LHCSR	951	9.3464	-14.6282	12.3453	11.2674	-15.6415	-7.5487	11.4842	-26.5404	19.0756
LHCSR	952	9.8791	-10.5926	6.0974	10.5653	-12.2634	-7.0346	11.3942	-22.5439	15.7919
LHCSR	953	9.0095	-12.2615	4.6119	10.6511	-23.8813	-8.0213	11.4348	-25.75	14.223
LHCSR	954	9.4159	-15.9846	3.3816	9.9777	-27.53	-6.6241	11.7703	-27.9292	12.9168
LHCSR	955	9.5972	-10.3398	8.5609	10.3344	-16.6112	-10.1295	11.5217	-21.4637	17.2893
LHCSR	956	9.2685	-11.1879	12.6149	10.063	-20.2179	-11.4731	11.6425	-24.9781	16.3253
LHCSR	957	9.5471	-14.0666	3.1847	10.6007	-16.2445	-7.7511	11.2623	-28.8203	19.3245
LHCSR	958	9.918	-10.0354	8.165	10.521	-20.6919	-14.009	11.2811	-29.1135	10.9602
LHCSR	959	9.583	-6.5767	11.7273	10.667	-19.0569	-12.8234	11.4031	-20.9282	13.0992
LHCSR	960	9.6597	-12.9642	10.1396	10.3342	-14.5264	-5.7263	11.7074	-29.3355	15.4602
LHCSR	961	9.6964	-16.4458	1.0092	10.1738	-20.4248	-8.8293	11.6896	-31.7985	16.392
LHCSR	962	9.6743	-13.8346	6.0873	10.2441	-28.6356	-11.9037	11.6276	-29.1078	14.2359
LHCSR	963	9.8352	-9.3926	6.4239	10.5337	-18.5434	-2.5978	11.0378	-28.2369	11.7605
LHCSR	964	10.2334	-11.6901	12.6903	10.6002	-16.8439	-3.4095	11.5494	-26.0376	8.6476
LHCSR	965	9.2083	-11.1332	9.8691	10.4687	-24.873	-10.8495	11.7844	-22.981	14.3466
LHCSR	966	9.3665	-15.7539	16.258	10.238	-22.1982	-5.8649	11.6418	-27.3816	18.6683
LHCSR	967	9.5645	-13.205	13.5167	9.8761	-27.3777	-6.2936	11.2631	-24.9811	11.9933
LHCSR	968	9.3106	-14.0482	13.0127	10.0452	-28.2115	-9.4533	11.7163	-31.3579	14.907
LHCSR	969	9.0371	-16.2263	7.4821	10.575	-17.5428	-14.7227	11.736	-27.4775	10.8197
LHCSR	970	9.3592	-14.2791	17.3414	10.7257	-17.3891	-11.4106	11.7051	-27.2206	20.6846
LHCSR	971	9.2672	-15.6917	4.1765	10.6038	-19.104	-15.0926	11.6331	-28.0847	16.1191
LHCSR	972	9.4644	-10.0068	14.4934	10.5641	-26.9952	-22.5325	11.7119	-24.3484	17.9235
LHCSR	973	9.694	-10.4596	5.3075	9.8177	-24.3197	-13.2758	11.3279	-27.0975	13.4612
LHCSR	974	9.1526	-7.7199	12.1825	10.2525	-26.234	-14.5419	11.8739	-24.0239	14.1073
LHCSR	975	9.6217	-10.9079	4.3247	9.7991	-27.3409	-12.0464	11.7463	-26.2616	16.5422
LHCSR	976	9.2065	-15.476	10.5596	9.5154	-29.7608	-8.9513	12.0668	-24.235	19.1165
LHCSR	977	9.2407	-8.5078	5.6568	10.2986	-24.8487	-14.5457	11.4039	-26.1545	10.4951
LHCSR	978	9.6386	-11.2901	8.7741	9.4108	-30.7849	-5.789	11.53	-24.214	19.4106
LHCSR	979	9.5563	-13.2037	9.8521	10.1694	-23.3139	-11.0441	11.7061	-25.915	16.4908
LHCSR	980	9.2783	-13.3381	6.5893	9.878	-23.3678	-5.6345	11.6242	-26.1096	16.5427
LHCSR	981	9.76	-11.6375	7.4466	10.0243	-24.517	-10.1066	11.0207	-26.3088	11.1924
LHCSR	982	9.8681	-12.266	10.5714	10.2253	-23.3597	-12.9605	11.4525	-25.1284	18.3463
LHCSR	983	9.662	-13.3959	4.4293	9.8211	-23.1342	-8.2689	10.8897	-26.0315	14.654
LHCSR	984	9.4212	-13.6918	10.1967	10.3015	-22.8846	-17.4354	11.3686	-23.594	16.2959
LHCSR	985	9.1361	-14.7734	8.7641	10.0464	-23.467	-13.5379	11.805	-31.9972	16.7147
LHCSR	986	9.7248	-10.6304	1.6698	9.8771	-24.5409	-4.7808	11.2443	-31.8061	13.7301
LHCSR	987	9.5192	-9.5742	6.1703	10.159	-23.4827	-5.7839	11.6244	-24.1353	14.2597
LHCSR	988	9.61	-12.6115	11.9232	10.4921	-20.8859	-13.2899	11.5122	-25.6421	15.6042
LHCSR	989	9.5058	-10.923	4.7436	10.0921	-24.7649	-9.6361	11.36	-28.2706	13.7385
LHCSR	990	9.6347	-13.6265	3.9562	10.2456	-21.2848	-16.3908	11.7018	-29.1603	11.6781
LHCSR	991	9.5036	-9.8201	13.6215	10.102	-21.7502	-9.5571	11.59	-21.3307	16.3551
LHCSR	992	9.6292	-13.5741	7.5845	10.0322	-20.6111	-12.6309	11.5161	-27.2719	15.9983
LHCSR	993	9.0432	-15.2369	11.6379	10.311	-19.4038	-5.6564	11.9484	-23.587	13.8714
LHCSR	994	8.9545	-17.2311	10.1693	10.4948	-16.2569	-13.8843	11.431	-24.3476	19.5896
LHCSR	995	9.3643	-13.9085	8.2173	10.0859	-25.5343	-10.3184	11.2909	-29.5542	16.4335
LHCSR	996	9.4668	-15.2562	14.3695	9.9547	-23.8389	0.4951	11.4609	-26.8189	18.9733
LHCSR	997	9.3947	-15.9111	11.7942	10.3501	-24.4412	-10.6531	11.6224	-26.3177	18.0575
LHCSR	998	9.4816	-14.8888	2.6697	10.1314	-24.1766	-10.5713	11.794	-37.1782	8.7688
LHCSR	999	9.5547	-9.5789	6.0738	9.9914	-26.4032	-11.8299	11.7163	-33.9462	11.5268
LHCSR	1000	8.964	-16.1954	7.713	9.9671	-26.4957	-7.5948	11.8971	-29.7249	16.4914
LHCSR	1001	9.5082	-12.0528	9.9198	10.0372	-24.3726	-8.5162	11.5107	-34.6374	10.5159
LHCSR	1002	9.2608	-17.6514	14.3835	10.2169	-24.0847	-4.8802	11.8217	-26.0503	16.4971
LHCSR	1003	8.9741	-13.6697	8.7452	9.9467	-22.7112	1.0429	11.4994	-28.0508	11.7107
LHCSR	1004	9.2521	-14.1542	13.0706	10.0287	-21.0194	-2.5192	11.8412	-24.1752	15.2007
LHCSR	1005	9.4894	-12.0738	7.4593	10.2061	-22.879	-3.0982	11.8242	-29.6544	16.939
LHCSR	1006	9.5397	-10.7417	6.4298	10.7324	-26.6944	1.7933	11.7203	-26.7259	17.7255
LHCSR	1007	9.7229	-15.8793	13.9313	10.0858	-27.4851	-5.1955	11.6356	-19.2233	22.5902
LHCSR	1008	9.4623	-7.2503	11.6327	10.0748	-19.2749	-5.6964	11.9558	-18.7669	16.0435
LHCSR	1009	9.5423	-10.3308	10.6596	10.5257	-24.8447	-2.6004	11.8392	-29.589	15.1926
LHCSR	1010	9.6013	-10.9576	9.669	9.5037	-30.2088	1.1517	12.0091	-26.7828	18.3302
LHCSR	1011	9.4911	-5.8542	5.4931	10.0526	-31.4142	-11.4371	11.6822	-19.248	10.8305
LHCSR	1012	9.6964	-10.4882	6.7901	10.1885	-26.7414	-11.1237	11.429	-28.7587	13.8774
LHCSR	1013	9.6701	-6.465	8.7686	10.2819	-27.8156	-7.5078	11.3153	-25.6577	12.2173
LHCSR	1014	9.6133	-12.335	0.8645	10.2185	-28.2945	-2.3911	11.5864	-30.2114	7.9972
LHCSR	1015	9.6925	-11.6821	-3.2021	9.8606	-33.2024	-7.1608	11.52	-24.8061	9.7966
LHCSR	1016	9.7584	-9.6426	5.1384	9.8254	-24.7306	1.3068	11.4992	-21.0905	9.2313
LHCSR	1017	9.5028	-15.4446	6.7704	9.9534	-25.2003	-4.1721	11.5026	-26.9813	19.3616
LHCSR	1018	9.6846	-14.8093	7.646	10.3997	-21.4927	-5.2796	11.9602	-28.9335	14.4257
LHCSR	1019	9.3055	-13.8816	13.4124	10.0782	-25.229	-3.1681	11.1446	-22.1881	9.5269
LHCSR	1020	9.4765	-13.6818	7.6293	9.9562	-29.4381	1.3438	11.7004	-27.8914	16.9896
LHCSR	1021	9.5523	-13.7013	6.9489	10.2623	-24.157	-10.7819	11.5341	-23.9041	14.1955
LHCSR	1022	9.8062	-12.2292	4.4356	9.8566	-28.2011	-12.3397	11.1346	-26.1053	15.7011
LHCSR	1023	9.7113	-16.9933	9.4805	10.4863	-22.6374	-12.5007	11.6224	-32.253	13.7356
LHCSR	1024	9.7163	-9.3812	4.4273	9.883	-23.127	-12.8397	11.3291	-28.5604	14.0665
LHCSR	1025	9.3849	-13.3885	7.7189	10.0606	-26.161	0.9001	11.2901	-29.5984	15.7308
LHCSR	1026	9.443	-13.8238	7.9306	10.3515	-24.4625	-11.9983	11.7051	-25.4575	16.5996
LHCSR	1027	9.3523	-11.0443	3.7052	10.256	-22.0787	-8.4192	11.5911	-24.8984	12.8768
LHCSR	1028	10.0136	-5.7865	6.6567	10.3553	-22.1911	-5.5292	11.4693	-23.3175	11.02
LHCSR	1029	9.7769	-9.3413	18.03	9.8943	-20.3282	-4.8764	11.4638	-21.7265	19.8452
LHCSR	1030	9.6303	-16.4027	14.6284	10.323	-24.8751	-12.735	11.7649	-25.0894	20.8705
LHCSR	1031	9.7306	-13.9487	9.7946	10.2228	-25.41	-6.7292	11.4585	-27.7806	17.3146
LHCSR	1032	9.6277	-12.1606	6.6173	10.4767	-18.8738	-12.5775	11.4216	-25.045	13.537
LHCSR	1033	10.4784	-6.4764	6.556	10.2563	-20.7051	-3.8348	10.5073	-22.7573	9.4128
LHCSR	1034	9.8592	-8.4869	5.1826	10.4861	-25.0031	-13.0147	11.3233	-27.4619	10.197
LHCSR	1035	9.568	-11.5905	6.1464	10.1584	-28.7856	-15.1013	11.8092	-23.769	13.5073
LHCSR	1036	9.4925	-10.9107	2.6897	10.4015	-23.2415	-8.8907	11.4837	-28.8229	13.9175
LHCSR	1037	9.5569	-13.1162	5.5056	10.302	-25.273	-12.843	11.5662	-28.0428	18.4916
LHCSR	1038	9.4296	-8.7772	4.5464	10.5037	-26.1858	-6.0378	11.5889	-24.9505	15.3545
LHCSR	1039	9.4643	-10.6605	10.2092	10.5631	-24.1003	-9.4001	11.7913	-22.5581	16.383
LHCSR	1040	9.6426	-12.7289	10.4429	10.5191	-22.1291	-12.0687	11.4573	-26.6591	19.6997
LHCSR	1041	9.5404	-13.1113	14.9449	10.0967	-28.0945	-9.3935	11.7688	-27.4374	23.8306
LHCSR	1042	9.6416	-6.5645	16.2486	10.3352	-24.6467	-9.0284	11.7959	-28.0217	18.3362
LHCSR	1043	9.6826	-6.2205	14.0308	10.4246	-23.8753	-13.4895	12.0683	-21.3428	17.4104
LHCSR	1044	9.7095	-5.9005	8.4688	10.2481	-24.9258	-5.2434	11.5367	-22.2931	14.8521
LHCSR	1045	10.146	-15.5758	5.5266	10.0706	-27.6364	-6.148	11.2746	-31.4328	8.2952
LHCSR	1046	9.6107	-13.2749	7.4917	9.9868	-24.8364	-5.8513	11.8186	-24.8236	15.1702
LHCSR	1047	9.7686	-11.6717	5.958	10.1537	-23.3681	-10.9007	11.2256	-26.3187	13.0222
LHCSR	1048	9.7064	-11.0015	14.0447	9.779	-28.7071	-4.7884	11.6799	-28.1795	11.9808
LHCSR	1049	9.8679	-14.4343	8.4264	9.8688	-30.3733	-3.2908	11.638	-22.992	16.9834
LHCSR	1050	9.4093	-13.9193	6.2364	10.0059	-29.2668	-13.7999	11.3708	-28.1332	13.901
LHCSR	1051	9.8099	-13.3986	11.6771	9.9348	-27.7559	-10.4791	11.5998	-22.4805	14.3262
LHCSR	1052	9.6343	-8.9488	3.9725	10.0942	-26.3677	-5.9438	11.3718	-25.5895	16.2035
LHCSR	1053	9.3217	-10.4736	6.3617	10.0684	-22.1202	-7.7331	11.5977	-25.4505	11.2131
LHCSR	1054	9.062	-11.7122	14.6046	9.7368	-28.6868	0.039	11.7311	-26.255	19.1937
LHCSR	1055	9.6877	-9.6299	11.6682	10.1763	-28.7703	-9.8528	11.4416	-22.7822	17.9424
LHCSR	1056	9.8077	-11.7946	10.3746	10.1741	-28.1844	-3.2757	11.5464	-28.2863	20.2039
LHCSR	1057	9.5889	-15.2	8.9331	10.2908	-28.3891	-16.2103	11.3186	-28.5007	16.9992
LHCSR	1058	9.3618	-9.1034	11.028	9.9486	-25.4882	-5.4968	11.4007	-16.5649	10.6903
LHCSR	1059	9.3896	-17.4213	10.127	10.3133	-22.0196	-7.261	11.6256	-29.2237	19.624
LHCSR	1060	9.7404	-8.4779	11.2341	9.94	-29.1282	-2.2032	11.8158	-28.8268	10.287
LHCSR	1061	9.5327	-13.9097	14.2015	10.0525	-26.0842	-2.1182	11.8925	-27.5169	17.1704
LHCSR	1062	9.7544	-16.8762	5.0025	10.2485	-27.5961	-2.8497	11.3393	-24.7151	17.0398
LHCSR	1063	9.3915	-16.028	0.7718	9.8487	-25.6883	-2.6568	11.8544	-32.6515	12.9393
LHCSR	1064	9.7967	-17.5499	7.2928	10.1597	-24.9633	-8.5312	11.9378	-32.9243	15.8111
LHCSR	1065	9.5493	-18.6607	6.6698	9.6665	-29.9835	-7.9412	11.3366	-34.4661	21.9224
LHCSR	1066	9.4654	-11.7996	15.4707	9.9825	-30.611	-5.9819	11.5992	-24.3146	18.4287
LHCSR	1067	9.4826	-13.4801	10.2583	9.8326	-27.603	-10.9992	11.6352	-32.3692	21.0425
LHCSR	1068	9.4949	-13.2024	11.1701	9.8185	-25.41	1.9638	11.3592	-27.8072	21.7326
LHCSR	1069	9.4477	-15.4248	8.3212	9.4387	-32.96	-8.0328	11.7299	-28.5073	20.717
LHCSR	1070	9.4795	-8.9234	12.3239	9.7843	-29.9677	-20.0629	11.6272	-23.7476	17.1808
LHCSR	1071	9.6884	-10.5872	10.2002	10.0238	-31.4233	-2.3448	11.7769	-26.2214	17.5469
LHCSR	1072	9.6033	-12.321	12.5323	9.8484	-26.0144	-8.956	11.888	-23.9426	16.5059
LHCSR	1073	9.6397	-12.763	16.4722	9.8464	-30.716	-3.7802	11.605	-23.7934	16.9713
LHCSR	1074	9.6275	-11.7669	8.4061	9.948	-27.5982	-9.5466	11.82	-26.2755	18.5891
LHCSR	1075	9.8239	-7.3549	14.275	10.1344	-25.5876	-5.3086	11.2582	-19.0139	17.8393
LHCSR	1076	9.7519	-8.8901	9.477	10.1255	-24.1666	-10.579	11.4001	-25.8254	18.7313
LHCSR	1077	9.9735	1.5394	9.9181	10.0857	-21.8327	-3.6328	11.4684	-17.3296	8.5318
LHCSR	1078	10.0776	-6.1395	3.5464	9.4407	-29.6173	-12.2751	11.3329	-26.7246	7.0807
LHCSR	1079	10.0139	-5.6026	16.75	9.6347	-33.7946	-9.7646	10.9606	-23.0069	15.2973
LHCSR	1080	9.8207	-8.9955	12.8032	9.6871	-29.8031	-1.8945	11.1857	-30.8811	15.1218
LHCSR	1081	9.878	-11.779	16.2037	9.8745	-29.4143	-3.9763	11.2302	-21.3013	20.9491
LHCSR	1082	9.9316	-8.5819	12.5981	9.788	-28.6675	-4.4116	11.5948	-23.7279	13.2457
LHCSR	1083	9.6968	-8.8982	11.5224	9.6215	-26.5015	-6.751	11.4036	-24.9045	20.6527
LHCSR	1084	9.5974	-15.3943	10.4254	10.1876	-28.5888	-3.8009	11.1651	-32.8555	14.5848
LHCSR	1085	9.6483	-11.239	6.1229	9.9415	-29.9189	-9.1681	11.5687	-31.4202	15.9732
LHCSR	1086	9.7642	-11.5255	11.0072	9.6638	-25.4076	4.0165	11.6207	-28.7764	17.8869
LHCSR	1087	9.5648	-9.1595	12.438	9.9031	-27.8818	-7.0397	11.6661	-20.3997	16.3314
LHCSR	1088	9.5267	-14.5631	14.8126	9.701	-28.8772	-12.8826	11.4675	-27.0513	20.7775
LHCSR	1089	9.3557	-12.0643	11.9331	9.8253	-29.4587	-13.0354	11.8829	-23.4345	20.4066
LHCSR	1090	9.4065	-14.6403	8.2742	9.9506	-22.9009	-4.1057	11.9152	-21.794	17.5908
LHCSR	1091	9.6737	-8.3102	11.963	10.0837	-25.896	-4.1789	11.3103	-27.2719	15.4342
LHCSR	1092	9.4488	-15.4415	20.0187	9.7518	-28.5634	-10.3878	11.5537	-26.13	23.4646
LHCSR	1093	9.2919	-12.2449	10.7989	9.906	-30.0318	-7.6498	11.28	-21.8809	12.0554
LHCSR	1094	9.3831	-12.1003	9.5862	9.8747	-27.7687	-5.1393	11.718	-21.5664	21.524
LHCSR	1095	9.2908	-11.3309	13.0563	9.3244	-28.0265	-12.687	12.0369	-23.6931	24.2342
LHCSR	1096	9.4359	-8.6072	12.334	10.1908	-29.2178	-12.2099	11.9009	-26.962	17.4821
LHCSR	1097	9.6592	-9.9801	10.7619	9.7356	-25.1408	2.9586	11.5678	-20.329	20.3454
LHCSR	1098	9.3558	-13.8636	9.9614	9.5735	-31.3265	-11.7322	11.734	-23.0912	19.8242
LHCSR	1099	9.3584	-8.4462	8.2271	10.3115	-24.0743	-10.0358	11.7395	-20.9413	13.7668
LHCSR	1100	9.7258	-10.8345	16.3766	9.9284	-30.3341	-16.3985	11.2941	-21.2051	15.207
LHCSR	1101	9.7498	-11.3752	14.6472	9.7113	-30.6149	-0.3361	11.583	-27.4674	25.2694
LHCSR	1102	9.5285	-12.4106	14.8019	9.5812	-35.5385	-13.524	10.8095	-24.3518	16.008
LHCSR	1103	9.3546	-12.4339	8.3713	9.8583	-31.5263	-11.3089	12.1858	-33.3613	24.409
LHCSR	1104	9.6436	-10.8465	5.9543	9.4389	-31.7895	-5.1055	11.7201	-25.4695	16.5354
LHCSR	1105	9.1175	-15.9578	13.9193	9.4534	-27.1235	-14.0276	11.4523	-29.2896	15.7828
LHCSR	1106	9.7115	-9.7364	9.943	9.9318	-24.0056	-1.3088	11.7546	-29.5888	22.9417
LHCSR	1107	9.4626	-11.3738	14.2171	9.8424	-28.2697	-3.6628	11.6122	-25.5111	19.2918
LHCSR	1108	9.587	-10.0627	16.1465	9.6578	-28.3709	-4.5901	11.7431	-25.9662	20.2362
LHCSR	1109	9.6248	-14.118	10.8557	9.8233	-31.8623	-8.7435	11.7691	-29.9992	18.9522
LHCSR	1110	9.214	-15.595	13.9114	9.9423	-25.8096	-10.4751	12.0714	-29.112	19.9265
LHCSR	1111	9.0945	-13.1747	13.9296	9.798	-20.6182	-8.0778	11.4087	-23.4549	18.5831
LHCSR	1112	9.4945	-11.1243	11.0829	10.1401	-24.4394	-12.635	11.6627	-24.8669	20.3003
LHCSR	1113	9.573	-11.4614	13.9099	9.8689	-23.3348	-16.12	11.3775	-28.2049	20.7394
LHCSR	1114	9.3825	-12.1096	5.3782	9.7913	-28.0787	-10.714	11.7124	-24.7581	19.1041
LHCSR	1115	9.6099	-15.8072	12.3606	10.1107	-26.362	-8.6023	11.7327	-31.2314	15.8187
LHCSR	1116	9.3071	-12.2698	15.3791	9.9847	-28.5324	-4.1348	11.9831	-19.8635	17.5639
LHCSR	1117	9.9307	-8.9181	2.6085	9.9355	-27.9066	-14.7012	11.3713	-26.9047	7.7621
LHCSR	1118	9.2436	-11.1269	14.4595	10.2771	-28.215	-18.7171	12.28	-26.4028	20.7044
LHCSR	1119	9.3734	-13.8526	11.701	9.7525	-28.7698	-12.1623	11.4853	-27.5976	20.6996
LHCSR	1120	9.6029	-15.1925	11.7979	10.0478	-27.0309	-5.7496	11.5359	-29.929	22.1672
LHCSR	1121	9.6259	-13.9291	6.1976	10.1287	-30.6903	-14.15	11.6696	-29.6015	20.9181
LHCSR	1122	9.6096	-6.1182	9.0412	10.0446	-26.9398	-4.6058	11.6331	-26.4622	14.6277
LHCSR	1123	9.8324	-8.2087	7.0851	10.4432	-22.606	-8.077	10.9037	-30.5079	15.6446
LHCSR	1124	9.6939	-10.8648	12.3723	10.0429	-26.7671	-14.1926	11.4439	-28.9225	18.894
LHCSR	1125	9.7471	-14.0359	16.4195	10.3592	-26.1494	-11.4972	12.0285	-28.0372	17.7683
LHCSR	1126	9.4673	-16.5594	4.298	9.9915	-28.9234	-12.5846	11.7491	-31.6262	19.2504
LHCSR	1127	9.841	-13.5135	10.953	9.954	-30.0906	-10.2588	11.3179	-26.3296	11.901
LHCSR	1128	9.6264	-10.5784	4.9218	10.2079	-25.2271	-13.2032	11.5476	-35.0749	13.83
LHCSR	1129	9.7774	-13.1518	6.2878	10.1118	-33.3907	-20.2649	11.4888	-30.5288	14.8543
LHCSR	1130	9.4735	-13.6226	7.1591	10.1224	-27.747	-8.9098	11.6388	-25.8888	11.7696
LHCSR	1131	9.5361	-9.7575	11.0403	10.0052	-26.9324	-12.4133	11.4375	-25.3674	12.7936
LHCSR	1132	9.4559	-13.8441	14.4582	10.0505	-26.6915	-9.7681	11.8449	-25.8406	22.5463
LHCSR	1133	9.3948	-12.0192	8.2801	10.3539	-29.6913	-8.223	11.7625	-25.2379	16.0361
LHCSR	1134	9.5687	-12.7067	4.7876	10.314	-24.2886	-12.7419	11.9042	-33.0467	17.9976
LHCSR	1135	10.0301	-12.975	5.8004	10.0044	-28.4466	-9.2967	11.4549	-28.9472	24.2555
LHCSR	1136	9.6899	-14.2174	7.4949	9.8988	-22.425	-11.7047	11.9467	-27.4076	24.0289
LHCSR	1137	10.0244	-8.2102	12.89	10.0263	-28.698	-17.5627	11.1622	-25.8222	11.313
LHCSR	1138	9.7878	-10.0687	7.2302	9.9549	-25.3003	-0.8848	11.9717	-29.8685	16.2906
LHCSR	1139	9.6544	-14.3464	9.0019	10.1483	-29.0913	-15.4525	12.0346	-32.6875	22.307
LHCSR	1140	9.4369	-16.1946	5.9844	9.9335	-27.8029	-5.182	11.6686	-30.6324	27.5056
LHCSR	1141	9.5792	-10.9013	12.8004	9.8248	-33.6591	-9.9026	11.5529	-30.045	19.7587
LHCSR	1142	9.993	-11.6531	18.9108	10.0442	-31.8944	-9.0007	11.5312	-28.016	23.6093
LHCSR	1143	9.7889	-11.2777	13.6873	9.7317	-32.5966	-6.8499	11.28	-30.0575	16.2999
LHCSR	1144	9.6679	-4.215	9.1227	10.009	-28.3807	-1.8713	11.5071	-23.6989	9.9821
LHCSR	1145	9.569	-14.2875	12.4427	9.792	-32.2031	-6.9321	11.6621	-27.3802	21.007
LHCSR	1146	9.6735	-10.1812	10.1268	10.1038	-24.8796	-11.8944	11.4152	-27.3822	11.5018
LHCSR	1147	9.4323	-18.3583	8.7846	9.867	-27.9107	-7.748	11.9132	-30.596	19.8923
LHCSR	1148	9.5832	-15.914	8.6923	9.6212	-26.1518	-9.7843	11.6393	-26.3849	16.0038
LHCSR	1149	9.5914	-12.1376	8.1747	9.8752	-25.157	-13.2749	11.6741	-28.205	8.9614
LHCSR	1150	9.4024	-15.4413	12.4886	10.0065	-31.9001	-12.0275	11.569	-28.2105	19.8607
LHCSR	1151	9.777	-13.8082	4.6263	10.3328	-24.9761	-7.3049	11.8842	-33.8876	16.8091
LHCSR	1152	9.6313	-7.9241	6.3777	10.123	-26.7068	-12.3627	11.0583	-29.5858	11.3583
LHCSR	1153	10.1517	-7.3847	13.5275	10.5401	-27.7496	-4.8872	11.337	-29.3221	12.8091
LHCSR	1154	9.5981	-9.2379	15.0822	9.9579	-27.9629	-5.4617	11.4374	-24.0676	19.0199
LHCSR	1155	9.3799	-11.1734	9.0341	9.9377	-27.9473	-11.3648	11.6018	-26.129	14.6492
LHCSR	1156	9.7059	-12.841	8.8345	10.4507	-23.3334	-6.5896	11.3364	-28.6114	18.4453
LHCSR	1157	9.2152	-15.3739	10.9585	9.965	-29.5771	-11.1113	11.5718	-21.9718	21.3369
LHCSR	1158	9.5923	-12.538	18.8523	10.0261	-21.5331	-10.9165	11.3685	-30.9819	22.2002
LHCSR	1159	9.5794	-12.0124	12.0166	10.4664	-20.7496	-8.1931	11.8721	-26.178	12.2502
LHCSR	1160	9.76	-8.5019	7.6464	10.1741	-25.6323	-7.3595	12.0355	-28.2288	14.541
LHCSR	1161	9.7249	-11.3784	8.7502	10.2164	-20.1549	-7.9503	11.2594	-26.1784	10.3902
LHCSR	1162	9.8364	-12.0768	3.362	10.5652	-23.4373	-13.9831	11.5575	-27.7889	10.7252
LHCSR	1163	9.371	-13.3454	7.8006	10.4164	-23.392	-14.3968	11.434	-26.4296	19.934
LHCSR	1164	9.8826	-9.2083	3.8459	10.5438	-25.1526	-14.3584	11.5467	-29.0008	13.1495
LHCSR	1165	9.7154	-13.4674	14.2773	10.1435	-26.3472	-12.4232	11.1873	-25.3512	19.3064
LHCSR	1166	9.8625	-16.4841	11.5602	10.3835	-20.3433	-14.0987	11.9129	-24.6608	21.1541
LHCSR	1167	9.6505	-12.5662	11.1849	10.3926	-21.5065	-8.2125	11.3448	-24.3107	18.6545
LHCSR	1168	9.7792	-14.2828	3.3058	10.149	-19.8533	-10.0415	11.6815	-28.6988	14.5288
LHCSR	1169	9.5234	-13.8987	7.6099	10.2724	-23.2028	-8.0329	11.6353	-26.5035	13.0545
LHCSR	1170	9.8602	-14.9315	5.4669	10.1655	-23.8616	-16.7255	10.921	-30.0036	12.2168
LHCSR	1171	9.5008	-18.2715	10.4422	10.361	-21.0898	-16.4074	11.3722	-30.5472	22.0444
LHCSR	1172	9.4808	-16.7501	12.5178	10.5078	-25.9095	-18.1016	11.687	-29.5005	19.9217
LHCSR	1173	9.6141	-13.7952	7.8566	10.42	-24.7441	-23.1589	11.6565	-29.0678	20.7248
LHCSR	1174	9.822	-10.3847	7.2394	10.298	-23.0374	-16.9164	11.249	-27.0824	9.5549
LHCSR	1175	9.4348	-10.3911	13.4651	10.5027	-25.7705	-7.3414	11.4705	-24.3607	15.9645
LHCSR	1176	9.8995	-12.5614	11.5834	10.0779	-29.0602	-14.5764	11.6568	-28.6251	19.1906
LHCSR	1177	9.3391	-15.9731	9.0447	10.3978	-27.4811	-15.5785	11.7929	-26.4017	22.8561
LHCSR	1178	9.7283	-16.9846	4.7697	10.0063	-29.1968	-2.829	11.3818	-24.8394	18.2538
LHCSR	1179	9.9076	-12.4127	-3.9903	10.3931	-21.6094	-3.5323	11.7523	-25.1379	14.1789
LHCSR	1180	9.9207	-15.905	7.0914	10.4013	-21.2243	-13.1788	11.2898	-24.7562	20.9859
LHCSR	1181	9.8052	-15.0347	8.5526	10.2786	-25.1283	-15.6174	11.7739	-27.5638	20.2864
LHCSR	1182	9.5452	-14.3805	3.454	10.2422	-25.1694	-8.8283	11.4158	-25.9514	16.557
LHCSR	1183	9.6399	-11.9462	6.1777	10.2754	-25.8517	-11.7757	11.6762	-31.9994	11.4962
LHCSR	1184	9.6718	-13.6924	7.7247	9.6929	-29.8668	-8.1946	11.3766	-34.2274	12.0398
LHCSR	1185	9.5627	-14.9894	11.1324	9.7213	-33.3572	-13.4963	11.5297	-27.3184	26.6859
LHCSR	1186	9.4607	-11.1391	4.8082	10.2185	-26.306	-12.3901	11.6754	-29.8581	13.4424
LHCSR	1187	9.728	-6.8866	9.475	9.7651	-28.6241	-5.6433	11.6945	-29.5908	14.8305
LHCSR	1188	9.5682	-13.3864	2.0334	10.3883	-27.0122	-8.8726	11.4742	-35.2592	12.5846
LHCSR	1189	9.5323	-18.0554	12.5227	10.1429	-26.8325	-6.2223	11.7226	-31.4048	19.809
LHCSR	1190	9.3667	-12.6165	8.2997	9.9822	-27.6627	-10.1821	12.2896	-33.6634	18.6538
LHCSR	1191	9.9418	-13.2311	10.941	9.8452	-27.0743	-3.6325	11.794	-27.2671	22.7306
LHCSR	1192	9.4045	-10.126	8.2766	9.9927	-28.1503	-10.8036	11.4568	-23.964	21.2892
LHCSR	1193	9.6345	-12.1491	1.6296	10.2986	-21.0574	-9.3653	11.54	-35.1645	15.2141
LHCSR	1194	9.6391	-12.7987	7.2087	10.2508	-21.1055	-4.3225	11.8295	-28.7792	13.9379
LHCSR	1195	9.5628	-7.8017	16.4849	10.6835	-20.7682	-6.6276	11.7997	-26.9876	17.6549
LHCSR	1196	9.5261	-10.7222	9.1954	9.8689	-31.3289	-4.8185	11.3506	-28.1429	13.9622
LHCSR	1197	9.7033	-12.748	10.6964	10.1707	-25.4531	-8.6098	11.7391	-29.2184	18.3435
LHCSR	1198	9.667	-8.2795	9.853	10.5217	-27.2252	-4.1279	11.4996	-25.523	12.1157
LHCSR	1199	9.241	-11.2141	11.7178	9.9561	-29.5312	-8.2149	11.6558	-19.2242	15.9324
LHCSR	1200	9.3347	-13.0314	5.1816	10.014	-29.9868	-8.4886	11.9752	-23.3786	16.4277
LHCSR	1201	10.0412	-15.3272	7.6257	10.3738	-25.0701	-9.7791	11.1697	-27.6759	14.1449
LHCSR	1202	9.9389	-14.6399	10.7631	10.0061	-25.2043	-7.6705	11.2157	-27.3501	15.8199
LHCSR	1203	10.0173	-13.712	9.9115	9.9637	-31.6915	-5.9423	11.4831	-29.3031	19.0944
LHCSR	1204	9.6667	-17.8272	8.5866	9.8821	-25.8287	-6.7583	11.5174	-25.5809	17.7428
LHCSR	1205	9.6466	-11.9367	10.8066	9.8159	-31.3276	-2.6625	11.7182	-24.1584	15.0257
LHCSR	1206	9.4391	-16.4203	9.5392	10.1132	-31.5176	-7.1637	11.709	-29.3456	19.8734
LHCSR	1207	9.3356	-14.7085	8.6782	9.9203	-28.6579	-10.6252	11.3066	-28.8174	15.1845
LHCSR	1208	9.8164	-12.3256	12.2166	10.0941	-27.3168	-8.3181	11.588	-28.0602	19.7942
LHCSR	1209	9.8507	-13.8771	8.6825	9.9299	-25.8786	-16.7172	11.4945	-33.3972	17.3634
LHCSR	1210	9.1106	-14.3667	10.2355	10.2886	-20.5017	-8.3435	11.6957	-26.1769	18.8574
LHCSR	1211	9.4705	-9.4035	12.8594	10.029	-27.332	-8.5149	11.6717	-24.9662	16.8504
LHCSR	1212	9.4074	-14.1612	11.1679	10.156	-28.9738	-6.2639	11.9124	-26.854	17.116
LHCSR	1213	9.6838	-12.1195	3.4853	9.9507	-26.142	-6.3926	11.5102	-26.7866	10.0113
LHCSR	1214	9.6661	-12.0077	9.2697	9.9049	-32.8176	-7.077	11.4714	-22.416	14.6732
LHCSR	1215	9.8438	-14.7516	9.9457	10.0772	-32.4985	-10.6106	11.6464	-21.2535	17.8776
LHCSR	1216	10.066	-12.4965	4.1696	9.89	-24.5881	-8.8114	11.8665	-26.5552	14.3611
LHCSR	1217	9.4256	-10.972	2.0847	10.1464	-28.2287	-11.4503	11.6695	-24.6327	9.2343
LHCSR	1218	9.4815	-13.889	8.9906	9.9067	-27.529	-3.6658	11.817	-27.7295	18.2073
LHCSR	1219	9.3972	-14.1866	10.0801	10.2552	-21.0603	-6.9659	11.9705	-29.0539	19.2178
LHCSR	1220	9.4074	-19.2043	9.9665	10.1472	-26.9177	-7.0209	11.8259	-24.3722	19.6857
LHCSR	1221	9.9707	-11.3748	8.2531	10.1236	-28.1646	-8.8608	11.7737	-29.983	12.4527
LHCSR	1222	9.5717	-15.1772	16.8803	9.9249	-31.6665	-9.3484	11.6614	-30.65	21.5978
LHCSR	1223	9.4194	-13.2602	4.2419	10.1073	-21.5103	-4.2152	11.6364	-26.979	17.1376
LHCSR	1224	9.5847	-11.2844	8.188	9.9391	-25.1332	-7.6873	11.5999	-29.1129	17.0537
LHCSR	1225	9.8641	-11.103	12.2166	9.8927	-30.3336	-7.5345	11.92	-28.1315	22.1479
LHCSR	1226	9.5439	-12.199	7.5209	9.8631	-26.7409	-13.0423	11.6066	-23.4452	14.8807
LHCSR	1227	9.5695	-12.3612	1.1474	10.0772	-26.6968	-14.6629	11.8386	-30.6029	10.2844
LHCSR	1228	9.3851	-13.6031	14.5796	9.9428	-26.0495	-11.9599	11.9213	-25.0733	20.0507
LHCSR	1229	9.6852	-11.703	5.7287	9.9272	-26.7427	-9.474	11.7246	-29.6645	17.3888
LHCSR	1230	9.595	-11.598	17.1943	10.1559	-22.4377	-11.6113	11.3709	-17.2512	15.0911
LHCSR	1231	9.6583	-16.9334	11.6911	10.3829	-22.2461	-8.5258	12.0486	-20.6969	22.9648
LHCSR	1232	9.3968	-11.1433	10.9569	9.9645	-25.0467	1.0023	12.023	-28.3275	16.0332
LHCSR	1233	9.4363	-16.1879	10.6382	9.6882	-24.0932	-6.4237	11.8047	-25.2141	23.8164
LHCSR	1234	9.3407	-13.726	12.585	10.1908	-23.7891	-7.0627	11.6038	-25.4432	12.3119
LHCSR	1235	9.8546	-8.1368	14.5686	10.1664	-23.1424	-4.5357	11.8423	-22.5392	8.8113
LHCSR	1236	9.6782	-11.0594	9.4014	10.379	-21.646	-18.5757	11.7794	-25.5293	14.7762
LHCSR	1237	9.4154	-15.2641	-0.4243	10.1594	-22.5981	-11.3953	11.7649	-30.3294	4.4056
LHCSR	1238	9.7432	-14.7465	11.8747	10.4181	-21.5556	-8.8625	11.7432	-26.1498	16.8474
LHCSR	1239	9.5834	-14.3847	1.8743	10.0582	-23.4766	-7.711	11.6056	-27.1733	15.1224
LHCSR	1240	9.2896	-14.9956	10.8167	10.0548	-19.9302	-15.893	11.6858	-30.112	17.7676
LHCSR	1241	9.7088	-16.9495	14.5642	10.3719	-19.9307	-4.9091	11.7867	-23.9157	21.3914
LHCSR	1242	9.5834	-13.6415	8.1065	10.2355	-24.9723	-14.0969	11.7003	-26.6291	15.7741
LHCSR	1243	9.292	-13.6449	10.0356	10.0709	-27.0057	-10.3146	11.7452	-20.9867	19.8453
LHCSR	1244	9.1897	-13.8322	2.4199	10.2332	-24.4862	-7.8055	11.7563	-26.0874	17.4193
LHCSR	1245	9.3199	-12.6627	2.7274	10.4302	-24.0104	-8.6909	11.9769	-24.606	15.2008
LHCSR	1246	9.8301	-9.397	4.2724	10.0651	-22.7363	-12.8473	11.6365	-25.4257	11.4517
LHCSR	1247	9.2995	-15.8497	5.4481	10.424	-21.7114	-13.4004	11.6827	-27.6635	17.9707
LHCSR	1248	9.7393	-13.8755	5.3826	10.2512	-24.008	-9.2105	11.5633	-25.8969	12.4427
LHCSR	1249	9.8697	-6.1695	3.7014	10.3375	-20.346	-13.6558	11.2235	-22.9267	4.0612
LHCSR	1250	9.7768	-11.1629	4.1738	9.9384	-23.8462	-5.2371	11.3	-26.6498	10.7834
LHCSR	1251	9.8649	-14.6432	7.2314	10.0234	-21.3475	-11.5431	11.3171	-26.3875	19.023
LHCSR	1252	9.5597	-7.1444	6.2718	10.2128	-21.481	-15.8888	11.4955	-21.1451	9.9465
LHCSR	1253	9.741	-5.8124	1.7669	10.0755	-25.1299	-14.1942	10.8113	-24.8883	8.483
LHCSR	1254	9.3984	-10.6032	9.0947	9.8503	-26.0192	-15.9143	11.7251	-24.1635	18.1741
LHCSR	1255	9.8003	-10.0897	6.2236	10.5431	-21.7669	-12.5044	11.612	-24.1113	14.1805
LHCSR	1256	9.5351	-12.5794	5.6813	9.9223	-22.3274	-17.2087	11.7259	-23.2721	16.0917
LHCSR	1257	9.5666	-15.8513	5.9947	10.0445	-22.2948	-15.904	11.4546	-24.9589	14.0003
LHCSR	1258	9.3824	-13.1144	3.5811	10.0431	-20.2836	-12.175	11.6989	-30.0757	17.8431
LHCSR	1259	9.4386	-6.4185	7.0816	10.1764	-26.9993	-17.698	11.6671	-20.5254	17.2245
LHCSR	1260	9.4419	-16.7615	6.7475	10.1532	-27.3616	-10.5656	11.651	-26.0389	17.7928
LHCSR	1261	9.1398	-17.5767	11.349	10.2939	-24.8929	-7.033	12.0267	-26.0307	19.4916
LHCSR	1262	9.6011	-11.4922	6.9634	9.7479	-25.7832	-1.6821	11.6966	-22.7681	15.8
LHCSR	1263	9.4045	-12.5145	1.5045	9.8694	-29.6934	-10.5018	11.4499	-22.0494	8.0622
LHCSR	1264	9.2624	-6.4783	3.9916	10.2314	-26.287	-11.8923	11.344	-20.7354	9.3563
LHCSR	1265	9.7489	-9.1594	7.8826	10.4549	-27.912	-17.2541	11.4737	-20.5846	12.6445
LHCSR	1266	9.8743	-15.2248	8.3614	9.8952	-26.8994	-14.0459	11.5476	-29.2361	20.6753
LHCSR	1267	9.4231	-14.8394	9.3248	10.4633	-23.7743	-9.9909	11.9477	-25.9898	20.0015
LHCSR	1268	9.4327	-11.458	6.5136	10.2466	-24.8367	-11.3672	11.808	-28.9807	16.1628
LHCSR	1269	9.8779	-7.1273	7.0482	10.0394	-19.5874	-12.0595	11.3898	-24.8265	9.9225
LHCSR	1270	9.6955	-11.6903	12.421	9.8288	-29.667	-16.8243	11.8639	-24.9019	13.1003
LHCSR	1271	9.7238	-12.1882	11.1277	10.0838	-23.4146	-6.4626	11.9821	-24.3349	24.1871
LHCSR	1272	9.5472	-15.7209	2.7351	9.9727	-28.6088	-10.6245	11.9605	-24.0917	14.0559
LHCSR	1273	9.5742	-14.4275	6.2662	10.1529	-26.2947	-9.1866	11.4769	-26.7973	16.6389
LHCSR	1274	9.5361	-12.2763	8.3935	9.6392	-30.3449	-1.4225	11.5181	-23.8706	14.2807
LHCSR	1275	9.408	-15.3257	13.2189	10.0925	-27.5992	-7.4118	11.7307	-19.589	24.7106
LHCSR	1276	9.5931	-12.4095	11.4061	9.9895	-28.9023	-7.8858	11.5814	-24.1618	15.6498
LHCSR	1277	9.6217	-12.2437	2.0878	9.9038	-27.4923	-9.0825	11.4321	-29.0859	6.642
LHCSR	1278	9.7745	-14.5288	6.1789	10.1133	-25.6857	-9.7568	11.4884	-33.4112	11.8133
LHCSR	1279	9.4075	-18.2324	6.7672	9.9291	-27.0346	-3.404	11.544	-29.9118	13.3032
LHCSR	1280	9.4923	-15.7002	10.7881	9.9608	-28.6833	-5.4073	11.8766	-25.2697	17.0646
LHCSR	1281	9.6639	-11.7561	7.3446	10.0498	-30.1271	-5.7644	11.8103	-23.9271	16.2896
LHCSR	1282	9.6424	-14.8268	9.1276	9.9465	-25.2683	-6.8216	11.8415	-26.4006	21.8316
LHCSR	1283	9.3709	-13.191	8.6851	9.7566	-24.1118	-7.1315	11.8696	-28.698	20.2787
LHCSR	1284	9.6603	-11.0395	7.907	10.3755	-24.235	-4.1389	11.6748	-27.4204	9.1121
LHCSR	1285	9.981	-14.3956	2.8596	9.7037	-26.246	-2.4387	11.5372	-27.0714	9.7617
LHCSR	1286	9.6851	-11.0604	2.5184	10.0382	-30.0725	-11.1267	11.7539	-26.6914	11.1131
LHCSR	1287	10.2819	-9.4225	1.5619	9.7605	-25.8628	-6.5032	11.1582	-23.1569	15.9128
LHCSR	1288	9.6253	-12.2169	14.2726	9.9975	-26.2251	-12.7093	11.9949	-18.0724	19.2771
LHCSR	1289	9.6233	-12.3372	6.0679	10.1208	-21.7447	-7.1369	11.4349	-26.8391	16.2398
LHCSR	1290	9.571	-15.2903	1.843	9.7419	-25.1811	-4.5278	11.9474	-27.7364	21.9283
LHCSR	1291	9.4516	-15.4516	6.2303	9.7607	-23.9739	-8.2139	12.0774	-26.8163	18.7716
LHCSR	1292	9.678	-16.0471	4.0366	9.5719	-26.5941	-2.158	11.7546	-27.1549	21.1448
LHCSR	1293	9.8138	-11.6832	7.4818	9.7614	-22.3212	-1.5675	11.2752	-26.5704	13.5584
LHCSR	1294	9.675	-14.0661	3.4814	9.8621	-24.1335	-4.9435	12.142	-27.8898	16.1885
LHCSR	1295	9.6386	-17.168	11.5268	9.8857	-27.4955	-4.823	12.2036	-28.4713	24.4169
LHCSR	1296	9.5208	-16.2184	6.4887	9.5974	-24.8395	-7.555	11.6386	-30.5045	16.9977
LHCSR	1297	9.374	-8.4619	11.244	10.1463	-22.9634	0.0237	11.963	-17.7138	5.355
LHCSR	1298	9.0923	-16.8749	7.3043	10.0478	-27.8064	-9.064	12.1236	-28.2691	21.6058
LHCSR	1299	9.1233	-18.0284	10.8993	10.006	-21.6006	-5.9645	11.8828	-28.4229	14.2209
LHCSR	1300	9.841	-9.4098	5.2321	10.0522	-22.328	-5.1532	11.6096	-30.2036	8.393
LHCSR	1301	9.3941	-13.2383	8.8131	9.836	-25.397	-6.647	11.6072	-22.8324	13.5359
LHCSR	1302	9.5401	-11.4548	8.8112	9.9287	-23.7564	-6.3856	11.7731	-24.9774	22.4786
LHCSR	1303	9.6067	-10.6632	5.1441	9.5266	-24.7026	-9.354	11.7889	-22.4883	11.7585
LHCSR	1304	9.6658	-17.1073	7.7289	10.1537	-21.7508	-11.9025	11.5338	-28.9338	19.0623
LHCSR	1305	9.1806	-19.0945	9.3788	10.1326	-29.1165	-10.2997	11.6746	-27.6337	18.0169
LHCSR	1306	9.2523	-25.7695	10.0811	10.2937	-24.7896	-2.8319	12.1536	-33.0695	24.7743
LHCSR	1307	9.4963	-15.84	12.5046	9.8777	-26.0177	-12.1573	11.8376	-26.0272	17.9129
LHCSR	1308	9.1499	-15.7343	15.4838	9.9831	-30.1318	-8.6267	12.1593	-31.5546	23.8787
LHCSR	1309	9.6423	-14.4553	13.1671	10.2448	-24.3833	-13.8098	12.038	-29.5267	17.9505
LHCSR	1310	9.3129	-18.8096	12.8093	10.4313	-24.5343	-7.6306	12.2819	-33.1372	20.6657
LHCSR	1311	9.0678	-11.3848	14.8137	9.9464	-20.6351	-9.8909	11.6575	-23.8775	13.6391
LHCSR	1312	9.5473	-12.6289	13.0948	10.3153	-25.1366	-10.2718	11.8188	-24.5015	14.3071
LHCSR	1313	9.6366	-15.6091	9.4908	9.7001	-25.0493	0.9604	11.7634	-24.3904	18.9903
LHCSR	1314	9.6865	-7.9018	7.6337	10.2514	-19.2428	-3.6729	11.7949	-27.0317	10.7664
LHCSR	1315	9.8447	-10.313	4.5403	9.8867	-22.3884	-6.3187	11.7814	-31.7694	14.5714
LHCSR	1316	9.7735	-12.2043	5.8265	10.035	-22.0934	-5.3481	11.6204	-29.7103	5.0749
LHCSR	1317	10.3252	-4.9982	6.3039	10.1315	-18.1027	-1.016	11.5132	-22.8969	9.9188
LHCSR	1318	9.6797	-10.4715	12.6598	9.85	-21.9846	-4.9562	11.7049	-23.1369	13.1173
LHCSR	1319	9.5766	-12.2574	6.0597	10.1112	-20.7495	2.2043	11.7133	-33.3056	22.091
LHCSR	1320	9.6225	-13.1667	6.5148	9.9768	-24.8343	-12.562	11.5867	-32.1237	14.1825
LHCSR	1321	9.7124	-14.0723	4.8063	9.7227	-22.2213	1.8849	11.769	-25.5885	13.728
LHCSR	1322	9.5177	-13.2069	9.7257	9.8965	-24.3607	-6.5983	11.6643	-24.1299	20.1909
LHCSR	1323	9.7511	-14.5491	2.3915	10.3074	-18.8901	-4.7198	11.5827	-28.168	12.215
LHCSR	1324	9.2568	-16.6813	3.2325	9.8461	-28.1104	-7.4103	11.5178	-30.7347	14.7193
LHCSR	1325	9.3893	-11.104	9.0303	9.5915	-21.2132	-0.1425	11.753	-31.8944	18.5947
LHCSR	1326	9.537	-13.8735	8.3037	9.5902	-23.3365	-4.2973	11.4997	-28.5303	12.9622
LHCSR	1327	9.435	-18.0811	0.5476	9.9843	-28.9052	0.1133	11.7177	-35.9801	21.7392
LHCSR	1328	9.5322	-11.9924	4.0807	9.9374	-24.1348	-6.0081	11.6989	-31.4336	9.8319
LHCSR	1329	9.4511	-13.5895	12.1679	9.7427	-30.9716	-8.2232	11.549	-25.2857	14.9218
LHCSR	1330	9.6539	-8.8144	13.8445	10.1579	-21.8214	-8.9539	11.6204	-26.7438	11.2646
LHCSR	1331	9.8279	-4.8055	7.4831	9.8795	-24.9732	-7.0065	11.4037	-22.7363	11.4195
LHCSR	1332	9.6302	-16.9479	9.7399	9.793	-23.2339	-9.7446	11.5276	-26.7273	23.5818
LHCSR	1333	9.3622	-12.132	3.9504	10.1353	-26.4944	-7.1706	11.3962	-27.2764	14.9191
LHCSR	1334	9.5932	-9.3514	6.1883	9.5889	-23.9876	-6.2932	11.7888	-32.7889	12.0291
LHCSR	1335	9.5146	-16.0816	5.7517	10.035	-22.7465	-5.0543	11.6656	-30.6914	20.802
LHCSR	1336	9.3024	-11.5036	14.472	10.0785	-22.1034	-5.5053	12.1496	-26.5375	26.9286
LHCSR	1337	9.2497	-19.5528	2.2765	9.5826	-25.5879	-2.2284	12.0148	-35.8675	15.455
LHCSR	1338	9.6324	-14.8353	10.5497	10.0104	-21.4624	-7.4051	11.4449	-29.7066	21.3347
LHCSR	1339	9.595	-11.7332	13.0127	9.8169	-24.2493	-2.3837	11.9544	-29.2836	23.7896
LHCSR	1340	9.4575	-12.2375	6.3425	10.0751	-19.938	-7.7623	12.1369	-22.2542	21.6418
LHCSR	1341	9.0231	-15.3718	7.4125	9.8381	-20.1816	2.5613	12.222	-32.0469	23.0632
LHCSR	1342	9.6055	-12.2137	8.8123	10.0975	-22.2611	-3.8509	11.6886	-28.1022	23.5095
LHCSR	1343	9.6259	-11.2401	9.1756	9.6493	-24.8865	-6.3482	12.0916	-31.8108	16.673
LHCSR	1344	9.9338	-11.4873	4.0246	9.8767	-23.5122	-3.7262	11.7019	-29.223	16.8806
LHCSR	1345	9.3712	-14.1531	3.8755	9.5934	-23.4611	-2.0235	11.8608	-33.333	21.1194
LHCSR	1346	9.9238	-13.7598	6.0329	10.0619	-25.4855	-2.6633	11.6667	-30.0211	24.7478
LHCSR	1347	9.5135	-15.8571	5.9577	9.9415	-27.1631	-5.7151	11.6777	-33.6419	19.8141
LHCSR	1348	9.6113	-22.2197	6.9963	9.7317	-20.0173	-3.0943	12.2499	-34.8256	27.5524
LHCSR	1349	9.7911	-12.8445	0.7373	9.9408	-22.554	5.6588	11.7102	-34.2704	18.525
LHCSR	1350	9.4305	-13.5907	6.1627	9.9981	-23.7335	2.7975	11.566	-30.9015	18.365
LHCSR	1351	9.6424	-18.8943	4.839	9.9217	-21.6522	-6.5241	11.766	-33.8025	21.5993
LHCSR	1352	9.8977	-12.1719	5.0517	9.9128	-29.0671	-7.1614	11.5719	-25.1802	16.3405
LHCSR	1353	9.4513	-11.5035	5.9122	9.7157	-26.9797	-2.1666	11.4876	-29.8517	11.1585
LHCSR	1354	9.5584	-17.2314	9.7454	9.9134	-25.5384	-2.6124	11.9919	-30.6143	17.5629
LHCSR	1355	9.5336	-13.3241	4.8066	10.0906	-26.881	0.6814	11.6788	-28.2236	16.7511
LHCSR	1356	9.6673	-10.7422	9.5226	9.8212	-22.0454	-8.1604	11.5063	-27.8676	19.9975
LHCSR	1357	9.3017	-21.9993	11.2923	9.775	-33.1815	0.0376	11.7387	-30.5619	26.3029
LHCSR	1358	9.5686	-12.9521	12.9258	10.1174	-21.936	-2.334	11.7628	-25.9091	19.7302
LHCSR	1359	9.4427	-9.8934	9.9851	9.9539	-23.4199	-3.1681	11.6855	-22.8974	21.3556
LHCSR	1360	9.6847	-8.998	10.1101	9.9125	-23.9034	-6.8904	11.6633	-26.6806	19.5383
LHCSR	1361	9.374	-12.6912	9.1077	9.9567	-24.4594	-0.3977	11.877	-31.6744	12.8092
LHCSR	1362	9.5668	-11.4331	4.6255	9.7294	-27.8668	-7.7268	11.868	-22.7747	20.4912
LHCSR	1363	9.7135	-8.3346	12.8843	9.9261	-24.1754	-4.0419	11.9971	-22.3889	19.8865
LHCSR	1364	9.6754	-12.7071	6.357	9.5811	-24.5719	-6.2701	11.7892	-23.2906	20.3751
LHCSR	1365	9.2582	-11.1169	12.112	9.863	-26.7026	-5.0555	11.9434	-25.749	16.3075
LHCSR	1366	9.3509	-13.0245	14.4375	9.8445	-22.7665	-3.4082	12.0657	-23.6985	16.8639
LHCSR	1367	9.4094	-18.5897	11.2862	9.3888	-26.397	-12.4636	11.8908	-26.994	21.5286
LHCSR	1368	9.1508	-19.6729	6.1294	9.4738	-23.3845	1.9953	11.9773	-30.5496	18.6725
LHCSR	1369	9.3385	-15.3538	14.9927	9.6903	-25.8311	-4.5913	11.5276	-25.9553	13.2064
LHCSR	1370	9.4917	-12.7891	11.9553	10.3468	-20.1734	-7.3343	11.649	-27.5559	11.9108
LHCSR	1371	9.612	-16.4432	10.0261	9.9402	-28.2274	-3.656	11.6341	-35.4339	21.6002
LHCSR	1372	9.2208	-18.1076	5.3354	9.9403	-26.5772	-11.8801	11.935	-27.8916	17.6394
LHCSR	1373	9.7395	-15.8049	5.1258	9.9818	-24.3215	-6.7281	11.7957	-33.0539	15.914
LHCSR	1374	9.5037	-13.1921	1.6196	10.2555	-17.6609	-6.1072	11.2803	-29.5603	15.1539
LHCSR	1375	9.6512	-12.4092	2.9777	9.9849	-23.6595	-6.8904	11.627	-25.4811	17.5297
LHCSR	1376	9.4955	-11.3882	5.8235	9.8583	-20.273	-14.9541	11.9316	-27.6609	12.7361
LHCSR	1377	9.9003	-8.3442	9.1796	10.0986	-18.1392	-1.0304	11.4452	-27.8714	11.3513
LHCSR	1378	9.0201	-16.742	9.2574	9.7218	-19.143	-4.4681	12.1004	-28.1308	21.7677
LHCSR	1379	9.2435	-13.0464	12.0382	9.9392	-21.7872	-3.4029	11.7375	-25.9024	18.7861
LHCSR	1380	9.6675	-12.2704	10.9777	10.109	-22.4839	-7.213	11.5061	-29.6592	13.9593
LHCSR	1381	9.0859	-12.4326	8.8326	10.2079	-23.301	-8.6754	11.9498	-26.8475	16.9735
LHCSR	1382	9.3823	-14.1363	8.5646	10.1647	-19.6666	-4.1552	11.7907	-33.6296	24.9318
LHCSR	1383	9.8178	-9.4608	11.5033	10.0496	-28.6626	-6.5988	11.5194	-25.9274	13.0007
LHCSR	1384	9.745	-15.3299	9.0619	9.7261	-25.5171	-10.9847	11.6994	-32.0566	17.2
LHCSR	1385	9.4309	-10.3994	11.7658	10.1731	-23.0034	-7.6728	11.9966	-27.9584	17.2075
LHCSR	1386	9.3098	-15.4137	13.0058	10.059	-26.9848	-2.6686	12.0123	-33.7891	16.5874
LHCSR	1387	9.658	-14.1988	6.5415	10.0399	-26.9611	-10.5949	11.9512	-33.0529	16.3238
LHCSR	1388	9.6055	-15.1377	4.1345	9.8257	-26.2828	-0.3643	11.6926	-30.3172	22.0909
LHCSR	1389	9.4109	-17.2651	13.2558	10.1281	-24.2493	-9.165	11.5382	-30.3094	18.9253
LHCSR	1390	9.5821	-10.8639	3.5416	10.1844	-24.9904	-10.1358	11.4336	-27.5087	12.7139
LHCSR	1391	9.7238	-8.6805	2.669	10.083	-23.3194	-10.1864	11.4654	-29.0737	13.0715
LHCSR	1392	9.584	-7.214	5.657	10.1993	-25.3979	-14.3443	11.4165	-22.5899	12.5353
LHCSR	1393	9.623	-12.4873	4.4211	9.7771	-26.4996	-8.8687	11.5029	-25.2752	10.8733
LHCSR	1394	9.4931	-12.9501	1.8667	9.4175	-24.9579	-11.3385	11.3099	-26.9717	9.8012
LHCSR	1395	9.5611	-20.5185	1.3352	9.8867	-28.4835	-9.8418	11.4743	-35.7336	12.9
LHCSR	1396	9.3528	-13.9178	11.4971	9.6728	-23.757	-8.3878	11.4003	-25.4456	14.6356
LHCSR	1397	9.2788	-16.3565	0.2036	9.7475	-23.1143	-9.5125	11.9393	-34.361	10.7628
LHCSR	1398	9.738	-15.5682	13.1807	10.3179	-27.9722	-15.2764	11.5563	-30.4648	13.7525
LHCSR	1399	9.5932	-12.5041	5.9207	10.0474	-19.9182	-3.5378	11.66	-31.7213	9.5446
LHCSR	1400	9.9322	-13.7306	8.1555	9.7884	-24.9795	-10.5335	11.5311	-27.6524	14.1876
LHCSR	1401	9.3329	-12.4757	3.4237	9.469	-33.767	-10.6308	11.6215	-30.4247	10.7061
LHCSR	1402	9.5549	-7.9575	4.6118	9.9974	-30.129	0.7109	11.5761	-20.2584	13.3467
LHCSR	1403	9.6037	-12.0415	10.9393	10.1471	-26.2404	-7.8715	11.7137	-25.1696	17.4962
LHCSR	1404	9.8409	-10.9155	5.421	9.4621	-31.2419	-9.1134	10.9954	-24.7272	15.3905
LHCSR	1405	9.6445	-13.8641	6.7161	9.8163	-25.2474	-9.768	11.8264	-28.0986	23.9185
LHCSR	1406	9.6144	-10.8052	6.704	9.6958	-26.8327	-8.3452	11.5631	-26.3268	13.9447
LHCSR	1407	9.3376	-11.2964	3.2236	10.1476	-23.6955	-8.3599	11.8175	-27.0296	18.6287
LHCSR	1408	9.2692	-16.7131	9.754	10.2817	-26.826	-10.4349	11.7285	-28.5645	13.4792
LHCSR	1409	9.3485	-13.1139	8.6817	9.6257	-30.2809	-3.4762	11.982	-32.9067	16.0711
LHCSR	1410	9.628	-10.7462	10.4642	9.832	-28.7286	-9.7812	11.4747	-25.4023	14.9647
LHCSR	1411	9.7457	-12.0234	11.5947	10.1385	-24.9334	-6.0303	11.3142	-29.7095	16.7564
LHCSR	1412	9.6383	-13.8589	13.0223	9.7094	-31.545	-4.7634	11.3126	-22.7968	19.7386
LHCSR	1413	9.5467	-11.4902	4.3749	9.8515	-27.2222	-1.1431	11.5641	-23.8209	14.6725
LHCSR	1414	9.3428	-14.6539	2.2814	10.0216	-30.1052	-6.1902	11.3851	-26.0374	15.3321
LHCSR	1415	9.7468	-10.3984	7.8137	10.0845	-26.2168	-6.8652	11.4366	-24.1536	12.9849
LHCSR	1416	9.5566	-9.6167	7.7352	10.1837	-27.3395	-11.0472	11.4821	-26.5464	9.0821
LHCSR	1417	9.5608	-6.8035	8.0476	9.846	-25.9257	-2.3672	11.2278	-28.392	9.7601
LHCSR	1418	9.745	-13.041	14.0092	9.7238	-23.9304	-6.3441	10.754	-28.8497	13.7196
LHCSR	1419	9.457	-8.5977	13.4486	10.0788	-29.3576	-1.6843	11.5477	-23.7844	13.8761
LHCSR	1420	9.7292	-16.9878	8.5846	10.1002	-25.8009	-5.9327	11.5416	-32.1306	18.9912
LHCSR	1421	9.8146	-8.3247	3.9551	9.2544	-29.3061	-1.8587	11.3611	-28.1353	13.2931
LHCSR	1422	9.4451	-10.1101	17.7151	10.2441	-28.8557	-15.6117	11.5703	-29.6624	17.3233
LHCSR	1423	9.4713	-10.4179	18.4253	9.8029	-28.6634	1.2948	11.9124	-25.0784	19.2418
LHCSR	1424	9.5854	-4.8185	15.1442	10.2159	-24.5958	-8.1377	11.5401	-23.8066	12.2827
LHCSR	1425	9.3401	-7.5887	14.2427	9.8204	-27.0117	-2.809	11.3302	-24.108	15.5218
LHCSR	1426	9.709	-13.4638	7.6274	10.187	-25.8784	-0.0124	11.3706	-34.271	12.2169
LHCSR	1427	9.7978	-9.2896	5.3071	10.134	-22.5478	-10.5636	11.2849	-29.7308	11.0306
LHCSR	1428	9.4489	-11.8974	3.7258	9.9754	-24.0921	1.1306	11.6625	-27.6197	11.232
LHCSR	1429	9.4195	-11.8481	7.9497	9.8939	-28.6016	-5.7267	11.7131	-31.3787	13.3066
LHCSR	1430	9.5024	-9.4197	8.5651	9.7398	-30.2913	0.4754	11.9216	-26.5315	12.3128
LHCSR	1431	9.679	-5.6964	7.9403	9.7389	-28.6133	-8.5799	11.3609	-21.7558	15.662
LHCSR	1432	9.6101	-12.015	12.2135	9.6513	-24.955	-6.5776	12.0345	-25.559	18.4237
LHCSR	1433	9.669	-11.0068	2.2405	9.7104	-24.5677	-3.937	11.5418	-32.4589	9.0462
LHCSR	1434	9.5827	-13.568	7.2415	9.9878	-25.0343	-5.7461	11.3472	-30.3125	11.1583
LHCSR	1435	9.6121	-12.1496	0.9755	9.5023	-29.569	-4.7523	11.6959	-29.9476	14.5935
LHCSR	1436	9.6575	-10.3775	9.2743	9.7805	-28.7159	-2.1587	11.4934	-27.2531	22.2845
LHCSR	1437	9.7465	-14.1523	2.126	9.6997	-33.09	1.8184	12.0327	-31.8451	16.6993
LHCSR	1438	9.3281	-11.0431	2.6492	9.6515	-26.5262	2.2443	11.8138	-24.5015	14.8879
LHCSR	1439	9.6099	-13.7097	12.9413	9.6757	-30.6618	-6.3742	11.666	-27.1785	18.3655
LHCSR	1440	9.8401	-11.553	12.015	9.5946	-25.1482	-4.6721	11.8016	-28.9025	17.8036
LHCSR	1441	9.4926	-13.0726	7.8276	9.7595	-24.256	0.9785	11.3759	-24.9436	13.3866
LHCSR	1442	9.471	-14.9011	5.9617	9.7784	-27.2596	-6.1229	11.7813	-30.4684	14.4503
LHCSR	1443	9.6383	-14.454	2.5997	9.9357	-27.2688	-4.9142	11.8767	-37.2197	9.6209
LHCSR	1444	9.3886	-15.1747	6.6002	9.8508	-26.3612	5.5634	11.5668	-35.6597	17.5449
LHCSR	1445	9.7657	-12.3907	9.0044	9.6458	-26.7329	-6.6058	11.4909	-26.48	12.1019
LHCSR	1446	9.8018	-9.0775	-0.0147	9.4472	-33.7619	-5.4728	11.1536	-28.827	10.464
LHCSR	1447	9.4926	-14.7987	3.2864	9.7708	-29.1758	-8.8779	11.6948	-33.8541	14.2796
LHCSR	1448	9.4146	-12.9691	7.3319	9.6567	-29.5175	-9.1063	11.8778	-25.5673	14.9361
LHCSR	1449	9.7764	-19.1305	1.9233	9.7337	-29.5739	-9.3004	12.0512	-33.6985	10.8409
LHCSR	1450	9.1843	-18.0523	4.8779	9.7989	-31.4879	-12.2593	11.929	-34.0144	12.6601
LHCSR	1451	9.7913	-6.963	1.0668	9.9408	-30.4325	-0.8897	11.544	-31.1558	4.6138
LHCSR	1452	9.5931	-15.7391	5.7714	10.2475	-25.6166	-10.9967	11.5733	-28.9008	15.4497
LHCSR	1453	9.3815	-9.8256	8.3489	10.1899	-25.8438	-6.092	11.4634	-29.4667	16.3063
LHCSR	1454	9.4471	-11.1562	5.8446	10.1422	-23.3952	0.3302	11.3854	-25.9342	13.7791
LHCSR	1455	9.5888	-12.7179	9.4583	9.8793	-24.5026	-10.7341	11.7995	-24.6795	16.4759
LHCSR	1456	9.6151	-12.8416	3.7081	9.8172	-29.4644	-6.762	11.3037	-30.81	9.0752
LHCSR	1457	9.8062	-5.7801	8.0044	9.8285	-30.1989	-10.6433	11.2177	-23.1269	8.7878
LHCSR	1458	9.4986	-11.6149	5.7173	10.1672	-26.4032	-10.0631	11.661	-26.6312	11.0637
LHCSR	1459	9.7997	-7.8428	11.4865	9.7082	-26.0489	-10.3043	11.5198	-18.5413	16.4015
LHCSR	1460	9.4412	-12.9074	8.0742	9.7907	-29.0775	-5.8309	11.6189	-26.1356	20.4354
LHCSR	1461	9.7026	-13.1976	2.1037	9.8166	-23.3303	-0.5669	11.6859	-34.1101	14.6168
LHCSR	1462	9.3407	-12.1919	6.965	9.9012	-19.0636	-13.4996	11.7469	-27.0273	17.4286
LHCSR	1463	9.5632	-11.1014	9.2658	9.5885	-27.3648	-7.1336	11.3162	-28.5162	10.1555
LHCSR	1464	9.578	-15.9481	7.5443	9.8682	-26.5222	-15.7904	11.383	-24.7639	8.9132
LHCSR	1465	9.7768	-12.4158	11.4264	9.6274	-25.1577	-11.2215	11.3845	-28.9397	21.0493
LHCSR	1466	9.511	-14.9467	11.288	9.6547	-32.1167	-8.6475	11.2454	-22.9675	20.948
LHCSR	1467	9.3638	-15.2882	3.6742	10.0072	-28.4487	-7.3831	11.418	-37.5008	13.4891
LHCSR	1468	10.0942	-9.4707	5.7083	9.7489	-28.9901	-9.0592	11.0595	-28.0237	20.3047
LHCSR	1469	9.739	-13.9517	10.7	10.2226	-24.6984	-9.3285	11.5814	-28.2234	18.1717
LHCSR	1470	9.9441	-14.8927	4.9914	9.8902	-27.1568	-8.7499	11.3284	-26.9103	12.0459
LHCSR	1471	9.9698	-7.9661	7.2994	9.9563	-26.7815	-10.8368	11.106	-29.5027	12.8766
LHCSR	1472	9.3455	-15.9047	-1.4888	9.9664	-23.1547	-9.284	11.522	-30.9387	10.5622
LHCSR	1473	10.1075	-9.0002	14.655	10.316	-28.003	-16.5115	11.5146	-23.0571	14.7631
LHCSR	1474	9.7353	-15.1538	4.8354	10.2338	-23.1304	-13.3205	11.3372	-26.6963	19.0027
LHCSR	1475	9.7564	-8.3244	11.1692	10.0665	-23.2021	-9.0868	11.06	-22.087	10.644
LHCSR	1476	9.797	-12.6012	3.6245	9.3214	-30.0617	-11.1936	11.6347	-25.1871	12.964
LHCSR	1477	10.2242	-13.1124	7.0464	9.7351	-28.4729	-11.1393	11.4888	-28.0565	11.2806
LHCSR	1478	9.8069	-13.6609	8.6266	10.0607	-32.1918	-4.8868	11.1009	-31.1251	11.7802
LHCSR	1479	9.8892	-16.1626	2.3491	9.9017	-27.7831	-2.7373	11.5989	-31.7088	9.5816
LHCSR	1480	9.5637	-18.4837	2.9385	9.7339	-25.1469	-8.1788	11.4319	-30.6426	14.7903
LHCSR	1481	9.6701	-9.227	7.2544	9.5467	-26.8175	-18.5245	11.3845	-29.028	18.4928
LHCSR	1482	9.3397	-17.3479	11.2169	9.8548	-24.7285	-8.8646	11.9809	-27.4405	20.9963
LHCSR	1483	9.5075	-17.8897	13.4192	9.9131	-26.9121	-5.1564	11.444	-29.4925	25.0311
LHCSR	1484	9.3846	-17.006	9.5905	9.8603	-27.3699	-11.3135	11.4788	-25.9287	19.3166
LHCSR	1485	9.4615	-8.1854	13.3874	9.8512	-23.6847	-10.5052	11.4014	-28.2971	19.1313
LHCSR	1486	9.7233	-13.6702	7.5401	9.8942	-25.4897	-2.7018	11.4019	-20.9114	17.5673
LHCSR	1487	9.5405	-11.9015	12.9232	9.7783	-22.3854	-11.2757	11.3264	-25.4252	12.0131
LHCSR	1488	9.6111	-10.1748	4.6558	10.2475	-22.9768	-6.5576	11.3893	-26.0341	13.6182
LHCSR	1489	9.8865	-10.1469	2.5102	10.1795	-24.9619	-5.4783	11.3068	-24.7796	22.4693
LHCSR	1490	9.8102	-7.229	2.5041	9.7473	-32.1418	-6.0797	11.4113	-22.0029	9.2542
LHCSR	1491	9.6942	-15.1009	15.2092	9.581	-26.662	-4.4099	11.8574	-23.1404	19.6194
LHCSR	1492	9.5807	-14.9272	7.9174	9.9716	-22.2602	-3.8877	11.7141	-22.9012	20.5556
LHCSR	1493	9.3788	-11.1687	11.8383	10.0379	-24.7058	-7.5743	11.5811	-23.948	14.4903
LHCSR	1494	9.7071	-7.2406	6.0338	9.9441	-31.1286	-4.2054	11.5725	-29.2096	12.3208
LHCSR	1495	9.8316	-14.4117	10.8754	9.813	-26.6424	-3.6893	11.4827	-26.0064	19.0342
LHCSR	1496	9.5085	-12.5704	17.0807	9.7432	-25.0748	-6.659	11.6364	-26.7776	19.7122
LHCSR	1497	9.6701	-9.7057	11.7046	10.1895	-24.5564	-6.9688	11.5597	-20.7728	20.2619
LHCSR	1498	9.9048	-11.8467	13.3364	9.9183	-29.4731	-5.3972	11.6565	-22.0257	19.6943
LHCSR	1499	9.3557	-9.8497	2.9889	9.9407	-25.6417	-5.6367	11.569	-28.9614	19.5068
LHCSR	1500	9.4862	-13.5395	5.5233	9.9521	-24.4048	-4.9746	11.4781	-22.0456	14.7978
LHCSR	1501	9.6105	-10.4256	15.8406	10.079	-24.6244	-1.6219	11.8167	-27.212	23.3362
LHCSR	1502	9.5799	-14.6535	11.2812	9.6274	-30.0387	-5.8068	11.5073	-25.7079	18.1901
LHCSR	1503	9.4845	-12.1363	12.1293	10.2113	-27.5774	-10.8888	11.1886	-18.7706	14.7976
LHCSR	1504	9.2944	-12.1647	-1.566	9.9539	-26.1782	-17.1273	11.4339	-31.59	11.1334
LHCSR	1505	9.2039	-9.4668	12.1241	9.77	-26.9764	-8.4958	11.4641	-23.32	18.078
LHCSR	1506	9.7532	-8.9197	4.8645	10.0065	-22.8103	-12.7966	11.4948	-26.6419	13.2433
LHCSR	1507	9.0341	-20.0835	18.4553	9.6122	-30.3953	-7.845	11.2744	-29.5928	22.6744
LHCSR	1508	9.6837	-13.782	11.1216	9.8663	-25.7097	-11.8038	11.463	-21.0308	22.5803
LHCSR	1509	9.5174	-14.7693	2.8411	9.8615	-29.894	-8.2085	11.1912	-27.1055	11.9419
LHCSR	1510	9.5405	-14.4282	6.8368	9.8478	-28.3595	-9.2665	11.6896	-29.0986	16.3042
LHCSR	1511	9.1521	-16.0939	9.67	9.9673	-25.0948	-3.4448	11.448	-25.8581	17.9993
LHCSR	1512	8.997	-19.4162	8.3961	9.7896	-25.4177	-10.5712	11.5228	-27.3162	15.8668
LHCSR	1513	9.5315	-11.1206	11.0427	10.0152	-24.7268	-10.996	11.4477	-23.3103	16.0962
LHCSR	1514	9.1516	-15.6851	5.3884	9.6161	-30.1922	-8.2801	11.4431	-22.8347	15.4313
LHCSR	1515	8.9477	-18.5111	6.1536	9.8112	-30.0371	-11.4208	11.7716	-29.4425	19.1349
LHCSR	1516	9.8428	-10.3892	3.8846	9.6496	-24.5889	-11.2996	11.0529	-21.6369	4.6489
LHCSR	1517	9.7424	-12.9557	7.7482	9.889	-28.9421	-13.1712	11.655	-22.0554	13.4876
LHCSR	1518	9.3763	-12.9032	11.0847	10.0075	-28.4476	-13.5827	11.0706	-26.738	15.5292
LHCSR	1519	9.9283	-11.2364	8.2834	10.1835	-17.878	-12.7157	11.8233	-22.4621	16.5907
LHCSR	1520	9.307	-15.2182	8.3258	10.1524	-23.0259	-8.7751	11.5643	-25.9428	15.9851
LHCSR	1521	9.6653	-8.3367	7.1329	10.0853	-24.6574	-9.0572	11.633	-22.2765	16.0439
LHCSR	1522	9.7608	-12.7053	8.8831	10.1943	-20.1687	-14.1298	11.5629	-24.9669	13.0386
LHCSR	1523	9.7412	-14.4814	7.2261	10.4379	-22.9758	-11.3976	11.2691	-21.5825	17.2446
LHCSR	1524	9.3718	-11.277	5.2654	9.818	-27.1939	-16.8369	11.4557	-25.3559	10.171
LHCSR	1525	9.4682	-16.5243	10.9019	10.0287	-24.3229	-10.5001	11.5835	-29.5895	17.6502
LHCSR	1526	9.2805	-12.8984	10.3636	9.7321	-25.0685	-8.7355	11.3708	-24.8715	11.5775
LHCSR	1527	9.2765	-12.9964	9.8204	10.1328	-19.1799	-9.9265	11.4982	-25.9901	11.9605
LHCSR	1528	9.2763	-15.0478	9.6179	9.9833	-19.0015	-9.8596	11.3838	-24.6465	17.802
LHCSR	1529	9.4476	-10.8402	2.4595	10.2159	-18.6238	-7.3506	11.2736	-23.1474	11.1037
LHCSR	1530	9.5683	-12.8938	7.4618	9.8558	-20.7448	-5.2407	11.1521	-24.3571	21.0172
LHCSR	1531	9.4263	-13.7279	10.9223	9.9193	-22.4858	-12.2146	11.6626	-27.1043	13.6452
LHCSR	1532	9.2263	-13.8989	10.946	9.9871	-24.1361	-10.5322	11.3366	-22.2389	18.8098
LHCSR	1533	9.5834	-14.7961	3.3344	9.6281	-21.7616	-5.0231	11.5282	-29.4979	14.1199
LHCSR	1534	9.3265	-15.4789	3.9504	9.7243	-19.7345	-7.9452	11.7702	-24.1236	16.2688
LHCSR	1535	9.5809	-12.6481	8.4621	9.9099	-22.5653	-6.2309	11.576	-22.5007	19.3534
LHCSR	1536	9.4662	-16.3176	10.1909	9.6402	-25.0779	-6.815	11.4962	-27.5958	23.1156
LHCSR	1537	9.3583	-16.8131	10.5009	9.9033	-20.0862	-7.9559	11.8532	-25.3344	21.8341
LHCSR	1538	9.4384	-12.3509	10.9787	9.7606	-19.5656	-9.0052	12.1025	-25.7393	22.1573
LHCSR	1539	9.2203	-15.3356	15.2514	9.8056	-27.2569	-10.0846	11.8603	-30.0414	24.1164
LHCSR	1540	9.079	-18.5911	7.7675	10.3126	-23.3715	0.6131	11.5902	-34.3381	16.6039
LHCSR	1541	9.3004	-15.3246	9.0761	10.2938	-24.6665	-1.0067	11.5808	-33.5883	17.1504
LHCSR	1542	9.3959	-17.5209	9.1709	10.387	-19.8643	-10.3978	11.7472	-30.1305	23.5914
LHCSR	1543	9.0071	-10.6444	11.4514	9.9074	-24.9737	-15.3954	11.9033	-23.0631	20.1292
LHCSR	1544	9.5887	-15.0262	3.6875	10.1534	-27.7017	-17.9343	11.5291	-27.817	19.2583
LHCSR	1545	9.4706	-16.9285	6.0315	10.4918	-18.3587	-13.2482	11.7694	-29.2116	17.3218
LHCSR	1546	9.1531	-11.3488	10.5662	10.0584	-20.5108	0.5067	12.2333	-25.7251	21.9009
LHCSR	1547	9.3335	-14.5815	6.7741	10.038	-21.5489	-9.5531	11.7577	-27.9369	18.7201
LHCSR	1548	9.2895	-16.0155	7.1392	10.1482	-23.26	-8.2788	11.8318	-25.8933	24.5336
LHCSR	1549	9.4423	-19.0767	8.1105	10.3898	-25.1444	-8.3516	11.8622	-27.5776	24.4609
LHCSR	1550	9.2877	-15.9214	6.2884	10.0491	-25.2255	-13.0433	11.7221	-31.6335	25.5371
LHCSR	1551	9.8043	-16.628	11.8107	10.2444	-22.187	-7.6693	11.5861	-28.1644	24.7918
LHCSR	1552	9.6706	-10.6601	6.1152	10.4079	-25.5118	-9.9954	11.7173	-26.7738	14.4604
LHCSR	1553	9.1961	-12.7436	9.319	9.8786	-21.3499	-4.3932	11.5713	-22.3827	19.1138
LHCSR	1554	9.2827	-14.7098	7.1547	9.9	-23.6346	-10.8694	11.3981	-28.7674	18.1809
LHCSR	1555	9.9745	-12.2727	14.2377	10.4096	-22.4116	-12.8825	11.5485	-23.4886	17.2833
LHCSR	1556	9.3718	-12.5284	6.759	9.9822	-25.0139	-13.1958	11.4176	-26.8335	19.4169
LHCSR	1557	9.5934	-12.1203	15.0218	10.0745	-22.6418	-14.0463	11.8103	-24.8591	22.6466
LHCSR	1558	9.7461	-17.4527	13.5418	10.1221	-20.8876	-13.0016	11.7892	-27.9654	23.4323
LHCSR	1559	9.0659	-18.0439	10.3274	10.0671	-21.4509	-6.2198	12.018	-26.0692	19.2459
LHCSR	1560	9.4013	-12.7522	9.5122	10.0944	-22.9679	-10.8304	11.8431	-36.1006	23.4045
LHCSR	1561	9.6312	-15.441	12.3507	9.5697	-28.8819	-15.1657	11.6397	-27.5677	25.6767
LHCSR	1562	9.1206	-12.151	11.933	10.1846	-18.9573	-11.4836	12.1244	-22.4621	23.0551
LHCSR	1563	9.865	-15.7429	10.4168	9.9943	-27.4803	-8.7413	11.9747	-24.6157	24.3177
LHCSR	1564	9.5327	-16.3712	12.7927	9.7297	-26.1818	-14.9373	12.0579	-30.0251	25.2935
LHCSR	1565	9.5879	-16.4099	12.6622	10.0715	-24.7612	-15.2172	11.6164	-31.4096	25.1
LHCSR	1566	9.8033	-11.8402	14.1809	10.027	-27.6329	-7.2918	11.6142	-33.5296	25.4061
LHCSR	1567	9.8253	-10.1083	8.8727	9.7848	-24.3631	-7.2125	11.5686	-23.889	17.274
LHCSR	1568	9.5147	-11.9321	10.572	10.0262	-20.6931	-3.494	11.7315	-27.5557	21.5359
LHCSR	1569	9.5677	-15.7837	10.3831	10.1131	-23.6728	-11.8298	11.581	-30.923	23.2646
LHCSR	1570	9.8113	-12.5773	6.8342	9.8759	-25.9395	-11.7434	11.4305	-28.5315	14.0454
LHCSR	1571	9.7455	-14.5397	10.168	10.0518	-23.2322	-4.1568	11.6024	-25.349	19.7814
LHCSR	1572	9.6875	-17.2405	7.0553	10.1692	-27.6043	-10.1882	11.7098	-26.6651	18.9246
LHCSR	1573	9.8306	-20.6364	10.9511	9.9293	-20.6538	-7.8493	11.9608	-30.6522	20.0221
LHCSR	1574	9.7964	-19.5844	3.8759	9.7769	-19.4531	-1.854	11.6303	-30.3797	19.1555
LHCSR	1575	9.749	-15.5815	9.9764	10.0165	-25.7582	-11.598	11.4452	-30.6697	20.2316
LHCSR	1576	9.5351	-11.333	13.103	9.7974	-24.304	-6.1588	11.3606	-19.8444	16.8736
LHCSR	1577	9.5416	-13.256	5.396	10.236	-24.2246	-3.5955	11.6417	-27.9448	19.1998
LHCSR	1578	9.4785	-14.2602	6.076	9.6873	-24.7939	-7.1747	11.7263	-26.3457	17.5004
LHCSR	1579	9.5633	-13.4503	7.255	9.6785	-29.6645	1.5572	11.5414	-25.6964	18.7203
LHCSR	1580	9.8148	-14.3954	11.787	9.9356	-27.144	3.3935	11.4151	-28.056	14.8263
LHCSR	1581	9.1947	-14.4279	13.9276	9.7491	-29.1223	-8.8086	11.4806	-27.2069	17.4694
LHCSR	1582	9.2172	-13.5333	8.392	10.1271	-27.6447	-1.2968	12.3975	-27.9476	19.0693
LHCSR	1583	9.4264	-11.7452	12.8596	10.1775	-21.3828	-6.7634	11.5921	-19.693	19.1408
LHCSR	1584	9.2516	-15.0546	16.8025	10.3159	-17.8101	-5.8237	11.9856	-21.3039	23.4604
LHCSR	1585	9.4984	-14.6252	14.5457	10.296	-19.8348	-10.9707	11.4585	-23.3569	26.6075
LHCSR	1586	9.711	-11.2391	6.9502	10.1335	-21.8618	-13.3469	11.4421	-23.1932	14.2471
LHCSR	1587	9.2212	-16.3028	15.3203	10.4423	-21.6143	-8.6527	11.6228	-21.9468	19.1315
LHCSR	1588	9.4089	-12.1789	14.0953	10.0668	-19.6394	-10.1191	12.0488	-16.9526	20.5446
LHCSR	1589	9.6371	-15.767	7.4404	10.0021	-28.4197	-7.8175	11.6918	-25.4251	19.5319
LHCSR	1590	9.7426	-12.5354	7.7355	10.2024	-21.1266	-9.8804	11.3496	-30.6903	14.3842
LHCSR	1591	9.7376	-12.315	9.2535	9.9923	-27.3064	-3.8283	11.7959	-30.1403	20.1867
LHCSR	1592	9.7214	-13.6722	14.7787	10.1572	-26.507	-7.2702	11.9072	-27.5304	22.5925
LHCSR	1593	9.8869	-10.4752	15.6259	10.4883	-22.6725	-5.114	12.0698	-25.4088	22.0775
LHCSR	1594	9.8303	-12.8142	10.3101	9.9456	-23.6733	-13.041	11.9595	-28.8223	18.9078
LHCSR	1595	9.516	-12.4071	9.3006	9.8032	-27.1409	-16.0072	12.4021	-28.2117	20.5129
LHCSR	1596	9.7973	-16.1167	9.6522	9.6985	-23.6666	-12.5445	11.9337	-30.7249	19.2017
LHCSR	1597	9.8151	-7.9742	13.0562	9.9592	-26.8419	-10.057	12.0137	-26.1575	17.5145
LHCSR	1598	9.1603	-14.3147	7.8718	9.9112	-22.4364	-9.6003	11.9753	-32.9537	23.4019
LHCSR	1599	9.8627	-14.0517	8.357	9.7472	-24.3433	-11.8862	12.0056	-29.9686	24.0747
LHCSR	1600	9.9627	-10.5125	7.9052	10.292	-20.5491	-11.6526	11.6272	-26.4573	13.4865
LHCSR	1601	10.0076	-5.1467	13.0184	10.1554	-24.1833	-9.2507	11.7656	-28.8024	18.2149
LHCSR	1602	9.7146	-14.7428	7.5855	9.908	-26.7561	-16.2353	11.8718	-33.8781	17.928
LHCSR	1603	9.4962	-13.0669	5.4459	9.8763	-30.5981	-12.2451	11.9318	-30.6724	25.9753
LHCSR	1604	9.7041	-12.2728	20.7655	10.0667	-24.582	-8.9193	12.2565	-23.0259	25.1892
LHCSR	1605	9.7038	-14.7466	9.1355	10.151	-27.0503	-8.2517	11.9874	-33.5735	20.8548
LHCSR	1606	9.7565	-10.4753	11.1154	10.0515	-22.1003	-7.3101	11.6146	-19.3129	24.2391
LHCSR	1607	10.1689	-13.3579	7.6527	9.5098	-23.5716	-9.0248	11.5048	-30.347	22.161
LHCSR	1608	9.5636	-17.6566	11.3863	9.5816	-28.3746	-11.0062	12.0182	-24.5955	26.1182
LHCSR	1609	9.6573	-14.8242	14.2034	9.9061	-30.5157	-5.7743	11.5253	-27.983	25.5033
LHCSR	1610	9.6278	-10.928	18.5873	9.5082	-32.8117	-10.6992	11.7826	-24.9887	26.2635
LHCSR	1611	9.7045	-8.316	10.5685	9.9192	-26.7163	-8.9013	11.7809	-29.0461	18.8235
LHCSR	1612	9.6404	-15.5275	8.5121	9.7314	-30.2137	-6.1518	11.9241	-30.5709	21.2167
LHCSR	1613	9.713	-14.3579	11.9088	9.4477	-30.2176	-6.1461	11.7244	-31.0074	18.6581
LHCSR	1614	9.6179	-14.8323	14.8475	9.5633	-34.8379	-7.2686	11.3947	-24.5607	19.3624
LHCSR	1615	9.0816	-9.3683	11.0312	9.5978	-29.4799	-3.1561	12.0151	-26.4001	21.5593
LHCSR	1616	9.596	-15.6765	10.3939	9.7805	-23.5057	-10.2607	11.7847	-25.7928	21.3707
LHCSR	1617	9.5804	-13.5492	10.3417	9.7044	-28.7615	-9.4034	11.6311	-24.8006	22.1189
LHCSR	1618	9.1942	-17.3599	12.5365	9.6718	-25.5408	-12.6212	11.6393	-29.9519	16.6856
LHCSR	1619	9.8178	-9.267	12.7866	9.8584	-24.5946	-1.4827	11.4826	-23.1943	15.8912
LHCSR	1620	9.7357	-13.6681	7.5648	9.987	-21.3961	-3.5326	11.7404	-27.2642	20.2281
LHCSR	1621	9.2997	-15.7275	11.346	10.1565	-19.9699	-11.2127	11.975	-31.8093	23.2175
LHCSR	1622	9.3395	-12.8454	9.8238	10.3007	-21.9118	-1.6078	11.7247	-26.933	21.7907
LHCSR	1623	9.8684	-14.2468	7.9029	10.1909	-23.5412	-8.1407	12.0399	-34.237	19.6411
LHCSR	1624	9.5776	-20.2082	11.386	9.9871	-23.9311	-11.018	11.8784	-29.4987	22.235
LHCSR	1625	9.8947	-12.6921	11.138	9.7746	-22.009	-14.1507	11.8626	-32.013	14.8246
LHCSR	1626	9.7193	-19.8254	7.7183	9.9357	-21.5399	-5.3775	12.0813	-28.7608	23.4234
LHCSR	1627	9.7088	-16.5165	12.8727	9.7972	-25.8853	-15.9226	11.8882	-29.9806	19.6639
LHCSR	1628	9.5815	-13.7434	1.6513	10.6589	-20.0679	-8.5095	11.4869	-25.7307	14.1744
LHCSR	1629	9.7565	-12.5378	0.7465	10.1426	-22.6894	-10.6518	11.3585	-27.4776	16.0525
LHCSR	1630	9.8825	-8.8738	6.5501	10.1922	-23.9974	-9.9782	11.4678	-28.1425	12.2091
LHCSR	1631	9.8692	-7.2464	4.6525	10.1517	-20.0709	-10.6346	11.4758	-24.1268	10.5553
LHCSR	1632	9.6154	-10.488	10.703	10.2607	-26.183	-12.7465	11.2877	-20.6642	20.1051
LHCSR	1633	9.5387	-16.3174	15.2411	10.216	-27.4339	-3.6203	11.6364	-28.6072	17.6237
LHCSR	1634	9.5153	-10.3555	10.7269	10.1143	-21.1444	-7.3252	11.9212	-26.8584	20.1863
LHCSR	1635	9.9189	-12.679	14.7026	9.8917	-22.299	-10.341	11.5706	-24.0667	20.637
LHCSR	1636	9.7995	-12.8083	9.1851	10.0197	-31.9417	-16.5209	11.6435	-21.8687	23.7495
LHCSR	1637	9.7562	-17.1533	10.4608	9.9371	-28.3092	-7.079	12.2177	-33.7272	26.6178
LHCSR	1638	9.8296	-13.9545	6.5484	9.872	-30.8541	-4.9049	11.4601	-26.986	17.3371
LHCSR	1639	9.6508	-14.3042	3.6328	10.2446	-22.0256	-11.5499	11.7062	-27.6166	18.6923
LHCSR	1640	9.7788	-10.2163	4.6013	9.9318	-26.3838	-10.6676	11.641	-26.3764	18.1465
LHCSR	1641	10.0392	-17.3054	9.8046	9.975	-21.8734	-6.987	11.2435	-21.1817	21.4799
LHCSR	1642	9.967	-15.2762	7.4606	10.0443	-25.5162	-11.5263	11.5765	-27.3226	15.8721
LHCSR	1643	9.6327	-17.6597	11.2212	10.0005	-28.3744	-5.5982	11.9374	-26.3771	27.7037
LHCSR	1644	9.7027	-9.8122	11.8391	10.1056	-26.6115	-10.5773	11.939	-24.4547	22.5261
LHCSR	1645	9.6233	-19.6198	7.0599	9.9028	-25.7224	-13.4065	11.6842	-27.1497	22.4253
LHCSR	1646	9.471	-21.0294	3.8371	10.1122	-26.8424	-11.6464	11.9397	-33.1927	25.9738
LHCSR	1647	9.6918	-17.0488	8.6477	9.9674	-26.8209	-11.2402	11.3971	-26.0583	19.7211
LHCSR	1648	9.7523	-17.6739	7.1158	9.9118	-27.4363	-5.0177	11.8844	-34.3135	23.6675
LHCSR	1649	9.3513	-15.5277	16.4168	9.9319	-27.0372	-9.7257	11.5044	-26.8258	19.8191
LHCSR	1650	9.2969	-13.0328	11.8999	10.2078	-25.4245	-4.3772	12.1503	-27.7001	21.0304
LHCSR	1651	9.4665	-17.0203	7.8444	10.0442	-29.8217	-7.1458	11.6398	-29.4211	15.1485
LHCSR	1652	9.4773	-18.2128	8.4143	9.7624	-33.3791	-16.8094	11.5273	-29.3874	22.1122
LHCSR	1653	9.7924	-15.7529	13.7164	10.186	-26.332	-11.1233	11.4151	-24.3966	17.2782
LHCSR	1654	9.2688	-16.0824	15.9634	9.9964	-32.2846	-8.7835	11.9392	-27.8097	24.0609
LHCSR	1655	9.8408	-10.4172	14.133	9.9359	-24.115	-10.043	11.3917	-27.3957	18.4881
LHCSR	1656	9.4806	-15.536	-0.3108	10.316	-29.2354	-14.1603	11.9685	-35.0801	21.0789
LHCSR	1657	9.4814	-16.1746	8.7028	9.6506	-30.7864	-5.353	11.9263	-23.2774	24.2734
LHCSR	1658	9.5971	-14.3471	9.4006	10.1603	-29.6354	-15.0058	11.6901	-25.3367	18.3874
LHCSR	1659	9.7634	-13.191	11.1235	10.093	-28.24	-7.5853	11.3907	-22.5745	20.9537
LHCSR	1660	9.7861	-11.7399	12.3098	9.8474	-28.3138	-6.9192	11.5488	-22.453	17.1962
LHCSR	1661	9.7928	-19.2273	9.0079	10.321	-24.0842	-17.5609	11.7167	-31.075	17.8774
LHCSR	1662	10.0749	-14.6389	8.9716	9.9345	-22.1711	-15.0705	11.7396	-23.6799	17.891
LHCSR	1663	9.8094	-14.4387	12.9569	9.8885	-27.7	-12.9668	11.5672	-26.6426	21.609
LHCSR	1664	9.711	-13.296	14.1431	9.8891	-27.0374	-12.2025	11.4251	-27.9168	22.4832
LHCSR	1665	9.4023	-11.5332	10.1715	10.2565	-29.6269	-16.723	11.5492	-25.6863	22.1604
LHCSR	1666	9.5228	-15.5966	17.9762	9.9232	-26.0981	-12.2466	12.1456	-32.107	25.2826
LHCSR	1667	9.5573	-15.0741	12.8894	10.1394	-26.5346	-14.0501	11.4985	-23.5663	19.9004
LHCSR	1668	9.7225	-16.506	4.9372	9.9852	-26.4433	-12.0048	11.7582	-28.9719	20.1933
LHCSR	1669	9.7001	-17.3171	5.7484	9.735	-27.5096	-13.8753	11.4902	-24.1164	16.3666
LHCSR	1670	9.7753	-15.9062	15.9423	9.645	-29.2594	-10.113	11.8027	-20.8182	24.3459
LHCSR	1671	9.2726	-16.7151	14.6448	10.1571	-23.739	-13.5842	11.8442	-23.875	26.1954
LHCSR	1672	9.4097	-21.5509	16.0296	10.0089	-24.4805	-12.7873	11.8377	-29.8771	25.2473
LHCSR	1673	9.31	-18.0958	14.6106	9.9147	-26.1076	-8.9419	12.0159	-31.2695	25.8017
LHCSR	1674	9.6108	-14.4109	16.0118	9.9788	-28.171	-12.0251	11.9737	-26.6852	26.3946
LHCSR	1675	9.4549	-18.1395	15.3494	10.6095	-17.4683	-12.4826	11.5568	-28.2812	26.7012
LHCSR	1676	9.2455	-20.5605	11.5044	10.4628	-21.5915	-9.6814	11.909	-30.8861	32.9477
LHCSR	1677	9.8591	-17.6935	9.8326	10.2232	-23.0173	-7.7904	11.4577	-28.2701	22.744
LHCSR	1678	9.7907	-18.8686	8.3267	10.1011	-23.7377	-8.0844	11.6859	-25.0247	20.7792
LHCSR	1679	9.7539	-17.8149	9.5288	9.8824	-18.5664	-12.9631	11.7016	-27.6048	19.7733
LHCSR	1680	9.5794	-17.2097	9.3185	10.365	-25.827	-7.7331	11.3274	-21.6018	20.1003
LHCSR	1681	9.8839	-17.0699	7.1512	9.9107	-27.2229	-0.7677	11.3228	-28.6399	23.5229
LHCSR	1682	10.2191	-18.2348	12.9982	10.1367	-18.5859	-17.0351	11.3781	-24.7006	21.6823
LHCSR	1683	9.8056	-15.7881	14.0609	9.6055	-26.9876	-11.3369	11.9291	-30.9831	24.5071
LHCSR	1684	9.701	-17.5063	12.2001	10.3984	-22.8519	-10.4966	11.4867	-22.6804	20.9165
LHCSR	1685	9.8223	-16.5763	12.972	10.0403	-20.1096	-20.8431	11.1995	-23.0759	19.0192
LHCSR	1686	9.553	-14.1362	10.5316	10.1539	-26.176	-12.8904	11.6069	-22.5162	21.4422
LHCSR	1687	9.904	-13.8052	7.9955	9.9221	-25.5673	-5.5791	11.6499	-26.0304	18.5172
LHCSR	1688	9.9687	-16.6601	5.1011	9.739	-28.7124	-9.1863	11.4168	-26.9933	21.0824
LHCSR	1689	9.9952	-9.9375	6.1687	10.1339	-24.5531	-11.4071	12.114	-23.517	16.5212
LHCSR	1690	9.4928	-16.8045	12.6927	10.0116	-25.9282	-11.8668	11.5991	-26.3648	18.8504
LHCSR	1691	9.67	-11.7453	7.8825	9.888	-28.4065	-11.0309	11.4236	-27.7545	15.3053
LHCSR	1692	9.4112	-16.9953	8.3255	10.0863	-21.0721	-8.1216	11.965	-28.7447	15.0521
LHCSR	1693	9.8877	-13.3075	4.5744	9.5752	-26.8197	-15.2954	11.5903	-31.574	17.4815
LHCSR	1694	10.0471	-16.8061	3.9323	9.8753	-31.0295	-6.3045	11.4435	-26.7965	15.5717
LHCSR	1695	9.9853	-15.7193	5.041	10.115	-27.2816	-4.9243	11.4399	-25.0743	13.5493
LHCSR	1696	9.5927	-16.2499	6.1472	9.8777	-29.6246	-11.9742	11.3765	-22.057	13.7169
LHCSR	1697	9.7021	-14.1707	15.7203	9.6883	-21.3164	-11.4665	11.9004	-23.6857	18.4998
LHCSR	1698	9.7885	-16.5039	13.5615	9.6849	-31.2195	-13.0209	11.6408	-24.8578	23.849
LHCSR	1699	9.5479	-13.6259	14.5423	10.2648	-24.8239	-11.6144	11.9818	-22.0765	20.2757
LHCSR	1700	9.5641	-13.4467	8.2936	10.117	-26.4464	-9.6436	11.5055	-24.4409	23.0517
LHCSR	1701	9.9903	-14.5506	5.6682	10.0852	-29.599	-9.3785	11.7514	-23.7338	25.6026
LHCSR	1702	9.949	-12.4446	13.9345	10.2227	-25.6282	-11.1654	11.5881	-20.5813	21.7747
LHCSR	1703	9.8843	-20.2223	14.2498	10.2698	-27.1567	-11.6719	11.9951	-26.5117	28.4652
LHCSR	1704	9.7333	-8.9184	6.3979	9.7914	-21.816	-18.6447	11.984	-18.8057	17.5476
LHCSR	1705	9.7845	-12.8488	1.3878	10.0389	-26.5446	-8.784	12.0096	-32.0061	16.6755
LHCSR	1706	9.5678	-14.4147	7.1331	9.7075	-32.8336	-7.6527	12.1921	-27.0767	19.2208
LHCSR	1707	9.892	-16.5763	11.6788	9.9267	-25.0394	-16.2233	11.6291	-28.5194	16.752
LHCSR	1708	9.3522	-18.1756	13.4579	9.4888	-25.1433	-14.8532	11.8721	-19.5357	24.7606
LHCSR	1709	9.8332	-19.0335	4.7697	9.6899	-29.3156	-12.7247	11.939	-29.4464	21.3271
LHCSR	1710	9.6854	-21.9059	9.0687	10.1049	-22.5208	-6.4881	11.9013	-30.4478	23.9259
LHCSR	1711	9.7367	-11.6202	8.7814	9.8727	-23.9073	-6.8353	11.5568	-21.6295	17.6839
LHCSR	1712	9.7039	-16.1576	9.2793	9.8764	-22.693	-14.6914	12.0168	-26.624	24.633
LHCSR	1713	9.4225	-17.9142	5.649	10.3346	-33.1436	-7.4664	12.272	-23.8425	22.8005
LHCSR	1714	9.455	-16.4228	8.1371	10.3818	-30.413	-8.9396	11.8244	-25.4237	25.4661
LHCSR	1715	9.7709	-12.944	8.9341	10.022	-25.1302	-12.9879	11.734	-20.2119	21.3057
LHCSR	1716	10.0059	-16.325	6.7422	9.9223	-32.7799	-9.8885	12.0452	-30.8514	20.3567
LHCSR	1717	9.7405	-13.1263	6.2888	10.271	-30.8003	-11.915	11.571	-25.3216	20.3265
LHCSR	1718	9.7082	-12.3089	8.8682	10.1124	-27.4986	-7.1283	11.8121	-24.6019	20.186
LHCSR	1719	9.861	-19.0458	10.199	9.7923	-29.0243	-14.8383	12.1443	-29.0488	25.8626
LHCSR	1720	9.4652	-13.4174	7.7023	10.2654	-24.2983	-12.4242	12.3593	-30.8368	20.3492
LHCSR	1721	9.9792	-16.0738	3.1415	9.917	-28.3386	-8.2434	11.5096	-26.2837	20.994
LHCSR	1722	9.9615	-16.4587	10.6096	9.7507	-30.3908	-4.259	12.0195	-29.4666	24.3682
LHCSR	1723	9.7873	-12.1173	9.9856	9.4626	-28.5515	-12.8512	12.0723	-24.8949	26.724
LHCSR	1724	9.7749	-17.7214	1.8111	9.298	-29.5333	-10.009	12.1244	-29.8014	18.4641
LHCSR	1725	9.477	-13.3273	10.4896	9.9398	-27.9902	-3.7446	12.4509	-19.7401	28.1359
LHCSR	1726	9.5424	-16.0253	10.0164	10.0015	-27.8208	-12.1196	11.7836	-25.6653	24.5808
LHCSR	1727	9.3315	-15.2733	6.9706	10.036	-24.53	-13.5922	12.0141	-26.0329	24.2327
LHCSR	1728	9.6202	-19.0056	5.7396	10.0163	-27.0339	-14.4605	12.0372	-31.767	26.1029
LHCSR	1729	9.4843	-19.0884	7.167	9.8048	-27.754	-17.1203	12.2926	-29.5696	23.0361
LHCSR	1730	9.7407	-15.4139	8.9518	9.9703	-29.2718	-8.739	11.8441	-24.6751	18.3081
LHCSR	1731	9.4091	-22.0093	10.533	10.1325	-25.806	-11.4081	11.636	-28.4682	19.5284
LHCSR	1732	9.6593	-17.0301	5.9191	9.8428	-28.2726	-16.5256	11.6696	-25.1596	19.911
LHCSR	1733	9.4772	-17.5061	7.3069	9.9089	-26.5982	-9.8901	11.563	-25.566	20.8621
LHCSR	1734	9.6331	-12.6962	8.6726	10.093	-26.834	-12.8431	11.8556	-22.9397	24.636
LHCSR	1735	9.7977	-13.4004	10.693	10.3035	-27.8679	-8.5083	11.3867	-22.1986	22.6085
LHCSR	1736	9.3619	-14.6618	9.5055	10.0293	-26.8011	-11.1994	11.8477	-24.3618	24.0329
LHCSR	1737	9.4917	-15.6805	3.0299	10.2134	-24.0054	-9.6996	11.6345	-26.7355	25.9753
LHCSR	1738	9.4773	-14.8151	8.4175	9.6578	-30.5302	-13.1488	11.8031	-26.2634	23.5767
LHCSR	1739	9.8019	-14.3675	13.0333	9.496	-29.3565	-5.7557	11.4551	-23.5647	18.5881
LHCSR	1740	9.6765	-10.1037	5.3814	10.2604	-23.8798	-12.0351	11.9135	-21.4752	18.1128
LHCSR	1741	9.5623	-15.4191	10.2045	10.2895	-29.6279	-11.1722	11.5872	-22.702	23.1935
LHCSR	1742	9.5835	-11.0705	9.3572	9.843	-25.0563	-3.7074	11.5911	-26.1832	16.7691
LHCSR	1743	9.6612	-12.5022	7.7255	10.1069	-28.943	-6.3263	11.3548	-27.3903	19.9231
LHCSR	1744	9.6364	-15.6625	16.8369	10.0997	-32.4626	-11.4542	12.0232	-24.0944	20.4574
LHCSR	1745	9.4817	-16.5485	6.0478	9.8512	-31.9587	-10.8415	11.7264	-27.2628	20.0674
LHCSR	1746	9.4846	-15.6368	14.8069	10.2432	-23.6859	-5.1711	12.1543	-20.9137	24.7127
LHCSR	1747	9.8163	-14.5171	10.3999	10.092	-25.1046	-11.737	11.4096	-28.5887	19.5606
LHCSR	1748	9.4452	-12.7026	10.9535	9.7184	-26.2456	-7.6154	11.5564	-26.435	23.8365
LHCSR	1749	9.4568	-8.3848	8.2001	10.1035	-22.857	-17.611	11.9397	-21.9759	17.4911
LHCSR	1750	9.309	-10.9817	3.271	10.1538	-23.9791	-8.8547	11.8949	-28.1625	10.9512
LHCSR	1751	10.0319	-10.7288	9.9662	10.3195	-23.3536	-6.2059	11.6358	-29.383	18.1235
LHCSR	1752	10.2569	-14.6324	14.584	9.8948	-32.4327	-12.3773	11.4843	-17.9909	21.0406
LHCSR	1753	9.1386	-23.1743	7.3304	10.0126	-29.8896	-14.0965	11.8859	-30.1204	28.4418
LHCSR	1754	9.7127	-17.2684	12.8607	9.8866	-23.9056	-8.064	11.8685	-24.2934	23.8533
LHCSR	1755	9.5264	-17.1302	9.2354	10.1133	-28.1215	-19.4521	11.6102	-29.8441	27.39
LHCSR	1756	9.4479	-11.724	11.5534	10.2059	-24.5546	-9.3659	11.9738	-26.3704	20.3474
LHCSR	1757	9.1916	-10.0688	15.8175	10.1481	-21.2674	-14.7907	11.7958	-20.3055	16.2339
LHCSR	1758	9.9263	-9.6857	5.1733	10.3162	-21.217	-13.8647	11.5241	-29.6803	18.2411
LHCSR	1759	9.5467	-12.232	9.7553	9.7834	-22.7942	-14.0744	11.931	-24.5806	21.2957
LHCSR	1760	9.2823	-10.9864	8.5517	10.2363	-23.2397	-17.0859	12.0001	-25.8923	18.249
LHCSR	1761	9.8425	-17.618	6.6242	10.0022	-22.5175	-15.864	11.7088	-30.7028	20.4223
LHCSR	1762	9.6814	-14.9956	10.6886	10.5333	-16.716	-18.7575	12.0759	-28.7503	21.3304
LHCSR	1763	9.7809	-16.6551	15.8527	10.4763	-24.6266	-20.5094	11.6301	-23.3422	22.9383
LHCSR	1764	9.6403	-19.1393	10.091	9.9058	-29.9624	-18.1631	11.6207	-28.3086	18.6619
LHCSR	1765	9.6578	-14.0817	7.5845	9.833	-26.1871	-12.4697	12.0261	-23.1007	17.5272
LHCSR	1766	9.5947	-19.0255	7.4068	10.1404	-27.6841	-12.3605	11.5641	-26.9077	23.4238
LHCSR	1767	9.3723	-13.7664	6.6106	9.4927	-31.3521	-5.5117	12.1227	-27.7473	19.9942
LHCSR	1768	9.8712	-17.8993	11.6284	9.9461	-28.2707	-10.9866	11.2904	-26.1637	18.9673
LHCSR	1769	9.3531	-13.5744	8.436	10.0194	-31.706	-7.8086	11.4003	-25.2603	13.7982
LHCSR	1770	9.6437	-13.0507	6.961	9.9834	-28.9145	-13.4711	11.3761	-25.0586	13.4608
LHCSR	1771	9.6562	-20.5654	12.6505	9.8321	-24.0815	-3.1637	11.9716	-27.2278	19.1112
LHCSR	1772	9.4295	-15.5887	4.5156	9.7639	-27.82	-12.3694	11.6	-24.2191	12.2437
LHCSR	1773	9.582	-17.7089	11.2295	10.2057	-22.9331	-7.5405	12.1461	-25.0876	17.1434
LHCSR	1774	9.7524	-14.2593	10.9087	9.6654	-25.5862	-8.3821	11.4569	-25.2308	14.8742
LHCSR	1775	9.7144	-14.1575	9.5534	9.7438	-30.9888	-10.8859	11.5928	-24.8343	16.6419
LHCSR	1776	9.5937	-16.4681	4.1594	9.906	-27.2056	-9.0971	11.9852	-27.6546	21.3278
LHCSR	1777	9.484	-13.5562	4.2772	10.0497	-24.394	-5.7905	11.5985	-25.8956	19.0699
LHCSR	1778	9.6309	-17.1377	7.5606	10.3415	-19.5962	-11.8029	11.6058	-27.9995	21.886
LHCSR	1779	9.6204	-16.987	7.3628	9.5434	-23.7459	-14.4941	11.8345	-26.5844	21.0559
LHCSR	1780	9.8706	-14.9455	1.2578	10.0002	-28.9248	-9.712	11.661	-26.9802	21.0867
LHCSR	1781	9.8454	-13.0434	2.7331	10.0218	-28.177	-7.5235	11.38	-24.7551	14.6414
LHCSR	1782	9.7071	-15.8809	7.2346	10.1809	-26.1816	-16.7744	11.6152	-30.0252	14.0148
LHCSR	1783	9.5639	-14.3841	8.4909	10.1743	-26.8231	-8.9029	11.8184	-27.3867	25.779
LHCSR	1784	9.4572	-15.5827	6.1988	10.0886	-23.2407	-8.0167	11.7327	-27.2547	18.151
LHCSR	1785	9.6441	-19.3072	0.0738	9.9935	-26.9524	-9.6779	11.5932	-32.2303	14.9212
LHCSR	1786	9.666	-14.7225	9.5331	9.8134	-27.2344	-2.8399	11.7549	-23.0647	14.3891
LHCSR	1787	9.8874	-15.5133	13.1975	10.0962	-23.2451	-8.054	11.8583	-31.2426	21.2513
LHCSR	1788	9.3375	-14.2616	8.1503	10.1324	-33.0628	-11.8558	11.7261	-27.7942	24.9595
LHCSR	1789	9.6148	-14.2024	8.4704	10.0608	-28.3122	-2.6308	11.7109	-31.9616	22.421
LHCSR	1790	9.2619	-13.4326	8.8587	10.126	-22.7409	-0.6249	11.9131	-24.3741	17.839
LHCSR	1791	9.6301	-9.8193	11.5636	10.0378	-27.3935	-10.1513	11.9492	-25.9331	20.6541
LHCSR	1792	9.5605	-17.5412	4.4176	9.844	-30.8037	-14.6291	11.7093	-32.1566	24.3047
LHCSR	1793	9.5555	-18.8469	6.7584	9.9883	-25.346	-0.1574	11.6733	-27.0261	22.5447
LHCSR	1794	9.8474	-10.639	9.702	10.2189	-23.8825	-13.2265	11.6541	-23.3959	15.0578
LHCSR	1795	9.575	-16.1206	12.1668	9.8208	-31.259	-14.0288	11.8519	-21.8888	25.3144
LHCSR	1796	9.566	-18.9063	14.4653	9.8605	-26.3888	-5.0892	11.6831	-32.7077	18.7946
LHCSR	1797	9.3636	-12.5724	7.5217	9.8595	-20.8948	-8.4426	11.8471	-25.5996	19.325
LHCSR	1798	9.4627	-21.4361	2.4758	10.1254	-18.7675	-12.389	11.6864	-29.9843	20.1344
LHCSR	1799	9.3856	-16.9084	6.7642	10.3544	-20.9711	-10.8825	11.8581	-27.1388	21.2629
LHCSR	1800	9.8617	-14.1778	3.646	10.3571	-23.332	-11.9701	11.5462	-28.9105	13.2675
LHCSR	1801	9.5369	-13.1153	9.8305	10.1537	-25.4845	-10.7212	11.6598	-30.0104	20.3674
LHCSR	1802	9.6837	-10.5155	7.4063	10.0309	-22.6369	-14.8919	11.5895	-25.9385	19.5787
LHCSR	1803	9.9875	-8.9234	7.93	9.776	-22.2457	-2.9772	11.3081	-22.6235	19.7956
LHCSR	1804	10.1054	-5.1392	12.3318	9.7488	-33.137	-16.0906	11.3567	-16.104	16.2477
LHCSR	1805	10.1021	-8.0508	6.8894	10.148	-26.4552	-9.3384	11.9004	-20.2116	16.2457
LHCSR	1806	10.0092	-10.7605	10.6989	10.0385	-25.7628	-12.3208	11.7848	-23.0095	18.9203
LHCSR	1807	9.8932	-16.8422	9.8501	10.1568	-26.4025	-9.7597	11.7002	-27.6496	19.597
LHCSR	1808	9.7625	-16.347	15.0094	10.1117	-25.7471	-9.7577	11.3996	-24.4936	18.8833
LHCSR	1809	10.3282	-7.1707	5.2371	9.9161	-26.6328	-7.1871	10.9736	-17.8894	14.4992
LHCSR	1810	9.8556	-12.015	7.1622	9.9956	-23.3175	-14.2265	11.2733	-26.3404	10.8662
LHCSR	1811	9.851	-18.5853	6.0511	9.7587	-29.0036	-15.4792	11.8452	-31.8447	16.943
LHCSR	1812	9.6709	-20.7505	4.6948	10.0666	-25.3268	-13.8087	11.7192	-34.0115	21.0752
LHCSR	1813	9.3997	-19.467	0.5861	10.2339	-24.8219	-11.0598	11.8103	-34.2288	23.5687
LHCSR	1814	9.6018	-17.672	6.7693	9.8498	-17.9291	-16.3508	11.9304	-33.1899	22.6319
LHCSR	1815	9.7584	-17.2045	0.9744	9.7858	-26.3279	-16.3878	11.9014	-32.8058	21.3106
LHCSR	1816	9.7413	-14.7104	12.3416	10.3967	-24.59	-11.1651	11.4579	-27.2175	19.6233
LHCSR	1817	9.4799	-16.5882	5.9692	10.4725	-20.9604	-5.7475	11.8324	-26.0041	16.8702
LHCSR	1818	9.991	-15.4342	7.2368	10.3705	-18.1459	-9.8209	11.6035	-28.255	16.95
LHCSR	1819	9.6582	-13.428	12.4869	10.5907	-21.6675	-15.2761	11.4317	-33.3637	14.2076
LHCSR	1820	9.7789	-17.6036	10.8336	9.8113	-28.3312	-12.3658	12.1164	-34.3802	27.0464
LHCSR	1821	9.5879	-16.9457	8.1168	10.1137	-26.089	-13.765	11.6519	-27.5576	21.8412
LHCSR	1822	9.9185	-15.9758	6.8288	10.4769	-24.6298	-16.5854	11.6357	-31.5099	21.4844
LHCSR	1823	9.5484	-15.0702	10.0065	9.996	-24.7032	-12.3073	11.9463	-26.6431	16.1769
LHCSR	1824	9.5138	-18.139	12.1324	10.1545	-24.8433	-12.2387	11.9358	-30.6816	24.5918
LHCSR	1825	9.5626	-14.8158	7.5312	10.2357	-19.457	-14.7916	11.6435	-31.502	20.1421
LHCSR	1826	9.12	-26.9681	10.8675	10.2489	-28.3412	-18.954	12.1573	-31.8225	27.1613
LHCSR	1827	9.2953	-18.9619	7.5438	10.3488	-20.7149	-8.3909	12.1066	-32.1839	18.0808
LHCSR	1828	9.3814	-19.5906	8.2925	10.55	-19.5034	-10.8427	11.9922	-32.4874	29.8271
LHCSR	1829	9.3539	-15.6819	8.0006	10.2619	-24.9643	-9.2252	12.1037	-29.9735	20.1265
LHCSR	1830	9.5003	-21.8289	14.0286	10.2992	-21.7388	-17.8952	12.2445	-31.1892	28.2348
LHCSR	1831	9.0486	-21.9931	10.6611	10.465	-25.7539	-7.3842	12.0411	-32.0928	24.2533
LHCSR	1832	10.2685	-17.6533	4.1646	10.203	-26.3196	-14.5895	11.8567	-28.0725	29.419
LHCSR	1833	9.7108	-20.5658	8.5212	10.4462	-22.9519	-14.8006	12.3048	-32.3097	26.8132
LHCSR	1834	9.6612	-17.1784	5.584	10.0683	-22.5379	-5.6767	12.1321	-30.0109	20.7725
LHCSR	1835	9.8649	-18.9737	13.9726	10.3376	-21.6204	-12.7165	11.7693	-28.4474	20.3299
LHCSR	1836	9.6811	-13.2366	9.4096	10.2155	-25.5108	-7.4212	11.9197	-25.9071	21.8482
LHCSR	1837	9.7342	-14.5883	10.6778	10.3172	-23.1233	-14.108	11.9348	-24.4752	19.6228
LHCSR	1838	9.4869	-16.2883	9.8263	10.143	-24.3826	-9.8711	11.8618	-21.7978	22.9995
LHCSR	1839	9.82	-21.5823	9.8414	9.9345	-29.3267	-16.5427	11.8424	-26.0051	22.8964
LHCSR	1840	9.5707	-13.0769	9.8324	9.9992	-26.4368	-7.7699	12.1335	-26.8518	21.1374
LHCSR	1841	9.7093	-15.0006	6.8896	10.3923	-27.3481	-11.3293	11.6622	-26.2338	22.3654
LHCSR	1842	9.7067	-14.6791	12.3775	9.9666	-28.7419	-15.5607	11.8701	-29.4194	26.8832
LHCSR	1843	9.7459	-21.202	4.2354	9.7073	-24.0938	-9.3633	11.7957	-30.9318	22.794
LHCSR	1844	9.477	-22.6431	9.6285	9.9838	-27.9977	-14.8123	11.7521	-34.6693	29.8178
LHCSR	1845	9.7523	-17.4998	0.5731	9.9171	-24.1981	-12.5984	11.9436	-34.1832	15.2466
LHCSR	1846	9.868	-18.0298	12.6042	10.0737	-23.8402	-15.3676	12.1058	-32.8837	25.215
LHCSR	1847	9.4904	-15.995	5.0703	9.9504	-18.9144	-11.4421	11.7519	-31.9454	21.787
LHCSR	1848	9.3139	-20.7131	6.5742	10.6798	-18.0718	-12.9523	12.2481	-34.9041	24.9233
LHCSR	1849	9.3754	-28.2105	7.7404	10.3856	-23.7751	-13.0338	11.6992	-31.9187	28.4861
LHCSR	1850	9.3512	-23.1725	8.0897	9.837	-26.858	-9.3955	11.9742	-27.3035	29.7551
LHCSR	1851	9.1599	-18.9554	14.4233	9.8647	-23.0091	-14.9285	11.834	-27.2218	25.1538
LHCSR	1852	9.2849	-19.6876	9.9863	10.1387	-23.8457	-13.6079	11.9313	-32.0327	25.3585
LHCSR	1853	9.5463	-19.0226	12.7866	10.0767	-27.1377	-9.0733	12.0165	-28.4253	28.1006
LHCSR	1854	9.3217	-24.312	11.1972	10.0103	-29.1591	-8.3046	11.959	-31.5616	25.429
LHCSR	1855	9.4162	-23.7526	11.094	10.0689	-25.0562	-13.966	12.3104	-31.6785	28.0404
LHCSR	1856	9.6797	-14.0925	6.1285	10.1335	-26.7068	-17.6857	12.0342	-28.5759	18.0179
LHCSR	1857	9.6552	-13.5646	11.3796	10.2911	-28.8157	-13.7003	11.6965	-21.7038	25.2576
LHCSR	1858	9.7689	-14.4756	10.3977	10.1128	-26.2777	-10.8425	12.0778	-23.1286	23.0381
LHCSR	1859	9.6217	-13.5443	10.6712	10.0733	-26.0353	-15.647	11.6952	-26.7205	24.8106
LHCSR	1860	9.6878	-13.8543	12.0274	10.4655	-25.827	-15.6541	11.4177	-30.5227	12.7536
LHCSR	1861	9.6555	-14.4607	13.8265	9.5545	-26.4584	-14.6758	11.9932	-30.0234	22.6732
LHCSR	1862	9.7436	-10.2469	9.7317	9.8715	-23.9073	-16.0428	11.8023	-24.9744	19.38
LHCSR	1863	9.5938	-15.5092	7.0577	10.434	-24.3622	-14.4121	11.9236	-29.9582	23.4183
LHCSR	1864	9.457	-18.9193	13.0445	10.1098	-20.7497	-16.0672	11.8626	-31.2494	25.3992
LHCSR	1865	9.4955	-16.1997	10.6412	10.2637	-29.7667	-12.3857	11.9028	-30.1323	20.8094
LHCSR	1866	9.2733	-18.3734	16.334	10.208	-20.9268	-13.6187	12.0919	-28.5523	26.2081
LHCSR	1867	9.5976	-14.702	17.4774	10.5881	-17.2107	-16.0951	11.7024	-26.9101	26.9209
LHCSR	1868	9.387	-13.281	7.1881	10.112	-19.7781	-16.6411	11.7168	-30.7492	27.884
LHCSR	1869	9.4967	-16.2163	11.3245	10.359	-23.7101	-15.5314	12.041	-31.8324	28.0279
LHCSR	1870	9.3408	-14.587	22.7061	9.9996	-23.9159	-15.7517	11.934	-22.7209	27.1901
LHCSR	1871	9.1881	-17.9532	16.124	10.4486	-22.1885	-4.5652	12.0677	-29.9942	26.0177
LHCSR	1872	9.1714	-18.0349	11.7865	10.359	-24.855	-18.2777	12.1592	-27.0184	28.0347
LHCSR	1873	9.268	-16.0735	16.73	10.0845	-26.4937	-14.1674	12.1815	-23.7704	23.7791
LHCSR	1874	9.2154	-14.4825	2.293	10.1624	-24.0635	-8.7712	12.3873	-24.6468	21.8238
LHCSR	1875	9.7373	-18.3679	10.6264	10.0588	-24.6053	-12.6919	11.5175	-22.3569	16.5543
LHCSR	1876	9.6885	-15.1076	8.753	9.8211	-30.3646	-17.5763	11.6253	-26.8651	12.6399
LHCSR	1877	9.653	-17.3533	3.3696	10.1211	-23.1814	-2.9865	12.1585	-28.8324	24.7881
LHCSR	1878	9.4481	-13.3838	1.8508	10.0527	-24.9958	-14.6126	12.0674	-25.5131	14.9555
LHCSR	1879	9.746	-12.1053	4.8181	10.3214	-25.731	-10.6444	11.5504	-29.6624	18.0065
LHCSR	1880	9.7583	-16.5974	9.6588	10.2588	-24.3009	-10.8127	11.7363	-22.2841	17.648
LHCSR	1881	10.0998	-10.3478	3.6759	10.1988	-21.0108	-9.7206	11.6399	-26.6822	16.0471
LHCSR	1882	9.4896	-13.5672	3.7718	10.399	-17.3724	-14.2683	11.7319	-23.4521	17.0962
LHCSR	1883	9.6787	-15.649	10.2415	10.2538	-27.7054	-15.9175	11.8307	-28.0768	25.3083
LHCSR	1884	9.3867	-12.2619	7.5868	10.2797	-23.797	-13.2565	11.983	-25.221	24.7132
LHCSR	1885	9.4164	-9.5096	10.9119	10.1965	-26.4453	-15.6118	11.7479	-28.947	21.6899
LHCSR	1886	8.9259	-14.427	6.175	10.3094	-23.2858	-14.7052	11.7905	-27.8239	20.1802
LHCSR	1887	9.3419	-10.7156	7.8947	10.2563	-25.4326	-12.3785	11.815	-24.8605	14.9153
LHCSR	1888	9.7816	-16.0516	15.8297	10.0773	-25.6089	-17.9719	11.9652	-20.2048	25.2965
LHCSR	1889	9.6252	-14.2022	12.4492	10.2242	-23.6035	-10.0834	11.9408	-21.5487	20.7515
LHCSR	1890	10.1713	-15.8843	9.4953	10.3581	-21.7617	-12.2231	11.4609	-22.3362	15.5021
LHCSR	1891	9.5766	-11.9276	11.6203	10.2744	-23.0819	-3.1705	11.4596	-24.2531	17.3773
LHCSR	1892	9.24	-12.0555	11.0178	10.1405	-26.4937	-14.6981	11.7404	-24.8368	20.9114
LHCSR	1893	9.2594	-8.8395	9.0253	9.7206	-27.5393	-15.2946	11.6295	-22.5066	17.0987
LHCSR	1894	9.6827	-16.0258	4.9821	10.4182	-25.754	-8.0161	11.3702	-26.7244	19.884
LHCSR	1895	9.3597	-11.1553	6.599	9.9593	-28.6612	-7.3528	11.6983	-18.9536	18.1762
LHCSR	1896	9.8919	-16.4734	10.1835	9.8646	-28.2633	-8.7752	11.7773	-20.2816	24.3064
LHCSR	1897	9.8791	-15.6988	14.3724	10.0821	-25.446	-11.3948	11.6159	-23.9662	17.5469
LHCSR	1898	9.6141	-10.821	8.4008	10.0534	-25.5498	-17.0894	11.6697	-25.4839	14.3204
LHCSR	1899	9.9656	-16.7017	5.0742	9.9981	-20.8785	-10.8639	11.6188	-29.7976	19.2692
LHCSR	1900	9.6946	-17.9188	16.383	9.9322	-27.3283	-6.3832	11.8057	-21.2153	19.501
LHCSR	1901	9.536	-10.1823	13.3909	9.9508	-26.0621	-2.7742	11.6162	-22.895	20.7176
LHCSR	1902	9.2993	-17.3437	9.7596	9.6132	-26.5916	-5.8708	12.4259	-24.7371	23.7503
LHCSR	1903	9.4826	-12.9949	6.6757	10.0587	-21.2849	-13.4915	12.016	-24.1427	20.8466
LHCSR	1904	9.4431	-13.5365	6.2838	10.2886	-21.3299	-2.3457	12.2239	-26.0028	20.3721
LHCSR	1905	9.4419	-12.213	17.8298	10.1439	-26.5243	-8.6802	12.4099	-20.1692	22.1933
LHCSR	1906	9.434	-18.6998	8.3565	9.6549	-25.922	-13.7527	11.7234	-26.8278	17.1914
LHCSR	1907	9.33	-15.0282	11.3981	9.981	-27.2522	-21.0976	11.7486	-26.9015	21.5069
LHCSR	1908	9.6148	-19.1796	10.6873	10.3355	-22.2106	-12.192	11.6338	-29.8643	19.5447
LHCSR	1909	9.6064	-10.7043	9.3494	9.9526	-25.4426	-8.9239	12.0187	-26.0259	18.8449
LHCSR	1910	9.7352	-13.0498	6.7667	9.8273	-23.7714	-9.6841	11.926	-17.1468	19.5027
LHCSR	1911	9.8548	-10.1522	10.7859	10.1746	-29.5143	-11.7256	12.0195	-26.8426	21.5713
LHCSR	1912	9.7118	-17.0725	10.4194	10.0458	-20.1516	-9.229	12.0092	-23.1614	24.622
LHCSR	1913	9.6323	-16.5727	12.2635	10.258	-20.1091	-3.7726	11.8931	-25.5419	19.4957
LHCSR	1914	9.8209	-14.1939	9.3944	10.3498	-21.8832	-11.524	11.8039	-24.9142	17.2167
LHCSR	1915	9.6683	-15.9148	13.81	10.0777	-22.5134	-5.4835	11.6574	-24.5083	20.0378
LHCSR	1916	10.0428	-15.3857	6.7315	10.2868	-24.0481	-9.0901	12.0389	-25.7885	16.4687
LHCSR	1917	9.8379	-12.2625	7.7212	10.5233	-26.2249	-9.6231	12.1216	-24.6317	21.3862
LHCSR	1918	9.8269	-13.3714	15.387	10.1281	-19.6586	-17.131	11.9599	-30.65	21.3005
LHCSR	1919	9.8791	-14.638	8.0173	10.2354	-26.6613	-4.7961	12.2361	-22.9685	16.1781
LHCSR	1920	9.6755	-12.676	8.3004	10.2751	-25.234	-5.4596	11.7383	-26.8847	17.3239
LHCSR	1921	9.7563	-6.9078	10.3922	10.0899	-26.286	-11.5336	12.2926	-16.5345	11.0242
LHCSR	1922	9.699	-11.615	8.1699	10.5299	-18.5518	-18.1316	11.9484	-24.2044	15.367
LHCSR	1923	9.8578	-14.9312	12.8156	10.4667	-23.1207	-7.0416	12.0586	-26.0852	17.818
LHCSR	1924	9.606	-14.4379	6.1663	10.3279	-28.1607	-8.206	11.8856	-26.1029	18.2038
LHCSR	1925	9.554	-13.0664	3.3045	10.1688	-26.1438	-4.9508	12.1376	-26.8455	20.7588
LHCSR	1926	9.7586	-18.1467	9.1503	10.4481	-23.4355	-12.2617	11.4328	-24.856	26.5981
LHCSR	1927	9.5266	-19.0327	9.9838	10.8308	-16.7542	-9.6172	12.0116	-25.5103	25.1615
LHCSR	1928	9.541	-13.5513	8.4109	10.7576	-18.1447	-14.5555	11.687	-27.2316	26.5566
LHCSR	1929	9.7072	-14.8695	10.8007	10.3843	-17.328	-6.9055	11.8087	-25.4371	18.7669
LHCSR	1930	9.5712	-16.6992	16.717	10.1165	-24.8566	-14.7993	12.2672	-22.8383	22.5533
LHCSR	1931	9.7343	-15.6602	17.0984	10.3112	-23.2251	-15.6034	12.3279	-24.3245	22.2852
LHCSR	1932	9.5398	-15.2596	6.6671	9.9124	-21.8779	-14.0434	11.932	-32.0272	18.3421
LHCSR	1933	9.9391	-13.5582	15.5507	9.9734	-26.2293	-8.7799	11.8422	-23.4663	17.5193
LHCSR	1934	9.9506	-15.0667	8.5418	10.5902	-17.9917	-14.0807	11.884	-27.4292	21.9904
LHCSR	1935	9.7331	-16.7291	13.8375	10.2112	-27.7745	-5.929	12.2554	-26.2344	18.3709
LHCSR	1936	9.6064	-12.354	16.1022	10.4076	-26.3957	-3.944	11.5817	-22.3264	16.6553
LHCSR	1937	9.6662	-9.9211	12.3825	10.4787	-23.8013	-2.1428	11.8068	-18.4609	18.7819
LHCSR	1938	9.6247	-10.7163	7.8362	10.2242	-24.3071	-7.0444	11.9801	-24.5326	14.5877
LHCSR	1939	9.4838	-11.2105	12.2164	10.3602	-19.0424	-10.781	11.9211	-21.4287	15.6177
LHCSR	1940	9.4425	-13.4954	11.8378	10.4768	-16.5214	-9.6038	11.685	-25.3501	12.725
LHCSR	1941	9.6341	-10.2438	14.4522	10.299	-26.7394	-9.6521	11.6034	-21.6184	16.1323
LHCSR	1942	9.6301	-15.3886	8.1321	10.5618	-20.1425	-7.7923	11.5498	-27.7303	18.5829
LHCSR	1943	9.1032	-14.0827	2.4699	9.9244	-25.4607	-12.3108	11.7416	-25.1953	8.9225
LHCSR	1944	9.9239	-15.6716	16.1781	10.1109	-23.4516	-10.7572	11.6045	-27.7052	22.8708
LHCSR	1945	9.7635	-12.7597	13.2898	10.2549	-22.9381	-9.2286	11.5148	-24.4785	22.0248
LHCSR	1946	9.9842	-12.8186	7.1182	10.1266	-22.0547	-17.4069	11.6153	-28.5351	15.5197
LHCSR	1947	9.0276	-21.3966	11.635	10.4327	-25.003	-10.2777	12.2105	-28.5796	23.1206
LHCSR	1948	9.5501	-16.1984	8.2848	10.2489	-25.3949	-14.8747	11.7373	-29.0731	23.9862
LHCSR	1949	9.0542	-20.562	16.4109	10.0677	-23.579	-12.219	11.8782	-22.4412	23.1685
LHCSR	1950	9.4507	-24.6452	15.8012	10.5137	-19.2958	-14.2085	11.7768	-30.5088	29.9078
LHCSR	1951	8.999	-23.4468	16.4206	10.0604	-22.2198	-12.7191	12.1684	-29.3375	24.4275
LHCSR	1952	8.9123	-21.8389	13.5	10.6065	-17.6266	-11.5969	11.8199	-22.9961	21.7561
LHCSR	1953	9.788	-18.3781	10.6158	10.1026	-22.3062	-13.8274	11.8162	-24.0194	16.6139
LHCSR	1954	9.1635	-18.3581	12.1742	10.2686	-23.5891	-18.7108	11.9188	-29.1399	14.9888
LHCSR	1955	9.4863	-23.2584	8.3988	10.3931	-25.4154	-18.0449	11.5813	-27.3098	19.5125
LHCSR	1956	9.3037	-18.9259	11.0001	10.0485	-26.6285	-19.5022	11.5774	-24.3948	18.2398
LHCSR	1957	9.2312	-16.9682	9.1825	10.4304	-26.16	-12.8461	11.7776	-21.2923	18.9032
LHCSR	1958	9.0732	-16.9678	16.9577	10.1663	-23.0573	-14.4426	12.0793	-25.5043	23.0491
LHCSR	1959	8.9944	-23.8993	10.9437	10.5512	-25.6836	-16.747	11.9117	-26.9521	14.9794
LHCSR	1960	9.1355	-15.5953	11.2133	10.2078	-20.8691	-15.506	11.9842	-22.7116	18.4957
LHCSR	1961	9.0895	-17.1114	16.6391	10.0727	-31.1133	-19.5539	12.325	-28.3062	23.6561
LHCSR	1962	9.1674	-20.2161	16.0154	10.3473	-26.0158	-16.0531	12.2073	-26.5689	21.2675
LHCSR	1963	9.1936	-17.0018	5.9935	10.3387	-23.1842	-14.267	12.0382	-31.5191	19.1915
LHCSR	1964	9.1106	-21.6526	16.6344	10.4701	-26.2177	-19.5955	12.321	-28.74	28.5776
LHCSR	1965	9.6817	-14.9909	13.2916	10.0537	-25.8478	-10.8196	11.9443	-21.7238	23.2164
LHCSR	1966	9.1631	-18.9606	11.7952	9.9219	-29.1012	-11.3745	11.9583	-24.8193	21.478
LHCSR	1967	9.46	-20.8066	18.9915	9.7263	-35.7586	-10.8119	11.5236	-23.4152	25.365
LHCSR	1968	9.2536	-18.9	8.8997	10.1826	-24.7893	-10.1213	12.217	-24.0162	22.002
LHCSR	1969	9.1522	-21.3705	10.2566	10.3739	-30.6784	-8.8039	12.2462	-31.3798	28.5422
LHCSR	1970	9.1863	-21.2841	14.7728	10.2653	-25.6908	-7.9914	11.9326	-27.1658	22.8574
LHCSR	1971	9.3744	-17.8672	13.1817	10.0218	-27.6649	-5.1402	11.8029	-23.2888	21.4458
LHCSR	1972	9.2945	-16.2322	15.5572	10.0573	-27.3006	-13.6823	12.0132	-26.5566	24.5489
LHCSR	1973	9.1867	-17.6374	9.8069	10.0433	-25.3076	-15.6189	11.5926	-20.5321	19.1531
LHCSR	1974	9.3373	-18.3024	15.7645	10.0206	-25.3679	-12.2576	12.0716	-26.1895	24.4382
LHCSR	1975	9.4854	-15.5326	12.5973	10.1074	-27.7464	-12.3761	12.0062	-25.4973	23.8901
LHCSR	1976	9.4455	-16.0364	10.8562	10.0151	-25.61	-11.4713	12.2716	-23.6936	25.9333
LHCSR	1977	9.4621	-23.3854	15.7024	9.9187	-26.4884	-8.3804	12.0439	-34.6825	30.4633
LHCSR	1978	9.3532	-17.0689	12.9393	10.5443	-22.7375	-17.3869	11.8352	-25.554	23.4385
LHCSR	1979	9.307	-18.7401	7.3672	10.1653	-23.4996	-7.5666	11.6608	-26.5569	24.5732
LHCSR	1980	9.322	-17.175	12.0058	9.8402	-21.8671	-10.5095	11.7389	-30.7253	24.0669
LHCSR	1981	9.1746	-18.1489	17.8022	10.1307	-22.1937	-8.7526	12.1338	-26.3761	28.0492
LHCSR	1982	9.547	-17.1818	10.2462	10.542	-18.1211	-8.3325	11.6183	-24.5105	17.1351
LHCSR	1983	9.2439	-20.964	13.5545	10.0039	-25.5607	-9.3622	12.3571	-27.2852	27.234
LHCSR	1984	9.3004	-18.2927	12.5657	9.9253	-25.0293	-15.4264	11.9772	-32.6244	28.3403
LHCSR	1985	8.9757	-14.9489	15.3792	9.8959	-26.6471	-11.3776	11.8827	-28.6839	25.8776
LHCSR	1986	9.1246	-19.8236	18.464	9.7682	-27.6755	-9.121	11.946	-25.0272	19.748
LHCSR	1987	9.0818	-19.1386	12.0134	9.8507	-22.9125	-14.1606	12.3344	-30.174	22.5369
LHCSR	1988	9.2321	-17.7818	15.6773	10.1204	-27.3465	-10.7471	12.2579	-22.0303	23.8863
LHCSR	1989	9.2664	-16.4972	10.666	9.6061	-27.1002	-3.2387	11.4488	-24.7704	11.2363
LHCSR	1990	8.7619	-19.0304	8.6858	10.0038	-20.5576	-13.1168	12.2591	-25.0882	19.1014
LHCSR	1991	9.213	-18.557	16.4991	10.2608	-22.1628	-11.2847	12.1202	-32.4258	23.3643
LHCSR	1992	9.6298	-18.7037	18.0211	10.3935	-21.2621	-13.1269	11.921	-25.0279	22.688
LHCSR	1993	9.5975	-22.2946	17.8773	10.0732	-22.8348	-11.7388	11.5766	-30.1741	26.7205
LHCSR	1994	9.2605	-23.8639	8.2437	10.3889	-21.6672	-13.4488	11.8349	-31.6507	17.691
LHCSR	1995	9.3812	-16.1857	12.6318	10.5722	-22.2263	-10.5084	11.5731	-26.3717	18.1504
LHCSR	1996	8.5448	-24.6025	9.2951	10.0502	-21.0445	-14.3494	11.9785	-32.415	24.4184
LHCSR	1997	9.1757	-22.3327	11.8854	10.3885	-17.7447	-11.2987	12.0132	-28.8766	24.4993
LHCSR	1998	9.3207	-19.8901	15.2164	10.3127	-22.0398	-13.5845	12.015	-33.0195	23.7327
[truncated: 67,996 more rows]
