# Supplementary material for: Structure of the stress-related LHCSR1 complex determined by an integrated computational strategy
Source: Commun Biol. 2022 Feb 17;5:145. doi: 10.1038/s42003-022-03083-8 (PMC8854571; doi:10.1038/s42003-022-03083-8)
Supplement: Supplementary file 6 — Supplementary Data 3 [file 42003_2022_3083_MOESM6_ESM.csv]

Archive with 1 entries (1 files):
- Figure4.csv
