# Supplementary material for: Structure of the stress-related LHCSR1 complex determined by an integrated computational strategy
Source: Commun Biol. 2022 Feb 17;5:145. doi: 10.1038/s42003-022-03083-8 (PMC8854571; doi:10.1038/s42003-022-03083-8)
Supplement: Supplementary file 6 — Supplementary Data 3 [file 42003_2022_3083_MOESM6_ESM.csv › Figure4.csv]

		L1-612 angl.	L1-610 angl.	L2-603 angl.	L2-604 angl.	N1-604 angl.	N1-609 angl.	L1-613 angl.	L2-612 angl.
LHCSR	0	81.6709	135.134	82.1646	33.9807	40.6918	44.2824	65.4852	149.0501
LHCSR	1	83.2559	132.042	77.3036	35.986	35.1926	49.8003	55.213	145.4182
LHCSR	2	78.6765	131.5167	80.5246	37.1309	35.9262	50.232	59.3401	145.6304
LHCSR	3	75.9796	136.0056	84.3085	37.7301	36.4656	48.5522	62.2752	148.1053
LHCSR	4	86.2736	142.1378	80.683	36.1092	41.8685	48.0859	60.0359	154.3505
LHCSR	5	79.8346	139.5755	80.7527	34.0044	41.8456	46.4668	70.7149	146.4333
LHCSR	6	81.3516	135.5369	80.9821	35.2655	38.1917	49.1118	69.2667	149.3006
LHCSR	7	81.9559	132.4319	84.8371	31.6479	32.889	45.2558	59.5475	151.6288
LHCSR	8	81.4781	138.407	78.619	35.3295	32.1687	50.6791	71.9942	151.5812
LHCSR	9	86.456	138.5794	75.6873	38.2802	39.378	46.2021	64.6242	155.337
LHCSR	10	86.0045	138.837	80.7724	30.7192	39.3079	50.3646	67.1732	149.9513
LHCSR	11	78.7255	128.3076	82.8845	40.4616	39.5457	43.217	62.5993	147.312
LHCSR	12	84.7848	129.432	83.2509	33.1918	41.7711	50.0847	61.5146	146.1013
LHCSR	13	84.8757	138.5028	78.171	39.9176	38.6577	53.475	60.7668	152.914
LHCSR	14	81.163	132.0664	82.6614	33.193	38.7233	49.2184	64.5874	150.1515
LHCSR	15	82.9377	138.3347	79.3948	38.8605	44.4478	51.5545	59.8626	150.5582
LHCSR	16	82.1677	135.2135	80.2838	34.2144	36.3425	52.3582	64.2877	151.06
LHCSR	17	81.849	134.6535	81.7518	36.178	38.0762	46.9842	60.79	145.3795
LHCSR	18	81.3668	134.6508	82.4695	33.5379	39.001	45.0634	60.6257	143.2947
LHCSR	19	91.2748	136.2162	83.7528	36.624	35.0271	50.6454	54.4267	146.9954
LHCSR	20	81.9543	137.3145	80.7809	36.2213	42.011	44.8629	58.5908	149.5427
LHCSR	21	84.8259	135.818	77.8107	34.4758	30.8746	51.652	56.8782	143.9152
LHCSR	22	82.9556	130.3481	85.2369	29.6497	40.0509	48.6147	52.533	149.6178
LHCSR	23	81.3797	138.1841	75.1715	38.524	36.0671	52.9968	62.0588	149.2388
LHCSR	24	80.3918	139.8834	75.9856	41.8881	36.55	47.3454	60.6509	152.2582
LHCSR	25	77.3331	138.1745	81.3802	31.2522	42.406	49.0069	56.0578	144.0381
LHCSR	26	74.7613	138.0108	81.5955	36.0497	40.5845	43.6998	61.1353	143.9956
LHCSR	27	78.8084	131.9869	81.0757	34.936	38.8165	45.9119	59.8978	149.0849
LHCSR	28	83.0992	134.4487	77.4068	35.3279	35.6024	51.0736	69.8201	153.3798
LHCSR	29	79.7662	133.727	78.5472	32.5402	39.1903	52.6412	69.5381	154.9121
LHCSR	30	80.6461	134.4128	79.8051	35.28	37.988	52.2858	66.68	147.2138
LHCSR	31	87.0031	130.0403	79.2845	33.1704	38.4296	53.4112	58.5506	148.6886
LHCSR	32	75.5602	138.7257	82.5405	33.7807	38.8442	48.5019	64.878	153.9128
LHCSR	33	85.9613	131.435	76.8169	36.1686	34.8247	48.6106	57.8693	151.8984
LHCSR	34	86.7696	135.0979	79.9772	33.1732	31.7833	47.5636	59.8585	147.6224
LHCSR	35	82.6623	131.6606	82.3766	34.7634	39.8226	47.5127	63.2295	148.4887
LHCSR	36	82.5163	138.3442	78.8548	33.3452	42.1819	48.3947	57.542	152.6322
LHCSR	37	84.6676	135.5698	80.5651	37.9886	36.8287	49.848	51.4618	152.7479
LHCSR	38	82.6687	132.1056	78.5388	35.1654	36.2923	52.7226	50.2249	147.1502
LHCSR	39	83.8278	134.0266	83.4518	33.8974	38.9673	49.8444	49.5938	149.699
LHCSR	40	80.5093	131.9653	82.3356	39.9016	35.0344	47.6775	52.8935	152.1407
LHCSR	41	82.9794	135.5898	77.1828	35.0369	38.572	52.6807	55.3411	147.9065
LHCSR	42	82.4113	136.2222	78.0077	38.5911	36.8322	47.7005	54.9015	149.2513
LHCSR	43	80.7568	134.7071	80.8045	37.5276	36.5081	48.9262	58.9206	149.6934
LHCSR	44	80.1762	133.5384	78.638	31.6893	33.8502	55.6549	54.9593	146.9395
LHCSR	45	84.3643	130.9108	75.9323	36.3645	38.1309	53.3964	44.6501	155.3426
LHCSR	46	86.0987	136.9119	80.2924	34.4984	42.7913	49.8505	58.2399	150.8658
LHCSR	47	79.1997	136.7342	78.111	32.3824	40.6373	50.4525	66.0384	146.6548
LHCSR	48	76.9445	139.5364	82.9843	29.0201	48.3789	42.6759	64.9639	144.5444
LHCSR	49	78.8905	141.5101	80.1734	29.1903	46.2864	44.5889	62.499	143.1955
LHCSR	50	81.3663	132.0151	79.8197	34.5897	41.2077	48.6376	58.1644	150.3838
LHCSR	51	81.7612	139.0683	76.8055	29.7878	40.1851	53.5492	64.1423	143.9444
LHCSR	52	79.5583	136.91	85.4759	33.1783	41.5568	45.793	65.7255	140.7708
LHCSR	53	73.383	137.7638	81.7625	37.8952	39.098	48.9859	68.7673	146.1016
LHCSR	54	84.7132	138.7656	77.0646	34.8461	36.6792	47.0811	66.1908	154.476
LHCSR	55	81.0605	140.429	79.4586	33.2381	38.983	49.3378	70.2171	146.4651
LHCSR	56	85.3709	135.4491	74.56	35.5514	45.0049	46.0237	67.4478	152.9465
LHCSR	57	70.3238	136.8494	83.1068	26.8314	42.4263	47.6671	61.5197	134.7883
LHCSR	58	70.3117	130.9458	83.5275	31.6187	42.5086	43.5317	61.2597	139.301
LHCSR	59	73.6754	142.4974	79.0401	38.4014	43.8018	46.1726	62.4652	144.4654
LHCSR	60	73.974	139.0146	86.2764	37.6315	39.3294	50.6246	59.7771	142.8524
LHCSR	61	76.2294	136.9104	78.8968	30.601	46.9617	44.6959	62.3097	144.8505
LHCSR	62	79.306	137.4405	86.096	30.1679	38.2132	45.9499	65.8716	148.6331
LHCSR	63	84.8218	138.6362	80.7293	36.1222	34.8216	45.3108	60.8765	146.8094
LHCSR	64	78.9528	138.1486	78.4832	36.1194	38.1909	42.5175	62.9802	144.9328
LHCSR	65	86.0074	138.3119	78.6664	35.0732	32.807	48.3856	64.1307	152.1711
LHCSR	66	84.905	140.165	79.0059	36.9547	42.0256	53.0724	64.8975	146.7656
LHCSR	67	81.8674	142.058	78.8926	33.0609	43.7162	48.7427	68.0898	148.6979
LHCSR	68	87.0113	140.045	77.2736	34.8529	47.3746	51.2792	61.135	143.831
LHCSR	69	79.9605	140.6603	80.6994	40.0217	38.3141	50.105	57.1403	146.3181
LHCSR	70	83.3115	143.3653	74.4962	38.7502	37.2932	46.725	57.7048	149.4017
LHCSR	71	84.4204	129.2225	76.1091	39.3465	37.7902	47.1556	54.3834	146.0927
LHCSR	72	80.448	135.9473	80.5284	40.0741	38.9608	50.7397	58.1452	147.74
LHCSR	73	80.3396	139.351	79.592	41.0071	42.2523	53.5472	61.4316	145.6673
LHCSR	74	89.2263	132.8418	83.3485	40.2073	34.1205	50.4876	53.9073	144.5167
LHCSR	75	80.2982	131.8516	82.2016	34.4234	42.2575	50.7586	61.8962	143.7968
LHCSR	76	89.8395	131.9741	83.7747	36.7292	39.4261	50.0882	54.6268	147.4057
LHCSR	77	88.1493	130.2979	81.112	35.1904	38.3146	44.1724	53.8539	145.2477
LHCSR	78	82.3006	132.8726	76.8437	29.5167	40.5443	46.8471	59.4188	151.8769
LHCSR	79	86.4711	133.9179	76.3779	41.753	29.6359	58.373	59.1448	147.0358
LHCSR	80	90.192	133.3274	80.0987	34.263	48.2412	42.4554	57.8841	147.8589
LHCSR	81	79.8732	136.0088	82.4456	32.1676	41.8381	53.6313	63.0914	149.2043
LHCSR	82	84.6367	134.1376	74.9192	38.8555	38.0874	53.0867	60.439	149.498
LHCSR	83	84.4406	135.0437	80.4499	37.4428	31.2471	54.4852	61.5486	148.2706
LHCSR	84	80.9887	138.0841	82.8102	41.6616	35.5908	47.699	61.0755	145.4177
LHCSR	85	86.2952	135.0898	83.4097	33.7082	42.3041	49.1369	55.6873	147.568
LHCSR	86	82.5298	137.7888	76.4161	37.4018	30.7096	54.8061	62.1758	151.6773
LHCSR	87	84.1286	137.2251	82.7904	38.2271	42.5398	47.1982	64.8018	151.8914
LHCSR	88	80.5561	139.5777	82.2286	35.1085	37.2719	52.269	60.7094	144.7041
LHCSR	89	78.7984	140.9495	86.2355	35.7777	36.9628	51.0517	59.7241	146.2081
LHCSR	90	77.6346	138.9299	81.5383	33.044	41.7756	48.8202	56.7904	143.7619
LHCSR	91	82.1244	136.2147	82.9618	31.3628	40.2856	49.4993	53.2061	142.7135
LHCSR	92	79.5009	134.2882	82.1553	34.3578	41.7324	50.696	54.7656	145.4812
LHCSR	93	76.2404	138.6223	81.8677	35.7355	38.9255	52.4359	59.2592	141.5827
LHCSR	94	73.7561	135.2211	84.4343	33.3414	38.0977	48.8995	61.0088	142.7167
LHCSR	95	83.8862	137.9966	81.8743	31.522	43.8266	48.6381	62.8272	147.8499
LHCSR	96	85.8159	129.8885	77.3546	34.0227	44.8307	42.367	55.2086	148.2784
LHCSR	97	76.7101	132.91	82.2378	30.3133	39.5139	48.0994	52.7467	141.121
LHCSR	98	78.2381	135.356	81.0276	28.8522	40.109	51.3216	66.5697	146.944
LHCSR	99	78.6795	133.5412	75.5447	39.3619	42.6964	52.7217	60.6342	150.247
LHCSR	100	77.2967	134.7174	78.0626	33.4938	39.6943	48.6332	57.6969	147.764
LHCSR	101	77.1931	139.2183	76.3818	32.4023	35.2583	47.2793	64.8668	145.5629
LHCSR	102	84.2057	134.916	81.3376	32.0402	40.3199	46.8686	60.8127	140.6911
LHCSR	103	79.6687	141.4397	85.6839	28.9079	35.626	50.0195	69.5636	140.7873
LHCSR	104	79.9452	140.2757	83.9202	35.659	33.3288	54.7692	71.9388	143.1735
LHCSR	105	82.122	142.0076	76.4395	39.6984	37.1137	54.9518	56.9688	148.2677
LHCSR	106	79.9069	138.211	83.2722	32.877	38.8613	55.1386	63.837	144.427
LHCSR	107	81.5385	131.4773	86.7974	33.9008	31.7259	59.0619	62.2582	142.0534
LHCSR	108	87.4753	136.7064	82.8903	37.9613	34.179	55.3366	65.0813	147.2498
LHCSR	109	78.7583	141.2304	86.9376	30.2584	33.5705	52.9116	69.2963	143.5151
LHCSR	110	82.609	134.4833	85.7566	36.9017	40.1299	53.6224	67.5808	150.0313
LHCSR	111	78.4555	135.4385	82.8504	34.3539	38.9037	45.5289	71.6147	144.4769
LHCSR	112	77.0595	137.0805	77.1363	38.5262	37.7117	50.2662	70.6556	146.4998
LHCSR	113	82.4466	139.8608	76.9537	39.4263	40.6608	52.533	70.0051	152.7679
LHCSR	114	78.3468	141.4528	78.6898	35.7188	38.4387	53.8621	75.2978	149.6604
LHCSR	115	76.9588	138.6827	77.7184	42.6813	33.038	50.3914	75.9937	147.1326
LHCSR	116	79.4437	142.326	77.306	38.361	42.996	48.8472	73.3996	150.5494
LHCSR	117	82.0495	138.6057	86.3615	34.0962	38.4707	42.7644	74.6755	151.8611
LHCSR	118	85.546	140.7301	80.0229	31.7543	37.5614	51.5519	69.9372	147.8025
LHCSR	119	78.8649	140.6024	81.9738	34.2498	33.222	51.0126	67.4034	149.5163
LHCSR	120	79.8463	137.6308	82.5874	35.1019	36.0312	46.8067	75.6192	149.8257
LHCSR	121	78.2309	144.3	82.2113	34.7019	39.0471	51.1626	72.355	150.0559
LHCSR	122	75.6693	139.5127	76.186	34.659	37.7272	50.6504	74.3042	147.2329
LHCSR	123	84.2219	134.1134	78.2223	32.1332	40.7392	46.3334	65.7362	152.3776
LHCSR	124	72.841	135.4444	82.0535	29.8605	46.3721	43.3268	71.8923	144.57
LHCSR	125	82.6078	135.7969	84.1503	28.1099	36.0425	46.4426	70.1126	149.2325
LHCSR	126	85.1905	136.7168	80.0793	34.5691	38.3837	46.0136	71.4357	149.0103
LHCSR	127	78.9497	138.6708	83.4365	32.2788	37.7586	47.4926	71.3394	146.9302
LHCSR	128	83.1871	135.445	79.7198	32.1039	32.9086	52.6885	69.0263	147.4374
LHCSR	129	82.2422	136.9947	75.2805	34.6814	39.0703	46.3339	65.3463	151.3153
LHCSR	130	84.3583	136.6417	79.9242	32.0477	42.6085	40.1155	63.5275	150.1831
LHCSR	131	78.9842	133.561	77.4992	29.7823	42.9092	48.1005	71.6315	149.1259
LHCSR	132	86.7955	135.3634	81.0645	37.8841	42.6803	49.5361	69.6873	148.2874
LHCSR	133	81.0473	136.1307	86.294	35.1566	41.3161	47.8587	66.5838	146.6995
LHCSR	134	80.2707	139.3653	84.6635	35.5985	33.3033	53.1126	66.7438	143.9645
LHCSR	135	80.6383	133.7157	83.1173	37.2781	34.074	49.7801	66.987	144.8277
LHCSR	136	82.9391	136.465	84.1252	30.3868	39.2075	52.3814	68.0527	144.9401
LHCSR	137	83.595	132.8494	80.77	34.7274	40.0863	48.4405	67.0507	153.4567
LHCSR	138	79.995	137.5322	86.3954	35.4417	39.0534	47.8632	64.3149	144.6854
LHCSR	139	76.3083	142.6067	77.6556	34.3303	48.6969	47.7102	72.8827	146.7225
LHCSR	140	79.0938	136.8536	78.6148	30.4613	40.1223	47.3215	70.7207	146.9056
LHCSR	141	79.9711	132.6944	80.5291	37.5901	47.3569	48.8466	69.3219	149.7017
LHCSR	142	83.5646	134.9126	73.3543	40.4105	36.796	51.014	66.1647	153.2871
LHCSR	143	76.4969	137.5806	78.0292	35.8612	43.9647	49.4578	72.0363	148.9056
LHCSR	144	78.2781	140.4522	81.501	31.8138	42.6728	49.1232	71.1507	147.3896
LHCSR	145	85.1926	136.8431	78.2011	36.379	40.4593	47.5594	74.4247	145.7439
LHCSR	146	84.2225	143.1581	77.8686	35.3565	43.3019	47.6909	74.3489	146.5532
LHCSR	147	80.0636	136.1455	78.5289	38.0771	39.2807	47.6864	75.585	149.6595
LHCSR	148	81.0887	135.1156	80.9836	34.5525	38.8478	48.6378	67.7412	148.1516
LHCSR	149	80.5658	137.6558	83.6173	34.934	38.794	52.6886	72.9142	147.3917
LHCSR	150	77.6631	147.5195	88.4194	33.4562	43.1922	50.9476	74.1767	148.0549
LHCSR	151	81.6551	143.1128	80.3955	34.6795	39.8806	51.8134	73.7298	149.7017
LHCSR	152	79.8212	138.504	84.6949	33.1646	35.4688	46.95	73.549	144.2515
LHCSR	153	86.6412	141.3486	75.3558	38.7401	36.267	53.7164	71.0182	147.407
LHCSR	154	81.4825	139.0788	79.8788	41.2768	41.2364	53.0392	74.0128	150.227
LHCSR	155	80.3643	140.7354	83.0072	29.8968	41.2276	54.5301	72.8158	144.0323
LHCSR	156	83.532	142.6681	82.656	30.105	44.2533	48.9929	77.4305	142.964
LHCSR	157	78.4114	139.9096	81.0062	37.3232	31.2168	45.4789	77.8059	145.1989
LHCSR	158	83.5664	143.7441	86.1394	32.9411	37.6193	46.5368	79.6056	148.6792
LHCSR	159	86.1447	139.6231	80.1099	35.361	41.8838	51.987	74.8971	153.1614
LHCSR	160	89.1121	138.6038	77.547	35.2523	43.708	52.1311	73.6864	153.8507
LHCSR	161	80.4935	141.1868	79.212	34.9858	40.3502	47.1511	80.2867	142.2154
LHCSR	162	79.7048	136.3625	79.2672	33.3708	39.56	53.4689	77.8448	144.374
LHCSR	163	85.0903	139.2223	82.4139	34.2022	43.3351	48.5653	79.3461	146.8256
LHCSR	164	87.7787	143.0175	86.4839	30.5219	37.0671	47.2765	76.0272	147.0406
LHCSR	165	79.6593	134.1237	75.7929	37.5232	37.7141	49.2091	73.2625	149.16
LHCSR	166	79.1575	143.5609	79.3429	33.1326	44.5806	49.5732	76.3205	147.5212
LHCSR	167	77.0735	140.7917	79.6043	40.3249	34.79	49.8914	72.9494	146.0279
LHCSR	168	77.6788	136.6715	80.5024	34.3432	41.7015	55.261	74.7399	143.4008
LHCSR	169	82.4064	142.3262	80.3227	31.8065	41.3126	52.6093	77.2158	144.7914
LHCSR	170	81.2997	131.6875	74.4474	40.0266	45.6505	50.5433	76.0154	151.5313
LHCSR	171	78.7864	133.8979	83.3413	35.6037	44.9423	49.7087	76.4493	145.3012
LHCSR	172	83.3624	131.2375	80.556	33.7365	38.8631	48.0789	73.0109	147.2173
LHCSR	173	79.0545	138.5488	83.974	32.4103	44.1979	52.1486	72.9931	144.8363
LHCSR	174	78.978	135.1044	81.2238	34.1713	39.735	49.9239	71.8481	149.314
LHCSR	175	87.8968	135.4684	85.3174	32.5451	42.6234	48.7536	68.8963	147.0103
LHCSR	176	82.8835	145.6349	75.6128	37.58	40.2879	49.3367	76.6415	154.1936
LHCSR	177	88.1961	144.88	77.8652	38.3572	39.4635	51.8206	74.4795	153.652
LHCSR	178	84.9877	145.1795	78.608	36.4197	34.1662	51.8494	77.6483	147.2792
LHCSR	179	85.066	140.6351	79.6674	33.3413	43.6842	48.4589	73.813	147.1909
LHCSR	180	88.5264	135.6374	78.4867	33.1536	45.9031	56.71	73.3158	147.2146
LHCSR	181	87.6599	134.0373	82.9462	36.737	44.7995	55.2371	68.1773	151.4817
LHCSR	182	86.217	130.6197	84.344	32.6272	38.4604	53.8705	73.3762	151.3663
LHCSR	183	88.3104	138.3289	81.4855	38.9163	36.9037	52.0191	68.3687	146.0537
LHCSR	184	77.2675	135.9571	82.6393	35.0041	42.1222	52.9941	70.4444	147.0705
LHCSR	185	89.6306	141.5958	78.8332	29.7082	42.7232	53.271	75.2114	149.1174
LHCSR	186	89.0437	131.8344	78.7505	33.3489	44.9285	53.7874	68.376	151.0435
LHCSR	187	82.4464	138.4163	78.4478	40.5879	42.399	53.109	72.1916	142.7719
LHCSR	188	80.8851	139.0356	79.4756	32.8935	44.7497	52.3358	75.0153	146.7576
LHCSR	189	85.852	140.0121	78.4084	39.8745	29.2086	52.2901	74.6208	144.6027
LHCSR	190	88.8501	137.1927	80.1654	36.5587	42.4145	52.3209	76.8916	149.7306
LHCSR	191	85.3112	137.707	81.5533	35.1935	39.6875	48.0271	72.4169	152.1264
LHCSR	192	82.1609	134.9439	81.963	34.3325	44.082	54.7127	74.2462	147.3876
LHCSR	193	81.8029	130.2188	78.8641	34.6474	42.0396	51.0922	77.4667	148.0997
LHCSR	194	80.1919	134.4048	72.841	38.6956	36.4912	53.371	74.1397	151.5628
LHCSR	195	81.228	133.4898	83.6413	34.5672	41.5191	52.4719	81.1826	150.9428
LHCSR	196	75.8278	132.9781	78.5893	41.0178	43.0293	53.5168	81.9932	152.6612
LHCSR	197	84.5053	131.844	81.12	35.8153	44.3857	50.5542	68.4906	148.7146
LHCSR	198	87.6793	133.1794	81.4151	34.1641	41.1226	50.0575	70.1886	147.3948
LHCSR	199	85.5169	135.587	82.3965	36.0472	40.8051	47.6294	69.6156	146.261
LHCSR	200	81.7974	132.8182	83.869	31.5031	40.2761	49.8702	70.1432	142.7683
LHCSR	201	80.1554	142.8535	80.9626	35.1454	38.2816	54.1199	76.382	145.1916
LHCSR	202	82.971	135.4426	77.9166	33.8106	41.453	52.2744	73.6325	148.1346
LHCSR	203	81.7648	136.8966	79.4091	41.4263	41.3495	51.0949	75.108	157.1427
LHCSR	204	90.2406	136.8396	87.0685	31.3784	40.0041	51.2453	68.8037	144.9266
LHCSR	205	92.1147	143.3385	81.5041	34.201	35.1975	51.9221	69.0965	155.4402
LHCSR	206	87.2921	139.9579	87.8547	33.3377	37.8198	49.6217	75.088	149.3079
LHCSR	207	79.257	140.1714	80.918	34.6463	38.7888	54.9235	71.2529	142.9647
LHCSR	208	75.6512	133.2836	85.2908	33.1384	36.9033	51.3289	70.6908	145.2037
LHCSR	209	69.7863	144.0225	82.5184	34.3909	41.4053	46.2814	74.0143	137.7817
LHCSR	210	80.1801	133.3313	76.3345	46.0311	34.9997	53.9889	73.3784	150.3543
LHCSR	211	76.9723	141.0339	79.2431	39.1852	42.2137	52.4224	76.0139	148.9784
LHCSR	212	79.3641	134.7446	77.2421	37.1773	38.6862	52.281	72.1616	154.5577
LHCSR	213	84.857	135.4965	77.4741	36.5087	38.7329	55.544	72.3907	153.9568
LHCSR	214	81.9666	142.7661	77.4376	36.5726	42.2348	44.712	71.8203	149.8905
LHCSR	215	77.2372	143.0251	78.2253	33.6455	44.9985	49.2937	78.4014	147.9056
LHCSR	216	83.3481	129.9442	81.1727	31.9558	36.9898	55.7549	71.6581	149.5697
LHCSR	217	82.0455	137.6349	80.4338	39.2761	37.2931	51.6123	72.4346	151.5029
LHCSR	218	79.5308	137.4944	81.6299	39.2525	31.832	49.3363	70.0793	148.3477
LHCSR	219	80.5906	139.6562	80.9351	34.604	40.3873	45.8171	74.091	151.7991
LHCSR	220	81.9958	133.3812	84.47	28.2676	42.1261	47.2915	71.8149	142.7838
LHCSR	221	87.1897	134.7622	85.466	32.0485	39.3697	49.3619	62.335	147.2486
LHCSR	222	78.0339	134.6302	81.4171	31.1115	36.5217	53.9851	73.2437	142.4482
LHCSR	223	85.0148	137.1304	79.2478	34.1856	37.3731	48.1977	75.387	144.7561
LHCSR	224	87.3781	138.4571	79.7024	39.0967	33.6644	49.3329	75.773	151.5865
LHCSR	225	79.3397	147.2667	90.2264	31.2716	38.2655	48.4871	74.1515	143.1019
LHCSR	226	75.9263	141.0524	82.9739	33.9563	35.0333	50.1019	77.503	138.2686
LHCSR	227	83.662	140.7722	79.8502	34.5652	42.5543	50.5723	75.3453	148.0954
LHCSR	228	85.4145	136.403	78.3851	37.0564	36.6758	54.3983	67.4179	150.0956
LHCSR	229	84.2409	137.1956	76.9831	34.7354	40.6271	52.902	68.1457	150.4454
LHCSR	230	89.8719	138.1177	79.6851	34.4624	34.4261	52.9567	71.9471	145.6832
LHCSR	231	79.4677	136.175	77.3337	30.8036	36.6584	50.7925	73.7167	147.2353
LHCSR	232	82.7875	138.0357	78.3662	32.0846	40.1794	54.359	77.7309	147.2552
LHCSR	233	86.3582	138.8042	76.8991	36.5629	38.9427	49.2776	71.4802	148.9452
LHCSR	234	78.9002	138.7189	81.8578	31.1238	38.4752	47.0663	74.5859	145.4629
LHCSR	235	80.0144	135.4833	82.6183	29.9319	38.6481	55.024	74.6829	144.5062
LHCSR	236	78.6442	140.9515	78.6738	31.5839	35.4267	52.1643	74.2122	144.6452
LHCSR	237	84.9008	134.7599	83.1765	36.0137	33.7182	50.2755	65.3303	146.1579
LHCSR	238	80.3397	133.296	77.3736	38.5075	35.8179	52.681	76.0929	148.1212
LHCSR	239	82.0227	136.97	84.3287	36.324	36.8505	52.9133	70.5444	148.8419
LHCSR	240	77.3665	140.891	81.088	36.7268	36.7106	49.2304	73.4158	148.8071
LHCSR	241	86.8197	136.0544	78.827	33.1051	39.6596	49.2246	69.4083	148.495
LHCSR	242	78.7051	136.4112	84.7072	30.5514	42.6392	50.6028	72.9314	146.7383
LHCSR	243	84.2499	137.374	78.0481	37.1976	34.7338	52.8541	70.5489	150.6662
LHCSR	244	83.7817	135.494	80.0622	31.9404	40.4578	56.8205	67.7452	148.9061
LHCSR	245	77.7311	130.245	78.0759	33.5736	36.1754	53.3049	69.3438	144.7152
LHCSR	246	82.0407	129.3422	78.9992	40.3991	35.349	53.0053	62.6142	149.1328
LHCSR	247	80.9892	134.5384	76.0546	33.9826	42.8363	53.6886	66.2017	138.0591
LHCSR	248	83.0004	130.2725	74.5475	32.1472	42.788	54.0325	68.9701	147.7979
LHCSR	249	79.3206	130.2283	76.725	38.1255	41.259	53.8499	69.2417	146.0138
LHCSR	250	82.8106	133.9005	80.1774	33.5358	47.6649	47.9242	68.4	148.9057
LHCSR	251	78.2318	139.816	81.344	32.8925	41.4884	48.2851	65.1759	143.8371
LHCSR	252	82.2967	135.3716	80.6152	34.6103	43.6473	55.9189	71.4143	147.7001
LHCSR	253	81.4665	134.9344	73.6874	37.293	40.8591	53.2626	66.8923	152.4648
LHCSR	254	75.1246	127.6215	76.7624	32.3976	42.2476	54.1429	62.3496	147.779
LHCSR	255	80.8055	136.7195	82.1905	34.5665	42.7806	50.9034	68.3632	149.5787
LHCSR	256	80.5678	138.7251	80.6847	36.0315	37.246	48.1091	72.3359	149.8587
LHCSR	257	80.4249	133.8996	85.3554	30.9735	41.9834	54.1771	65.4923	146.5046
LHCSR	258	74.366	133.5142	86.7135	32.225	37.0604	52.6056	72.5092	143.947
LHCSR	259	82.3803	132.2971	81.0491	35.6902	42.4569	52.8476	67.8795	149.1801
LHCSR	260	82.6935	134.5889	81.4801	34.4065	41.9472	47.8133	68.4783	148.1804
LHCSR	261	77.684	133.8669	78.6929	35.1242	39.6418	51.0377	70.2947	148.3172
LHCSR	262	74.9314	132.2799	82.7996	36.0064	31.528	52.3181	68.0344	143.0713
LHCSR	263	79.8581	134.9751	73.2834	37.2771	34.6316	51.2827	70.8916	147.6577
LHCSR	264	81.7058	138.0808	73.7145	35.5955	41.7715	54.2946	71.8012	145.8481
LHCSR	265	82.2861	139.4523	82.8116	35.2964	27.7027	51.5759	72.4406	148.1716
LHCSR	266	76.8032	138.3003	82.3587	31.4749	35.8602	56.1863	71.939	143.5293
LHCSR	267	80.498	135.3093	81.6304	36.5044	36.9393	56.2751	69.8149	151.5691
LHCSR	268	77.5418	137.5075	77.6203	38.1543	38.2538	54.6154	65.9456	150.8665
LHCSR	269	81.9109	133.0828	84.1208	34.4695	41.8004	55.0353	67.8964	142.7642
LHCSR	270	81.2374	137.4398	82.7636	32.3626	41.5017	53.8414	69.873	144.3346
LHCSR	271	84.3249	136.2532	86.48	34.7794	36.1563	50.6418	63.2854	145.713
LHCSR	272	83.6159	137.6447	85.6675	28.5882	41.143	51.9477	68.9748	149.0715
LHCSR	273	82.4909	138.7983	80.96	27.6549	44.7889	52.5103	71.6549	146.353
LHCSR	274	84.4548	132.4576	82.5933	29.9289	43.6556	45.4647	70.5588	143.3787
LHCSR	275	89.0857	132.279	82.6604	34.0736	40.0411	50.9147	67.1462	149.2581
LHCSR	276	86.9557	130.6009	77.1634	33.894	38.5793	51.5956	69.3934	147.9643
LHCSR	277	82.7233	134.6454	75.143	33.3192	45.4855	44.163	64.1094	146.7766
LHCSR	278	87.3375	128.7113	85.3731	31.6709	38.579	47.6359	63.2645	149.4579
LHCSR	279	81.743	132.334	83.5068	32.7028	45.252	48.0648	67.4972	143.8981
LHCSR	280	82.2591	132.8795	79.9342	36.6501	36.0601	50.0666	63.5029	148.3846
LHCSR	281	83.7665	134.4164	84.7953	28.4889	39.0453	56.1396	66.9073	138.8136
LHCSR	282	87.8808	133.1159	85.1597	35.8261	41.557	52.564	64.9711	147.298
LHCSR	283	78.5763	137.6449	79.9744	34.3795	39.1969	50.7291	71.2001	146.3123
LHCSR	284	81.0469	136.3562	82.3159	34.6734	38.6152	56.87	73.117	150.4825
LHCSR	285	87.3552	138.6044	84.5501	30.1304	42.0306	50.264	69.2979	147.7926
LHCSR	286	85.9445	135.854	86.0453	29.1571	41.4612	48.995	68.1701	150.452
LHCSR	287	80.2949	138.0245	82.3969	30.9571	40.6207	52.4853	75.3878	152.8988
LHCSR	288	83.0787	134.6901	89.2993	26.6476	44.7555	51.2437	72.8988	147.309
LHCSR	289	83.7564	137.6028	78.0698	39.5091	34.2774	58.2175	69.8587	147.1618
LHCSR	290	82.7942	136.2847	77.9155	32.1615	34.1587	55.0304	79.4377	148.7429
LHCSR	291	81.5777	132.081	79.6886	35.9935	36.7719	44.988	70.7465	154.466
LHCSR	292	85.0541	131.9225	81.9449	32.6759	34.7451	53.4222	66.2246	149.0195
LHCSR	293	80.1178	138.0403	86.9236	32.3209	35.4766	50.4094	79.2863	149.6291
LHCSR	294	78.0797	139.7796	75.0291	36.4501	41.468	50.1152	72.3678	148.0865
LHCSR	295	82.5327	135.2343	80.1497	33.8912	39.6112	57.3012	68.037	151.0401
LHCSR	296	80.8541	133.9268	83.406	32.4706	34.3173	53.4666	65.5941	145.5717
LHCSR	297	80.5267	130.4405	79.7823	35.6459	40.1768	51.8573	72.9857	147.3251
LHCSR	298	79.0225	134.4091	86.3246	29.9501	43.959	52.3499	71.2874	150.8172
LHCSR	299	84.6148	131.7247	89.8549	32.1644	40.5902	50.9955	69.8115	150.7445
LHCSR	300	83.3666	131.9083	85.9743	36.0248	40.0069	47.2378	71.5554	150.7768
LHCSR	301	84.6628	132.3787	82.4682	34.6465	40.9059	48.7048	72.354	152.4244
LHCSR	302	81.1306	133.0813	85.1627	31.8727	39.555	48.044	71.8067	151.346
LHCSR	303	83.5743	127.4488	84.9956	33.3128	38.8315	47.2569	67.4212	151.8521
LHCSR	304	81.3733	136.4737	81.054	30.1007	44.9248	45.6723	72.4185	146.5942
LHCSR	305	85.6389	137.6037	85.6412	36.643	36.27	48.8197	71.3807	151.0299
LHCSR	306	77.52	132.674	85.4623	32.1176	38.9289	45.9177	69.2554	148.3431
LHCSR	307	81.4556	134.0044	84.1837	26.6102	41.3257	55.0834	68.232	146.35
LHCSR	308	79.1677	133.9351	82.6862	29.4231	39.1887	52.66	68.8921	144.7717
LHCSR	309	78.6596	129.0641	79.4994	41.2302	30.9751	58.1158	62.011	150.2248
LHCSR	310	82.7493	132.9572	76.8424	38.6527	37.2692	51.3323	66.8159	158.0095
LHCSR	311	76.0264	135.4779	77.4734	32.5121	42.8418	52.9121	68.8267	145.0845
LHCSR	312	80.4704	134.8359	80.803	34.1679	30.2678	55.5106	65.5461	144.4554
LHCSR	313	78.029	137.746	86.5251	36.1212	37.0958	52.0247	71.406	149.1023
LHCSR	314	77.9268	133.2125	89.5367	31.8858	39.5059	52.0502	67.3946	148.1966
LHCSR	315	77.8731	137.6129	79.9471	39.0994	33.4297	55.6964	62.9591	148.6562
LHCSR	316	82.3892	135.5375	85.0902	29.1465	38.2832	55.8157	62.1583	138.6933
LHCSR	317	77.3657	134.4377	77.5255	35.83	38.4271	54.4333	65.5458	149.888
LHCSR	318	81.1761	132.3854	79.0756	31.6296	31.2983	60.5642	65.426	147.9923
LHCSR	319	79.9807	132.7432	84.0293	32.8924	32.5104	52.8162	65.2908	141.1526
LHCSR	320	73.8404	129.5884	84.135	30.4952	37.8202	57.8759	68.0064	145.7524
LHCSR	321	79.4196	137.4049	84.1775	37.246	37.169	49.4818	62.2183	147.8802
LHCSR	322	82.4045	132.3637	82.8301	29.6432	34.7801	53.0167	60.4373	147.517
LHCSR	323	74.7274	130.0695	77.9474	34.9143	40.6502	53.7657	63.6416	145.9955
LHCSR	324	85.5769	129.0349	84.8387	32.7149	40.9999	49.9096	56.4495	146.5958
LHCSR	325	81.2756	137.5826	81.4206	31.2481	41.0656	53.3545	62.6117	142.8332
LHCSR	326	78.6002	131.3595	80.2407	34.0859	36.0995	57.3558	53.6994	141.2661
LHCSR	327	75.7461	137.094	78.8816	33.2137	36.6592	55.3442	59.8828	145.8099
LHCSR	328	79.6418	129.6485	80.5486	36.4236	38.3601	56.2096	62.4635	147.9425
LHCSR	329	77.8416	127.3198	83.4048	35.8596	40.2617	50.8024	57.7119	146.5664
LHCSR	330	76.1912	128.0337	84.7798	36.679	36.5414	57.2864	58.8555	151.2026
LHCSR	331	80.811	138.3408	87.9562	38.2421	34.6992	49.1277	66.7209	148.9302
LHCSR	332	81.1919	138.7688	87.8183	36.1529	38.9819	40.4233	66.7602	147.8337
LHCSR	333	84.806	136.2258	83.3747	33.4871	39.8111	51.6459	63.1022	146.6341
LHCSR	334	74.8867	138.3082	83.6984	32.1969	40.1981	49.7082	65.1275	146.8707
LHCSR	335	82.4163	135.7315	86.3654	33.8767	39.5143	51.5399	63.9673	145.6557
LHCSR	336	80.7474	129.6424	81.8475	32.5104	39.1282	56.9954	57.9451	148.7066
LHCSR	337	84.1489	133.8268	79.6343	33.4104	37.8986	48.3646	61.4581	150.4142
LHCSR	338	81.4014	137.1393	86.6197	33.7603	38.6061	52.67	63.4925	145.9076
LHCSR	339	82.3238	133.7027	84.3312	31.6007	40.205	49.6662	66.1378	145.1805
LHCSR	340	75.6876	136.7168	83.6438	33.6644	44.0621	48.0755	65.7236	148.3737
LHCSR	341	80.9596	131.1885	85.2853	30.1971	41.0214	50.395	60.6052	142.9846
LHCSR	342	84.0332	131.2819	81.3996	35.4175	42.6475	53.2942	61.9783	150.7374
LHCSR	343	88.2412	133.048	79.882	28.4657	38.9617	54.9034	57.1602	152.9079
LHCSR	344	83.4916	137.9619	77.7312	33.2897	36.1256	57.565	62.6947	152.0294
LHCSR	345	88.4845	133.3309	78.5376	32.9761	39.8849	51.0204	60.5439	149.0977
LHCSR	346	90.9272	134.261	78.5858	32.5638	40.4092	51.1843	56.8294	154.2415
LHCSR	347	85.0308	137.2746	81.9485	34.5018	38.0579	55.0104	58.3278	148.7878
LHCSR	348	85.4069	132.5456	84.9251	28.0209	41.7833	51.9269	59.2465	144.3908
LHCSR	349	86.8953	134.187	85.6865	28.3178	37.6456	54.3297	61.0816	145.7265
LHCSR	350	85.6832	135.2514	82.5308	32.3246	38.1951	53.5817	60.6501	151.1304
LHCSR	351	81.8644	136.923	76.7124	36.2452	38.5731	53.0294	61.0401	150.0766
LHCSR	352	81.4636	138.5998	83.0564	35.2408	36.7141	53.8411	58.4954	153.8719
LHCSR	353	84.3351	134.2183	79.2622	32.7621	40.6544	52.8828	60.1429	147.7671
LHCSR	354	86.194	134.6253	80.7954	33.1442	34.4581	58.0722	61.7447	152.6337
LHCSR	355	82.2958	135.2683	84.5775	27.3865	38.5176	54.1554	63.5172	145.5445
LHCSR	356	82.7002	131.0019	80.8977	29.8407	40.0729	52.5139	60.3343	147.1145
LHCSR	357	84.7899	133.9174	76.6402	32.6671	40.7421	54.4798	60.6655	151.4512
LHCSR	358	81.9262	137.6644	85.0226	28.7531	44.1133	47.4358	64.9582	148.2813
LHCSR	359	82.6878	135.1742	85.2067	36.5567	32.4544	52.1125	60.9272	148.3221
LHCSR	360	80.2139	135.3298	84.0638	31.243	41.6353	50.0929	65.2733	142.82
LHCSR	361	80.5233	136.7994	86.2671	26.8099	37.9278	50.7282	61.3557	147.3416
LHCSR	362	86.6879	139.3133	86.296	27.5788	39.3356	51.7438	60.8455	144.3208
LHCSR	363	87.9281	137.1094	81.3634	37.3272	32.0576	54.7191	69.0624	154.7846
LHCSR	364	84.8088	133.1443	81.7324	30.0136	39.1798	52.6458	60.2974	139.2707
LHCSR	365	86.8551	128.4519	82.5524	38.5088	36.5844	51.2332	59.5736	149.9108
LHCSR	366	87.9525	129.6811	82.8641	33.8452	35.0308	55.7268	57.0988	146.7579
LHCSR	367	84.4315	134.2432	84.8739	30.9157	43.2842	52.7594	58.5544	145.0501
LHCSR	368	83.9872	132.7845	86.7251	29.8952	39.8434	46.7729	65.6286	151.2717
LHCSR	369	92.018	128.5889	85.6245	28.0589	45.2238	51.7592	55.9219	146.3859
LHCSR	370	90.4769	137.1713	81.9839	23.8802	40.2267	50.5356	60.1063	143.8899
LHCSR	371	94.7181	135.7213	84.0187	29.5234	43.0237	48.1725	59.4652	148.0779
LHCSR	372	85.2381	131.6493	84.452	33.3975	40.7562	50.0848	65.305	149.6091
LHCSR	373	87.7122	133.3354	81.8942	32.9841	37.6807	47.734	57.3351	145.1872
LHCSR	374	86.9934	133.1562	82.9324	36.7243	37.1021	48.8251	56.4458	150.0119
LHCSR	375	88.6833	134.0057	83.3472	36.6948	34.504	52.9939	56.1724	150.6298
LHCSR	376	88.7218	133.5107	85.3702	26.7603	38.1514	46.4425	58.8139	146.1777
LHCSR	377	88.7902	138.9836	79.4785	29.9493	42.8912	49.8083	62.0448	148.7756
LHCSR	378	84.9926	135.1605	80.7881	38.218	39.4398	51.7521	65.9053	148.4505
LHCSR	379	81.7383	133.9908	84.9299	31.6369	36.5574	51.1777	62.8819	146.5175
LHCSR	380	88.2574	138.8944	82.3454	31.6384	39.9962	51.1752	55.5009	145.4514
LHCSR	381	91.8213	134.9846	85.8436	33.846	36.7847	55.3219	59.6792	151.4914
LHCSR	382	91.2396	131.4027	82.8501	31.4931	39.9157	48.5204	54.5252	149.3474
LHCSR	383	82.0816	130.2415	82.9271	35.1952	40.9163	50.4898	62.3849	147.1178
LHCSR	384	88.2849	131.4492	76.9408	34.3044	43.3031	49.9816	59.0096	146.1037
LHCSR	385	84.4265	133.9162	88.8433	31.6947	33.9243	50.2969	59.1254	140.7682
LHCSR	386	90.5176	132.6522	86.7166	30.4718	42.9104	50.6596	59.9036	152.1116
LHCSR	387	88.9173	130.3642	84.2962	33.1059	35.5739	52.9733	57.8023	147.4099
LHCSR	388	87.3689	132.5879	84.9793	32.2717	36.4991	56.1461	56.9943	148.3113
LHCSR	389	84.5608	136.36	83.6376	32.1236	39.177	51.5374	60.0362	145.6678
LHCSR	390	83.6297	138.0228	78.3494	28.3042	36.5503	56.3078	64.2637	141.8171
LHCSR	391	82.3559	136.864	82.7007	27.1291	38.4842	56.876	60.427	144.4236
LHCSR	392	83.4632	134.0126	78.0525	33.2962	38.9156	53.6204	59.2047	147.7111
LHCSR	393	83.1867	130.7703	82.9533	33.2629	45.4268	52.0729	53.1907	145.38
LHCSR	394	81.9362	135.3285	85.429	39.9006	41.254	48.9347	63.3184	146.3983
LHCSR	395	86.2266	137.5322	86.9352	32.2334	42.1314	56.1101	58.0452	144.8562
LHCSR	396	90.5689	130.8827	87.8792	35.6579	39.7474	51.1673	48.9981	150.1495
LHCSR	397	87.2522	129.8146	82.3577	34.2996	41.2626	49.687	55.4273	149.3717
LHCSR	398	87.5229	132.4766	82.9868	33.9652	42.8952	51.6103	49.3041	146.2028
LHCSR	399	88.6722	130.5888	84.9589	30.6052	38.6409	52.1822	58.2518	144.2406
LHCSR	400	81.2295	131.0364	82.2	37.1475	37.7564	55.7273	55.0794	142.1011
LHCSR	401	89.8141	130.6073	79.1574	40.234	40.2498	47.2477	47.1547	148.6666
LHCSR	402	85.12	129.0188	83.5387	36.4763	35.8834	48.5503	54.6924	143.3323
LHCSR	403	86.6972	131.52	80.3614	37.7363	40.609	54.1367	52.0628	151.6644
LHCSR	404	86.8897	130.9211	82.1552	30.408	42.1203	47.5415	51.0294	143.9814
LHCSR	405	88.7829	132.5013	83.1614	37.2067	38.8658	51.7391	54.5319	148.6368
LHCSR	406	85.712	140.8159	80.2483	32.1443	39.1394	52.6655	57.953	145.5975
LHCSR	407	85.1967	131.2428	75.0008	36.8237	37.6033	56.2095	53.8022	150.5545
LHCSR	408	85.3316	134.4952	78.0145	33.8619	42.7895	50.7196	53.3725	146.5927
LHCSR	409	83.0178	130.835	78.9941	38.2112	32.73	57.1336	51.0341	149.7352
LHCSR	410	82.7383	133.3938	81.1268	35.2596	36.3562	52.5261	58.6498	145.2723
LHCSR	411	80.7759	131.266	88.9203	30.3318	33.1854	48.8814	50.2718	139.0911
LHCSR	412	82.5327	130.5679	77.6798	40.5079	29.4717	50.1871	51.9988	145.4459
LHCSR	413	85.8384	133.6737	86.4123	27.5147	41.736	49.4002	54.0481	144.9979
LHCSR	414	92.2875	126.1971	81.3601	34.3763	38.0274	46.8271	52.8845	149.0113
LHCSR	415	91.6774	129.557	87.9239	35.1633	27.1826	49.9523	52.493	145.7731
LHCSR	416	89.3931	136.1266	79.3474	32.4854	42.6402	46.0273	48.3634	145.0215
LHCSR	417	85.8692	129.9869	83.605	29.9655	36.7046	52.1159	45.5963	139.2798
LHCSR	418	90.4468	133.6179	87.4254	33.7478	41.3876	55.7318	44.8893	152.0657
LHCSR	419	95.2527	134.8795	84.3259	27.4896	41.8168	53.4698	53.5013	152.274
LHCSR	420	100.7449	128.4734	85.411	26.8093	35.5792	51.0964	42.3445	146.6544
LHCSR	421	88.6837	132.9553	81.9093	31.6939	38.4704	53.279	49.1692	142.9229
LHCSR	422	98.336	127.982	78.9261	33.1594	42.8026	50.0637	52.0098	149.4106
LHCSR	423	86.2631	136.5315	77.6138	33.5572	38.9927	53.9579	56.9609	148.8133
LHCSR	424	86.2219	136.3493	83.946	31.8436	40.1658	48.6785	52.246	143.1143
LHCSR	425	92.9506	131.275	83.3857	32.2312	36.6496	49.0407	49.1509	147.5937
LHCSR	426	92.3906	134.1884	81.8905	38.7926	39.2174	49.6332	53.2006	152.2624
LHCSR	427	87.5608	134.828	77.2163	35.5155	39.6367	53.0204	53.8199	149.9176
LHCSR	428	92.4513	133.7191	85.7228	32.0037	41.8256	48.9054	47.9608	147.4738
LHCSR	429	92.7329	135.3056	83.4644	36.6299	38.5281	51.9399	47.3047	158.0171
LHCSR	430	91.6543	129.3878	85.3216	33.3278	39.3785	51.3462	50.4113	152.6278
LHCSR	431	89.9121	140.4515	86.4979	30.4997	32.8521	49.4673	55.7926	146.9477
LHCSR	432	84.7791	129.556	80.068	36.5536	40.5566	52.417	51.0756	151.1655
LHCSR	433	84.0832	131.5623	84.0401	36.8439	37.0358	53.4043	50.1577	150.7995
LHCSR	434	83.4652	131.8054	82.1459	32.3192	36.0726	49.6831	52.7077	147.2955
LHCSR	435	83.2337	136.8213	83.6208	33.4172	40.3892	51.4981	52.6175	148.0321
LHCSR	436	89.2791	135.4724	81.9865	30.954	40.6922	50.4819	53.864	146.1156
LHCSR	437	85.0758	136.2122	86.4926	34.3537	36.0675	48.8264	51.2584	148.9948
LHCSR	438	86.2637	136.3541	79.2989	35.5033	40.4086	49.253	51.0501	152.5651
LHCSR	439	87.3722	131.9663	85.1675	35.0849	39.2335	54.6905	53.4521	149.0577
LHCSR	440	79.7264	135.9479	80.8126	36.2157	36.0355	51.8819	57.5781	143.5566
LHCSR	441	83.5838	142.1805	83.3722	30.5667	38.8845	52.1502	56.9974	145.969
LHCSR	442	78.4862	135.8954	81.3606	39.2805	35.4859	49.4934	50.7678	150.7755
LHCSR	443	85.1687	136.9377	81.6814	34.7599	37.4487	46.3744	50.765	146.4633
LHCSR	444	81.9583	134.1397	83.6184	34.5294	35.7615	50.042	50.6817	144.1843
LHCSR	445	82.4823	134.0597	83.9805	35.1955	37.8176	53.4252	54.0079	147.5199
LHCSR	446	75.9217	133.5154	79.7099	33.7689	41.0899	45.8483	58.0757	144.8873
LHCSR	447	83.463	133.4884	82.9857	37.8144	34.7847	55.3553	50.652	146.7016
LHCSR	448	77.7829	133.4252	72.4087	31.8242	38.8986	51.2571	55.0249	148.9582
LHCSR	449	82.1025	131.0444	85.1258	36.8304	34.0235	52.7175	46.1173	142.8175
LHCSR	450	83.6351	133.7033	85.7723	36.6954	32.1803	52.5377	55.0977	146.3132
LHCSR	451	87.644	132.7438	84.3947	33.489	34.2099	55.6824	54.4828	150.6651
LHCSR	452	84.9077	132.1761	89.0534	30.9415	40.2398	55.7526	51.452	149.0951
LHCSR	453	88.6792	125.9726	76.9961	35.417	33.7794	53.2082	52.6051	153.3373
LHCSR	454	87.0322	130.9699	87.0047	25.842	40.7269	51.7342	47.1841	144.2078
LHCSR	455	83.612	134.887	84.4204	37.7724	37.8571	53.2447	45.5019	146.6821
LHCSR	456	93.804	129.6179	81.9265	30.1385	39.6889	53.5121	48.9953	147.3035
LHCSR	457	87.2562	133.7341	83.5336	36.3904	24.0193	60.4615	50.4003	149.565
LHCSR	458	89.8468	128.1706	82.2204	34.4583	35.9337	52.451	48.7863	149.25
LHCSR	459	86.395	134.2291	84.0346	34.9247	37.6762	52.5607	52.3577	146.4468
LHCSR	460	79.5322	141.2056	87.7481	34.264	33.1317	50.4177	48.1585	148.4716
LHCSR	461	85.7881	138.2176	86.5677	30.436	35.7063	48.2012	51.3435	147.0852
LHCSR	462	86.6484	136.795	84.1403	28.4387	36.2798	53.0573	51.8201	141.3443
LHCSR	463	85.4397	134.1157	84.5602	28.3246	37.0185	56.3067	45.4928	147.9359
LHCSR	464	86.3814	131.1908	84.186	31.5639	40.771	54.7047	46.8071	143.9923
LHCSR	465	93.5781	127.9129	83.2038	37.2866	33.4329	52.9681	44.5395	154.1159
LHCSR	466	92.3517	126.6684	87.1127	34.3072	30.7947	55.5848	44.511	148.3964
LHCSR	467	81.5681	137.5293	91.5319	26.2552	46.5766	51.9612	49.649	137.803
LHCSR	468	89.1843	130.841	82.0287	28.3211	39.6827	48.4278	45.3305	149.734
LHCSR	469	89.3502	131.0329	80.7185	31.0088	40.7347	48.5355	46.7459	145.8019
LHCSR	470	89.7071	134.2629	83.224	31.8041	42.5704	48.4685	47.5561	147.8469
LHCSR	471	88.9376	134.4946	83.547	30.6512	41.1662	50.2235	48.4112	143.8742
LHCSR	472	86.3496	131.3934	85.3995	31.1644	38.3589	52.2982	48.0778	144.1791
LHCSR	473	81.8564	135.0279	83.9575	32.7079	37.0526	55.1071	47.1016	147.9467
LHCSR	474	88.8569	134.6615	88.0348	32.2913	36.4094	50.5222	50.8702	152.0648
LHCSR	475	84.7447	134.2258	85.043	34.4735	34.2115	46.2213	53.7949	145.1319
LHCSR	476	80.0836	134.465	87.1552	29.9016	39.5111	46.4541	53.9708	140.4037
LHCSR	477	90.1677	131.7927	81.2603	35.6869	32.0936	51.696	46.5025	144.7856
LHCSR	478	84.1035	133.6585	88.1002	33.0054	36.4547	48.7756	54.7569	144.2382
LHCSR	479	84.0926	129.6758	89.0985	34.1399	31.8951	45.7856	48.9958	144.5916
LHCSR	480	92.245	131.2287	81.6969	35.8857	35.0739	49.722	47.5215	146.7817
LHCSR	481	82.6347	130.4925	87.1377	34.998	31.3434	46.5542	49.476	148.6872
LHCSR	482	89.0389	129.9259	77.899	32.376	42.1748	42.7319	48.5914	147.7748
LHCSR	483	86.2342	133.1995	85.5733	32.5826	41.4681	46.734	55.1138	147.9845
LHCSR	484	85.0551	131.494	82.1014	40.5424	34.0643	47.5668	51.6208	146.8673
LHCSR	485	90.0376	128.3782	76.3834	34.7301	37.8652	43.3654	46.8152	149.4303
LHCSR	486	84.1832	127.9814	81.5127	35.693	34.6517	47.6826	46.7301	144.0476
LHCSR	487	77.7543	133.145	80.0153	32.2438	37.1173	46.6678	47.5593	141.466
LHCSR	488	77.4537	133.3449	79.9448	33.1314	37.4103	45.3985	46.2322	142.8084
LHCSR	489	84.1549	130.8435	83.3128	30.1572	44.0318	48.5752	50.2693	146.697
LHCSR	490	87.338	134.2109	85.6678	27.8316	41.405	45.0929	49.8204	146.6277
LHCSR	491	88.9693	133.3046	80.0687	33.8927	35.4204	46.8684	53.8348	148.3657
LHCSR	492	83.9646	132.911	82.7335	32.1292	37.0711	45.7748	49.5357	147.0322
LHCSR	493	88.4013	130.2087	87.3314	27.9972	34.1352	47.6757	50.0285	150.2375
LHCSR	494	86.5483	127.7145	84.798	35.0279	29.2717	50.4491	47.1658	147.167
LHCSR	495	86.1689	133.5617	80.068	31.7575	43.0771	47.6119	50.0393	145.3896
LHCSR	496	83.1176	128.2269	83.2109	34.3592	36.7007	47.9494	41.7053	148.7097
LHCSR	497	88.8909	131.445	83.1176	31.0564	38.4816	50.2619	48.2804	149.5151
LHCSR	498	85.4175	135.7051	83.2097	26.5094	41.2012	47.084	57.1768	145.5073
LHCSR	499	91.7731	132.3365	83.5827	28.0727	36.6906	46.9661	49.4278	142.0611
LHCSR	500	88.7393	136.0647	84.4464	29.1458	42.2402	47.4723	50.3887	144.413
LHCSR	501	87.1077	133.9218	84.5655	32.2634	36.4345	46.5122	53.2679	145.4894
LHCSR	502	89.8593	136.0	88.5783	30.7499	34.1294	50.1658	52.211	150.3788
LHCSR	503	86.8431	135.2204	88.8072	26.991	33.1665	49.1637	53.9459	140.9523
LHCSR	504	80.0123	130.4435	83.0624	36.7578	30.4722	50.0181	50.7156	150.5994
LHCSR	505	90.7247	132.6047	84.3027	33.0963	36.5084	54.3294	50.5115	150.8686
LHCSR	506	85.6991	139.5005	78.3208	34.4205	38.6057	57.3861	54.709	147.3268
LHCSR	507	91.3528	129.6663	81.957	33.6967	34.2393	54.3407	48.8155	149.3202
LHCSR	508	88.7935	133.6132	79.4442	29.9221	38.0071	55.5084	56.1488	146.2479
LHCSR	509	83.6333	137.9904	73.5131	36.0961	38.1425	50.39	52.791	155.2415
LHCSR	510	82.4022	134.544	80.2404	32.857	33.3726	54.0441	53.0153	139.5779
LHCSR	511	85.1316	132.7225	78.913	31.4144	32.1233	55.6689	54.9444	149.8766
LHCSR	512	84.9227	131.3244	82.1664	35.6399	37.6616	53.6254	48.2597	142.1767
LHCSR	513	83.7154	136.5319	81.6456	31.1784	37.5771	54.424	47.3669	142.9566
LHCSR	514	83.9478	139.257	88.479	29.9065	43.2176	50.7777	57.2686	142.4788
LHCSR	515	87.8436	131.2597	77.5874	33.13	43.9678	55.8989	52.0067	148.1591
LHCSR	516	85.5818	138.4306	76.4014	34.1891	37.4723	55.916	52.7509	149.9494
LHCSR	517	84.5256	136.9623	82.7894	29.189	42.9312	57.4046	52.7942	148.5278
LHCSR	518	82.9841	136.8997	85.7384	31.1413	32.7106	52.6067	52.3969	141.2016
LHCSR	519	85.3849	136.4885	80.7416	33.4358	42.7992	52.3107	48.3941	148.1689
LHCSR	520	93.1919	135.1214	76.1611	28.3755	40.7015	55.1281	46.9474	145.652
LHCSR	521	85.2321	135.7491	77.6404	28.2053	48.464	49.4133	49.4898	146.4914
LHCSR	522	83.558	135.6786	82.9997	31.2031	31.5278	49.1023	45.8849	142.5383
LHCSR	523	85.3409	131.0536	78.4273	29.2679	37.1364	55.0383	42.6434	142.0279
LHCSR	524	87.7159	130.769	76.3415	27.6919	36.9545	62.3364	45.14	146.3675
LHCSR	525	88.6498	131.9792	76.4525	36.4667	36.877	64.6125	50.9762	152.9326
LHCSR	526	93.6016	129.2602	74.5859	33.6512	41.6801	52.3108	47.2781	152.0598
LHCSR	527	92.1958	133.5316	75.9396	31.5951	41.1907	46.5487	49.2572	151.3296
LHCSR	528	87.9745	136.1226	75.4468	35.0153	35.6053	59.4721	45.9094	148.9461
LHCSR	529	96.2276	131.736	78.6501	31.5297	39.232	49.5391	43.6019	147.0814
LHCSR	530	88.7471	132.3558	82.7469	34.0381	39.9852	52.9897	57.3399	139.9651
LHCSR	531	91.0712	128.3824	80.7529	30.8131	36.5884	50.5084	49.66	149.7085
LHCSR	532	85.0774	135.8931	78.5473	30.2539	37.6609	58.7133	52.991	146.34
LHCSR	533	91.0292	133.5668	72.5342	31.2774	34.9178	54.8503	52.7846	151.5593
LHCSR	534	90.0249	137.8046	77.8616	30.4841	39.5832	56.0875	51.7064	145.8405
LHCSR	535	89.8634	127.1742	84.885	30.101	34.3785	52.9185	44.2502	145.0365
LHCSR	536	87.728	133.1133	76.6479	27.7589	32.5491	55.9029	41.3875	144.1262
LHCSR	537	92.7937	129.5835	78.2833	30.7897	35.2935	53.3783	48.2326	146.4329
LHCSR	538	84.979	125.9233	77.6566	30.6198	29.9267	55.3752	48.0441	145.094
LHCSR	539	93.9129	129.641	80.6925	29.4314	36.7768	49.9935	48.0168	146.7287
LHCSR	540	87.8323	130.307	80.9858	27.6048	29.8153	52.1913	52.8835	148.0069
LHCSR	541	85.4059	132.4033	81.9084	35.2719	26.9288	55.731	53.4448	147.2672
LHCSR	542	91.0274	129.101	81.7535	26.0589	41.8209	46.7383	45.2322	147.8179
LHCSR	543	86.5708	128.4613	80.845	21.9855	40.6845	53.5447	47.1463	144.5045
LHCSR	544	91.4093	132.7171	79.1611	35.0506	34.8208	46.1656	52.5798	149.9175
LHCSR	545	93.9278	131.4632	76.2063	29.6559	34.6074	54.4616	42.0606	146.8946
LHCSR	546	90.1918	134.5043	80.0013	25.1234	35.1197	55.7377	47.6101	139.6183
LHCSR	547	80.8364	143.3805	78.7531	36.5002	33.3739	50.0113	58.7705	147.5888
LHCSR	548	84.0337	138.6754	83.9014	30.1825	34.4432	53.9005	58.2854	137.9152
LHCSR	549	90.8628	129.8895	85.9204	33.5986	34.7349	48.8892	48.6155	146.3748
LHCSR	550	86.4303	138.7604	80.5282	31.065	33.2384	55.1134	50.372	145.5488
LHCSR	551	84.3474	134.9606	80.2766	30.0385	41.3357	48.4976	49.2202	137.1721
LHCSR	552	90.5116	139.7716	84.365	32.6177	34.9336	52.4231	46.7328	146.2679
LHCSR	553	87.5937	136.2124	79.3693	32.4564	41.0142	58.4892	46.9752	151.9447
LHCSR	554	92.733	133.0263	83.0961	34.8782	36.2565	58.7326	47.7305	147.5577
LHCSR	555	87.8754	129.8373	83.6781	24.2584	43.3863	55.8798	49.2598	144.4347
LHCSR	556	84.9821	138.5438	77.3623	32.2359	31.9807	58.5731	51.8085	148.6955
LHCSR	557	83.0325	135.0613	80.1289	28.001	36.1072	56.0306	51.2926	143.852
LHCSR	558	84.9746	138.3805	79.1455	37.7778	34.8941	63.3906	52.4464	150.2308
LHCSR	559	85.5461	130.5237	80.8776	37.9201	30.5618	59.0957	45.0081	153.0179
LHCSR	560	82.1814	137.3367	84.1443	33.9052	33.6766	51.9385	52.7966	145.6133
LHCSR	561	84.5299	135.0002	81.4012	31.6512	34.9343	57.6569	43.1563	141.1798
LHCSR	562	83.6255	134.6108	77.761	33.754	36.8277	54.3528	46.9493	147.2021
LHCSR	563	84.7872	134.5935	77.1661	33.222	34.4514	57.8194	49.8463	146.3046
LHCSR	564	78.9692	145.0811	76.7078	32.6419	44.8563	51.1429	47.4717	143.9047
LHCSR	565	86.2133	139.1953	84.0688	29.9253	41.5813	58.088	52.3236	146.5022
LHCSR	566	89.4447	129.8053	76.0534	36.358	38.7585	50.2491	57.1517	147.1435
LHCSR	567	82.9534	135.916	79.297	28.2518	41.8775	46.2597	54.9408	147.6848
LHCSR	568	90.0101	130.0473	83.7531	33.4286	33.8552	51.5695	50.0842	146.0135
LHCSR	569	88.389	139.7606	87.7045	29.1573	43.7992	46.909	56.2762	146.7274
LHCSR	570	85.2682	135.3435	85.9235	27.5245	36.9626	47.758	53.9688	140.7964
LHCSR	571	85.7638	133.2234	81.0419	35.4354	39.1772	50.8203	52.5333	149.5038
LHCSR	572	75.5057	137.3151	79.444	32.7101	41.4547	46.5363	54.3446	146.0237
LHCSR	573	91.7019	135.0674	81.7769	34.8998	36.2484	56.0164	52.395	153.9304
LHCSR	574	83.0344	138.791	82.3038	29.111	41.7953	52.3933	60.1625	141.1218
LHCSR	575	88.3495	136.7173	84.4561	29.3895	44.6413	53.9785	45.8566	145.0002
LHCSR	576	86.6512	138.6237	83.3758	33.5139	43.9745	48.8103	57.0722	145.4973
LHCSR	577	85.0192	137.4748	86.5437	23.5996	41.3962	53.0886	56.7574	142.0091
LHCSR	578	79.113	137.3867	80.1724	28.3412	34.8204	53.1139	58.2416	147.5488
LHCSR	579	82.7066	136.2478	80.8045	32.3316	41.2455	48.9884	54.3081	145.1205
LHCSR	580	83.7688	133.9387	76.9668	28.4386	44.9566	50.3513	53.1034	146.0657
LHCSR	581	88.2787	135.8583	79.4477	30.7304	45.001	47.6564	53.886	143.8872
LHCSR	582	84.7724	143.0497	85.0252	30.1068	39.6165	49.7026	51.0479	137.7332
LHCSR	583	86.7279	142.382	82.9539	30.9059	39.6993	59.5291	54.3047	144.6897
LHCSR	584	84.5419	138.5917	79.746	30.1544	36.0407	52.1357	54.8049	140.9152
LHCSR	585	88.351	137.6668	78.8385	33.4819	38.4922	53.4094	52.0197	148.6556
LHCSR	586	81.9054	142.0688	82.3581	32.6526	39.6963	49.6147	56.2075	144.9694
LHCSR	587	80.6085	145.0339	70.5282	35.1532	45.3372	53.3358	56.6443	147.1296
LHCSR	588	84.8738	136.8396	78.6123	29.03	42.8946	49.6624	52.0139	145.6734
LHCSR	589	93.5031	132.674	81.172	26.991	44.0571	49.8696	40.9879	144.558
LHCSR	590	93.4893	133.3798	78.8473	34.4241	35.3653	53.4352	50.1844	146.9518
LHCSR	591	87.3563	136.3388	80.9533	33.4314	36.9914	60.6843	46.2892	147.2737
LHCSR	592	92.1836	131.5336	83.0173	35.1189	39.5696	54.9728	46.1736	151.3495
LHCSR	593	90.0441	138.9674	81.9635	33.0796	39.426	52.0938	53.854	148.1586
LHCSR	594	87.696	132.9898	80.9618	35.0805	40.626	57.7039	51.1528	150.0266
LHCSR	595	82.666	135.3446	82.4038	31.1571	40.5917	52.8072	46.3951	144.3344
LHCSR	596	86.8332	133.4261	83.9325	33.6402	43.7794	52.385	50.6401	140.9522
LHCSR	597	90.0959	133.6614	82.1552	36.5224	39.5885	56.4082	53.2675	146.8804
LHCSR	598	90.5886	129.1275	77.7479	31.7576	40.2739	57.9339	48.7244	145.8195
LHCSR	599	90.0027	135.3553	78.5673	33.2665	37.0039	58.3018	48.1552	151.3505
LHCSR	600	92.1275	133.4907	88.2875	34.7805	36.8146	55.7432	46.4692	146.1232
LHCSR	601	87.4166	130.7643	82.4122	33.2615	40.6258	52.4461	44.9649	141.7706
LHCSR	602	88.3183	129.36	79.8762	32.7242	41.4088	53.9894	50.3951	148.167
LHCSR	603	89.7041	133.1704	82.6997	32.2829	36.9739	50.0848	46.8894	143.311
LHCSR	604	84.5079	129.1783	81.1394	29.1626	40.4928	49.428	48.8816	141.5421
LHCSR	605	85.9011	135.4351	75.0589	35.5874	42.0598	51.9478	49.751	146.7276
LHCSR	606	87.9311	133.7231	85.0348	36.7118	36.8133	55.6179	50.8004	145.0181
LHCSR	607	83.4707	130.8635	84.0966	34.2463	35.1283	62.1262	54.7604	144.7732
LHCSR	608	86.5239	137.3111	79.7963	36.6905	37.4528	55.789	48.7282	149.4453
LHCSR	609	86.7816	128.2817	85.8045	29.4177	40.5548	54.4497	42.4427	146.0096
LHCSR	610	87.6977	136.1765	88.3882	26.6677	41.2657	53.8236	54.3886	147.4118
LHCSR	611	90.1416	134.3994	79.545	37.4269	34.3804	54.0321	50.9484	148.6702
LHCSR	612	89.7585	130.8565	77.846	37.1191	38.1683	58.0735	47.6733	144.418
LHCSR	613	84.1572	134.9592	81.0638	29.5798	36.6185	59.2457	51.5992	142.0294
LHCSR	614	85.6655	130.3476	85.7897	34.1351	30.7769	55.7786	51.4195	145.0971
LHCSR	615	88.3718	135.5191	81.8543	28.8668	44.0663	54.5382	49.5815	146.0933
LHCSR	616	85.6929	136.6222	82.2645	25.5389	41.1899	56.7343	54.5975	140.8546
LHCSR	617	87.2185	130.7481	81.5743	32.9391	41.5756	59.7564	45.264	150.9802
LHCSR	618	84.3952	135.2079	84.4828	34.8073	37.1289	55.3629	46.7508	144.7856
LHCSR	619	87.0675	135.9994	75.5466	38.6955	39.5844	54.7501	52.196	145.007
LHCSR	620	85.4629	137.7487	77.1972	31.3986	36.1612	57.4695	51.3294	149.7977
LHCSR	621	84.2102	133.7287	82.207	31.7199	41.0668	56.6073	49.5936	147.2108
LHCSR	622	84.2228	133.5926	83.188	25.8177	41.5847	56.3762	49.5253	145.8562
LHCSR	623	81.3378	135.009	80.346	34.7307	36.2138	56.4374	54.8279	142.2552
LHCSR	624	83.0878	135.9234	80.0847	31.7358	30.9599	64.6464	54.7583	140.6082
LHCSR	625	80.4474	136.4437	81.5233	32.7373	32.04	58.4973	53.2937	141.6889
LHCSR	626	86.046	134.2544	84.1325	26.9824	36.6586	57.2431	41.7264	142.9642
LHCSR	627	82.8479	135.029	77.6053	32.7062	37.0426	61.6051	52.7726	147.2696
LHCSR	628	87.27	131.565	84.5107	31.6542	25.9965	66.7762	45.0311	147.0455
LHCSR	629	82.4176	130.4261	78.6032	29.5963	34.9047	60.0097	46.3237	146.8261
LHCSR	630	85.9509	131.8882	79.7496	34.0222	41.5244	52.9426	48.4653	154.3087
LHCSR	631	82.0336	133.4097	73.4916	34.9398	28.4858	66.1407	49.9588	149.759
LHCSR	632	81.4797	133.562	79.8325	35.8316	31.0619	64.7047	45.1067	141.9438
LHCSR	633	83.9439	132.6005	79.6176	34.608	29.8643	61.399	48.1217	147.1741
LHCSR	634	83.0255	133.8583	76.0277	33.8945	30.5226	59.4414	50.8127	147.036
LHCSR	635	85.0929	134.46	82.961	30.6193	27.4287	59.9484	54.3387	141.1151
LHCSR	636	82.6885	134.1537	80.531	32.0499	32.2252	57.2907	52.9142	147.1418
LHCSR	637	83.3611	133.5754	77.8176	26.4496	37.7141	55.7363	53.7214	146.7415
LHCSR	638	82.905	135.0483	80.4633	35.2979	27.9875	61.7166	53.0455	144.4536
LHCSR	639	83.7666	133.1789	80.31	34.761	27.4271	59.7852	50.3177	143.1608
LHCSR	640	80.4878	132.8759	85.4219	30.6923	33.7725	57.2449	52.6273	138.1313
LHCSR	641	88.4925	133.7777	82.4935	32.6488	33.0608	57.9799	52.4258	142.7295
LHCSR	642	82.6249	137.5383	81.2123	26.2705	31.4058	60.1015	55.7635	139.0041
LHCSR	643	86.615	128.6758	74.0401	36.229	33.4876	57.5695	46.8069	145.4484
LHCSR	644	87.6852	129.4729	78.1296	33.3058	35.5054	55.4301	48.0263	147.0397
LHCSR	645	87.6211	132.3634	80.4227	32.4724	29.8844	63.0834	48.8637	145.0907
LHCSR	646	84.3191	133.5149	77.1083	33.4849	34.7426	60.9374	50.4249	152.1982
LHCSR	647	87.0704	133.0792	80.4067	34.9337	25.1698	61.6677	50.2854	147.7229
LHCSR	648	89.2	134.8933	78.1715	36.3807	29.0715	59.8814	58.2296	145.4233
LHCSR	649	89.7514	132.8671	83.4709	33.4266	28.5412	57.6707	46.9451	147.393
LHCSR	650	88.953	128.4989	82.3134	30.8659	31.4666	63.3501	48.2327	141.3329
LHCSR	651	80.8021	133.9898	82.4931	30.326	37.2591	57.3896	48.4388	144.7003
LHCSR	652	85.8572	128.8618	79.5254	36.3036	33.469	58.1639	50.6566	146.8635
LHCSR	653	89.3968	127.7929	80.8156	35.8952	34.6182	57.7578	44.1763	144.6628
LHCSR	654	91.7923	128.4017	78.0372	35.1701	32.3164	55.0157	49.9125	150.0334
LHCSR	655	86.7218	130.1286	78.467	32.9252	33.4558	57.7408	49.954	149.1165
LHCSR	656	91.3326	130.4725	78.5417	38.5138	27.6221	56.1086	47.2168	149.663
LHCSR	657	85.4693	132.4231	82.1848	32.5548	30.9013	55.3691	53.0442	148.0729
LHCSR	658	78.0011	135.0473	78.2355	32.5164	30.6822	58.7268	54.2166	146.189
LHCSR	659	85.0041	137.4388	83.8666	35.274	33.3848	58.2608	53.955	146.4525
LHCSR	660	88.7129	124.3895	76.775	30.8041	37.0195	56.4085	48.9729	145.7359
LHCSR	661	90.2814	131.3977	75.6897	29.9718	36.2421	51.5705	48.3669	144.5823
LHCSR	662	80.3936	132.2301	83.6737	29.1024	37.2074	61.2088	52.3917	144.3088
LHCSR	663	83.1421	132.9164	77.2001	34.9575	38.6779	56.2079	54.3901	148.1775
LHCSR	664	79.2729	131.5229	79.5547	33.3754	29.2496	54.2841	47.4959	140.9906
LHCSR	665	82.0275	137.1598	79.6184	29.084	39.4731	53.1809	50.3066	140.3224
LHCSR	666	88.7574	135.7879	75.9014	27.5166	42.0936	50.8446	45.3068	145.642
LHCSR	667	81.8633	137.5235	83.4826	34.8387	39.9429	52.453	43.5369	146.5492
LHCSR	668	85.9139	135.5153	86.7479	28.7535	41.8742	52.5957	48.1046	142.381
LHCSR	669	81.9399	135.9652	79.6566	34.3101	41.0725	57.6247	44.2179	145.0965
LHCSR	670	83.1155	138.8347	79.5036	35.6211	35.9501	54.8659	53.1366	150.1236
LHCSR	671	87.698	135.2318	82.364	28.7292	36.0086	54.0705	47.5707	142.4041
LHCSR	672	85.9141	139.2921	85.8049	30.6416	38.1988	58.2001	45.275	143.2303
LHCSR	673	80.495	137.3236	81.2423	36.0569	33.9836	61.3805	50.0639	140.5575
LHCSR	674	76.9849	132.9746	80.1807	33.4708	36.9528	53.3662	48.3669	145.5407
LHCSR	675	80.3818	136.8199	80.7043	31.6419	30.1965	57.1722	52.3057	144.7587
LHCSR	676	80.7395	133.9084	80.4553	35.4507	40.4989	55.4848	47.3267	147.2999
LHCSR	677	88.8782	135.3696	79.8751	30.6467	37.7065	58.369	47.0708	146.3473
LHCSR	678	83.4049	138.0182	81.0311	33.2875	33.1511	51.8695	48.1225	145.4818
LHCSR	679	84.3577	141.3643	83.817	40.8643	36.7056	53.8279	45.6404	148.7751
LHCSR	680	84.0215	129.5281	75.4291	35.6583	41.7106	55.6814	46.1334	143.961
LHCSR	681	78.2314	131.716	80.3721	27.3116	42.4479	57.1486	45.645	142.9643
LHCSR	682	81.9335	138.5564	76.7103	31.8315	47.6487	49.3308	49.9538	139.6729
LHCSR	683	79.0837	134.933	81.5073	30.2638	39.075	61.4566	44.8698	142.3222
LHCSR	684	82.6276	136.3096	74.8663	34.0192	40.3643	55.9696	45.3755	148.7709
LHCSR	685	85.9804	133.4964	77.704	32.3715	38.8069	57.476	40.6855	151.2409
LHCSR	686	87.9003	130.4292	86.7472	32.7078	41.9246	52.4578	42.994	147.2124
LHCSR	687	85.19	135.832	81.7846	35.3202	43.5609	47.0712	52.8021	148.6452
LHCSR	688	81.0102	136.4711	81.6003	33.778	42.2386	51.3417	45.8057	149.5226
LHCSR	689	82.5547	137.6905	78.3874	28.9352	39.4256	58.6062	48.4772	143.7292
LHCSR	690	76.0983	132.5041	75.5065	31.0098	44.2533	46.9082	50.1546	142.5552
LHCSR	691	89.7219	132.3165	80.5393	31.1457	39.3768	48.3033	49.65	149.56
LHCSR	692	81.189	133.6955	83.5085	32.8945	40.2083	46.0612	53.5471	143.4929
LHCSR	693	81.2659	134.2636	74.7772	35.752	45.5049	48.2707	49.7825	148.3323
LHCSR	694	80.196	137.5986	84.0112	27.314	36.5945	48.6655	58.4132	141.1282
LHCSR	695	81.0928	138.3354	79.3404	34.9309	42.2409	52.1478	47.1777	146.5122
LHCSR	696	85.9748	133.0599	79.0391	32.1782	40.1051	51.61	50.6103	143.3661
LHCSR	697	83.1448	134.7143	83.2568	34.8402	40.3173	52.3655	52.3449	142.0597
LHCSR	698	84.2983	135.6795	76.4214	28.7367	40.6924	50.2465	55.9519	148.8963
LHCSR	699	80.8831	135.5073	88.4708	29.7974	33.2139	53.0593	56.5219	142.2542
LHCSR	700	77.667	136.8583	82.4338	29.7965	33.0459	60.6813	56.3643	144.6803
LHCSR	701	79.5035	133.8307	84.3222	27.6122	38.6483	51.5594	49.458	139.4414
LHCSR	702	84.3286	137.8011	80.3284	38.9265	37.7084	45.3476	48.718	151.5387
LHCSR	703	82.167	134.3785	78.584	30.2882	42.3455	49.4317	51.1207	148.2477
LHCSR	704	84.8323	135.4317	78.7085	34.7552	48.0751	57.5423	53.5938	150.0085
LHCSR	705	88.6623	130.9453	77.2884	34.9825	38.3634	53.0865	51.6983	154.2297
LHCSR	706	87.9199	130.8843	76.8592	29.1844	41.7206	55.5843	50.9554	143.3705
LHCSR	707	80.9591	135.4465	79.7885	38.1516	34.5755	59.3676	53.5907	145.7855
LHCSR	708	80.2829	140.7958	72.6786	38.1903	41.4799	60.5973	55.0369	150.298
LHCSR	709	84.997	138.571	80.5491	33.2796	43.4136	56.6385	46.8535	151.4083
LHCSR	710	77.4634	136.0528	77.5665	35.5282	37.2076	57.019	47.0264	146.3828
LHCSR	711	84.4709	138.9293	87.1315	33.4261	48.1676	52.9112	50.3919	141.1603
LHCSR	712	81.3179	137.1954	80.7381	39.6955	37.8804	50.6542	59.9013	146.7707
LHCSR	713	84.0571	135.7236	79.6527	35.1318	37.2506	49.6465	47.058	152.5017
LHCSR	714	83.2823	136.9996	79.6105	32.8125	40.5271	60.9441	58.503	147.5374
LHCSR	715	90.1775	132.2653	74.1363	33.957	38.666	52.9033	51.1743	148.8713
LHCSR	716	79.8112	135.6014	76.3752	38.5721	39.1228	52.8452	51.923	149.4724
LHCSR	717	83.9549	131.8987	77.8825	33.828	36.9221	58.11	53.2419	149.072
LHCSR	718	83.6828	135.0865	84.3575	30.2715	38.6833	58.3	53.9106	147.5213
LHCSR	719	85.7428	131.6308	82.016	31.5385	33.9458	49.7892	50.5335	146.9241
LHCSR	720	81.3343	138.0705	78.4245	34.8368	40.4646	51.1171	50.7328	146.6252
LHCSR	721	82.8617	134.3734	79.5646	32.9166	37.9037	50.8588	52.84	141.8513
LHCSR	722	79.2021	134.6981	75.4076	30.7756	36.4948	59.1145	57.0881	148.0576
LHCSR	723	79.2635	137.09	80.4043	33.8853	34.1803	57.9446	58.4596	151.2747
LHCSR	724	82.6643	132.0042	81.353	34.2004	31.8369	59.8589	48.4	147.3762
LHCSR	725	80.576	135.6068	82.0066	36.097	33.1958	53.0733	57.327	145.9808
LHCSR	726	85.1037	133.2559	75.2454	32.905	33.595	59.496	44.7304	148.4084
LHCSR	727	81.739	131.72	78.3165	36.4946	28.5145	58.8562	51.2008	150.3282
LHCSR	728	81.1959	134.8273	83.1171	31.0324	33.3449	61.048	57.2399	145.2104
LHCSR	729	93.4794	127.6535	80.7307	34.4932	33.1918	56.9225	52.2891	154.7913
LHCSR	730	92.2006	132.494	75.0789	39.1805	40.4812	62.8026	56.0626	152.9116
LHCSR	731	93.8997	132.5244	80.7707	34.4962	36.4932	57.5322	50.6595	152.4539
LHCSR	732	85.9546	131.4845	86.2342	32.1535	40.384	58.4712	56.9055	148.3158
LHCSR	733	85.8357	136.4505	74.9565	33.0173	38.9176	63.4309	63.7765	151.5041
LHCSR	734	85.2853	133.648	79.9713	36.3064	35.7741	57.708	60.937	149.1413
LHCSR	735	84.158	138.7762	77.8856	36.4489	29.9091	55.6448	62.7622	148.8673
LHCSR	736	82.306	134.1868	81.1902	34.6658	34.6509	58.4764	63.4099	145.3779
LHCSR	737	83.0567	135.9823	79.9817	31.9486	33.9256	53.5998	58.0854	145.3681
LHCSR	738	86.6897	128.7764	77.6374	28.6857	35.5522	56.7263	54.145	147.2297
LHCSR	739	83.7402	134.6249	76.2986	34.6186	31.825	58.1272	59.1249	150.5462
LHCSR	740	84.2486	133.1221	77.4572	30.945	34.9982	56.7602	55.1146	149.4207
LHCSR	741	85.8513	129.5758	75.9199	28.0288	42.0041	55.2979	54.7851	151.74
LHCSR	742	85.6632	140.3716	74.9881	34.1733	33.7761	56.0409	56.8451	149.42
LHCSR	743	79.9134	137.4977	78.546	34.4836	41.5681	52.0343	59.5415	149.8352
LHCSR	744	89.7053	130.3819	75.2633	35.5552	36.5307	48.8329	55.2707	156.5103
LHCSR	745	81.0594	140.8475	72.5402	40.1789	33.4351	54.9115	59.0477	154.8114
LHCSR	746	83.0761	134.0627	77.799	33.3861	33.7423	56.1567	55.7339	149.7699
LHCSR	747	84.2542	137.1918	77.177	28.8725	34.388	55.1841	53.6223	152.4587
LHCSR	748	86.8476	136.2956	81.47	33.3676	35.6778	56.5288	51.2647	150.1417
LHCSR	749	84.6506	130.7321	79.743	27.2092	38.3496	58.7268	55.7877	148.1138
LHCSR	750	85.4635	134.8672	71.596	37.1132	33.1403	57.1585	50.9519	152.3667
LHCSR	751	76.7246	131.5129	77.5043	30.2446	33.1808	61.3334	52.4173	145.8659
LHCSR	752	82.4763	132.8435	79.9144	31.0907	36.3812	60.2433	51.7619	146.7117
LHCSR	753	87.4259	134.1267	80.187	34.595	29.0206	57.1965	57.5636	152.8791
LHCSR	754	84.424	137.3819	81.5998	29.739	31.8054	57.8836	51.3976	150.153
LHCSR	755	86.3915	138.6355	72.2108	31.8043	26.4029	62.5416	52.183	153.71
LHCSR	756	84.4168	131.2613	77.987	30.946	32.6351	61.0826	50.6941	150.3651
LHCSR	757	82.7494	135.3634	75.2069	33.9759	37.3233	61.6165	53.3006	151.2514
LHCSR	758	79.0248	132.8329	70.9198	33.7682	35.7353	62.0214	58.5044	150.4706
LHCSR	759	81.5527	131.4261	71.4127	32.287	37.2312	57.0377	53.0741	145.4473
LHCSR	760	88.0204	136.1981	72.8804	35.0508	35.5557	57.8539	58.7988	149.847
LHCSR	761	89.1813	132.5124	74.2613	26.9698	39.1897	62.6844	49.8553	150.9106
LHCSR	762	81.0646	129.5373	74.3919	29.3961	35.7082	57.161	55.1047	150.785
LHCSR	763	88.1629	134.6581	70.4291	27.5068	36.4906	66.389	53.5507	160.3088
LHCSR	764	85.4958	133.6875	82.0439	25.726	38.3238	53.0492	56.041	150.6952
LHCSR	765	80.7553	129.6455	78.0188	35.859	31.1549	56.8777	56.3094	150.2081
LHCSR	766	80.5283	134.3829	68.5264	31.3303	34.9019	57.3875	62.7471	155.0651
LHCSR	767	83.9809	133.9532	77.2182	37.9002	30.7537	56.1333	49.9279	155.1613
LHCSR	768	84.0344	139.3482	73.9665	34.8777	27.3815	60.5889	60.1492	147.9818
LHCSR	769	84.9695	134.4144	75.4036	32.0882	34.2084	52.8959	54.8742	148.6948
LHCSR	770	86.9606	131.9602	75.367	32.9343	32.6662	57.8828	51.5837	153.6293
LHCSR	771	85.133	134.3035	80.8165	31.6008	27.3578	63.8581	54.0071	154.7941
LHCSR	772	83.9173	136.7708	75.5262	37.8646	30.1575	57.8627	53.1238	155.2623
LHCSR	773	82.2263	133.7686	73.6386	43.0255	26.6487	59.542	50.5984	151.579
LHCSR	774	88.3058	136.8244	83.2311	31.2435	39.2022	57.6135	53.1536	152.9023
LHCSR	775	81.219	136.8333	80.7426	27.3531	34.6554	58.7183	56.8326	145.1358
LHCSR	776	81.2415	137.5768	77.805	29.2778	33.0497	58.1304	54.4687	142.1737
LHCSR	777	80.8088	138.6342	74.733	32.3777	32.7805	58.1464	50.991	152.5761
LHCSR	778	81.066	141.1266	70.2843	32.7261	30.4239	58.4129	53.7141	149.0091
LHCSR	779	83.6374	138.0007	79.4367	35.4181	28.2735	61.1096	54.6055	155.2581
LHCSR	780	83.1643	135.0976	74.786	38.7033	35.4262	62.3154	50.4305	154.4148
LHCSR	781	84.396	135.5882	71.0134	30.9286	34.8436	64.129	53.595	155.4363
LHCSR	782	81.5575	134.6895	75.2191	37.626	33.5942	57.9766	54.7805	150.474
LHCSR	783	86.858	135.8186	74.6783	33.3459	32.4789	60.8787	51.7321	152.8244
LHCSR	784	84.164	134.2267	72.2641	38.0231	36.3702	58.9216	56.5229	154.3587
LHCSR	785	85.2517	133.7094	70.5371	35.9824	36.0828	62.8196	47.5016	154.7748
LHCSR	786	84.6514	140.2826	78.3058	30.149	39.0155	56.676	59.0342	147.9044
LHCSR	787	89.2347	133.176	78.1863	34.4558	35.9842	55.6374	58.0438	151.9224
LHCSR	788	86.7396	133.9264	80.1755	30.0916	37.657	56.969	50.1668	146.8744
LHCSR	789	82.614	134.985	77.0166	35.7673	34.5559	55.6864	54.2854	148.4315
LHCSR	790	84.7381	136.3917	73.3865	35.2471	41.4726	55.2032	52.389	152.5443
LHCSR	791	75.9066	139.2435	77.3545	33.2681	45.3483	56.2347	58.9052	150.6863
LHCSR	792	86.5791	140.1956	80.5421	30.5755	42.0442	54.6599	56.6502	150.1792
LHCSR	793	84.8319	133.9347	76.44	34.4617	37.8679	60.7818	53.746	150.9823
LHCSR	794	88.173	127.6975	75.6664	30.7439	41.6276	56.2465	54.612	153.0549
LHCSR	795	89.4846	128.5053	76.5909	31.5972	42.8475	58.9039	55.7764	153.0571
LHCSR	796	85.467	136.1132	80.8079	37.5233	37.9746	57.0843	60.2936	154.4836
LHCSR	797	80.1373	137.959	80.4002	27.0873	35.6157	55.2655	56.5613	148.7479
LHCSR	798	83.9897	135.3069	76.5153	35.1091	33.8451	57.0941	60.5971	148.0612
LHCSR	799	86.4921	135.0655	81.6093	32.7463	36.1226	55.8148	58.8799	147.6042
LHCSR	800	76.2132	136.2479	77.165	35.691	41.4088	61.4609	56.0034	148.0981
LHCSR	801	87.9667	132.5525	81.9761	32.8472	46.4214	54.2558	58.2714	150.9028
LHCSR	802	83.3567	138.7765	78.731	29.7731	44.0642	61.8122	59.4702	145.3685
LHCSR	803	74.8892	138.4209	80.5765	33.9342	50.2406	56.4577	63.9902	147.8164
LHCSR	804	85.3977	132.654	74.6851	32.7532	45.2336	60.548	60.7022	154.4996
LHCSR	805	80.7591	132.9396	80.6215	30.261	43.6637	56.4622	58.8409	146.1208
LHCSR	806	78.9759	135.6369	75.3962	35.8556	40.3874	57.0514	60.0614	154.9501
LHCSR	807	75.627	145.6654	76.9654	33.2784	45.1902	53.1906	64.5061	145.4337
LHCSR	808	82.5588	132.9426	76.6612	39.0487	36.8809	52.9934	59.4487	151.6885
LHCSR	809	82.0253	130.8355	77.9096	38.3402	36.0821	46.9632	60.5605	149.4821
LHCSR	810	79.5765	131.8155	78.9485	32.8055	36.1089	55.3895	62.8469	149.6578
LHCSR	811	80.3154	135.8922	79.5201	32.1173	42.6376	51.3671	62.1535	148.4296
LHCSR	812	78.3753	135.3292	76.8774	33.2266	43.4656	55.5576	63.5271	149.8582
LHCSR	813	78.9112	138.1803	80.4207	35.1747	33.7739	57.9314	62.253	150.7693
LHCSR	814	80.3294	134.7785	78.642	34.152	40.5109	53.3239	57.2828	148.1455
LHCSR	815	82.1716	139.1847	80.2191	35.1566	40.8927	54.0717	59.8236	149.9779
LHCSR	816	84.075	132.6881	80.1812	31.2582	39.2736	50.8561	63.1604	150.0133
LHCSR	817	81.9277	132.5153	81.9301	31.123	44.1587	51.6817	60.3012	149.0302
LHCSR	818	74.9419	133.5432	78.8952	33.0787	39.3345	55.4467	61.7412	146.4474
LHCSR	819	79.7027	136.1973	80.3856	33.5347	43.3873	52.4544	59.9641	148.015
LHCSR	820	82.8337	137.6269	81.2565	37.3677	38.4908	54.6352	63.5628	151.5708
LHCSR	821	81.7072	135.2718	77.77	34.5998	38.6475	52.6012	58.4457	154.045
LHCSR	822	80.4559	135.9859	72.6457	35.5801	32.7406	55.7415	60.9011	149.9427
LHCSR	823	77.8608	135.8409	78.6315	30.0306	34.9021	57.6137	71.6955	145.5577
LHCSR	824	76.1148	141.3905	81.2965	33.3634	30.3859	58.0773	71.746	146.0559
LHCSR	825	73.3135	144.2647	78.8444	34.0977	40.7169	56.0697	64.1377	142.5558
LHCSR	826	77.9841	139.2092	75.3226	36.2139	29.1645	57.4629	66.8477	149.0045
LHCSR	827	77.1058	139.3751	79.018	31.3651	39.4929	55.0935	63.5837	150.7071
LHCSR	828	74.211	135.4912	76.7753	31.7909	40.8488	53.6604	66.7505	151.3945
LHCSR	829	77.3117	134.4991	79.0097	24.9838	46.811	51.3023	67.8194	144.3539
LHCSR	830	81.0865	133.704	73.1577	38.9392	33.8513	51.6672	69.7034	153.0846
LHCSR	831	76.2039	132.6885	83.0397	29.3739	39.0131	54.9717	60.1891	147.3642
LHCSR	832	72.775	140.2253	75.9118	36.8354	37.6441	64.483	63.8417	148.7816
LHCSR	833	75.8455	139.5929	78.468	28.4773	34.3136	58.2981	67.0357	146.6959
LHCSR	834	76.4959	136.1657	77.2488	34.9933	36.5362	59.4858	67.1171	149.4851
LHCSR	835	75.4314	136.605	75.6829	32.0738	44.9489	58.0038	70.4365	150.5104
LHCSR	836	80.7491	131.9356	76.3148	28.7469	39.8485	59.5052	59.1893	150.5203
LHCSR	837	73.0958	134.4314	70.6474	34.2056	33.5595	66.1719	63.0125	143.4274
LHCSR	838	78.8021	133.5989	78.7513	31.5858	34.4722	59.4032	61.6326	152.7974
LHCSR	839	75.2287	133.9791	74.362	28.9227	46.4305	52.6579	70.6294	149.4412
LHCSR	840	73.233	128.2485	73.1536	35.0448	31.92	58.3188	65.1581	151.8479
LHCSR	841	72.5903	134.151	72.1455	31.1523	39.0858	56.1376	63.6951	146.5562
LHCSR	842	76.7031	134.2801	74.3827	33.4398	36.9392	52.4747	59.0328	145.0626
LHCSR	843	80.4863	129.7611	74.1356	33.3169	32.1005	61.2372	61.017	145.3542
LHCSR	844	77.7897	133.677	76.5249	34.9743	27.1984	56.8827	66.2172	147.6458
LHCSR	845	74.7703	129.2447	75.3763	30.5095	38.221	56.7559	67.3272	149.4581
LHCSR	846	81.5149	131.9729	76.7806	29.5877	43.3535	59.0359	64.0451	148.7982
LHCSR	847	78.0011	134.3332	76.4163	31.6988	29.2433	62.019	69.1823	149.8008
LHCSR	848	81.9847	138.154	74.4243	35.5452	33.8927	53.6081	66.6029	153.6143
LHCSR	849	82.671	132.9616	80.6974	30.975	34.3251	58.7874	67.6771	151.7697
LHCSR	850	77.2449	135.7911	69.7691	30.6652	32.2308	58.8537	70.5271	149.5199
LHCSR	851	78.692	141.2815	75.8206	38.2989	37.0823	47.8386	69.4204	154.6636
LHCSR	852	82.2308	129.4626	69.5647	35.6025	38.0074	61.1074	66.6619	158.6829
LHCSR	853	75.6636	141.0873	81.724	36.4343	33.6338	53.6396	67.8975	150.0091
LHCSR	854	79.8354	138.7783	83.25	31.751	32.5574	56.0861	71.3081	146.5772
LHCSR	855	84.0336	135.4619	80.3748	32.5685	36.8342	57.0621	67.4533	150.249
LHCSR	856	78.789	132.9937	77.6911	36.4895	34.3174	57.3637	66.6062	148.8143
LHCSR	857	78.6051	129.9855	73.2849	32.299	37.3325	59.3525	67.0899	149.7021
LHCSR	858	77.385	132.075	77.0566	30.7973	34.3333	62.6221	65.6545	149.7513
LHCSR	859	84.0241	134.0913	77.1894	31.2421	34.2082	63.8481	60.1497	149.6585
LHCSR	860	77.8276	135.9828	80.1616	34.7807	31.8442	55.4267	70.4329	150.2732
LHCSR	861	81.8953	136.6968	77.45	35.1205	37.8883	58.6641	69.6113	152.7456
LHCSR	862	78.9838	132.017	81.7431	32.3513	37.5054	55.6232	65.6727	151.1738
LHCSR	863	80.1045	135.8673	80.2104	30.1287	36.1894	51.8065	67.2564	144.7798
LHCSR	864	83.1298	134.9716	76.6224	33.3446	31.7897	58.533	67.7311	150.0585
LHCSR	865	76.5322	138.742	76.2573	34.6113	33.4494	51.6447	67.3055	142.4491
LHCSR	866	81.1061	133.3854	79.7036	25.7976	40.5872	51.8255	65.4054	146.0285
LHCSR	867	81.2039	130.9162	77.1642	35.1819	33.9284	59.0119	59.4035	149.3179
LHCSR	868	76.1909	133.0067	74.7239	30.7525	38.3929	53.219	61.7949	144.9644
LHCSR	869	75.2732	138.7466	75.9935	39.1884	36.1657	61.49	68.1095	151.6186
LHCSR	870	80.3862	137.3066	65.7546	37.6367	29.8353	59.2917	60.8375	151.4477
LHCSR	871	78.1921	134.7767	81.0582	28.1943	35.2621	57.7749	68.8038	149.543
LHCSR	872	80.9326	138.2658	80.4097	29.6324	38.2124	59.7946	62.4967	149.8626
LHCSR	873	73.8127	136.9205	75.3035	33.0911	37.3343	57.6091	69.5415	146.1261
LHCSR	874	75.5643	136.0781	70.5838	32.3886	41.2987	55.5333	61.783	147.7628
LHCSR	875	72.9015	139.846	76.4299	34.5488	38.4399	54.3947	68.3123	150.0169
LHCSR	876	79.3399	138.3984	72.9726	33.2633	39.627	52.3934	65.9807	148.3671
LHCSR	877	77.1998	134.0276	77.2936	28.7392	34.5908	61.5974	58.9063	146.104
LHCSR	878	81.9739	137.4689	78.2667	37.6911	37.1385	54.4032	58.3415	154.7198
LHCSR	879	83.0059	131.595	69.3178	42.5186	39.3069	55.8398	65.3815	158.1504
LHCSR	880	73.5977	134.2937	74.3846	27.7493	41.3542	55.0742	67.4478	145.9944
LHCSR	881	77.4239	135.9456	72.3056	25.9837	44.4897	49.0735	67.8446	146.0456
LHCSR	882	75.9053	131.7457	78.0225	32.9193	45.1607	50.8582	57.4111	145.9953
LHCSR	883	71.9081	137.2313	76.7943	29.5277	39.6978	54.8099	70.5304	143.5616
LHCSR	884	75.1344	133.7482	78.3141	25.9669	44.1294	53.0041	72.3788	142.7778
LHCSR	885	78.1772	134.2678	75.742	31.7679	39.8653	58.9861	63.7194	151.1899
LHCSR	886	80.3432	135.6897	76.3725	31.7185	32.4702	57.8543	63.7403	151.8708
LHCSR	887	79.398	134.448	75.9163	29.8619	40.5497	48.5829	64.7525	148.206
LHCSR	888	80.7552	132.9054	72.5291	33.2107	39.0831	52.3691	61.1157	153.018
LHCSR	889	83.3568	138.208	71.2653	31.5714	37.6405	52.0228	59.5478	147.4949
LHCSR	890	74.8439	136.8055	70.1913	36.4686	35.3775	56.9045	69.5028	151.4934
LHCSR	891	78.2523	134.4437	83.7884	27.4823	37.7867	51.055	64.9374	142.6641
LHCSR	892	80.8759	135.4113	72.4232	26.4009	40.6477	55.3353	69.271	146.0423
LHCSR	893	80.1197	133.8101	75.874	26.3428	38.817	54.5393	67.6451	147.6487
LHCSR	894	80.4371	134.3535	78.412	32.9817	35.9067	50.7336	61.7885	145.6704
LHCSR	895	82.1706	133.1194	78.7941	26.4376	42.9327	50.653	62.0575	151.56
LHCSR	896	80.1642	132.4663	74.1051	29.8731	38.1797	48.5406	61.3546	147.6738
LHCSR	897	77.7624	133.9013	75.0629	34.6943	36.9769	44.5373	64.5161	150.1663
LHCSR	898	80.0437	135.3313	83.6325	29.2822	39.9366	46.4674	67.5006	144.3334
LHCSR	899	78.5162	132.9353	87.933	31.1082	38.5315	49.2567	74.4775	145.7333
LHCSR	900	76.2102	134.8795	79.9759	27.7611	44.5835	43.5085	71.6145	147.8569
LHCSR	901	75.9625	136.3432	79.4785	34.9355	42.8748	53.6789	70.0445	150.3508
LHCSR	902	72.3983	136.0121	86.0016	31.7825	32.4291	58.537	70.1566	146.7394
LHCSR	903	75.7916	137.227	81.9306	28.486	36.051	54.5996	68.4865	146.5085
LHCSR	904	72.6277	141.7527	76.1804	30.8731	38.9953	56.6325	73.2613	147.7296
LHCSR	905	75.2777	141.1888	83.0693	30.2868	31.9185	59.2888	68.0722	149.2933
LHCSR	906	78.5308	140.9085	82.2035	26.6632	41.4972	54.7756	69.7781	146.2148
LHCSR	907	71.5948	139.0556	87.4157	32.1299	35.5161	57.404	68.8122	144.9479
LHCSR	908	83.2631	132.765	79.5625	35.146	42.0846	54.9805	72.1803	149.797
LHCSR	909	75.9696	137.7675	79.4159	29.4484	44.3927	52.6764	64.9496	148.0691
LHCSR	910	76.5279	130.6709	80.838	32.5008	31.8033	57.9464	68.6311	149.5262
LHCSR	911	70.3832	134.7786	75.1046	33.3134	34.9095	54.507	65.6612	146.4869
LHCSR	912	77.8163	141.2057	78.3853	29.9974	43.5167	53.4911	72.4799	147.4612
LHCSR	913	81.2971	136.013	78.1092	33.3321	39.9382	54.7023	70.4398	150.0792
LHCSR	914	92.8217	133.0846	79.684	30.5828	37.4733	52.3781	65.3583	156.692
LHCSR	915	82.0725	131.9912	78.2287	29.3021	39.2774	54.5365	63.5874	150.4171
LHCSR	916	78.8208	130.437	72.2774	35.216	38.3331	55.2184	63.5076	150.5549
LHCSR	917	78.6726	141.8977	76.406	32.7887	32.3202	59.5928	77.3466	152.5135
LHCSR	918	78.5896	138.7673	76.3235	27.5799	48.0293	51.2997	73.4447	154.4058
LHCSR	919	75.9073	137.4057	76.3814	33.7866	39.4962	52.3635	72.1202	149.5171
LHCSR	920	83.2321	136.1991	79.8648	35.06	35.0814	53.8856	71.8904	153.6807
LHCSR	921	82.1259	127.8332	83.3889	25.7552	36.5201	55.7918	64.6028	154.9356
LHCSR	922	77.7123	137.7681	74.3876	31.4273	40.3806	63.598	70.5679	150.1926
LHCSR	923	78.8398	140.1209	76.2738	27.8317	37.002	55.3068	71.6354	146.8172
LHCSR	924	74.4665	140.328	78.0688	29.8714	36.9339	59.9562	72.002	145.8275
LHCSR	925	77.3852	134.9011	70.6817	32.7036	36.8219	58.7831	67.829	147.278
LHCSR	926	76.0446	134.4183	79.3993	27.6102	44.3263	57.7646	71.1845	145.9
LHCSR	927	78.2015	135.9206	80.8493	29.5398	35.4513	59.6701	74.1175	154.2297
LHCSR	928	85.3577	133.2474	77.1744	38.1503	31.8992	60.9959	63.8062	152.2869
LHCSR	929	81.0256	133.3332	78.9749	31.2204	32.1854	58.336	67.8085	148.2542
LHCSR	930	74.9971	132.4762	81.0285	28.0174	42.0523	55.116	68.926	147.0412
LHCSR	931	73.3776	132.8146	82.0089	30.2082	39.5629	57.0876	72.5299	146.7525
LHCSR	932	76.1881	138.6525	82.2811	30.9615	38.7608	57.2455	66.1582	147.0783
LHCSR	933	73.4149	138.5464	71.9582	34.4457	40.7301	50.9833	62.2766	150.7361
LHCSR	934	74.8634	132.7117	75.7177	29.5154	39.5624	53.5512	68.8308	146.2453
LHCSR	935	76.0944	139.4566	75.3669	28.9298	38.0714	60.4248	66.4783	150.5799
LHCSR	936	79.0173	134.9741	77.0747	32.7849	46.7271	52.5486	59.4534	151.7454
LHCSR	937	73.9405	132.0329	75.2724	35.8225	37.6065	59.4343	65.0194	147.8132
LHCSR	938	78.3183	135.4444	78.6734	27.1765	39.9539	56.0846	68.9536	148.5026
LHCSR	939	78.1257	135.1404	76.6044	34.0592	36.8633	54.9814	65.5863	151.1877
LHCSR	940	73.396	139.7985	74.1959	30.973	42.525	58.0532	68.3042	147.8924
LHCSR	941	75.0306	142.5897	74.298	30.9918	40.4373	56.492	75.1862	145.0348
LHCSR	942	79.9966	132.3981	77.7269	25.5033	43.7059	52.8464	67.6019	145.035
LHCSR	943	76.7378	139.6838	81.6437	29.6069	43.3667	58.1228	66.9178	146.5425
LHCSR	944	71.8204	134.9553	74.6752	36.37	38.0331	59.776	75.5216	148.2856
LHCSR	945	74.4596	140.0708	81.7036	30.1907	38.1758	58.531	72.1067	146.5458
LHCSR	946	71.8261	134.8462	83.0228	30.0247	40.8126	58.5759	67.8722	144.2012
LHCSR	947	72.3351	139.7594	77.7669	31.0757	39.4203	58.7591	69.244	149.9071
LHCSR	948	68.7072	133.1177	75.3059	29.3851	44.6701	57.9767	64.3959	145.7275
LHCSR	949	74.0951	134.9325	78.9852	27.7067	40.0377	56.7264	65.6723	151.6671
LHCSR	950	76.0321	134.3256	75.5335	34.9479	36.761	58.172	65.8085	151.2503
LHCSR	951	71.1646	130.575	79.0925	27.3251	37.1628	60.7488	66.4584	147.2951
LHCSR	952	67.5039	140.5649	79.0181	27.681	45.1358	54.0337	67.3519	139.3727
LHCSR	953	79.4679	133.94	79.2623	28.8537	41.0639	59.8982	65.9199	149.046
LHCSR	954	78.4193	142.3844	81.9391	24.6833	43.2807	56.4124	64.4021	145.7885
LHCSR	955	73.4927	133.5289	73.2533	33.8312	43.9409	61.2982	60.1257	148.1604
LHCSR	956	73.7163	138.9455	77.4926	30.7779	45.1297	53.8274	67.2477	147.2913
LHCSR	957	72.23	136.5341	78.5726	29.5967	44.3957	54.5116	69.0007	146.57
LHCSR	958	74.3717	134.7493	78.618	30.2363	38.1302	52.9916	63.6586	148.9071
LHCSR	959	77.652	133.1581	77.3356	29.848	35.2745	52.5215	64.6276	144.9792
LHCSR	960	70.8248	138.9353	78.4748	32.3692	33.4779	56.3694	72.9533	143.9099
LHCSR	961	76.7689	135.093	84.4946	35.5859	43.0569	52.7341	71.0477	145.2452
LHCSR	962	81.6213	136.7108	79.2843	35.5685	35.963	50.4899	70.9302	150.1851
LHCSR	963	71.7502	139.0062	69.9292	35.04	43.2966	55.2055	69.215	151.3429
LHCSR	964	73.3656	138.3012	78.993	31.9019	44.9127	54.2058	74.2002	147.8316
LHCSR	965	75.5649	138.975	77.4331	36.8986	40.6351	60.5851	66.9587	147.9715
LHCSR	966	78.2119	137.4194	83.4107	32.3835	43.0831	54.1594	72.3813	141.6043
LHCSR	967	84.8864	132.9617	81.7831	33.7871	34.8621	56.0802	68.672	147.3396
LHCSR	968	79.9963	136.5627	82.4698	31.8903	33.8339	56.5193	73.2918	147.8404
LHCSR	969	83.0505	136.2242	77.7222	30.0685	34.9344	61.8905	73.0553	150.6239
LHCSR	970	74.7235	138.7075	77.6446	29.7566	41.0458	53.8924	66.4265	149.2411
LHCSR	971	78.8887	134.6489	75.0741	34.6759	41.9567	56.94	68.6787	151.4863
LHCSR	972	82.5712	140.9504	79.0735	29.7375	39.2334	52.1081	72.8168	147.5026
LHCSR	973	82.0894	141.8992	79.1997	31.2672	33.8255	55.6017	62.3879	144.7678
LHCSR	974	79.8732	139.0361	79.7436	32.5318	33.986	52.6895	66.148	150.0531
LHCSR	975	80.1069	138.0079	77.7002	27.6271	43.4982	53.9233	70.1487	148.8572
LHCSR	976	79.6155	140.9472	82.8142	31.2554	40.6799	52.2739	65.5268	143.5662
LHCSR	977	78.3548	135.5439	69.586	33.639	36.2362	55.9138	65.7533	153.169
LHCSR	978	80.3601	140.4664	77.3967	32.9602	37.398	55.6063	68.6789	147.3407
LHCSR	979	76.2782	140.1583	74.2561	33.3619	36.8323	54.5158	74.6431	151.2409
LHCSR	980	77.3236	134.3767	79.8892	32.4273	38.8796	52.6047	71.2013	144.9156
LHCSR	981	76.5179	139.6605	72.8721	35.9354	33.1397	55.6617	65.6547	149.5592
LHCSR	982	82.6874	139.6693	78.6612	27.9153	48.288	56.7598	62.5475	147.9051
LHCSR	983	83.2038	132.8083	75.9613	33.8279	35.9598	60.5003	67.5341	149.2314
LHCSR	984	81.1304	134.873	75.5218	35.0326	41.3497	59.7053	69.3909	155.3092
LHCSR	985	83.8248	132.8923	80.1257	31.0768	39.2801	53.446	62.7777	146.2754
LHCSR	986	80.0201	136.2984	83.4172	27.7781	37.0807	52.5296	65.7963	140.6429
LHCSR	987	76.5898	139.5732	74.6533	32.9893	33.8171	58.7083	68.5798	152.3739
LHCSR	988	77.3192	134.1365	74.9054	39.9698	34.568	57.6322	63.5555	155.9972
LHCSR	989	77.1747	134.9453	79.447	30.6602	46.5151	54.1607	68.8669	147.4128
LHCSR	990	71.5824	137.5644	79.055	26.6913	38.4916	59.6985	73.6082	145.2808
LHCSR	991	76.1534	137.987	74.3258	31.6976	41.3459	54.9646	61.6298	145.8862
LHCSR	992	74.608	136.1255	76.3153	27.4095	41.25	59.0196	69.1057	151.3785
LHCSR	993	73.6238	134.0874	79.8324	25.5234	44.2436	56.5995	64.7056	144.46
LHCSR	994	70.6254	139.2234	82.8835	25.1728	44.2128	57.7267	69.691	142.8769
LHCSR	995	77.3933	136.1138	79.8488	34.8011	35.0394	53.8564	64.6176	152.8152
LHCSR	996	80.4773	138.7699	81.2225	30.708	36.0111	57.1278	67.9263	145.5413
LHCSR	997	80.4066	136.2994	83.3886	31.5614	39.0565	52.6032	69.533	151.505
LHCSR	998	77.1895	133.1163	79.9384	32.82	34.4241	54.3796	68.1302	148.4888
LHCSR	999	81.0749	134.1084	78.6681	34.3679	32.5982	51.7679	61.4167	153.157
LHCSR	1000	76.9855	134.5398	82.5311	28.8806	38.0542	54.3129	71.3837	149.5391
LHCSR	1001	77.7317	135.7863	79.7627	31.7658	34.582	52.8321	67.6867	155.765
LHCSR	1002	75.3206	134.6173	80.0332	34.9999	32.1348	60.4218	68.52	151.6287
LHCSR	1003	83.7803	138.5273	82.4354	34.4041	34.1528	56.3497	65.3993	149.2619
LHCSR	1004	81.2335	138.3256	80.3509	29.3514	32.7192	56.4402	65.9225	145.9019
LHCSR	1005	81.0779	137.9018	81.5927	33.7021	34.2782	55.0786	63.6242	150.5411
LHCSR	1006	76.6268	136.7146	81.0033	31.1224	31.9434	56.8112	68.8902	143.5249
LHCSR	1007	78.3104	135.5872	80.1997	29.6458	27.7797	61.1102	61.4694	146.9702
LHCSR	1008	71.5593	136.9628	78.7527	27.3477	43.1659	56.8823	62.62	145.702
LHCSR	1009	81.0423	136.4982	74.8367	35.2472	34.8666	53.7048	62.4692	156.2087
LHCSR	1010	77.3831	134.9622	81.0198	31.5039	38.4839	54.4476	64.4147	149.592
LHCSR	1011	85.9878	137.3593	66.4127	40.756	34.3938	57.4769	67.9552	158.6738
LHCSR	1012	73.8581	133.889	80.973	33.4827	32.4517	54.8257	66.1773	143.1547
LHCSR	1013	90.1801	134.874	72.0592	32.8354	37.6609	56.6393	72.7252	154.2131
LHCSR	1014	82.4222	134.3548	77.2014	31.6711	39.5284	55.3395	80.2839	148.8466
LHCSR	1015	78.325	136.3289	74.267	32.1766	34.2263	60.9103	72.6076	152.3019
LHCSR	1016	79.0597	132.7141	72.3046	32.9663	40.0557	56.0048	77.7195	148.0447
LHCSR	1017	79.3373	133.6633	77.1157	34.2129	34.4153	57.6624	71.3656	148.4789
LHCSR	1018	71.5763	139.5933	74.5847	35.5445	38.2253	63.5734	81.5594	151.3209
LHCSR	1019	78.4948	136.0067	74.6592	33.1211	33.0672	61.1963	73.6188	150.8779
LHCSR	1020	75.5201	130.8136	80.7485	31.0959	37.4394	57.3284	74.8571	149.8136
LHCSR	1021	76.9043	132.9886	74.5009	30.382	43.8731	60.9729	71.7427	148.5993
LHCSR	1022	81.6334	138.2676	76.6486	31.9917	39.1364	58.6407	78.1824	148.5409
LHCSR	1023	79.0505	139.4651	82.9795	25.6461	39.2081	57.5236	73.4142	144.8665
LHCSR	1024	73.4749	135.8262	72.5108	34.3212	32.9826	55.4637	72.6938	152.1618
LHCSR	1025	79.851	137.2098	81.9929	34.0071	35.956	54.4584	83.4476	152.6164
LHCSR	1026	78.5901	129.1719	79.307	33.7403	34.5923	56.4145	74.6982	150.7527
LHCSR	1027	75.4747	137.2072	74.8428	31.9687	33.6809	59.2017	78.4937	142.5994
LHCSR	1028	71.6539	137.1927	77.2116	28.6908	41.2936	50.5754	73.9544	147.2833
LHCSR	1029	72.909	138.9205	79.2175	27.6147	39.984	52.3026	75.3761	145.077
LHCSR	1030	79.4336	133.1538	79.1103	31.6338	33.962	56.3861	69.5177	146.7922
LHCSR	1031	73.6952	141.8989	81.8831	29.336	38.1845	63.3143	71.8719	143.3918
LHCSR	1032	73.7475	140.3869	75.7453	36.7096	35.5546	54.3918	74.934	149.5783
LHCSR	1033	78.6131	140.4803	71.836	30.4216	34.2974	58.8158	75.8916	146.7485
LHCSR	1034	75.9503	138.9509	77.1099	36.4269	35.3065	54.1427	74.774	147.7693
LHCSR	1035	82.8793	137.6078	80.2503	29.7421	35.2991	50.3296	77.3374	148.414
LHCSR	1036	80.9834	131.5357	78.2162	23.0592	46.1623	51.8217	73.1985	142.2222
LHCSR	1037	81.9754	132.6989	81.2577	36.7307	35.3541	53.2449	73.5836	152.2432
LHCSR	1038	83.5538	132.4503	77.9171	34.2891	38.5147	49.7671	73.211	155.1469
LHCSR	1039	85.0185	130.1453	81.3768	32.0624	35.3531	54.5443	63.1278	151.8311
LHCSR	1040	78.7382	135.9394	82.9181	27.7388	38.5193	51.8027	70.2627	144.9395
LHCSR	1041	80.1928	137.6776	80.0233	32.5561	35.5302	54.0483	66.7049	146.6717
LHCSR	1042	78.3801	137.1429	75.4741	32.752	34.4374	48.8699	70.2369	149.4944
LHCSR	1043	73.9427	144.5434	75.1157	27.2845	40.1652	55.68	78.0522	148.1123
LHCSR	1044	74.9522	136.8853	81.7168	30.1022	43.1471	48.3399	78.3941	140.5308
LHCSR	1045	81.1347	136.3272	79.5309	30.7901	37.3921	56.3448	71.8881	149.9324
LHCSR	1046	80.8926	135.1644	76.4292	33.0024	31.2994	59.8326	70.2941	147.3888
LHCSR	1047	80.8023	138.6636	73.8244	31.3349	37.7931	57.1942	72.4692	149.9778
LHCSR	1048	81.6098	129.8228	79.7687	35.1666	37.7448	51.4849	73.7356	150.4761
LHCSR	1049	83.2584	137.3559	83.0658	28.3427	39.129	53.5322	73.9206	151.7313
LHCSR	1050	80.5871	135.8141	79.9154	32.6709	32.1668	59.6608	68.8444	146.9719
LHCSR	1051	78.1932	133.9168	78.9945	35.3588	37.1571	55.8172	71.3288	146.6105
LHCSR	1052	86.3309	134.8418	77.7473	29.1833	37.3837	57.7984	61.0554	156.7873
LHCSR	1053	77.5789	138.159	77.7262	31.0922	39.0053	59.0916	69.1914	151.9242
LHCSR	1054	78.7397	136.3026	77.4162	31.4764	39.8846	56.7911	67.8535	148.7147
LHCSR	1055	81.8444	137.7326	72.5479	32.4854	37.7139	50.8612	69.7699	154.8206
LHCSR	1056	83.0591	132.915	81.6992	30.9872	34.9476	55.4616	62.3996	149.795
LHCSR	1057	76.7002	135.889	81.4081	23.8358	41.6813	54.1363	72.54	148.0755
LHCSR	1058	75.4851	135.4278	77.4012	28.42	37.7316	58.3521	62.8489	148.3265
LHCSR	1059	78.2799	137.8555	83.4005	25.7075	40.526	58.6783	70.2579	148.4309
LHCSR	1060	83.8967	135.2657	80.9589	28.6001	33.7895	50.9541	64.2076	147.1194
LHCSR	1061	74.8873	141.7889	80.3475	33.4208	30.2708	57.0159	71.7718	146.7989
LHCSR	1062	75.3506	135.2814	84.5914	28.8786	33.5468	62.2918	61.6094	143.0484
LHCSR	1063	76.7386	138.1501	83.1789	24.8521	37.3718	61.7635	71.3561	143.8175
LHCSR	1064	80.8679	135.5582	84.0126	29.203	38.9938	53.7189	62.8296	148.5104
LHCSR	1065	77.4039	132.8936	75.7984	34.0432	37.5235	56.3659	67.33	152.7047
LHCSR	1066	81.9573	136.8855	79.4847	31.4904	42.7052	55.7987	69.0961	154.6426
LHCSR	1067	78.478	135.6797	77.3511	31.9045	40.0995	57.7448	69.1451	150.7304
LHCSR	1068	78.3818	140.9121	79.2516	32.1938	39.6516	56.3491	65.7725	148.3344
LHCSR	1069	90.3839	134.1831	77.112	35.3471	41.4121	56.1367	63.7471	152.7124
LHCSR	1070	80.9739	136.9902	78.5235	33.6529	41.9952	50.2226	67.3789	146.2491
LHCSR	1071	83.5209	135.8307	77.9363	32.9755	42.7091	51.5204	62.6688	149.84
LHCSR	1072	75.0572	137.7954	80.473	32.8125	41.3642	51.8191	66.1235	146.9912
LHCSR	1073	78.689	138.6477	75.8262	34.2539	43.057	57.4845	68.5204	149.368
LHCSR	1074	84.1188	131.1436	79.4405	31.2077	41.4645	52.0139	67.2238	152.8324
LHCSR	1075	83.9298	137.6096	75.382	33.9726	34.3372	54.3739	68.0135	156.4701
LHCSR	1076	76.7773	140.3369	78.1115	32.1298	36.4569	52.2227	69.5989	145.1361
LHCSR	1077	75.3376	138.9128	69.6907	29.2891	41.1612	48.7694	66.6683	147.3212
LHCSR	1078	77.1766	139.5001	73.4514	32.4093	35.298	54.0014	70.2084	147.4775
LHCSR	1079	84.7137	140.3852	73.5336	32.3474	33.7184	56.4757	69.7745	153.8144
LHCSR	1080	82.254	133.6543	79.881	33.9717	38.5964	48.3601	67.1295	151.594
LHCSR	1081	76.75	142.0788	80.5275	29.076	43.3547	51.5702	72.9395	140.9056
LHCSR	1082	79.332	136.1169	78.7677	31.2993	37.7665	52.755	69.8623	145.8303
LHCSR	1083	75.0079	138.4897	81.6329	32.4788	38.5349	52.9272	70.0598	142.0484
LHCSR	1084	79.5005	132.2314	80.5945	29.5369	37.9659	57.2613	68.0936	146.7814
LHCSR	1085	83.9002	137.9582	81.4667	31.7928	35.974	51.3891	60.6469	150.2
LHCSR	1086	80.0632	136.1128	80.2139	28.029	41.4934	51.4831	65.7011	154.4985
LHCSR	1087	79.1836	135.6022	79.098	31.8075	35.1797	50.8404	65.2611	148.4724
LHCSR	1088	82.7996	135.859	78.1036	35.2316	37.1067	56.5405	63.6836	156.32
LHCSR	1089	79.6322	132.2692	75.1201	32.263	39.042	54.5785	64.77	150.0978
LHCSR	1090	81.4966	130.1833	79.0609	36.2291	39.1205	55.9293	63.6847	146.2094
LHCSR	1091	82.4311	131.2558	76.6762	32.4917	35.1876	48.4047	66.9299	147.3395
LHCSR	1092	82.5233	134.6831	83.039	31.0817	40.3878	53.3784	63.2617	152.6815
LHCSR	1093	81.7755	134.3753	72.0871	34.0476	35.839	61.6333	64.1656	151.2895
LHCSR	1094	83.0544	137.0342	78.1816	31.6064	40.2014	52.3295	61.3222	149.3122
LHCSR	1095	78.1572	137.6312	83.0282	26.5452	33.7833	52.1355	61.9516	144.3626
LHCSR	1096	77.4115	129.1687	77.3593	33.5038	34.5153	53.7836	57.0157	148.1621
LHCSR	1097	80.898	134.9585	79.8971	33.8387	33.3838	53.758	65.363	148.5493
LHCSR	1098	83.5339	134.3027	80.5569	35.8402	34.7531	56.613	64.5411	153.4795
LHCSR	1099	79.2664	141.3694	78.1419	29.8746	36.1815	59.4475	67.6136	147.5109
LHCSR	1100	78.2054	140.0654	76.0431	38.147	37.3599	51.6318	65.0215	150.6541
LHCSR	1101	83.2857	136.9071	76.4602	36.9847	37.8672	52.0924	59.0933	154.3048
LHCSR	1102	83.8886	135.7825	75.8523	36.9856	33.877	56.2139	66.1251	157.4519
LHCSR	1103	85.5678	132.8607	83.7159	36.3672	31.8617	50.3877	58.4773	154.5337
LHCSR	1104	82.5861	136.2938	79.1276	33.1604	46.2329	49.7852	66.7398	150.1135
LHCSR	1105	80.2532	144.5049	74.8209	40.9795	34.9138	58.9062	64.0231	155.6213
LHCSR	1106	83.0219	140.7613	82.0551	34.7459	37.3025	48.2816	60.4111	156.1995
LHCSR	1107	76.3193	135.4318	83.0292	32.5786	38.0277	51.5992	66.0913	148.2139
LHCSR	1108	80.9886	142.249	78.906	34.1742	39.3925	49.0189	67.2527	154.3459
LHCSR	1109	80.872	135.3405	83.3658	36.0612	33.9852	49.0137	59.2766	152.9866
LHCSR	1110	79.8948	138.7417	80.5212	36.5953	30.9356	51.4683	61.0228	149.8939
LHCSR	1111	78.4274	129.8221	76.9645	28.5906	38.0039	58.9417	55.9593	149.5554
LHCSR	1112	76.0695	139.9425	76.8877	33.8194	35.0695	54.5237	63.2731	146.4247
LHCSR	1113	77.5069	140.9455	83.3166	33.1576	36.8945	50.746	65.2783	146.2179
LHCSR	1114	77.7733	134.1308	83.0609	36.7666	35.3543	49.8052	65.3271	138.8695
LHCSR	1115	83.8478	139.5811	85.4339	30.9356	40.4169	54.39	69.3878	151.6295
LHCSR	1116	84.2515	138.7178	74.9419	33.1926	40.3551	52.8491	64.431	155.0359
LHCSR	1117	77.4496	134.545	80.5777	35.4255	37.4717	53.6202	64.9679	148.9339
LHCSR	1118	89.0833	131.9116	82.0024	36.3175	42.5194	48.2937	60.1466	155.0666
LHCSR	1119	78.0275	131.7895	86.0558	28.5757	42.5665	53.9514	62.8769	147.7735
LHCSR	1120	80.928	134.9925	82.6021	29.1208	39.5844	52.7572	64.1973	150.9608
LHCSR	1121	74.9097	135.6261	77.919	29.6531	46.029	55.049	66.0715	148.4121
LHCSR	1122	80.5308	132.4987	73.8491	29.3706	40.704	53.5341	62.3665	145.7398
LHCSR	1123	76.983	137.1881	78.5836	31.6758	40.096	55.1452	61.447	150.9081
LHCSR	1124	76.5602	133.5927	79.0728	32.6121	39.214	49.5464	67.3474	148.9247
LHCSR	1125	77.5614	137.9772	78.2267	34.1002	37.2107	55.9339	64.5287	154.5358
LHCSR	1126	87.1971	127.1941	85.1155	31.9465	38.335	55.4521	54.709	155.2572
LHCSR	1127	80.2349	137.028	78.6445	36.633	42.1213	53.517	68.5253	151.0677
LHCSR	1128	76.2124	136.9181	79.32	34.223	39.4073	53.896	60.1864	154.1638
LHCSR	1129	82.3957	135.9697	76.1086	31.5657	40.6024	55.8219	63.4363	152.494
LHCSR	1130	76.2462	137.706	74.767	31.4513	36.3275	57.5338	68.3467	154.0183
LHCSR	1131	79.1368	133.481	79.4727	32.8128	30.1668	58.1841	59.8998	155.7385
LHCSR	1132	80.4265	138.5348	76.6088	35.4365	35.9433	57.85	65.753	155.4285
LHCSR	1133	81.2683	134.4477	76.4162	31.5518	31.2512	59.8455	62.1805	152.4456
LHCSR	1134	80.0276	136.1619	82.276	33.4608	32.1418	59.308	62.7067	151.2202
LHCSR	1135	74.4287	133.777	82.8947	34.8206	38.7911	52.5724	66.1042	149.0494
LHCSR	1136	77.5196	134.0319	79.8255	31.5521	37.0678	53.4228	61.5901	150.8538
LHCSR	1137	83.664	132.2632	73.1715	34.1241	38.1596	54.179	60.69	154.0313
LHCSR	1138	81.5278	132.467	76.9809	35.0616	36.6767	51.1791	65.2117	154.626
LHCSR	1139	88.7194	134.1781	82.5219	27.4067	38.1152	56.5419	61.4113	152.198
LHCSR	1140	79.6219	138.5041	83.0447	32.7271	29.8595	60.4559	60.5689	148.6983
LHCSR	1141	86.3853	141.5784	78.8397	38.5688	37.2186	51.6945	62.3831	154.8987
LHCSR	1142	81.3339	139.7184	77.0293	38.4264	35.8142	52.7922	67.6196	156.3896
LHCSR	1143	84.7937	134.6825	77.4145	34.584	34.343	49.4337	62.4801	152.3479
LHCSR	1144	80.7733	137.2225	73.6467	36.5512	29.7941	52.6056	61.8352	156.6621
LHCSR	1145	78.7059	138.1202	74.7632	34.0095	35.0539	56.3011	68.1554	148.34
LHCSR	1146	78.0666	142.5741	75.6908	29.6929	32.3749	63.7679	63.9544	148.7551
LHCSR	1147	77.3117	136.1023	82.2664	28.9835	41.8205	60.4466	63.3741	141.6747
LHCSR	1148	77.8145	134.3255	78.4562	34.5133	37.7821	60.203	62.8237	150.4765
LHCSR	1149	77.6297	134.1144	76.3616	30.6158	39.0364	55.9096	64.5426	150.5203
LHCSR	1150	82.1371	132.161	83.508	30.7142	40.9253	56.6805	62.9617	148.9736
LHCSR	1151	79.9673	133.7658	82.0407	29.0913	44.5663	48.8242	61.1417	150.3588
LHCSR	1152	81.2524	133.7049	76.8145	28.7202	34.8537	52.5815	57.3624	148.1557
LHCSR	1153	85.3472	131.4255	78.7416	33.9717	34.0261	50.2803	52.4513	147.7959
LHCSR	1154	87.252	133.1017	77.4488	33.1428	42.9526	50.0459	62.2024	151.6544
LHCSR	1155	78.0112	138.3367	77.1978	35.7202	30.541	56.334	61.7703	151.8377
LHCSR	1156	74.6547	138.9229	78.1766	31.939	42.7213	53.8134	63.1813	154.6438
LHCSR	1157	78.0922	140.0376	77.614	33.1538	39.1379	58.9407	64.4521	149.1801
LHCSR	1158	77.3381	137.4666	79.7273	30.7811	38.286	51.3359	54.5559	147.7704
LHCSR	1159	79.4336	134.6177	74.3696	37.5531	38.9673	59.0087	62.1325	153.9513
LHCSR	1160	78.2702	143.5843	74.6672	32.6853	34.7891	52.0452	61.5593	149.2576
LHCSR	1161	75.3057	135.1379	76.0544	29.9762	32.9855	62.5011	63.5033	148.5077
LHCSR	1162	79.0312	139.376	73.6232	31.5816	36.6165	61.9009	66.6396	150.2155
LHCSR	1163	77.908	137.565	80.7178	32.3967	31.9582	57.0481	62.6372	146.7948
LHCSR	1164	76.8272	140.4028	78.3501	33.8599	32.0562	52.9346	64.6201	145.5249
LHCSR	1165	79.4827	130.6503	79.3177	32.397	34.8462	54.5395	58.8798	147.4993
LHCSR	1166	78.2148	136.8491	85.6719	32.9904	35.2949	48.1588	63.9156	145.1224
LHCSR	1167	79.55	137.0431	73.0566	38.5529	36.8432	59.2656	64.8174	150.942
LHCSR	1168	78.8499	132.7967	78.4859	36.5914	34.1513	57.7975	63.2285	149.7279
LHCSR	1169	81.3207	135.4445	77.5286	35.3733	27.2709	61.572	62.0589	150.7911
LHCSR	1170	79.8907	137.1441	77.4163	37.3207	39.4642	60.1203	62.3479	151.0379
LHCSR	1171	73.3366	135.6511	76.1133	41.8127	25.8748	66.4647	63.8873	153.9072
LHCSR	1172	80.0377	134.0178	81.7028	37.542	37.6425	53.4658	67.6393	151.3669
LHCSR	1173	80.3316	138.4205	80.0735	31.0809	42.34	58.0987	65.7195	148.9349
LHCSR	1174	78.2427	136.2793	78.3685	30.1257	37.4865	56.1012	64.1566	146.802
LHCSR	1175	78.2276	137.8378	81.3434	35.7321	34.6576	53.7344	63.2463	149.4398
LHCSR	1176	84.3276	137.0743	84.8502	28.4233	38.5885	56.6419	64.2492	149.4356
LHCSR	1177	82.5034	129.6601	75.9051	33.5307	27.3157	59.813	65.1324	155.4526
LHCSR	1178	83.4666	132.7435	79.2771	36.3115	36.0635	58.9421	63.0673	154.2882
LHCSR	1179	80.5808	134.7373	79.2605	29.6939	43.8203	52.3248	64.3222	151.5499
LHCSR	1180	82.0509	134.5552	77.0408	34.9801	32.7919	57.5363	62.8119	157.334
LHCSR	1181	78.2052	132.7856	77.3323	29.933	33.4989	58.3712	63.2712	150.601
LHCSR	1182	83.3991	131.4109	77.8704	30.8031	38.5715	56.1032	62.4912	155.234
LHCSR	1183	84.1965	132.1042	75.2395	33.0877	37.9192	53.7672	64.9339	154.4034
LHCSR	1184	88.3166	134.8982	74.9549	35.7248	37.7342	50.4699	56.3434	152.8574
LHCSR	1185	84.0145	137.9956	90.35	28.0213	33.556	53.1667	66.0175	147.6006
LHCSR	1186	79.2795	138.4111	82.4385	30.3371	43.467	47.0312	62.5029	149.5674
LHCSR	1187	80.0572	137.7294	79.0235	32.6961	40.397	43.7032	59.2109	154.3364
LHCSR	1188	81.8189	137.4079	82.9135	33.5135	37.9799	55.0404	61.3971	152.8709
LHCSR	1189	84.9325	136.7966	87.9826	28.3954	37.6056	54.2901	59.6921	153.8544
LHCSR	1190	82.2493	137.3924	82.6342	32.6048	47.3098	43.9836	64.4832	154.914
LHCSR	1191	82.2196	140.6693	80.6532	29.4941	38.477	53.125	59.9767	154.0555
LHCSR	1192	81.8574	133.507	72.9683	34.6635	43.5961	53.8006	62.0806	152.0681
LHCSR	1193	79.3997	136.4355	79.4262	36.1583	35.7872	47.6099	66.4517	150.8173
LHCSR	1194	80.5995	139.3494	82.5635	30.8202	34.8567	50.4187	62.8888	150.5575
LHCSR	1195	74.9085	139.8265	82.075	33.2581	39.8745	50.2502	67.4684	148.0315
LHCSR	1196	79.717	138.464	81.4307	29.0794	35.9322	52.9649	65.5445	147.1112
LHCSR	1197	79.9813	133.9642	81.618	35.4283	38.5874	51.6155	63.1066	150.3476
LHCSR	1198	77.679	140.3455	80.5809	31.3867	36.4459	55.5403	65.3978	145.1332
LHCSR	1199	83.6676	141.3876	70.9367	35.2283	34.2951	56.1768	66.1669	153.9021
LHCSR	1200	85.4942	132.1694	79.4953	29.9676	34.2871	61.0796	63.2298	148.9673
LHCSR	1201	79.3416	136.5241	77.4709	26.5003	45.783	57.1083	60.4915	148.9544
LHCSR	1202	82.1065	138.0041	83.4984	27.1671	36.9947	54.47	59.3972	149.3116
LHCSR	1203	82.9041	133.1769	81.5947	26.9576	38.2506	55.3593	64.235	150.2657
LHCSR	1204	84.5179	138.0717	80.8449	25.0223	32.676	62.2464	60.4055	145.7916
LHCSR	1205	82.8341	134.2252	83.3113	32.0587	34.3823	54.3803	60.8569	146.1319
LHCSR	1206	84.4675	132.7297	81.3288	31.396	32.4121	57.4648	51.5733	151.3121
LHCSR	1207	88.1472	131.38	77.731	26.2301	29.8121	59.705	59.7053	149.2129
LHCSR	1208	79.9862	138.8141	81.3212	25.2825	33.9719	59.8148	66.9898	149.6563
LHCSR	1209	79.565	134.3617	83.779	30.444	32.3183	55.1486	61.2722	146.5004
LHCSR	1210	75.975	133.6442	82.0168	25.1986	36.1709	53.9684	60.0493	141.8569
LHCSR	1211	77.7278	136.7551	78.5509	33.84	33.1205	54.5977	67.3977	150.2843
LHCSR	1212	82.7667	130.7118	81.4099	29.982	36.0907	52.5824	57.1164	146.4914
LHCSR	1213	81.6201	135.3163	77.1661	33.478	28.6218	59.7546	58.7178	150.0343
LHCSR	1214	81.7447	132.7868	74.6195	33.209	29.8332	61.3592	59.4575	148.571
LHCSR	1215	81.4218	136.2346	79.9702	33.0536	38.7702	59.9303	58.1513	151.7505
LHCSR	1216	82.6389	135.9145	75.4122	34.439	33.5729	59.0968	55.3352	147.3816
LHCSR	1217	84.8843	136.9216	73.5297	34.2308	38.2309	59.3621	60.4489	154.0586
LHCSR	1218	80.9226	138.7014	79.3204	31.483	36.7131	58.8881	63.1951	146.0069
LHCSR	1219	81.005	135.0542	81.6753	33.6145	36.4147	53.9199	58.9448	150.0477
LHCSR	1220	82.2364	140.5374	81.056	27.5443	40.854	53.5614	62.0033	147.2525
LHCSR	1221	81.965	134.5421	79.475	33.9718	34.7142	52.2472	57.3963	152.2197
LHCSR	1222	84.1167	132.3606	81.2516	33.9669	37.3189	48.979	55.9449	150.9941
LHCSR	1223	77.4246	135.0512	79.4906	30.9932	34.9144	58.4588	57.3072	145.8314
LHCSR	1224	81.0981	132.1229	77.3542	30.5133	34.1826	54.5428	56.8415	150.8728
LHCSR	1225	73.6675	137.1161	81.9591	38.9022	29.5194	58.033	58.4299	147.3221
LHCSR	1226	75.9363	132.9725	81.5363	32.5885	25.5218	57.1984	60.3851	147.8408
LHCSR	1227	80.8571	136.8373	81.818	33.5545	32.9058	53.7033	62.1133	151.8803
LHCSR	1228	80.5889	134.4548	81.1357	32.5205	38.1038	55.0626	61.5654	147.564
LHCSR	1229	84.5581	134.5016	84.3798	34.6922	33.9351	50.7721	58.8903	147.3881
LHCSR	1230	71.597	132.7089	74.4991	33.4772	39.0225	58.0789	61.6507	148.6446
LHCSR	1231	75.8964	135.6812	81.1694	39.315	30.1857	53.6281	62.5482	149.2881
LHCSR	1232	80.8082	134.2029	81.9215	33.7027	39.3242	52.2224	63.4392	148.5248
LHCSR	1233	78.443	134.3984	86.5857	34.6327	43.4945	56.2502	67.3266	143.7205
LHCSR	1234	77.0877	136.208	80.3777	31.7217	38.3581	51.8499	65.2601	148.1973
LHCSR	1235	78.1633	137.1221	78.6733	31.7258	41.5308	48.942	65.7106	148.611
LHCSR	1236	76.3067	131.2577	77.3707	39.4245	35.2242	49.6361	64.8873	148.7144
LHCSR	1237	81.4125	131.1972	82.9513	32.8888	35.5142	54.7187	56.2948	146.7914
LHCSR	1238	71.8566	137.4173	82.5427	30.6757	43.3385	53.5099	64.1459	143.1175
LHCSR	1239	78.2872	135.2431	78.2763	34.7391	38.0454	55.2411	68.345	151.5074
LHCSR	1240	74.8449	138.5834	81.8004	33.9796	42.2226	49.0117	69.3476	152.883
LHCSR	1241	80.465	136.2982	84.3785	28.6632	35.8052	51.2749	61.7584	146.0468
LHCSR	1242	81.3938	134.7929	79.2422	29.3816	43.9107	51.7444	59.5597	145.7997
LHCSR	1243	78.6709	138.651	80.7505	29.6584	39.3005	53.2542	68.5804	142.1124
LHCSR	1244	78.8304	137.3991	85.1371	32.3489	35.1265	52.5574	67.5217	146.5691
LHCSR	1245	81.129	136.3981	80.2315	33.651	36.4296	53.9101	65.9197	147.4302
LHCSR	1246	74.1842	137.0032	75.6187	32.8518	38.3652	56.4796	62.9232	143.1649
LHCSR	1247	77.8973	133.5048	84.6491	33.6793	34.1989	57.1902	65.3833	144.6127
LHCSR	1248	75.8147	139.5896	78.1963	30.9759	35.9985	57.2606	66.3832	143.8216
LHCSR	1249	75.5668	139.6204	74.0723	30.4763	35.3819	57.3293	62.0553	142.4078
LHCSR	1250	79.4107	135.2853	71.7045	31.0801	42.5008	56.9573	61.1521	151.8564
LHCSR	1251	82.3577	132.2447	78.0075	28.7353	42.1589	60.2436	59.6499	150.8922
LHCSR	1252	75.1113	135.4472	68.3503	37.5903	34.1745	58.9336	62.3841	149.3984
LHCSR	1253	72.0081	137.2395	70.7606	34.4251	39.56	53.3992	68.9373	146.8771
LHCSR	1254	82.1238	135.2928	80.471	30.8779	35.5552	50.9542	61.9449	151.0428
LHCSR	1255	77.9196	131.4092	79.4536	33.1784	39.3878	54.257	60.4947	148.316
LHCSR	1256	76.752	132.513	81.3558	30.8409	36.9685	53.0118	59.8632	147.4411
LHCSR	1257	74.4539	134.2526	74.9895	33.9936	37.3615	56.6102	56.172	143.9107
LHCSR	1258	77.9936	134.4219	78.9803	32.5758	45.1241	50.4721	55.6845	148.77
LHCSR	1259	77.3602	135.0435	74.5352	32.6487	33.9933	53.5362	60.6122	148.4414
LHCSR	1260	85.3741	136.7826	84.4686	28.1173	41.3605	51.6644	59.1463	145.7037
LHCSR	1261	80.9598	137.4119	87.524	30.4648	34.053	55.5366	52.3135	145.6314
LHCSR	1262	81.7322	138.2055	75.5395	31.9165	41.5174	57.0627	60.8912	148.4067
LHCSR	1263	80.4511	133.0708	75.2742	30.9281	42.2303	60.4993	53.0653	147.9617
LHCSR	1264	84.0822	135.4537	74.1686	35.1828	40.1876	55.6407	54.6829	146.0753
LHCSR	1265	80.0655	134.4431	75.232	33.0204	37.4751	57.6447	53.813	145.8273
LHCSR	1266	83.8155	134.6588	84.6963	34.0511	45.2834	50.8371	57.5316	142.2046
LHCSR	1267	77.4713	139.8625	79.3764	31.7316	36.7409	55.5363	58.9142	144.7718
LHCSR	1268	86.7636	134.9834	78.2107	31.7804	39.3322	56.69	55.0402	150.319
LHCSR	1269	80.3554	131.2334	81.7923	27.4262	33.9364	53.4628	51.2359	144.6366
LHCSR	1270	85.5215	139.5955	78.8769	35.9672	30.2473	56.213	58.2866	154.3321
LHCSR	1271	86.8382	131.1607	77.2155	27.6549	42.7663	52.6801	51.9752	151.3017
LHCSR	1272	90.2425	133.5489	76.5577	30.1554	38.4555	59.6305	49.5771	149.2721
LHCSR	1273	83.4822	134.9717	78.7328	30.3495	36.778	55.212	54.0081	150.0097
LHCSR	1274	87.564	130.5753	76.6187	32.1659	37.4195	49.8272	53.2938	150.9938
LHCSR	1275	86.6228	131.0944	81.7425	25.4648	39.2408	56.3024	54.1594	146.9878
LHCSR	1276	81.4445	138.1133	75.0411	36.0164	32.3266	58.7828	60.4562	154.4874
LHCSR	1277	81.1506	139.3387	79.4184	31.7276	39.1882	52.1998	55.3413	146.1216
LHCSR	1278	79.82	128.6822	76.3822	29.7813	38.4811	58.5942	48.1752	148.8197
LHCSR	1279	83.1271	129.9067	83.2223	34.3083	39.3336	52.499	56.9215	149.928
LHCSR	1280	87.8511	137.3752	75.7962	39.0583	40.5322	51.9413	58.9059	153.9048
LHCSR	1281	85.4705	135.0283	78.7857	34.1002	37.9008	51.9269	55.6719	152.1588
LHCSR	1282	80.2528	131.5373	80.1482	32.4898	34.7837	55.4469	57.9673	145.0353
LHCSR	1283	77.7354	138.9002	79.5209	29.9297	43.5749	50.7169	61.5319	145.7133
LHCSR	1284	82.1621	128.3042	85.8355	26.8976	36.5155	51.6832	57.3302	147.7257
LHCSR	1285	79.4423	134.908	79.7138	33.2743	40.176	57.625	60.197	146.5663
LHCSR	1286	85.3447	127.9676	76.9647	35.1467	40.8574	51.9865	56.008	154.7364
LHCSR	1287	82.8861	131.2886	73.6543	32.5209	34.4576	57.3732	56.877	146.752
LHCSR	1288	82.926	130.056	73.1722	33.6292	39.9593	51.4397	54.4065	145.2271
LHCSR	1289	79.8695	129.316	77.5444	36.4004	34.6916	56.1805	64.7575	146.6297
LHCSR	1290	87.1425	136.2034	76.9954	35.1988	43.551	55.6631	59.7172	154.442
LHCSR	1291	86.3906	134.7938	84.6688	33.4825	38.6736	53.2168	57.28	146.5923
LHCSR	1292	83.2132	137.9637	81.8561	33.198	41.7867	53.1034	64.0358	150.4197
LHCSR	1293	83.1103	131.4871	79.0021	36.3315	35.7679	45.9662	54.7196	151.6739
LHCSR	1294	79.9506	133.2489	79.2892	36.5167	36.9377	52.5234	61.7911	154.9063
LHCSR	1295	84.3528	134.7141	82.6424	29.418	42.391	49.7272	59.9672	153.392
LHCSR	1296	80.2622	136.2564	79.3906	38.3993	32.6695	52.2193	60.4979	149.878
LHCSR	1297	80.2913	136.39	80.851	30.9681	34.5173	58.2364	57.8254	143.9563
LHCSR	1298	80.7845	132.0791	86.1047	33.7456	38.4201	50.5481	55.998	149.4923
LHCSR	1299	75.2032	133.1013	79.4971	30.5611	42.5353	52.2472	63.5437	144.349
LHCSR	1300	77.5797	130.8271	76.1446	31.6992	36.5692	51.1209	69.9337	149.2923
LHCSR	1301	81.116	130.5267	74.2114	39.1739	33.7956	53.0622	59.3563	154.0783
LHCSR	1302	83.2483	133.5887	80.7764	33.5766	40.2142	51.2757	60.0515	144.1963
LHCSR	1303	81.5524	132.6497	81.815	30.8342	34.0316	48.8249	60.5366	143.8039
LHCSR	1304	82.3913	132.9435	81.582	32.1235	39.3039	52.0731	60.3135	145.9199
LHCSR	1305	84.3964	130.9372	84.7118	32.7675	32.6021	55.8372	59.0801	149.1959
LHCSR	1306	78.7933	133.8888	84.7532	33.4206	41.1685	51.5792	62.1215	147.2663
LHCSR	1307	83.6023	137.5078	88.4804	28.7697	38.9081	50.8804	68.1065	144.9249
LHCSR	1308	79.1787	137.0341	81.5397	35.6153	33.4232	53.1902	71.3597	150.5506
LHCSR	1309	82.1331	130.1179	82.6818	34.1805	35.772	51.7809	60.2539	151.3452
LHCSR	1310	76.7044	138.2003	84.2355	33.1601	37.9003	51.7424	67.6533	147.1899
LHCSR	1311	77.9947	132.8334	77.7956	32.7819	36.9783	51.7148	63.0831	148.15
LHCSR	1312	84.051	135.2024	82.3274	31.2178	37.7822	52.7071	63.2507	149.5863
LHCSR	1313	75.7007	137.7007	80.9187	33.9812	29.1076	57.64	60.5684	145.0655
LHCSR	1314	73.3037	136.5486	79.9585	29.0882	42.5207	51.3977	58.9176	144.3131
LHCSR	1315	79.71	134.958	80.7641	30.7753	37.84	48.0877	57.9232	147.8291
LHCSR	1316	78.7159	132.6689	81.7812	28.4318	37.3445	51.912	66.6272	148.4468
LHCSR	1317	81.6787	134.8294	75.5705	25.3216	42.3209	50.6729	64.8498	149.1603
LHCSR	1318	80.5345	130.4329	77.2016	35.3834	33.3334	54.7799	56.9891	151.1034
LHCSR	1319	72.8751	134.0938	79.0982	33.1762	38.7334	53.3678	64.016	149.2065
LHCSR	1320	76.4331	136.5508	84.8597	30.6099	40.2994	53.0775	58.1548	151.4933
LHCSR	1321	80.8595	133.7168	83.3985	30.5629	38.667	52.8979	64.0442	150.4254
LHCSR	1322	78.7878	137.2809	79.5472	33.8557	37.8581	52.5419	69.8917	149.0826
LHCSR	1323	76.9382	134.2062	82.8328	34.5687	35.065	53.5169	60.8049	147.5092
LHCSR	1324	79.3758	132.0629	82.6083	30.3038	39.2458	51.2427	61.3518	147.2617
LHCSR	1325	80.6793	132.3919	77.0398	37.8084	31.2422	50.7079	61.8089	155.7095
LHCSR	1326	83.1346	130.7162	77.8973	40.2914	30.7228	48.876	61.1879	153.9256
LHCSR	1327	80.9527	132.288	87.9975	35.7346	30.7973	51.2644	62.7549	151.106
LHCSR	1328	84.2201	131.995	82.4142	33.0495	34.3644	53.1841	65.3674	151.164
LHCSR	1329	84.5097	133.635	75.7482	36.6564	28.877	56.1049	61.7596	151.874
LHCSR	1330	83.1355	134.6527	74.7793	35.4388	36.1379	53.8141	63.2515	153.2056
LHCSR	1331	79.4195	136.1057	73.3444	27.1796	36.5223	56.3988	65.3073	144.3188
LHCSR	1332	79.9255	135.9053	83.4025	26.0232	34.997	53.3706	70.2012	144.8723
LHCSR	1333	82.3639	136.4712	74.5908	29.6407	42.0943	58.2597	68.1666	151.8485
LHCSR	1334	84.597	135.8189	73.0897	35.3001	33.8164	54.1121	65.9046	155.1377
LHCSR	1335	80.7616	131.8589	76.0862	31.3957	34.663	58.7805	65.5185	150.0088
LHCSR	1336	82.7217	138.529	78.7332	31.9607	29.97	57.5169	64.1769	149.2553
LHCSR	1337	83.9028	136.4439	82.0048	32.0075	33.2994	54.6855	70.9372	146.707
LHCSR	1338	81.7845	133.2008	77.094	35.1517	28.6669	63.5258	62.5884	153.2063
LHCSR	1339	83.1265	135.939	77.3197	32.1737	28.2289	59.4892	64.132	150.2344
LHCSR	1340	79.1537	133.9677	77.4359	31.8661	38.0644	52.3814	60.8247	153.0103
LHCSR	1341	80.0627	137.0287	78.7196	34.4179	30.4946	57.3257	64.9075	152.6182
LHCSR	1342	83.4251	130.7247	76.6395	35.0059	39.9218	48.9407	59.7061	153.4145
LHCSR	1343	82.8767	135.5485	80.1852	30.0372	37.038	53.8783	57.597	150.0665
LHCSR	1344	79.1876	130.4638	82.4649	31.8175	41.7639	50.759	61.0241	150.734
LHCSR	1345	80.3141	133.1279	76.3069	30.748	44.9036	54.0587	56.7081	150.5307
LHCSR	1346	82.6353	131.0222	83.5232	28.4632	37.7014	53.9151	62.5405	151.0128
LHCSR	1347	84.1398	134.0977	83.4604	33.9728	29.3483	57.347	58.0464	147.5176
LHCSR	1348	83.5542	131.3372	85.2333	36.0955	27.3313	59.1388	60.0839	150.1514
LHCSR	1349	85.3645	130.7147	80.2036	39.1342	30.3697	55.7776	64.1841	154.4511
LHCSR	1350	88.0306	135.4438	75.4295	38.8313	30.9018	55.07	67.8685	155.2172
LHCSR	1351	83.7192	135.867	86.3006	29.8908	39.4588	53.0415	62.5206	153.7458
LHCSR	1352	81.4428	134.7703	81.352	29.1996	37.8596	54.7585	62.4696	145.4736
LHCSR	1353	80.0487	132.7103	81.4952	32.3329	36.68	50.9358	64.4832	145.2921
LHCSR	1354	84.6934	131.3351	81.0326	37.3729	33.433	52.7832	62.8101	151.826
LHCSR	1355	88.8049	131.7265	80.042	28.6372	41.4624	53.2634	60.5083	149.793
LHCSR	1356	77.8696	131.9582	79.8045	34.9647	34.1678	48.8709	65.8113	147.4184
LHCSR	1357	85.3834	133.9988	82.0391	35.6461	31.1628	58.9546	61.4601	150.3099
LHCSR	1358	78.0967	131.0975	80.0628	37.2755	43.4482	49.013	67.405	152.7072
LHCSR	1359	83.8244	133.5295	79.995	28.3641	39.5754	52.2562	65.2739	146.7489
LHCSR	1360	83.061	131.7741	80.7212	32.1137	39.2027	46.2801	63.9798	147.766
LHCSR	1361	83.4153	135.4341	80.567	33.8696	42.5493	50.3251	69.4279	151.1446
LHCSR	1362	85.1583	129.4432	83.4715	23.2258	44.2833	46.8846	64.3924	147.809
LHCSR	1363	82.8714	132.016	76.4689	35.8327	42.6551	48.5684	69.3213	155.7202
LHCSR	1364	83.0848	129.4462	80.159	31.1801	38.2708	54.2747	63.9433	148.8288
LHCSR	1365	87.124	133.2103	83.639	25.8751	41.1388	51.9534	65.3804	147.5052
LHCSR	1366	83.6177	127.2387	82.2251	30.6598	39.5691	49.8504	63.1615	149.3437
LHCSR	1367	90.694	130.9568	81.1243	36.1089	40.086	55.2873	62.2045	152.2387
LHCSR	1368	79.8007	136.2695	86.2709	28.4666	37.1184	59.2264	66.2008	146.7293
LHCSR	1369	83.5636	131.62	77.7609	33.1473	37.3038	62.4154	65.7108	149.0014
LHCSR	1370	77.8009	133.798	78.5394	33.7559	29.2397	60.3607	66.4156	153.8107
LHCSR	1371	82.5098	136.7624	82.5692	31.3032	36.0987	57.1035	61.583	147.8955
LHCSR	1372	81.1532	133.8857	78.2594	31.9209	37.2566	64.3528	65.6005	147.3763
LHCSR	1373	83.8792	131.4747	76.5404	35.4123	30.5431	61.3995	63.4307	152.3347
LHCSR	1374	77.681	136.6457	77.4944	32.1944	33.7228	59.5618	68.5328	147.162
LHCSR	1375	81.9785	135.8089	80.0433	27.0772	37.8522	61.6367	67.2929	147.6607
LHCSR	1376	76.1763	140.0699	79.2748	33.507	33.4562	56.9132	66.8816	140.3867
LHCSR	1377	77.0614	133.9609	75.7502	34.1178	33.1628	57.4813	65.2903	144.228
LHCSR	1378	80.3013	134.2152	80.8654	30.5491	29.948	60.0042	62.4464	147.6879
LHCSR	1379	87.349	129.4582	84.1919	31.0848	30.6476	56.4243	63.2347	150.6775
LHCSR	1380	78.3622	138.6754	80.5251	30.4578	41.8668	52.2805	67.2468	148.0826
LHCSR	1381	81.7824	132.9556	80.295	31.2063	31.4905	60.3589	64.1145	148.8095
LHCSR	1382	79.2759	135.1332	86.4671	26.2735	27.592	57.2767	67.813	145.26
LHCSR	1383	85.3097	133.6864	78.4029	32.937	27.2491	54.8028	65.4838	151.849
LHCSR	1384	77.9896	136.4443	81.613	37.1572	30.1015	55.4535	70.1413	145.9047
LHCSR	1385	78.0131	136.4956	78.822	31.5808	28.5671	57.958	71.7887	145.7429
LHCSR	1386	82.4637	135.058	85.0683	33.1357	29.8221	62.3404	68.9641	146.7162
LHCSR	1387	82.9873	132.716	78.9158	35.9881	28.7142	57.0071	68.699	155.3853
LHCSR	1388	91.6569	132.8311	83.7353	33.2153	30.2416	60.6057	59.628	149.6753
LHCSR	1389	85.196	132.7761	83.1353	34.6348	32.7409	60.6743	62.5509	147.4069
LHCSR	1390	82.5736	131.2779	77.5511	29.4569	31.2143	69.7474	62.2271	146.0258
LHCSR	1391	82.7766	137.4025	77.5722	33.9515	34.8521	56.0924	63.9989	153.1636
LHCSR	1392	86.0546	136.9778	75.6339	31.5332	34.3518	56.5243	62.0665	155.4862
LHCSR	1393	78.9263	139.6068	77.0292	30.6389	32.6818	58.8428	64.2343	145.5231
LHCSR	1394	78.9256	133.8526	73.6505	30.489	34.9468	59.4177	63.1928	146.5461
LHCSR	1395	85.7122	138.7118	86.0316	26.5616	29.1379	63.0975	61.8556	146.5345
LHCSR	1396	81.6421	134.804	80.0856	27.4512	35.2856	60.9645	58.1507	147.5829
LHCSR	1397	80.2909	136.7336	85.7609	31.0642	33.0125	61.451	63.6389	144.9778
LHCSR	1398	76.1874	136.3903	83.7305	32.3372	34.2638	57.1099	66.1681	151.6163
LHCSR	1399	83.9991	139.2135	83.62	30.5809	37.6911	51.4052	68.3872	150.5338
LHCSR	1400	85.4023	131.8108	80.8926	29.6418	29.5498	53.3685	58.0105	145.2635
LHCSR	1401	83.3168	135.5519	82.5742	32.2422	34.3548	50.6989	64.5021	145.0036
LHCSR	1402	90.6769	132.2772	79.3133	25.9585	37.6339	56.6244	57.9285	148.959
LHCSR	1403	82.9113	136.6534	82.3465	32.49	23.3846	60.2022	62.5819	150.7559
LHCSR	1404	86.7248	136.3819	80.2437	36.6339	28.4764	57.333	67.2276	151.2775
LHCSR	1405	81.4805	134.5286	82.3606	34.7092	27.9534	64.2584	65.4454	148.1352
LHCSR	1406	85.2851	137.3169	76.6524	34.8726	29.7515	57.8455	63.1758	150.5372
LHCSR	1407	83.0939	134.9974	85.8083	34.5858	30.1534	56.781	61.1687	145.9838
LHCSR	1408	82.0488	136.9133	80.1867	30.4284	33.6887	57.2057	62.7121	145.6415
LHCSR	1409	88.0989	139.8374	84.4573	31.0574	25.9532	54.9669	67.2097	145.2905
LHCSR	1410	84.5613	134.5969	81.9716	21.4151	34.2354	57.3012	57.5387	144.0566
LHCSR	1411	84.2337	133.2575	77.2805	26.3731	39.367	53.7551	58.1366	150.1447
LHCSR	1412	81.6147	135.4833	80.8754	29.1225	32.9439	56.2446	64.2884	147.9248
LHCSR	1413	83.122	135.8338	79.1743	33.7015	25.4389	56.6818	65.3531	147.6123
LHCSR	1414	82.9809	131.8028	78.0088	28.6359	33.3939	59.2599	62.619	149.1732
LHCSR	1415	79.6298	135.2983	80.4566	31.5634	41.4863	51.2216	62.6549	145.2659
LHCSR	1416	79.8855	142.8721	77.3314	32.576	37.8605	58.2279	60.7109	144.9292
LHCSR	1417	80.289	136.7748	75.0527	30.0112	34.2582	59.4833	59.3626	144.9885
LHCSR	1418	81.3289	135.2567	78.7332	27.7194	34.773	55.6724	61.7853	148.3501
LHCSR	1419	83.9511	134.4421	76.8477	30.7249	40.0392	53.6025	64.7468	145.1924
LHCSR	1420	85.4428	135.9907	83.4485	34.1172	33.823	53.6588	64.8846	152.0285
LHCSR	1421	90.6614	134.469	76.9958	32.6835	35.9289	51.9989	61.9442	149.1758
LHCSR	1422	83.0805	130.4446	77.2629	29.1213	40.2781	53.5995	51.8057	150.4675
LHCSR	1423	82.2535	133.7803	75.0751	31.9573	32.8917	58.9901	54.8246	150.4647
LHCSR	1424	82.7389	129.9212	73.7541	35.3096	35.3055	50.2025	51.2099	148.8461
LHCSR	1425	81.6072	139.6894	80.0418	31.5707	33.8515	54.3951	58.4421	142.5502
LHCSR	1426	82.6325	136.959	80.4028	32.403	37.949	55.1661	55.5422	150.2512
LHCSR	1427	81.8775	131.5744	77.0997	36.4067	39.4492	52.0985	59.1849	154.9469
LHCSR	1428	85.1823	135.3272	83.054	31.3868	36.1924	60.0011	62.3243	149.1067
LHCSR	1429	80.3159	135.8687	85.1115	32.4064	32.8246	52.8535	65.5002	146.1336
LHCSR	1430	86.6972	137.192	79.2729	32.872	37.2879	56.3095	59.5289	151.2039
LHCSR	1431	82.7493	136.9586	75.1437	37.9558	27.5732	56.1318	62.6412	153.4454
LHCSR	1432	83.0279	135.9179	78.3439	36.7099	24.9628	63.2567	54.3759	150.1312
LHCSR	1433	85.0642	131.8595	79.158	32.3365	33.6798	59.5624	55.8492	148.382
LHCSR	1434	83.1464	140.3592	80.1452	34.1305	30.9569	58.646	57.6717	155.3336
LHCSR	1435	92.4417	132.7068	79.32	30.0834	41.2204	55.7224	56.4693	155.2423
LHCSR	1436	87.8141	135.2998	80.806	33.566	40.483	47.3612	62.221	147.9367
LHCSR	1437	91.1609	131.412	79.5414	38.3802	30.5985	59.7671	63.8291	150.5992
LHCSR	1438	87.0533	131.006	83.3324	28.9747	34.4111	56.8888	52.8996	148.8709
LHCSR	1439	83.2397	130.7044	82.0242	29.7925	33.2377	57.5427	56.1237	150.6637
LHCSR	1440	84.1665	136.074	81.5105	32.3235	36.3979	49.2583	57.8315	149.7266
LHCSR	1441	81.2507	136.9869	74.252	34.3285	34.2686	57.3875	61.9987	152.3874
LHCSR	1442	88.2679	134.8771	82.3103	29.2143	36.1712	55.5632	63.0357	143.1034
LHCSR	1443	83.4521	138.4828	84.4613	39.565	32.8346	51.9802	64.0121	146.0445
LHCSR	1444	87.4297	134.9035	82.1493	35.0915	31.0275	58.6041	54.9185	153.6452
LHCSR	1445	85.6987	137.4526	78.8817	34.082	33.8254	59.2482	55.2177	145.9813
LHCSR	1446	84.2619	138.9045	75.337	39.1458	33.8878	54.6211	65.8595	151.9857
LHCSR	1447	84.1103	135.7669	89.1948	35.4084	37.2848	53.8357	60.4026	146.6212
LHCSR	1448	86.1341	129.9635	80.9683	35.5185	35.1487	52.9895	55.1102	141.9512
LHCSR	1449	86.4041	141.3771	83.5991	34.2795	39.0441	58.0576	63.1868	155.7799
LHCSR	1450	82.7084	133.045	84.6694	36.6433	34.0817	59.5942	65.1346	150.9346
LHCSR	1451	86.3254	134.1467	81.1646	32.8658	37.79	52.0429	63.6144	150.1664
LHCSR	1452	79.1383	136.6766	80.0212	41.421	30.2279	59.2538	58.8295	148.1117
LHCSR	1453	80.7521	136.8753	75.6165	32.6365	33.3839	62.002	61.9719	150.424
LHCSR	1454	81.7175	132.567	76.279	29.1663	32.4712	60.0953	60.0261	147.5078
LHCSR	1455	81.419	130.6658	79.2239	33.481	32.0035	56.6568	58.2648	148.9392
LHCSR	1456	85.6278	130.5364	76.1167	35.355	34.8524	62.5994	53.8489	150.8801
LHCSR	1457	77.478	135.0524	69.5167	35.2262	43.355	55.1639	66.2805	149.4114
LHCSR	1458	85.0163	133.3391	76.5486	34.8013	36.665	58.6056	60.8519	143.9162
LHCSR	1459	85.8911	133.8919	74.9003	33.8648	30.5294	57.4997	58.8778	147.847
LHCSR	1460	85.8043	132.9721	77.3532	42.3649	35.5699	56.4494	62.3412	157.4677
LHCSR	1461	85.3069	131.8773	80.3198	36.656	29.2492	58.8492	63.1313	150.0629
LHCSR	1462	79.766	137.3928	75.2833	41.8205	33.3324	54.4338	60.8845	148.6178
LHCSR	1463	85.2222	135.3118	79.3153	27.2328	34.0905	64.7841	60.884	142.9133
LHCSR	1464	80.6066	132.7205	73.0463	29.6284	42.0761	63.3081	65.4451	149.2355
LHCSR	1465	78.0792	130.9444	73.5803	39.1104	38.937	58.0061	62.7782	154.3708
LHCSR	1466	81.2739	131.59	78.9692	37.114	33.8345	58.1266	64.0229	150.0601
LHCSR	1467	85.1675	126.5034	84.2256	33.1773	34.4876	55.8658	55.1828	151.1087
LHCSR	1468	88.1787	134.8428	76.0315	35.9706	35.4599	52.4295	63.9257	154.6601
LHCSR	1469	86.5331	133.8963	83.3033	33.2811	38.0046	54.7822	59.0463	151.1548
LHCSR	1470	85.9543	126.3297	76.5619	36.1248	41.4853	62.1755	56.8269	151.9644
LHCSR	1471	82.0833	136.3077	74.7158	36.7008	36.7775	49.5274	64.954	152.63
LHCSR	1472	79.0805	131.8056	78.3394	34.6025	37.2101	58.3881	69.8417	146.5834
LHCSR	1473	81.9903	132.0642	80.8694	28.0115	41.0827	52.2133	67.7922	142.3412
LHCSR	1474	81.6308	134.5991	84.6557	22.6845	42.2456	55.3256	69.548	141.3703
LHCSR	1475	84.1921	130.8443	72.8233	38.4172	33.7994	49.8611	60.8507	149.8922
LHCSR	1476	86.1209	135.6986	82.1908	27.4767	42.6093	51.6981	64.98	140.9928
LHCSR	1477	88.173	131.4104	82.2139	35.9902	38.3258	50.3155	50.5014	146.806
LHCSR	1478	89.0258	130.8739	77.321	33.318	42.9174	54.5368	61.111	153.225
LHCSR	1479	90.3054	133.924	83.684	28.5584	39.746	52.5548	50.9229	144.0949
LHCSR	1480	88.5638	135.4261	76.0628	37.5759	35.8583	61.7256	57.0741	148.9326
LHCSR	1481	83.4063	133.1384	77.2047	30.3379	44.8247	50.8252	67.5128	144.4275
LHCSR	1482	84.7254	128.6613	77.56	30.3635	44.7864	53.2877	56.8221	148.6433
LHCSR	1483	89.6999	132.7508	79.2966	34.5305	35.8815	52.8836	57.3212	152.0677
LHCSR	1484	88.2493	130.7359	77.4499	35.8653	45.408	55.1062	57.7588	150.7503
LHCSR	1485	80.7167	132.4746	76.6294	37.8931	33.0312	55.7877	57.1777	147.1335
LHCSR	1486	84.4699	133.9492	79.0032	36.7085	35.7776	49.1439	55.1709	142.6399
LHCSR	1487	89.59	133.0956	82.4507	36.6799	40.5374	49.4461	60.6465	151.1472
LHCSR	1488	87.4298	138.3592	73.5735	38.4502	34.7447	55.7422	60.4947	154.5126
LHCSR	1489	85.9143	128.3893	74.8814	33.7498	38.2516	55.0606	59.0332	150.8198
LHCSR	1490	90.0045	129.1479	68.7991	40.7983	36.7998	57.0785	65.3469	155.3169
LHCSR	1491	87.8797	131.014	79.3205	37.0639	36.1784	55.2665	60.9029	148.3739
LHCSR	1492	84.5817	128.8944	77.412	34.4403	36.2773	56.1485	61.7812	151.9505
LHCSR	1493	93.957	131.5207	81.8002	34.7768	34.4975	50.7231	54.692	148.719
LHCSR	1494	89.1601	134.0744	74.5622	36.3027	34.9672	54.7788	64.325	155.4822
LHCSR	1495	86.9569	129.8359	84.9298	27.7028	34.8716	53.3975	54.6688	144.9999
LHCSR	1496	86.9777	133.6969	81.4006	30.4925	42.4015	54.0938	58.5361	145.8109
LHCSR	1497	81.7726	131.6019	83.8655	27.8615	31.7006	54.9716	65.3002	145.7539
LHCSR	1498	84.1469	132.8741	82.8396	29.9032	35.126	51.6953	60.2054	142.1045
LHCSR	1499	81.9965	132.3433	78.0414	35.6731	31.9784	54.9952	63.0424	152.7794
LHCSR	1500	83.0542	131.8596	76.427	33.2595	36.912	58.2555	64.6442	149.6325
LHCSR	1501	80.5922	135.1935	83.0722	36.5378	32.6069	44.4904	62.7417	145.8674
LHCSR	1502	86.672	133.1876	83.646	27.5342	44.3017	51.715	58.3799	148.4057
LHCSR	1503	82.9062	132.5802	77.0351	36.1409	34.2498	60.2194	62.9033	145.9301
LHCSR	1504	85.2203	130.5837	80.6718	33.4427	27.1448	57.3593	63.0006	138.0309
LHCSR	1505	75.5151	135.4659	73.361	36.3862	39.8758	53.3142	63.3147	139.7385
LHCSR	1506	80.9554	127.7349	77.3042	34.7698	42.9909	49.9219	64.9004	150.2633
LHCSR	1507	87.5563	130.8889	82.8607	36.7075	30.4362	53.5731	53.4354	143.683
LHCSR	1508	88.0873	134.0483	80.0278	40.0847	42.908	56.5801	57.1163	144.5147
LHCSR	1509	89.2596	130.2642	82.2646	35.5865	34.1788	58.3925	53.5375	146.5583
LHCSR	1510	84.5599	130.8685	81.4397	33.0943	35.4718	52.579	57.4836	145.7065
LHCSR	1511	84.813	127.5651	83.7775	29.0484	38.4927	56.0377	65.7498	140.19
LHCSR	1512	84.163	131.08	84.4425	31.1875	41.0178	56.1472	62.5032	144.9543
LHCSR	1513	90.1012	129.1801	80.0433	37.1653	34.6185	52.7029	61.7091	150.956
LHCSR	1514	85.2405	131.2705	77.9456	34.768	34.5828	61.0331	64.7322	143.5298
LHCSR	1515	90.1805	125.9666	82.9636	29.4638	32.8896	61.1786	59.8971	152.5199
LHCSR	1516	90.5489	126.4879	76.387	34.1618	27.9882	56.2097	55.7501	142.5978
LHCSR	1517	87.9431	130.9791	76.4467	39.0686	33.3646	53.8132	59.5392	145.0588
LHCSR	1518	91.9565	131.1382	81.4781	34.0796	39.0439	61.3174	59.985	148.9279
LHCSR	1519	83.3082	130.7518	78.8491	33.2284	37.2937	55.7498	63.2287	144.0513
LHCSR	1520	84.1268	135.4867	82.2608	35.2087	34.8147	57.5009	65.2349	149.2413
LHCSR	1521	87.1389	133.5859	76.178	36.6525	32.023	50.7632	59.965	147.099
LHCSR	1522	87.1979	131.899	78.7104	33.7009	39.1102	53.606	63.7291	150.2411
LHCSR	1523	83.5151	125.8277	80.8701	32.5437	36.8879	49.5213	59.6344	142.1329
LHCSR	1524	85.5367	126.3611	74.451	39.787	33.8626	54.2936	57.247	148.8255
LHCSR	1525	78.0292	136.0979	78.1044	34.9823	33.7811	59.1618	64.2966	146.5525
LHCSR	1526	81.7515	131.743	74.6967	37.0774	32.7445	60.3164	62.9355	147.8011
LHCSR	1527	76.5047	138.7681	74.7169	41.0778	28.432	56.9422	64.4494	145.2831
LHCSR	1528	72.5421	134.8618	77.0115	39.2149	37.4253	56.6715	68.6767	143.5024
LHCSR	1529	77.5452	139.019	75.404	41.554	37.2398	54.7773	64.0916	148.1578
LHCSR	1530	80.0162	134.7761	79.9024	33.7947	36.1231	57.7704	63.3541	145.2073
LHCSR	1531	79.2754	132.046	81.1755	34.7188	30.5281	53.5896	64.2234	148.2754
LHCSR	1532	80.9601	133.9013	82.7752	33.8529	33.9355	53.0572	67.9503	150.6104
LHCSR	1533	83.1692	135.2435	80.7632	33.8219	35.4652	52.9859	63.1437	147.5499
LHCSR	1534	84.2321	128.0139	80.4748	32.1613	37.4803	53.5895	64.3667	139.0746
LHCSR	1535	82.7177	131.2003	85.928	36.2006	33.6332	55.276	64.8685	148.0637
LHCSR	1536	82.3638	130.942	83.5317	37.1915	34.9238	52.4742	60.5918	149.3341
LHCSR	1537	80.8133	129.2339	82.5547	31.0723	34.5662	55.8543	62.239	149.6768
LHCSR	1538	80.4079	133.9049	83.183	35.3228	38.2309	52.5995	61.2599	149.3815
LHCSR	1539	78.66	131.1757	86.8417	31.3994	39.7895	54.9656	65.5701	149.2843
LHCSR	1540	80.231	128.9763	86.5858	38.1132	32.7634	55.8392	65.6791	146.9066
LHCSR	1541	81.8959	131.8519	84.3428	34.8772	38.0087	55.8664	65.1975	149.1503
LHCSR	1542	78.5672	133.9483	87.2977	33.6099	41.8931	57.4822	65.0381	145.2373
LHCSR	1543	81.743	133.5462	77.7668	37.2453	36.2082	55.9779	65.0209	150.4644
LHCSR	1544	84.0071	132.473	83.7689	36.1507	44.9672	52.6563	57.0156	152.7734
LHCSR	1545	75.8899	134.5789	83.336	27.2602	37.7055	58.5578	66.6551	143.2689
LHCSR	1546	79.4001	130.2772	84.3327	35.4085	36.5545	54.6973	67.8583	146.2019
LHCSR	1547	84.827	129.8971	86.3592	40.1295	35.1711	50.3926	60.8301	152.8099
LHCSR	1548	78.9928	132.6427	80.8024	34.0756	39.4438	58.2316	71.5819	148.209
LHCSR	1549	80.226	131.6189	88.4666	33.6406	38.1055	53.622	67.8091	148.4766
LHCSR	1550	77.0996	133.0103	90.1153	32.6229	39.4221	52.2213	67.6418	145.5196
LHCSR	1551	77.0354	133.5291	85.7258	32.8014	34.9606	52.6799	70.1071	142.4974
LHCSR	1552	75.0895	133.3221	83.2014	29.8627	39.4977	50.8237	73.2545	146.2547
LHCSR	1553	79.0354	134.1494	83.0083	32.2556	39.6825	52.1683	66.9598	146.1232
LHCSR	1554	73.4597	132.3728	80.9117	31.1551	44.4072	53.6246	63.7025	145.4442
LHCSR	1555	74.403	131.8221	78.7314	35.3299	38.2096	51.4299	70.1437	147.9575
LHCSR	1556	77.4112	138.168	83.2871	32.1209	36.8223	53.7244	68.4481	143.4836
LHCSR	1557	77.3935	132.2779	83.7535	41.9976	35.0746	51.2842	66.485	152.9838
LHCSR	1558	77.3651	141.4394	85.7472	33.2446	35.902	52.4992	70.9907	142.6342
LHCSR	1559	86.9988	131.6827	81.0211	38.1593	32.9799	60.3817	68.7781	150.1358
LHCSR	1560	80.908	134.2097	84.1345	37.526	31.0829	46.6315	62.6355	149.4934
LHCSR	1561	84.8359	132.1515	83.1093	36.8192	40.9786	51.224	67.8723	151.5388
LHCSR	1562	86.9298	133.1184	81.1632	37.8279	38.5485	54.8953	69.7832	150.9514
LHCSR	1563	81.42	135.2483	82.533	36.1423	43.9081	49.1047	72.0582	150.0603
LHCSR	1564	84.5915	135.9432	81.2203	34.2466	36.6729	52.1442	79.8726	154.2506
LHCSR	1565	86.2863	132.3139	84.9589	32.2563	42.1708	52.2679	68.4783	149.1997
LHCSR	1566	87.5398	130.8517	82.0479	32.1866	43.0158	51.6645	67.2299	147.8894
LHCSR	1567	82.4209	137.2418	76.2174	41.5462	34.9312	51.9268	68.31	152.4216
LHCSR	1568	79.9715	128.0269	79.1427	37.0698	36.051	51.0801	63.3194	148.4658
LHCSR	1569	85.5749	130.3567	85.543	35.8318	35.2978	52.6679	66.6757	144.0541
LHCSR	1570	89.5005	134.9786	83.0476	24.7727	38.2708	59.7407	63.2336	142.6525
LHCSR	1571	81.0003	133.3966	85.3089	33.2244	38.118	52.2391	69.742	145.1555
LHCSR	1572	86.5126	133.3737	80.0207	37.9756	41.0194	57.1235	66.8502	148.4476
LHCSR	1573	80.6066	134.3399	82.7632	35.0889	39.0199	61.1759	64.4038	144.0798
LHCSR	1574	77.718	133.3001	85.585	33.8636	31.5135	55.5426	59.3633	148.0345
LHCSR	1575	86.9779	133.9456	90.2333	32.2758	33.1208	51.6109	72.532	148.2588
LHCSR	1576	88.5732	140.0772	78.0537	38.0212	31.8685	56.6184	69.1785	150.3446
LHCSR	1577	88.414	135.654	80.5431	36.0733	33.5505	51.8671	70.5561	152.6787
LHCSR	1578	86.2236	134.489	86.0719	37.6886	30.4748	52.3537	61.2655	146.7373
LHCSR	1579	79.211	133.3276	80.3643	37.2366	28.7537	56.6276	65.6568	150.9458
LHCSR	1580	93.7504	131.252	79.3143	38.2862	31.1879	59.7324	59.1106	156.2255
LHCSR	1581	83.1824	136.502	81.9775	31.9802	30.6599	57.937	68.0529	146.6862
LHCSR	1582	83.9114	134.8477	82.4588	31.3737	28.6084	58.1928	62.3052	141.4944
LHCSR	1583	77.5386	141.3331	78.5631	35.8158	34.4568	52.2789	69.4297	149.7812
LHCSR	1584	87.374	134.6892	80.7905	34.9339	29.6338	55.8219	68.8197	151.9375
LHCSR	1585	88.0027	137.4406	81.0772	35.5819	29.2478	56.3728	68.4719	148.7338
LHCSR	1586	78.1248	134.2363	77.7778	36.8064	34.1105	54.9753	71.5866	140.7823
LHCSR	1587	81.7901	135.7697	81.424	35.7433	29.507	61.4621	64.6799	144.2746
LHCSR	1588	81.1942	136.7103	82.4716	33.2429	36.2616	60.3215	70.9305	143.4858
LHCSR	1589	85.0167	128.2384	86.2194	30.3865	32.3784	55.9013	72.885	144.3458
LHCSR	1590	81.8875	136.5	82.5757	41.2851	26.3206	51.937	66.6051	147.7053
LHCSR	1591	86.607	129.6372	82.2701	33.7799	34.2996	51.8839	64.9853	145.3126
LHCSR	1592	89.1004	134.7534	82.1264	31.8833	40.0728	55.8474	64.3319	148.3381
LHCSR	1593	87.6804	136.4678	83.9885	33.0954	32.6423	53.1625	61.9546	144.6413
LHCSR	1594	86.4727	132.7548	90.0646	34.0692	42.6154	46.0633	55.0217	145.9567
LHCSR	1595	87.1486	132.5094	86.9566	29.943	34.1884	46.8887	60.4997	146.3435
LHCSR	1596	81.5007	137.122	83.4111	33.7396	33.1789	51.4168	63.5454	143.4248
LHCSR	1597	81.276	137.1651	81.2509	30.9023	32.881	50.0946	59.9798	142.4698
LHCSR	1598	85.1592	131.127	87.0775	32.9562	31.9977	55.4375	59.4235	143.3907
LHCSR	1599	85.6773	134.2219	89.2876	33.6907	33.5309	53.4004	59.7847	141.6896
LHCSR	1600	79.2806	139.0919	80.6563	30.5088	38.6422	51.4013	63.9935	144.8841
LHCSR	1601	81.0107	134.3821	85.0884	33.1581	40.93	41.2005	58.4409	144.7924
LHCSR	1602	88.1194	135.98	82.2192	36.7276	29.6772	50.4004	63.1159	146.8996
LHCSR	1603	91.9212	129.2475	84.4816	34.138	36.9236	53.1536	61.3456	146.8348
LHCSR	1604	88.6989	134.8568	80.2201	36.9633	41.5376	49.9174	69.8946	147.6655
LHCSR	1605	89.3341	134.4787	87.2182	37.2957	42.2786	44.8701	60.6517	148.7426
LHCSR	1606	81.6106	132.3864	83.2602	35.8689	32.682	50.6476	65.8691	146.2746
LHCSR	1607	86.5243	132.5299	86.131	35.4567	27.4477	55.1113	64.127	144.5161
LHCSR	1608	85.4803	139.1403	88.5062	31.8628	32.0966	58.3049	66.444	139.8175
LHCSR	1609	93.6008	126.1597	83.7217	35.1655	31.8248	54.4566	60.1435	145.6761
LHCSR	1610	87.0058	132.3078	85.9417	37.0266	35.8195	49.6154	68.9335	150.7705
LHCSR	1611	89.3539	131.5625	82.6226	35.9546	32.093	49.4279	64.0822	149.7439
LHCSR	1612	96.7952	134.847	86.039	36.3485	33.3313	54.8322	66.2635	152.3523
LHCSR	1613	90.4823	135.0298	91.6654	31.4982	39.7275	49.9766	71.2846	143.3262
LHCSR	1614	97.325	135.1184	85.4924	35.6895	27.5161	58.6637	64.4626	150.6635
LHCSR	1615	97.517	131.7998	83.8208	39.4694	34.4694	51.7914	65.3636	151.0627
LHCSR	1616	89.4898	134.1156	83.5905	34.9263	35.087	55.2059	62.6743	149.9006
LHCSR	1617	89.3969	133.2223	84.3263	38.936	36.5061	55.3556	65.6693	149.2775
LHCSR	1618	87.1962	132.2292	84.7446	34.2497	30.0925	58.5282	64.5068	143.1803
LHCSR	1619	84.1601	133.0846	82.835	32.0961	34.6578	53.6939	64.2391	147.1163
LHCSR	1620	86.7499	134.7129	85.3411	40.6346	30.1394	55.9139	64.846	153.6828
LHCSR	1621	86.9739	135.4048	87.2521	36.1911	33.5727	52.6621	61.3054	144.6503
LHCSR	1622	92.9767	133.4734	83.5831	36.2732	36.422	59.5786	64.0596	147.8355
LHCSR	1623	87.6507	134.2443	89.8772	38.227	35.0904	50.2549	66.6967	146.4646
LHCSR	1624	91.7765	134.0643	81.4359	35.9813	38.5843	59.2842	69.5629	153.6819
LHCSR	1625	82.2103	134.5267	92.6444	32.9591	37.0799	49.9731	72.8872	147.5122
LHCSR	1626	79.5575	136.1778	92.564	35.1572	40.2521	54.6714	62.956	142.3038
LHCSR	1627	84.4702	126.7612	82.8822	36.626	31.4586	52.9295	61.0877	147.4834
LHCSR	1628	85.7259	132.6877	78.6408	34.7164	35.0873	57.1116	57.5026	150.7607
LHCSR	1629	85.4446	131.7936	81.6363	34.7301	37.5787	57.3267	55.5366	144.9328
LHCSR	1630	93.5048	130.8131	81.0776	35.6455	40.7827	45.0726	55.4424	152.7447
LHCSR	1631	89.5622	134.1165	74.1602	39.752	34.7979	54.5502	55.3418	156.7645
LHCSR	1632	81.0616	135.3377	81.1386	32.5948	39.5345	49.5277	59.9012	142.5255
LHCSR	1633	93.2185	131.9696	79.8104	39.299	35.9026	51.2412	63.2352	154.866
LHCSR	1634	79.8669	133.9588	84.6163	37.4767	32.4261	49.5391	57.6797	144.531
LHCSR	1635	82.9083	130.1182	86.6025	33.0044	34.0415	52.0414	61.8229	149.5269
LHCSR	1636	85.725	137.8155	81.491	35.2533	38.7276	53.7561	71.3476	142.6567
LHCSR	1637	86.81	134.5309	85.4119	37.4895	43.3776	51.0246	67.4768	155.3981
LHCSR	1638	80.7114	133.2611	82.5408	34.3408	41.0671	52.9231	60.5432	144.1208
LHCSR	1639	77.5792	127.0959	88.7525	35.8461	38.041	58.6699	61.6462	146.0931
LHCSR	1640	80.1279	139.1612	80.5196	37.4534	35.0519	54.3454	71.7528	148.5336
LHCSR	1641	76.9988	133.9095	88.0056	35.6641	38.5103	54.8027	67.2804	147.2371
LHCSR	1642	81.636	135.7129	86.5915	37.4785	36.1091	53.8437	64.0739	144.3961
LHCSR	1643	86.9599	130.9049	86.6451	38.549	32.0207	57.6888	56.7089	147.804
LHCSR	1644	82.1917	131.9312	81.3217	37.6768	38.0213	48.0624	61.5405	147.4454
LHCSR	1645	82.7553	142.3212	87.1047	34.0232	31.4433	54.43	66.8158	144.4341
LHCSR	1646	85.5096	128.0638	83.9528	32.0952	33.7832	55.5094	60.1997	146.8508
LHCSR	1647	85.0052	131.1647	86.1452	27.7869	37.5782	56.5622	64.4135	149.3816
LHCSR	1648	83.0443	135.9349	87.0633	35.3131	36.807	53.3611	60.6399	149.2977
LHCSR	1649	84.6376	134.9687	83.4655	35.3904	45.1173	50.1665	60.1607	149.3142
LHCSR	1650	83.1675	134.4441	82.2029	34.5905	41.7278	50.3553	67.7383	150.0204
LHCSR	1651	83.5871	131.9365	86.36	32.5922	35.3714	59.8165	65.4242	149.1656
LHCSR	1652	91.731	130.4293	85.4595	33.3772	36.2434	57.0774	64.238	146.6803
LHCSR	1653	89.3197	132.3558	77.9534	32.2328	34.3837	54.0591	63.9192	148.1858
LHCSR	1654	89.6473	130.3404	84.9494	34.5587	37.689	56.4496	60.7139	156.5044
LHCSR	1655	85.2443	132.8837	87.7152	27.1711	39.3671	50.1555	63.4367	140.0674
LHCSR	1656	87.3185	131.8996	88.4187	31.5519	33.8466	54.7882	62.662	153.7973
LHCSR	1657	88.068	129.5957	85.1365	32.4205	39.3865	56.1178	60.755	145.1069
LHCSR	1658	82.867	131.3663	82.3705	36.2334	35.157	53.7241	65.0307	146.4795
LHCSR	1659	80.4834	128.942	78.8536	33.8046	31.3991	56.1508	59.7021	147.4627
LHCSR	1660	85.9323	134.7381	74.0363	37.2658	37.0819	60.8286	62.1273	155.107
LHCSR	1661	80.1793	127.6293	81.0979	39.1979	27.1181	59.7605	64.0552	149.2433
LHCSR	1662	82.2903	133.3799	80.2343	34.1117	25.2327	60.4949	64.9626	151.1151
LHCSR	1663	88.7199	137.4598	82.3387	33.9893	36.046	53.5902	61.9986	148.9494
LHCSR	1664	82.904	132.7525	80.521	34.735	37.9632	54.3395	63.4888	152.4203
LHCSR	1665	81.1671	132.6506	84.7821	30.1097	31.8597	51.9688	66.4016	146.495
LHCSR	1666	76.9795	136.1673	84.3125	37.8843	34.4777	51.6467	66.5925	146.1984
LHCSR	1667	80.2366	128.2834	84.3369	31.9653	32.8174	58.2628	65.5521	146.1534
LHCSR	1668	77.7803	135.5783	83.8332	30.0326	39.096	60.8552	70.3239	150.1061
LHCSR	1669	85.9101	130.2159	80.0483	34.828	37.2599	58.5868	62.1528	150.6471
LHCSR	1670	90.451	127.3346	77.3736	43.1209	33.0303	57.392	62.3554	156.0664
LHCSR	1671	84.7721	131.0009	82.1822	40.8593	26.6356	56.7631	66.6941	152.9329
LHCSR	1672	79.3864	135.1849	83.8184	36.1348	36.3648	56.5878	66.132	147.6466
LHCSR	1673	83.5588	129.8777	84.5774	37.0615	35.0905	54.9358	64.6401	150.9127
LHCSR	1674	86.1742	138.6983	81.2851	34.4999	28.7734	56.4884	59.556	150.2695
LHCSR	1675	79.8527	137.3514	85.1631	32.4887	31.8536	56.7765	65.1039	145.0198
LHCSR	1676	77.1083	133.0718	88.8863	37.0944	33.8373	52.2332	62.8672	146.5959
LHCSR	1677	81.3325	134.3158	86.8443	38.8883	32.2025	56.154	59.7845	142.9386
LHCSR	1678	84.598	133.6372	83.8164	38.1233	30.6552	56.4272	62.4749	152.3808
LHCSR	1679	76.8396	132.5473	80.9692	33.0324	42.5779	52.3127	52.4299	143.8559
LHCSR	1680	85.8901	124.8928	83.9966	36.4295	26.0202	59.6308	56.1116	147.4091
LHCSR	1681	83.1249	137.3517	87.562	34.3101	29.9302	54.2174	62.2892	141.49
LHCSR	1682	79.4065	130.5665	82.4085	36.7369	26.0069	61.9554	57.108	141.1319
LHCSR	1683	84.3312	132.3093	87.2057	36.0702	35.3575	50.229	55.8004	149.842
LHCSR	1684	79.0696	129.3831	84.0121	33.6838	31.6878	54.021	53.6322	148.3329
LHCSR	1685	77.6667	137.2229	79.2679	42.5481	26.0176	60.4868	60.7497	146.4335
LHCSR	1686	82.1908	134.2737	83.1882	35.4402	32.8425	60.1454	60.1492	146.3458
LHCSR	1687	93.3326	131.0048	82.5095	32.4122	38.7533	54.7613	54.7548	152.583
LHCSR	1688	84.1795	130.9429	85.382	39.5496	43.5119	54.8657	65.5659	150.3675
LHCSR	1689	91.5955	124.7071	76.0855	35.2522	39.0125	52.2434	57.5953	151.4236
LHCSR	1690	86.4243	131.9684	81.9727	38.1656	34.9064	54.7309	59.0766	150.1418
LHCSR	1691	87.7379	136.4787	82.0361	28.7573	39.4645	53.0654	61.6185	147.6574
LHCSR	1692	86.8031	134.5931	84.9456	37.9562	34.372	54.3598	59.5762	146.8303
LHCSR	1693	90.6833	126.7423	80.2151	37.7634	33.7019	54.4399	57.3484	151.9857
LHCSR	1694	90.4043	130.3231	79.502	35.0594	29.1276	58.6967	60.2654	151.6907
LHCSR	1695	87.8763	139.6875	81.524	32.9615	33.7488	57.2472	59.9314	148.122
LHCSR	1696	87.8705	136.9987	76.6726	34.5083	28.3737	61.5585	63.0883	153.7315
LHCSR	1697	85.8827	129.6763	82.9614	40.8581	29.1748	54.0798	62.7806	147.0076
LHCSR	1698	87.6467	134.1891	87.7769	32.5417	30.0343	55.6674	61.8011	146.2673
LHCSR	1699	82.6693	140.224	79.8379	33.6997	23.0656	60.9964	62.9575	148.6342
LHCSR	1700	82.602	133.2029	78.2424	39.1984	27.4314	57.4851	59.0061	148.2909
LHCSR	1701	86.5727	132.6609	82.9225	34.3946	34.8308	55.5791	59.6694	146.5261
LHCSR	1702	85.7825	135.9552	76.2762	42.8706	32.6515	55.9473	58.2255	155.9438
LHCSR	1703	85.2317	137.2036	87.4412	38.4361	36.0592	57.656	58.3147	148.3607
LHCSR	1704	81.938	127.0955	83.2947	29.1277	32.0136	57.481	56.5863	146.109
LHCSR	1705	84.4464	131.2341	86.7049	34.8933	32.5521	54.388	59.4589	147.6966
LHCSR	1706	94.6627	130.5228	81.7377	36.4695	37.9364	53.2827	60.089	156.7129
LHCSR	1707	81.5275	133.2046	82.0986	36.3354	40.5714	54.2466	58.4704	149.5463
LHCSR	1708	87.8988	136.2271	82.7472	38.4475	30.2095	62.9058	61.236	147.1961
LHCSR	1709	87.6016	135.4433	84.47	38.2153	33.282	60.4303	65.9248	152.4991
LHCSR	1710	83.8913	137.6631	90.5577	35.2907	36.2634	57.6379	65.4623	146.9781
LHCSR	1711	83.195	135.4141	82.0144	32.5171	30.6492	60.3459	63.9514	140.3372
LHCSR	1712	78.3126	139.0218	84.1058	35.2125	31.499	57.8227	65.735	145.1827
LHCSR	1713	82.3723	135.1426	87.8194	35.8108	29.6141	59.1688	60.0625	150.1237
LHCSR	1714	83.8889	130.5501	86.7977	33.812	27.6475	55.4921	62.4182	149.4121
LHCSR	1715	72.4853	137.197	77.4813	36.107	28.5301	56.8418	68.6868	145.8166
LHCSR	1716	80.7947	140.1696	88.863	31.2087	37.0243	54.1026	71.5802	149.4764
LHCSR	1717	83.531	128.7862	81.3025	37.0274	33.5731	54.2604	65.7932	149.9392
LHCSR	1718	82.7841	132.7689	82.5013	34.3925	31.5383	61.0866	62.1417	146.645
LHCSR	1719	79.5591	132.1734	84.4441	37.249	31.6263	55.2944	68.9824	152.4902
LHCSR	1720	79.5197	127.9194	87.0471	30.0983	36.0782	53.4815	61.8611	144.876
LHCSR	1721	80.7773	131.6923	82.0886	36.7003	32.6321	56.1459	60.7057	149.7932
LHCSR	1722	89.0468	128.3842	85.6265	36.0116	24.2332	56.6136	62.3559	152.15
LHCSR	1723	80.4673	135.4559	80.7047	32.4157	35.5705	55.6633	64.4043	148.5155
LHCSR	1724	88.5156	128.5641	82.6715	36.3709	32.0791	56.3524	63.4577	151.7844
LHCSR	1725	84.5235	132.3116	81.8172	36.7064	28.8639	57.043	64.6632	147.4626
LHCSR	1726	85.7098	130.2158	80.6827	38.6406	36.4057	60.0384	59.4216	154.5421
LHCSR	1727	82.2987	128.9307	90.4007	30.2747	26.5808	57.7041	59.7198	143.8979
LHCSR	1728	87.5717	132.0585	84.853	35.0198	34.5357	55.3989	58.2864	147.0508
LHCSR	1729	85.5479	130.4331	85.1875	37.6844	34.427	59.3132	62.614	152.5118
LHCSR	1730	84.8829	131.7782	81.5722	39.4179	32.6062	59.1122	60.9354	147.7183
LHCSR	1731	78.7896	131.9066	83.0639	35.1891	31.4113	67.1817	65.9668	149.6812
LHCSR	1732	80.5985	128.8493	80.1168	35.0073	37.2466	63.7301	63.8307	149.5517
LHCSR	1733	81.0006	128.7449	81.8652	35.9554	35.5262	63.2568	63.4133	147.5102
LHCSR	1734	77.681	130.5735	81.8469	36.6699	29.9568	62.3168	67.2251	151.1126
LHCSR	1735	76.8065	127.0056	79.4393	37.5564	30.3066	62.3636	63.8998	149.1513
LHCSR	1736	84.7163	130.7005	81.5741	39.9871	20.0161	62.0532	60.9164	152.6777
LHCSR	1737	78.6344	133.3144	85.8648	33.7243	31.952	60.7606	63.8045	149.0723
LHCSR	1738	85.4751	136.7623	87.0581	33.1449	37.7544	56.7997	66.9176	144.5012
LHCSR	1739	85.7118	134.9801	79.8395	35.8678	28.3045	62.7182	60.1112	145.0385
LHCSR	1740	79.7695	139.7451	80.6003	33.6318	33.8823	58.4175	61.5457	146.5486
LHCSR	1741	84.4138	131.6037	81.1589	36.8478	35.7356	58.2265	68.3915	151.7124
LHCSR	1742	81.8442	135.1111	84.2962	33.0872	37.5197	54.6024	63.6092	145.0011
LHCSR	1743	84.9772	134.969	83.125	35.2325	37.8815	47.2012	63.5158	147.767
LHCSR	1744	82.0817	132.1922	85.2467	32.2608	37.4489	48.0811	60.281	149.4215
LHCSR	1745	80.2041	138.0334	86.5759	27.9996	39.689	56.6712	66.3378	148.4369
LHCSR	1746	77.0274	131.6489	83.6255	27.5095	39.8592	57.1651	66.0618	147.1092
LHCSR	1747	83.4322	126.9177	80.6134	35.9458	32.6411	54.5824	57.7666	146.9702
LHCSR	1748	82.4297	127.9293	81.0517	37.7646	25.9268	54.8016	56.9602	150.0926
LHCSR	1749	81.2808	130.1834	74.8803	36.6231	34.9429	56.3258	59.7411	151.7856
LHCSR	1750	80.3176	133.5869	81.6755	23.3524	35.6355	57.6944	60.9358	144.0063
LHCSR	1751	81.0496	130.674	83.4685	32.5855	36.6968	50.6128	61.0224	150.6839
LHCSR	1752	80.131	138.5119	81.2383	37.9754	34.6749	50.8221	59.4179	144.2899
LHCSR	1753	84.9151	130.8179	85.9389	35.5408	40.4187	57.1218	62.641	149.0957
LHCSR	1754	80.965	133.6131	87.63	34.5885	32.549	58.3573	64.3022	148.9136
LHCSR	1755	81.4794	135.7012	84.7315	35.6892	32.4547	61.3955	54.4844	147.5656
LHCSR	1756	78.003	129.6906	80.9579	35.6702	36.7706	56.4525	58.61	146.2661
LHCSR	1757	84.0962	133.0372	72.5703	34.016	34.3932	57.0406	54.6465	148.0084
LHCSR	1758	81.2635	133.843	79.8536	31.8885	35.7707	51.5029	61.9357	144.1135
LHCSR	1759	83.7517	133.4015	83.052	29.9469	36.3588	50.8905	57.6416	141.6391
LHCSR	1760	82.4095	132.4708	81.5755	36.2357	33.5413	55.4927	63.9009	145.3224
LHCSR	1761	86.8471	133.3968	86.4432	37.4508	31.7781	56.379	60.1388	145.6588
LHCSR	1762	81.9495	136.6091	84.8985	34.0842	30.642	51.725	61.0062	147.4164
LHCSR	1763	83.3969	128.3919	85.0357	35.6163	27.3388	51.3695	55.7071	144.1999
LHCSR	1764	85.1698	132.9049	81.9253	34.9796	33.9742	58.6838	63.959	147.2686
LHCSR	1765	85.978	129.1104	84.2383	37.1192	30.0121	53.8373	60.6199	143.6954
LHCSR	1766	88.133	132.1975	85.2346	34.5235	39.38	57.8636	56.7683	143.006
LHCSR	1767	91.2624	133.6693	79.9395	40.2255	32.2651	55.0687	63.3038	149.1371
LHCSR	1768	86.318	131.0761	82.7287	38.0922	27.2031	60.174	59.7012	145.2356
LHCSR	1769	89.3989	128.3713	81.9518	36.0341	35.9906	53.3873	60.1794	141.1706
LHCSR	1770	92.1226	129.936	78.8107	35.3172	32.4635	56.4152	54.8144	146.6432
LHCSR	1771	86.1053	133.0624	87.9569	41.3471	26.5977	61.5926	53.7056	146.192
LHCSR	1772	84.3005	129.4415	76.5084	34.1904	34.3948	65.5221	54.4751	149.4157
LHCSR	1773	82.3622	131.7515	88.6787	27.9333	31.2077	55.7342	61.3115	143.2748
LHCSR	1774	84.896	130.9878	88.5464	37.1806	31.7093	55.8939	56.9285	147.4494
LHCSR	1775	84.8359	131.2902	77.8583	35.873	35.6355	56.5284	62.9984	147.872
LHCSR	1776	90.9094	131.1131	88.6941	31.566	31.8007	56.5354	59.1272	146.6098
LHCSR	1777	89.5855	128.8286	82.04	32.8144	33.4693	59.2127	60.7637	153.3853
LHCSR	1778	82.2112	132.5365	84.7025	35.7559	28.1754	58.2117	57.0974	150.2331
LHCSR	1779	82.8655	134.2214	85.2408	32.7572	33.6203	54.3168	55.2	145.3704
LHCSR	1780	91.1952	128.4519	84.586	29.8867	32.7246	59.2112	52.8967	146.6651
LHCSR	1781	93.1339	131.3374	81.0882	33.1868	30.607	57.3603	55.7903	146.4139
LHCSR	1782	87.7081	135.9529	83.8561	25.7433	33.6376	55.4892	56.1928	141.3387
LHCSR	1783	89.0505	132.1108	88.6858	32.9013	24.6557	57.8248	54.0231	145.8005
LHCSR	1784	82.3793	135.0836	84.599	32.5602	34.8582	54.3957	56.2235	145.5695
LHCSR	1785	81.5009	133.0896	85.174	34.7118	29.6227	56.1412	63.5831	142.6023
LHCSR	1786	89.4977	132.1663	83.3135	31.3169	39.7256	57.4874	57.3612	138.2029
LHCSR	1787	85.0109	127.6533	78.9399	39.5452	33.1652	56.6873	60.3543	147.5896
LHCSR	1788	90.1476	132.0522	83.6232	33.2123	37.9961	54.9315	56.4513	152.614
LHCSR	1789	83.562	135.2537	85.1653	38.9383	33.3139	49.482	63.29	148.9271
LHCSR	1790	85.3489	130.844	81.1305	30.6947	40.2635	52.3294	57.2224	146.4338
LHCSR	1791	88.1557	134.1271	81.4448	33.7671	37.1201	50.8244	59.6274	152.0693
LHCSR	1792	90.6372	132.8494	84.8722	33.3932	34.1913	51.6832	61.1324	146.2315
LHCSR	1793	87.3031	132.1393	84.2044	29.3365	43.8444	52.7709	58.0663	147.9035
LHCSR	1794	79.5318	136.8594	79.5722	36.2144	35.585	54.0436	64.7838	146.285
LHCSR	1795	84.5614	130.1388	87.7418	29.2618	40.6248	53.7508	57.2677	140.8231
LHCSR	1796	86.7081	135.761	85.197	30.8161	40.4749	52.2479	58.6775	152.0763
LHCSR	1797	79.5287	138.4092	84.5281	30.907	37.5732	48.7908	64.0763	145.6126
LHCSR	1798	76.5944	136.1301	85.4326	37.0568	29.9745	56.736	63.671	141.3501
LHCSR	1799	80.556	139.9567	86.4189	26.1364	40.3759	57.8867	66.2804	141.0257
LHCSR	1800	82.0571	140.5914	83.2979	31.4604	37.0101	55.2902	63.4037	140.1946
LHCSR	1801	80.6401	132.2034	83.3843	39.4501	28.0284	54.1503	68.875	149.4974
LHCSR	1802	80.3749	135.6174	78.8841	40.1339	32.3247	55.92	62.6552	150.2859
LHCSR	1803	80.445	131.0531	81.6916	33.6835	33.8731	48.0185	60.7897	145.8487
LHCSR	1804	90.216	133.0899	73.3578	36.6729	33.095	49.6503	61.5731	151.9386
LHCSR	1805	86.436	132.8654	75.6081	35.9769	39.0325	51.8707	60.7528	143.7845
LHCSR	1806	90.2478	134.4065	84.9806	33.5182	37.91	50.3233	55.7254	147.1622
LHCSR	1807	90.5378	131.9547	85.3209	36.1011	36.0279	54.4967	60.9914	147.6826
LHCSR	1808	86.0297	133.1577	87.2915	29.7193	30.0212	57.3014	52.3004	147.891
LHCSR	1809	86.3524	132.8905	75.7277	38.4727	30.6415	53.2738	55.7363	150.5259
LHCSR	1810	84.9764	135.2683	78.4772	36.71	35.1811	55.0095	56.641	148.5516
LHCSR	1811	87.0077	135.2102	87.7061	27.9283	38.9512	52.9595	55.262	149.4328
LHCSR	1812	85.4046	137.9911	88.8474	33.0516	35.4883	58.2583	61.417	145.0007
LHCSR	1813	82.1747	138.8958	92.3012	33.6373	39.1448	53.3846	56.4165	142.78
LHCSR	1814	80.5458	134.7757	89.7704	35.6654	40.2569	49.2629	59.0462	146.5762
LHCSR	1815	81.1331	139.0346	86.3349	28.2193	36.5714	57.2998	62.3445	143.498
LHCSR	1816	81.676	139.6836	84.2941	32.0674	34.717	55.5678	60.0017	146.9383
LHCSR	1817	81.584	138.2994	84.7975	28.2111	33.6631	59.9675	55.7137	145.3657
LHCSR	1818	79.9652	136.6843	89.1118	25.7726	44.3231	47.6349	59.0745	141.9934
LHCSR	1819	78.5019	141.9066	83.158	34.8518	40.2311	54.1838	63.6645	150.3533
LHCSR	1820	74.9837	137.1975	91.9936	30.3622	38.788	48.0021	62.8959	144.6113
LHCSR	1821	80.3416	138.8812	92.7972	25.811	35.6887	52.3582	61.6953	144.4353
LHCSR	1822	78.7749	134.7617	83.1035	35.082	32.961	54.5202	60.1081	151.0697
LHCSR	1823	76.6131	136.1248	86.6044	27.3936	31.8988	59.0892	61.1447	143.2487
LHCSR	1824	83.2655	141.1044	90.7682	32.8274	32.5385	52.7465	65.2759	145.2903
LHCSR	1825	77.3228	137.7296	87.2587	31.6254	34.8204	56.195	58.4957	144.5773
LHCSR	1826	80.5537	135.5295	97.0456	32.5007	28.9688	56.852	61.2269	146.0422
LHCSR	1827	78.0742	140.5272	88.1511	38.2029	32.3889	51.3844	59.5171	152.5644
LHCSR	1828	75.0289	139.3431	88.5173	34.5596	31.1814	55.7658	60.0434	145.1466
LHCSR	1829	84.8034	136.6059	85.9607	33.3572	29.3989	54.7912	61.4519	147.4462
LHCSR	1830	81.2643	141.246	95.0015	27.2542	38.9197	52.7022	64.2436	142.5978
LHCSR	1831	90.2182	131.1906	90.0173	32.4719	33.1076	56.2202	53.9421	149.7032
LHCSR	1832	86.9361	138.3696	86.0699	32.3851	33.4922	54.9619	60.3124	145.9551
LHCSR	1833	84.2351	135.7916	87.3476	33.056	34.1443	55.9363	55.4525	150.5163
LHCSR	1834	80.5788	136.0142	87.8684	30.4055	30.748	53.9339	54.742	146.1214
LHCSR	1835	77.2746	134.4071	85.253	32.8519	29.4771	52.9303	59.1731	147.5526
LHCSR	1836	85.3786	132.1138	87.6246	28.9537	36.205	44.4519	57.6725	147.0648
LHCSR	1837	82.9736	134.7582	81.9797	37.8175	39.6665	52.466	50.1476	151.5245
LHCSR	1838	84.972	133.8779	86.0532	31.3638	40.3826	52.0734	54.6787	144.4973
LHCSR	1839	83.1437	136.96	81.4983	36.6597	40.1002	56.4712	56.8792	150.7342
LHCSR	1840	86.0162	133.6373	83.5534	32.137	36.825	51.1823	56.8132	145.8838
LHCSR	1841	79.752	130.8272	87.936	33.054	30.3919	58.2692	54.2574	149.5546
LHCSR	1842	84.797	132.0591	88.979	33.5656	34.1761	54.6548	55.7857	138.6952
LHCSR	1843	85.8859	132.2526	87.3993	30.4006	36.4319	55.3661	59.6762	144.1045
LHCSR	1844	85.3771	132.1453	92.8365	31.9633	39.8647	49.3133	59.5978	148.5923
LHCSR	1845	79.4083	140.5024	88.3876	26.283	34.4897	52.8218	65.5445	143.1151
LHCSR	1846	84.8778	139.38	87.779	35.0969	29.5754	55.5514	59.1942	154.1816
LHCSR	1847	76.3389	130.8921	89.3686	32.8454	36.5125	48.6569	55.8212	151.542
LHCSR	1848	72.6944	138.7011	89.4332	26.9097	43.3416	48.5933	54.2548	145.9922
LHCSR	1849	82.0098	131.057	90.5592	32.5643	37.8521	60.8403	56.0088	144.1074
LHCSR	1850	85.2175	136.1037	90.5649	33.3336	38.4143	58.4456	47.1139	146.8517
LHCSR	1851	77.6275	133.4393	84.9211	34.3421	34.5397	54.7252	60.4236	141.0826
LHCSR	1852	79.7513	131.8692	87.0148	33.9342	35.052	52.332	55.9195	148.9883
LHCSR	1853	79.8089	135.5286	85.0119	29.717	39.4073	55.5223	58.6187	147.4957
LHCSR	1854	84.0286	134.0898	91.8777	34.9937	38.3239	59.0044	61.712	146.8295
LHCSR	1855	81.6216	131.8044	87.1581	28.7133	30.8589	58.1119	62.2323	148.7151
LHCSR	1856	83.7295	132.2405	89.0205	31.918	31.3941	51.2213	55.9582	144.5779
LHCSR	1857	81.5201	134.7824	80.0839	38.2951	33.9412	54.1121	62.9549	153.3844
LHCSR	1858	86.4937	131.9865	85.3434	28.6147	33.1796	53.839	59.9794	146.0716
LHCSR	1859	81.522	136.943	85.4845	36.783	27.9023	49.3704	63.4238	150.5775
LHCSR	1860	83.3647	130.7975	81.7996	30.6004	33.2361	56.9399	61.4737	145.0854
LHCSR	1861	89.0369	134.2755	89.3522	32.7788	32.9119	53.2871	56.1832	144.59
LHCSR	1862	80.0776	135.4965	85.5931	35.2882	28.981	52.7635	60.3773	146.207
LHCSR	1863	83.8749	134.7782	86.461	31.6687	31.3344	52.6627	62.2753	147.8267
LHCSR	1864	77.5642	131.7565	86.5425	34.817	33.1458	59.6431	67.8707	147.0613
LHCSR	1865	82.0168	129.6822	83.447	38.8138	33.7169	54.2245	58.0254	149.4529
LHCSR	1866	81.5379	140.2947	80.7517	34.3179	31.39	55.4829	65.8279	151.3303
LHCSR	1867	72.4772	137.1965	82.7899	28.7982	36.5063	51.2273	65.7587	148.5574
LHCSR	1868	77.547	132.7856	86.9201	35.8478	34.2903	46.0133	67.6109	149.188
LHCSR	1869	81.6209	134.4541	91.6864	31.0608	28.7099	52.0584	60.4265	146.9233
LHCSR	1870	77.3697	143.756	81.0574	33.1118	38.0077	53.0053	65.7458	145.8838
LHCSR	1871	82.2182	128.4077	84.402	32.9947	38.2759	50.869	62.2377	146.8123
LHCSR	1872	79.4632	135.6144	88.8606	32.034	37.0474	56.831	61.0952	148.4704
LHCSR	1873	82.1822	137.3936	88.0279	32.7803	42.8905	50.481	60.8356	147.0158
LHCSR	1874	72.8149	142.2541	86.5068	30.8779	34.0996	52.9574	66.8012	142.8029
LHCSR	1875	75.3957	143.7835	82.1049	32.6509	40.0645	58.6278	60.1808	146.84
LHCSR	1876	79.5428	132.5785	82.97	35.0081	35.3695	55.5689	56.4923	144.3841
LHCSR	1877	79.3464	133.5815	83.4108	27.5436	48.2953	49.4913	57.0109	145.1614
LHCSR	1878	73.0637	135.4914	81.2875	26.0715	38.6294	56.3427	59.6087	146.9739
LHCSR	1879	80.5874	135.9568	83.5056	28.8605	46.5861	48.6655	62.1002	146.6541
LHCSR	1880	75.5802	138.4131	84.9147	35.1322	41.1452	57.2821	58.9984	145.3485
LHCSR	1881	79.9207	135.2507	77.2195	27.865	39.5707	56.0755	59.3482	147.2965
LHCSR	1882	78.0422	134.5542	78.5703	30.7157	39.3946	54.2412	59.991	145.9962
LHCSR	1883	80.1973	138.727	80.5576	33.7628	49.1613	54.3911	61.7829	147.9289
LHCSR	1884	77.173	136.1818	80.7622	35.2923	36.779	54.8465	61.6491	149.9152
LHCSR	1885	80.6269	135.4523	73.4524	37.4736	35.8961	50.7106	59.238	152.2267
LHCSR	1886	78.6414	132.7612	79.691	35.3375	42.2596	53.1684	56.722	150.8437
LHCSR	1887	80.835	141.3109	81.1905	32.9014	35.0515	55.1092	57.248	146.6839
LHCSR	1888	82.6556	134.8792	81.7861	33.8154	41.6624	50.5901	58.2588	146.1709
LHCSR	1889	83.3039	132.0058	80.7943	35.6435	41.7463	47.5613	47.3601	148.5936
LHCSR	1890	78.561	139.3924	84.1667	30.5664	41.0265	56.4677	57.725	146.1493
LHCSR	1891	77.1994	139.8632	79.1532	30.9828	35.3305	58.079	61.3343	145.8581
LHCSR	1892	85.5099	127.8449	82.3578	28.9465	36.0293	57.4664	55.0708	142.9641
LHCSR	1893	87.5541	133.9159	75.1861	32.1926	38.6043	54.0052	55.8405	147.769
LHCSR	1894	81.7226	130.1892	83.9858	37.5331	32.9274	55.4213	53.8757	149.5449
LHCSR	1895	85.3562	137.1686	80.1569	28.3905	34.7	55.5757	54.175	145.8079
LHCSR	1896	86.2561	131.7216	85.3142	28.6435	45.4073	59.5669	51.3108	147.2058
LHCSR	1897	90.6898	127.8909	80.7415	34.565	46.3231	55.2567	45.7604	149.9892
LHCSR	1898	87.3061	131.8586	85.0221	33.4793	35.15	53.1046	53.7908	146.705
LHCSR	1899	81.5542	133.9991	85.1903	23.9142	42.0626	55.6458	57.8082	140.0076
LHCSR	1900	84.2061	126.8909	82.8753	34.3364	33.5351	57.8478	55.4312	145.6404
LHCSR	1901	82.3349	133.0727	86.4815	33.8923	29.5932	55.3376	58.3118	144.0445
LHCSR	1902	82.3538	131.3145	86.6372	31.7104	32.4768	53.3391	61.3001	141.4009
LHCSR	1903	77.0923	134.1344	80.4283	32.2791	34.4766	55.4662	60.9962	147.389
LHCSR	1904	77.6256	129.2966	79.8376	31.3398	42.0558	54.7273	61.753	148.8468
LHCSR	1905	86.1007	129.1521	84.0654	33.9785	35.1132	52.2276	56.366	149.32
LHCSR	1906	78.012	137.0351	86.4287	33.3883	40.017	59.96	58.0255	147.5071
LHCSR	1907	83.7954	130.6755	83.2711	41.0348	28.6314	52.539	56.2676	151.0599
LHCSR	1908	83.9055	132.1579	85.1175	39.2188	36.4152	55.0097	58.0592	148.2737
LHCSR	1909	87.7349	133.0399	85.3514	42.585	27.4061	48.4375	50.974	152.0092
LHCSR	1910	80.7527	131.9254	80.2271	32.5936	39.7111	52.8614	55.6073	140.6876
LHCSR	1911	83.9719	134.0395	77.9577	40.0979	33.37	48.2333	62.3882	153.7144
LHCSR	1912	76.4396	135.7172	86.0537	31.3089	36.5102	48.1881	58.7701	145.4027
LHCSR	1913	76.6174	131.4142	81.0552	36.4001	31.9351	55.8997	56.1851	141.4474
LHCSR	1914	76.4405	138.5243	85.266	28.5972	38.3411	57.3293	58.2142	146.4259
LHCSR	1915	83.8064	125.348	81.429	32.0142	37.2015	54.4654	53.4046	150.6891
LHCSR	1916	81.6939	134.5783	81.6768	33.4036	34.4462	57.2217	60.3303	147.8205
LHCSR	1917	81.5807	134.3544	85.8922	37.6723	36.2272	53.7398	57.6581	150.0702
LHCSR	1918	82.841	134.2357	88.8509	31.363	38.0803	51.255	51.6624	144.5514
LHCSR	1919	83.0329	131.8334	84.2038	39.4857	32.9688	56.357	55.5303	147.6418
LHCSR	1920	87.0183	133.7032	83.6931	34.9908	37.799	51.6778	54.0696	146.9233
LHCSR	1921	80.1012	130.3904	73.7533	35.5217	40.5944	57.4961	60.0041	148.3487
LHCSR	1922	77.3316	133.234	76.9767	41.3946	35.5176	59.5236	56.5101	151.1008
LHCSR	1923	83.6272	131.6138	81.6461	33.4195	34.9779	59.825	58.881	148.567
LHCSR	1924	82.804	128.5325	82.3857	27.4479	34.7369	55.921	56.0274	148.1499
LHCSR	1925	85.3887	133.0232	85.5226	30.0604	43.0515	46.4802	58.1323	151.3169
LHCSR	1926	79.5711	132.6907	87.6589	32.4157	34.5282	54.1822	55.5402	149.0467
LHCSR	1927	78.8055	131.7423	88.036	35.1027	35.5378	55.3727	54.1752	148.4744
LHCSR	1928	80.574	132.3474	82.8305	38.3702	28.1484	54.0896	54.952	148.7825
LHCSR	1929	77.7782	134.5422	84.9185	36.3076	35.3901	56.2282	53.3151	147.8676
LHCSR	1930	81.3034	133.3533	81.786	34.8328	44.9737	57.2346	51.1517	146.0145
LHCSR	1931	75.6224	136.6379	79.072	34.128	41.184	54.1741	53.709	147.2024
LHCSR	1932	79.161	136.117	84.9099	33.2072	39.101	52.1526	57.7354	146.7994
LHCSR	1933	87.1057	133.7075	83.0545	35.1004	43.111	55.2817	50.2219	151.8536
LHCSR	1934	76.8874	129.8168	78.1583	33.7794	38.5669	59.965	51.7837	146.9607
LHCSR	1935	86.3109	134.0113	92.2034	34.4847	47.3797	53.4423	50.5619	149.2512
LHCSR	1936	81.2468	127.9694	78.1018	30.3843	40.8986	60.6739	55.1891	147.0644
LHCSR	1937	83.0148	135.1648	81.8728	35.7191	33.7371	58.5728	60.1222	148.0918
LHCSR	1938	77.9465	132.2429	76.9186	36.6651	34.5219	55.9995	56.6697	152.8403
LHCSR	1939	76.2816	133.2187	79.1956	37.8341	38.3229	52.7239	51.0762	150.0709
LHCSR	1940	73.9104	136.5474	87.4269	27.1081	40.2764	60.9769	55.6412	144.0827
LHCSR	1941	79.308	134.2504	79.1866	35.4365	42.7969	55.6046	56.9702	146.6776
LHCSR	1942	79.764	135.2951	84.4323	33.3073	40.3532	55.6853	51.7958	151.3463
LHCSR	1943	82.4782	131.4222	80.49	29.7255	43.4366	57.8786	61.2381	144.56
LHCSR	1944	81.2833	134.5146	82.7789	35.4456	42.5196	47.1207	58.4856	152.4259
LHCSR	1945	78.1705	137.4802	77.4601	31.1485	40.4435	54.0524	60.3923	149.7036
LHCSR	1946	77.6868	141.8525	76.4991	36.656	30.1525	59.2546	61.3173	146.9502
LHCSR	1947	77.2677	132.4999	87.589	25.7187	36.0682	62.7296	55.6497	143.6976
LHCSR	1948	76.4224	132.8344	83.9023	34.137	38.9396	58.4909	52.9939	145.8356
LHCSR	1949	81.2801	133.8922	85.293	35.3681	41.7123	65.2807	57.536	147.1894
LHCSR	1950	78.5152	138.4395	91.3202	33.4649	40.2831	62.5207	60.8198	145.7796
LHCSR	1951	78.0468	133.8092	83.1039	35.0542	43.7402	57.8446	59.2256	150.247
LHCSR	1952	78.5074	130.1577	85.9762	27.1053	39.2183	60.4725	51.9683	139.3415
LHCSR	1953	87.7125	136.7038	83.2903	33.6405	35.1033	58.0112	49.4787	149.4118
LHCSR	1954	86.6444	136.6474	84.4465	43.3201	39.0096	51.7193	44.8128	151.7921
LHCSR	1955	89.4527	135.9676	80.3803	37.2501	45.0975	66.2896	49.5254	147.2679
LHCSR	1956	84.1933	137.5811	83.7709	35.1008	43.7687	58.8621	49.5942	147.2379
LHCSR	1957	85.6508	136.0342	81.9844	34.4472	46.8172	62.3181	54.8248	147.8245
LHCSR	1958	85.3627	131.2298	83.4653	42.865	28.8769	55.634	52.4004	153.3192
LHCSR	1959	84.5725	137.5909	84.3783	37.9024	37.1678	59.5933	50.4156	147.4848
LHCSR	1960	81.08	133.998	80.755	36.0697	38.6509	62.6752	54.6656	143.4808
LHCSR	1961	86.489	136.2336	84.4128	36.567	37.1135	52.5525	55.7761	146.3444
LHCSR	1962	83.4694	138.2071	89.3759	35.5491	36.373	59.1363	53.7639	141.2018
LHCSR	1963	86.8878	134.8841	86.3177	28.8242	47.0497	51.0734	56.74	144.1228
LHCSR	1964	86.9937	132.1935	87.2527	34.0299	43.1111	50.4841	55.0322	147.7854
LHCSR	1965	84.5281	140.638	86.7036	27.8323	42.3192	51.1887	58.701	143.9826
LHCSR	1966	88.1572	130.6357	83.0981	34.3804	39.5789	53.2204	55.0702	147.1382
LHCSR	1967	87.8217	132.3507	82.9003	32.8395	41.2754	60.5229	55.4423	154.9147
LHCSR	1968	82.2251	134.0396	86.8611	36.9139	37.4858	54.4939	54.1862	151.3694
LHCSR	1969	84.4145	133.4145	85.7746	32.3472	42.9796	52.6931	55.1586	148.4146
LHCSR	1970	84.5832	137.5446	87.2943	26.7223	48.2626	55.1607	56.2482	148.7168
LHCSR	1971	83.3895	136.0104	80.3674	35.9141	42.5719	54.9992	54.6398	153.3986
LHCSR	1972	86.3871	135.1359	82.6869	31.6411	37.1233	56.169	53.8335	146.5467
LHCSR	1973	78.9989	140.5759	83.1206	29.4954	39.605	61.769	57.8524	148.8808
LHCSR	1974	79.5971	135.8209	79.9503	34.5872	38.4717	55.1737	55.6575	150.5351
LHCSR	1975	84.6418	134.8649	87.6628	30.7959	37.3952	57.2075	55.5274	145.5059
LHCSR	1976	82.5814	135.0932	86.8978	28.2329	39.5143	53.7093	55.3521	150.0325
LHCSR	1977	83.6564	135.6655	92.0412	30.595	45.6255	53.4127	60.0681	146.2751
LHCSR	1978	78.0854	137.6938	86.4038	33.3896	48.0597	56.3047	62.6957	145.4486
LHCSR	1979	79.9555	135.7329	86.0544	30.6757	40.9096	61.2562	61.5498	146.709
LHCSR	1980	78.5533	137.1778	89.1821	32.6916	41.0279	53.6019	60.3246	146.3258
LHCSR	1981	79.6354	142.3663	88.6143	36.745	39.4767	50.33	66.3699	151.9402
LHCSR	1982	79.6632	134.2849	87.7843	30.4749	41.342	55.4408	62.5281	144.0859
LHCSR	1983	79.4516	137.4052	88.3521	33.7067	42.9336	52.9223	57.5902	147.0758
LHCSR	1984	77.1152	135.9275	87.2028	27.8208	40.7978	49.7467	65.4725	146.911
LHCSR	1985	81.7419	133.9745	80.3139	38.52	41.8201	55.658	61.7925	157.0572
LHCSR	1986	81.9712	136.9279	86.1402	34.9289	39.0401	55.0319	56.4105	146.5552
LHCSR	1987	80.606	142.0164	87.7134	26.0749	43.9731	53.1024	55.5366	149.24
LHCSR	1988	84.5146	139.7646	80.0574	33.4642	42.4556	52.0346	61.14	151.5929
LHCSR	1989	87.4791	136.9356	79.7581	32.142	43.6952	55.5027	50.9141	151.0744
LHCSR	1990	79.8067	135.4974	86.3154	33.5701	42.444	56.4534	54.96	143.5136
LHCSR	1991	78.1251	133.8301	91.0726	29.167	45.124	49.3766	52.2387	146.3273
LHCSR	1992	77.9975	138.258	85.5777	24.3883	33.8498	59.3393	58.4202	138.9764
LHCSR	1993	77.6912	134.7297	81.1967	35.8464	36.2711	59.6004	60.8533	155.6512
LHCSR	1994	76.2242	134.5284	88.8712	34.054	43.3168	62.8625	49.8896	146.7416
LHCSR	1995	69.7998	137.971	83.9155	35.6713	36.1595	54.8478	57.7955	145.413
LHCSR	1996	78.7319	138.5205	88.7701	31.5603	40.5806	59.9417	57.3641	150.3454
LHCSR	1997	69.1065	143.0339	90.0259	26.3379	42.1218	56.6707	67.0328	141.2166
LHCSR	1998	74.0096	137.9034	91.8379	26.5685	43.9265	51.9747	61.2397	145.7962
[truncated: 67,996 more rows]
