# Supplementary material for: Structure of the stress-related LHCSR1 complex determined by an integrated computational strategy
Source: Commun Biol. 2022 Feb 17;5:145. doi: 10.1038/s42003-022-03083-8 (PMC8854571; doi:10.1038/s42003-022-03083-8)
Supplement: Supplementary file 7 — Supplementary Data 4 [file 42003_2022_3083_MOESM7_ESM.zip]

Archive with 4 entries (4 files):
- AvrgHam_CP29.csv
- AvrgHam_LHCSR.csv
- excitonE_CP29.csv
- excitonE_LHCSR.csv
