# Supplementary material for: Structure of the stress-related LHCSR1 complex determined by an integrated computational strategy
Source: Commun Biol. 2022 Feb 17;5:145. doi: 10.1038/s42003-022-03083-8 (PMC8854571; doi:10.1038/s42003-022-03083-8)
Supplement: Supplementary file 7 — Supplementary Data 4 [file 42003_2022_3083_MOESM7_ESM.zip › AvrgHam_CP29.csv]

# Hamiltonian in [cm-1]
15145.6715	12.5790	-5.4152	0.0000	0.0000	0.0000	0.0000	0.0000	0.8546	30.4442	-6.0203	1.2060	3.1036	-35.9480	0.0000
12.5790	15125.3660	53.7715	8.4334	7.2563	7.9034	-8.1524	-39.0997	-16.1653	-12.0956	20.5738	-4.0806	9.3432	-1.1489	9.6144
-5.4152	53.7715	15139.2925	-4.0709	-8.0067	3.9176	3.3718	132.6928	17.2414	0.3553	-2.8916	1.0314	-41.7717	154.8716	-0.4739
0.0000	8.4334	-4.0709	15148.0052	123.3203	32.2837	-3.7045	-5.6169	-4.3547	-3.2671	1.4229	0.7566	8.3460	-148.9142	109.1112
0.0000	7.2563	-8.0067	123.3203	15401.9691	35.0146	-4.2489	0.6866	-3.0852	0.0000	1.8298	1.4196	0.3839	-82.8278	104.1058
0.0000	7.9034	3.9176	32.2837	35.0146	15445.2751	-5.2763	-13.1096	0.2231	0.0000	2.2251	2.9947	-4.6730	-98.1966	15.2978
0.0000	-8.1524	3.3718	-3.7045	-4.2489	-5.2763	15419.8261	45.8342	79.0998	6.9303	-0.7366	0.0000	-8.4622	-9.0057	-36.4871
0.0000	-39.0997	132.6928	-5.6169	0.6866	-13.1096	45.8342	15167.3660	-6.7452	4.2327	-1.0255	-4.3107	11.2034	14.2391	-12.7894
0.8546	-16.1653	17.2414	-4.3547	-3.0852	0.2231	79.0998	-6.7452	15053.5761	-45.0287	60.1038	10.1570	-34.8617	14.7734	13.4449
30.4442	-12.0956	0.3553	-3.2671	0.0000	0.0000	6.9303	4.2327	-45.0287	15277.2096	175.0699	-7.8472	4.2447	16.0519	-7.6229
-6.0203	20.5738	-2.8916	1.4229	1.8298	2.2251	-0.7366	-1.0255	60.1038	175.0699	15112.4940	1.1204	54.2593	-41.2534	17.7293
1.2060	-4.0806	1.0314	0.7566	1.4196	2.9947	0.0000	-4.3107	10.1570	-7.8472	1.1204	15154.9428	-181.4466	3.8100	4.4116
3.1036	9.3432	-41.7717	8.3460	0.3839	-4.6730	-8.4622	11.2034	-34.8617	4.2447	54.2593	-181.4466	20166.7696	-73.8521	11.7502
-35.9480	-1.1489	154.8716	-148.9142	-82.8278	-98.1966	-9.0057	14.2391	14.7734	16.0519	-41.2534	3.8100	-73.8521	20323.0880	-101.1859
0.0000	9.6144	-0.4739	109.1112	104.1058	15.2978	-36.4871	-12.7894	13.4449	-7.6229	17.7293	4.4116	11.7502	-101.1859	20737.3302
