# Supplementary material for: Structure of the stress-related LHCSR1 complex determined by an integrated computational strategy
Source: Commun Biol. 2022 Feb 17;5:145. doi: 10.1038/s42003-022-03083-8 (PMC8854571; doi:10.1038/s42003-022-03083-8)
Supplement: Supplementary file 7 — Supplementary Data 4 [file 42003_2022_3083_MOESM7_ESM.zip › AvrgHam_LHCSR.csv]

# Hamiltonian in [cm-1]
15117.7254	68.8314	8.5374	-45.0462	-16.7234	-15.8140	20.9675	-3.6749	16.1033	10.9285	-2.4912
68.8314	15169.5038	-2.6710	181.5768	20.8066	0.6311	-2.8250	6.2244	-39.0429	139.8189	-17.0617
8.5374	-2.6710	15060.5794	-5.8536	-4.2197	-4.4123	3.9102	3.3981	13.5767	-148.7208	-59.7114
-45.0462	181.5768	-5.8536	15122.2414	-12.6703	5.3270	0.2966	-3.3468	16.8149	-2.9819	47.7572
-16.7234	20.8066	-4.2197	-12.6703	15062.4951	-39.0976	33.4810	4.8968	-23.7807	13.5282	-52.5758
-15.8140	0.6311	-4.4123	5.3270	-39.0976	15170.7639	206.7772	-3.1612	12.5274	13.4520	8.9747
20.9675	-2.8250	3.9102	0.2966	33.4810	206.7772	15158.2538	-0.1660	20.6676	-44.2704	-32.6325
-3.6749	6.2244	3.3981	-3.3468	4.8968	-3.1612	-0.1660	15124.7373	-69.2391	18.4458	-5.0970
16.1033	-39.0429	13.5767	16.8149	-23.7807	12.5274	20.6676	-69.2391	20202.4954	-62.2784	-27.2968
10.9285	139.8189	-148.7208	-2.9819	13.5282	13.4520	-44.2704	18.4458	-62.2784	20180.2914	105.8888
-2.4912	-17.0617	-59.7114	47.7572	-52.5758	8.9747	-32.6325	-5.0970	-27.2968	105.8888	19620.9855
