# Supplementary material for: Structure of the stress-related LHCSR1 complex determined by an integrated computational strategy
Source: Commun Biol. 2022 Feb 17;5:145. doi: 10.1038/s42003-022-03083-8 (PMC8854571; doi:10.1038/s42003-022-03083-8)
Supplement: Supplementary file 7 — Supplementary Data 4 [file 42003_2022_3083_MOESM7_ESM.zip › excitonE_CP29.csv]

# energy [cm-1]
14928.5450
14992.3011
15088.3117
15094.9640
15145.8177
15150.6443
15161.4453
15276.5338
15390.0483
15403.5716
15444.7234
15488.6444
20143.1774
20339.8787
20769.5755
