# Supplementary material for: Structure of the stress-related LHCSR1 complex determined by an integrated computational strategy
Source: Commun Biol. 2022 Feb 17;5:145. doi: 10.1038/s42003-022-03083-8 (PMC8854571; doi:10.1038/s42003-022-03083-8)
Supplement: Supplementary file 7 — Supplementary Data 4 [file 42003_2022_3083_MOESM7_ESM.zip › excitonE_LHCSR.csv]

# energy [cm-1]
14909.7738
14947.0879
15053.9504
15084.8009
15124.9034
15152.8256
15329.0584
15371.4064
19603.1459
20138.6284
20274.4914
