# Supplementary material for: Structure of the stress-related LHCSR1 complex determined by an integrated computational strategy
Source: Commun Biol. 2022 Feb 17;5:145. doi: 10.1038/s42003-022-03083-8 (PMC8854571; doi:10.1038/s42003-022-03083-8)
Supplement: Supplementary file 8 — Supplementary Data 5 [file 42003_2022_3083_MOESM8_ESM.zip › SpectraCalc_CP29.csv]

# 'ABS CP29'	'ABS CP29'	'CD CP29'	'CD CP29'
2.363930	-0.000000	2.363930	0.000000
6.070198	-0.000000	6.070198	0.000000
9.776466	-0.000000	9.776466	0.000000
13.482733	-0.000000	13.482733	0.000000
17.189001	-0.000000	17.189001	0.000000
20.895269	-0.000000	20.895269	0.000000
24.601537	-0.000000	24.601537	0.000000
28.307804	-0.000000	28.307804	0.000000
32.014072	-0.000000	32.014072	0.000000
35.720340	-0.000000	35.720340	0.000000
39.426607	-0.000000	39.426607	0.000000
43.132875	-0.000000	43.132875	0.000000
46.839143	-0.000000	46.839143	0.000000
50.545411	-0.000000	50.545411	0.000000
54.251678	-0.000000	54.251678	0.000000
57.957946	-0.000000	57.957946	0.000000
61.664214	-0.000000	61.664214	0.000000
65.370482	-0.000000	65.370482	0.000000
69.076749	-0.000000	69.076749	0.000000
72.783017	-0.000000	72.783017	0.000000
76.489285	-0.000000	76.489285	0.000000
80.195552	-0.000000	80.195552	0.000000
83.901820	-0.000000	83.901820	0.000000
87.608088	-0.000000	87.608088	0.000000
91.314356	-0.000000	91.314356	0.000000
95.020623	-0.000000	95.020623	0.000000
98.726891	-0.000000	98.726891	0.000000
102.433159	-0.000000	102.433159	0.000000
106.139426	-0.000000	106.139426	0.000000
109.845694	-0.000000	109.845694	0.000000
113.551962	-0.000000	113.551962	0.000000
117.258230	-0.000000	117.258230	0.000000
120.964497	-0.000000	120.964497	0.000000
124.670765	-0.000000	124.670765	0.000000
128.377033	-0.000000	128.377033	0.000000
132.083301	-0.000000	132.083301	0.000000
135.789568	-0.000000	135.789568	0.000000
139.495836	-0.000000	139.495836	0.000000
143.202104	-0.000000	143.202104	0.000000
146.908371	-0.000000	146.908371	0.000000
150.614639	-0.000000	150.614639	0.000000
154.320907	-0.000000	154.320907	0.000000
158.027175	-0.000000	158.027175	0.000000
161.733442	-0.000000	161.733442	0.000000
165.439710	-0.000000	165.439710	0.000000
169.145978	-0.000000	169.145978	0.000000
172.852246	-0.000000	172.852246	0.000000
176.558513	-0.000000	176.558513	0.000000
180.264781	-0.000000	180.264781	0.000000
183.971049	-0.000000	183.971049	0.000000
187.677316	-0.000000	187.677316	0.000000
191.383584	-0.000000	191.383584	0.000000
195.089852	-0.000000	195.089852	0.000000
198.796120	-0.000000	198.796120	0.000000
202.502387	-0.000000	202.502387	0.000000
206.208655	-0.000000	206.208655	0.000000
209.914923	-0.000000	209.914923	0.000000
213.621190	-0.000000	213.621190	0.000000
217.327458	-0.000000	217.327458	0.000000
221.033726	-0.000000	221.033726	0.000000
224.739994	-0.000000	224.739994	0.000000
228.446261	-0.000000	228.446261	0.000000
232.152529	-0.000000	232.152529	0.000000
235.858797	-0.000000	235.858797	0.000000
239.565065	-0.000000	239.565065	0.000000
243.271332	-0.000000	243.271332	0.000000
246.977600	-0.000000	246.977600	0.000000
250.683868	-0.000000	250.683868	0.000000
254.390135	-0.000000	254.390135	0.000000
258.096403	-0.000000	258.096403	0.000000
261.802671	-0.000000	261.802671	0.000000
265.508939	-0.000000	265.508939	0.000000
269.215206	-0.000000	269.215206	0.000000
272.921474	-0.000000	272.921474	0.000000
276.627742	-0.000000	276.627742	0.000000
280.334010	-0.000000	280.334010	0.000000
284.040277	-0.000000	284.040277	0.000000
287.746545	-0.000000	287.746545	0.000000
291.452813	-0.000000	291.452813	0.000000
295.159080	-0.000000	295.159080	0.000000
298.865348	-0.000000	298.865348	0.000000
302.571616	-0.000000	302.571616	0.000000
306.277884	-0.000000	306.277884	0.000000
309.984151	-0.000000	309.984151	0.000000
313.690419	-0.000000	313.690419	0.000000
317.396687	-0.000000	317.396687	0.000000
321.102954	-0.000000	321.102954	0.000000
324.809222	-0.000000	324.809222	0.000000
328.515490	-0.000000	328.515490	0.000000
332.221758	-0.000000	332.221758	0.000000
335.928025	-0.000000	335.928025	0.000000
339.634293	-0.000000	339.634293	0.000000
343.340561	-0.000000	343.340561	0.000000
347.046829	-0.000000	347.046829	0.000000
350.753096	-0.000000	350.753096	0.000000
354.459364	-0.000000	354.459364	0.000000
358.165632	-0.000000	358.165632	0.000000
361.871899	-0.000000	361.871899	0.000000
365.578167	-0.000000	365.578167	0.000000
369.284435	-0.000000	369.284435	0.000000
372.990703	-0.000000	372.990703	0.000000
376.696970	-0.000000	376.696970	0.000000
380.403238	-0.000000	380.403238	0.000000
384.109506	-0.000000	384.109506	0.000000
387.815774	-0.000000	387.815774	0.000000
391.522041	-0.000000	391.522041	0.000000
395.228309	-0.000000	395.228309	0.000000
398.934577	-0.000000	398.934577	0.000000
402.640844	-0.000000	402.640844	0.000000
406.347112	-0.000000	406.347112	0.000000
410.053380	-0.000000	410.053380	0.000000
413.759648	-0.000000	413.759648	0.000000
417.465915	-0.000000	417.465915	0.000000
421.172183	-0.000000	421.172183	0.000000
424.878451	-0.000000	424.878451	0.000000
428.584719	-0.000000	428.584719	0.000000
432.290986	-0.000000	432.290986	0.000000
435.997254	-0.000000	435.997254	0.000000
439.703522	-0.000000	439.703522	0.000000
443.409789	-0.000000	443.409789	0.000000
447.116057	-0.000000	447.116057	0.000000
450.822325	-0.000000	450.822325	0.000000
454.528593	-0.000000	454.528593	0.000000
458.234860	-0.000000	458.234860	0.000000
461.941128	-0.000000	461.941128	0.000000
465.647396	-0.000000	465.647396	0.000000
469.353663	-0.000000	469.353663	0.000000
473.059931	-0.000000	473.059931	0.000000
476.766199	-0.000000	476.766199	0.000000
480.472467	-0.000000	480.472467	0.000000
484.178734	-0.000000	484.178734	0.000000
487.885002	-0.000000	487.885002	0.000000
491.591270	-0.000000	491.591270	0.000000
495.297538	-0.000000	495.297538	0.000000
499.003805	-0.000000	499.003805	0.000000
502.710073	-0.000000	502.710073	0.000000
506.416341	-0.000000	506.416341	0.000000
510.122608	-0.000000	510.122608	0.000000
513.828876	-0.000000	513.828876	0.000000
517.535144	-0.000000	517.535144	0.000000
521.241412	-0.000000	521.241412	0.000000
524.947679	-0.000000	524.947679	0.000000
528.653947	-0.000000	528.653947	0.000000
532.360215	-0.000000	532.360215	0.000000
536.066483	-0.000000	536.066483	0.000000
539.772750	-0.000000	539.772750	0.000000
543.479018	-0.000000	543.479018	0.000000
547.185286	-0.000000	547.185286	0.000000
550.891553	-0.000000	550.891553	0.000000
554.597821	-0.000000	554.597821	0.000000
558.304089	-0.000000	558.304089	0.000000
562.010357	-0.000000	562.010357	0.000000
565.716624	-0.000000	565.716624	0.000000
569.422892	-0.000000	569.422892	0.000000
573.129160	-0.000000	573.129160	0.000000
576.835427	-0.000000	576.835427	0.000000
580.541695	-0.000000	580.541695	0.000000
584.247963	-0.000000	584.247963	0.000000
587.954231	-0.000000	587.954231	0.000000
591.660498	-0.000000	591.660498	0.000000
595.366766	-0.000000	595.366766	0.000000
599.073034	-0.000000	599.073034	0.000000
602.779302	-0.000000	602.779302	0.000000
606.485569	-0.000000	606.485569	0.000000
610.191837	-0.000000	610.191837	0.000000
613.898105	-0.000000	613.898105	0.000000
617.604372	-0.000000	617.604372	0.000000
621.310640	-0.000000	621.310640	0.000000
625.016908	-0.000000	625.016908	0.000000
628.723176	-0.000000	628.723176	0.000000
632.429443	-0.000000	632.429443	0.000000
636.135711	-0.000000	636.135711	0.000000
639.841979	-0.000000	639.841979	0.000000
643.548247	-0.000000	643.548247	0.000000
647.254514	-0.000000	647.254514	0.000000
650.960782	-0.000000	650.960782	0.000000
654.667050	-0.000000	654.667050	0.000000
658.373317	-0.000000	658.373317	0.000000
662.079585	-0.000000	662.079585	0.000000
665.785853	-0.000000	665.785853	0.000000
669.492121	-0.000000	669.492121	0.000000
673.198388	-0.000000	673.198388	0.000000
676.904656	-0.000000	676.904656	0.000000
680.610924	-0.000000	680.610924	0.000000
684.317191	-0.000000	684.317191	0.000000
688.023459	-0.000000	688.023459	0.000000
691.729727	-0.000000	691.729727	0.000000
695.435995	-0.000000	695.435995	0.000000
699.142262	-0.000000	699.142262	0.000000
702.848530	-0.000000	702.848530	0.000000
706.554798	-0.000000	706.554798	0.000000
710.261066	-0.000000	710.261066	0.000000
713.967333	-0.000000	713.967333	0.000000
717.673601	-0.000000	717.673601	0.000000
721.379869	-0.000000	721.379869	0.000000
725.086136	-0.000000	725.086136	0.000000
728.792404	-0.000000	728.792404	0.000000
732.498672	-0.000000	732.498672	0.000000
736.204940	-0.000000	736.204940	0.000000
739.911207	-0.000000	739.911207	0.000000
743.617475	-0.000000	743.617475	0.000000
747.323743	-0.000000	747.323743	0.000000
751.030011	-0.000000	751.030011	0.000000
754.736278	-0.000000	754.736278	0.000000
758.442546	-0.000000	758.442546	0.000000
762.148814	-0.000000	762.148814	0.000000
765.855081	-0.000000	765.855081	0.000000
769.561349	-0.000000	769.561349	0.000000
773.267617	-0.000000	773.267617	0.000000
776.973885	-0.000000	776.973885	0.000000
780.680152	-0.000000	780.680152	0.000000
784.386420	-0.000000	784.386420	0.000000
788.092688	-0.000000	788.092688	0.000000
791.798955	-0.000000	791.798955	0.000000
795.505223	-0.000000	795.505223	0.000000
799.211491	-0.000000	799.211491	0.000000
802.917759	-0.000000	802.917759	0.000000
806.624026	-0.000000	806.624026	0.000000
810.330294	-0.000000	810.330294	0.000000
814.036562	-0.000000	814.036562	0.000000
817.742830	-0.000000	817.742830	0.000000
821.449097	-0.000000	821.449097	0.000000
825.155365	-0.000000	825.155365	0.000000
828.861633	-0.000000	828.861633	0.000000
832.567900	-0.000000	832.567900	0.000000
836.274168	-0.000000	836.274168	0.000000
839.980436	-0.000000	839.980436	0.000000
843.686704	-0.000000	843.686704	0.000000
847.392971	-0.000000	847.392971	0.000000
851.099239	-0.000000	851.099239	0.000000
854.805507	-0.000000	854.805507	0.000000
858.511775	-0.000000	858.511775	0.000000
862.218042	-0.000000	862.218042	0.000000
865.924310	-0.000000	865.924310	0.000000
869.630578	-0.000000	869.630578	0.000000
873.336845	-0.000000	873.336845	0.000000
877.043113	-0.000000	877.043113	0.000000
880.749381	-0.000000	880.749381	0.000000
884.455649	-0.000000	884.455649	0.000000
888.161916	-0.000000	888.161916	0.000000
891.868184	-0.000000	891.868184	0.000000
895.574452	-0.000000	895.574452	0.000000
899.280720	-0.000000	899.280720	0.000000
902.986987	-0.000000	902.986987	0.000000
906.693255	-0.000000	906.693255	0.000000
910.399523	-0.000000	910.399523	0.000000
914.105790	-0.000000	914.105790	0.000000
917.812058	-0.000000	917.812058	0.000000
921.518326	-0.000000	921.518326	0.000000
925.224594	-0.000000	925.224594	0.000000
928.930861	-0.000000	928.930861	0.000000
932.637129	-0.000000	932.637129	0.000000
936.343397	-0.000000	936.343397	0.000000
940.049664	-0.000000	940.049664	0.000000
943.755932	-0.000000	943.755932	0.000000
947.462200	-0.000000	947.462200	0.000000
951.168468	-0.000000	951.168468	0.000000
954.874735	-0.000000	954.874735	0.000000
958.581003	-0.000000	958.581003	0.000000
962.287271	-0.000000	962.287271	0.000000
965.993539	-0.000000	965.993539	0.000000
969.699806	-0.000000	969.699806	0.000000
973.406074	-0.000000	973.406074	0.000000
977.112342	-0.000000	977.112342	0.000000
980.818609	-0.000000	980.818609	0.000000
984.524877	-0.000000	984.524877	0.000000
988.231145	-0.000000	988.231145	0.000000
991.937413	-0.000000	991.937413	0.000000
995.643680	-0.000000	995.643680	0.000000
999.349948	-0.000000	999.349948	0.000000
1003.056216	-0.000000	1003.056216	0.000000
1006.762484	-0.000000	1006.762484	0.000000
1010.468751	-0.000000	1010.468751	0.000000
1014.175019	-0.000000	1014.175019	0.000000
1017.881287	-0.000000	1017.881287	0.000000
1021.587554	-0.000000	1021.587554	0.000000
1025.293822	-0.000000	1025.293822	0.000000
1029.000090	-0.000000	1029.000090	0.000000
1032.706358	-0.000000	1032.706358	0.000000
1036.412625	-0.000000	1036.412625	0.000000
1040.118893	-0.000000	1040.118893	0.000000
1043.825161	-0.000000	1043.825161	0.000000
1047.531428	-0.000000	1047.531428	0.000000
1051.237696	-0.000000	1051.237696	0.000000
1054.943964	-0.000000	1054.943964	0.000000
1058.650232	-0.000000	1058.650232	0.000000
1062.356499	-0.000000	1062.356499	0.000000
1066.062767	-0.000000	1066.062767	0.000000
1069.769035	-0.000000	1069.769035	0.000000
1073.475303	-0.000000	1073.475303	0.000000
1077.181570	-0.000000	1077.181570	0.000000
1080.887838	-0.000000	1080.887838	0.000000
1084.594106	-0.000000	1084.594106	0.000000
1088.300373	-0.000000	1088.300373	0.000000
1092.006641	-0.000000	1092.006641	0.000000
1095.712909	-0.000000	1095.712909	0.000000
1099.419177	-0.000000	1099.419177	0.000000
1103.125444	-0.000000	1103.125444	0.000000
1106.831712	-0.000000	1106.831712	0.000000
1110.537980	-0.000000	1110.537980	0.000000
1114.244248	-0.000000	1114.244248	0.000000
1117.950515	-0.000000	1117.950515	0.000000
1121.656783	-0.000000	1121.656783	0.000000
1125.363051	-0.000000	1125.363051	0.000000
1129.069318	-0.000000	1129.069318	0.000000
1132.775586	-0.000000	1132.775586	0.000000
1136.481854	-0.000000	1136.481854	0.000000
1140.188122	-0.000000	1140.188122	0.000000
1143.894389	-0.000000	1143.894389	0.000000
1147.600657	-0.000000	1147.600657	0.000000
1151.306925	-0.000000	1151.306925	0.000000
1155.013192	-0.000000	1155.013192	0.000000
1158.719460	-0.000000	1158.719460	0.000000
1162.425728	-0.000000	1162.425728	0.000000
1166.131996	-0.000000	1166.131996	0.000000
1169.838263	-0.000000	1169.838263	0.000000
1173.544531	-0.000000	1173.544531	0.000000
1177.250799	-0.000000	1177.250799	0.000000
1180.957067	-0.000000	1180.957067	0.000000
1184.663334	-0.000000	1184.663334	0.000000
1188.369602	-0.000000	1188.369602	0.000000
1192.075870	-0.000000	1192.075870	0.000000
1195.782137	-0.000000	1195.782137	0.000000
1199.488405	-0.000000	1199.488405	0.000000
1203.194673	-0.000000	1203.194673	0.000000
1206.900941	-0.000000	1206.900941	0.000000
1210.607208	-0.000000	1210.607208	0.000000
1214.313476	-0.000000	1214.313476	0.000000
1218.019744	-0.000000	1218.019744	0.000000
1221.726012	-0.000000	1221.726012	0.000000
1225.432279	-0.000000	1225.432279	0.000000
1229.138547	-0.000000	1229.138547	0.000000
1232.844815	-0.000000	1232.844815	0.000000
1236.551082	-0.000000	1236.551082	0.000000
1240.257350	-0.000000	1240.257350	0.000000
1243.963618	-0.000000	1243.963618	0.000000
1247.669886	-0.000000	1247.669886	0.000000
1251.376153	-0.000000	1251.376153	0.000000
1255.082421	-0.000000	1255.082421	0.000000
1258.788689	-0.000000	1258.788689	0.000000
1262.494956	-0.000000	1262.494956	0.000000
1266.201224	-0.000000	1266.201224	0.000000
1269.907492	-0.000000	1269.907492	0.000000
1273.613760	-0.000000	1273.613760	0.000000
1277.320027	-0.000000	1277.320027	0.000000
1281.026295	-0.000000	1281.026295	0.000000
1284.732563	-0.000000	1284.732563	0.000000
1288.438831	-0.000000	1288.438831	0.000000
1292.145098	-0.000000	1292.145098	0.000000
1295.851366	-0.000000	1295.851366	0.000000
1299.557634	-0.000000	1299.557634	0.000000
1303.263901	-0.000000	1303.263901	0.000000
1306.970169	-0.000000	1306.970169	0.000000
1310.676437	-0.000000	1310.676437	0.000000
1314.382705	-0.000000	1314.382705	0.000000
1318.088972	-0.000000	1318.088972	0.000000
1321.795240	-0.000000	1321.795240	0.000000
1325.501508	-0.000000	1325.501508	0.000000
1329.207776	-0.000000	1329.207776	0.000000
1332.914043	-0.000000	1332.914043	0.000000
1336.620311	-0.000000	1336.620311	0.000000
1340.326579	-0.000000	1340.326579	0.000000
1344.032846	-0.000000	1344.032846	0.000000
1347.739114	-0.000000	1347.739114	0.000000
1351.445382	-0.000000	1351.445382	0.000000
1355.151650	-0.000000	1355.151650	0.000000
1358.857917	-0.000000	1358.857917	0.000000
1362.564185	-0.000000	1362.564185	0.000000
1366.270453	-0.000000	1366.270453	0.000000
1369.976721	-0.000000	1369.976721	0.000000
1373.682988	-0.000000	1373.682988	0.000000
1377.389256	-0.000000	1377.389256	0.000000
1381.095524	-0.000000	1381.095524	0.000000
1384.801791	-0.000000	1384.801791	0.000000
1388.508059	-0.000000	1388.508059	0.000000
1392.214327	-0.000000	1392.214327	0.000000
1395.920595	-0.000000	1395.920595	0.000000
1399.626862	-0.000000	1399.626862	0.000000
1403.333130	-0.000000	1403.333130	0.000000
1407.039398	-0.000000	1407.039398	0.000000
1410.745665	-0.000000	1410.745665	0.000000
1414.451933	-0.000000	1414.451933	0.000000
1418.158201	-0.000000	1418.158201	0.000000
1421.864469	-0.000000	1421.864469	0.000000
1425.570736	-0.000000	1425.570736	0.000000
1429.277004	-0.000000	1429.277004	0.000000
1432.983272	-0.000000	1432.983272	0.000000
1436.689540	-0.000000	1436.689540	0.000000
1440.395807	-0.000000	1440.395807	0.000000
1444.102075	-0.000000	1444.102075	0.000000
1447.808343	-0.000000	1447.808343	0.000000
1451.514610	-0.000000	1451.514610	0.000000
1455.220878	-0.000000	1455.220878	0.000000
1458.927146	-0.000000	1458.927146	0.000000
1462.633414	-0.000000	1462.633414	0.000000
1466.339681	-0.000000	1466.339681	0.000000
1470.045949	-0.000000	1470.045949	0.000000
1473.752217	-0.000000	1473.752217	0.000000
1477.458485	-0.000000	1477.458485	0.000000
1481.164752	-0.000000	1481.164752	0.000000
1484.871020	-0.000000	1484.871020	0.000000
1488.577288	-0.000000	1488.577288	0.000000
1492.283555	-0.000000	1492.283555	0.000000
1495.989823	-0.000000	1495.989823	0.000000
1499.696091	-0.000000	1499.696091	0.000000
1503.402359	-0.000000	1503.402359	0.000000
1507.108626	-0.000000	1507.108626	0.000000
1510.814894	-0.000000	1510.814894	0.000000
1514.521162	-0.000000	1514.521162	0.000000
1518.227429	-0.000000	1518.227429	0.000000
1521.933697	-0.000000	1521.933697	0.000000
1525.639965	-0.000000	1525.639965	0.000000
1529.346233	-0.000000	1529.346233	0.000000
1533.052500	-0.000000	1533.052500	0.000000
1536.758768	-0.000000	1536.758768	0.000000
1540.465036	-0.000000	1540.465036	0.000000
1544.171304	-0.000000	1544.171304	0.000000
1547.877571	-0.000000	1547.877571	0.000000
1551.583839	-0.000000	1551.583839	0.000000
1555.290107	-0.000000	1555.290107	0.000000
1558.996374	-0.000000	1558.996374	0.000000
1562.702642	-0.000000	1562.702642	0.000000
1566.408910	-0.000000	1566.408910	0.000000
1570.115178	-0.000000	1570.115178	0.000000
1573.821445	-0.000000	1573.821445	0.000000
1577.527713	-0.000000	1577.527713	0.000000
1581.233981	-0.000000	1581.233981	0.000000
1584.940249	-0.000000	1584.940249	0.000000
1588.646516	-0.000000	1588.646516	0.000000
1592.352784	-0.000000	1592.352784	0.000000
1596.059052	-0.000000	1596.059052	0.000000
1599.765319	-0.000000	1599.765319	0.000000
1603.471587	-0.000000	1603.471587	0.000000
1607.177855	-0.000000	1607.177855	0.000000
1610.884123	-0.000000	1610.884123	0.000000
1614.590390	-0.000000	1614.590390	0.000000
1618.296658	-0.000000	1618.296658	0.000000
1622.002926	-0.000000	1622.002926	0.000000
1625.709193	-0.000000	1625.709193	0.000000
1629.415461	-0.000000	1629.415461	0.000000
1633.121729	-0.000000	1633.121729	0.000000
1636.827997	-0.000000	1636.827997	0.000000
1640.534264	-0.000000	1640.534264	0.000000
1644.240532	-0.000000	1644.240532	0.000000
1647.946800	-0.000000	1647.946800	0.000000
1651.653068	-0.000000	1651.653068	0.000000
1655.359335	-0.000000	1655.359335	0.000000
1659.065603	-0.000000	1659.065603	0.000000
1662.771871	-0.000000	1662.771871	0.000000
1666.478138	-0.000000	1666.478138	0.000000
1670.184406	-0.000000	1670.184406	0.000000
1673.890674	-0.000000	1673.890674	0.000000
1677.596942	-0.000000	1677.596942	0.000000
1681.303209	-0.000000	1681.303209	0.000000
1685.009477	-0.000000	1685.009477	0.000000
1688.715745	-0.000000	1688.715745	0.000000
1692.422013	-0.000000	1692.422013	0.000000
1696.128280	-0.000000	1696.128280	0.000000
1699.834548	-0.000000	1699.834548	0.000000
1703.540816	-0.000000	1703.540816	0.000000
1707.247083	-0.000000	1707.247083	0.000000
1710.953351	-0.000000	1710.953351	0.000000
1714.659619	-0.000000	1714.659619	0.000000
1718.365887	-0.000000	1718.365887	0.000000
1722.072154	-0.000000	1722.072154	0.000000
1725.778422	-0.000000	1725.778422	0.000000
1729.484690	-0.000000	1729.484690	0.000000
1733.190958	-0.000000	1733.190958	0.000000
1736.897225	-0.000000	1736.897225	0.000000
1740.603493	-0.000000	1740.603493	0.000000
1744.309761	-0.000000	1744.309761	0.000000
1748.016028	-0.000000	1748.016028	0.000000
1751.722296	-0.000000	1751.722296	0.000000
1755.428564	-0.000000	1755.428564	0.000000
1759.134832	-0.000000	1759.134832	0.000000
1762.841099	-0.000000	1762.841099	0.000000
1766.547367	-0.000000	1766.547367	0.000000
1770.253635	-0.000000	1770.253635	0.000000
1773.959902	-0.000000	1773.959902	0.000000
1777.666170	-0.000000	1777.666170	0.000000
1781.372438	-0.000000	1781.372438	0.000000
1785.078706	-0.000000	1785.078706	0.000000
1788.784973	-0.000000	1788.784973	0.000000
1792.491241	-0.000000	1792.491241	0.000000
1796.197509	-0.000000	1796.197509	0.000000
1799.903777	-0.000000	1799.903777	0.000000
1803.610044	-0.000000	1803.610044	0.000000
1807.316312	-0.000000	1807.316312	0.000000
1811.022580	-0.000000	1811.022580	0.000000
1814.728847	-0.000000	1814.728847	0.000000
1818.435115	-0.000000	1818.435115	0.000000
1822.141383	-0.000000	1822.141383	0.000000
1825.847651	-0.000000	1825.847651	0.000000
1829.553918	-0.000000	1829.553918	0.000000
1833.260186	-0.000000	1833.260186	0.000000
1836.966454	-0.000000	1836.966454	0.000000
1840.672722	-0.000000	1840.672722	0.000000
1844.378989	-0.000000	1844.378989	0.000000
1848.085257	-0.000000	1848.085257	0.000000
1851.791525	-0.000000	1851.791525	0.000000
1855.497792	-0.000000	1855.497792	0.000000
1859.204060	-0.000000	1859.204060	0.000000
1862.910328	-0.000000	1862.910328	0.000000
1866.616596	-0.000000	1866.616596	0.000000
1870.322863	-0.000000	1870.322863	0.000000
1874.029131	-0.000000	1874.029131	0.000000
1877.735399	-0.000000	1877.735399	0.000000
1881.441666	-0.000000	1881.441666	0.000000
1885.147934	-0.000000	1885.147934	0.000000
1888.854202	-0.000000	1888.854202	0.000000
1892.560470	-0.000000	1892.560470	0.000000
1896.266737	-0.000000	1896.266737	0.000000
1899.973005	-0.000000	1899.973005	0.000000
1903.679273	-0.000000	1903.679273	0.000000
1907.385541	-0.000000	1907.385541	0.000000
1911.091808	-0.000000	1911.091808	0.000000
1914.798076	-0.000000	1914.798076	0.000000
1918.504344	-0.000000	1918.504344	0.000000
1922.210611	-0.000000	1922.210611	0.000000
1925.916879	-0.000000	1925.916879	0.000000
1929.623147	-0.000000	1929.623147	0.000000
1933.329415	-0.000000	1933.329415	0.000000
1937.035682	-0.000000	1937.035682	0.000000
1940.741950	-0.000000	1940.741950	0.000000
1944.448218	-0.000000	1944.448218	0.000000
1948.154486	-0.000000	1948.154486	0.000000
1951.860753	-0.000000	1951.860753	0.000000
1955.567021	-0.000000	1955.567021	0.000000
1959.273289	-0.000000	1959.273289	0.000000
1962.979556	-0.000000	1962.979556	0.000000
1966.685824	-0.000000	1966.685824	0.000000
1970.392092	-0.000000	1970.392092	0.000000
1974.098360	-0.000000	1974.098360	0.000000
1977.804627	-0.000000	1977.804627	0.000000
1981.510895	-0.000000	1981.510895	0.000000
1985.217163	-0.000000	1985.217163	0.000000
1988.923430	-0.000000	1988.923430	0.000000
1992.629698	-0.000000	1992.629698	0.000000
1996.335966	-0.000000	1996.335966	0.000000
2000.042234	-0.000000	2000.042234	0.000000
2003.748501	-0.000000	2003.748501	0.000000
2007.454769	-0.000000	2007.454769	0.000000
2011.161037	-0.000000	2011.161037	0.000000
2014.867305	-0.000000	2014.867305	0.000000
2018.573572	-0.000000	2018.573572	0.000000
2022.279840	-0.000000	2022.279840	0.000000
2025.986108	-0.000000	2025.986108	0.000000
2029.692375	-0.000000	2029.692375	0.000000
2033.398643	-0.000000	2033.398643	0.000000
2037.104911	-0.000000	2037.104911	0.000000
2040.811179	-0.000000	2040.811179	0.000000
2044.517446	-0.000000	2044.517446	0.000000
2048.223714	-0.000000	2048.223714	0.000000
2051.929982	-0.000000	2051.929982	0.000000
2055.636250	-0.000000	2055.636250	0.000000
2059.342517	-0.000000	2059.342517	0.000000
2063.048785	-0.000000	2063.048785	0.000000
2066.755053	-0.000000	2066.755053	0.000000
2070.461320	-0.000000	2070.461320	0.000000
2074.167588	-0.000000	2074.167588	0.000000
2077.873856	-0.000000	2077.873856	0.000000
2081.580124	-0.000000	2081.580124	0.000000
2085.286391	-0.000000	2085.286391	0.000000
2088.992659	-0.000000	2088.992659	0.000000
2092.698927	-0.000000	2092.698927	0.000000
2096.405194	-0.000000	2096.405194	0.000000
2100.111462	-0.000000	2100.111462	0.000000
2103.817730	-0.000000	2103.817730	0.000000
2107.523998	-0.000000	2107.523998	0.000000
2111.230265	-0.000000	2111.230265	0.000000
2114.936533	-0.000000	2114.936533	0.000000
2118.642801	-0.000000	2118.642801	0.000000
2122.349069	-0.000000	2122.349069	0.000000
2126.055336	-0.000000	2126.055336	0.000000
2129.761604	-0.000000	2129.761604	0.000000
2133.467872	-0.000000	2133.467872	0.000000
2137.174139	-0.000000	2137.174139	0.000000
2140.880407	-0.000000	2140.880407	0.000000
2144.586675	-0.000000	2144.586675	0.000000
2148.292943	-0.000000	2148.292943	0.000000
2151.999210	-0.000000	2151.999210	0.000000
2155.705478	-0.000000	2155.705478	0.000000
2159.411746	-0.000000	2159.411746	0.000000
2163.118014	-0.000000	2163.118014	0.000000
2166.824281	-0.000000	2166.824281	0.000000
2170.530549	-0.000000	2170.530549	0.000000
2174.236817	-0.000000	2174.236817	0.000000
2177.943084	-0.000000	2177.943084	0.000000
2181.649352	-0.000000	2181.649352	0.000000
2185.355620	-0.000000	2185.355620	0.000000
2189.061888	-0.000000	2189.061888	0.000000
2192.768155	-0.000000	2192.768155	0.000000
2196.474423	-0.000000	2196.474423	0.000000
2200.180691	-0.000000	2200.180691	0.000000
2203.886959	-0.000000	2203.886959	0.000000
2207.593226	-0.000000	2207.593226	0.000000
2211.299494	-0.000000	2211.299494	0.000000
2215.005762	-0.000000	2215.005762	0.000000
2218.712029	-0.000000	2218.712029	0.000000
2222.418297	-0.000000	2222.418297	0.000000
2226.124565	-0.000000	2226.124565	0.000000
2229.830833	-0.000000	2229.830833	0.000000
2233.537100	-0.000000	2233.537100	0.000000
2237.243368	-0.000000	2237.243368	0.000000
2240.949636	-0.000000	2240.949636	0.000000
2244.655903	-0.000000	2244.655903	0.000000
2248.362171	-0.000000	2248.362171	0.000000
2252.068439	-0.000000	2252.068439	0.000000
2255.774707	-0.000000	2255.774707	0.000000
2259.480974	-0.000000	2259.480974	0.000000
2263.187242	-0.000000	2263.187242	0.000000
2266.893510	-0.000000	2266.893510	0.000000
2270.599778	-0.000000	2270.599778	0.000000
2274.306045	-0.000000	2274.306045	0.000000
2278.012313	-0.000000	2278.012313	0.000000
2281.718581	-0.000000	2281.718581	0.000000
2285.424848	-0.000000	2285.424848	0.000000
2289.131116	-0.000000	2289.131116	0.000000
2292.837384	-0.000000	2292.837384	0.000000
2296.543652	-0.000000	2296.543652	0.000000
2300.249919	-0.000000	2300.249919	0.000000
2303.956187	-0.000000	2303.956187	0.000000
2307.662455	-0.000000	2307.662455	0.000000
2311.368723	-0.000000	2311.368723	0.000000
2315.074990	-0.000000	2315.074990	0.000000
2318.781258	-0.000000	2318.781258	0.000000
2322.487526	-0.000000	2322.487526	0.000000
2326.193793	-0.000000	2326.193793	0.000000
2329.900061	-0.000000	2329.900061	0.000000
2333.606329	-0.000000	2333.606329	0.000000
2337.312597	-0.000000	2337.312597	0.000000
2341.018864	-0.000000	2341.018864	0.000000
2344.725132	-0.000000	2344.725132	0.000000
2348.431400	-0.000000	2348.431400	0.000000
2352.137667	-0.000000	2352.137667	0.000000
2355.843935	-0.000000	2355.843935	0.000000
2359.550203	-0.000000	2359.550203	0.000000
2363.256471	-0.000000	2363.256471	0.000000
2366.962738	-0.000000	2366.962738	0.000000
2370.669006	-0.000000	2370.669006	0.000000
2374.375274	-0.000000	2374.375274	0.000000
2378.081542	-0.000000	2378.081542	0.000000
2381.787809	-0.000000	2381.787809	0.000000
2385.494077	-0.000000	2385.494077	0.000000
2389.200345	-0.000000	2389.200345	0.000000
2392.906612	-0.000000	2392.906612	0.000000
2396.612880	-0.000000	2396.612880	0.000000
2400.319148	-0.000000	2400.319148	0.000000
2404.025416	-0.000000	2404.025416	0.000000
2407.731683	-0.000000	2407.731683	0.000000
2411.437951	-0.000000	2411.437951	0.000000
2415.144219	-0.000000	2415.144219	0.000000
2418.850487	-0.000000	2418.850487	0.000000
2422.556754	-0.000000	2422.556754	0.000000
2426.263022	-0.000000	2426.263022	0.000000
2429.969290	-0.000000	2429.969290	0.000000
2433.675557	-0.000000	2433.675557	0.000000
2437.381825	-0.000000	2437.381825	0.000000
2441.088093	-0.000000	2441.088093	0.000000
2444.794361	-0.000000	2444.794361	0.000000
2448.500628	-0.000000	2448.500628	0.000000
2452.206896	-0.000000	2452.206896	0.000000
2455.913164	-0.000000	2455.913164	0.000000
2459.619431	-0.000000	2459.619431	0.000000
2463.325699	-0.000000	2463.325699	0.000000
2467.031967	-0.000000	2467.031967	0.000000
2470.738235	-0.000000	2470.738235	0.000000
2474.444502	-0.000000	2474.444502	0.000000
2478.150770	-0.000000	2478.150770	0.000000
2481.857038	-0.000000	2481.857038	0.000000
2485.563306	-0.000000	2485.563306	0.000000
2489.269573	-0.000000	2489.269573	0.000000
2492.975841	-0.000000	2492.975841	0.000000
2496.682109	-0.000000	2496.682109	0.000000
2500.388376	-0.000000	2500.388376	0.000000
2504.094644	-0.000000	2504.094644	0.000000
2507.800912	-0.000000	2507.800912	0.000000
2511.507180	-0.000000	2511.507180	0.000000
2515.213447	-0.000000	2515.213447	0.000000
2518.919715	-0.000000	2518.919715	0.000000
2522.625983	-0.000000	2522.625983	0.000000
2526.332251	-0.000000	2526.332251	0.000000
2530.038518	-0.000000	2530.038518	0.000000
2533.744786	-0.000000	2533.744786	0.000000
2537.451054	-0.000000	2537.451054	0.000000
2541.157321	-0.000000	2541.157321	0.000000
2544.863589	-0.000000	2544.863589	0.000000
2548.569857	-0.000000	2548.569857	0.000000
2552.276125	-0.000000	2552.276125	0.000000
2555.982392	-0.000000	2555.982392	0.000000
2559.688660	-0.000000	2559.688660	0.000000
2563.394928	-0.000000	2563.394928	0.000000
2567.101195	-0.000000	2567.101195	0.000000
2570.807463	-0.000000	2570.807463	0.000000
2574.513731	-0.000000	2574.513731	0.000000
2578.219999	-0.000000	2578.219999	0.000000
2581.926266	-0.000000	2581.926266	0.000000
2585.632534	-0.000000	2585.632534	0.000000
2589.338802	-0.000000	2589.338802	0.000000
2593.045070	-0.000000	2593.045070	0.000000
2596.751337	-0.000000	2596.751337	0.000000
2600.457605	-0.000000	2600.457605	0.000000
2604.163873	-0.000000	2604.163873	0.000000
2607.870140	-0.000000	2607.870140	0.000000
2611.576408	-0.000000	2611.576408	0.000000
2615.282676	-0.000000	2615.282676	0.000000
2618.988944	-0.000000	2618.988944	0.000000
2622.695211	-0.000000	2622.695211	0.000000
2626.401479	-0.000000	2626.401479	0.000000
2630.107747	-0.000000	2630.107747	0.000000
2633.814015	-0.000000	2633.814015	0.000000
2637.520282	-0.000000	2637.520282	0.000000
2641.226550	-0.000000	2641.226550	0.000000
2644.932818	-0.000000	2644.932818	0.000000
2648.639085	-0.000000	2648.639085	0.000000
2652.345353	-0.000000	2652.345353	0.000000
2656.051621	-0.000000	2656.051621	0.000000
2659.757889	-0.000000	2659.757889	0.000000
2663.464156	-0.000000	2663.464156	0.000000
2667.170424	-0.000000	2667.170424	0.000000
2670.876692	-0.000000	2670.876692	0.000000
2674.582960	-0.000000	2674.582960	0.000000
2678.289227	-0.000000	2678.289227	0.000000
2681.995495	-0.000000	2681.995495	0.000000
2685.701763	-0.000000	2685.701763	0.000000
2689.408030	-0.000000	2689.408030	0.000000
2693.114298	-0.000000	2693.114298	0.000000
2696.820566	-0.000000	2696.820566	0.000000
2700.526834	-0.000000	2700.526834	0.000000
2704.233101	-0.000000	2704.233101	0.000000
2707.939369	-0.000000	2707.939369	0.000000
2711.645637	-0.000000	2711.645637	0.000000
2715.351904	-0.000000	2715.351904	0.000000
2719.058172	-0.000000	2719.058172	0.000000
2722.764440	-0.000000	2722.764440	0.000000
2726.470708	-0.000000	2726.470708	0.000000
2730.176975	-0.000000	2730.176975	0.000000
2733.883243	-0.000000	2733.883243	0.000000
2737.589511	-0.000000	2737.589511	0.000000
2741.295779	-0.000000	2741.295779	0.000000
2745.002046	-0.000000	2745.002046	0.000000
2748.708314	-0.000000	2748.708314	0.000000
2752.414582	-0.000000	2752.414582	0.000000
2756.120849	-0.000000	2756.120849	0.000000
2759.827117	-0.000000	2759.827117	0.000000
2763.533385	-0.000000	2763.533385	0.000000
2767.239653	-0.000000	2767.239653	0.000000
2770.945920	-0.000000	2770.945920	0.000000
2774.652188	-0.000000	2774.652188	0.000000
2778.358456	-0.000000	2778.358456	0.000000
2782.064724	-0.000000	2782.064724	0.000000
2785.770991	-0.000000	2785.770991	0.000000
2789.477259	-0.000000	2789.477259	0.000000
2793.183527	-0.000000	2793.183527	0.000000
2796.889794	-0.000000	2796.889794	0.000000
2800.596062	-0.000000	2800.596062	0.000000
2804.302330	-0.000000	2804.302330	0.000000
2808.008598	-0.000000	2808.008598	0.000000
2811.714865	-0.000000	2811.714865	0.000000
2815.421133	-0.000000	2815.421133	0.000000
2819.127401	-0.000000	2819.127401	0.000000
2822.833668	-0.000000	2822.833668	0.000000
2826.539936	-0.000000	2826.539936	0.000000
2830.246204	-0.000000	2830.246204	0.000000
2833.952472	-0.000000	2833.952472	0.000000
2837.658739	-0.000000	2837.658739	0.000000
2841.365007	-0.000000	2841.365007	0.000000
2845.071275	-0.000000	2845.071275	0.000000
2848.777543	-0.000000	2848.777543	0.000000
2852.483810	-0.000000	2852.483810	0.000000
2856.190078	-0.000000	2856.190078	0.000000
2859.896346	-0.000000	2859.896346	0.000000
2863.602613	-0.000000	2863.602613	0.000000
2867.308881	-0.000000	2867.308881	0.000000
2871.015149	-0.000000	2871.015149	0.000000
2874.721417	-0.000000	2874.721417	0.000000
2878.427684	-0.000000	2878.427684	0.000000
2882.133952	-0.000000	2882.133952	0.000000
2885.840220	-0.000000	2885.840220	0.000000
2889.546488	-0.000000	2889.546488	0.000000
2893.252755	-0.000000	2893.252755	0.000000
2896.959023	-0.000000	2896.959023	0.000000
2900.665291	-0.000000	2900.665291	0.000000
2904.371558	-0.000000	2904.371558	0.000000
2908.077826	-0.000000	2908.077826	0.000000
2911.784094	-0.000000	2911.784094	0.000000
2915.490362	-0.000000	2915.490362	0.000000
2919.196629	-0.000000	2919.196629	0.000000
2922.902897	-0.000000	2922.902897	0.000000
2926.609165	-0.000000	2926.609165	0.000000
2930.315432	-0.000000	2930.315432	0.000000
2934.021700	-0.000000	2934.021700	0.000000
2937.727968	-0.000000	2937.727968	0.000000
2941.434236	-0.000000	2941.434236	0.000000
2945.140503	-0.000000	2945.140503	0.000000
2948.846771	-0.000000	2948.846771	0.000000
2952.553039	-0.000000	2952.553039	0.000000
2956.259307	-0.000000	2956.259307	0.000000
2959.965574	-0.000000	2959.965574	0.000000
2963.671842	-0.000000	2963.671842	0.000000
2967.378110	-0.000000	2967.378110	0.000000
2971.084377	-0.000000	2971.084377	0.000000
2974.790645	-0.000000	2974.790645	0.000000
2978.496913	-0.000000	2978.496913	0.000000
2982.203181	-0.000000	2982.203181	0.000000
2985.909448	-0.000000	2985.909448	0.000000
2989.615716	-0.000000	2989.615716	0.000000
2993.321984	-0.000000	2993.321984	0.000000
2997.028252	-0.000000	2997.028252	0.000000
3000.734519	-0.000000	3000.734519	0.000000
3004.440787	-0.000000	3004.440787	0.000000
3008.147055	-0.000000	3008.147055	0.000000
3011.853322	-0.000000	3011.853322	0.000000
3015.559590	-0.000000	3015.559590	0.000000
3019.265858	-0.000000	3019.265858	0.000000
3022.972126	-0.000000	3022.972126	0.000000
3026.678393	-0.000000	3026.678393	0.000000
3030.384661	-0.000000	3030.384661	0.000000
3034.090929	-0.000000	3034.090929	0.000000
3037.797196	-0.000000	3037.797196	0.000000
3041.503464	-0.000000	3041.503464	0.000000
3045.209732	-0.000000	3045.209732	0.000000
3048.916000	-0.000000	3048.916000	0.000000
3052.622267	-0.000000	3052.622267	0.000000
3056.328535	-0.000000	3056.328535	0.000000
3060.034803	-0.000000	3060.034803	0.000000
3063.741071	-0.000000	3063.741071	0.000000
3067.447338	-0.000000	3067.447338	0.000000
3071.153606	-0.000000	3071.153606	0.000000
3074.859874	-0.000000	3074.859874	0.000000
3078.566141	-0.000000	3078.566141	0.000000
3082.272409	-0.000000	3082.272409	0.000000
3085.978677	-0.000000	3085.978677	0.000000
3089.684945	-0.000000	3089.684945	0.000000
3093.391212	-0.000000	3093.391212	0.000000
3097.097480	-0.000000	3097.097480	0.000000
3100.803748	-0.000000	3100.803748	0.000000
3104.510016	-0.000000	3104.510016	0.000000
3108.216283	-0.000000	3108.216283	0.000000
3111.922551	-0.000000	3111.922551	0.000000
3115.628819	-0.000000	3115.628819	0.000000
3119.335086	-0.000000	3119.335086	0.000000
3123.041354	-0.000000	3123.041354	0.000000
3126.747622	-0.000000	3126.747622	0.000000
3130.453890	-0.000000	3130.453890	0.000000
3134.160157	-0.000000	3134.160157	0.000000
3137.866425	-0.000000	3137.866425	0.000000
3141.572693	-0.000000	3141.572693	0.000000
3145.278961	-0.000000	3145.278961	0.000000
3148.985228	-0.000000	3148.985228	0.000000
3152.691496	-0.000000	3152.691496	0.000000
3156.397764	-0.000000	3156.397764	0.000000
3160.104031	-0.000000	3160.104031	0.000000
3163.810299	-0.000000	3163.810299	0.000000
3167.516567	-0.000000	3167.516567	0.000000
3171.222835	-0.000000	3171.222835	0.000000
3174.929102	-0.000000	3174.929102	0.000000
3178.635370	-0.000000	3178.635370	0.000000
3182.341638	-0.000000	3182.341638	0.000000
3186.047905	-0.000000	3186.047905	0.000000
3189.754173	-0.000000	3189.754173	0.000000
3193.460441	-0.000000	3193.460441	0.000000
3197.166709	-0.000000	3197.166709	0.000000
3200.872976	-0.000000	3200.872976	0.000000
3204.579244	-0.000000	3204.579244	0.000000
3208.285512	-0.000000	3208.285512	0.000000
3211.991780	-0.000000	3211.991780	0.000000
3215.698047	-0.000000	3215.698047	0.000000
3219.404315	-0.000000	3219.404315	0.000000
3223.110583	-0.000000	3223.110583	0.000000
3226.816850	-0.000000	3226.816850	0.000000
3230.523118	-0.000000	3230.523118	0.000000
3234.229386	-0.000000	3234.229386	0.000000
3237.935654	-0.000000	3237.935654	0.000000
3241.641921	-0.000000	3241.641921	0.000000
3245.348189	-0.000000	3245.348189	0.000000
3249.054457	-0.000000	3249.054457	0.000000
3252.760725	-0.000000	3252.760725	0.000000
3256.466992	-0.000000	3256.466992	0.000000
3260.173260	-0.000000	3260.173260	0.000000
3263.879528	-0.000000	3263.879528	0.000000
3267.585795	-0.000000	3267.585795	0.000000
3271.292063	-0.000000	3271.292063	0.000000
3274.998331	-0.000000	3274.998331	0.000000
3278.704599	-0.000000	3278.704599	0.000000
3282.410866	-0.000000	3282.410866	0.000000
3286.117134	-0.000000	3286.117134	0.000000
3289.823402	-0.000000	3289.823402	0.000000
3293.529669	-0.000000	3293.529669	0.000000
3297.235937	-0.000000	3297.235937	0.000000
3300.942205	-0.000000	3300.942205	0.000000
3304.648473	-0.000000	3304.648473	0.000000
3308.354740	-0.000000	3308.354740	0.000000
3312.061008	-0.000000	3312.061008	0.000000
3315.767276	-0.000000	3315.767276	0.000000
3319.473544	-0.000000	3319.473544	0.000000
3323.179811	-0.000000	3323.179811	0.000000
3326.886079	-0.000000	3326.886079	0.000000
3330.592347	-0.000000	3330.592347	0.000000
3334.298614	-0.000000	3334.298614	0.000000
3338.004882	-0.000000	3338.004882	0.000000
3341.711150	-0.000000	3341.711150	0.000000
3345.417418	-0.000000	3345.417418	0.000000
3349.123685	-0.000000	3349.123685	0.000000
3352.829953	-0.000000	3352.829953	0.000000
3356.536221	-0.000000	3356.536221	0.000000
3360.242489	-0.000000	3360.242489	0.000000
3363.948756	-0.000000	3363.948756	0.000000
3367.655024	-0.000000	3367.655024	0.000000
3371.361292	-0.000000	3371.361292	0.000000
3375.067559	-0.000000	3375.067559	0.000000
3378.773827	-0.000000	3378.773827	0.000000
3382.480095	-0.000000	3382.480095	0.000000
3386.186363	-0.000000	3386.186363	0.000000
3389.892630	-0.000000	3389.892630	0.000000
3393.598898	-0.000000	3393.598898	0.000000
3397.305166	-0.000000	3397.305166	0.000000
3401.011433	-0.000000	3401.011433	0.000000
3404.717701	-0.000000	3404.717701	0.000000
3408.423969	-0.000000	3408.423969	0.000000
3412.130237	-0.000000	3412.130237	0.000000
3415.836504	-0.000000	3415.836504	0.000000
3419.542772	-0.000000	3419.542772	0.000000
3423.249040	-0.000000	3423.249040	0.000000
3426.955308	-0.000000	3426.955308	0.000000
3430.661575	-0.000000	3430.661575	0.000000
3434.367843	-0.000000	3434.367843	0.000000
3438.074111	-0.000000	3438.074111	0.000000
3441.780378	-0.000000	3441.780378	0.000000
3445.486646	-0.000000	3445.486646	0.000000
3449.192914	-0.000000	3449.192914	0.000000
3452.899182	-0.000000	3452.899182	0.000000
3456.605449	-0.000000	3456.605449	0.000000
3460.311717	-0.000000	3460.311717	0.000000
3464.017985	-0.000000	3464.017985	0.000000
3467.724253	-0.000000	3467.724253	0.000000
3471.430520	-0.000000	3471.430520	0.000000
3475.136788	-0.000000	3475.136788	0.000000
3478.843056	-0.000000	3478.843056	0.000000
3482.549323	-0.000000	3482.549323	0.000000
3486.255591	-0.000000	3486.255591	0.000000
3489.961859	-0.000000	3489.961859	0.000000
3493.668127	-0.000000	3493.668127	0.000000
3497.374394	-0.000000	3497.374394	0.000000
3501.080662	-0.000000	3501.080662	0.000000
3504.786930	-0.000000	3504.786930	0.000000
3508.493197	-0.000000	3508.493197	0.000000
3512.199465	-0.000000	3512.199465	0.000000
3515.905733	-0.000000	3515.905733	0.000000
3519.612001	-0.000000	3519.612001	0.000000
3523.318268	-0.000000	3523.318268	0.000000
3527.024536	-0.000000	3527.024536	0.000000
3530.730804	-0.000000	3530.730804	0.000000
3534.437072	-0.000000	3534.437072	0.000000
3538.143339	-0.000000	3538.143339	0.000000
3541.849607	-0.000000	3541.849607	0.000000
3545.555875	-0.000000	3545.555875	0.000000
3549.262142	-0.000000	3549.262142	0.000000
3552.968410	-0.000000	3552.968410	0.000000
3556.674678	-0.000000	3556.674678	0.000000
3560.380946	-0.000000	3560.380946	0.000000
3564.087213	-0.000000	3564.087213	0.000000
3567.793481	-0.000000	3567.793481	0.000000
3571.499749	-0.000000	3571.499749	0.000000
3575.206017	-0.000000	3575.206017	0.000000
3578.912284	-0.000000	3578.912284	0.000000
3582.618552	-0.000000	3582.618552	0.000000
3586.324820	-0.000000	3586.324820	0.000000
3590.031087	-0.000000	3590.031087	0.000000
3593.737355	-0.000000	3593.737355	0.000000
3597.443623	-0.000000	3597.443623	0.000000
3601.149891	-0.000000	3601.149891	0.000000
3604.856158	-0.000000	3604.856158	0.000000
3608.562426	-0.000000	3608.562426	0.000000
3612.268694	-0.000000	3612.268694	0.000000
3615.974962	-0.000000	3615.974962	0.000000
3619.681229	-0.000000	3619.681229	0.000000
3623.387497	-0.000000	3623.387497	0.000000
3627.093765	-0.000000	3627.093765	0.000000
3630.800032	-0.000000	3630.800032	0.000000
3634.506300	-0.000000	3634.506300	0.000000
3638.212568	-0.000000	3638.212568	0.000000
3641.918836	-0.000000	3641.918836	0.000000
3645.625103	-0.000000	3645.625103	0.000000
3649.331371	-0.000000	3649.331371	0.000000
3653.037639	-0.000000	3653.037639	0.000000
3656.743906	-0.000000	3656.743906	0.000000
3660.450174	-0.000000	3660.450174	0.000000
3664.156442	-0.000000	3664.156442	0.000000
3667.862710	-0.000000	3667.862710	0.000000
3671.568977	-0.000000	3671.568977	0.000000
3675.275245	-0.000000	3675.275245	0.000000
3678.981513	-0.000000	3678.981513	0.000000
3682.687781	-0.000000	3682.687781	0.000000
3686.394048	-0.000000	3686.394048	0.000000
3690.100316	-0.000000	3690.100316	0.000000
3693.806584	-0.000000	3693.806584	0.000000
3697.512851	-0.000000	3697.512851	0.000000
3701.219119	-0.000000	3701.219119	0.000000
3704.925387	-0.000000	3704.925387	0.000000
3708.631655	-0.000000	3708.631655	0.000000
3712.337922	-0.000000	3712.337922	0.000000
3716.044190	-0.000000	3716.044190	0.000000
3719.750458	-0.000000	3719.750458	0.000000
3723.456726	-0.000000	3723.456726	0.000000
3727.162993	-0.000000	3727.162993	0.000000
3730.869261	-0.000000	3730.869261	0.000000
3734.575529	-0.000000	3734.575529	0.000000
3738.281796	-0.000000	3738.281796	0.000000
3741.988064	-0.000000	3741.988064	0.000000
3745.694332	-0.000000	3745.694332	0.000000
3749.400600	-0.000000	3749.400600	0.000000
3753.106867	-0.000000	3753.106867	0.000000
3756.813135	-0.000000	3756.813135	0.000000
3760.519403	-0.000000	3760.519403	0.000000
3764.225670	-0.000000	3764.225670	0.000000
3767.931938	-0.000000	3767.931938	0.000000
3771.638206	-0.000000	3771.638206	0.000000
3775.344474	-0.000000	3775.344474	0.000000
3779.050741	-0.000000	3779.050741	0.000000
3782.757009	-0.000000	3782.757009	0.000000
3786.463277	-0.000000	3786.463277	0.000000
3790.169545	-0.000000	3790.169545	0.000000
3793.875812	-0.000000	3793.875812	0.000000
3797.582080	-0.000000	3797.582080	0.000000
3801.288348	-0.000000	3801.288348	0.000000
3804.994615	-0.000000	3804.994615	0.000000
3808.700883	-0.000000	3808.700883	0.000000
3812.407151	-0.000000	3812.407151	0.000000
3816.113419	-0.000000	3816.113419	0.000000
3819.819686	-0.000000	3819.819686	0.000000
3823.525954	-0.000000	3823.525954	0.000000
3827.232222	-0.000000	3827.232222	0.000000
3830.938490	-0.000000	3830.938490	0.000000
3834.644757	-0.000000	3834.644757	0.000000
3838.351025	-0.000000	3838.351025	0.000000
3842.057293	-0.000000	3842.057293	0.000000
3845.763560	-0.000000	3845.763560	0.000000
3849.469828	-0.000000	3849.469828	0.000000
3853.176096	-0.000000	3853.176096	0.000000
3856.882364	-0.000000	3856.882364	0.000000
3860.588631	-0.000000	3860.588631	0.000000
3864.294899	-0.000000	3864.294899	0.000000
3868.001167	-0.000000	3868.001167	0.000000
3871.707434	-0.000000	3871.707434	0.000000
3875.413702	-0.000000	3875.413702	0.000000
3879.119970	-0.000000	3879.119970	0.000000
3882.826238	-0.000000	3882.826238	0.000000
3886.532505	-0.000000	3886.532505	0.000000
3890.238773	-0.000000	3890.238773	0.000000
3893.945041	-0.000000	3893.945041	0.000000
3897.651309	-0.000000	3897.651309	0.000000
3901.357576	-0.000000	3901.357576	0.000000
3905.063844	-0.000000	3905.063844	0.000000
3908.770112	-0.000000	3908.770112	0.000000
3912.476379	-0.000000	3912.476379	0.000000
3916.182647	-0.000000	3916.182647	0.000000
3919.888915	-0.000000	3919.888915	0.000000
3923.595183	-0.000000	3923.595183	0.000000
3927.301450	-0.000000	3927.301450	0.000000
3931.007718	-0.000000	3931.007718	0.000000
3934.713986	-0.000000	3934.713986	0.000000
3938.420254	-0.000000	3938.420254	0.000000
3942.126521	-0.000000	3942.126521	0.000000
3945.832789	-0.000000	3945.832789	0.000000
3949.539057	-0.000000	3949.539057	0.000000
3953.245324	-0.000000	3953.245324	0.000000
3956.951592	-0.000000	3956.951592	0.000000
3960.657860	-0.000000	3960.657860	0.000000
3964.364128	-0.000000	3964.364128	0.000000
3968.070395	-0.000000	3968.070395	0.000000
3971.776663	-0.000000	3971.776663	0.000000
3975.482931	-0.000000	3975.482931	0.000000
3979.189199	-0.000000	3979.189199	0.000000
3982.895466	-0.000000	3982.895466	0.000000
3986.601734	-0.000000	3986.601734	0.000000
3990.308002	-0.000000	3990.308002	0.000000
3994.014269	-0.000000	3994.014269	0.000000
3997.720537	-0.000000	3997.720537	0.000000
4001.426805	-0.000000	4001.426805	0.000000
4005.133073	-0.000000	4005.133073	0.000000
4008.839340	-0.000000	4008.839340	0.000000
4012.545608	-0.000000	4012.545608	0.000000
4016.251876	-0.000000	4016.251876	0.000000
4019.958143	-0.000000	4019.958143	0.000000
4023.664411	-0.000000	4023.664411	0.000000
4027.370679	-0.000000	4027.370679	0.000000
4031.076947	-0.000000	4031.076947	0.000000
4034.783214	-0.000000	4034.783214	0.000000
4038.489482	-0.000000	4038.489482	0.000000
4042.195750	-0.000000	4042.195750	0.000000
4045.902018	-0.000000	4045.902018	0.000000
4049.608285	-0.000000	4049.608285	0.000000
4053.314553	-0.000000	4053.314553	0.000000
4057.020821	-0.000000	4057.020821	0.000000
4060.727088	-0.000000	4060.727088	0.000000
4064.433356	-0.000000	4064.433356	0.000000
4068.139624	-0.000000	4068.139624	0.000000
4071.845892	-0.000000	4071.845892	0.000000
4075.552159	-0.000000	4075.552159	0.000000
4079.258427	-0.000000	4079.258427	0.000000
4082.964695	-0.000000	4082.964695	0.000000
4086.670963	-0.000000	4086.670963	0.000000
4090.377230	-0.000000	4090.377230	0.000000
4094.083498	-0.000000	4094.083498	0.000000
4097.789766	-0.000000	4097.789766	0.000000
4101.496033	-0.000000	4101.496033	0.000000
4105.202301	-0.000000	4105.202301	0.000000
4108.908569	-0.000000	4108.908569	0.000000
4112.614837	-0.000000	4112.614837	0.000000
4116.321104	-0.000000	4116.321104	0.000000
4120.027372	-0.000000	4120.027372	0.000000
4123.733640	-0.000000	4123.733640	0.000000
4127.439907	-0.000000	4127.439907	0.000000
4131.146175	-0.000000	4131.146175	0.000000
4134.852443	-0.000000	4134.852443	0.000000
4138.558711	-0.000000	4138.558711	0.000000
4142.264978	-0.000000	4142.264978	0.000000
4145.971246	-0.000000	4145.971246	0.000000
4149.677514	-0.000000	4149.677514	0.000000
4153.383782	-0.000000	4153.383782	0.000000
4157.090049	-0.000000	4157.090049	0.000000
4160.796317	-0.000000	4160.796317	0.000000
4164.502585	-0.000000	4164.502585	0.000000
4168.208852	-0.000000	4168.208852	0.000000
4171.915120	-0.000000	4171.915120	0.000000
4175.621388	-0.000000	4175.621388	0.000000
4179.327656	-0.000000	4179.327656	0.000000
4183.033923	-0.000000	4183.033923	0.000000
4186.740191	-0.000000	4186.740191	0.000000
4190.446459	-0.000000	4190.446459	0.000000
4194.152727	-0.000000	4194.152727	0.000000
4197.858994	-0.000000	4197.858994	0.000000
4201.565262	-0.000000	4201.565262	0.000000
4205.271530	-0.000000	4205.271530	0.000000
4208.977797	-0.000000	4208.977797	0.000000
4212.684065	-0.000000	4212.684065	0.000000
4216.390333	-0.000000	4216.390333	0.000000
4220.096601	-0.000000	4220.096601	0.000000
4223.802868	-0.000000	4223.802868	0.000000
4227.509136	-0.000000	4227.509136	0.000000
4231.215404	-0.000000	4231.215404	0.000000
4234.921671	-0.000000	4234.921671	0.000000
4238.627939	-0.000000	4238.627939	0.000000
4242.334207	-0.000000	4242.334207	0.000000
4246.040475	-0.000000	4246.040475	0.000000
4249.746742	-0.000000	4249.746742	0.000000
4253.453010	-0.000000	4253.453010	0.000000
4257.159278	-0.000000	4257.159278	0.000000
4260.865546	-0.000000	4260.865546	0.000000
4264.571813	-0.000000	4264.571813	0.000000
4268.278081	-0.000000	4268.278081	0.000000
4271.984349	-0.000000	4271.984349	0.000000
4275.690616	-0.000000	4275.690616	0.000000
4279.396884	-0.000000	4279.396884	0.000000
4283.103152	-0.000000	4283.103152	0.000000
4286.809420	-0.000000	4286.809420	0.000000
4290.515687	-0.000000	4290.515687	0.000000
4294.221955	-0.000000	4294.221955	0.000000
4297.928223	-0.000000	4297.928223	0.000000
4301.634491	-0.000000	4301.634491	0.000000
4305.340758	-0.000000	4305.340758	0.000000
4309.047026	-0.000000	4309.047026	0.000000
4312.753294	-0.000000	4312.753294	0.000000
4316.459561	-0.000000	4316.459561	0.000000
4320.165829	-0.000000	4320.165829	0.000000
4323.872097	-0.000000	4323.872097	0.000000
4327.578365	-0.000000	4327.578365	0.000000
4331.284632	-0.000000	4331.284632	0.000000
4334.990900	-0.000000	4334.990900	0.000000
4338.697168	-0.000000	4338.697168	0.000000
4342.403435	-0.000000	4342.403435	0.000000
4346.109703	-0.000000	4346.109703	0.000000
4349.815971	-0.000000	4349.815971	0.000000
4353.522239	-0.000000	4353.522239	0.000000
4357.228506	-0.000000	4357.228506	0.000000
4360.934774	-0.000000	4360.934774	0.000000
4364.641042	-0.000000	4364.641042	0.000000
4368.347310	-0.000000	4368.347310	0.000000
4372.053577	-0.000000	4372.053577	0.000000
4375.759845	-0.000000	4375.759845	0.000000
4379.466113	-0.000000	4379.466113	0.000000
4383.172380	-0.000000	4383.172380	0.000000
4386.878648	-0.000000	4386.878648	0.000000
4390.584916	-0.000000	4390.584916	0.000000
4394.291184	-0.000000	4394.291184	0.000000
4397.997451	-0.000000	4397.997451	0.000000
4401.703719	-0.000000	4401.703719	0.000000
4405.409987	-0.000000	4405.409987	0.000000
4409.116255	-0.000000	4409.116255	0.000000
4412.822522	-0.000000	4412.822522	0.000000
4416.528790	-0.000000	4416.528790	0.000000
4420.235058	-0.000000	4420.235058	0.000000
4423.941325	-0.000000	4423.941325	0.000000
4427.647593	-0.000000	4427.647593	0.000000
4431.353861	-0.000000	4431.353861	0.000000
4435.060129	-0.000000	4435.060129	0.000000
4438.766396	-0.000000	4438.766396	0.000000
4442.472664	-0.000000	4442.472664	0.000000
4446.178932	-0.000000	4446.178932	0.000000
4449.885200	-0.000000	4449.885200	0.000000
4453.591467	-0.000000	4453.591467	0.000000
4457.297735	-0.000000	4457.297735	0.000000
4461.004003	-0.000000	4461.004003	0.000000
4464.710270	-0.000000	4464.710270	0.000000
4468.416538	-0.000000	4468.416538	0.000000
4472.122806	-0.000000	4472.122806	0.000000
4475.829074	-0.000000	4475.829074	0.000000
4479.535341	-0.000000	4479.535341	0.000000
4483.241609	-0.000000	4483.241609	0.000000
4486.947877	-0.000000	4486.947877	0.000000
4490.654144	-0.000000	4490.654144	0.000000
4494.360412	-0.000000	4494.360412	0.000000
4498.066680	-0.000000	4498.066680	0.000000
4501.772948	-0.000000	4501.772948	0.000000
4505.479215	-0.000000	4505.479215	0.000000
4509.185483	-0.000000	4509.185483	0.000000
4512.891751	-0.000000	4512.891751	0.000000
4516.598019	-0.000000	4516.598019	0.000000
4520.304286	-0.000000	4520.304286	0.000000
4524.010554	-0.000000	4524.010554	0.000000
4527.716822	-0.000000	4527.716822	0.000000
4531.423089	-0.000000	4531.423089	0.000000
4535.129357	-0.000000	4535.129357	0.000000
4538.835625	-0.000000	4538.835625	0.000000
4542.541893	-0.000000	4542.541893	0.000000
4546.248160	-0.000000	4546.248160	0.000000
4549.954428	-0.000000	4549.954428	0.000000
4553.660696	-0.000000	4553.660696	0.000000
4557.366964	-0.000000	4557.366964	0.000000
4561.073231	-0.000000	4561.073231	0.000000
4564.779499	-0.000000	4564.779499	0.000000
4568.485767	-0.000000	4568.485767	0.000000
4572.192034	-0.000000	4572.192034	0.000000
4575.898302	-0.000000	4575.898302	0.000000
4579.604570	-0.000000	4579.604570	0.000000
4583.310838	-0.000000	4583.310838	0.000000
4587.017105	-0.000000	4587.017105	0.000000
4590.723373	-0.000000	4590.723373	0.000000
4594.429641	-0.000000	4594.429641	0.000000
4598.135908	-0.000000	4598.135908	0.000000
4601.842176	-0.000000	4601.842176	0.000000
4605.548444	-0.000000	4605.548444	0.000000
4609.254712	-0.000000	4609.254712	0.000000
4612.960979	-0.000000	4612.960979	0.000000
4616.667247	-0.000000	4616.667247	0.000000
4620.373515	-0.000000	4620.373515	0.000000
4624.079783	-0.000000	4624.079783	0.000000
4627.786050	-0.000000	4627.786050	0.000000
4631.492318	-0.000000	4631.492318	0.000000
4635.198586	-0.000000	4635.198586	0.000000
4638.904853	-0.000000	4638.904853	0.000000
4642.611121	-0.000000	4642.611121	0.000000
4646.317389	-0.000000	4646.317389	0.000000
4650.023657	-0.000000	4650.023657	0.000000
4653.729924	-0.000000	4653.729924	0.000000
4657.436192	-0.000000	4657.436192	0.000000
4661.142460	-0.000000	4661.142460	0.000000
4664.848728	-0.000000	4664.848728	0.000000
4668.554995	-0.000000	4668.554995	0.000000
4672.261263	-0.000000	4672.261263	0.000000
4675.967531	-0.000000	4675.967531	0.000000
4679.673798	-0.000000	4679.673798	0.000000
4683.380066	-0.000000	4683.380066	0.000000
4687.086334	-0.000000	4687.086334	0.000000
4690.792602	-0.000000	4690.792602	0.000000
4694.498869	-0.000000	4694.498869	0.000000
4698.205137	-0.000000	4698.205137	0.000000
4701.911405	-0.000000	4701.911405	0.000000
4705.617672	-0.000000	4705.617672	0.000000
4709.323940	-0.000000	4709.323940	0.000000
4713.030208	-0.000000	4713.030208	0.000000
4716.736476	-0.000000	4716.736476	0.000000
4720.442743	-0.000000	4720.442743	0.000000
4724.149011	-0.000000	4724.149011	0.000000
4727.855279	-0.000000	4727.855279	0.000000
4731.561547	-0.000000	4731.561547	0.000000
4735.267814	-0.000000	4735.267814	0.000000
4738.974082	-0.000000	4738.974082	0.000000
4742.680350	-0.000000	4742.680350	0.000000
4746.386617	-0.000000	4746.386617	0.000000
4750.092885	-0.000000	4750.092885	0.000000
4753.799153	-0.000000	4753.799153	0.000000
4757.505421	-0.000000	4757.505421	0.000000
4761.211688	-0.000000	4761.211688	0.000000
4764.917956	-0.000000	4764.917956	0.000000
4768.624224	-0.000000	4768.624224	0.000000
4772.330492	-0.000000	4772.330492	0.000000
4776.036759	-0.000000	4776.036759	0.000000
4779.743027	-0.000000	4779.743027	0.000000
4783.449295	-0.000000	4783.449295	0.000000
4787.155562	-0.000000	4787.155562	0.000000
4790.861830	-0.000000	4790.861830	0.000000
4794.568098	-0.000000	4794.568098	0.000000
4798.274366	-0.000000	4798.274366	0.000000
4801.980633	-0.000000	4801.980633	0.000000
4805.686901	-0.000000	4805.686901	0.000000
4809.393169	-0.000000	4809.393169	0.000000
4813.099436	-0.000000	4813.099436	0.000000
4816.805704	-0.000000	4816.805704	0.000000
4820.511972	-0.000000	4820.511972	0.000000
4824.218240	-0.000000	4824.218240	0.000000
4827.924507	-0.000000	4827.924507	0.000000
4831.630775	-0.000000	4831.630775	0.000000
4835.337043	-0.000000	4835.337043	0.000000
4839.043311	-0.000000	4839.043311	0.000000
4842.749578	-0.000000	4842.749578	0.000000
4846.455846	-0.000000	4846.455846	0.000000
4850.162114	-0.000000	4850.162114	0.000000
4853.868381	-0.000000	4853.868381	0.000000
4857.574649	-0.000000	4857.574649	0.000000
4861.280917	-0.000000	4861.280917	0.000000
4864.987185	-0.000000	4864.987185	0.000000
4868.693452	-0.000000	4868.693452	0.000000
4872.399720	-0.000000	4872.399720	0.000000
4876.105988	-0.000000	4876.105988	0.000000
4879.812256	-0.000000	4879.812256	0.000000
4883.518523	-0.000000	4883.518523	0.000000
4887.224791	-0.000000	4887.224791	0.000000
4890.931059	-0.000000	4890.931059	0.000000
4894.637326	-0.000000	4894.637326	0.000000
4898.343594	-0.000000	4898.343594	0.000000
4902.049862	-0.000000	4902.049862	0.000000
4905.756130	-0.000000	4905.756130	0.000000
4909.462397	-0.000000	4909.462397	0.000000
4913.168665	-0.000000	4913.168665	0.000000
4916.874933	-0.000000	4916.874933	0.000000
4920.581201	-0.000000	4920.581201	0.000000
4924.287468	-0.000000	4924.287468	0.000000
4927.993736	-0.000000	4927.993736	0.000000
4931.700004	-0.000000	4931.700004	0.000000
4935.406271	-0.000000	4935.406271	0.000000
4939.112539	-0.000000	4939.112539	0.000000
4942.818807	-0.000000	4942.818807	0.000000
4946.525075	-0.000000	4946.525075	0.000000
4950.231342	-0.000000	4950.231342	0.000000
4953.937610	-0.000000	4953.937610	0.000000
4957.643878	-0.000000	4957.643878	0.000000
4961.350145	-0.000000	4961.350145	0.000000
4965.056413	-0.000000	4965.056413	0.000000
4968.762681	-0.000000	4968.762681	0.000000
4972.468949	-0.000000	4972.468949	0.000000
4976.175216	-0.000000	4976.175216	0.000000
4979.881484	-0.000000	4979.881484	0.000000
4983.587752	-0.000000	4983.587752	0.000000
4987.294020	-0.000000	4987.294020	0.000000
4991.000287	-0.000000	4991.000287	0.000000
4994.706555	-0.000000	4994.706555	0.000000
4998.412823	-0.000000	4998.412823	0.000000
5002.119090	-0.000000	5002.119090	0.000000
5005.825358	-0.000000	5005.825358	0.000000
5009.531626	-0.000000	5009.531626	0.000000
5013.237894	-0.000000	5013.237894	0.000000
5016.944161	-0.000000	5016.944161	0.000000
5020.650429	-0.000000	5020.650429	0.000000
5024.356697	-0.000000	5024.356697	0.000000
5028.062965	-0.000000	5028.062965	0.000000
5031.769232	-0.000000	5031.769232	0.000000
5035.475500	-0.000000	5035.475500	0.000000
5039.181768	-0.000000	5039.181768	0.000000
5042.888035	-0.000000	5042.888035	0.000000
5046.594303	-0.000000	5046.594303	0.000000
5050.300571	-0.000000	5050.300571	0.000000
5054.006839	-0.000000	5054.006839	0.000000
5057.713106	-0.000000	5057.713106	0.000000
5061.419374	-0.000000	5061.419374	0.000000
5065.125642	-0.000000	5065.125642	0.000000
5068.831909	-0.000000	5068.831909	0.000000
5072.538177	-0.000000	5072.538177	0.000000
5076.244445	-0.000000	5076.244445	0.000000
5079.950713	-0.000000	5079.950713	0.000000
5083.656980	-0.000000	5083.656980	0.000000
5087.363248	-0.000000	5087.363248	0.000000
5091.069516	-0.000000	5091.069516	0.000000
5094.775784	-0.000000	5094.775784	0.000000
5098.482051	-0.000000	5098.482051	0.000000
5102.188319	-0.000000	5102.188319	0.000000
5105.894587	-0.000000	5105.894587	0.000000
5109.600854	-0.000000	5109.600854	0.000000
5113.307122	-0.000000	5113.307122	0.000000
5117.013390	-0.000000	5117.013390	0.000000
5120.719658	-0.000000	5120.719658	0.000000
5124.425925	-0.000000	5124.425925	0.000000
5128.132193	-0.000000	5128.132193	0.000000
5131.838461	-0.000000	5131.838461	0.000000
5135.544729	-0.000000	5135.544729	0.000000
5139.250996	-0.000000	5139.250996	0.000000
5142.957264	-0.000000	5142.957264	0.000000
5146.663532	-0.000000	5146.663532	0.000000
5150.369799	-0.000000	5150.369799	0.000000
5154.076067	-0.000000	5154.076067	0.000000
5157.782335	-0.000000	5157.782335	0.000000
5161.488603	-0.000000	5161.488603	0.000000
5165.194870	-0.000000	5165.194870	0.000000
5168.901138	-0.000000	5168.901138	0.000000
5172.607406	-0.000000	5172.607406	0.000000
5176.313673	-0.000000	5176.313673	0.000000
5180.019941	-0.000000	5180.019941	0.000000
5183.726209	-0.000000	5183.726209	0.000000
5187.432477	-0.000000	5187.432477	0.000000
5191.138744	-0.000000	5191.138744	0.000000
5194.845012	-0.000000	5194.845012	0.000000
5198.551280	-0.000000	5198.551280	0.000000
5202.257548	-0.000000	5202.257548	0.000000
5205.963815	-0.000000	5205.963815	0.000000
5209.670083	-0.000000	5209.670083	0.000000
5213.376351	-0.000000	5213.376351	0.000000
5217.082618	-0.000000	5217.082618	0.000000
5220.788886	-0.000000	5220.788886	0.000000
5224.495154	-0.000000	5224.495154	0.000000
5228.201422	-0.000000	5228.201422	0.000000
5231.907689	-0.000000	5231.907689	0.000000
5235.613957	-0.000000	5235.613957	0.000000
5239.320225	-0.000000	5239.320225	0.000000
5243.026493	-0.000000	5243.026493	0.000000
5246.732760	-0.000000	5246.732760	0.000000
5250.439028	-0.000000	5250.439028	0.000000
5254.145296	-0.000000	5254.145296	0.000000
5257.851563	-0.000000	5257.851563	0.000000
5261.557831	-0.000000	5261.557831	0.000000
5265.264099	-0.000000	5265.264099	0.000000
5268.970367	-0.000000	5268.970367	0.000000
5272.676634	-0.000000	5272.676634	0.000000
5276.382902	-0.000000	5276.382902	0.000000
5280.089170	-0.000000	5280.089170	0.000000
5283.795437	-0.000000	5283.795437	0.000000
5287.501705	-0.000000	5287.501705	0.000000
5291.207973	-0.000000	5291.207973	0.000000
5294.914241	-0.000000	5294.914241	0.000000
5298.620508	-0.000000	5298.620508	0.000000
5302.326776	-0.000000	5302.326776	0.000000
5306.033044	-0.000000	5306.033044	0.000000
5309.739312	-0.000000	5309.739312	0.000000
5313.445579	-0.000000	5313.445579	0.000000
5317.151847	-0.000000	5317.151847	0.000000
5320.858115	-0.000000	5320.858115	0.000000
5324.564382	-0.000000	5324.564382	0.000000
5328.270650	-0.000000	5328.270650	0.000000
5331.976918	-0.000000	5331.976918	0.000000
5335.683186	-0.000000	5335.683186	0.000000
5339.389453	-0.000000	5339.389453	0.000000
5343.095721	-0.000000	5343.095721	0.000000
5346.801989	-0.000000	5346.801989	0.000000
5350.508257	-0.000000	5350.508257	0.000000
5354.214524	-0.000000	5354.214524	0.000000
5357.920792	-0.000000	5357.920792	0.000000
5361.627060	-0.000000	5361.627060	0.000000
5365.333327	-0.000000	5365.333327	0.000000
5369.039595	-0.000000	5369.039595	0.000000
5372.745863	-0.000000	5372.745863	0.000000
5376.452131	-0.000000	5376.452131	0.000000
5380.158398	-0.000000	5380.158398	0.000000
5383.864666	-0.000000	5383.864666	0.000000
5387.570934	-0.000000	5387.570934	0.000000
5391.277202	-0.000000	5391.277202	0.000000
5394.983469	-0.000000	5394.983469	0.000000
5398.689737	-0.000000	5398.689737	0.000000
5402.396005	-0.000000	5402.396005	0.000000
5406.102272	-0.000000	5406.102272	0.000000
5409.808540	-0.000000	5409.808540	0.000000
5413.514808	-0.000000	5413.514808	0.000000
5417.221076	-0.000000	5417.221076	0.000000
5420.927343	-0.000000	5420.927343	0.000000
5424.633611	-0.000000	5424.633611	0.000000
5428.339879	-0.000000	5428.339879	0.000000
5432.046146	-0.000000	5432.046146	0.000000
5435.752414	-0.000000	5435.752414	0.000000
5439.458682	-0.000000	5439.458682	0.000000
5443.164950	-0.000000	5443.164950	0.000000
5446.871217	-0.000000	5446.871217	0.000000
5450.577485	-0.000000	5450.577485	0.000000
5454.283753	-0.000000	5454.283753	0.000000
5457.990021	-0.000000	5457.990021	0.000000
5461.696288	-0.000000	5461.696288	0.000000
5465.402556	-0.000000	5465.402556	0.000000
5469.108824	-0.000000	5469.108824	0.000000
5472.815091	-0.000000	5472.815091	0.000000
5476.521359	-0.000000	5476.521359	0.000000
5480.227627	-0.000000	5480.227627	0.000000
5483.933895	-0.000000	5483.933895	0.000000
5487.640162	-0.000000	5487.640162	0.000000
5491.346430	-0.000000	5491.346430	0.000000
5495.052698	-0.000000	5495.052698	0.000000
5498.758966	-0.000000	5498.758966	0.000000
5502.465233	-0.000000	5502.465233	0.000000
5506.171501	-0.000000	5506.171501	0.000000
5509.877769	-0.000000	5509.877769	0.000000
5513.584036	-0.000000	5513.584036	0.000000
5517.290304	-0.000000	5517.290304	0.000000
5520.996572	-0.000000	5520.996572	0.000000
5524.702840	-0.000000	5524.702840	0.000000
5528.409107	-0.000000	5528.409107	0.000000
5532.115375	-0.000000	5532.115375	0.000000
5535.821643	-0.000000	5535.821643	0.000000
5539.527910	-0.000000	5539.527910	0.000000
5543.234178	-0.000000	5543.234178	0.000000
5546.940446	-0.000000	5546.940446	0.000000
5550.646714	-0.000000	5550.646714	0.000000
5554.352981	-0.000000	5554.352981	0.000000
5558.059249	-0.000000	5558.059249	0.000000
5561.765517	-0.000000	5561.765517	0.000000
5565.471785	-0.000000	5565.471785	0.000000
5569.178052	-0.000000	5569.178052	0.000000
5572.884320	-0.000000	5572.884320	0.000000
5576.590588	-0.000000	5576.590588	0.000000
5580.296855	-0.000000	5580.296855	0.000000
5584.003123	-0.000000	5584.003123	0.000000
5587.709391	-0.000000	5587.709391	0.000000
5591.415659	-0.000000	5591.415659	0.000000
5595.121926	-0.000000	5595.121926	0.000000
5598.828194	-0.000000	5598.828194	0.000000
5602.534462	-0.000000	5602.534462	0.000000
5606.240730	-0.000000	5606.240730	0.000000
5609.946997	-0.000000	5609.946997	0.000000
5613.653265	-0.000000	5613.653265	0.000000
5617.359533	-0.000000	5617.359533	0.000000
5621.065800	-0.000000	5621.065800	0.000000
5624.772068	-0.000000	5624.772068	0.000000
5628.478336	-0.000000	5628.478336	0.000000
5632.184604	-0.000000	5632.184604	0.000000
5635.890871	-0.000000	5635.890871	0.000000
5639.597139	-0.000000	5639.597139	0.000000
5643.303407	-0.000000	5643.303407	0.000000
5647.009674	-0.000000	5647.009674	0.000000
5650.715942	-0.000000	5650.715942	0.000000
5654.422210	-0.000000	5654.422210	0.000000
5658.128478	-0.000000	5658.128478	0.000000
5661.834745	-0.000000	5661.834745	0.000000
5665.541013	-0.000000	5665.541013	0.000000
5669.247281	-0.000000	5669.247281	0.000000
5672.953549	-0.000000	5672.953549	0.000000
5676.659816	-0.000000	5676.659816	0.000000
5680.366084	-0.000000	5680.366084	0.000000
5684.072352	-0.000000	5684.072352	0.000000
5687.778619	-0.000000	5687.778619	0.000000
5691.484887	-0.000000	5691.484887	0.000000
5695.191155	-0.000000	5695.191155	0.000000
5698.897423	-0.000000	5698.897423	0.000000
5702.603690	-0.000000	5702.603690	0.000000
5706.309958	-0.000000	5706.309958	0.000000
5710.016226	-0.000000	5710.016226	0.000000
5713.722494	-0.000000	5713.722494	0.000000
5717.428761	-0.000000	5717.428761	0.000000
5721.135029	-0.000000	5721.135029	0.000000
5724.841297	-0.000000	5724.841297	0.000000
5728.547564	-0.000000	5728.547564	0.000000
5732.253832	-0.000000	5732.253832	0.000000
5735.960100	-0.000000	5735.960100	0.000000
5739.666368	-0.000000	5739.666368	0.000000
5743.372635	-0.000000	5743.372635	0.000000
5747.078903	-0.000000	5747.078903	0.000000
5750.785171	-0.000000	5750.785171	0.000000
5754.491439	-0.000000	5754.491439	0.000000
5758.197706	-0.000000	5758.197706	0.000000
5761.903974	-0.000000	5761.903974	0.000000
5765.610242	-0.000000	5765.610242	0.000000
5769.316509	-0.000000	5769.316509	0.000000
5773.022777	-0.000000	5773.022777	0.000000
5776.729045	-0.000000	5776.729045	0.000000
5780.435313	-0.000000	5780.435313	0.000000
5784.141580	-0.000000	5784.141580	0.000000
5787.847848	-0.000000	5787.847848	0.000000
5791.554116	-0.000000	5791.554116	0.000000
5795.260383	-0.000000	5795.260383	0.000000
5798.966651	-0.000000	5798.966651	0.000000
5802.672919	-0.000000	5802.672919	0.000000
5806.379187	-0.000000	5806.379187	0.000000
5810.085454	-0.000000	5810.085454	0.000000
5813.791722	-0.000000	5813.791722	0.000000
5817.497990	-0.000000	5817.497990	0.000000
5821.204258	-0.000000	5821.204258	0.000000
5824.910525	-0.000000	5824.910525	0.000000
5828.616793	-0.000000	5828.616793	0.000000
5832.323061	-0.000000	5832.323061	0.000000
5836.029328	-0.000000	5836.029328	0.000000
5839.735596	-0.000000	5839.735596	0.000000
5843.441864	-0.000000	5843.441864	0.000000
5847.148132	-0.000000	5847.148132	0.000000
5850.854399	-0.000000	5850.854399	0.000000
5854.560667	-0.000000	5854.560667	0.000000
5858.266935	-0.000000	5858.266935	0.000000
5861.973203	-0.000000	5861.973203	0.000000
5865.679470	-0.000000	5865.679470	0.000000
5869.385738	-0.000000	5869.385738	0.000000
5873.092006	-0.000000	5873.092006	0.000000
5876.798273	-0.000000	5876.798273	0.000000
5880.504541	-0.000000	5880.504541	0.000000
5884.210809	-0.000000	5884.210809	0.000000
5887.917077	-0.000000	5887.917077	0.000000
5891.623344	-0.000000	5891.623344	0.000000
5895.329612	-0.000000	5895.329612	0.000000
5899.035880	-0.000000	5899.035880	0.000000
5902.742147	-0.000000	5902.742147	0.000000
5906.448415	-0.000000	5906.448415	0.000000
5910.154683	-0.000000	5910.154683	0.000000
5913.860951	-0.000000	5913.860951	0.000000
5917.567218	-0.000000	5917.567218	0.000000
5921.273486	-0.000000	5921.273486	0.000000
5924.979754	-0.000000	5924.979754	0.000000
5928.686022	-0.000000	5928.686022	0.000000
5932.392289	-0.000000	5932.392289	0.000000
5936.098557	-0.000000	5936.098557	0.000000
5939.804825	-0.000000	5939.804825	0.000000
5943.511092	-0.000000	5943.511092	0.000000
5947.217360	-0.000000	5947.217360	0.000000
5950.923628	-0.000000	5950.923628	0.000000
5954.629896	-0.000000	5954.629896	0.000000
5958.336163	-0.000000	5958.336163	0.000000
5962.042431	-0.000000	5962.042431	0.000000
5965.748699	-0.000000	5965.748699	0.000000
5969.454967	-0.000000	5969.454967	0.000000
5973.161234	-0.000000	5973.161234	0.000000
5976.867502	-0.000000	5976.867502	0.000000
5980.573770	-0.000000	5980.573770	0.000000
5984.280037	-0.000000	5984.280037	0.000000
5987.986305	-0.000000	5987.986305	0.000000
5991.692573	-0.000000	5991.692573	0.000000
5995.398841	-0.000000	5995.398841	0.000000
5999.105108	-0.000000	5999.105108	0.000000
6002.811376	-0.000000	6002.811376	0.000000
6006.517644	-0.000000	6006.517644	0.000000
6010.223911	-0.000000	6010.223911	0.000000
6013.930179	-0.000000	6013.930179	0.000000
6017.636447	-0.000000	6017.636447	0.000000
6021.342715	-0.000000	6021.342715	0.000000
6025.048982	-0.000000	6025.048982	0.000000
6028.755250	-0.000000	6028.755250	0.000000
6032.461518	-0.000000	6032.461518	0.000000
6036.167786	-0.000000	6036.167786	0.000000
6039.874053	-0.000000	6039.874053	0.000000
6043.580321	-0.000000	6043.580321	0.000000
6047.286589	-0.000000	6047.286589	0.000000
6050.992856	-0.000000	6050.992856	0.000000
6054.699124	-0.000000	6054.699124	0.000000
6058.405392	-0.000000	6058.405392	0.000000
6062.111660	-0.000000	6062.111660	0.000000
6065.817927	-0.000000	6065.817927	0.000000
6069.524195	-0.000000	6069.524195	0.000000
6073.230463	-0.000000	6073.230463	0.000000
6076.936731	-0.000000	6076.936731	0.000000
6080.642998	-0.000000	6080.642998	0.000000
6084.349266	-0.000000	6084.349266	0.000000
6088.055534	-0.000000	6088.055534	0.000000
6091.761801	-0.000000	6091.761801	0.000000
6095.468069	-0.000000	6095.468069	0.000000
6099.174337	-0.000000	6099.174337	0.000000
6102.880605	-0.000000	6102.880605	0.000000
6106.586872	-0.000000	6106.586872	0.000000
6110.293140	-0.000000	6110.293140	0.000000
6113.999408	-0.000000	6113.999408	0.000000
6117.705675	-0.000000	6117.705675	0.000000
6121.411943	-0.000000	6121.411943	0.000000
6125.118211	-0.000000	6125.118211	0.000000
6128.824479	-0.000000	6128.824479	0.000000
6132.530746	-0.000000	6132.530746	0.000000
6136.237014	-0.000000	6136.237014	0.000000
6139.943282	-0.000000	6139.943282	0.000000
6143.649550	-0.000000	6143.649550	0.000000
6147.355817	-0.000000	6147.355817	0.000000
6151.062085	-0.000000	6151.062085	0.000000
6154.768353	-0.000000	6154.768353	0.000000
6158.474620	-0.000000	6158.474620	0.000000
6162.180888	-0.000000	6162.180888	0.000000
6165.887156	-0.000000	6165.887156	0.000000
6169.593424	-0.000000	6169.593424	0.000000
6173.299691	-0.000000	6173.299691	0.000000
6177.005959	-0.000000	6177.005959	0.000000
6180.712227	-0.000000	6180.712227	0.000000
6184.418495	-0.000000	6184.418495	0.000000
6188.124762	-0.000000	6188.124762	0.000000
6191.831030	-0.000000	6191.831030	0.000000
6195.537298	-0.000000	6195.537298	0.000000
6199.243565	-0.000000	6199.243565	0.000000
6202.949833	-0.000000	6202.949833	0.000000
6206.656101	-0.000000	6206.656101	0.000000
6210.362369	-0.000000	6210.362369	0.000000
6214.068636	-0.000000	6214.068636	0.000000
6217.774904	-0.000000	6217.774904	0.000000
6221.481172	-0.000000	6221.481172	0.000000
6225.187440	-0.000000	6225.187440	0.000000
6228.893707	-0.000000	6228.893707	0.000000
6232.599975	-0.000000	6232.599975	0.000000
6236.306243	-0.000000	6236.306243	0.000000
6240.012510	-0.000000	6240.012510	0.000000
6243.718778	-0.000000	6243.718778	0.000000
6247.425046	-0.000000	6247.425046	0.000000
6251.131314	-0.000000	6251.131314	0.000000
6254.837581	-0.000000	6254.837581	0.000000
6258.543849	-0.000000	6258.543849	0.000000
6262.250117	-0.000000	6262.250117	0.000000
6265.956384	-0.000000	6265.956384	0.000000
6269.662652	-0.000000	6269.662652	0.000000
6273.368920	-0.000000	6273.368920	0.000000
6277.075188	-0.000000	6277.075188	0.000000
6280.781455	-0.000000	6280.781455	0.000000
6284.487723	-0.000000	6284.487723	0.000000
6288.193991	-0.000000	6288.193991	0.000000
6291.900259	-0.000000	6291.900259	0.000000
6295.606526	-0.000000	6295.606526	0.000000
6299.312794	-0.000000	6299.312794	0.000000
6303.019062	-0.000000	6303.019062	0.000000
6306.725329	-0.000000	6306.725329	0.000000
6310.431597	-0.000000	6310.431597	0.000000
6314.137865	-0.000000	6314.137865	0.000000
6317.844133	-0.000000	6317.844133	0.000000
6321.550400	-0.000000	6321.550400	0.000000
6325.256668	-0.000000	6325.256668	0.000000
6328.962936	-0.000000	6328.962936	0.000000
6332.669204	-0.000000	6332.669204	0.000000
6336.375471	-0.000000	6336.375471	0.000000
6340.081739	-0.000000	6340.081739	0.000000
6343.788007	-0.000000	6343.788007	0.000000
6347.494274	-0.000000	6347.494274	0.000000
6351.200542	-0.000000	6351.200542	0.000000
6354.906810	-0.000000	6354.906810	0.000000
6358.613078	-0.000000	6358.613078	0.000000
6362.319345	-0.000000	6362.319345	0.000000
6366.025613	-0.000000	6366.025613	0.000000
6369.731881	-0.000000	6369.731881	0.000000
6373.438148	-0.000000	6373.438148	0.000000
6377.144416	-0.000000	6377.144416	0.000000
6380.850684	-0.000000	6380.850684	0.000000
6384.556952	-0.000000	6384.556952	0.000000
6388.263219	-0.000000	6388.263219	0.000000
6391.969487	-0.000000	6391.969487	0.000000
6395.675755	-0.000000	6395.675755	0.000000
6399.382023	-0.000000	6399.382023	0.000000
6403.088290	-0.000000	6403.088290	0.000000
6406.794558	-0.000000	6406.794558	0.000000
6410.500826	-0.000000	6410.500826	0.000000
6414.207093	-0.000000	6414.207093	0.000000
6417.913361	-0.000000	6417.913361	0.000000
6421.619629	-0.000000	6421.619629	0.000000
6425.325897	-0.000000	6425.325897	0.000000
6429.032164	-0.000000	6429.032164	0.000000
6432.738432	-0.000000	6432.738432	0.000000
6436.444700	-0.000000	6436.444700	0.000000
6440.150968	-0.000000	6440.150968	0.000000
6443.857235	-0.000000	6443.857235	0.000000
6447.563503	-0.000000	6447.563503	0.000000
6451.269771	-0.000000	6451.269771	0.000000
6454.976038	-0.000000	6454.976038	0.000000
6458.682306	-0.000000	6458.682306	0.000000
6462.388574	-0.000000	6462.388574	0.000000
6466.094842	-0.000000	6466.094842	0.000000
6469.801109	-0.000000	6469.801109	0.000000
6473.507377	-0.000000	6473.507377	0.000000
6477.213645	-0.000000	6477.213645	0.000000
6480.919912	-0.000000	6480.919912	0.000000
6484.626180	-0.000000	6484.626180	0.000000
6488.332448	-0.000000	6488.332448	0.000000
6492.038716	-0.000000	6492.038716	0.000000
6495.744983	-0.000000	6495.744983	0.000000
6499.451251	-0.000000	6499.451251	0.000000
6503.157519	-0.000000	6503.157519	0.000000
6506.863787	-0.000000	6506.863787	0.000000
6510.570054	-0.000000	6510.570054	0.000000
6514.276322	-0.000000	6514.276322	0.000000
6517.982590	-0.000000	6517.982590	0.000000
6521.688857	-0.000000	6521.688857	0.000000
6525.395125	-0.000000	6525.395125	0.000000
6529.101393	-0.000000	6529.101393	0.000000
6532.807661	-0.000000	6532.807661	0.000000
6536.513928	-0.000000	6536.513928	0.000000
6540.220196	-0.000000	6540.220196	0.000000
6543.926464	-0.000000	6543.926464	0.000000
6547.632732	-0.000000	6547.632732	0.000000
6551.338999	-0.000000	6551.338999	0.000000
6555.045267	-0.000000	6555.045267	0.000000
6558.751535	-0.000000	6558.751535	0.000000
6562.457802	-0.000000	6562.457802	0.000000
6566.164070	-0.000000	6566.164070	0.000000
6569.870338	-0.000000	6569.870338	0.000000
6573.576606	-0.000000	6573.576606	0.000000
6577.282873	-0.000000	6577.282873	0.000000
6580.989141	-0.000000	6580.989141	0.000000
6584.695409	-0.000000	6584.695409	0.000000
6588.401676	-0.000000	6588.401676	0.000000
6592.107944	-0.000000	6592.107944	0.000000
6595.814212	-0.000000	6595.814212	0.000000
6599.520480	-0.000000	6599.520480	0.000000
6603.226747	-0.000000	6603.226747	0.000000
6606.933015	-0.000000	6606.933015	0.000000
6610.639283	-0.000000	6610.639283	0.000000
6614.345551	-0.000000	6614.345551	0.000000
6618.051818	-0.000000	6618.051818	0.000000
6621.758086	-0.000000	6621.758086	0.000000
6625.464354	-0.000000	6625.464354	0.000000
6629.170621	-0.000000	6629.170621	0.000000
6632.876889	-0.000000	6632.876889	0.000000
6636.583157	-0.000000	6636.583157	0.000000
6640.289425	-0.000000	6640.289425	0.000000
6643.995692	-0.000000	6643.995692	0.000000
6647.701960	-0.000000	6647.701960	0.000000
6651.408228	-0.000000	6651.408228	0.000000
6655.114496	-0.000000	6655.114496	0.000000
6658.820763	-0.000000	6658.820763	0.000000
6662.527031	-0.000000	6662.527031	0.000000
6666.233299	-0.000000	6666.233299	0.000000
6669.939566	-0.000000	6669.939566	0.000000
6673.645834	-0.000000	6673.645834	0.000000
6677.352102	-0.000000	6677.352102	0.000000
6681.058370	-0.000000	6681.058370	0.000000
6684.764637	-0.000000	6684.764637	0.000000
6688.470905	-0.000000	6688.470905	0.000000
6692.177173	-0.000000	6692.177173	0.000000
6695.883441	-0.000000	6695.883441	0.000000
6699.589708	-0.000000	6699.589708	0.000000
6703.295976	-0.000000	6703.295976	0.000000
6707.002244	-0.000000	6707.002244	0.000000
6710.708511	-0.000000	6710.708511	0.000000
6714.414779	-0.000000	6714.414779	0.000000
6718.121047	-0.000000	6718.121047	0.000000
6721.827315	-0.000000	6721.827315	0.000000
6725.533582	-0.000000	6725.533582	0.000000
6729.239850	-0.000000	6729.239850	0.000000
6732.946118	-0.000000	6732.946118	0.000000
6736.652385	-0.000000	6736.652385	0.000000
6740.358653	-0.000000	6740.358653	0.000000
6744.064921	-0.000000	6744.064921	0.000000
6747.771189	-0.000000	6747.771189	0.000000
6751.477456	-0.000000	6751.477456	0.000000
6755.183724	-0.000000	6755.183724	0.000000
6758.889992	-0.000000	6758.889992	0.000000
6762.596260	-0.000000	6762.596260	0.000000
6766.302527	-0.000000	6766.302527	0.000000
6770.008795	-0.000000	6770.008795	0.000000
6773.715063	-0.000000	6773.715063	0.000000
6777.421330	-0.000000	6777.421330	0.000000
6781.127598	-0.000000	6781.127598	0.000000
6784.833866	-0.000000	6784.833866	0.000000
6788.540134	-0.000000	6788.540134	0.000000
6792.246401	-0.000000	6792.246401	0.000000
6795.952669	-0.000000	6795.952669	0.000000
6799.658937	-0.000000	6799.658937	0.000000
6803.365205	-0.000000	6803.365205	0.000000
6807.071472	-0.000000	6807.071472	0.000000
6810.777740	-0.000000	6810.777740	0.000000
6814.484008	-0.000000	6814.484008	0.000000
6818.190275	-0.000000	6818.190275	0.000000
6821.896543	-0.000000	6821.896543	0.000000
6825.602811	-0.000000	6825.602811	0.000000
6829.309079	-0.000000	6829.309079	0.000000
6833.015346	-0.000000	6833.015346	0.000000
6836.721614	-0.000000	6836.721614	0.000000
6840.427882	-0.000000	6840.427882	0.000000
6844.134149	-0.000000	6844.134149	0.000000
6847.840417	-0.000000	6847.840417	0.000000
6851.546685	-0.000000	6851.546685	0.000000
6855.252953	-0.000000	6855.252953	0.000000
6858.959220	-0.000000	6858.959220	0.000000
6862.665488	-0.000000	6862.665488	0.000000
6866.371756	-0.000000	6866.371756	0.000000
6870.078024	-0.000000	6870.078024	0.000000
6873.784291	-0.000000	6873.784291	0.000000
6877.490559	-0.000000	6877.490559	0.000000
6881.196827	-0.000000	6881.196827	0.000000
6884.903094	-0.000000	6884.903094	0.000000
6888.609362	-0.000000	6888.609362	0.000000
6892.315630	-0.000000	6892.315630	0.000000
6896.021898	-0.000000	6896.021898	0.000000
6899.728165	-0.000000	6899.728165	0.000000
6903.434433	-0.000000	6903.434433	0.000000
6907.140701	-0.000000	6907.140701	0.000000
6910.846969	-0.000000	6910.846969	0.000000
6914.553236	-0.000000	6914.553236	0.000000
6918.259504	-0.000000	6918.259504	0.000000
6921.965772	-0.000000	6921.965772	0.000000
6925.672039	-0.000000	6925.672039	0.000000
6929.378307	-0.000000	6929.378307	0.000000
6933.084575	-0.000000	6933.084575	0.000000
6936.790843	-0.000000	6936.790843	0.000000
6940.497110	-0.000000	6940.497110	0.000000
6944.203378	-0.000000	6944.203378	0.000000
6947.909646	-0.000000	6947.909646	0.000000
6951.615913	-0.000000	6951.615913	0.000000
6955.322181	-0.000000	6955.322181	0.000000
6959.028449	-0.000000	6959.028449	0.000000
6962.734717	-0.000000	6962.734717	0.000000
6966.440984	-0.000000	6966.440984	0.000000
6970.147252	-0.000000	6970.147252	0.000000
6973.853520	-0.000000	6973.853520	0.000000
6977.559788	-0.000000	6977.559788	0.000000
6981.266055	-0.000000	6981.266055	0.000000
6984.972323	-0.000000	6984.972323	0.000000
6988.678591	-0.000000	6988.678591	0.000000
6992.384858	-0.000000	6992.384858	0.000000
6996.091126	-0.000000	6996.091126	0.000000
6999.797394	-0.000000	6999.797394	0.000000
7003.503662	-0.000000	7003.503662	0.000000
7007.209929	-0.000000	7007.209929	0.000000
7010.916197	-0.000000	7010.916197	0.000000
7014.622465	-0.000000	7014.622465	0.000000
7018.328733	-0.000000	7018.328733	0.000000
7022.035000	-0.000000	7022.035000	0.000000
7025.741268	-0.000000	7025.741268	0.000000
7029.447536	-0.000000	7029.447536	0.000000
7033.153803	-0.000000	7033.153803	0.000000
7036.860071	-0.000000	7036.860071	0.000000
7040.566339	-0.000000	7040.566339	0.000000
7044.272607	-0.000000	7044.272607	0.000000
7047.978874	-0.000000	7047.978874	0.000000
7051.685142	-0.000000	7051.685142	0.000000
7055.391410	-0.000000	7055.391410	0.000000
7059.097677	-0.000000	7059.097677	0.000000
7062.803945	-0.000000	7062.803945	0.000000
7066.510213	-0.000000	7066.510213	0.000000
7070.216481	-0.000000	7070.216481	0.000000
7073.922748	-0.000000	7073.922748	0.000000
7077.629016	-0.000000	7077.629016	0.000000
7081.335284	-0.000000	7081.335284	0.000000
7085.041552	-0.000000	7085.041552	0.000000
7088.747819	-0.000000	7088.747819	0.000000
7092.454087	-0.000000	7092.454087	0.000000
7096.160355	-0.000000	7096.160355	0.000000
7099.866622	-0.000000	7099.866622	0.000000
7103.572890	-0.000000	7103.572890	0.000000
7107.279158	-0.000000	7107.279158	0.000000
7110.985426	-0.000000	7110.985426	0.000000
7114.691693	-0.000000	7114.691693	0.000000
7118.397961	-0.000000	7118.397961	0.000000
7122.104229	-0.000000	7122.104229	0.000000
7125.810497	-0.000000	7125.810497	0.000000
7129.516764	-0.000000	7129.516764	0.000000
7133.223032	-0.000000	7133.223032	0.000000
7136.929300	-0.000000	7136.929300	0.000000
7140.635567	-0.000000	7140.635567	0.000000
7144.341835	-0.000000	7144.341835	0.000000
7148.048103	-0.000000	7148.048103	0.000000
7151.754371	-0.000000	7151.754371	0.000000
7155.460638	-0.000000	7155.460638	0.000000
7159.166906	-0.000000	7159.166906	0.000000
7162.873174	-0.000000	7162.873174	0.000000
7166.579442	-0.000000	7166.579442	0.000000
7170.285709	-0.000000	7170.285709	0.000000
7173.991977	-0.000000	7173.991977	0.000000
7177.698245	-0.000000	7177.698245	0.000000
7181.404512	-0.000000	7181.404512	0.000000
7185.110780	-0.000000	7185.110780	0.000000
7188.817048	-0.000000	7188.817048	0.000000
7192.523316	-0.000000	7192.523316	0.000000
7196.229583	-0.000000	7196.229583	0.000000
7199.935851	-0.000000	7199.935851	0.000000
7203.642119	-0.000000	7203.642119	0.000000
7207.348386	-0.000000	7207.348386	0.000000
7211.054654	-0.000000	7211.054654	0.000000
7214.760922	-0.000000	7214.760922	0.000000
7218.467190	-0.000000	7218.467190	0.000000
7222.173457	-0.000000	7222.173457	0.000000
7225.879725	-0.000000	7225.879725	0.000000
7229.585993	-0.000000	7229.585993	0.000000
7233.292261	-0.000000	7233.292261	0.000000
7236.998528	-0.000000	7236.998528	0.000000
7240.704796	-0.000000	7240.704796	0.000000
7244.411064	-0.000000	7244.411064	0.000000
7248.117331	-0.000000	7248.117331	0.000000
7251.823599	-0.000000	7251.823599	0.000000
7255.529867	-0.000000	7255.529867	0.000000
7259.236135	-0.000000	7259.236135	0.000000
7262.942402	-0.000000	7262.942402	0.000000
7266.648670	-0.000000	7266.648670	0.000000
7270.354938	-0.000000	7270.354938	0.000000
7274.061206	-0.000000	7274.061206	0.000000
7277.767473	-0.000000	7277.767473	0.000000
7281.473741	-0.000000	7281.473741	0.000000
7285.180009	-0.000000	7285.180009	0.000000
7288.886276	-0.000000	7288.886276	0.000000
7292.592544	-0.000000	7292.592544	0.000000
7296.298812	-0.000000	7296.298812	0.000000
7300.005080	-0.000000	7300.005080	0.000000
7303.711347	-0.000000	7303.711347	0.000000
7307.417615	-0.000000	7307.417615	0.000000
7311.123883	-0.000000	7311.123883	0.000000
7314.830150	-0.000000	7314.830150	0.000000
7318.536418	-0.000000	7318.536418	0.000000
7322.242686	-0.000000	7322.242686	0.000000
7325.948954	-0.000000	7325.948954	0.000000
7329.655221	-0.000000	7329.655221	0.000000
7333.361489	-0.000000	7333.361489	0.000000
7337.067757	-0.000000	7337.067757	0.000000
7340.774025	-0.000000	7340.774025	0.000000
7344.480292	-0.000000	7344.480292	0.000000
7348.186560	-0.000000	7348.186560	0.000000
7351.892828	-0.000000	7351.892828	0.000000
7355.599095	-0.000000	7355.599095	0.000000
7359.305363	-0.000000	7359.305363	0.000000
7363.011631	-0.000000	7363.011631	0.000000
7366.717899	-0.000000	7366.717899	0.000000
7370.424166	-0.000000	7370.424166	0.000000
7374.130434	-0.000000	7374.130434	0.000000
7377.836702	-0.000000	7377.836702	0.000000
7381.542970	-0.000000	7381.542970	0.000000
7385.249237	-0.000000	7385.249237	0.000000
7388.955505	-0.000000	7388.955505	0.000000
7392.661773	-0.000000	7392.661773	0.000000
7396.368040	-0.000000	7396.368040	0.000000
7400.074308	-0.000000	7400.074308	0.000000
7403.780576	-0.000000	7403.780576	0.000000
7407.486844	-0.000000	7407.486844	0.000000
[truncated: 10,357 more rows]
