# Supplementary material for: Structure of the stress-related LHCSR1 complex determined by an integrated computational strategy
Source: Commun Biol. 2022 Feb 17;5:145. doi: 10.1038/s42003-022-03083-8 (PMC8854571; doi:10.1038/s42003-022-03083-8)
Supplement: Supplementary file 8 — Supplementary Data 5 [file 42003_2022_3083_MOESM8_ESM.zip › SpectraExp_CP29.csv]

# 'ABS CP29'	'ABS CP29'	'CD CP29'	'CD CP29'
16043.046703	0.220360	16055.944047	-0.037293
16015.772333	0.226093	16035.447318	-0.051770
15988.590542	0.229914	16011.600084	-0.051770
15934.502820	0.231825	15991.216345	-0.066247
15874.089264	0.243290	15960.736588	-0.061421
15847.385871	0.249023	15933.741131	-0.066247
15807.500058	0.249023	15913.555023	-0.063834
15781.020041	0.254756	15880.023248	-0.066247
15754.628592	0.266221	15859.972933	-0.066247
15715.205278	0.280553	15826.666350	-0.071072
15695.568749	0.289152	15813.384354	-0.066247
15649.939646	0.300617	15786.884635	-0.095200
15591.660644	0.306350	15767.066194	-0.131392
15565.898230	0.307305	15747.299929	-0.150695
15546.632825	0.300617	15721.021049	-0.138631
15517.822763	0.294884	15678.505349	-0.182061
15501.864332	0.289152	15655.707202	-0.196538
15457.352931	0.293929	15636.218987	-0.211015
15407.729349	0.303704	15616.776791	-0.211015
15359.430644	0.313500	15597.385317	-0.211015
15319.106173	0.330713	15578.041940	-0.211015
15297.340527	0.329280	15539.498764	-0.211015
15269.446174	0.333102	15520.296202	-0.196538
15235.492726	0.346478	15469.325411	-0.167584
15189.433501	0.392339	15418.688314	-0.153107
15164.982115	0.412404	15380.928694	-0.138631
15146.695748	0.438201	15338.063183	-0.107208
15128.451140	0.457309	15299.744173	-0.062627
15104.195538	0.501260	15262.564181	-0.037293
15086.055386	0.552853	15237.876974	-0.008339
15067.958754	0.570051	15219.414494	0.006137
15052.911737	0.598715	15194.866566	0.042329
15040.893934	0.621645	15167.344344	0.064045
15031.893168	0.638843	15146.007512	0.078521
15016.918060	0.661774	15127.766850	0.078521
15004.959889	0.684704	15109.567786	0.092998
14990.036123	0.713368	15091.414736	0.092998
14960.281947	0.764961	15073.305252	0.078521
14945.446877	0.793625	15034.216373	0.064045
14930.643429	0.822288	15013.252198	0.035091
14915.869277	0.845219	14980.425079	-0.011959
14904.069213	0.868149	14959.610547	-0.037293
14895.231411	0.885347	14924.061153	-0.095200
14877.589426	0.908278	14897.641286	-0.131948
14865.852038	0.925476	14871.056047	-0.189299
14845.354458	0.954139	14855.421835	-0.215840
14827.828156	0.977069	14844.693334	-0.279779
14801.620541	1.000000	14830.088708	-0.326829
14766.817190	0.994267	14824.254021	-0.370259
14752.365320	0.974203	14818.423924	-0.413690
14732.179293	0.936941	14806.779669	-0.457120
14714.919044	0.896812	14800.963306	-0.500551
14714.919044	0.876748	14795.151510	-0.543981
14709.176776	0.862416	14789.344277	-0.587411
14691.972512	0.805090	14771.952081	-0.688749
14674.806293	0.724833	14766.163042	-0.732179
14669.095282	0.707635	14760.380717	-0.775610
14663.386565	0.690437	14754.600743	-0.819040
14651.982450	0.627378	14743.056536	-0.862470
14646.289187	0.610180	14737.290119	-0.905901
14640.598203	0.581517	14720.020066	-0.949331
14634.911640	0.552853	14694.189668	-1.000000
14629.229493	0.529923	14674.162424	-0.963808
14620.716678	0.489794	14657.037775	-0.920378
14612.211630	0.455398	14645.645674	-0.876947
14606.547093	0.432468	14639.955190	-0.833517
14600.889077	0.409537	14628.589618	-0.790086
14595.233314	0.386607	14611.571108	-0.688749
14583.934921	0.357943	14605.909200	-0.645318
14578.294407	0.329280	14594.594279	-0.601888
14572.656130	0.312082	14577.548476	-0.515423
14548.694407	0.240024	14560.758697	-0.428167
14519.313446	0.180231	14549.513595	-0.384736
14508.134348	0.157301	14538.287962	-0.341306
14483.041589	0.117172	14524.277621	-0.290637
14449.720680	0.082776	14510.296361	-0.239968
14422.068765	0.065578	14476.850069	-0.153107
14389.027503	0.048380	14460.182586	-0.124154
14361.607173	0.036915	14426.966655	-0.080723
14323.395046	0.025450	14410.415849	-0.066247
14293.512418	0.016851	14388.406398	-0.051770
14271.858350	0.011118	14355.516962	-0.037293
14252.965044	0.012074	14339.129592	-0.037293
14239.501002	0.011118	14322.779593	-0.022816
14220.693213	0.008252	14284.773531	-0.008339
14156.583994	0.008252	14268.547185	-0.008339
		14246.968637	-0.008339
		14187.961259	-0.008339
		14171.953986	-0.008339
		14161.303191	-0.008339
		14050.417958	-0.005927
		14016.448302	0.006137
		13920.656988	0.013376
