# Supplementary material for: Structure of the stress-related LHCSR1 complex determined by an integrated computational strategy
Source: Commun Biol. 2022 Feb 17;5:145. doi: 10.1038/s42003-022-03083-8 (PMC8854571; doi:10.1038/s42003-022-03083-8)
Supplement: Supplementary file 8 — Supplementary Data 5 [file 42003_2022_3083_MOESM8_ESM.zip › SpectraExp_LHCSR.csv]

# 'ABS LHCSR'	'ABS LHCSR'	'CD LHCSR'	'CD LHCSR'
28571.428571	0.397745	27855.153203	0.160346
28530.670471	0.397825	27777.777778	0.167762
28490.028490	0.396827	27700.831025	0.169401
28449.502134	0.396074	27624.309392	0.173690
28409.090909	0.396248	27548.209366	0.170213
28368.794326	0.396274	27472.527473	0.167210
28328.611898	0.396104	27397.260274	0.163719
28288.543140	0.396523	27322.404372	0.160099
28248.587571	0.397736	27247.956403	0.156709
28208.744711	0.398866	27173.913043	0.153907
28169.014085	0.399769	27100.271003	0.152492
28129.395218	0.401264	27027.027027	0.152536
28089.887640	0.403527	26954.177898	0.152021
28050.490884	0.405558	26881.720430	0.156037
28011.204482	0.408587	26809.651475	0.160304
27972.027972	0.411575	26737.967914	0.165492
27932.960894	0.413656	26666.666667	0.170526
27894.002789	0.416984	26595.744681	0.172053
27855.153203	0.419394	26525.198939	0.176055
27816.411683	0.422079	26455.026455	0.179947
27777.777778	0.426634	26385.224274	0.181489
27739.251040	0.428916	26315.789474	0.183609
27700.831025	0.432060	26246.719160	0.187681
27662.517289	0.436587	26178.010471	0.190704
27624.309392	0.439768	26109.660574	0.192548
27586.206897	0.442900	26041.666667	0.191607
27548.209366	0.446338	25974.025974	0.191083
27510.316369	0.449419	25906.735751	0.191241
27472.527473	0.452453	25839.793282	0.195358
27434.842250	0.458526	25773.195876	0.199974
27397.260274	0.464498	25706.940874	0.211271
27359.781122	0.468484	25641.025641	0.224445
27322.404372	0.472853	25575.447570	0.235617
27285.129604	0.477102	25510.204082	0.239483
27247.956403	0.481871	25445.292621	0.248268
27210.884354	0.487415	25380.710660	0.256797
27173.913043	0.492770	25316.455696	0.266523
27137.042062	0.498871	25252.525253	0.277825
27100.271003	0.505671	25188.916877	0.287493
27063.599459	0.512093	25125.628141	0.295032
27027.027027	0.517472	25062.656642	0.303809
26990.553306	0.523543	25000.000000	0.312293
26954.177898	0.530174	24937.655860	0.324083
26917.900404	0.536686	24875.621891	0.330799
26881.720430	0.544147	24813.895782	0.338226
26845.637584	0.551989	24752.475248	0.343375
26809.651475	0.559336	24691.358025	0.347290
26773.761714	0.565798	24630.541872	0.349286
26737.967914	0.571911	24570.024570	0.350248
26702.269693	0.579989	24509.803922	0.349429
26666.666667	0.588369	24449.877751	0.336471
26631.158455	0.594668	24390.243902	0.305936
26595.744681	0.603111	24330.900243	0.292292
26560.424967	0.611138	24271.844660	0.286006
26525.198939	0.617196	24213.075061	0.282923
26490.066225	0.623636	24154.589372	0.275345
26455.026455	0.631430	24096.385542	0.265724
26420.079260	0.637934	24038.461538	0.260758
26385.224274	0.643374	23980.815348	0.253045
26350.461133	0.651040	23923.444976	0.245153
26315.789474	0.658212	23866.348449	0.239130
26281.208936	0.664030	23809.523810	0.232685
26246.719160	0.669433	23752.969121	0.221817
26212.319790	0.675000	23696.682464	0.234755
26178.010471	0.679516	23640.661939	0.180901
26143.790850	0.684188	23584.905660	0.148828
26109.660574	0.689709	23529.411765	0.111446
26075.619296	0.694159	23474.178404	0.070863
26041.666667	0.698339	23419.203747	0.029184
26007.802341	0.702825	23364.485981	-0.011486
25974.025974	0.707139	23310.023310	-0.049041
25940.337224	0.710504	23255.813953	-0.081376
25906.735751	0.713662	23201.856148	-0.139007
25873.221216	0.716961	23148.148148	-0.155767
25839.793282	0.720218	23094.688222	-0.186189
25806.451613	0.723490	23041.474654	-0.214503
25773.195876	0.726709	22988.505747	-0.228494
25740.025740	0.730047	22935.779817	-0.233713
25706.940874	0.733351	22883.295195	-0.246505
25673.940950	0.735574	22831.050228	-0.249006
25641.025641	0.738164	22779.043280	-0.229574
25608.194622	0.741608	22727.272727	-0.221608
25575.447570	0.744861	22675.736961	-0.208755
25542.784163	0.748087	22624.434389	-0.179980
25510.204082	0.751404	22573.363431	-0.141261
25477.707006	0.754610	22522.522523	-0.102408
25445.292621	0.757764	22471.910112	-0.055502
25412.960610	0.762030	22421.524664	-0.005118
25380.710660	0.765941	22371.364653	-0.018443
25348.542459	0.769178	22321.428571	-0.064941
25316.455696	0.773604	22271.714922	-0.117969
25284.450063	0.777218	22222.222222	-0.170797
25252.525253	0.780541	22172.949002	-0.223257
25220.680958	0.785135	22123.893805	-0.283052
25188.916877	0.790677	22075.055188	-0.329182
25157.232704	0.795319	22026.431718	-0.371500
25125.628141	0.799848	21978.021978	-0.401583
25094.102886	0.805410	21929.824561	-0.427165
25062.656642	0.810801	21881.838074	-0.442745
25031.289111	0.816665	21834.061135	-0.455755
25000.000000	0.823735	21786.492375	-0.462915
24968.789014	0.831405	21739.130435	-0.465964
24937.655860	0.837941	21691.973970	-0.469369
24906.600249	0.845003	21645.021645	-0.469275
24875.621891	0.852678	21598.272138	-0.468270
24844.720497	0.860208	21551.724138	-0.460959
24813.895782	0.869646	21505.376344	-0.454032
24783.147460	0.879570	21459.227468	-0.445358
24752.475248	0.889465	21413.276231	-0.427443
24721.878863	0.900374	21367.521368	-0.417987
24691.358025	0.911363	21321.961620	-0.402417
24660.912454	0.922058	21276.595745	-0.383099
24630.541872	0.933118	21231.422505	-0.365022
24600.246002	0.945133	21186.440678	-0.343790
24570.024570	0.956825	21141.649049	-0.324657
24539.877301	0.969758	21097.046414	-0.306404
24509.803922	0.984041	21052.631579	-0.280146
24479.804162	0.997095	21008.403361	-0.216230
24449.877751	1.010189	20964.360587	-0.156764
24420.024420	1.022834	20920.502092	-0.146017
24390.243902	1.034715	20876.826722	-0.129954
24360.535932	1.047565	20833.333333	-0.105945
24330.900243	1.061505	20790.020790	-0.091884
24301.336574	1.075591	20746.887967	-0.073619
24271.844660	1.088437	20703.933747	-0.066419
24242.424242	1.099344	20661.157025	-0.057077
24213.075061	1.110711	20618.556701	-0.049411
24183.796856	1.122869	20576.131687	-0.043844
24154.589372	1.134798	20533.880903	-0.047950
24125.452352	1.146856	20491.803279	-0.053928
24096.385542	1.158307	20449.897751	-0.060021
24067.388688	1.168868	20408.163265	-0.072511
24038.461538	1.178642	20366.598778	-0.078300
24009.603842	1.187313	20325.203252	-0.093652
23980.815348	1.196571	20283.975659	-0.119385
23952.095808	1.206371	20242.914980	-0.148590
23923.444976	1.215058	20202.020202	-0.151789
23894.862605	1.222943	20161.290323	-0.155061
23866.348449	1.230016	20120.724346	-0.164427
23837.902265	1.236359	20080.321285	-0.170723
23809.523810	1.242768	20040.080160	-0.173061
23781.212842	1.250457	20000.000000	-0.163731
23752.969121	1.257191	19960.079840	-0.154456
23724.792408	1.262441	19920.318725	-0.148840
23696.682464	1.268905	19880.715706	-0.138470
23668.639053	1.275736	19841.269841	-0.125452
23640.661939	1.281725	19801.980198	-0.120010
23612.750885	1.287112	19762.845850	-0.114036
23584.905660	1.293461	19723.865878	-0.103554
23557.126031	1.300823	19685.039370	-0.092642
23529.411765	1.308525	19646.365422	-0.085641
23501.762632	1.316121	19607.843137	-0.076967
23474.178404	1.323764	19569.471624	-0.071102
23446.658851	1.331227	19531.250000	-0.064016
23419.203747	1.339162	19493.177388	-0.056950
23391.812865	1.347945	19455.252918	-0.054370
23364.485981	1.356530	19417.475728	-0.050390
23337.222870	1.365874	19379.844961	-0.045344
23310.023310	1.375711	19342.359768	-0.042507
23282.887078	1.385444	19305.019305	-0.038933
23255.813953	1.396459	19267.822736	-0.038587
23228.803717	1.406181	19230.769231	-0.036577
23201.856148	1.414794	19193.857965	-0.034779
23174.971031	1.424681	19157.088123	-0.031281
23148.148148	1.433859	19120.458891	-0.028451
23121.387283	1.441777	19083.969466	-0.024564
23094.688222	1.449412	19047.619048	-0.023629
23068.050750	1.457203	19011.406844	-0.023791
23041.474654	1.462891	18975.332068	-0.027414
23014.959724	1.468894	18939.393939	-0.027694
22988.505747	1.475201	18903.591682	-0.027989
22962.112514	1.477622	18867.924528	-0.026378
22935.779817	1.477424	18832.391714	-0.022231
22909.507446	1.471849	18796.992481	-0.017225
22883.295195	1.461421	18761.726079	-0.014842
22857.142857	1.452731	18726.591760	-0.012680
22831.050228	1.443223	18691.588785	-0.011149
22805.017104	1.430961	18656.716418	-0.010203
22779.043280	1.416541	18621.973929	-0.007264
22753.128555	1.400837	18587.360595	-0.005760
22727.272727	1.381650	18552.875696	-0.007243
22701.475596	1.360518	18518.518519	-0.007421
22675.736961	1.339935	18484.288355	-0.006028
22650.056625	1.318440	18450.184502	-0.007184
22624.434389	1.296060	18416.206262	-0.005837
22598.870056	1.272869	18382.352941	-0.005926
22573.363431	1.247798	18348.623853	-0.006545
22547.914318	1.219495	18315.018315	-0.010141
22522.522523	1.192736	18281.535649	-0.011548
22497.187852	1.168101	18248.175182	-0.010156
22471.910112	1.142923	18214.936248	-0.006115
22446.689113	1.120400	18181.818182	-0.004332
22421.524664	1.099373	18148.820327	-0.005233
22396.416573	1.077090	18115.942029	-0.006109
22371.364653	1.053022	18083.182640	-0.006944
22346.368715	1.030460	18050.541516	-0.007718
22321.428571	1.009677	18018.018018	-0.004318
22296.544036	0.990632	17985.611511	0.001135
22271.714922	0.974213	17953.321364	0.002275
22246.941046	0.958864	17921.146953	-0.003059
22222.222222	0.943759	17889.087657	-0.006276
22197.558269	0.928461	17857.142857	-0.007243
22172.949002	0.912948	17825.311943	-0.006507
22148.394241	0.899801	17793.594306	-0.005368
22123.893805	0.888601	17761.989343	-0.004153
22099.447514	0.877772	17730.496454	-0.002970
22075.055188	0.867668	17699.115044	-0.004076
22050.716648	0.859372	17667.844523	-0.004708
22026.431718	0.851959	17636.684303	-0.004808
22002.200220	0.844317	17605.633803	-0.004833
21978.021978	0.837535	17574.692443	-0.004776
21953.896817	0.831754	17543.859649	-0.004629
21929.824561	0.826446	17513.134851	-0.003090
21905.805038	0.821000	17482.517483	-0.003503
21881.838074	0.815368	17452.006981	-0.000190
21857.923497	0.810691	17421.602787	0.000116
21834.061135	0.806194	17391.304348	-0.000509
21810.250818	0.800647	17361.111111	-0.001656
21786.492375	0.796136	17331.022530	-0.005603
21762.785637	0.791542	17301.038062	-0.007058
21739.130435	0.785754	17271.157168	-0.005770
21715.526602	0.779236	17241.379310	-0.004156
21691.973970	0.772485	17211.703959	-0.002327
21668.472373	0.766570	17182.130584	-0.000392
21645.021645	0.761133	17152.658662	0.001540
21621.621622	0.754628	17123.287671	0.003361
21598.272138	0.747927	17094.017094	0.004960
21574.973031	0.741662	17064.846416	0.006228
21551.724138	0.734937	17035.775128	0.006055
21528.525296	0.726302	17006.802721	0.011186
21505.376344	0.717484	16977.928693	0.010770
21482.277121	0.708733	16949.152542	0.005256
21459.227468	0.700096	16920.473773	0.004540
21436.227224	0.692575	16891.891892	0.002184
21413.276231	0.684154	16863.406408	-0.000774
21390.374332	0.675756	16835.016835	-0.003577
21367.521368	0.668226	16806.722689	-0.001903
21344.717182	0.658701	16778.523490	-0.001475
21321.961620	0.648785	16750.418760	0.000677
21299.254526	0.641338	16722.408027	0.000057
21276.595745	0.636117	16694.490818	0.001907
21253.985122	0.628598	16666.666667	0.004430
21231.422505	0.621993	16638.935108	0.006585
21208.907741	0.616698	16611.295681	0.007195
21186.440678	0.610065	16583.747927	0.005103
21164.021164	0.604058	16556.291391	0.000243
21141.649049	0.599873	16528.925620	-0.005958
21119.324182	0.596847	16501.650165	-0.011959
21097.046414	0.593583	16474.464580	-0.018085
21074.815595	0.590203	16447.368421	-0.019852
21052.631579	0.587276	16420.361248	-0.022548
21030.494217	0.585431	16393.442623	-0.023506
21008.403361	0.585252	16366.612111	-0.026765
20986.358867	0.587074	16339.869281	-0.029653
20964.360587	0.589209	16313.213703	-0.034565
20942.408377	0.591571	16286.644951	-0.038658
20920.502092	0.596006	16260.162602	-0.039933
20898.641588	0.599494	16233.766234	-0.042246
20876.826722	0.603291	16207.455429	-0.045323
20855.057351	0.609002	16181.229773	-0.043493
20833.333333	0.614484	16155.088853	-0.043004
20811.654527	0.619848	16129.032258	-0.038250
20790.020790	0.625331	16103.059581	-0.039246
20768.431983	0.630757	16077.170418	-0.042751
20746.887967	0.636076	16051.364366	-0.044212
20725.388601	0.642118	16025.641026	-0.042704
20703.933747	0.648876	16000.000000	-0.042736
20682.523268	0.655383	15974.440895	-0.041681
20661.157025	0.660862	15948.963317	-0.038414
20639.834881	0.666531	15923.566879	-0.037570
20618.556701	0.671407	15898.251192	-0.037235
20597.322348	0.674484	15873.015873	-0.037318
20576.131687	0.679486	15847.860539	-0.035744
20554.984584	0.685014	15822.784810	-0.033826
20533.880903	0.688653	15797.788310	-0.031802
20512.820513	0.690674	15772.870662	-0.029478
20491.803279	0.694062	15748.031496	-0.026397
20470.829069	0.695988	15723.270440	-0.031749
20449.897751	0.695589	15698.587127	-0.038788
20429.009193	0.695717	15673.981191	-0.041225
20408.163265	0.694406	15649.452269	-0.042340
20387.359837	0.691206	15625.000000	-0.041176
20366.598778	0.686516	15600.624025	-0.042046
20345.879959	0.680895	15576.323988	-0.042656
20325.203252	0.676744	15552.099533	-0.041163
20304.568528	0.671027	15527.950311	-0.041276
20283.975659	0.661820	15503.875969	-0.040879
20263.424519	0.652972	15479.876161	-0.039841
20242.914980	0.644752	15455.950541	-0.039714
20222.446916	0.635156	15432.098765	-0.037175
20202.020202	0.624157	15408.320493	-0.028317
20181.634712	0.614705	15384.615385	-0.024096
20161.290323	0.602531	15360.983103	-0.022243
20140.986908	0.587598	15337.423313	-0.019324
20120.724346	0.573560	15313.935681	-0.005233
20100.502513	0.560900	15290.519878	-0.002472
20080.321285	0.545828	15267.175573	0.013580
20060.180542	0.529575	15243.902439	0.039843
20040.080160	0.515630	15220.700152	0.057217
20020.020020	0.500912	15197.568389	0.059369
20000.000000	0.484777	15174.506829	0.058475
19980.019980	0.468608	15151.515152	0.054888
19960.079840	0.453448	15128.593041	0.045851
19940.179462	0.438073	15105.740181	0.043121
19920.318725	0.423534	15082.956259	0.021988
19900.497512	0.409259	15060.240964	0.032422
19880.715706	0.393771	15037.593985	-0.056458
19860.973188	0.381089	15015.015015	-0.154550
19841.269841	0.368974	14992.503748	-0.250878
19821.605550	0.354184	14970.059880	-0.352686
19801.980198	0.337335	14947.683109	-0.419844
19782.393670	0.320546	14925.373134	-0.512101
19762.845850	0.306542	14903.129657	-0.617722
19743.336624	0.294839	14880.952381	-0.724238
19723.865878	0.281733	14858.841010	-0.829573
19704.433498	0.269471	14836.795252	-0.916610
19685.039370	0.257151	14814.814815	-0.965964
19665.683382	0.243339	14792.899408	-0.995677
19646.365422	0.230469	14771.048744	-1.000000
19627.085378	0.219604	14749.262537	-0.996896
19607.843137	0.210536	14727.540501	-0.850986
19588.638590	0.201868	14705.882353	-0.785131
19569.471624	0.191938	14684.287812	-0.690368
19550.342131	0.183344	14662.756598	-0.594677
19531.250000	0.175895	14641.288433	-0.507825
19512.195122	0.168180	14619.883041	-0.429251
19493.177388	0.162733	14598.540146	-0.359913
19474.196689	0.156144	14577.259475	-0.294521
19455.252918	0.148635	14556.040757	-0.243810
19436.345967	0.143371	14534.883721	-0.219505
19417.475728	0.137056	14513.788099	-0.186344
19398.642095	0.130882	14492.753623	-0.166989
19379.844961	0.125557	14471.780029	-0.154719
19361.084221	0.119958	14450.867052	-0.141304
19342.359768	0.116224	14430.014430	-0.130377
19323.671498	0.112956	14409.221902	-0.121805
19305.019305	0.108234	14388.489209	-0.111206
19286.403086	0.102654	14367.816092	-0.100243
19267.822736	0.098530	14347.202296	-0.093263
19249.278152	0.096069	14326.647564	-0.084374
19230.769231	0.093874	14306.151645	-0.071904
19212.295869	0.090712	14285.714286	-0.059543
19193.857965	0.087136	14265.335235	-0.051386
19175.455417	0.084421	14245.014245	-0.048466
19157.088123	0.082271	14224.751067	-0.048468
19138.755981	0.078806	14204.545455	-0.050188
19120.458891	0.077052	14184.397163	-0.055463
19102.196753	0.075678	14164.305949	-0.059492
19083.969466	0.072189	14144.271570	-0.060306
19065.776930	0.069464	14124.293785	-0.059650
19047.619048	0.068982	14104.372355	-0.058924
19029.495718	0.068717	14084.507042	-0.060983
19011.406844	0.066386	14064.697609	-0.061712
18993.352327	0.063961	14044.943820	-0.061827
18975.332068	0.062435	14025.245442	-0.060292
18957.345972	0.061463	14005.602241	-0.062984
18939.393939	0.060363	13986.013986	-0.052187
18921.475875	0.059300	13966.480447	-0.037979
18903.591682	0.058107	13947.001395	-0.032826
18885.741265	0.057172	13927.576602	-0.031765
18867.924528	0.057172	13908.205841	-0.033249
18850.141376	0.057373	13888.888889	-0.033164
18832.391714	0.056914	13869.625520	-0.030724
18814.675447	0.055660	13850.415512	-0.023987
18796.992481	0.054447	13831.258645	-0.026912
18779.342723	0.054360	13812.154696	-0.027884
18761.726079	0.053943	13793.103448	-0.024382
18744.142455	0.052818	13774.104683	-0.017511
18726.591760	0.052901	13755.158184	-0.016823
18709.073901	0.052099	13736.263736	-0.014671
18691.588785	0.051287	13717.421125	-0.014141
18674.136321	0.051374	13698.630137	-0.012116
18656.716418	0.050289	13679.890561	-0.011468
18639.328984	0.049694	13661.202186	-0.009878
18621.973929	0.049995	13642.564802	-0.010647
18604.651163	0.049945	13623.978202	-0.015808
18587.360595	0.048847	13605.442177	-0.018581
18570.102136	0.048240	13586.956522	-0.019587
18552.875696	0.048510	13568.521031	-0.023902
18535.681186	0.048506	13550.135501	-0.024985
18518.518519	0.047428	13531.799729	-0.027569
18501.387604	0.046805
18484.288355	0.046986
18467.220683	0.046971
18450.184502	0.046949
18433.179724	0.046973
18416.206262	0.046952
18399.264029	0.046928
18382.352941	0.047132
18365.472911	0.046499
18348.623853	0.045464
18331.805683	0.045593
18315.018315	0.044567
18298.261665	0.044240
18281.535649	0.045519
18264.840183	0.045551
18248.175182	0.045591
18231.540565	0.045194
18214.936248	0.044038
18198.362147	0.043938
18181.818182	0.044067
18165.304269	0.044016
18148.820327	0.044025
18132.366274	0.044027
18115.942029	0.044027
18099.547511	0.044022
18083.182640	0.044021
18066.847335	0.044067
18050.541516	0.043904
18034.265104	0.044179
18018.018018	0.045353
18001.800180	0.045655
17985.611511	0.045337
17969.451932	0.045609
17953.321364	0.046782
17937.219731	0.047091
17921.146953	0.046911
17905.102954	0.046970
17889.087657	0.047003
17873.100983	0.046781
17857.142857	0.047389
17841.213202	0.048439
17825.311943	0.048219
17809.439003	0.049924
17793.594306	0.051605
17777.777778	0.051363
17761.989343	0.052276
17746.228926	0.053774
17730.496454	0.054252
17714.791851	0.054230
17699.115044	0.056451
17683.465959	0.057446
17667.844523	0.057338
17652.250662	0.058555
17636.684303	0.059710
17621.145374	0.060747
17605.633803	0.061846
17590.149516	0.062929
17574.692443	0.064064
17559.262511	0.064990
17543.859649	0.066316
17528.483786	0.068587
17513.134851	0.069909
17497.812773	0.071027
17482.517483	0.071917
17467.248908	0.071695
17452.006981	0.073617
17436.791630	0.074957
17421.602787	0.074900
17406.440383	0.077251
17391.304348	0.077817
17376.194613	0.078296
17361.111111	0.080710
17346.053773	0.081858
17331.022530	0.083028
17316.017316	0.083620
17301.038062	0.083587
17286.084702	0.085866
17271.157168	0.086625
17256.255393	0.086969
17241.379310	0.089365
17226.528854	0.089638
17211.703959	0.089856
17196.904557	0.091304
17182.130584	0.092418
17167.381974	0.092195
17152.658662	0.093517
17137.960583	0.095496
17123.287671	0.095263
17108.639863	0.097159
17094.017094	0.098545
17079.419300	0.098375
17064.846416	0.099577
17050.298380	0.099781
17035.775128	0.100166
17021.276596	0.101285
17006.802721	0.101189
16992.353441	0.102033
16977.928693	0.102795
16963.528414	0.102730
16949.152542	0.103885
16934.801016	0.104211
16920.473773	0.104436
16906.170752	0.105628
16891.891892	0.105762
16877.637131	0.105616
16863.406408	0.105673
16849.199663	0.105664
16835.016835	0.105648
16820.857864	0.105700
16806.722689	0.105612
16792.611251	0.105576
16778.523490	0.106671
16764.459346	0.107171
16750.418760	0.107233
16736.401674	0.108417
16722.408027	0.108780
16708.437761	0.108427
16694.490818	0.108702
16680.567139	0.109927
16666.666667	0.109861
16652.789342	0.110885
16638.935108	0.113054
16625.103907	0.112856
16611.295681	0.114558
16597.510373	0.116094
16583.747927	0.115946
16570.008285	0.118108
16556.291391	0.119687
16542.597188	0.120845
16528.925620	0.123180
16515.276631	0.125509
16501.650165	0.127003
16488.046167	0.127907
16474.464580	0.129019
16460.905350	0.130901
16447.368421	0.133931
16433.853739	0.137053
16420.361248	0.139150
16406.890894	0.141269
16393.442623	0.143483
16380.016380	0.145646
16366.612111	0.147821
16353.229763	0.149997
16339.869281	0.152171
16326.530612	0.154346
16313.213703	0.156521
16299.918500	0.158693
16286.644951	0.160877
16273.393002	0.163041
16260.162602	0.165185
16246.953696	0.167544
16233.766234	0.169221
16220.600162	0.170262
16207.455429	0.172343
16194.331984	0.174785
16181.229773	0.176544
16168.148747	0.177541
16155.088853	0.178663
16142.050040	0.179534
16129.032258	0.181122
16116.035455	0.183358
16103.059581	0.183345
16090.104586	0.184464
16077.170418	0.186773
16064.257028	0.187747
16051.364366	0.188707
16038.492382	0.190026
16025.641026	0.190810
16012.810248	0.190705
16000.000000	0.191721
15987.210232	0.192298
15974.440895	0.192326
15961.691939	0.193513
15948.963317	0.193811
15936.254980	0.193774
15923.566879	0.193657
15910.898966	0.192472
15898.251192	0.192210
15885.623511	0.192024
15873.015873	0.190737
15860.428232	0.189464
15847.860539	0.189467
15835.312747	0.188792
15822.784810	0.186420
15810.276680	0.185160
15797.788310	0.184425
15785.319653	0.182861
15772.870662	0.180625
15760.441292	0.179512
15748.031496	0.177967
15735.641227	0.175533
15723.270440	0.173371
15710.919089	0.172090
15698.587127	0.171276
15686.274510	0.169880
15673.981191	0.167620
15661.707126	0.166263
15649.452269	0.165378
15637.216575	0.164186
15625.000000	0.163019
15612.802498	0.162910
15600.624025	0.162600
15588.464536	0.161310
15576.323988	0.160136
15564.202335	0.159853
15552.099533	0.160006
15540.015540	0.159954
15527.950311	0.159860
15515.903801	0.160541
15503.875969	0.161921
15491.866770	0.162893
15479.876161	0.162689
15467.904099	0.164140
15455.950541	0.166274
15444.015444	0.167224
15432.098765	0.169066
15420.200463	0.172197
15408.320493	0.175230
15396.458814	0.177311
15384.615385	0.180217
15372.790161	0.184272
15360.983103	0.188627
15349.194167	0.192911
15337.423313	0.198409
15325.670498	0.203042
15313.935681	0.207796
15302.218822	0.215556
15290.519878	0.222541
15278.838808	0.228856
15267.175573	0.237185
15255.530130	0.247518
15243.902439	0.252552
15232.292460	0.258738
15220.700152	0.270514
15209.125475	0.281348
15197.568389	0.293031
15186.028853	0.307717
15174.506829	0.322765
15163.002274	0.332723
15151.515152	0.343393
15140.045420	0.358627
15128.593041	0.376228
15117.157974	0.391424
15105.740181	0.408040
15094.339623	0.427553
15082.956259	0.447141
15071.590053	0.464468
15060.240964	0.483158
15048.908954	0.502504
15037.593985	0.519678
15026.296018	0.538848
15015.015015	0.558303
15003.750938	0.576424
14992.503748	0.593887
14981.273408	0.610189
14970.059880	0.627069
14958.863126	0.644393
14947.683109	0.660493
14936.519791	0.678629
14925.373134	0.696508
14914.243102	0.712546
14903.129657	0.729744
14892.032762	0.748320
14880.952381	0.766173
14869.888476	0.783658
14858.841010	0.804269
14847.809948	0.824307
14836.795252	0.844140
14825.796887	0.864877
14814.814815	0.883424
14803.849001	0.902541
14792.899408	0.921869
14781.966001	0.939073
14771.048744	0.954927
14760.147601	0.968078
14749.262537	0.979854
14738.393515	0.991954
14727.540501	1.000000
14716.703458	0.998835
14705.882353	0.986550
14695.077149	0.966697
14684.287812	0.947141
14673.514307	0.926273
14662.756598	0.901181
14652.014652	0.872170
14641.288433	0.838352
14630.577908	0.799751
14619.883041	0.757772
14609.203798	0.715091
14598.540146	0.674676
14587.892050	0.633480
14577.259475	0.589629
14566.642389	0.547012
14556.040757	0.504912
14545.454545	0.456397
14534.883721	0.405052
14524.328250	0.369887
14513.788099	0.338330
14503.263234	0.306146
14492.753623	0.278303
14482.259232	0.251569
14471.780029	0.222584
14461.315980	0.192801
14450.867052	0.167317
14440.433213	0.149441
14430.014430	0.135066
14419.610671	0.121057
14409.221902	0.107968
14398.848092	0.096444
14388.489209	0.086709
14378.145219	0.078347
14367.816092	0.070689
14357.501795	0.063776
14347.202296	0.057853
14336.917563	0.052481
14326.647564	0.046939
14316.392269	0.042346
14306.151645	0.037915
14295.925661	0.033708
14285.714286	0.031563
14275.517488	0.028708
14265.335235	0.025591
14255.167498	0.023553
14245.014245	0.021292
14234.875445	0.019731
14224.751067	0.018835
14214.641080	0.017720
14204.545455	0.016440
14194.464159	0.016162
14184.397163	0.015965
14174.344437	0.014765
14164.305949	0.014725
14154.281670	0.014154
14144.271570	0.013144
14134.275618	0.013261
14124.293785	0.012334
14114.326041	0.011549
14104.372355	0.011779
14094.432699	0.011839
14084.507042	0.011030
14074.595355	0.009708
14064.697609	0.008772
14054.813774	0.008758
14044.943820	0.008835
14035.087719	0.008793
