# Supplementary material for: Structure of the stress-related LHCSR1 complex determined by an integrated computational strategy
Source: Commun Biol. 2022 Feb 17;5:145. doi: 10.1038/s42003-022-03083-8 (PMC8854571; doi:10.1038/s42003-022-03083-8)
Supplement: Supplementary file 9 — Supplementary Data 6 [file 42003_2022_3083_MOESM9_ESM.zip › Figure7_PigmentComp.csv]

# 'No a611-a612 inter. ABS'	'No a611-a612 inter. ABS'	'No a611-a612 inter. CD'	'No a611-a612 inter. CD'	'Chl-b at 609 ABS'	'Chl-b at 609 ABS'	'Chl-b at 609 CD'	'Chl-b at 609 CD'	'Without N1-Lut ABS'	'Without N1-Lut ABS'	'Without N1-Lut CD'	'Without N1-Lut CD'	'Without Cars ABS'	'Without Cars ABS'	'Without Cars CD'	'Without Cars CD'
-9797.007933	0.000000	-9797.007933	0.000000	-9797.007933	0.000000	-9797.007933	0.000000	-9797.007933	0.000000	-9797.007933	0.000000	-9797.007933	0.000000	-9797.007933	0.000000
-9793.301665	0.000000	-9793.301665	0.000000	-9793.301665	0.000000	-9793.301665	0.000000	-9793.301665	0.000000	-9793.301665	0.000000	-9793.301665	0.000000	-9793.301665	0.000000
-9789.595398	0.000000	-9789.595398	0.000000	-9789.595398	0.000000	-9789.595398	0.000000	-9789.595398	0.000000	-9789.595398	0.000000	-9789.595398	0.000000	-9789.595398	0.000000
-9785.889130	0.000000	-9785.889130	0.000000	-9785.889130	0.000000	-9785.889130	0.000000	-9785.889130	0.000000	-9785.889130	0.000000	-9785.889130	0.000000	-9785.889130	0.000000
-9782.182862	0.000000	-9782.182862	0.000000	-9782.182862	0.000000	-9782.182862	0.000000	-9782.182862	0.000000	-9782.182862	0.000000	-9782.182862	0.000000	-9782.182862	0.000000
-9778.476595	0.000000	-9778.476595	0.000000	-9778.476595	0.000000	-9778.476595	0.000000	-9778.476595	0.000000	-9778.476595	0.000000	-9778.476595	0.000000	-9778.476595	0.000000
-9774.770327	0.000000	-9774.770327	0.000000	-9774.770327	0.000000	-9774.770327	0.000000	-9774.770327	0.000000	-9774.770327	0.000000	-9774.770327	0.000000	-9774.770327	0.000000
-9771.064059	0.000000	-9771.064059	0.000000	-9771.064059	0.000000	-9771.064059	0.000000	-9771.064059	0.000000	-9771.064059	0.000000	-9771.064059	0.000000	-9771.064059	0.000000
-9767.357791	0.000000	-9767.357791	0.000000	-9767.357791	0.000000	-9767.357791	0.000000	-9767.357791	0.000000	-9767.357791	0.000000	-9767.357791	0.000000	-9767.357791	0.000000
-9763.651524	0.000000	-9763.651524	0.000000	-9763.651524	0.000000	-9763.651524	0.000000	-9763.651524	0.000000	-9763.651524	0.000000	-9763.651524	0.000000	-9763.651524	0.000000
-9759.945256	0.000000	-9759.945256	0.000000	-9759.945256	0.000000	-9759.945256	0.000000	-9759.945256	0.000000	-9759.945256	0.000000	-9759.945256	0.000000	-9759.945256	0.000000
-9756.238988	0.000000	-9756.238988	0.000000	-9756.238988	0.000000	-9756.238988	0.000000	-9756.238988	0.000000	-9756.238988	0.000000	-9756.238988	0.000000	-9756.238988	0.000000
-9752.532720	0.000000	-9752.532720	0.000000	-9752.532720	0.000000	-9752.532720	0.000000	-9752.532720	0.000000	-9752.532720	0.000000	-9752.532720	0.000000	-9752.532720	0.000000
-9748.826453	0.000000	-9748.826453	0.000000	-9748.826453	0.000000	-9748.826453	0.000000	-9748.826453	0.000000	-9748.826453	0.000000	-9748.826453	0.000000	-9748.826453	0.000000
-9745.120185	0.000000	-9745.120185	0.000000	-9745.120185	0.000000	-9745.120185	0.000000	-9745.120185	0.000000	-9745.120185	0.000000	-9745.120185	0.000000	-9745.120185	0.000000
-9741.413917	0.000000	-9741.413917	0.000000	-9741.413917	0.000000	-9741.413917	0.000000	-9741.413917	0.000000	-9741.413917	0.000000	-9741.413917	0.000000	-9741.413917	0.000000
-9737.707650	0.000000	-9737.707650	0.000000	-9737.707650	0.000000	-9737.707650	0.000000	-9737.707650	0.000000	-9737.707650	0.000000	-9737.707650	0.000000	-9737.707650	0.000000
-9734.001382	0.000000	-9734.001382	0.000000	-9734.001382	0.000000	-9734.001382	0.000000	-9734.001382	0.000000	-9734.001382	0.000000	-9734.001382	0.000000	-9734.001382	0.000000
-9730.295114	0.000000	-9730.295114	0.000000	-9730.295114	0.000000	-9730.295114	0.000000	-9730.295114	0.000000	-9730.295114	0.000000	-9730.295114	0.000000	-9730.295114	0.000000
-9726.588846	0.000000	-9726.588846	0.000000	-9726.588846	0.000000	-9726.588846	0.000000	-9726.588846	0.000000	-9726.588846	0.000000	-9726.588846	0.000000	-9726.588846	0.000000
-9722.882579	0.000000	-9722.882579	0.000000	-9722.882579	0.000000	-9722.882579	0.000000	-9722.882579	0.000000	-9722.882579	0.000000	-9722.882579	0.000000	-9722.882579	0.000000
-9719.176311	0.000000	-9719.176311	0.000000	-9719.176311	0.000000	-9719.176311	0.000000	-9719.176311	0.000000	-9719.176311	0.000000	-9719.176311	0.000000	-9719.176311	0.000000
-9715.470043	0.000000	-9715.470043	0.000000	-9715.470043	0.000000	-9715.470043	0.000000	-9715.470043	0.000000	-9715.470043	0.000000	-9715.470043	0.000000	-9715.470043	0.000000
-9711.763776	0.000000	-9711.763776	0.000000	-9711.763776	0.000000	-9711.763776	0.000000	-9711.763776	0.000000	-9711.763776	0.000000	-9711.763776	0.000000	-9711.763776	0.000000
-9708.057508	0.000000	-9708.057508	0.000000	-9708.057508	0.000000	-9708.057508	0.000000	-9708.057508	0.000000	-9708.057508	0.000000	-9708.057508	0.000000	-9708.057508	0.000000
-9704.351240	0.000000	-9704.351240	0.000000	-9704.351240	0.000000	-9704.351240	0.000000	-9704.351240	0.000000	-9704.351240	0.000000	-9704.351240	0.000000	-9704.351240	0.000000
-9700.644972	0.000000	-9700.644972	0.000000	-9700.644972	0.000000	-9700.644972	0.000000	-9700.644972	0.000000	-9700.644972	0.000000	-9700.644972	0.000000	-9700.644972	0.000000
-9696.938705	0.000000	-9696.938705	0.000000	-9696.938705	0.000000	-9696.938705	0.000000	-9696.938705	0.000000	-9696.938705	0.000000	-9696.938705	0.000000	-9696.938705	0.000000
-9693.232437	0.000000	-9693.232437	0.000000	-9693.232437	0.000000	-9693.232437	0.000000	-9693.232437	0.000000	-9693.232437	0.000000	-9693.232437	0.000000	-9693.232437	0.000000
-9689.526169	0.000000	-9689.526169	0.000000	-9689.526169	0.000000	-9689.526169	0.000000	-9689.526169	0.000000	-9689.526169	0.000000	-9689.526169	0.000000	-9689.526169	0.000000
-9685.819901	0.000000	-9685.819901	0.000000	-9685.819901	0.000000	-9685.819901	0.000000	-9685.819901	0.000000	-9685.819901	0.000000	-9685.819901	0.000000	-9685.819901	0.000000
-9682.113634	0.000000	-9682.113634	0.000000	-9682.113634	0.000000	-9682.113634	0.000000	-9682.113634	0.000000	-9682.113634	0.000000	-9682.113634	0.000000	-9682.113634	0.000000
-9678.407366	0.000000	-9678.407366	0.000000	-9678.407366	0.000000	-9678.407366	0.000000	-9678.407366	0.000000	-9678.407366	0.000000	-9678.407366	0.000000	-9678.407366	0.000000
-9674.701098	0.000000	-9674.701098	0.000000	-9674.701098	0.000000	-9674.701098	0.000000	-9674.701098	0.000000	-9674.701098	0.000000	-9674.701098	0.000000	-9674.701098	0.000000
-9670.994831	0.000000	-9670.994831	0.000000	-9670.994831	0.000000	-9670.994831	0.000000	-9670.994831	0.000000	-9670.994831	0.000000	-9670.994831	0.000000	-9670.994831	0.000000
-9667.288563	0.000000	-9667.288563	0.000000	-9667.288563	0.000000	-9667.288563	0.000000	-9667.288563	0.000000	-9667.288563	0.000000	-9667.288563	0.000000	-9667.288563	0.000000
-9663.582295	0.000000	-9663.582295	0.000000	-9663.582295	0.000000	-9663.582295	0.000000	-9663.582295	0.000000	-9663.582295	0.000000	-9663.582295	0.000000	-9663.582295	0.000000
-9659.876027	0.000000	-9659.876027	0.000000	-9659.876027	0.000000	-9659.876027	0.000000	-9659.876027	0.000000	-9659.876027	0.000000	-9659.876027	0.000000	-9659.876027	0.000000
-9656.169760	0.000000	-9656.169760	0.000000	-9656.169760	0.000000	-9656.169760	0.000000	-9656.169760	0.000000	-9656.169760	0.000000	-9656.169760	0.000000	-9656.169760	0.000000
-9652.463492	0.000000	-9652.463492	0.000000	-9652.463492	0.000000	-9652.463492	0.000000	-9652.463492	0.000000	-9652.463492	0.000000	-9652.463492	0.000000	-9652.463492	0.000000
-9648.757224	0.000000	-9648.757224	0.000000	-9648.757224	0.000000	-9648.757224	0.000000	-9648.757224	0.000000	-9648.757224	0.000000	-9648.757224	0.000000	-9648.757224	0.000000
-9645.050956	0.000000	-9645.050956	0.000000	-9645.050956	0.000000	-9645.050956	0.000000	-9645.050956	0.000000	-9645.050956	0.000000	-9645.050956	0.000000	-9645.050956	0.000000
-9641.344689	0.000000	-9641.344689	0.000000	-9641.344689	0.000000	-9641.344689	0.000000	-9641.344689	0.000000	-9641.344689	0.000000	-9641.344689	0.000000	-9641.344689	0.000000
-9637.638421	0.000000	-9637.638421	0.000000	-9637.638421	0.000000	-9637.638421	0.000000	-9637.638421	0.000000	-9637.638421	0.000000	-9637.638421	0.000000	-9637.638421	0.000000
-9633.932153	0.000000	-9633.932153	0.000000	-9633.932153	0.000000	-9633.932153	0.000000	-9633.932153	0.000000	-9633.932153	0.000000	-9633.932153	0.000000	-9633.932153	0.000000
-9630.225886	0.000000	-9630.225886	0.000000	-9630.225886	0.000000	-9630.225886	0.000000	-9630.225886	0.000000	-9630.225886	0.000000	-9630.225886	0.000000	-9630.225886	0.000000
-9626.519618	0.000000	-9626.519618	0.000000	-9626.519618	0.000000	-9626.519618	0.000000	-9626.519618	0.000000	-9626.519618	0.000000	-9626.519618	0.000000	-9626.519618	0.000000
-9622.813350	0.000000	-9622.813350	0.000000	-9622.813350	0.000000	-9622.813350	0.000000	-9622.813350	0.000000	-9622.813350	0.000000	-9622.813350	0.000000	-9622.813350	0.000000
-9619.107082	0.000000	-9619.107082	0.000000	-9619.107082	0.000000	-9619.107082	0.000000	-9619.107082	0.000000	-9619.107082	0.000000	-9619.107082	0.000000	-9619.107082	0.000000
-9615.400815	0.000000	-9615.400815	0.000000	-9615.400815	0.000000	-9615.400815	0.000000	-9615.400815	0.000000	-9615.400815	0.000000	-9615.400815	0.000000	-9615.400815	0.000000
-9611.694547	0.000000	-9611.694547	0.000000	-9611.694547	0.000000	-9611.694547	0.000000	-9611.694547	0.000000	-9611.694547	0.000000	-9611.694547	0.000000	-9611.694547	0.000000
-9607.988279	0.000000	-9607.988279	0.000000	-9607.988279	0.000000	-9607.988279	0.000000	-9607.988279	0.000000	-9607.988279	0.000000	-9607.988279	0.000000	-9607.988279	0.000000
-9604.282012	0.000000	-9604.282012	0.000000	-9604.282012	0.000000	-9604.282012	0.000000	-9604.282012	0.000000	-9604.282012	0.000000	-9604.282012	0.000000	-9604.282012	0.000000
-9600.575744	0.000000	-9600.575744	0.000000	-9600.575744	0.000000	-9600.575744	0.000000	-9600.575744	0.000000	-9600.575744	0.000000	-9600.575744	0.000000	-9600.575744	0.000000
-9596.869476	0.000000	-9596.869476	0.000000	-9596.869476	0.000000	-9596.869476	0.000000	-9596.869476	0.000000	-9596.869476	0.000000	-9596.869476	0.000000	-9596.869476	0.000000
-9593.163208	0.000000	-9593.163208	0.000000	-9593.163208	0.000000	-9593.163208	0.000000	-9593.163208	0.000000	-9593.163208	0.000000	-9593.163208	0.000000	-9593.163208	0.000000
-9589.456941	0.000000	-9589.456941	0.000000	-9589.456941	0.000000	-9589.456941	0.000000	-9589.456941	0.000000	-9589.456941	0.000000	-9589.456941	0.000000	-9589.456941	0.000000
-9585.750673	0.000000	-9585.750673	0.000000	-9585.750673	0.000000	-9585.750673	0.000000	-9585.750673	0.000000	-9585.750673	0.000000	-9585.750673	0.000000	-9585.750673	0.000000
-9582.044405	0.000000	-9582.044405	0.000000	-9582.044405	0.000000	-9582.044405	0.000000	-9582.044405	0.000000	-9582.044405	0.000000	-9582.044405	0.000000	-9582.044405	0.000000
-9578.338137	0.000000	-9578.338137	0.000000	-9578.338137	0.000000	-9578.338137	0.000000	-9578.338137	0.000000	-9578.338137	0.000000	-9578.338137	0.000000	-9578.338137	0.000000
-9574.631870	0.000000	-9574.631870	0.000000	-9574.631870	0.000000	-9574.631870	0.000000	-9574.631870	0.000000	-9574.631870	0.000000	-9574.631870	0.000000	-9574.631870	0.000000
-9570.925602	0.000000	-9570.925602	0.000000	-9570.925602	0.000000	-9570.925602	0.000000	-9570.925602	0.000000	-9570.925602	0.000000	-9570.925602	0.000000	-9570.925602	0.000000
-9567.219334	0.000000	-9567.219334	0.000000	-9567.219334	0.000000	-9567.219334	0.000000	-9567.219334	0.000000	-9567.219334	0.000000	-9567.219334	0.000000	-9567.219334	0.000000
-9563.513067	0.000000	-9563.513067	0.000000	-9563.513067	0.000000	-9563.513067	0.000000	-9563.513067	0.000000	-9563.513067	0.000000	-9563.513067	0.000000	-9563.513067	0.000000
-9559.806799	0.000000	-9559.806799	0.000000	-9559.806799	0.000000	-9559.806799	0.000000	-9559.806799	0.000000	-9559.806799	0.000000	-9559.806799	0.000000	-9559.806799	0.000000
-9556.100531	0.000000	-9556.100531	0.000000	-9556.100531	0.000000	-9556.100531	0.000000	-9556.100531	0.000000	-9556.100531	0.000000	-9556.100531	0.000000	-9556.100531	0.000000
-9552.394263	0.000000	-9552.394263	0.000000	-9552.394263	0.000000	-9552.394263	0.000000	-9552.394263	0.000000	-9552.394263	0.000000	-9552.394263	0.000000	-9552.394263	0.000000
-9548.687996	0.000000	-9548.687996	0.000000	-9548.687996	0.000000	-9548.687996	0.000000	-9548.687996	0.000000	-9548.687996	0.000000	-9548.687996	0.000000	-9548.687996	0.000000
-9544.981728	0.000000	-9544.981728	0.000000	-9544.981728	0.000000	-9544.981728	0.000000	-9544.981728	0.000000	-9544.981728	0.000000	-9544.981728	0.000000	-9544.981728	0.000000
-9541.275460	0.000000	-9541.275460	0.000000	-9541.275460	0.000000	-9541.275460	0.000000	-9541.275460	0.000000	-9541.275460	0.000000	-9541.275460	0.000000	-9541.275460	0.000000
-9537.569192	0.000000	-9537.569192	0.000000	-9537.569192	0.000000	-9537.569192	0.000000	-9537.569192	0.000000	-9537.569192	0.000000	-9537.569192	0.000000	-9537.569192	0.000000
-9533.862925	0.000000	-9533.862925	0.000000	-9533.862925	0.000000	-9533.862925	0.000000	-9533.862925	0.000000	-9533.862925	0.000000	-9533.862925	0.000000	-9533.862925	0.000000
-9530.156657	0.000000	-9530.156657	0.000000	-9530.156657	0.000000	-9530.156657	0.000000	-9530.156657	0.000000	-9530.156657	0.000000	-9530.156657	0.000000	-9530.156657	0.000000
-9526.450389	0.000000	-9526.450389	0.000000	-9526.450389	0.000000	-9526.450389	0.000000	-9526.450389	0.000000	-9526.450389	0.000000	-9526.450389	0.000000	-9526.450389	0.000000
-9522.744122	0.000000	-9522.744122	0.000000	-9522.744122	0.000000	-9522.744122	0.000000	-9522.744122	0.000000	-9522.744122	0.000000	-9522.744122	0.000000	-9522.744122	0.000000
-9519.037854	0.000000	-9519.037854	0.000000	-9519.037854	0.000000	-9519.037854	0.000000	-9519.037854	0.000000	-9519.037854	0.000000	-9519.037854	0.000000	-9519.037854	0.000000
-9515.331586	0.000000	-9515.331586	0.000000	-9515.331586	0.000000	-9515.331586	0.000000	-9515.331586	0.000000	-9515.331586	0.000000	-9515.331586	0.000000	-9515.331586	0.000000
-9511.625318	0.000000	-9511.625318	0.000000	-9511.625318	0.000000	-9511.625318	0.000000	-9511.625318	0.000000	-9511.625318	0.000000	-9511.625318	0.000000	-9511.625318	0.000000
-9507.919051	0.000000	-9507.919051	0.000000	-9507.919051	0.000000	-9507.919051	0.000000	-9507.919051	0.000000	-9507.919051	0.000000	-9507.919051	0.000000	-9507.919051	0.000000
-9504.212783	0.000000	-9504.212783	0.000000	-9504.212783	0.000000	-9504.212783	0.000000	-9504.212783	0.000000	-9504.212783	0.000000	-9504.212783	0.000000	-9504.212783	0.000000
-9500.506515	0.000000	-9500.506515	0.000000	-9500.506515	0.000000	-9500.506515	0.000000	-9500.506515	0.000000	-9500.506515	0.000000	-9500.506515	0.000000	-9500.506515	0.000000
-9496.800248	0.000000	-9496.800248	0.000000	-9496.800248	0.000000	-9496.800248	0.000000	-9496.800248	0.000000	-9496.800248	0.000000	-9496.800248	0.000000	-9496.800248	0.000000
-9493.093980	0.000000	-9493.093980	0.000000	-9493.093980	0.000000	-9493.093980	0.000000	-9493.093980	0.000000	-9493.093980	0.000000	-9493.093980	0.000000	-9493.093980	0.000000
-9489.387712	0.000000	-9489.387712	0.000000	-9489.387712	0.000000	-9489.387712	0.000000	-9489.387712	0.000000	-9489.387712	0.000000	-9489.387712	0.000000	-9489.387712	0.000000
-9485.681444	0.000000	-9485.681444	0.000000	-9485.681444	0.000000	-9485.681444	0.000000	-9485.681444	0.000000	-9485.681444	0.000000	-9485.681444	0.000000	-9485.681444	0.000000
-9481.975177	0.000000	-9481.975177	0.000000	-9481.975177	0.000000	-9481.975177	0.000000	-9481.975177	0.000000	-9481.975177	0.000000	-9481.975177	0.000000	-9481.975177	0.000000
-9478.268909	0.000000	-9478.268909	0.000000	-9478.268909	0.000000	-9478.268909	0.000000	-9478.268909	0.000000	-9478.268909	0.000000	-9478.268909	0.000000	-9478.268909	0.000000
-9474.562641	0.000000	-9474.562641	0.000000	-9474.562641	0.000000	-9474.562641	0.000000	-9474.562641	0.000000	-9474.562641	0.000000	-9474.562641	0.000000	-9474.562641	0.000000
-9470.856373	0.000000	-9470.856373	0.000000	-9470.856373	0.000000	-9470.856373	0.000000	-9470.856373	0.000000	-9470.856373	0.000000	-9470.856373	0.000000	-9470.856373	0.000000
-9467.150106	0.000000	-9467.150106	0.000000	-9467.150106	0.000000	-9467.150106	0.000000	-9467.150106	0.000000	-9467.150106	0.000000	-9467.150106	0.000000	-9467.150106	0.000000
-9463.443838	0.000000	-9463.443838	0.000000	-9463.443838	0.000000	-9463.443838	0.000000	-9463.443838	0.000000	-9463.443838	0.000000	-9463.443838	0.000000	-9463.443838	0.000000
-9459.737570	0.000000	-9459.737570	0.000000	-9459.737570	0.000000	-9459.737570	0.000000	-9459.737570	0.000000	-9459.737570	0.000000	-9459.737570	0.000000	-9459.737570	0.000000
-9456.031303	0.000000	-9456.031303	0.000000	-9456.031303	0.000000	-9456.031303	0.000000	-9456.031303	0.000000	-9456.031303	0.000000	-9456.031303	0.000000	-9456.031303	0.000000
-9452.325035	0.000000	-9452.325035	0.000000	-9452.325035	0.000000	-9452.325035	0.000000	-9452.325035	0.000000	-9452.325035	0.000000	-9452.325035	0.000000	-9452.325035	0.000000
-9448.618767	0.000000	-9448.618767	0.000000	-9448.618767	0.000000	-9448.618767	0.000000	-9448.618767	0.000000	-9448.618767	0.000000	-9448.618767	0.000000	-9448.618767	0.000000
-9444.912499	0.000000	-9444.912499	0.000000	-9444.912499	0.000000	-9444.912499	0.000000	-9444.912499	0.000000	-9444.912499	0.000000	-9444.912499	0.000000	-9444.912499	0.000000
-9441.206232	0.000000	-9441.206232	0.000000	-9441.206232	0.000000	-9441.206232	0.000000	-9441.206232	0.000000	-9441.206232	0.000000	-9441.206232	0.000000	-9441.206232	0.000000
-9437.499964	0.000000	-9437.499964	0.000000	-9437.499964	0.000000	-9437.499964	0.000000	-9437.499964	0.000000	-9437.499964	0.000000	-9437.499964	0.000000	-9437.499964	0.000000
-9433.793696	0.000000	-9433.793696	0.000000	-9433.793696	0.000000	-9433.793696	0.000000	-9433.793696	0.000000	-9433.793696	0.000000	-9433.793696	0.000000	-9433.793696	0.000000
-9430.087428	0.000000	-9430.087428	0.000000	-9430.087428	0.000000	-9430.087428	0.000000	-9430.087428	0.000000	-9430.087428	0.000000	-9430.087428	0.000000	-9430.087428	0.000000
-9426.381161	0.000000	-9426.381161	0.000000	-9426.381161	0.000000	-9426.381161	0.000000	-9426.381161	0.000000	-9426.381161	0.000000	-9426.381161	0.000000	-9426.381161	0.000000
-9422.674893	0.000000	-9422.674893	0.000000	-9422.674893	0.000000	-9422.674893	0.000000	-9422.674893	0.000000	-9422.674893	0.000000	-9422.674893	0.000000	-9422.674893	0.000000
-9418.968625	0.000000	-9418.968625	0.000000	-9418.968625	0.000000	-9418.968625	0.000000	-9418.968625	0.000000	-9418.968625	0.000000	-9418.968625	0.000000	-9418.968625	0.000000
-9415.262358	0.000000	-9415.262358	0.000000	-9415.262358	0.000000	-9415.262358	0.000000	-9415.262358	0.000000	-9415.262358	0.000000	-9415.262358	0.000000	-9415.262358	0.000000
-9411.556090	0.000000	-9411.556090	0.000000	-9411.556090	0.000000	-9411.556090	0.000000	-9411.556090	0.000000	-9411.556090	0.000000	-9411.556090	0.000000	-9411.556090	0.000000
-9407.849822	0.000000	-9407.849822	0.000000	-9407.849822	0.000000	-9407.849822	0.000000	-9407.849822	0.000000	-9407.849822	0.000000	-9407.849822	0.000000	-9407.849822	0.000000
-9404.143554	0.000000	-9404.143554	0.000000	-9404.143554	0.000000	-9404.143554	0.000000	-9404.143554	0.000000	-9404.143554	0.000000	-9404.143554	0.000000	-9404.143554	0.000000
-9400.437287	0.000000	-9400.437287	0.000000	-9400.437287	0.000000	-9400.437287	0.000000	-9400.437287	0.000000	-9400.437287	0.000000	-9400.437287	0.000000	-9400.437287	0.000000
-9396.731019	0.000000	-9396.731019	0.000000	-9396.731019	0.000000	-9396.731019	0.000000	-9396.731019	0.000000	-9396.731019	0.000000	-9396.731019	0.000000	-9396.731019	0.000000
-9393.024751	0.000000	-9393.024751	0.000000	-9393.024751	0.000000	-9393.024751	0.000000	-9393.024751	0.000000	-9393.024751	0.000000	-9393.024751	0.000000	-9393.024751	0.000000
-9389.318483	0.000000	-9389.318483	0.000000	-9389.318483	0.000000	-9389.318483	0.000000	-9389.318483	0.000000	-9389.318483	0.000000	-9389.318483	0.000000	-9389.318483	0.000000
-9385.612216	0.000000	-9385.612216	0.000000	-9385.612216	0.000000	-9385.612216	0.000000	-9385.612216	0.000000	-9385.612216	0.000000	-9385.612216	0.000000	-9385.612216	0.000000
-9381.905948	0.000000	-9381.905948	0.000000	-9381.905948	0.000000	-9381.905948	0.000000	-9381.905948	0.000000	-9381.905948	0.000000	-9381.905948	0.000000	-9381.905948	0.000000
-9378.199680	0.000000	-9378.199680	0.000000	-9378.199680	0.000000	-9378.199680	0.000000	-9378.199680	0.000000	-9378.199680	0.000000	-9378.199680	0.000000	-9378.199680	0.000000
-9374.493413	0.000000	-9374.493413	0.000000	-9374.493413	0.000000	-9374.493413	0.000000	-9374.493413	0.000000	-9374.493413	0.000000	-9374.493413	0.000000	-9374.493413	0.000000
-9370.787145	0.000000	-9370.787145	0.000000	-9370.787145	0.000000	-9370.787145	0.000000	-9370.787145	0.000000	-9370.787145	0.000000	-9370.787145	0.000000	-9370.787145	0.000000
-9367.080877	0.000000	-9367.080877	0.000000	-9367.080877	0.000000	-9367.080877	0.000000	-9367.080877	0.000000	-9367.080877	0.000000	-9367.080877	0.000000	-9367.080877	0.000000
-9363.374609	0.000000	-9363.374609	0.000000	-9363.374609	0.000000	-9363.374609	0.000000	-9363.374609	0.000000	-9363.374609	0.000000	-9363.374609	0.000000	-9363.374609	0.000000
-9359.668342	0.000000	-9359.668342	0.000000	-9359.668342	0.000000	-9359.668342	0.000000	-9359.668342	0.000000	-9359.668342	0.000000	-9359.668342	0.000000	-9359.668342	0.000000
-9355.962074	0.000000	-9355.962074	0.000000	-9355.962074	0.000000	-9355.962074	0.000000	-9355.962074	0.000000	-9355.962074	0.000000	-9355.962074	0.000000	-9355.962074	0.000000
-9352.255806	0.000000	-9352.255806	0.000000	-9352.255806	0.000000	-9352.255806	0.000000	-9352.255806	0.000000	-9352.255806	0.000000	-9352.255806	0.000000	-9352.255806	0.000000
-9348.549539	0.000000	-9348.549539	0.000000	-9348.549539	0.000000	-9348.549539	0.000000	-9348.549539	0.000000	-9348.549539	0.000000	-9348.549539	0.000000	-9348.549539	0.000000
-9344.843271	0.000000	-9344.843271	0.000000	-9344.843271	0.000000	-9344.843271	0.000000	-9344.843271	0.000000	-9344.843271	0.000000	-9344.843271	0.000000	-9344.843271	0.000000
-9341.137003	0.000000	-9341.137003	0.000000	-9341.137003	0.000000	-9341.137003	0.000000	-9341.137003	0.000000	-9341.137003	0.000000	-9341.137003	0.000000	-9341.137003	0.000000
-9337.430735	0.000000	-9337.430735	0.000000	-9337.430735	0.000000	-9337.430735	0.000000	-9337.430735	0.000000	-9337.430735	0.000000	-9337.430735	0.000000	-9337.430735	0.000000
-9333.724468	0.000000	-9333.724468	0.000000	-9333.724468	0.000000	-9333.724468	0.000000	-9333.724468	0.000000	-9333.724468	0.000000	-9333.724468	0.000000	-9333.724468	0.000000
-9330.018200	0.000000	-9330.018200	0.000000	-9330.018200	0.000000	-9330.018200	0.000000	-9330.018200	0.000000	-9330.018200	0.000000	-9330.018200	0.000000	-9330.018200	0.000000
-9326.311932	0.000000	-9326.311932	0.000000	-9326.311932	0.000000	-9326.311932	0.000000	-9326.311932	0.000000	-9326.311932	0.000000	-9326.311932	0.000000	-9326.311932	0.000000
-9322.605664	0.000000	-9322.605664	0.000000	-9322.605664	0.000000	-9322.605664	0.000000	-9322.605664	0.000000	-9322.605664	0.000000	-9322.605664	0.000000	-9322.605664	0.000000
-9318.899397	0.000000	-9318.899397	0.000000	-9318.899397	0.000000	-9318.899397	0.000000	-9318.899397	0.000000	-9318.899397	0.000000	-9318.899397	0.000000	-9318.899397	0.000000
-9315.193129	0.000000	-9315.193129	0.000000	-9315.193129	0.000000	-9315.193129	0.000000	-9315.193129	0.000000	-9315.193129	0.000000	-9315.193129	0.000000	-9315.193129	0.000000
-9311.486861	0.000000	-9311.486861	0.000000	-9311.486861	0.000000	-9311.486861	0.000000	-9311.486861	0.000000	-9311.486861	0.000000	-9311.486861	0.000000	-9311.486861	0.000000
-9307.780594	0.000000	-9307.780594	0.000000	-9307.780594	0.000000	-9307.780594	0.000000	-9307.780594	0.000000	-9307.780594	0.000000	-9307.780594	0.000000	-9307.780594	0.000000
-9304.074326	0.000000	-9304.074326	0.000000	-9304.074326	0.000000	-9304.074326	0.000000	-9304.074326	0.000000	-9304.074326	0.000000	-9304.074326	0.000000	-9304.074326	0.000000
-9300.368058	0.000000	-9300.368058	0.000000	-9300.368058	0.000000	-9300.368058	0.000000	-9300.368058	0.000000	-9300.368058	0.000000	-9300.368058	0.000000	-9300.368058	0.000000
-9296.661790	0.000000	-9296.661790	0.000000	-9296.661790	0.000000	-9296.661790	0.000000	-9296.661790	0.000000	-9296.661790	0.000000	-9296.661790	0.000000	-9296.661790	0.000000
-9292.955523	0.000000	-9292.955523	0.000000	-9292.955523	0.000000	-9292.955523	0.000000	-9292.955523	0.000000	-9292.955523	0.000000	-9292.955523	0.000000	-9292.955523	0.000000
-9289.249255	0.000000	-9289.249255	0.000000	-9289.249255	0.000000	-9289.249255	0.000000	-9289.249255	0.000000	-9289.249255	0.000000	-9289.249255	0.000000	-9289.249255	0.000000
-9285.542987	0.000000	-9285.542987	0.000000	-9285.542987	0.000000	-9285.542987	0.000000	-9285.542987	0.000000	-9285.542987	0.000000	-9285.542987	0.000000	-9285.542987	0.000000
-9281.836719	0.000000	-9281.836719	0.000000	-9281.836719	0.000000	-9281.836719	0.000000	-9281.836719	0.000000	-9281.836719	0.000000	-9281.836719	0.000000	-9281.836719	0.000000
-9278.130452	0.000000	-9278.130452	0.000000	-9278.130452	0.000000	-9278.130452	0.000000	-9278.130452	0.000000	-9278.130452	0.000000	-9278.130452	0.000000	-9278.130452	0.000000
-9274.424184	0.000000	-9274.424184	0.000000	-9274.424184	0.000000	-9274.424184	0.000000	-9274.424184	0.000000	-9274.424184	0.000000	-9274.424184	0.000000	-9274.424184	0.000000
-9270.717916	0.000000	-9270.717916	0.000000	-9270.717916	0.000000	-9270.717916	0.000000	-9270.717916	0.000000	-9270.717916	0.000000	-9270.717916	0.000000	-9270.717916	0.000000
-9267.011649	0.000000	-9267.011649	0.000000	-9267.011649	0.000000	-9267.011649	0.000000	-9267.011649	0.000000	-9267.011649	0.000000	-9267.011649	0.000000	-9267.011649	0.000000
-9263.305381	0.000000	-9263.305381	0.000000	-9263.305381	0.000000	-9263.305381	0.000000	-9263.305381	0.000000	-9263.305381	0.000000	-9263.305381	0.000000	-9263.305381	0.000000
-9259.599113	0.000000	-9259.599113	0.000000	-9259.599113	0.000000	-9259.599113	0.000000	-9259.599113	0.000000	-9259.599113	0.000000	-9259.599113	0.000000	-9259.599113	0.000000
-9255.892845	0.000000	-9255.892845	0.000000	-9255.892845	0.000000	-9255.892845	0.000000	-9255.892845	0.000000	-9255.892845	0.000000	-9255.892845	0.000000	-9255.892845	0.000000
-9252.186578	0.000000	-9252.186578	0.000000	-9252.186578	0.000000	-9252.186578	0.000000	-9252.186578	0.000000	-9252.186578	0.000000	-9252.186578	0.000000	-9252.186578	0.000000
-9248.480310	0.000000	-9248.480310	0.000000	-9248.480310	0.000000	-9248.480310	0.000000	-9248.480310	0.000000	-9248.480310	0.000000	-9248.480310	0.000000	-9248.480310	0.000000
-9244.774042	0.000000	-9244.774042	0.000000	-9244.774042	0.000000	-9244.774042	0.000000	-9244.774042	0.000000	-9244.774042	0.000000	-9244.774042	0.000000	-9244.774042	0.000000
-9241.067775	0.000000	-9241.067775	0.000000	-9241.067775	0.000000	-9241.067775	0.000000	-9241.067775	0.000000	-9241.067775	0.000000	-9241.067775	0.000000	-9241.067775	0.000000
-9237.361507	0.000000	-9237.361507	0.000000	-9237.361507	0.000000	-9237.361507	0.000000	-9237.361507	0.000000	-9237.361507	0.000000	-9237.361507	0.000000	-9237.361507	0.000000
-9233.655239	0.000000	-9233.655239	0.000000	-9233.655239	0.000000	-9233.655239	0.000000	-9233.655239	0.000000	-9233.655239	0.000000	-9233.655239	0.000000	-9233.655239	0.000000
-9229.948971	0.000000	-9229.948971	0.000000	-9229.948971	0.000000	-9229.948971	0.000000	-9229.948971	0.000000	-9229.948971	0.000000	-9229.948971	0.000000	-9229.948971	0.000000
-9226.242704	0.000000	-9226.242704	0.000000	-9226.242704	0.000000	-9226.242704	0.000000	-9226.242704	0.000000	-9226.242704	0.000000	-9226.242704	0.000000	-9226.242704	0.000000
-9222.536436	0.000000	-9222.536436	0.000000	-9222.536436	0.000000	-9222.536436	0.000000	-9222.536436	0.000000	-9222.536436	0.000000	-9222.536436	0.000000	-9222.536436	0.000000
-9218.830168	0.000000	-9218.830168	0.000000	-9218.830168	0.000000	-9218.830168	0.000000	-9218.830168	0.000000	-9218.830168	0.000000	-9218.830168	0.000000	-9218.830168	0.000000
-9215.123900	0.000000	-9215.123900	0.000000	-9215.123900	0.000000	-9215.123900	0.000000	-9215.123900	0.000000	-9215.123900	0.000000	-9215.123900	0.000000	-9215.123900	0.000000
-9211.417633	0.000000	-9211.417633	0.000000	-9211.417633	0.000000	-9211.417633	0.000000	-9211.417633	0.000000	-9211.417633	0.000000	-9211.417633	0.000000	-9211.417633	0.000000
-9207.711365	0.000000	-9207.711365	0.000000	-9207.711365	0.000000	-9207.711365	0.000000	-9207.711365	0.000000	-9207.711365	0.000000	-9207.711365	0.000000	-9207.711365	0.000000
-9204.005097	0.000000	-9204.005097	0.000000	-9204.005097	0.000000	-9204.005097	0.000000	-9204.005097	0.000000	-9204.005097	0.000000	-9204.005097	0.000000	-9204.005097	0.000000
-9200.298830	0.000000	-9200.298830	0.000000	-9200.298830	0.000000	-9200.298830	0.000000	-9200.298830	0.000000	-9200.298830	0.000000	-9200.298830	0.000000	-9200.298830	0.000000
-9196.592562	0.000000	-9196.592562	0.000000	-9196.592562	0.000000	-9196.592562	0.000000	-9196.592562	0.000000	-9196.592562	0.000000	-9196.592562	0.000000	-9196.592562	0.000000
-9192.886294	0.000000	-9192.886294	0.000000	-9192.886294	0.000000	-9192.886294	0.000000	-9192.886294	0.000000	-9192.886294	0.000000	-9192.886294	0.000000	-9192.886294	0.000000
-9189.180026	0.000000	-9189.180026	0.000000	-9189.180026	0.000000	-9189.180026	0.000000	-9189.180026	0.000000	-9189.180026	0.000000	-9189.180026	0.000000	-9189.180026	0.000000
-9185.473759	0.000000	-9185.473759	0.000000	-9185.473759	0.000000	-9185.473759	0.000000	-9185.473759	0.000000	-9185.473759	0.000000	-9185.473759	0.000000	-9185.473759	0.000000
-9181.767491	0.000000	-9181.767491	0.000000	-9181.767491	0.000000	-9181.767491	0.000000	-9181.767491	0.000000	-9181.767491	0.000000	-9181.767491	0.000000	-9181.767491	0.000000
-9178.061223	0.000000	-9178.061223	0.000000	-9178.061223	0.000000	-9178.061223	0.000000	-9178.061223	0.000000	-9178.061223	0.000000	-9178.061223	0.000000	-9178.061223	0.000000
-9174.354955	0.000000	-9174.354955	0.000000	-9174.354955	0.000000	-9174.354955	0.000000	-9174.354955	0.000000	-9174.354955	0.000000	-9174.354955	0.000000	-9174.354955	0.000000
-9170.648688	0.000000	-9170.648688	0.000000	-9170.648688	0.000000	-9170.648688	0.000000	-9170.648688	0.000000	-9170.648688	0.000000	-9170.648688	0.000000	-9170.648688	0.000000
-9166.942420	0.000000	-9166.942420	0.000000	-9166.942420	0.000000	-9166.942420	0.000000	-9166.942420	0.000000	-9166.942420	0.000000	-9166.942420	0.000000	-9166.942420	0.000000
-9163.236152	0.000000	-9163.236152	0.000000	-9163.236152	0.000000	-9163.236152	0.000000	-9163.236152	0.000000	-9163.236152	0.000000	-9163.236152	0.000000	-9163.236152	0.000000
-9159.529885	0.000000	-9159.529885	0.000000	-9159.529885	0.000000	-9159.529885	0.000000	-9159.529885	0.000000	-9159.529885	0.000000	-9159.529885	0.000000	-9159.529885	0.000000
-9155.823617	0.000000	-9155.823617	0.000000	-9155.823617	0.000000	-9155.823617	0.000000	-9155.823617	0.000000	-9155.823617	0.000000	-9155.823617	0.000000	-9155.823617	0.000000
-9152.117349	0.000000	-9152.117349	0.000000	-9152.117349	0.000000	-9152.117349	0.000000	-9152.117349	0.000000	-9152.117349	0.000000	-9152.117349	0.000000	-9152.117349	0.000000
-9148.411081	0.000000	-9148.411081	0.000000	-9148.411081	0.000000	-9148.411081	0.000000	-9148.411081	0.000000	-9148.411081	0.000000	-9148.411081	0.000000	-9148.411081	0.000000
-9144.704814	0.000000	-9144.704814	0.000000	-9144.704814	0.000000	-9144.704814	0.000000	-9144.704814	0.000000	-9144.704814	0.000000	-9144.704814	0.000000	-9144.704814	0.000000
-9140.998546	0.000000	-9140.998546	0.000000	-9140.998546	0.000000	-9140.998546	0.000000	-9140.998546	0.000000	-9140.998546	0.000000	-9140.998546	0.000000	-9140.998546	0.000000
-9137.292278	0.000000	-9137.292278	0.000000	-9137.292278	0.000000	-9137.292278	0.000000	-9137.292278	0.000000	-9137.292278	0.000000	-9137.292278	0.000000	-9137.292278	0.000000
-9133.586011	0.000000	-9133.586011	0.000000	-9133.586011	0.000000	-9133.586011	0.000000	-9133.586011	0.000000	-9133.586011	0.000000	-9133.586011	0.000000	-9133.586011	0.000000
-9129.879743	0.000000	-9129.879743	0.000000	-9129.879743	0.000000	-9129.879743	0.000000	-9129.879743	0.000000	-9129.879743	0.000000	-9129.879743	0.000000	-9129.879743	0.000000
-9126.173475	0.000000	-9126.173475	0.000000	-9126.173475	0.000000	-9126.173475	0.000000	-9126.173475	0.000000	-9126.173475	0.000000	-9126.173475	0.000000	-9126.173475	0.000000
-9122.467207	0.000000	-9122.467207	0.000000	-9122.467207	0.000000	-9122.467207	0.000000	-9122.467207	0.000000	-9122.467207	0.000000	-9122.467207	0.000000	-9122.467207	0.000000
-9118.760940	0.000000	-9118.760940	0.000000	-9118.760940	0.000000	-9118.760940	0.000000	-9118.760940	0.000000	-9118.760940	0.000000	-9118.760940	0.000000	-9118.760940	0.000000
-9115.054672	0.000000	-9115.054672	0.000000	-9115.054672	0.000000	-9115.054672	0.000000	-9115.054672	0.000000	-9115.054672	0.000000	-9115.054672	0.000000	-9115.054672	0.000000
-9111.348404	0.000000	-9111.348404	0.000000	-9111.348404	0.000000	-9111.348404	0.000000	-9111.348404	0.000000	-9111.348404	0.000000	-9111.348404	0.000000	-9111.348404	0.000000
-9107.642136	0.000000	-9107.642136	0.000000	-9107.642136	0.000000	-9107.642136	0.000000	-9107.642136	0.000000	-9107.642136	0.000000	-9107.642136	0.000000	-9107.642136	0.000000
-9103.935869	0.000000	-9103.935869	0.000000	-9103.935869	0.000000	-9103.935869	0.000000	-9103.935869	0.000000	-9103.935869	0.000000	-9103.935869	0.000000	-9103.935869	0.000000
-9100.229601	0.000000	-9100.229601	0.000000	-9100.229601	0.000000	-9100.229601	0.000000	-9100.229601	0.000000	-9100.229601	0.000000	-9100.229601	0.000000	-9100.229601	0.000000
-9096.523333	0.000000	-9096.523333	0.000000	-9096.523333	0.000000	-9096.523333	0.000000	-9096.523333	0.000000	-9096.523333	0.000000	-9096.523333	0.000000	-9096.523333	0.000000
-9092.817066	0.000000	-9092.817066	0.000000	-9092.817066	0.000000	-9092.817066	0.000000	-9092.817066	0.000000	-9092.817066	0.000000	-9092.817066	0.000000	-9092.817066	0.000000
-9089.110798	0.000000	-9089.110798	0.000000	-9089.110798	0.000000	-9089.110798	0.000000	-9089.110798	0.000000	-9089.110798	0.000000	-9089.110798	0.000000	-9089.110798	0.000000
-9085.404530	0.000000	-9085.404530	0.000000	-9085.404530	0.000000	-9085.404530	0.000000	-9085.404530	0.000000	-9085.404530	0.000000	-9085.404530	0.000000	-9085.404530	0.000000
-9081.698262	0.000000	-9081.698262	0.000000	-9081.698262	0.000000	-9081.698262	0.000000	-9081.698262	0.000000	-9081.698262	0.000000	-9081.698262	0.000000	-9081.698262	0.000000
-9077.991995	0.000000	-9077.991995	0.000000	-9077.991995	0.000000	-9077.991995	0.000000	-9077.991995	0.000000	-9077.991995	0.000000	-9077.991995	0.000000	-9077.991995	0.000000
-9074.285727	0.000000	-9074.285727	0.000000	-9074.285727	0.000000	-9074.285727	0.000000	-9074.285727	0.000000	-9074.285727	0.000000	-9074.285727	0.000000	-9074.285727	0.000000
-9070.579459	0.000000	-9070.579459	0.000000	-9070.579459	0.000000	-9070.579459	0.000000	-9070.579459	0.000000	-9070.579459	0.000000	-9070.579459	0.000000	-9070.579459	0.000000
-9066.873191	0.000000	-9066.873191	0.000000	-9066.873191	0.000000	-9066.873191	0.000000	-9066.873191	0.000000	-9066.873191	0.000000	-9066.873191	0.000000	-9066.873191	0.000000
-9063.166924	0.000000	-9063.166924	0.000000	-9063.166924	0.000000	-9063.166924	0.000000	-9063.166924	0.000000	-9063.166924	0.000000	-9063.166924	0.000000	-9063.166924	0.000000
-9059.460656	0.000000	-9059.460656	0.000000	-9059.460656	0.000000	-9059.460656	0.000000	-9059.460656	0.000000	-9059.460656	0.000000	-9059.460656	0.000000	-9059.460656	0.000000
-9055.754388	0.000000	-9055.754388	0.000000	-9055.754388	0.000000	-9055.754388	0.000000	-9055.754388	0.000000	-9055.754388	0.000000	-9055.754388	0.000000	-9055.754388	0.000000
-9052.048121	0.000000	-9052.048121	0.000000	-9052.048121	0.000000	-9052.048121	0.000000	-9052.048121	0.000000	-9052.048121	0.000000	-9052.048121	0.000000	-9052.048121	0.000000
-9048.341853	0.000000	-9048.341853	0.000000	-9048.341853	0.000000	-9048.341853	0.000000	-9048.341853	0.000000	-9048.341853	0.000000	-9048.341853	0.000000	-9048.341853	0.000000
-9044.635585	0.000000	-9044.635585	0.000000	-9044.635585	0.000000	-9044.635585	0.000000	-9044.635585	0.000000	-9044.635585	0.000000	-9044.635585	0.000000	-9044.635585	0.000000
-9040.929317	0.000000	-9040.929317	0.000000	-9040.929317	0.000000	-9040.929317	0.000000	-9040.929317	0.000000	-9040.929317	0.000000	-9040.929317	0.000000	-9040.929317	0.000000
-9037.223050	0.000000	-9037.223050	0.000000	-9037.223050	0.000000	-9037.223050	0.000000	-9037.223050	0.000000	-9037.223050	0.000000	-9037.223050	0.000000	-9037.223050	0.000000
-9033.516782	0.000000	-9033.516782	0.000000	-9033.516782	0.000000	-9033.516782	0.000000	-9033.516782	0.000000	-9033.516782	0.000000	-9033.516782	0.000000	-9033.516782	0.000000
-9029.810514	0.000000	-9029.810514	0.000000	-9029.810514	0.000000	-9029.810514	0.000000	-9029.810514	0.000000	-9029.810514	0.000000	-9029.810514	0.000000	-9029.810514	0.000000
-9026.104247	0.000000	-9026.104247	0.000000	-9026.104247	0.000000	-9026.104247	0.000000	-9026.104247	0.000000	-9026.104247	0.000000	-9026.104247	0.000000	-9026.104247	0.000000
-9022.397979	0.000000	-9022.397979	0.000000	-9022.397979	0.000000	-9022.397979	0.000000	-9022.397979	0.000000	-9022.397979	0.000000	-9022.397979	0.000000	-9022.397979	0.000000
-9018.691711	0.000000	-9018.691711	0.000000	-9018.691711	0.000000	-9018.691711	0.000000	-9018.691711	0.000000	-9018.691711	0.000000	-9018.691711	0.000000	-9018.691711	0.000000
-9014.985443	0.000000	-9014.985443	0.000000	-9014.985443	0.000000	-9014.985443	0.000000	-9014.985443	0.000000	-9014.985443	0.000000	-9014.985443	0.000000	-9014.985443	0.000000
-9011.279176	0.000000	-9011.279176	0.000000	-9011.279176	0.000000	-9011.279176	0.000000	-9011.279176	0.000000	-9011.279176	0.000000	-9011.279176	0.000000	-9011.279176	0.000000
-9007.572908	0.000000	-9007.572908	0.000000	-9007.572908	0.000000	-9007.572908	0.000000	-9007.572908	0.000000	-9007.572908	0.000000	-9007.572908	0.000000	-9007.572908	0.000000
-9003.866640	0.000000	-9003.866640	0.000000	-9003.866640	0.000000	-9003.866640	0.000000	-9003.866640	0.000000	-9003.866640	0.000000	-9003.866640	0.000000	-9003.866640	0.000000
-9000.160372	0.000000	-9000.160372	0.000000	-9000.160372	0.000000	-9000.160372	0.000000	-9000.160372	0.000000	-9000.160372	0.000000	-9000.160372	0.000000	-9000.160372	0.000000
-8996.454105	0.000000	-8996.454105	0.000000	-8996.454105	0.000000	-8996.454105	0.000000	-8996.454105	0.000000	-8996.454105	0.000000	-8996.454105	0.000000	-8996.454105	0.000000
-8992.747837	0.000000	-8992.747837	0.000000	-8992.747837	0.000000	-8992.747837	0.000000	-8992.747837	0.000000	-8992.747837	0.000000	-8992.747837	0.000000	-8992.747837	0.000000
-8989.041569	0.000000	-8989.041569	0.000000	-8989.041569	0.000000	-8989.041569	0.000000	-8989.041569	0.000000	-8989.041569	0.000000	-8989.041569	0.000000	-8989.041569	0.000000
-8985.335302	0.000000	-8985.335302	0.000000	-8985.335302	0.000000	-8985.335302	0.000000	-8985.335302	0.000000	-8985.335302	0.000000	-8985.335302	0.000000	-8985.335302	0.000000
-8981.629034	0.000000	-8981.629034	0.000000	-8981.629034	0.000000	-8981.629034	0.000000	-8981.629034	0.000000	-8981.629034	0.000000	-8981.629034	0.000000	-8981.629034	0.000000
-8977.922766	0.000000	-8977.922766	0.000000	-8977.922766	0.000000	-8977.922766	0.000000	-8977.922766	0.000000	-8977.922766	0.000000	-8977.922766	0.000000	-8977.922766	0.000000
-8974.216498	0.000000	-8974.216498	0.000000	-8974.216498	0.000000	-8974.216498	0.000000	-8974.216498	0.000000	-8974.216498	0.000000	-8974.216498	0.000000	-8974.216498	0.000000
-8970.510231	0.000000	-8970.510231	0.000000	-8970.510231	0.000000	-8970.510231	0.000000	-8970.510231	0.000000	-8970.510231	0.000000	-8970.510231	0.000000	-8970.510231	0.000000
-8966.803963	0.000000	-8966.803963	0.000000	-8966.803963	0.000000	-8966.803963	0.000000	-8966.803963	0.000000	-8966.803963	0.000000	-8966.803963	0.000000	-8966.803963	0.000000
-8963.097695	0.000000	-8963.097695	0.000000	-8963.097695	0.000000	-8963.097695	0.000000	-8963.097695	0.000000	-8963.097695	0.000000	-8963.097695	0.000000	-8963.097695	0.000000
-8959.391427	0.000000	-8959.391427	0.000000	-8959.391427	0.000000	-8959.391427	0.000000	-8959.391427	0.000000	-8959.391427	0.000000	-8959.391427	0.000000	-8959.391427	0.000000
-8955.685160	0.000000	-8955.685160	0.000000	-8955.685160	0.000000	-8955.685160	0.000000	-8955.685160	0.000000	-8955.685160	0.000000	-8955.685160	0.000000	-8955.685160	0.000000
-8951.978892	0.000000	-8951.978892	0.000000	-8951.978892	0.000000	-8951.978892	0.000000	-8951.978892	0.000000	-8951.978892	0.000000	-8951.978892	0.000000	-8951.978892	0.000000
-8948.272624	0.000000	-8948.272624	0.000000	-8948.272624	0.000000	-8948.272624	0.000000	-8948.272624	0.000000	-8948.272624	0.000000	-8948.272624	0.000000	-8948.272624	0.000000
-8944.566357	0.000000	-8944.566357	0.000000	-8944.566357	0.000000	-8944.566357	0.000000	-8944.566357	0.000000	-8944.566357	0.000000	-8944.566357	0.000000	-8944.566357	0.000000
-8940.860089	0.000000	-8940.860089	0.000000	-8940.860089	0.000000	-8940.860089	0.000000	-8940.860089	0.000000	-8940.860089	0.000000	-8940.860089	0.000000	-8940.860089	0.000000
-8937.153821	0.000000	-8937.153821	0.000000	-8937.153821	0.000000	-8937.153821	0.000000	-8937.153821	0.000000	-8937.153821	0.000000	-8937.153821	0.000000	-8937.153821	0.000000
-8933.447553	0.000000	-8933.447553	0.000000	-8933.447553	0.000000	-8933.447553	0.000000	-8933.447553	0.000000	-8933.447553	0.000000	-8933.447553	0.000000	-8933.447553	0.000000
-8929.741286	0.000000	-8929.741286	0.000000	-8929.741286	0.000000	-8929.741286	0.000000	-8929.741286	0.000000	-8929.741286	0.000000	-8929.741286	0.000000	-8929.741286	0.000000
-8926.035018	0.000000	-8926.035018	0.000000	-8926.035018	0.000000	-8926.035018	0.000000	-8926.035018	0.000000	-8926.035018	0.000000	-8926.035018	0.000000	-8926.035018	0.000000
-8922.328750	0.000000	-8922.328750	0.000000	-8922.328750	0.000000	-8922.328750	0.000000	-8922.328750	0.000000	-8922.328750	0.000000	-8922.328750	0.000000	-8922.328750	0.000000
-8918.622482	0.000000	-8918.622482	0.000000	-8918.622482	0.000000	-8918.622482	0.000000	-8918.622482	0.000000	-8918.622482	0.000000	-8918.622482	0.000000	-8918.622482	0.000000
-8914.916215	0.000000	-8914.916215	0.000000	-8914.916215	0.000000	-8914.916215	0.000000	-8914.916215	0.000000	-8914.916215	0.000000	-8914.916215	0.000000	-8914.916215	0.000000
-8911.209947	0.000000	-8911.209947	0.000000	-8911.209947	0.000000	-8911.209947	0.000000	-8911.209947	0.000000	-8911.209947	0.000000	-8911.209947	0.000000	-8911.209947	0.000000
-8907.503679	0.000000	-8907.503679	0.000000	-8907.503679	0.000000	-8907.503679	0.000000	-8907.503679	0.000000	-8907.503679	0.000000	-8907.503679	0.000000	-8907.503679	0.000000
-8903.797412	0.000000	-8903.797412	0.000000	-8903.797412	0.000000	-8903.797412	0.000000	-8903.797412	0.000000	-8903.797412	0.000000	-8903.797412	0.000000	-8903.797412	0.000000
-8900.091144	0.000000	-8900.091144	0.000000	-8900.091144	0.000000	-8900.091144	0.000000	-8900.091144	0.000000	-8900.091144	0.000000	-8900.091144	0.000000	-8900.091144	0.000000
-8896.384876	0.000000	-8896.384876	0.000000	-8896.384876	0.000000	-8896.384876	0.000000	-8896.384876	0.000000	-8896.384876	0.000000	-8896.384876	0.000000	-8896.384876	0.000000
-8892.678608	0.000000	-8892.678608	0.000000	-8892.678608	0.000000	-8892.678608	0.000000	-8892.678608	0.000000	-8892.678608	0.000000	-8892.678608	0.000000	-8892.678608	0.000000
-8888.972341	0.000000	-8888.972341	0.000000	-8888.972341	0.000000	-8888.972341	0.000000	-8888.972341	0.000000	-8888.972341	0.000000	-8888.972341	0.000000	-8888.972341	0.000000
-8885.266073	0.000000	-8885.266073	0.000000	-8885.266073	0.000000	-8885.266073	0.000000	-8885.266073	0.000000	-8885.266073	0.000000	-8885.266073	0.000000	-8885.266073	0.000000
-8881.559805	0.000000	-8881.559805	0.000000	-8881.559805	0.000000	-8881.559805	0.000000	-8881.559805	0.000000	-8881.559805	0.000000	-8881.559805	0.000000	-8881.559805	0.000000
-8877.853538	0.000000	-8877.853538	0.000000	-8877.853538	0.000000	-8877.853538	0.000000	-8877.853538	0.000000	-8877.853538	0.000000	-8877.853538	0.000000	-8877.853538	0.000000
-8874.147270	0.000000	-8874.147270	0.000000	-8874.147270	0.000000	-8874.147270	0.000000	-8874.147270	0.000000	-8874.147270	0.000000	-8874.147270	0.000000	-8874.147270	0.000000
-8870.441002	0.000000	-8870.441002	0.000000	-8870.441002	0.000000	-8870.441002	0.000000	-8870.441002	0.000000	-8870.441002	0.000000	-8870.441002	0.000000	-8870.441002	0.000000
-8866.734734	0.000000	-8866.734734	0.000000	-8866.734734	0.000000	-8866.734734	0.000000	-8866.734734	0.000000	-8866.734734	0.000000	-8866.734734	0.000000	-8866.734734	0.000000
-8863.028467	0.000000	-8863.028467	0.000000	-8863.028467	0.000000	-8863.028467	0.000000	-8863.028467	0.000000	-8863.028467	0.000000	-8863.028467	0.000000	-8863.028467	0.000000
-8859.322199	0.000000	-8859.322199	0.000000	-8859.322199	0.000000	-8859.322199	0.000000	-8859.322199	0.000000	-8859.322199	0.000000	-8859.322199	0.000000	-8859.322199	0.000000
-8855.615931	0.000000	-8855.615931	0.000000	-8855.615931	0.000000	-8855.615931	0.000000	-8855.615931	0.000000	-8855.615931	0.000000	-8855.615931	0.000000	-8855.615931	0.000000
-8851.909663	0.000000	-8851.909663	0.000000	-8851.909663	0.000000	-8851.909663	0.000000	-8851.909663	0.000000	-8851.909663	0.000000	-8851.909663	0.000000	-8851.909663	0.000000
-8848.203396	0.000000	-8848.203396	0.000000	-8848.203396	0.000000	-8848.203396	0.000000	-8848.203396	0.000000	-8848.203396	0.000000	-8848.203396	0.000000	-8848.203396	0.000000
-8844.497128	0.000000	-8844.497128	0.000000	-8844.497128	0.000000	-8844.497128	0.000000	-8844.497128	0.000000	-8844.497128	0.000000	-8844.497128	0.000000	-8844.497128	0.000000
-8840.790860	0.000000	-8840.790860	0.000000	-8840.790860	0.000000	-8840.790860	0.000000	-8840.790860	0.000000	-8840.790860	0.000000	-8840.790860	0.000000	-8840.790860	0.000000
-8837.084593	0.000000	-8837.084593	0.000000	-8837.084593	0.000000	-8837.084593	0.000000	-8837.084593	0.000000	-8837.084593	0.000000	-8837.084593	0.000000	-8837.084593	0.000000
-8833.378325	0.000000	-8833.378325	0.000000	-8833.378325	0.000000	-8833.378325	0.000000	-8833.378325	0.000000	-8833.378325	0.000000	-8833.378325	0.000000	-8833.378325	0.000000
-8829.672057	0.000000	-8829.672057	0.000000	-8829.672057	0.000000	-8829.672057	0.000000	-8829.672057	0.000000	-8829.672057	0.000000	-8829.672057	0.000000	-8829.672057	0.000000
-8825.965789	0.000000	-8825.965789	0.000000	-8825.965789	0.000000	-8825.965789	0.000000	-8825.965789	0.000000	-8825.965789	0.000000	-8825.965789	0.000000	-8825.965789	0.000000
-8822.259522	0.000000	-8822.259522	0.000000	-8822.259522	0.000000	-8822.259522	0.000000	-8822.259522	0.000000	-8822.259522	0.000000	-8822.259522	0.000000	-8822.259522	0.000000
-8818.553254	0.000000	-8818.553254	0.000000	-8818.553254	0.000000	-8818.553254	0.000000	-8818.553254	0.000000	-8818.553254	0.000000	-8818.553254	0.000000	-8818.553254	0.000000
-8814.846986	0.000000	-8814.846986	0.000000	-8814.846986	0.000000	-8814.846986	0.000000	-8814.846986	0.000000	-8814.846986	0.000000	-8814.846986	0.000000	-8814.846986	0.000000
-8811.140718	0.000000	-8811.140718	0.000000	-8811.140718	0.000000	-8811.140718	0.000000	-8811.140718	0.000000	-8811.140718	0.000000	-8811.140718	0.000000	-8811.140718	0.000000
-8807.434451	0.000000	-8807.434451	0.000000	-8807.434451	0.000000	-8807.434451	0.000000	-8807.434451	0.000000	-8807.434451	0.000000	-8807.434451	0.000000	-8807.434451	0.000000
-8803.728183	0.000000	-8803.728183	0.000000	-8803.728183	0.000000	-8803.728183	0.000000	-8803.728183	0.000000	-8803.728183	0.000000	-8803.728183	0.000000	-8803.728183	0.000000
-8800.021915	0.000000	-8800.021915	0.000000	-8800.021915	0.000000	-8800.021915	0.000000	-8800.021915	0.000000	-8800.021915	0.000000	-8800.021915	0.000000	-8800.021915	0.000000
-8796.315648	0.000000	-8796.315648	0.000000	-8796.315648	0.000000	-8796.315648	0.000000	-8796.315648	0.000000	-8796.315648	0.000000	-8796.315648	0.000000	-8796.315648	0.000000
-8792.609380	0.000000	-8792.609380	0.000000	-8792.609380	0.000000	-8792.609380	0.000000	-8792.609380	0.000000	-8792.609380	0.000000	-8792.609380	0.000000	-8792.609380	0.000000
-8788.903112	0.000000	-8788.903112	0.000000	-8788.903112	0.000000	-8788.903112	0.000000	-8788.903112	0.000000	-8788.903112	0.000000	-8788.903112	0.000000	-8788.903112	0.000000
-8785.196844	0.000000	-8785.196844	0.000000	-8785.196844	0.000000	-8785.196844	0.000000	-8785.196844	0.000000	-8785.196844	0.000000	-8785.196844	0.000000	-8785.196844	0.000000
-8781.490577	0.000000	-8781.490577	0.000000	-8781.490577	0.000000	-8781.490577	0.000000	-8781.490577	0.000000	-8781.490577	0.000000	-8781.490577	0.000000	-8781.490577	0.000000
-8777.784309	0.000000	-8777.784309	0.000000	-8777.784309	0.000000	-8777.784309	0.000000	-8777.784309	0.000000	-8777.784309	0.000000	-8777.784309	0.000000	-8777.784309	0.000000
-8774.078041	0.000000	-8774.078041	0.000000	-8774.078041	0.000000	-8774.078041	0.000000	-8774.078041	0.000000	-8774.078041	0.000000	-8774.078041	0.000000	-8774.078041	0.000000
-8770.371774	0.000000	-8770.371774	0.000000	-8770.371774	0.000000	-8770.371774	0.000000	-8770.371774	0.000000	-8770.371774	0.000000	-8770.371774	0.000000	-8770.371774	0.000000
-8766.665506	0.000000	-8766.665506	0.000000	-8766.665506	0.000000	-8766.665506	0.000000	-8766.665506	0.000000	-8766.665506	0.000000	-8766.665506	0.000000	-8766.665506	0.000000
-8762.959238	0.000000	-8762.959238	0.000000	-8762.959238	0.000000	-8762.959238	0.000000	-8762.959238	0.000000	-8762.959238	0.000000	-8762.959238	0.000000	-8762.959238	0.000000
-8759.252970	0.000000	-8759.252970	0.000000	-8759.252970	0.000000	-8759.252970	0.000000	-8759.252970	0.000000	-8759.252970	0.000000	-8759.252970	0.000000	-8759.252970	0.000000
-8755.546703	0.000000	-8755.546703	0.000000	-8755.546703	0.000000	-8755.546703	0.000000	-8755.546703	0.000000	-8755.546703	0.000000	-8755.546703	0.000000	-8755.546703	0.000000
-8751.840435	0.000000	-8751.840435	0.000000	-8751.840435	0.000000	-8751.840435	0.000000	-8751.840435	0.000000	-8751.840435	0.000000	-8751.840435	0.000000	-8751.840435	0.000000
-8748.134167	0.000000	-8748.134167	0.000000	-8748.134167	0.000000	-8748.134167	0.000000	-8748.134167	0.000000	-8748.134167	0.000000	-8748.134167	0.000000	-8748.134167	0.000000
-8744.427899	0.000000	-8744.427899	0.000000	-8744.427899	0.000000	-8744.427899	0.000000	-8744.427899	0.000000	-8744.427899	0.000000	-8744.427899	0.000000	-8744.427899	0.000000
-8740.721632	0.000000	-8740.721632	0.000000	-8740.721632	0.000000	-8740.721632	0.000000	-8740.721632	0.000000	-8740.721632	0.000000	-8740.721632	0.000000	-8740.721632	0.000000
-8737.015364	0.000000	-8737.015364	0.000000	-8737.015364	0.000000	-8737.015364	0.000000	-8737.015364	0.000000	-8737.015364	0.000000	-8737.015364	0.000000	-8737.015364	0.000000
-8733.309096	0.000000	-8733.309096	0.000000	-8733.309096	0.000000	-8733.309096	0.000000	-8733.309096	0.000000	-8733.309096	0.000000	-8733.309096	0.000000	-8733.309096	0.000000
-8729.602829	0.000000	-8729.602829	0.000000	-8729.602829	0.000000	-8729.602829	0.000000	-8729.602829	0.000000	-8729.602829	0.000000	-8729.602829	0.000000	-8729.602829	0.000000
-8725.896561	0.000000	-8725.896561	0.000000	-8725.896561	0.000000	-8725.896561	0.000000	-8725.896561	0.000000	-8725.896561	0.000000	-8725.896561	0.000000	-8725.896561	0.000000
-8722.190293	0.000000	-8722.190293	0.000000	-8722.190293	0.000000	-8722.190293	0.000000	-8722.190293	0.000000	-8722.190293	0.000000	-8722.190293	0.000000	-8722.190293	0.000000
-8718.484025	0.000000	-8718.484025	0.000000	-8718.484025	0.000000	-8718.484025	0.000000	-8718.484025	0.000000	-8718.484025	0.000000	-8718.484025	0.000000	-8718.484025	0.000000
-8714.777758	0.000000	-8714.777758	0.000000	-8714.777758	0.000000	-8714.777758	0.000000	-8714.777758	0.000000	-8714.777758	0.000000	-8714.777758	0.000000	-8714.777758	0.000000
-8711.071490	0.000000	-8711.071490	0.000000	-8711.071490	0.000000	-8711.071490	0.000000	-8711.071490	0.000000	-8711.071490	0.000000	-8711.071490	0.000000	-8711.071490	0.000000
-8707.365222	0.000000	-8707.365222	0.000000	-8707.365222	0.000000	-8707.365222	0.000000	-8707.365222	0.000000	-8707.365222	0.000000	-8707.365222	0.000000	-8707.365222	0.000000
-8703.658954	0.000000	-8703.658954	0.000000	-8703.658954	0.000000	-8703.658954	0.000000	-8703.658954	0.000000	-8703.658954	0.000000	-8703.658954	0.000000	-8703.658954	0.000000
-8699.952687	0.000000	-8699.952687	0.000000	-8699.952687	0.000000	-8699.952687	0.000000	-8699.952687	0.000000	-8699.952687	0.000000	-8699.952687	0.000000	-8699.952687	0.000000
-8696.246419	0.000000	-8696.246419	0.000000	-8696.246419	0.000000	-8696.246419	0.000000	-8696.246419	0.000000	-8696.246419	0.000000	-8696.246419	0.000000	-8696.246419	0.000000
-8692.540151	0.000000	-8692.540151	0.000000	-8692.540151	0.000000	-8692.540151	0.000000	-8692.540151	0.000000	-8692.540151	0.000000	-8692.540151	0.000000	-8692.540151	0.000000
-8688.833884	0.000000	-8688.833884	0.000000	-8688.833884	0.000000	-8688.833884	0.000000	-8688.833884	0.000000	-8688.833884	0.000000	-8688.833884	0.000000	-8688.833884	0.000000
-8685.127616	0.000000	-8685.127616	0.000000	-8685.127616	0.000000	-8685.127616	0.000000	-8685.127616	0.000000	-8685.127616	0.000000	-8685.127616	0.000000	-8685.127616	0.000000
-8681.421348	0.000000	-8681.421348	0.000000	-8681.421348	0.000000	-8681.421348	0.000000	-8681.421348	0.000000	-8681.421348	0.000000	-8681.421348	0.000000	-8681.421348	0.000000
-8677.715080	0.000000	-8677.715080	0.000000	-8677.715080	0.000000	-8677.715080	0.000000	-8677.715080	0.000000	-8677.715080	0.000000	-8677.715080	0.000000	-8677.715080	0.000000
-8674.008813	0.000000	-8674.008813	0.000000	-8674.008813	0.000000	-8674.008813	0.000000	-8674.008813	0.000000	-8674.008813	0.000000	-8674.008813	0.000000	-8674.008813	0.000000
-8670.302545	0.000000	-8670.302545	0.000000	-8670.302545	0.000000	-8670.302545	0.000000	-8670.302545	0.000000	-8670.302545	0.000000	-8670.302545	0.000000	-8670.302545	0.000000
-8666.596277	0.000000	-8666.596277	0.000000	-8666.596277	0.000000	-8666.596277	0.000000	-8666.596277	0.000000	-8666.596277	0.000000	-8666.596277	0.000000	-8666.596277	0.000000
-8662.890010	0.000000	-8662.890010	0.000000	-8662.890010	0.000000	-8662.890010	0.000000	-8662.890010	0.000000	-8662.890010	0.000000	-8662.890010	0.000000	-8662.890010	0.000000
-8659.183742	0.000000	-8659.183742	0.000000	-8659.183742	0.000000	-8659.183742	0.000000	-8659.183742	0.000000	-8659.183742	0.000000	-8659.183742	0.000000	-8659.183742	0.000000
-8655.477474	0.000000	-8655.477474	0.000000	-8655.477474	0.000000	-8655.477474	0.000000	-8655.477474	0.000000	-8655.477474	0.000000	-8655.477474	0.000000	-8655.477474	0.000000
-8651.771206	0.000000	-8651.771206	0.000000	-8651.771206	0.000000	-8651.771206	0.000000	-8651.771206	0.000000	-8651.771206	0.000000	-8651.771206	0.000000	-8651.771206	0.000000
-8648.064939	0.000000	-8648.064939	0.000000	-8648.064939	0.000000	-8648.064939	0.000000	-8648.064939	0.000000	-8648.064939	0.000000	-8648.064939	0.000000	-8648.064939	0.000000
-8644.358671	0.000000	-8644.358671	0.000000	-8644.358671	0.000000	-8644.358671	0.000000	-8644.358671	0.000000	-8644.358671	0.000000	-8644.358671	0.000000	-8644.358671	0.000000
-8640.652403	0.000000	-8640.652403	0.000000	-8640.652403	0.000000	-8640.652403	0.000000	-8640.652403	0.000000	-8640.652403	0.000000	-8640.652403	0.000000	-8640.652403	0.000000
-8636.946135	0.000000	-8636.946135	0.000000	-8636.946135	0.000000	-8636.946135	0.000000	-8636.946135	0.000000	-8636.946135	0.000000	-8636.946135	0.000000	-8636.946135	0.000000
-8633.239868	0.000000	-8633.239868	0.000000	-8633.239868	0.000000	-8633.239868	0.000000	-8633.239868	0.000000	-8633.239868	0.000000	-8633.239868	0.000000	-8633.239868	0.000000
-8629.533600	0.000000	-8629.533600	0.000000	-8629.533600	0.000000	-8629.533600	0.000000	-8629.533600	0.000000	-8629.533600	0.000000	-8629.533600	0.000000	-8629.533600	0.000000
-8625.827332	0.000000	-8625.827332	0.000000	-8625.827332	0.000000	-8625.827332	0.000000	-8625.827332	0.000000	-8625.827332	0.000000	-8625.827332	0.000000	-8625.827332	0.000000
-8622.121065	0.000000	-8622.121065	0.000000	-8622.121065	0.000000	-8622.121065	0.000000	-8622.121065	0.000000	-8622.121065	0.000000	-8622.121065	0.000000	-8622.121065	0.000000
-8618.414797	0.000000	-8618.414797	0.000000	-8618.414797	0.000000	-8618.414797	0.000000	-8618.414797	0.000000	-8618.414797	0.000000	-8618.414797	0.000000	-8618.414797	0.000000
-8614.708529	0.000000	-8614.708529	0.000000	-8614.708529	0.000000	-8614.708529	0.000000	-8614.708529	0.000000	-8614.708529	0.000000	-8614.708529	0.000000	-8614.708529	0.000000
-8611.002261	0.000000	-8611.002261	0.000000	-8611.002261	0.000000	-8611.002261	0.000000	-8611.002261	0.000000	-8611.002261	0.000000	-8611.002261	0.000000	-8611.002261	0.000000
-8607.295994	0.000000	-8607.295994	0.000000	-8607.295994	0.000000	-8607.295994	0.000000	-8607.295994	0.000000	-8607.295994	0.000000	-8607.295994	0.000000	-8607.295994	0.000000
-8603.589726	0.000000	-8603.589726	0.000000	-8603.589726	0.000000	-8603.589726	0.000000	-8603.589726	0.000000	-8603.589726	0.000000	-8603.589726	0.000000	-8603.589726	0.000000
-8599.883458	0.000000	-8599.883458	0.000000	-8599.883458	0.000000	-8599.883458	0.000000	-8599.883458	0.000000	-8599.883458	0.000000	-8599.883458	0.000000	-8599.883458	0.000000
-8596.177190	0.000000	-8596.177190	0.000000	-8596.177190	0.000000	-8596.177190	0.000000	-8596.177190	0.000000	-8596.177190	0.000000	-8596.177190	0.000000	-8596.177190	0.000000
-8592.470923	0.000000	-8592.470923	0.000000	-8592.470923	0.000000	-8592.470923	0.000000	-8592.470923	0.000000	-8592.470923	0.000000	-8592.470923	0.000000	-8592.470923	0.000000
-8588.764655	0.000000	-8588.764655	0.000000	-8588.764655	0.000000	-8588.764655	0.000000	-8588.764655	0.000000	-8588.764655	0.000000	-8588.764655	0.000000	-8588.764655	0.000000
-8585.058387	0.000000	-8585.058387	0.000000	-8585.058387	0.000000	-8585.058387	0.000000	-8585.058387	0.000000	-8585.058387	0.000000	-8585.058387	0.000000	-8585.058387	0.000000
-8581.352120	0.000000	-8581.352120	0.000000	-8581.352120	0.000000	-8581.352120	0.000000	-8581.352120	0.000000	-8581.352120	0.000000	-8581.352120	0.000000	-8581.352120	0.000000
-8577.645852	0.000000	-8577.645852	0.000000	-8577.645852	0.000000	-8577.645852	0.000000	-8577.645852	0.000000	-8577.645852	0.000000	-8577.645852	0.000000	-8577.645852	0.000000
-8573.939584	0.000000	-8573.939584	0.000000	-8573.939584	0.000000	-8573.939584	0.000000	-8573.939584	0.000000	-8573.939584	0.000000	-8573.939584	0.000000	-8573.939584	0.000000
-8570.233316	0.000000	-8570.233316	0.000000	-8570.233316	0.000000	-8570.233316	0.000000	-8570.233316	0.000000	-8570.233316	0.000000	-8570.233316	0.000000	-8570.233316	0.000000
-8566.527049	0.000000	-8566.527049	0.000000	-8566.527049	0.000000	-8566.527049	0.000000	-8566.527049	0.000000	-8566.527049	0.000000	-8566.527049	0.000000	-8566.527049	0.000000
-8562.820781	0.000000	-8562.820781	0.000000	-8562.820781	0.000000	-8562.820781	0.000000	-8562.820781	0.000000	-8562.820781	0.000000	-8562.820781	0.000000	-8562.820781	0.000000
-8559.114513	0.000000	-8559.114513	0.000000	-8559.114513	0.000000	-8559.114513	0.000000	-8559.114513	0.000000	-8559.114513	0.000000	-8559.114513	0.000000	-8559.114513	0.000000
-8555.408245	0.000000	-8555.408245	0.000000	-8555.408245	0.000000	-8555.408245	0.000000	-8555.408245	0.000000	-8555.408245	0.000000	-8555.408245	0.000000	-8555.408245	0.000000
-8551.701978	0.000000	-8551.701978	0.000000	-8551.701978	0.000000	-8551.701978	0.000000	-8551.701978	0.000000	-8551.701978	0.000000	-8551.701978	0.000000	-8551.701978	0.000000
-8547.995710	0.000000	-8547.995710	0.000000	-8547.995710	0.000000	-8547.995710	0.000000	-8547.995710	0.000000	-8547.995710	0.000000	-8547.995710	0.000000	-8547.995710	0.000000
-8544.289442	0.000000	-8544.289442	0.000000	-8544.289442	0.000000	-8544.289442	0.000000	-8544.289442	0.000000	-8544.289442	0.000000	-8544.289442	0.000000	-8544.289442	0.000000
-8540.583175	0.000000	-8540.583175	0.000000	-8540.583175	0.000000	-8540.583175	0.000000	-8540.583175	0.000000	-8540.583175	0.000000	-8540.583175	0.000000	-8540.583175	0.000000
-8536.876907	0.000000	-8536.876907	0.000000	-8536.876907	0.000000	-8536.876907	0.000000	-8536.876907	0.000000	-8536.876907	0.000000	-8536.876907	0.000000	-8536.876907	0.000000
-8533.170639	0.000000	-8533.170639	0.000000	-8533.170639	0.000000	-8533.170639	0.000000	-8533.170639	0.000000	-8533.170639	0.000000	-8533.170639	0.000000	-8533.170639	0.000000
-8529.464371	0.000000	-8529.464371	0.000000	-8529.464371	0.000000	-8529.464371	0.000000	-8529.464371	0.000000	-8529.464371	0.000000	-8529.464371	0.000000	-8529.464371	0.000000
-8525.758104	0.000000	-8525.758104	0.000000	-8525.758104	0.000000	-8525.758104	0.000000	-8525.758104	0.000000	-8525.758104	0.000000	-8525.758104	0.000000	-8525.758104	0.000000
-8522.051836	0.000000	-8522.051836	0.000000	-8522.051836	0.000000	-8522.051836	0.000000	-8522.051836	0.000000	-8522.051836	0.000000	-8522.051836	0.000000	-8522.051836	0.000000
-8518.345568	0.000000	-8518.345568	0.000000	-8518.345568	0.000000	-8518.345568	0.000000	-8518.345568	0.000000	-8518.345568	0.000000	-8518.345568	0.000000	-8518.345568	0.000000
-8514.639301	0.000000	-8514.639301	0.000000	-8514.639301	0.000000	-8514.639301	0.000000	-8514.639301	0.000000	-8514.639301	0.000000	-8514.639301	0.000000	-8514.639301	0.000000
-8510.933033	0.000000	-8510.933033	0.000000	-8510.933033	0.000000	-8510.933033	0.000000	-8510.933033	0.000000	-8510.933033	0.000000	-8510.933033	0.000000	-8510.933033	0.000000
-8507.226765	0.000000	-8507.226765	0.000000	-8507.226765	0.000000	-8507.226765	0.000000	-8507.226765	0.000000	-8507.226765	0.000000	-8507.226765	0.000000	-8507.226765	0.000000
-8503.520497	0.000000	-8503.520497	0.000000	-8503.520497	0.000000	-8503.520497	0.000000	-8503.520497	0.000000	-8503.520497	0.000000	-8503.520497	0.000000	-8503.520497	0.000000
-8499.814230	0.000000	-8499.814230	0.000000	-8499.814230	0.000000	-8499.814230	0.000000	-8499.814230	0.000000	-8499.814230	0.000000	-8499.814230	0.000000	-8499.814230	0.000000
-8496.107962	0.000000	-8496.107962	0.000000	-8496.107962	0.000000	-8496.107962	0.000000	-8496.107962	0.000000	-8496.107962	0.000000	-8496.107962	0.000000	-8496.107962	0.000000
-8492.401694	0.000000	-8492.401694	0.000000	-8492.401694	0.000000	-8492.401694	0.000000	-8492.401694	0.000000	-8492.401694	0.000000	-8492.401694	0.000000	-8492.401694	0.000000
-8488.695426	0.000000	-8488.695426	0.000000	-8488.695426	0.000000	-8488.695426	0.000000	-8488.695426	0.000000	-8488.695426	0.000000	-8488.695426	0.000000	-8488.695426	0.000000
-8484.989159	0.000000	-8484.989159	0.000000	-8484.989159	0.000000	-8484.989159	0.000000	-8484.989159	0.000000	-8484.989159	0.000000	-8484.989159	0.000000	-8484.989159	0.000000
-8481.282891	0.000000	-8481.282891	0.000000	-8481.282891	0.000000	-8481.282891	0.000000	-8481.282891	0.000000	-8481.282891	0.000000	-8481.282891	0.000000	-8481.282891	0.000000
-8477.576623	0.000000	-8477.576623	0.000000	-8477.576623	0.000000	-8477.576623	0.000000	-8477.576623	0.000000	-8477.576623	0.000000	-8477.576623	0.000000	-8477.576623	0.000000
-8473.870356	0.000000	-8473.870356	0.000000	-8473.870356	0.000000	-8473.870356	0.000000	-8473.870356	0.000000	-8473.870356	0.000000	-8473.870356	0.000000	-8473.870356	0.000000
-8470.164088	0.000000	-8470.164088	0.000000	-8470.164088	0.000000	-8470.164088	0.000000	-8470.164088	0.000000	-8470.164088	0.000000	-8470.164088	0.000000	-8470.164088	0.000000
-8466.457820	0.000000	-8466.457820	0.000000	-8466.457820	0.000000	-8466.457820	0.000000	-8466.457820	0.000000	-8466.457820	0.000000	-8466.457820	0.000000	-8466.457820	0.000000
-8462.751552	0.000000	-8462.751552	0.000000	-8462.751552	0.000000	-8462.751552	0.000000	-8462.751552	0.000000	-8462.751552	0.000000	-8462.751552	0.000000	-8462.751552	0.000000
-8459.045285	0.000000	-8459.045285	0.000000	-8459.045285	0.000000	-8459.045285	0.000000	-8459.045285	0.000000	-8459.045285	0.000000	-8459.045285	0.000000	-8459.045285	0.000000
-8455.339017	0.000000	-8455.339017	0.000000	-8455.339017	0.000000	-8455.339017	0.000000	-8455.339017	0.000000	-8455.339017	0.000000	-8455.339017	0.000000	-8455.339017	0.000000
-8451.632749	0.000000	-8451.632749	0.000000	-8451.632749	0.000000	-8451.632749	0.000000	-8451.632749	0.000000	-8451.632749	0.000000	-8451.632749	0.000000	-8451.632749	0.000000
-8447.926481	0.000000	-8447.926481	0.000000	-8447.926481	0.000000	-8447.926481	0.000000	-8447.926481	0.000000	-8447.926481	0.000000	-8447.926481	0.000000	-8447.926481	0.000000
-8444.220214	0.000000	-8444.220214	0.000000	-8444.220214	0.000000	-8444.220214	0.000000	-8444.220214	0.000000	-8444.220214	0.000000	-8444.220214	0.000000	-8444.220214	0.000000
-8440.513946	0.000000	-8440.513946	0.000000	-8440.513946	0.000000	-8440.513946	0.000000	-8440.513946	0.000000	-8440.513946	0.000000	-8440.513946	0.000000	-8440.513946	0.000000
-8436.807678	0.000000	-8436.807678	0.000000	-8436.807678	0.000000	-8436.807678	0.000000	-8436.807678	0.000000	-8436.807678	0.000000	-8436.807678	0.000000	-8436.807678	0.000000
-8433.101411	0.000000	-8433.101411	0.000000	-8433.101411	0.000000	-8433.101411	0.000000	-8433.101411	0.000000	-8433.101411	0.000000	-8433.101411	0.000000	-8433.101411	0.000000
-8429.395143	0.000000	-8429.395143	0.000000	-8429.395143	0.000000	-8429.395143	0.000000	-8429.395143	0.000000	-8429.395143	0.000000	-8429.395143	0.000000	-8429.395143	0.000000
-8425.688875	0.000000	-8425.688875	0.000000	-8425.688875	0.000000	-8425.688875	0.000000	-8425.688875	0.000000	-8425.688875	0.000000	-8425.688875	0.000000	-8425.688875	0.000000
-8421.982607	0.000000	-8421.982607	0.000000	-8421.982607	0.000000	-8421.982607	0.000000	-8421.982607	0.000000	-8421.982607	0.000000	-8421.982607	0.000000	-8421.982607	0.000000
-8418.276340	0.000000	-8418.276340	0.000000	-8418.276340	0.000000	-8418.276340	0.000000	-8418.276340	0.000000	-8418.276340	0.000000	-8418.276340	0.000000	-8418.276340	0.000000
-8414.570072	0.000000	-8414.570072	0.000000	-8414.570072	0.000000	-8414.570072	0.000000	-8414.570072	0.000000	-8414.570072	0.000000	-8414.570072	0.000000	-8414.570072	0.000000
-8410.863804	0.000000	-8410.863804	0.000000	-8410.863804	0.000000	-8410.863804	0.000000	-8410.863804	0.000000	-8410.863804	0.000000	-8410.863804	0.000000	-8410.863804	0.000000
-8407.157537	0.000000	-8407.157537	0.000000	-8407.157537	0.000000	-8407.157537	0.000000	-8407.157537	0.000000	-8407.157537	0.000000	-8407.157537	0.000000	-8407.157537	0.000000
-8403.451269	0.000000	-8403.451269	0.000000	-8403.451269	0.000000	-8403.451269	0.000000	-8403.451269	0.000000	-8403.451269	0.000000	-8403.451269	0.000000	-8403.451269	0.000000
-8399.745001	0.000000	-8399.745001	0.000000	-8399.745001	0.000000	-8399.745001	0.000000	-8399.745001	0.000000	-8399.745001	0.000000	-8399.745001	0.000000	-8399.745001	0.000000
-8396.038733	0.000000	-8396.038733	0.000000	-8396.038733	0.000000	-8396.038733	0.000000	-8396.038733	0.000000	-8396.038733	0.000000	-8396.038733	0.000000	-8396.038733	0.000000
-8392.332466	0.000000	-8392.332466	0.000000	-8392.332466	0.000000	-8392.332466	0.000000	-8392.332466	0.000000	-8392.332466	0.000000	-8392.332466	0.000000	-8392.332466	0.000000
-8388.626198	0.000000	-8388.626198	0.000000	-8388.626198	0.000000	-8388.626198	0.000000	-8388.626198	0.000000	-8388.626198	0.000000	-8388.626198	0.000000	-8388.626198	0.000000
-8384.919930	0.000000	-8384.919930	0.000000	-8384.919930	0.000000	-8384.919930	0.000000	-8384.919930	0.000000	-8384.919930	0.000000	-8384.919930	0.000000	-8384.919930	0.000000
-8381.213662	0.000000	-8381.213662	0.000000	-8381.213662	0.000000	-8381.213662	0.000000	-8381.213662	0.000000	-8381.213662	0.000000	-8381.213662	0.000000	-8381.213662	0.000000
-8377.507395	0.000000	-8377.507395	0.000000	-8377.507395	0.000000	-8377.507395	0.000000	-8377.507395	0.000000	-8377.507395	0.000000	-8377.507395	0.000000	-8377.507395	0.000000
-8373.801127	0.000000	-8373.801127	0.000000	-8373.801127	0.000000	-8373.801127	0.000000	-8373.801127	0.000000	-8373.801127	0.000000	-8373.801127	0.000000	-8373.801127	0.000000
-8370.094859	0.000000	-8370.094859	0.000000	-8370.094859	0.000000	-8370.094859	0.000000	-8370.094859	0.000000	-8370.094859	0.000000	-8370.094859	0.000000	-8370.094859	0.000000
-8366.388592	0.000000	-8366.388592	0.000000	-8366.388592	0.000000	-8366.388592	0.000000	-8366.388592	0.000000	-8366.388592	0.000000	-8366.388592	0.000000	-8366.388592	0.000000
-8362.682324	0.000000	-8362.682324	0.000000	-8362.682324	0.000000	-8362.682324	0.000000	-8362.682324	0.000000	-8362.682324	0.000000	-8362.682324	0.000000	-8362.682324	0.000000
-8358.976056	0.000000	-8358.976056	0.000000	-8358.976056	0.000000	-8358.976056	0.000000	-8358.976056	0.000000	-8358.976056	0.000000	-8358.976056	0.000000	-8358.976056	0.000000
-8355.269788	0.000000	-8355.269788	0.000000	-8355.269788	0.000000	-8355.269788	0.000000	-8355.269788	0.000000	-8355.269788	0.000000	-8355.269788	0.000000	-8355.269788	0.000000
-8351.563521	0.000000	-8351.563521	0.000000	-8351.563521	0.000000	-8351.563521	0.000000	-8351.563521	0.000000	-8351.563521	0.000000	-8351.563521	0.000000	-8351.563521	0.000000
-8347.857253	0.000000	-8347.857253	0.000000	-8347.857253	0.000000	-8347.857253	0.000000	-8347.857253	0.000000	-8347.857253	0.000000	-8347.857253	0.000000	-8347.857253	0.000000
-8344.150985	0.000000	-8344.150985	0.000000	-8344.150985	0.000000	-8344.150985	0.000000	-8344.150985	0.000000	-8344.150985	0.000000	-8344.150985	0.000000	-8344.150985	0.000000
-8340.444717	0.000000	-8340.444717	0.000000	-8340.444717	0.000000	-8340.444717	0.000000	-8340.444717	0.000000	-8340.444717	0.000000	-8340.444717	0.000000	-8340.444717	0.000000
-8336.738450	0.000000	-8336.738450	0.000000	-8336.738450	0.000000	-8336.738450	0.000000	-8336.738450	0.000000	-8336.738450	0.000000	-8336.738450	0.000000	-8336.738450	0.000000
-8333.032182	0.000000	-8333.032182	0.000000	-8333.032182	0.000000	-8333.032182	0.000000	-8333.032182	0.000000	-8333.032182	0.000000	-8333.032182	0.000000	-8333.032182	0.000000
-8329.325914	0.000000	-8329.325914	0.000000	-8329.325914	0.000000	-8329.325914	0.000000	-8329.325914	0.000000	-8329.325914	0.000000	-8329.325914	0.000000	-8329.325914	0.000000
-8325.619647	0.000000	-8325.619647	0.000000	-8325.619647	0.000000	-8325.619647	0.000000	-8325.619647	0.000000	-8325.619647	0.000000	-8325.619647	0.000000	-8325.619647	0.000000
-8321.913379	0.000000	-8321.913379	0.000000	-8321.913379	0.000000	-8321.913379	0.000000	-8321.913379	0.000000	-8321.913379	0.000000	-8321.913379	0.000000	-8321.913379	0.000000
-8318.207111	0.000000	-8318.207111	0.000000	-8318.207111	0.000000	-8318.207111	0.000000	-8318.207111	0.000000	-8318.207111	0.000000	-8318.207111	0.000000	-8318.207111	0.000000
-8314.500843	0.000000	-8314.500843	0.000000	-8314.500843	0.000000	-8314.500843	0.000000	-8314.500843	0.000000	-8314.500843	0.000000	-8314.500843	0.000000	-8314.500843	0.000000
-8310.794576	0.000000	-8310.794576	0.000000	-8310.794576	0.000000	-8310.794576	0.000000	-8310.794576	0.000000	-8310.794576	0.000000	-8310.794576	0.000000	-8310.794576	0.000000
-8307.088308	0.000000	-8307.088308	0.000000	-8307.088308	0.000000	-8307.088308	0.000000	-8307.088308	0.000000	-8307.088308	0.000000	-8307.088308	0.000000	-8307.088308	0.000000
-8303.382040	0.000000	-8303.382040	0.000000	-8303.382040	0.000000	-8303.382040	0.000000	-8303.382040	0.000000	-8303.382040	0.000000	-8303.382040	0.000000	-8303.382040	0.000000
-8299.675773	0.000000	-8299.675773	0.000000	-8299.675773	0.000000	-8299.675773	0.000000	-8299.675773	0.000000	-8299.675773	0.000000	-8299.675773	0.000000	-8299.675773	0.000000
-8295.969505	0.000000	-8295.969505	0.000000	-8295.969505	0.000000	-8295.969505	0.000000	-8295.969505	0.000000	-8295.969505	0.000000	-8295.969505	0.000000	-8295.969505	0.000000
-8292.263237	0.000000	-8292.263237	0.000000	-8292.263237	0.000000	-8292.263237	0.000000	-8292.263237	0.000000	-8292.263237	0.000000	-8292.263237	0.000000	-8292.263237	0.000000
-8288.556969	0.000000	-8288.556969	0.000000	-8288.556969	0.000000	-8288.556969	0.000000	-8288.556969	0.000000	-8288.556969	0.000000	-8288.556969	0.000000	-8288.556969	0.000000
-8284.850702	0.000000	-8284.850702	0.000000	-8284.850702	0.000000	-8284.850702	0.000000	-8284.850702	0.000000	-8284.850702	0.000000	-8284.850702	0.000000	-8284.850702	0.000000
-8281.144434	0.000000	-8281.144434	0.000000	-8281.144434	0.000000	-8281.144434	0.000000	-8281.144434	0.000000	-8281.144434	0.000000	-8281.144434	0.000000	-8281.144434	0.000000
-8277.438166	0.000000	-8277.438166	0.000000	-8277.438166	0.000000	-8277.438166	0.000000	-8277.438166	0.000000	-8277.438166	0.000000	-8277.438166	0.000000	-8277.438166	0.000000
-8273.731898	0.000000	-8273.731898	0.000000	-8273.731898	0.000000	-8273.731898	0.000000	-8273.731898	0.000000	-8273.731898	0.000000	-8273.731898	0.000000	-8273.731898	0.000000
-8270.025631	0.000000	-8270.025631	0.000000	-8270.025631	0.000000	-8270.025631	0.000000	-8270.025631	0.000000	-8270.025631	0.000000	-8270.025631	0.000000	-8270.025631	0.000000
-8266.319363	0.000000	-8266.319363	0.000000	-8266.319363	0.000000	-8266.319363	0.000000	-8266.319363	0.000000	-8266.319363	0.000000	-8266.319363	0.000000	-8266.319363	0.000000
-8262.613095	0.000000	-8262.613095	0.000000	-8262.613095	0.000000	-8262.613095	0.000000	-8262.613095	0.000000	-8262.613095	0.000000	-8262.613095	0.000000	-8262.613095	0.000000
-8258.906828	0.000000	-8258.906828	0.000000	-8258.906828	0.000000	-8258.906828	0.000000	-8258.906828	0.000000	-8258.906828	0.000000	-8258.906828	0.000000	-8258.906828	0.000000
-8255.200560	0.000000	-8255.200560	0.000000	-8255.200560	0.000000	-8255.200560	0.000000	-8255.200560	0.000000	-8255.200560	0.000000	-8255.200560	0.000000	-8255.200560	0.000000
-8251.494292	0.000000	-8251.494292	0.000000	-8251.494292	0.000000	-8251.494292	0.000000	-8251.494292	0.000000	-8251.494292	0.000000	-8251.494292	0.000000	-8251.494292	0.000000
-8247.788024	0.000000	-8247.788024	0.000000	-8247.788024	0.000000	-8247.788024	0.000000	-8247.788024	0.000000	-8247.788024	0.000000	-8247.788024	0.000000	-8247.788024	0.000000
-8244.081757	0.000000	-8244.081757	0.000000	-8244.081757	0.000000	-8244.081757	0.000000	-8244.081757	0.000000	-8244.081757	0.000000	-8244.081757	0.000000	-8244.081757	0.000000
-8240.375489	0.000000	-8240.375489	0.000000	-8240.375489	0.000000	-8240.375489	0.000000	-8240.375489	0.000000	-8240.375489	0.000000	-8240.375489	0.000000	-8240.375489	0.000000
-8236.669221	0.000000	-8236.669221	0.000000	-8236.669221	0.000000	-8236.669221	0.000000	-8236.669221	0.000000	-8236.669221	0.000000	-8236.669221	0.000000	-8236.669221	0.000000
-8232.962953	0.000000	-8232.962953	0.000000	-8232.962953	0.000000	-8232.962953	0.000000	-8232.962953	0.000000	-8232.962953	0.000000	-8232.962953	0.000000	-8232.962953	0.000000
-8229.256686	0.000000	-8229.256686	0.000000	-8229.256686	0.000000	-8229.256686	0.000000	-8229.256686	0.000000	-8229.256686	0.000000	-8229.256686	0.000000	-8229.256686	0.000000
-8225.550418	0.000000	-8225.550418	0.000000	-8225.550418	0.000000	-8225.550418	0.000000	-8225.550418	0.000000	-8225.550418	0.000000	-8225.550418	0.000000	-8225.550418	0.000000
-8221.844150	0.000000	-8221.844150	0.000000	-8221.844150	0.000000	-8221.844150	0.000000	-8221.844150	0.000000	-8221.844150	0.000000	-8221.844150	0.000000	-8221.844150	0.000000
-8218.137883	0.000000	-8218.137883	0.000000	-8218.137883	0.000000	-8218.137883	0.000000	-8218.137883	0.000000	-8218.137883	0.000000	-8218.137883	0.000000	-8218.137883	0.000000
-8214.431615	0.000000	-8214.431615	0.000000	-8214.431615	0.000000	-8214.431615	0.000000	-8214.431615	0.000000	-8214.431615	0.000000	-8214.431615	0.000000	-8214.431615	0.000000
-8210.725347	0.000000	-8210.725347	0.000000	-8210.725347	0.000000	-8210.725347	0.000000	-8210.725347	0.000000	-8210.725347	0.000000	-8210.725347	0.000000	-8210.725347	0.000000
-8207.019079	0.000000	-8207.019079	0.000000	-8207.019079	0.000000	-8207.019079	0.000000	-8207.019079	0.000000	-8207.019079	0.000000	-8207.019079	0.000000	-8207.019079	0.000000
-8203.312812	0.000000	-8203.312812	0.000000	-8203.312812	0.000000	-8203.312812	0.000000	-8203.312812	0.000000	-8203.312812	0.000000	-8203.312812	0.000000	-8203.312812	0.000000
-8199.606544	0.000000	-8199.606544	0.000000	-8199.606544	0.000000	-8199.606544	0.000000	-8199.606544	0.000000	-8199.606544	0.000000	-8199.606544	0.000000	-8199.606544	0.000000
-8195.900276	0.000000	-8195.900276	0.000000	-8195.900276	0.000000	-8195.900276	0.000000	-8195.900276	0.000000	-8195.900276	0.000000	-8195.900276	0.000000	-8195.900276	0.000000
-8192.194009	0.000000	-8192.194009	0.000000	-8192.194009	0.000000	-8192.194009	0.000000	-8192.194009	0.000000	-8192.194009	0.000000	-8192.194009	0.000000	-8192.194009	0.000000
-8188.487741	0.000000	-8188.487741	0.000000	-8188.487741	0.000000	-8188.487741	0.000000	-8188.487741	0.000000	-8188.487741	0.000000	-8188.487741	0.000000	-8188.487741	0.000000
-8184.781473	0.000000	-8184.781473	0.000000	-8184.781473	0.000000	-8184.781473	0.000000	-8184.781473	0.000000	-8184.781473	0.000000	-8184.781473	0.000000	-8184.781473	0.000000
-8181.075205	0.000000	-8181.075205	0.000000	-8181.075205	0.000000	-8181.075205	0.000000	-8181.075205	0.000000	-8181.075205	0.000000	-8181.075205	0.000000	-8181.075205	0.000000
-8177.368938	0.000000	-8177.368938	0.000000	-8177.368938	0.000000	-8177.368938	0.000000	-8177.368938	0.000000	-8177.368938	0.000000	-8177.368938	0.000000	-8177.368938	0.000000
-8173.662670	0.000000	-8173.662670	0.000000	-8173.662670	0.000000	-8173.662670	0.000000	-8173.662670	0.000000	-8173.662670	0.000000	-8173.662670	0.000000	-8173.662670	0.000000
-8169.956402	0.000000	-8169.956402	0.000000	-8169.956402	0.000000	-8169.956402	0.000000	-8169.956402	0.000000	-8169.956402	0.000000	-8169.956402	0.000000	-8169.956402	0.000000
-8166.250134	0.000000	-8166.250134	0.000000	-8166.250134	0.000000	-8166.250134	0.000000	-8166.250134	0.000000	-8166.250134	0.000000	-8166.250134	0.000000	-8166.250134	0.000000
-8162.543867	0.000000	-8162.543867	0.000000	-8162.543867	0.000000	-8162.543867	0.000000	-8162.543867	0.000000	-8162.543867	0.000000	-8162.543867	0.000000	-8162.543867	0.000000
-8158.837599	0.000000	-8158.837599	0.000000	-8158.837599	0.000000	-8158.837599	0.000000	-8158.837599	0.000000	-8158.837599	0.000000	-8158.837599	0.000000	-8158.837599	0.000000
-8155.131331	0.000000	-8155.131331	0.000000	-8155.131331	0.000000	-8155.131331	0.000000	-8155.131331	0.000000	-8155.131331	0.000000	-8155.131331	0.000000	-8155.131331	0.000000
-8151.425064	0.000000	-8151.425064	0.000000	-8151.425064	0.000000	-8151.425064	0.000000	-8151.425064	0.000000	-8151.425064	0.000000	-8151.425064	0.000000	-8151.425064	0.000000
-8147.718796	0.000000	-8147.718796	0.000000	-8147.718796	0.000000	-8147.718796	0.000000	-8147.718796	0.000000	-8147.718796	0.000000	-8147.718796	0.000000	-8147.718796	0.000000
-8144.012528	0.000000	-8144.012528	0.000000	-8144.012528	0.000000	-8144.012528	0.000000	-8144.012528	0.000000	-8144.012528	0.000000	-8144.012528	0.000000	-8144.012528	0.000000
-8140.306260	0.000000	-8140.306260	0.000000	-8140.306260	0.000000	-8140.306260	0.000000	-8140.306260	0.000000	-8140.306260	0.000000	-8140.306260	0.000000	-8140.306260	0.000000
-8136.599993	0.000000	-8136.599993	0.000000	-8136.599993	0.000000	-8136.599993	0.000000	-8136.599993	0.000000	-8136.599993	0.000000	-8136.599993	0.000000	-8136.599993	0.000000
-8132.893725	0.000000	-8132.893725	0.000000	-8132.893725	0.000000	-8132.893725	0.000000	-8132.893725	0.000000	-8132.893725	0.000000	-8132.893725	0.000000	-8132.893725	0.000000
-8129.187457	0.000000	-8129.187457	0.000000	-8129.187457	0.000000	-8129.187457	0.000000	-8129.187457	0.000000	-8129.187457	0.000000	-8129.187457	0.000000	-8129.187457	0.000000
-8125.481189	0.000000	-8125.481189	0.000000	-8125.481189	0.000000	-8125.481189	0.000000	-8125.481189	0.000000	-8125.481189	0.000000	-8125.481189	0.000000	-8125.481189	0.000000
-8121.774922	0.000000	-8121.774922	0.000000	-8121.774922	0.000000	-8121.774922	0.000000	-8121.774922	0.000000	-8121.774922	0.000000	-8121.774922	0.000000	-8121.774922	0.000000
-8118.068654	0.000000	-8118.068654	0.000000	-8118.068654	0.000000	-8118.068654	0.000000	-8118.068654	0.000000	-8118.068654	0.000000	-8118.068654	0.000000	-8118.068654	0.000000
-8114.362386	0.000000	-8114.362386	0.000000	-8114.362386	0.000000	-8114.362386	0.000000	-8114.362386	0.000000	-8114.362386	0.000000	-8114.362386	0.000000	-8114.362386	0.000000
-8110.656119	0.000000	-8110.656119	0.000000	-8110.656119	0.000000	-8110.656119	0.000000	-8110.656119	0.000000	-8110.656119	0.000000	-8110.656119	0.000000	-8110.656119	0.000000
-8106.949851	0.000000	-8106.949851	0.000000	-8106.949851	0.000000	-8106.949851	0.000000	-8106.949851	0.000000	-8106.949851	0.000000	-8106.949851	0.000000	-8106.949851	0.000000
-8103.243583	0.000000	-8103.243583	0.000000	-8103.243583	0.000000	-8103.243583	0.000000	-8103.243583	0.000000	-8103.243583	0.000000	-8103.243583	0.000000	-8103.243583	0.000000
-8099.537315	0.000000	-8099.537315	0.000000	-8099.537315	0.000000	-8099.537315	0.000000	-8099.537315	0.000000	-8099.537315	0.000000	-8099.537315	0.000000	-8099.537315	0.000000
-8095.831048	0.000000	-8095.831048	0.000000	-8095.831048	0.000000	-8095.831048	0.000000	-8095.831048	0.000000	-8095.831048	0.000000	-8095.831048	0.000000	-8095.831048	0.000000
-8092.124780	0.000000	-8092.124780	0.000000	-8092.124780	0.000000	-8092.124780	0.000000	-8092.124780	0.000000	-8092.124780	0.000000	-8092.124780	0.000000	-8092.124780	0.000000
-8088.418512	0.000000	-8088.418512	0.000000	-8088.418512	0.000000	-8088.418512	0.000000	-8088.418512	0.000000	-8088.418512	0.000000	-8088.418512	0.000000	-8088.418512	0.000000
-8084.712244	0.000000	-8084.712244	0.000000	-8084.712244	0.000000	-8084.712244	0.000000	-8084.712244	0.000000	-8084.712244	0.000000	-8084.712244	0.000000	-8084.712244	0.000000
-8081.005977	0.000000	-8081.005977	0.000000	-8081.005977	0.000000	-8081.005977	0.000000	-8081.005977	0.000000	-8081.005977	0.000000	-8081.005977	0.000000	-8081.005977	0.000000
-8077.299709	0.000000	-8077.299709	0.000000	-8077.299709	0.000000	-8077.299709	0.000000	-8077.299709	0.000000	-8077.299709	0.000000	-8077.299709	0.000000	-8077.299709	0.000000
-8073.593441	0.000000	-8073.593441	0.000000	-8073.593441	0.000000	-8073.593441	0.000000	-8073.593441	0.000000	-8073.593441	0.000000	-8073.593441	0.000000	-8073.593441	0.000000
-8069.887174	0.000000	-8069.887174	0.000000	-8069.887174	0.000000	-8069.887174	0.000000	-8069.887174	0.000000	-8069.887174	0.000000	-8069.887174	0.000000	-8069.887174	0.000000
-8066.180906	0.000000	-8066.180906	0.000000	-8066.180906	0.000000	-8066.180906	0.000000	-8066.180906	0.000000	-8066.180906	0.000000	-8066.180906	0.000000	-8066.180906	0.000000
-8062.474638	0.000000	-8062.474638	0.000000	-8062.474638	0.000000	-8062.474638	0.000000	-8062.474638	0.000000	-8062.474638	0.000000	-8062.474638	0.000000	-8062.474638	0.000000
-8058.768370	0.000000	-8058.768370	0.000000	-8058.768370	0.000000	-8058.768370	0.000000	-8058.768370	0.000000	-8058.768370	0.000000	-8058.768370	0.000000	-8058.768370	0.000000
-8055.062103	0.000000	-8055.062103	0.000000	-8055.062103	0.000000	-8055.062103	0.000000	-8055.062103	0.000000	-8055.062103	0.000000	-8055.062103	0.000000	-8055.062103	0.000000
-8051.355835	0.000000	-8051.355835	0.000000	-8051.355835	0.000000	-8051.355835	0.000000	-8051.355835	0.000000	-8051.355835	0.000000	-8051.355835	0.000000	-8051.355835	0.000000
-8047.649567	0.000000	-8047.649567	0.000000	-8047.649567	0.000000	-8047.649567	0.000000	-8047.649567	0.000000	-8047.649567	0.000000	-8047.649567	0.000000	-8047.649567	0.000000
-8043.943300	0.000000	-8043.943300	0.000000	-8043.943300	0.000000	-8043.943300	0.000000	-8043.943300	0.000000	-8043.943300	0.000000	-8043.943300	0.000000	-8043.943300	0.000000
-8040.237032	0.000000	-8040.237032	0.000000	-8040.237032	0.000000	-8040.237032	0.000000	-8040.237032	0.000000	-8040.237032	0.000000	-8040.237032	0.000000	-8040.237032	0.000000
-8036.530764	0.000000	-8036.530764	0.000000	-8036.530764	0.000000	-8036.530764	0.000000	-8036.530764	0.000000	-8036.530764	0.000000	-8036.530764	0.000000	-8036.530764	0.000000
-8032.824496	0.000000	-8032.824496	0.000000	-8032.824496	0.000000	-8032.824496	0.000000	-8032.824496	0.000000	-8032.824496	0.000000	-8032.824496	0.000000	-8032.824496	0.000000
-8029.118229	0.000000	-8029.118229	0.000000	-8029.118229	0.000000	-8029.118229	0.000000	-8029.118229	0.000000	-8029.118229	0.000000	-8029.118229	0.000000	-8029.118229	0.000000
-8025.411961	0.000000	-8025.411961	0.000000	-8025.411961	0.000000	-8025.411961	0.000000	-8025.411961	0.000000	-8025.411961	0.000000	-8025.411961	0.000000	-8025.411961	0.000000
-8021.705693	0.000000	-8021.705693	0.000000	-8021.705693	0.000000	-8021.705693	0.000000	-8021.705693	0.000000	-8021.705693	0.000000	-8021.705693	0.000000	-8021.705693	0.000000
-8017.999425	0.000000	-8017.999425	0.000000	-8017.999425	0.000000	-8017.999425	0.000000	-8017.999425	0.000000	-8017.999425	0.000000	-8017.999425	0.000000	-8017.999425	0.000000
-8014.293158	0.000000	-8014.293158	0.000000	-8014.293158	0.000000	-8014.293158	0.000000	-8014.293158	0.000000	-8014.293158	0.000000	-8014.293158	0.000000	-8014.293158	0.000000
-8010.586890	0.000000	-8010.586890	0.000000	-8010.586890	0.000000	-8010.586890	0.000000	-8010.586890	0.000000	-8010.586890	0.000000	-8010.586890	0.000000	-8010.586890	0.000000
-8006.880622	0.000000	-8006.880622	0.000000	-8006.880622	0.000000	-8006.880622	0.000000	-8006.880622	0.000000	-8006.880622	0.000000	-8006.880622	0.000000	-8006.880622	0.000000
-8003.174355	0.000000	-8003.174355	0.000000	-8003.174355	0.000000	-8003.174355	0.000000	-8003.174355	0.000000	-8003.174355	0.000000	-8003.174355	0.000000	-8003.174355	0.000000
-7999.468087	0.000000	-7999.468087	0.000000	-7999.468087	0.000000	-7999.468087	0.000000	-7999.468087	0.000000	-7999.468087	0.000000	-7999.468087	0.000000	-7999.468087	0.000000
-7995.761819	0.000000	-7995.761819	0.000000	-7995.761819	0.000000	-7995.761819	0.000000	-7995.761819	0.000000	-7995.761819	0.000000	-7995.761819	0.000000	-7995.761819	0.000000
-7992.055551	0.000000	-7992.055551	0.000000	-7992.055551	0.000000	-7992.055551	0.000000	-7992.055551	0.000000	-7992.055551	0.000000	-7992.055551	0.000000	-7992.055551	0.000000
-7988.349284	0.000000	-7988.349284	0.000000	-7988.349284	0.000000	-7988.349284	0.000000	-7988.349284	0.000000	-7988.349284	0.000000	-7988.349284	0.000000	-7988.349284	0.000000
-7984.643016	0.000000	-7984.643016	0.000000	-7984.643016	0.000000	-7984.643016	0.000000	-7984.643016	0.000000	-7984.643016	0.000000	-7984.643016	0.000000	-7984.643016	0.000000
-7980.936748	0.000000	-7980.936748	0.000000	-7980.936748	0.000000	-7980.936748	0.000000	-7980.936748	0.000000	-7980.936748	0.000000	-7980.936748	0.000000	-7980.936748	0.000000
-7977.230480	0.000000	-7977.230480	0.000000	-7977.230480	0.000000	-7977.230480	0.000000	-7977.230480	0.000000	-7977.230480	0.000000	-7977.230480	0.000000	-7977.230480	0.000000
-7973.524213	0.000000	-7973.524213	0.000000	-7973.524213	0.000000	-7973.524213	0.000000	-7973.524213	0.000000	-7973.524213	0.000000	-7973.524213	0.000000	-7973.524213	0.000000
-7969.817945	0.000000	-7969.817945	0.000000	-7969.817945	0.000000	-7969.817945	0.000000	-7969.817945	0.000000	-7969.817945	0.000000	-7969.817945	0.000000	-7969.817945	0.000000
-7966.111677	0.000000	-7966.111677	0.000000	-7966.111677	0.000000	-7966.111677	0.000000	-7966.111677	0.000000	-7966.111677	0.000000	-7966.111677	0.000000	-7966.111677	0.000000
-7962.405410	0.000000	-7962.405410	0.000000	-7962.405410	0.000000	-7962.405410	0.000000	-7962.405410	0.000000	-7962.405410	0.000000	-7962.405410	0.000000	-7962.405410	0.000000
-7958.699142	0.000000	-7958.699142	0.000000	-7958.699142	0.000000	-7958.699142	0.000000	-7958.699142	0.000000	-7958.699142	0.000000	-7958.699142	0.000000	-7958.699142	0.000000
-7954.992874	0.000000	-7954.992874	0.000000	-7954.992874	0.000000	-7954.992874	0.000000	-7954.992874	0.000000	-7954.992874	0.000000	-7954.992874	0.000000	-7954.992874	0.000000
-7951.286606	0.000000	-7951.286606	0.000000	-7951.286606	0.000000	-7951.286606	0.000000	-7951.286606	0.000000	-7951.286606	0.000000	-7951.286606	0.000000	-7951.286606	0.000000
-7947.580339	0.000000	-7947.580339	0.000000	-7947.580339	0.000000	-7947.580339	0.000000	-7947.580339	0.000000	-7947.580339	0.000000	-7947.580339	0.000000	-7947.580339	0.000000
-7943.874071	0.000000	-7943.874071	0.000000	-7943.874071	0.000000	-7943.874071	0.000000	-7943.874071	0.000000	-7943.874071	0.000000	-7943.874071	0.000000	-7943.874071	0.000000
-7940.167803	0.000000	-7940.167803	0.000000	-7940.167803	0.000000	-7940.167803	0.000000	-7940.167803	0.000000	-7940.167803	0.000000	-7940.167803	0.000000	-7940.167803	0.000000
-7936.461536	0.000000	-7936.461536	0.000000	-7936.461536	0.000000	-7936.461536	0.000000	-7936.461536	0.000000	-7936.461536	0.000000	-7936.461536	0.000000	-7936.461536	0.000000
-7932.755268	0.000000	-7932.755268	0.000000	-7932.755268	0.000000	-7932.755268	0.000000	-7932.755268	0.000000	-7932.755268	0.000000	-7932.755268	0.000000	-7932.755268	0.000000
-7929.049000	0.000000	-7929.049000	0.000000	-7929.049000	0.000000	-7929.049000	0.000000	-7929.049000	0.000000	-7929.049000	0.000000	-7929.049000	0.000000	-7929.049000	0.000000
-7925.342732	0.000000	-7925.342732	0.000000	-7925.342732	0.000000	-7925.342732	0.000000	-7925.342732	0.000000	-7925.342732	0.000000	-7925.342732	0.000000	-7925.342732	0.000000
-7921.636465	0.000000	-7921.636465	0.000000	-7921.636465	0.000000	-7921.636465	0.000000	-7921.636465	0.000000	-7921.636465	0.000000	-7921.636465	0.000000	-7921.636465	0.000000
-7917.930197	0.000000	-7917.930197	0.000000	-7917.930197	0.000000	-7917.930197	0.000000	-7917.930197	0.000000	-7917.930197	0.000000	-7917.930197	0.000000	-7917.930197	0.000000
-7914.223929	0.000000	-7914.223929	0.000000	-7914.223929	0.000000	-7914.223929	0.000000	-7914.223929	0.000000	-7914.223929	0.000000	-7914.223929	0.000000	-7914.223929	0.000000
-7910.517661	0.000000	-7910.517661	0.000000	-7910.517661	0.000000	-7910.517661	0.000000	-7910.517661	0.000000	-7910.517661	0.000000	-7910.517661	0.000000	-7910.517661	0.000000
-7906.811394	0.000000	-7906.811394	0.000000	-7906.811394	0.000000	-7906.811394	0.000000	-7906.811394	0.000000	-7906.811394	0.000000	-7906.811394	0.000000	-7906.811394	0.000000
-7903.105126	0.000000	-7903.105126	0.000000	-7903.105126	0.000000	-7903.105126	0.000000	-7903.105126	0.000000	-7903.105126	0.000000	-7903.105126	0.000000	-7903.105126	0.000000
-7899.398858	0.000000	-7899.398858	0.000000	-7899.398858	0.000000	-7899.398858	0.000000	-7899.398858	0.000000	-7899.398858	0.000000	-7899.398858	0.000000	-7899.398858	0.000000
-7895.692591	0.000000	-7895.692591	0.000000	-7895.692591	0.000000	-7895.692591	0.000000	-7895.692591	0.000000	-7895.692591	0.000000	-7895.692591	0.000000	-7895.692591	0.000000
-7891.986323	0.000000	-7891.986323	0.000000	-7891.986323	0.000000	-7891.986323	0.000000	-7891.986323	0.000000	-7891.986323	0.000000	-7891.986323	0.000000	-7891.986323	0.000000
-7888.280055	0.000000	-7888.280055	0.000000	-7888.280055	0.000000	-7888.280055	0.000000	-7888.280055	0.000000	-7888.280055	0.000000	-7888.280055	0.000000	-7888.280055	0.000000
-7884.573787	0.000000	-7884.573787	0.000000	-7884.573787	0.000000	-7884.573787	0.000000	-7884.573787	0.000000	-7884.573787	0.000000	-7884.573787	0.000000	-7884.573787	0.000000
-7880.867520	0.000000	-7880.867520	0.000000	-7880.867520	0.000000	-7880.867520	0.000000	-7880.867520	0.000000	-7880.867520	0.000000	-7880.867520	0.000000	-7880.867520	0.000000
-7877.161252	0.000000	-7877.161252	0.000000	-7877.161252	0.000000	-7877.161252	0.000000	-7877.161252	0.000000	-7877.161252	0.000000	-7877.161252	0.000000	-7877.161252	0.000000
-7873.454984	0.000000	-7873.454984	0.000000	-7873.454984	0.000000	-7873.454984	0.000000	-7873.454984	0.000000	-7873.454984	0.000000	-7873.454984	0.000000	-7873.454984	0.000000
-7869.748716	0.000000	-7869.748716	0.000000	-7869.748716	0.000000	-7869.748716	0.000000	-7869.748716	0.000000	-7869.748716	0.000000	-7869.748716	0.000000	-7869.748716	0.000000
-7866.042449	0.000000	-7866.042449	0.000000	-7866.042449	0.000000	-7866.042449	0.000000	-7866.042449	0.000000	-7866.042449	0.000000	-7866.042449	0.000000	-7866.042449	0.000000
-7862.336181	0.000000	-7862.336181	0.000000	-7862.336181	0.000000	-7862.336181	0.000000	-7862.336181	0.000000	-7862.336181	0.000000	-7862.336181	0.000000	-7862.336181	0.000000
-7858.629913	0.000000	-7858.629913	0.000000	-7858.629913	0.000000	-7858.629913	0.000000	-7858.629913	0.000000	-7858.629913	0.000000	-7858.629913	0.000000	-7858.629913	0.000000
-7854.923646	0.000000	-7854.923646	0.000000	-7854.923646	0.000000	-7854.923646	0.000000	-7854.923646	0.000000	-7854.923646	0.000000	-7854.923646	0.000000	-7854.923646	0.000000
-7851.217378	0.000000	-7851.217378	0.000000	-7851.217378	0.000000	-7851.217378	0.000000	-7851.217378	0.000000	-7851.217378	0.000000	-7851.217378	0.000000	-7851.217378	0.000000
-7847.511110	0.000000	-7847.511110	0.000000	-7847.511110	0.000000	-7847.511110	0.000000	-7847.511110	0.000000	-7847.511110	0.000000	-7847.511110	0.000000	-7847.511110	0.000000
-7843.804842	0.000000	-7843.804842	0.000000	-7843.804842	0.000000	-7843.804842	0.000000	-7843.804842	0.000000	-7843.804842	0.000000	-7843.804842	0.000000	-7843.804842	0.000000
-7840.098575	0.000000	-7840.098575	0.000000	-7840.098575	0.000000	-7840.098575	0.000000	-7840.098575	0.000000	-7840.098575	0.000000	-7840.098575	0.000000	-7840.098575	0.000000
-7836.392307	0.000000	-7836.392307	0.000000	-7836.392307	0.000000	-7836.392307	0.000000	-7836.392307	0.000000	-7836.392307	0.000000	-7836.392307	0.000000	-7836.392307	0.000000
-7832.686039	0.000000	-7832.686039	0.000000	-7832.686039	0.000000	-7832.686039	0.000000	-7832.686039	0.000000	-7832.686039	0.000000	-7832.686039	0.000000	-7832.686039	0.000000
-7828.979772	0.000000	-7828.979772	0.000000	-7828.979772	0.000000	-7828.979772	0.000000	-7828.979772	0.000000	-7828.979772	0.000000	-7828.979772	0.000000	-7828.979772	0.000000
-7825.273504	0.000000	-7825.273504	0.000000	-7825.273504	0.000000	-7825.273504	0.000000	-7825.273504	0.000000	-7825.273504	0.000000	-7825.273504	0.000000	-7825.273504	0.000000
-7821.567236	0.000000	-7821.567236	0.000000	-7821.567236	0.000000	-7821.567236	0.000000	-7821.567236	0.000000	-7821.567236	0.000000	-7821.567236	0.000000	-7821.567236	0.000000
-7817.860968	0.000000	-7817.860968	0.000000	-7817.860968	0.000000	-7817.860968	0.000000	-7817.860968	0.000000	-7817.860968	0.000000	-7817.860968	0.000000	-7817.860968	0.000000
-7814.154701	0.000000	-7814.154701	0.000000	-7814.154701	0.000000	-7814.154701	0.000000	-7814.154701	0.000000	-7814.154701	0.000000	-7814.154701	0.000000	-7814.154701	0.000000
-7810.448433	0.000000	-7810.448433	0.000000	-7810.448433	0.000000	-7810.448433	0.000000	-7810.448433	0.000000	-7810.448433	0.000000	-7810.448433	0.000000	-7810.448433	0.000000
-7806.742165	0.000000	-7806.742165	0.000000	-7806.742165	0.000000	-7806.742165	0.000000	-7806.742165	0.000000	-7806.742165	0.000000	-7806.742165	0.000000	-7806.742165	0.000000
-7803.035897	0.000000	-7803.035897	0.000000	-7803.035897	0.000000	-7803.035897	0.000000	-7803.035897	0.000000	-7803.035897	0.000000	-7803.035897	0.000000	-7803.035897	0.000000
-7799.329630	0.000000	-7799.329630	0.000000	-7799.329630	0.000000	-7799.329630	0.000000	-7799.329630	0.000000	-7799.329630	0.000000	-7799.329630	0.000000	-7799.329630	0.000000
-7795.623362	0.000000	-7795.623362	0.000000	-7795.623362	0.000000	-7795.623362	0.000000	-7795.623362	0.000000	-7795.623362	0.000000	-7795.623362	0.000000	-7795.623362	0.000000
-7791.917094	0.000000	-7791.917094	0.000000	-7791.917094	0.000000	-7791.917094	0.000000	-7791.917094	0.000000	-7791.917094	0.000000	-7791.917094	0.000000	-7791.917094	0.000000
-7788.210827	0.000000	-7788.210827	0.000000	-7788.210827	0.000000	-7788.210827	0.000000	-7788.210827	0.000000	-7788.210827	0.000000	-7788.210827	0.000000	-7788.210827	0.000000
-7784.504559	0.000000	-7784.504559	0.000000	-7784.504559	0.000000	-7784.504559	0.000000	-7784.504559	0.000000	-7784.504559	0.000000	-7784.504559	0.000000	-7784.504559	0.000000
-7780.798291	0.000000	-7780.798291	0.000000	-7780.798291	0.000000	-7780.798291	0.000000	-7780.798291	0.000000	-7780.798291	0.000000	-7780.798291	0.000000	-7780.798291	0.000000
-7777.092023	0.000000	-7777.092023	0.000000	-7777.092023	0.000000	-7777.092023	0.000000	-7777.092023	0.000000	-7777.092023	0.000000	-7777.092023	0.000000	-7777.092023	0.000000
-7773.385756	0.000000	-7773.385756	0.000000	-7773.385756	0.000000	-7773.385756	0.000000	-7773.385756	0.000000	-7773.385756	0.000000	-7773.385756	0.000000	-7773.385756	0.000000
-7769.679488	0.000000	-7769.679488	0.000000	-7769.679488	0.000000	-7769.679488	0.000000	-7769.679488	0.000000	-7769.679488	0.000000	-7769.679488	0.000000	-7769.679488	0.000000
-7765.973220	0.000000	-7765.973220	0.000000	-7765.973220	0.000000	-7765.973220	0.000000	-7765.973220	0.000000	-7765.973220	0.000000	-7765.973220	0.000000	-7765.973220	0.000000
-7762.266952	0.000000	-7762.266952	0.000000	-7762.266952	0.000000	-7762.266952	0.000000	-7762.266952	0.000000	-7762.266952	0.000000	-7762.266952	0.000000	-7762.266952	0.000000
-7758.560685	0.000000	-7758.560685	0.000000	-7758.560685	0.000000	-7758.560685	0.000000	-7758.560685	0.000000	-7758.560685	0.000000	-7758.560685	0.000000	-7758.560685	0.000000
-7754.854417	0.000000	-7754.854417	0.000000	-7754.854417	0.000000	-7754.854417	0.000000	-7754.854417	0.000000	-7754.854417	0.000000	-7754.854417	0.000000	-7754.854417	0.000000
-7751.148149	0.000000	-7751.148149	0.000000	-7751.148149	0.000000	-7751.148149	0.000000	-7751.148149	0.000000	-7751.148149	0.000000	-7751.148149	0.000000	-7751.148149	0.000000
-7747.441882	0.000000	-7747.441882	0.000000	-7747.441882	0.000000	-7747.441882	0.000000	-7747.441882	0.000000	-7747.441882	0.000000	-7747.441882	0.000000	-7747.441882	0.000000
-7743.735614	0.000000	-7743.735614	0.000000	-7743.735614	0.000000	-7743.735614	0.000000	-7743.735614	0.000000	-7743.735614	0.000000	-7743.735614	0.000000	-7743.735614	0.000000
-7740.029346	0.000000	-7740.029346	0.000000	-7740.029346	0.000000	-7740.029346	0.000000	-7740.029346	0.000000	-7740.029346	0.000000	-7740.029346	0.000000	-7740.029346	0.000000
-7736.323078	0.000000	-7736.323078	0.000000	-7736.323078	0.000000	-7736.323078	0.000000	-7736.323078	0.000000	-7736.323078	0.000000	-7736.323078	0.000000	-7736.323078	0.000000
-7732.616811	0.000000	-7732.616811	0.000000	-7732.616811	0.000000	-7732.616811	0.000000	-7732.616811	0.000000	-7732.616811	0.000000	-7732.616811	0.000000	-7732.616811	0.000000
-7728.910543	0.000000	-7728.910543	0.000000	-7728.910543	0.000000	-7728.910543	0.000000	-7728.910543	0.000000	-7728.910543	0.000000	-7728.910543	0.000000	-7728.910543	0.000000
-7725.204275	0.000000	-7725.204275	0.000000	-7725.204275	0.000000	-7725.204275	0.000000	-7725.204275	0.000000	-7725.204275	0.000000	-7725.204275	0.000000	-7725.204275	0.000000
-7721.498008	0.000000	-7721.498008	0.000000	-7721.498008	0.000000	-7721.498008	0.000000	-7721.498008	0.000000	-7721.498008	0.000000	-7721.498008	0.000000	-7721.498008	0.000000
-7717.791740	0.000000	-7717.791740	0.000000	-7717.791740	0.000000	-7717.791740	0.000000	-7717.791740	0.000000	-7717.791740	0.000000	-7717.791740	0.000000	-7717.791740	0.000000
-7714.085472	0.000000	-7714.085472	0.000000	-7714.085472	0.000000	-7714.085472	0.000000	-7714.085472	0.000000	-7714.085472	0.000000	-7714.085472	0.000000	-7714.085472	0.000000
-7710.379204	0.000000	-7710.379204	0.000000	-7710.379204	0.000000	-7710.379204	0.000000	-7710.379204	0.000000	-7710.379204	0.000000	-7710.379204	0.000000	-7710.379204	0.000000
-7706.672937	0.000000	-7706.672937	0.000000	-7706.672937	0.000000	-7706.672937	0.000000	-7706.672937	0.000000	-7706.672937	0.000000	-7706.672937	0.000000	-7706.672937	0.000000
-7702.966669	0.000000	-7702.966669	0.000000	-7702.966669	0.000000	-7702.966669	0.000000	-7702.966669	0.000000	-7702.966669	0.000000	-7702.966669	0.000000	-7702.966669	0.000000
-7699.260401	0.000000	-7699.260401	0.000000	-7699.260401	0.000000	-7699.260401	0.000000	-7699.260401	0.000000	-7699.260401	0.000000	-7699.260401	0.000000	-7699.260401	0.000000
-7695.554133	0.000000	-7695.554133	0.000000	-7695.554133	0.000000	-7695.554133	0.000000	-7695.554133	0.000000	-7695.554133	0.000000	-7695.554133	0.000000	-7695.554133	0.000000
-7691.847866	0.000000	-7691.847866	0.000000	-7691.847866	0.000000	-7691.847866	0.000000	-7691.847866	0.000000	-7691.847866	0.000000	-7691.847866	0.000000	-7691.847866	0.000000
-7688.141598	0.000000	-7688.141598	0.000000	-7688.141598	0.000000	-7688.141598	0.000000	-7688.141598	0.000000	-7688.141598	0.000000	-7688.141598	0.000000	-7688.141598	0.000000
-7684.435330	0.000000	-7684.435330	0.000000	-7684.435330	0.000000	-7684.435330	0.000000	-7684.435330	0.000000	-7684.435330	0.000000	-7684.435330	0.000000	-7684.435330	0.000000
-7680.729063	0.000000	-7680.729063	0.000000	-7680.729063	0.000000	-7680.729063	0.000000	-7680.729063	0.000000	-7680.729063	0.000000	-7680.729063	0.000000	-7680.729063	0.000000
-7677.022795	0.000000	-7677.022795	0.000000	-7677.022795	0.000000	-7677.022795	0.000000	-7677.022795	0.000000	-7677.022795	0.000000	-7677.022795	0.000000	-7677.022795	0.000000
-7673.316527	0.000000	-7673.316527	0.000000	-7673.316527	0.000000	-7673.316527	0.000000	-7673.316527	0.000000	-7673.316527	0.000000	-7673.316527	0.000000	-7673.316527	0.000000
-7669.610259	0.000000	-7669.610259	0.000000	-7669.610259	0.000000	-7669.610259	0.000000	-7669.610259	0.000000	-7669.610259	0.000000	-7669.610259	0.000000	-7669.610259	0.000000
-7665.903992	0.000000	-7665.903992	0.000000	-7665.903992	0.000000	-7665.903992	0.000000	-7665.903992	0.000000	-7665.903992	0.000000	-7665.903992	0.000000	-7665.903992	0.000000
-7662.197724	0.000000	-7662.197724	0.000000	-7662.197724	0.000000	-7662.197724	0.000000	-7662.197724	0.000000	-7662.197724	0.000000	-7662.197724	0.000000	-7662.197724	0.000000
-7658.491456	0.000000	-7658.491456	0.000000	-7658.491456	0.000000	-7658.491456	0.000000	-7658.491456	0.000000	-7658.491456	0.000000	-7658.491456	0.000000	-7658.491456	0.000000
-7654.785188	0.000000	-7654.785188	0.000000	-7654.785188	0.000000	-7654.785188	0.000000	-7654.785188	0.000000	-7654.785188	0.000000	-7654.785188	0.000000	-7654.785188	0.000000
-7651.078921	0.000000	-7651.078921	0.000000	-7651.078921	0.000000	-7651.078921	0.000000	-7651.078921	0.000000	-7651.078921	0.000000	-7651.078921	0.000000	-7651.078921	0.000000
-7647.372653	0.000000	-7647.372653	0.000000	-7647.372653	0.000000	-7647.372653	0.000000	-7647.372653	0.000000	-7647.372653	0.000000	-7647.372653	0.000000	-7647.372653	0.000000
-7643.666385	0.000000	-7643.666385	0.000000	-7643.666385	0.000000	-7643.666385	0.000000	-7643.666385	0.000000	-7643.666385	0.000000	-7643.666385	0.000000	-7643.666385	0.000000
-7639.960118	0.000000	-7639.960118	0.000000	-7639.960118	0.000000	-7639.960118	0.000000	-7639.960118	0.000000	-7639.960118	0.000000	-7639.960118	0.000000	-7639.960118	0.000000
-7636.253850	0.000000	-7636.253850	0.000000	-7636.253850	0.000000	-7636.253850	0.000000	-7636.253850	0.000000	-7636.253850	0.000000	-7636.253850	0.000000	-7636.253850	0.000000
-7632.547582	0.000000	-7632.547582	0.000000	-7632.547582	0.000000	-7632.547582	0.000000	-7632.547582	0.000000	-7632.547582	0.000000	-7632.547582	0.000000	-7632.547582	0.000000
-7628.841314	0.000000	-7628.841314	0.000000	-7628.841314	0.000000	-7628.841314	0.000000	-7628.841314	0.000000	-7628.841314	0.000000	-7628.841314	0.000000	-7628.841314	0.000000
-7625.135047	0.000000	-7625.135047	0.000000	-7625.135047	0.000000	-7625.135047	0.000000	-7625.135047	0.000000	-7625.135047	0.000000	-7625.135047	0.000000	-7625.135047	0.000000
-7621.428779	0.000000	-7621.428779	0.000000	-7621.428779	0.000000	-7621.428779	0.000000	-7621.428779	0.000000	-7621.428779	0.000000	-7621.428779	0.000000	-7621.428779	0.000000
-7617.722511	0.000000	-7617.722511	0.000000	-7617.722511	0.000000	-7617.722511	0.000000	-7617.722511	0.000000	-7617.722511	0.000000	-7617.722511	0.000000	-7617.722511	0.000000
-7614.016243	0.000000	-7614.016243	0.000000	-7614.016243	0.000000	-7614.016243	0.000000	-7614.016243	0.000000	-7614.016243	0.000000	-7614.016243	0.000000	-7614.016243	0.000000
-7610.309976	0.000000	-7610.309976	0.000000	-7610.309976	0.000000	-7610.309976	0.000000	-7610.309976	0.000000	-7610.309976	0.000000	-7610.309976	0.000000	-7610.309976	0.000000
-7606.603708	0.000000	-7606.603708	0.000000	-7606.603708	0.000000	-7606.603708	0.000000	-7606.603708	0.000000	-7606.603708	0.000000	-7606.603708	0.000000	-7606.603708	0.000000
-7602.897440	0.000000	-7602.897440	0.000000	-7602.897440	0.000000	-7602.897440	0.000000	-7602.897440	0.000000	-7602.897440	0.000000	-7602.897440	0.000000	-7602.897440	0.000000
-7599.191173	0.000000	-7599.191173	0.000000	-7599.191173	0.000000	-7599.191173	0.000000	-7599.191173	0.000000	-7599.191173	0.000000	-7599.191173	0.000000	-7599.191173	0.000000
-7595.484905	0.000000	-7595.484905	0.000000	-7595.484905	0.000000	-7595.484905	0.000000	-7595.484905	0.000000	-7595.484905	0.000000	-7595.484905	0.000000	-7595.484905	0.000000
-7591.778637	0.000000	-7591.778637	0.000000	-7591.778637	0.000000	-7591.778637	0.000000	-7591.778637	0.000000	-7591.778637	0.000000	-7591.778637	0.000000	-7591.778637	0.000000
-7588.072369	0.000000	-7588.072369	0.000000	-7588.072369	0.000000	-7588.072369	0.000000	-7588.072369	0.000000	-7588.072369	0.000000	-7588.072369	0.000000	-7588.072369	0.000000
-7584.366102	0.000000	-7584.366102	0.000000	-7584.366102	0.000000	-7584.366102	0.000000	-7584.366102	0.000000	-7584.366102	0.000000	-7584.366102	0.000000	-7584.366102	0.000000
-7580.659834	0.000000	-7580.659834	0.000000	-7580.659834	0.000000	-7580.659834	0.000000	-7580.659834	0.000000	-7580.659834	0.000000	-7580.659834	0.000000	-7580.659834	0.000000
-7576.953566	0.000000	-7576.953566	0.000000	-7576.953566	0.000000	-7576.953566	0.000000	-7576.953566	0.000000	-7576.953566	0.000000	-7576.953566	0.000000	-7576.953566	0.000000
-7573.247299	0.000000	-7573.247299	0.000000	-7573.247299	0.000000	-7573.247299	0.000000	-7573.247299	0.000000	-7573.247299	0.000000	-7573.247299	0.000000	-7573.247299	0.000000
-7569.541031	0.000000	-7569.541031	0.000000	-7569.541031	0.000000	-7569.541031	0.000000	-7569.541031	0.000000	-7569.541031	0.000000	-7569.541031	0.000000	-7569.541031	0.000000
-7565.834763	0.000000	-7565.834763	0.000000	-7565.834763	0.000000	-7565.834763	0.000000	-7565.834763	0.000000	-7565.834763	0.000000	-7565.834763	0.000000	-7565.834763	0.000000
-7562.128495	0.000000	-7562.128495	0.000000	-7562.128495	0.000000	-7562.128495	0.000000	-7562.128495	0.000000	-7562.128495	0.000000	-7562.128495	0.000000	-7562.128495	0.000000
-7558.422228	0.000000	-7558.422228	0.000000	-7558.422228	0.000000	-7558.422228	0.000000	-7558.422228	0.000000	-7558.422228	0.000000	-7558.422228	0.000000	-7558.422228	0.000000
-7554.715960	0.000000	-7554.715960	0.000000	-7554.715960	0.000000	-7554.715960	0.000000	-7554.715960	0.000000	-7554.715960	0.000000	-7554.715960	0.000000	-7554.715960	0.000000
-7551.009692	0.000000	-7551.009692	0.000000	-7551.009692	0.000000	-7551.009692	0.000000	-7551.009692	0.000000	-7551.009692	0.000000	-7551.009692	0.000000	-7551.009692	0.000000
-7547.303424	0.000000	-7547.303424	0.000000	-7547.303424	0.000000	-7547.303424	0.000000	-7547.303424	0.000000	-7547.303424	0.000000	-7547.303424	0.000000	-7547.303424	0.000000
-7543.597157	0.000000	-7543.597157	0.000000	-7543.597157	0.000000	-7543.597157	0.000000	-7543.597157	0.000000	-7543.597157	0.000000	-7543.597157	0.000000	-7543.597157	0.000000
-7539.890889	0.000000	-7539.890889	0.000000	-7539.890889	0.000000	-7539.890889	0.000000	-7539.890889	0.000000	-7539.890889	0.000000	-7539.890889	0.000000	-7539.890889	0.000000
-7536.184621	0.000000	-7536.184621	0.000000	-7536.184621	0.000000	-7536.184621	0.000000	-7536.184621	0.000000	-7536.184621	0.000000	-7536.184621	0.000000	-7536.184621	0.000000
-7532.478354	0.000000	-7532.478354	0.000000	-7532.478354	0.000000	-7532.478354	0.000000	-7532.478354	0.000000	-7532.478354	0.000000	-7532.478354	0.000000	-7532.478354	0.000000
-7528.772086	0.000000	-7528.772086	0.000000	-7528.772086	0.000000	-7528.772086	0.000000	-7528.772086	0.000000	-7528.772086	0.000000	-7528.772086	0.000000	-7528.772086	0.000000
-7525.065818	0.000000	-7525.065818	0.000000	-7525.065818	0.000000	-7525.065818	0.000000	-7525.065818	0.000000	-7525.065818	0.000000	-7525.065818	0.000000	-7525.065818	0.000000
-7521.359550	0.000000	-7521.359550	0.000000	-7521.359550	0.000000	-7521.359550	0.000000	-7521.359550	0.000000	-7521.359550	0.000000	-7521.359550	0.000000	-7521.359550	0.000000
-7517.653283	0.000000	-7517.653283	0.000000	-7517.653283	0.000000	-7517.653283	0.000000	-7517.653283	0.000000	-7517.653283	0.000000	-7517.653283	0.000000	-7517.653283	0.000000
-7513.947015	0.000000	-7513.947015	0.000000	-7513.947015	0.000000	-7513.947015	0.000000	-7513.947015	0.000000	-7513.947015	0.000000	-7513.947015	0.000000	-7513.947015	0.000000
-7510.240747	0.000000	-7510.240747	0.000000	-7510.240747	0.000000	-7510.240747	0.000000	-7510.240747	0.000000	-7510.240747	0.000000	-7510.240747	0.000000	-7510.240747	0.000000
-7506.534479	0.000000	-7506.534479	0.000000	-7506.534479	0.000000	-7506.534479	0.000000	-7506.534479	0.000000	-7506.534479	0.000000	-7506.534479	0.000000	-7506.534479	0.000000
-7502.828212	0.000000	-7502.828212	0.000000	-7502.828212	0.000000	-7502.828212	0.000000	-7502.828212	0.000000	-7502.828212	0.000000	-7502.828212	0.000000	-7502.828212	0.000000
-7499.121944	0.000000	-7499.121944	0.000000	-7499.121944	0.000000	-7499.121944	0.000000	-7499.121944	0.000000	-7499.121944	0.000000	-7499.121944	0.000000	-7499.121944	0.000000
-7495.415676	0.000000	-7495.415676	0.000000	-7495.415676	0.000000	-7495.415676	0.000000	-7495.415676	0.000000	-7495.415676	0.000000	-7495.415676	0.000000	-7495.415676	0.000000
-7491.709409	0.000000	-7491.709409	0.000000	-7491.709409	0.000000	-7491.709409	0.000000	-7491.709409	0.000000	-7491.709409	0.000000	-7491.709409	0.000000	-7491.709409	0.000000
-7488.003141	0.000000	-7488.003141	0.000000	-7488.003141	0.000000	-7488.003141	0.000000	-7488.003141	0.000000	-7488.003141	0.000000	-7488.003141	0.000000	-7488.003141	0.000000
-7484.296873	0.000000	-7484.296873	0.000000	-7484.296873	0.000000	-7484.296873	0.000000	-7484.296873	0.000000	-7484.296873	0.000000	-7484.296873	0.000000	-7484.296873	0.000000
-7480.590605	0.000000	-7480.590605	0.000000	-7480.590605	0.000000	-7480.590605	0.000000	-7480.590605	0.000000	-7480.590605	0.000000	-7480.590605	0.000000	-7480.590605	0.000000
-7476.884338	0.000000	-7476.884338	0.000000	-7476.884338	0.000000	-7476.884338	0.000000	-7476.884338	0.000000	-7476.884338	0.000000	-7476.884338	0.000000	-7476.884338	0.000000
-7473.178070	0.000000	-7473.178070	0.000000	-7473.178070	0.000000	-7473.178070	0.000000	-7473.178070	0.000000	-7473.178070	0.000000	-7473.178070	0.000000	-7473.178070	0.000000
-7469.471802	0.000000	-7469.471802	0.000000	-7469.471802	0.000000	-7469.471802	0.000000	-7469.471802	0.000000	-7469.471802	0.000000	-7469.471802	0.000000	-7469.471802	0.000000
-7465.765535	0.000000	-7465.765535	0.000000	-7465.765535	0.000000	-7465.765535	0.000000	-7465.765535	0.000000	-7465.765535	0.000000	-7465.765535	0.000000	-7465.765535	0.000000
-7462.059267	0.000000	-7462.059267	0.000000	-7462.059267	0.000000	-7462.059267	0.000000	-7462.059267	0.000000	-7462.059267	0.000000	-7462.059267	0.000000	-7462.059267	0.000000
-7458.352999	0.000000	-7458.352999	0.000000	-7458.352999	0.000000	-7458.352999	0.000000	-7458.352999	0.000000	-7458.352999	0.000000	-7458.352999	0.000000	-7458.352999	0.000000
-7454.646731	0.000000	-7454.646731	0.000000	-7454.646731	0.000000	-7454.646731	0.000000	-7454.646731	0.000000	-7454.646731	0.000000	-7454.646731	0.000000	-7454.646731	0.000000
-7450.940464	0.000000	-7450.940464	0.000000	-7450.940464	0.000000	-7450.940464	0.000000	-7450.940464	0.000000	-7450.940464	0.000000	-7450.940464	0.000000	-7450.940464	0.000000
-7447.234196	0.000000	-7447.234196	0.000000	-7447.234196	0.000000	-7447.234196	0.000000	-7447.234196	0.000000	-7447.234196	0.000000	-7447.234196	0.000000	-7447.234196	0.000000
-7443.527928	0.000000	-7443.527928	0.000000	-7443.527928	0.000000	-7443.527928	0.000000	-7443.527928	0.000000	-7443.527928	0.000000	-7443.527928	0.000000	-7443.527928	0.000000
-7439.821660	0.000000	-7439.821660	0.000000	-7439.821660	0.000000	-7439.821660	0.000000	-7439.821660	0.000000	-7439.821660	0.000000	-7439.821660	0.000000	-7439.821660	0.000000
-7436.115393	0.000000	-7436.115393	0.000000	-7436.115393	0.000000	-7436.115393	0.000000	-7436.115393	0.000000	-7436.115393	0.000000	-7436.115393	0.000000	-7436.115393	0.000000
-7432.409125	0.000000	-7432.409125	0.000000	-7432.409125	0.000000	-7432.409125	0.000000	-7432.409125	0.000000	-7432.409125	0.000000	-7432.409125	0.000000	-7432.409125	0.000000
-7428.702857	0.000000	-7428.702857	0.000000	-7428.702857	0.000000	-7428.702857	0.000000	-7428.702857	0.000000	-7428.702857	0.000000	-7428.702857	0.000000	-7428.702857	0.000000
-7424.996590	0.000000	-7424.996590	0.000000	-7424.996590	0.000000	-7424.996590	0.000000	-7424.996590	0.000000	-7424.996590	0.000000	-7424.996590	0.000000	-7424.996590	0.000000
-7421.290322	0.000000	-7421.290322	0.000000	-7421.290322	0.000000	-7421.290322	0.000000	-7421.290322	0.000000	-7421.290322	0.000000	-7421.290322	0.000000	-7421.290322	0.000000
-7417.584054	0.000000	-7417.584054	0.000000	-7417.584054	0.000000	-7417.584054	0.000000	-7417.584054	0.000000	-7417.584054	0.000000	-7417.584054	0.000000	-7417.584054	0.000000
-7413.877786	0.000000	-7413.877786	0.000000	-7413.877786	0.000000	-7413.877786	0.000000	-7413.877786	0.000000	-7413.877786	0.000000	-7413.877786	0.000000	-7413.877786	0.000000
-7410.171519	0.000000	-7410.171519	0.000000	-7410.171519	0.000000	-7410.171519	0.000000	-7410.171519	0.000000	-7410.171519	0.000000	-7410.171519	0.000000	-7410.171519	0.000000
-7406.465251	0.000000	-7406.465251	0.000000	-7406.465251	0.000000	-7406.465251	0.000000	-7406.465251	0.000000	-7406.465251	0.000000	-7406.465251	0.000000	-7406.465251	0.000000
-7402.758983	0.000000	-7402.758983	0.000000	-7402.758983	0.000000	-7402.758983	0.000000	-7402.758983	0.000000	-7402.758983	0.000000	-7402.758983	0.000000	-7402.758983	0.000000
-7399.052715	0.000000	-7399.052715	0.000000	-7399.052715	0.000000	-7399.052715	0.000000	-7399.052715	0.000000	-7399.052715	0.000000	-7399.052715	0.000000	-7399.052715	0.000000
-7395.346448	0.000000	-7395.346448	0.000000	-7395.346448	0.000000	-7395.346448	0.000000	-7395.346448	0.000000	-7395.346448	0.000000	-7395.346448	0.000000	-7395.346448	0.000000
-7391.640180	0.000000	-7391.640180	0.000000	-7391.640180	0.000000	-7391.640180	0.000000	-7391.640180	0.000000	-7391.640180	0.000000	-7391.640180	0.000000	-7391.640180	0.000000
-7387.933912	0.000000	-7387.933912	0.000000	-7387.933912	0.000000	-7387.933912	0.000000	-7387.933912	0.000000	-7387.933912	0.000000	-7387.933912	0.000000	-7387.933912	0.000000
-7384.227645	0.000000	-7384.227645	0.000000	-7384.227645	0.000000	-7384.227645	0.000000	-7384.227645	0.000000	-7384.227645	0.000000	-7384.227645	0.000000	-7384.227645	0.000000
-7380.521377	0.000000	-7380.521377	0.000000	-7380.521377	0.000000	-7380.521377	0.000000	-7380.521377	0.000000	-7380.521377	0.000000	-7380.521377	0.000000	-7380.521377	0.000000
-7376.815109	0.000000	-7376.815109	0.000000	-7376.815109	0.000000	-7376.815109	0.000000	-7376.815109	0.000000	-7376.815109	0.000000	-7376.815109	0.000000	-7376.815109	0.000000
-7373.108841	0.000000	-7373.108841	0.000000	-7373.108841	0.000000	-7373.108841	0.000000	-7373.108841	0.000000	-7373.108841	0.000000	-7373.108841	0.000000	-7373.108841	0.000000
-7369.402574	0.000000	-7369.402574	0.000000	-7369.402574	0.000000	-7369.402574	0.000000	-7369.402574	0.000000	-7369.402574	0.000000	-7369.402574	0.000000	-7369.402574	0.000000
-7365.696306	0.000000	-7365.696306	0.000000	-7365.696306	0.000000	-7365.696306	0.000000	-7365.696306	0.000000	-7365.696306	0.000000	-7365.696306	0.000000	-7365.696306	0.000000
-7361.990038	0.000000	-7361.990038	0.000000	-7361.990038	0.000000	-7361.990038	0.000000	-7361.990038	0.000000	-7361.990038	0.000000	-7361.990038	0.000000	-7361.990038	0.000000
-7358.283771	0.000000	-7358.283771	0.000000	-7358.283771	0.000000	-7358.283771	0.000000	-7358.283771	0.000000	-7358.283771	0.000000	-7358.283771	0.000000	-7358.283771	0.000000
-7354.577503	0.000000	-7354.577503	0.000000	-7354.577503	0.000000	-7354.577503	0.000000	-7354.577503	0.000000	-7354.577503	0.000000	-7354.577503	0.000000	-7354.577503	0.000000
-7350.871235	0.000000	-7350.871235	0.000000	-7350.871235	0.000000	-7350.871235	0.000000	-7350.871235	0.000000	-7350.871235	0.000000	-7350.871235	0.000000	-7350.871235	0.000000
-7347.164967	0.000000	-7347.164967	0.000000	-7347.164967	0.000000	-7347.164967	0.000000	-7347.164967	0.000000	-7347.164967	0.000000	-7347.164967	0.000000	-7347.164967	0.000000
-7343.458700	0.000000	-7343.458700	0.000000	-7343.458700	0.000000	-7343.458700	0.000000	-7343.458700	0.000000	-7343.458700	0.000000	-7343.458700	0.000000	-7343.458700	0.000000
-7339.752432	0.000000	-7339.752432	0.000000	-7339.752432	0.000000	-7339.752432	0.000000	-7339.752432	0.000000	-7339.752432	0.000000	-7339.752432	0.000000	-7339.752432	0.000000
-7336.046164	0.000000	-7336.046164	0.000000	-7336.046164	0.000000	-7336.046164	0.000000	-7336.046164	0.000000	-7336.046164	0.000000	-7336.046164	0.000000	-7336.046164	0.000000
-7332.339896	0.000000	-7332.339896	0.000000	-7332.339896	0.000000	-7332.339896	0.000000	-7332.339896	0.000000	-7332.339896	0.000000	-7332.339896	0.000000	-7332.339896	0.000000
-7328.633629	0.000000	-7328.633629	0.000000	-7328.633629	0.000000	-7328.633629	0.000000	-7328.633629	0.000000	-7328.633629	0.000000	-7328.633629	0.000000	-7328.633629	0.000000
-7324.927361	0.000000	-7324.927361	0.000000	-7324.927361	0.000000	-7324.927361	0.000000	-7324.927361	0.000000	-7324.927361	0.000000	-7324.927361	0.000000	-7324.927361	0.000000
-7321.221093	0.000000	-7321.221093	0.000000	-7321.221093	0.000000	-7321.221093	0.000000	-7321.221093	0.000000	-7321.221093	0.000000	-7321.221093	0.000000	-7321.221093	0.000000
-7317.514826	0.000000	-7317.514826	0.000000	-7317.514826	0.000000	-7317.514826	0.000000	-7317.514826	0.000000	-7317.514826	0.000000	-7317.514826	0.000000	-7317.514826	0.000000
-7313.808558	0.000000	-7313.808558	0.000000	-7313.808558	0.000000	-7313.808558	0.000000	-7313.808558	0.000000	-7313.808558	0.000000	-7313.808558	0.000000	-7313.808558	0.000000
-7310.102290	0.000000	-7310.102290	0.000000	-7310.102290	0.000000	-7310.102290	0.000000	-7310.102290	0.000000	-7310.102290	0.000000	-7310.102290	0.000000	-7310.102290	0.000000
-7306.396022	0.000000	-7306.396022	0.000000	-7306.396022	0.000000	-7306.396022	0.000000	-7306.396022	0.000000	-7306.396022	0.000000	-7306.396022	0.000000	-7306.396022	0.000000
-7302.689755	0.000000	-7302.689755	0.000000	-7302.689755	0.000000	-7302.689755	0.000000	-7302.689755	0.000000	-7302.689755	0.000000	-7302.689755	0.000000	-7302.689755	0.000000
-7298.983487	0.000000	-7298.983487	0.000000	-7298.983487	0.000000	-7298.983487	0.000000	-7298.983487	0.000000	-7298.983487	0.000000	-7298.983487	0.000000	-7298.983487	0.000000
-7295.277219	0.000000	-7295.277219	0.000000	-7295.277219	0.000000	-7295.277219	0.000000	-7295.277219	0.000000	-7295.277219	0.000000	-7295.277219	0.000000	-7295.277219	0.000000
-7291.570951	0.000000	-7291.570951	0.000000	-7291.570951	0.000000	-7291.570951	0.000000	-7291.570951	0.000000	-7291.570951	0.000000	-7291.570951	0.000000	-7291.570951	0.000000
-7287.864684	0.000000	-7287.864684	0.000000	-7287.864684	0.000000	-7287.864684	0.000000	-7287.864684	0.000000	-7287.864684	0.000000	-7287.864684	0.000000	-7287.864684	0.000000
-7284.158416	0.000000	-7284.158416	0.000000	-7284.158416	0.000000	-7284.158416	0.000000	-7284.158416	0.000000	-7284.158416	0.000000	-7284.158416	0.000000	-7284.158416	0.000000
-7280.452148	0.000000	-7280.452148	0.000000	-7280.452148	0.000000	-7280.452148	0.000000	-7280.452148	0.000000	-7280.452148	0.000000	-7280.452148	0.000000	-7280.452148	0.000000
-7276.745881	0.000000	-7276.745881	0.000000	-7276.745881	0.000000	-7276.745881	0.000000	-7276.745881	0.000000	-7276.745881	0.000000	-7276.745881	0.000000	-7276.745881	0.000000
-7273.039613	0.000000	-7273.039613	0.000000	-7273.039613	0.000000	-7273.039613	0.000000	-7273.039613	0.000000	-7273.039613	0.000000	-7273.039613	0.000000	-7273.039613	0.000000
-7269.333345	0.000000	-7269.333345	0.000000	-7269.333345	0.000000	-7269.333345	0.000000	-7269.333345	0.000000	-7269.333345	0.000000	-7269.333345	0.000000	-7269.333345	0.000000
-7265.627077	0.000000	-7265.627077	0.000000	-7265.627077	0.000000	-7265.627077	0.000000	-7265.627077	0.000000	-7265.627077	0.000000	-7265.627077	0.000000	-7265.627077	0.000000
-7261.920810	0.000000	-7261.920810	0.000000	-7261.920810	0.000000	-7261.920810	0.000000	-7261.920810	0.000000	-7261.920810	0.000000	-7261.920810	0.000000	-7261.920810	0.000000
-7258.214542	0.000000	-7258.214542	0.000000	-7258.214542	0.000000	-7258.214542	0.000000	-7258.214542	0.000000	-7258.214542	0.000000	-7258.214542	0.000000	-7258.214542	0.000000
-7254.508274	0.000000	-7254.508274	0.000000	-7254.508274	0.000000	-7254.508274	0.000000	-7254.508274	0.000000	-7254.508274	0.000000	-7254.508274	0.000000	-7254.508274	0.000000
-7250.802007	0.000000	-7250.802007	0.000000	-7250.802007	0.000000	-7250.802007	0.000000	-7250.802007	0.000000	-7250.802007	0.000000	-7250.802007	0.000000	-7250.802007	0.000000
-7247.095739	0.000000	-7247.095739	0.000000	-7247.095739	0.000000	-7247.095739	0.000000	-7247.095739	0.000000	-7247.095739	0.000000	-7247.095739	0.000000	-7247.095739	0.000000
-7243.389471	0.000000	-7243.389471	0.000000	-7243.389471	0.000000	-7243.389471	0.000000	-7243.389471	0.000000	-7243.389471	0.000000	-7243.389471	0.000000	-7243.389471	0.000000
-7239.683203	0.000000	-7239.683203	0.000000	-7239.683203	0.000000	-7239.683203	0.000000	-7239.683203	0.000000	-7239.683203	0.000000	-7239.683203	0.000000	-7239.683203	0.000000
-7235.976936	0.000000	-7235.976936	0.000000	-7235.976936	0.000000	-7235.976936	0.000000	-7235.976936	0.000000	-7235.976936	0.000000	-7235.976936	0.000000	-7235.976936	0.000000
-7232.270668	0.000000	-7232.270668	0.000000	-7232.270668	0.000000	-7232.270668	0.000000	-7232.270668	0.000000	-7232.270668	0.000000	-7232.270668	0.000000	-7232.270668	0.000000
-7228.564400	0.000000	-7228.564400	0.000000	-7228.564400	0.000000	-7228.564400	0.000000	-7228.564400	0.000000	-7228.564400	0.000000	-7228.564400	0.000000	-7228.564400	0.000000
-7224.858132	0.000000	-7224.858132	0.000000	-7224.858132	0.000000	-7224.858132	0.000000	-7224.858132	0.000000	-7224.858132	0.000000	-7224.858132	0.000000	-7224.858132	0.000000
-7221.151865	0.000000	-7221.151865	0.000000	-7221.151865	0.000000	-7221.151865	0.000000	-7221.151865	0.000000	-7221.151865	0.000000	-7221.151865	0.000000	-7221.151865	0.000000
-7217.445597	0.000000	-7217.445597	0.000000	-7217.445597	0.000000	-7217.445597	0.000000	-7217.445597	0.000000	-7217.445597	0.000000	-7217.445597	0.000000	-7217.445597	0.000000
-7213.739329	0.000000	-7213.739329	0.000000	-7213.739329	0.000000	-7213.739329	0.000000	-7213.739329	0.000000	-7213.739329	0.000000	-7213.739329	0.000000	-7213.739329	0.000000
-7210.033062	0.000000	-7210.033062	0.000000	-7210.033062	0.000000	-7210.033062	0.000000	-7210.033062	0.000000	-7210.033062	0.000000	-7210.033062	0.000000	-7210.033062	0.000000
-7206.326794	0.000000	-7206.326794	0.000000	-7206.326794	0.000000	-7206.326794	0.000000	-7206.326794	0.000000	-7206.326794	0.000000	-7206.326794	0.000000	-7206.326794	0.000000
-7202.620526	0.000000	-7202.620526	0.000000	-7202.620526	0.000000	-7202.620526	0.000000	-7202.620526	0.000000	-7202.620526	0.000000	-7202.620526	0.000000	-7202.620526	0.000000
-7198.914258	0.000000	-7198.914258	0.000000	-7198.914258	0.000000	-7198.914258	0.000000	-7198.914258	0.000000	-7198.914258	0.000000	-7198.914258	0.000000	-7198.914258	0.000000
-7195.207991	0.000000	-7195.207991	0.000000	-7195.207991	0.000000	-7195.207991	0.000000	-7195.207991	0.000000	-7195.207991	0.000000	-7195.207991	0.000000	-7195.207991	0.000000
-7191.501723	0.000000	-7191.501723	0.000000	-7191.501723	0.000000	-7191.501723	0.000000	-7191.501723	0.000000	-7191.501723	0.000000	-7191.501723	0.000000	-7191.501723	0.000000
-7187.795455	0.000000	-7187.795455	0.000000	-7187.795455	0.000000	-7187.795455	0.000000	-7187.795455	0.000000	-7187.795455	0.000000	-7187.795455	0.000000	-7187.795455	0.000000
-7184.089187	0.000000	-7184.089187	0.000000	-7184.089187	0.000000	-7184.089187	0.000000	-7184.089187	0.000000	-7184.089187	0.000000	-7184.089187	0.000000	-7184.089187	0.000000
-7180.382920	0.000000	-7180.382920	0.000000	-7180.382920	0.000000	-7180.382920	0.000000	-7180.382920	0.000000	-7180.382920	0.000000	-7180.382920	0.000000	-7180.382920	0.000000
-7176.676652	0.000000	-7176.676652	0.000000	-7176.676652	0.000000	-7176.676652	0.000000	-7176.676652	0.000000	-7176.676652	0.000000	-7176.676652	0.000000	-7176.676652	0.000000
-7172.970384	0.000000	-7172.970384	0.000000	-7172.970384	0.000000	-7172.970384	0.000000	-7172.970384	0.000000	-7172.970384	0.000000	-7172.970384	0.000000	-7172.970384	0.000000
-7169.264117	0.000000	-7169.264117	0.000000	-7169.264117	0.000000	-7169.264117	0.000000	-7169.264117	0.000000	-7169.264117	0.000000	-7169.264117	0.000000	-7169.264117	0.000000
-7165.557849	0.000000	-7165.557849	0.000000	-7165.557849	0.000000	-7165.557849	0.000000	-7165.557849	0.000000	-7165.557849	0.000000	-7165.557849	0.000000	-7165.557849	0.000000
-7161.851581	0.000000	-7161.851581	0.000000	-7161.851581	0.000000	-7161.851581	0.000000	-7161.851581	0.000000	-7161.851581	0.000000	-7161.851581	0.000000	-7161.851581	0.000000
-7158.145313	0.000000	-7158.145313	0.000000	-7158.145313	0.000000	-7158.145313	0.000000	-7158.145313	0.000000	-7158.145313	0.000000	-7158.145313	0.000000	-7158.145313	0.000000
-7154.439046	0.000000	-7154.439046	0.000000	-7154.439046	0.000000	-7154.439046	0.000000	-7154.439046	0.000000	-7154.439046	0.000000	-7154.439046	0.000000	-7154.439046	0.000000
-7150.732778	0.000000	-7150.732778	0.000000	-7150.732778	0.000000	-7150.732778	0.000000	-7150.732778	0.000000	-7150.732778	0.000000	-7150.732778	0.000000	-7150.732778	0.000000
-7147.026510	0.000000	-7147.026510	0.000000	-7147.026510	0.000000	-7147.026510	0.000000	-7147.026510	0.000000	-7147.026510	0.000000	-7147.026510	0.000000	-7147.026510	0.000000
-7143.320242	0.000000	-7143.320242	0.000000	-7143.320242	0.000000	-7143.320242	0.000000	-7143.320242	0.000000	-7143.320242	0.000000	-7143.320242	0.000000	-7143.320242	0.000000
-7139.613975	0.000000	-7139.613975	0.000000	-7139.613975	0.000000	-7139.613975	0.000000	-7139.613975	0.000000	-7139.613975	0.000000	-7139.613975	0.000000	-7139.613975	0.000000
-7135.907707	0.000000	-7135.907707	0.000000	-7135.907707	0.000000	-7135.907707	0.000000	-7135.907707	0.000000	-7135.907707	0.000000	-7135.907707	0.000000	-7135.907707	0.000000
-7132.201439	0.000000	-7132.201439	0.000000	-7132.201439	0.000000	-7132.201439	0.000000	-7132.201439	0.000000	-7132.201439	0.000000	-7132.201439	0.000000	-7132.201439	0.000000
-7128.495172	0.000000	-7128.495172	0.000000	-7128.495172	0.000000	-7128.495172	0.000000	-7128.495172	0.000000	-7128.495172	0.000000	-7128.495172	0.000000	-7128.495172	0.000000
-7124.788904	0.000000	-7124.788904	0.000000	-7124.788904	0.000000	-7124.788904	0.000000	-7124.788904	0.000000	-7124.788904	0.000000	-7124.788904	0.000000	-7124.788904	0.000000
-7121.082636	0.000000	-7121.082636	0.000000	-7121.082636	0.000000	-7121.082636	0.000000	-7121.082636	0.000000	-7121.082636	0.000000	-7121.082636	0.000000	-7121.082636	0.000000
-7117.376368	0.000000	-7117.376368	0.000000	-7117.376368	0.000000	-7117.376368	0.000000	-7117.376368	0.000000	-7117.376368	0.000000	-7117.376368	0.000000	-7117.376368	0.000000
-7113.670101	0.000000	-7113.670101	0.000000	-7113.670101	0.000000	-7113.670101	0.000000	-7113.670101	0.000000	-7113.670101	0.000000	-7113.670101	0.000000	-7113.670101	0.000000
-7109.963833	0.000000	-7109.963833	0.000000	-7109.963833	0.000000	-7109.963833	0.000000	-7109.963833	0.000000	-7109.963833	0.000000	-7109.963833	0.000000	-7109.963833	0.000000
-7106.257565	0.000000	-7106.257565	0.000000	-7106.257565	0.000000	-7106.257565	0.000000	-7106.257565	0.000000	-7106.257565	0.000000	-7106.257565	0.000000	-7106.257565	0.000000
-7102.551298	0.000000	-7102.551298	0.000000	-7102.551298	0.000000	-7102.551298	0.000000	-7102.551298	0.000000	-7102.551298	0.000000	-7102.551298	0.000000	-7102.551298	0.000000
-7098.845030	0.000000	-7098.845030	0.000000	-7098.845030	0.000000	-7098.845030	0.000000	-7098.845030	0.000000	-7098.845030	0.000000	-7098.845030	0.000000	-7098.845030	0.000000
-7095.138762	0.000000	-7095.138762	0.000000	-7095.138762	0.000000	-7095.138762	0.000000	-7095.138762	0.000000	-7095.138762	0.000000	-7095.138762	0.000000	-7095.138762	0.000000
-7091.432494	0.000000	-7091.432494	0.000000	-7091.432494	0.000000	-7091.432494	0.000000	-7091.432494	0.000000	-7091.432494	0.000000	-7091.432494	0.000000	-7091.432494	0.000000
-7087.726227	0.000000	-7087.726227	0.000000	-7087.726227	0.000000	-7087.726227	0.000000	-7087.726227	0.000000	-7087.726227	0.000000	-7087.726227	0.000000	-7087.726227	0.000000
-7084.019959	0.000000	-7084.019959	0.000000	-7084.019959	0.000000	-7084.019959	0.000000	-7084.019959	0.000000	-7084.019959	0.000000	-7084.019959	0.000000	-7084.019959	0.000000
-7080.313691	0.000000	-7080.313691	0.000000	-7080.313691	0.000000	-7080.313691	0.000000	-7080.313691	0.000000	-7080.313691	0.000000	-7080.313691	0.000000	-7080.313691	0.000000
-7076.607423	0.000000	-7076.607423	0.000000	-7076.607423	0.000000	-7076.607423	0.000000	-7076.607423	0.000000	-7076.607423	0.000000	-7076.607423	0.000000	-7076.607423	0.000000
-7072.901156	0.000000	-7072.901156	0.000000	-7072.901156	0.000000	-7072.901156	0.000000	-7072.901156	0.000000	-7072.901156	0.000000	-7072.901156	0.000000	-7072.901156	0.000000
-7069.194888	0.000000	-7069.194888	0.000000	-7069.194888	0.000000	-7069.194888	0.000000	-7069.194888	0.000000	-7069.194888	0.000000	-7069.194888	0.000000	-7069.194888	0.000000
-7065.488620	0.000000	-7065.488620	0.000000	-7065.488620	0.000000	-7065.488620	0.000000	-7065.488620	0.000000	-7065.488620	0.000000	-7065.488620	0.000000	-7065.488620	0.000000
-7061.782353	0.000000	-7061.782353	0.000000	-7061.782353	0.000000	-7061.782353	0.000000	-7061.782353	0.000000	-7061.782353	0.000000	-7061.782353	0.000000	-7061.782353	0.000000
-7058.076085	0.000000	-7058.076085	0.000000	-7058.076085	0.000000	-7058.076085	0.000000	-7058.076085	0.000000	-7058.076085	0.000000	-7058.076085	0.000000	-7058.076085	0.000000
-7054.369817	0.000000	-7054.369817	0.000000	-7054.369817	0.000000	-7054.369817	0.000000	-7054.369817	0.000000	-7054.369817	0.000000	-7054.369817	0.000000	-7054.369817	0.000000
-7050.663549	0.000000	-7050.663549	0.000000	-7050.663549	0.000000	-7050.663549	0.000000	-7050.663549	0.000000	-7050.663549	0.000000	-7050.663549	0.000000	-7050.663549	0.000000
-7046.957282	0.000000	-7046.957282	0.000000	-7046.957282	0.000000	-7046.957282	0.000000	-7046.957282	0.000000	-7046.957282	0.000000	-7046.957282	0.000000	-7046.957282	0.000000
-7043.251014	0.000000	-7043.251014	0.000000	-7043.251014	0.000000	-7043.251014	0.000000	-7043.251014	0.000000	-7043.251014	0.000000	-7043.251014	0.000000	-7043.251014	0.000000
-7039.544746	0.000000	-7039.544746	0.000000	-7039.544746	0.000000	-7039.544746	0.000000	-7039.544746	0.000000	-7039.544746	0.000000	-7039.544746	0.000000	-7039.544746	0.000000
-7035.838478	0.000000	-7035.838478	0.000000	-7035.838478	0.000000	-7035.838478	0.000000	-7035.838478	0.000000	-7035.838478	0.000000	-7035.838478	0.000000	-7035.838478	0.000000
-7032.132211	0.000000	-7032.132211	0.000000	-7032.132211	0.000000	-7032.132211	0.000000	-7032.132211	0.000000	-7032.132211	0.000000	-7032.132211	0.000000	-7032.132211	0.000000
-7028.425943	0.000000	-7028.425943	0.000000	-7028.425943	0.000000	-7028.425943	0.000000	-7028.425943	0.000000	-7028.425943	0.000000	-7028.425943	0.000000	-7028.425943	0.000000
-7024.719675	0.000000	-7024.719675	0.000000	-7024.719675	0.000000	-7024.719675	0.000000	-7024.719675	0.000000	-7024.719675	0.000000	-7024.719675	0.000000	-7024.719675	0.000000
-7021.013408	0.000000	-7021.013408	0.000000	-7021.013408	0.000000	-7021.013408	0.000000	-7021.013408	0.000000	-7021.013408	0.000000	-7021.013408	0.000000	-7021.013408	0.000000
-7017.307140	0.000000	-7017.307140	0.000000	-7017.307140	0.000000	-7017.307140	0.000000	-7017.307140	0.000000	-7017.307140	0.000000	-7017.307140	0.000000	-7017.307140	0.000000
-7013.600872	0.000000	-7013.600872	0.000000	-7013.600872	0.000000	-7013.600872	0.000000	-7013.600872	0.000000	-7013.600872	0.000000	-7013.600872	0.000000	-7013.600872	0.000000
-7009.894604	0.000000	-7009.894604	0.000000	-7009.894604	0.000000	-7009.894604	0.000000	-7009.894604	0.000000	-7009.894604	0.000000	-7009.894604	0.000000	-7009.894604	0.000000
-7006.188337	0.000000	-7006.188337	0.000000	-7006.188337	0.000000	-7006.188337	0.000000	-7006.188337	0.000000	-7006.188337	0.000000	-7006.188337	0.000000	-7006.188337	0.000000
-7002.482069	0.000000	-7002.482069	0.000000	-7002.482069	0.000000	-7002.482069	0.000000	-7002.482069	0.000000	-7002.482069	0.000000	-7002.482069	0.000000	-7002.482069	0.000000
-6998.775801	0.000000	-6998.775801	0.000000	-6998.775801	0.000000	-6998.775801	0.000000	-6998.775801	0.000000	-6998.775801	0.000000	-6998.775801	0.000000	-6998.775801	0.000000
-6995.069534	0.000000	-6995.069534	0.000000	-6995.069534	0.000000	-6995.069534	0.000000	-6995.069534	0.000000	-6995.069534	0.000000	-6995.069534	0.000000	-6995.069534	0.000000
-6991.363266	0.000000	-6991.363266	0.000000	-6991.363266	0.000000	-6991.363266	0.000000	-6991.363266	0.000000	-6991.363266	0.000000	-6991.363266	0.000000	-6991.363266	0.000000
-6987.656998	0.000000	-6987.656998	0.000000	-6987.656998	0.000000	-6987.656998	0.000000	-6987.656998	0.000000	-6987.656998	0.000000	-6987.656998	0.000000	-6987.656998	0.000000
-6983.950730	0.000000	-6983.950730	0.000000	-6983.950730	0.000000	-6983.950730	0.000000	-6983.950730	0.000000	-6983.950730	0.000000	-6983.950730	0.000000	-6983.950730	0.000000
-6980.244463	0.000000	-6980.244463	0.000000	-6980.244463	0.000000	-6980.244463	0.000000	-6980.244463	0.000000	-6980.244463	0.000000	-6980.244463	0.000000	-6980.244463	0.000000
-6976.538195	0.000000	-6976.538195	0.000000	-6976.538195	0.000000	-6976.538195	0.000000	-6976.538195	0.000000	-6976.538195	0.000000	-6976.538195	0.000000	-6976.538195	0.000000
-6972.831927	0.000000	-6972.831927	0.000000	-6972.831927	0.000000	-6972.831927	0.000000	-6972.831927	0.000000	-6972.831927	0.000000	-6972.831927	0.000000	-6972.831927	0.000000
-6969.125659	0.000000	-6969.125659	0.000000	-6969.125659	0.000000	-6969.125659	0.000000	-6969.125659	0.000000	-6969.125659	0.000000	-6969.125659	0.000000	-6969.125659	0.000000
-6965.419392	0.000000	-6965.419392	0.000000	-6965.419392	0.000000	-6965.419392	0.000000	-6965.419392	0.000000	-6965.419392	0.000000	-6965.419392	0.000000	-6965.419392	0.000000
-6961.713124	0.000000	-6961.713124	0.000000	-6961.713124	0.000000	-6961.713124	0.000000	-6961.713124	0.000000	-6961.713124	0.000000	-6961.713124	0.000000	-6961.713124	0.000000
-6958.006856	0.000000	-6958.006856	0.000000	-6958.006856	0.000000	-6958.006856	0.000000	-6958.006856	0.000000	-6958.006856	0.000000	-6958.006856	0.000000	-6958.006856	0.000000
-6954.300589	0.000000	-6954.300589	0.000000	-6954.300589	0.000000	-6954.300589	0.000000	-6954.300589	0.000000	-6954.300589	0.000000	-6954.300589	0.000000	-6954.300589	0.000000
-6950.594321	0.000000	-6950.594321	0.000000	-6950.594321	0.000000	-6950.594321	0.000000	-6950.594321	0.000000	-6950.594321	0.000000	-6950.594321	0.000000	-6950.594321	0.000000
-6946.888053	0.000000	-6946.888053	0.000000	-6946.888053	0.000000	-6946.888053	0.000000	-6946.888053	0.000000	-6946.888053	0.000000	-6946.888053	0.000000	-6946.888053	0.000000
-6943.181785	0.000000	-6943.181785	0.000000	-6943.181785	0.000000	-6943.181785	0.000000	-6943.181785	0.000000	-6943.181785	0.000000	-6943.181785	0.000000	-6943.181785	0.000000
-6939.475518	0.000000	-6939.475518	0.000000	-6939.475518	0.000000	-6939.475518	0.000000	-6939.475518	0.000000	-6939.475518	0.000000	-6939.475518	0.000000	-6939.475518	0.000000
-6935.769250	0.000000	-6935.769250	0.000000	-6935.769250	0.000000	-6935.769250	0.000000	-6935.769250	0.000000	-6935.769250	0.000000	-6935.769250	0.000000	-6935.769250	0.000000
-6932.062982	0.000000	-6932.062982	0.000000	-6932.062982	0.000000	-6932.062982	0.000000	-6932.062982	0.000000	-6932.062982	0.000000	-6932.062982	0.000000	-6932.062982	0.000000
-6928.356714	0.000000	-6928.356714	0.000000	-6928.356714	0.000000	-6928.356714	0.000000	-6928.356714	0.000000	-6928.356714	0.000000	-6928.356714	0.000000	-6928.356714	0.000000
-6924.650447	0.000000	-6924.650447	0.000000	-6924.650447	0.000000	-6924.650447	0.000000	-6924.650447	0.000000	-6924.650447	0.000000	-6924.650447	0.000000	-6924.650447	0.000000
-6920.944179	0.000000	-6920.944179	0.000000	-6920.944179	0.000000	-6920.944179	0.000000	-6920.944179	0.000000	-6920.944179	0.000000	-6920.944179	0.000000	-6920.944179	0.000000
-6917.237911	0.000000	-6917.237911	0.000000	-6917.237911	0.000000	-6917.237911	0.000000	-6917.237911	0.000000	-6917.237911	0.000000	-6917.237911	0.000000	-6917.237911	0.000000
-6913.531644	0.000000	-6913.531644	0.000000	-6913.531644	0.000000	-6913.531644	0.000000	-6913.531644	0.000000	-6913.531644	0.000000	-6913.531644	0.000000	-6913.531644	0.000000
-6909.825376	0.000000	-6909.825376	0.000000	-6909.825376	0.000000	-6909.825376	0.000000	-6909.825376	0.000000	-6909.825376	0.000000	-6909.825376	0.000000	-6909.825376	0.000000
-6906.119108	0.000000	-6906.119108	0.000000	-6906.119108	0.000000	-6906.119108	0.000000	-6906.119108	0.000000	-6906.119108	0.000000	-6906.119108	0.000000	-6906.119108	0.000000
-6902.412840	0.000000	-6902.412840	0.000000	-6902.412840	0.000000	-6902.412840	0.000000	-6902.412840	0.000000	-6902.412840	0.000000	-6902.412840	0.000000	-6902.412840	0.000000
-6898.706573	0.000000	-6898.706573	0.000000	-6898.706573	0.000000	-6898.706573	0.000000	-6898.706573	0.000000	-6898.706573	0.000000	-6898.706573	0.000000	-6898.706573	0.000000
-6895.000305	0.000000	-6895.000305	0.000000	-6895.000305	0.000000	-6895.000305	0.000000	-6895.000305	0.000000	-6895.000305	0.000000	-6895.000305	0.000000	-6895.000305	0.000000
-6891.294037	0.000000	-6891.294037	0.000000	-6891.294037	0.000000	-6891.294037	0.000000	-6891.294037	0.000000	-6891.294037	0.000000	-6891.294037	0.000000	-6891.294037	0.000000
-6887.587770	0.000000	-6887.587770	0.000000	-6887.587770	0.000000	-6887.587770	0.000000	-6887.587770	0.000000	-6887.587770	0.000000	-6887.587770	0.000000	-6887.587770	0.000000
-6883.881502	0.000000	-6883.881502	0.000000	-6883.881502	0.000000	-6883.881502	0.000000	-6883.881502	0.000000	-6883.881502	0.000000	-6883.881502	0.000000	-6883.881502	0.000000
-6880.175234	0.000000	-6880.175234	0.000000	-6880.175234	0.000000	-6880.175234	0.000000	-6880.175234	0.000000	-6880.175234	0.000000	-6880.175234	0.000000	-6880.175234	0.000000
-6876.468966	0.000000	-6876.468966	0.000000	-6876.468966	0.000000	-6876.468966	0.000000	-6876.468966	0.000000	-6876.468966	0.000000	-6876.468966	0.000000	-6876.468966	0.000000
-6872.762699	0.000000	-6872.762699	0.000000	-6872.762699	0.000000	-6872.762699	0.000000	-6872.762699	0.000000	-6872.762699	0.000000	-6872.762699	0.000000	-6872.762699	0.000000
-6869.056431	0.000000	-6869.056431	0.000000	-6869.056431	0.000000	-6869.056431	0.000000	-6869.056431	0.000000	-6869.056431	0.000000	-6869.056431	0.000000	-6869.056431	0.000000
-6865.350163	0.000000	-6865.350163	0.000000	-6865.350163	0.000000	-6865.350163	0.000000	-6865.350163	0.000000	-6865.350163	0.000000	-6865.350163	0.000000	-6865.350163	0.000000
-6861.643895	0.000000	-6861.643895	0.000000	-6861.643895	0.000000	-6861.643895	0.000000	-6861.643895	0.000000	-6861.643895	0.000000	-6861.643895	0.000000	-6861.643895	0.000000
-6857.937628	0.000000	-6857.937628	0.000000	-6857.937628	0.000000	-6857.937628	0.000000	-6857.937628	0.000000	-6857.937628	0.000000	-6857.937628	0.000000	-6857.937628	0.000000
-6854.231360	0.000000	-6854.231360	0.000000	-6854.231360	0.000000	-6854.231360	0.000000	-6854.231360	0.000000	-6854.231360	0.000000	-6854.231360	0.000000	-6854.231360	0.000000
-6850.525092	0.000000	-6850.525092	0.000000	-6850.525092	0.000000	-6850.525092	0.000000	-6850.525092	0.000000	-6850.525092	0.000000	-6850.525092	0.000000	-6850.525092	0.000000
-6846.818825	0.000000	-6846.818825	0.000000	-6846.818825	0.000000	-6846.818825	0.000000	-6846.818825	0.000000	-6846.818825	0.000000	-6846.818825	0.000000	-6846.818825	0.000000
-6843.112557	0.000000	-6843.112557	0.000000	-6843.112557	0.000000	-6843.112557	0.000000	-6843.112557	0.000000	-6843.112557	0.000000	-6843.112557	0.000000	-6843.112557	0.000000
-6839.406289	0.000000	-6839.406289	0.000000	-6839.406289	0.000000	-6839.406289	0.000000	-6839.406289	0.000000	-6839.406289	0.000000	-6839.406289	0.000000	-6839.406289	0.000000
-6835.700021	0.000000	-6835.700021	0.000000	-6835.700021	0.000000	-6835.700021	0.000000	-6835.700021	0.000000	-6835.700021	0.000000	-6835.700021	0.000000	-6835.700021	0.000000
-6831.993754	0.000000	-6831.993754	0.000000	-6831.993754	0.000000	-6831.993754	0.000000	-6831.993754	0.000000	-6831.993754	0.000000	-6831.993754	0.000000	-6831.993754	0.000000
-6828.287486	0.000000	-6828.287486	0.000000	-6828.287486	0.000000	-6828.287486	0.000000	-6828.287486	0.000000	-6828.287486	0.000000	-6828.287486	0.000000	-6828.287486	0.000000
-6824.581218	0.000000	-6824.581218	0.000000	-6824.581218	0.000000	-6824.581218	0.000000	-6824.581218	0.000000	-6824.581218	0.000000	-6824.581218	0.000000	-6824.581218	0.000000
-6820.874950	0.000000	-6820.874950	0.000000	-6820.874950	0.000000	-6820.874950	0.000000	-6820.874950	0.000000	-6820.874950	0.000000	-6820.874950	0.000000	-6820.874950	0.000000
-6817.168683	0.000000	-6817.168683	0.000000	-6817.168683	0.000000	-6817.168683	0.000000	-6817.168683	0.000000	-6817.168683	0.000000	-6817.168683	0.000000	-6817.168683	0.000000
-6813.462415	0.000000	-6813.462415	0.000000	-6813.462415	0.000000	-6813.462415	0.000000	-6813.462415	0.000000	-6813.462415	0.000000	-6813.462415	0.000000	-6813.462415	0.000000
-6809.756147	0.000000	-6809.756147	0.000000	-6809.756147	0.000000	-6809.756147	0.000000	-6809.756147	0.000000	-6809.756147	0.000000	-6809.756147	0.000000	-6809.756147	0.000000
-6806.049880	0.000000	-6806.049880	0.000000	-6806.049880	0.000000	-6806.049880	0.000000	-6806.049880	0.000000	-6806.049880	0.000000	-6806.049880	0.000000	-6806.049880	0.000000
-6802.343612	0.000000	-6802.343612	0.000000	-6802.343612	0.000000	-6802.343612	0.000000	-6802.343612	0.000000	-6802.343612	0.000000	-6802.343612	0.000000	-6802.343612	0.000000
-6798.637344	0.000000	-6798.637344	0.000000	-6798.637344	0.000000	-6798.637344	0.000000	-6798.637344	0.000000	-6798.637344	0.000000	-6798.637344	0.000000	-6798.637344	0.000000
-6794.931076	0.000000	-6794.931076	0.000000	-6794.931076	0.000000	-6794.931076	0.000000	-6794.931076	0.000000	-6794.931076	0.000000	-6794.931076	0.000000	-6794.931076	0.000000
-6791.224809	0.000000	-6791.224809	0.000000	-6791.224809	0.000000	-6791.224809	0.000000	-6791.224809	0.000000	-6791.224809	0.000000	-6791.224809	0.000000	-6791.224809	0.000000
-6787.518541	0.000000	-6787.518541	0.000000	-6787.518541	0.000000	-6787.518541	0.000000	-6787.518541	0.000000	-6787.518541	0.000000	-6787.518541	0.000000	-6787.518541	0.000000
-6783.812273	0.000000	-6783.812273	0.000000	-6783.812273	0.000000	-6783.812273	0.000000	-6783.812273	0.000000	-6783.812273	0.000000	-6783.812273	0.000000	-6783.812273	0.000000
-6780.106006	0.000000	-6780.106006	0.000000	-6780.106006	0.000000	-6780.106006	0.000000	-6780.106006	0.000000	-6780.106006	0.000000	-6780.106006	0.000000	-6780.106006	0.000000
-6776.399738	0.000000	-6776.399738	0.000000	-6776.399738	0.000000	-6776.399738	0.000000	-6776.399738	0.000000	-6776.399738	0.000000	-6776.399738	0.000000	-6776.399738	0.000000
-6772.693470	0.000000	-6772.693470	0.000000	-6772.693470	0.000000	-6772.693470	0.000000	-6772.693470	0.000000	-6772.693470	0.000000	-6772.693470	0.000000	-6772.693470	0.000000
-6768.987202	0.000000	-6768.987202	0.000000	-6768.987202	0.000000	-6768.987202	0.000000	-6768.987202	0.000000	-6768.987202	0.000000	-6768.987202	0.000000	-6768.987202	0.000000
-6765.280935	0.000000	-6765.280935	0.000000	-6765.280935	0.000000	-6765.280935	0.000000	-6765.280935	0.000000	-6765.280935	0.000000	-6765.280935	0.000000	-6765.280935	0.000000
-6761.574667	0.000000	-6761.574667	0.000000	-6761.574667	0.000000	-6761.574667	0.000000	-6761.574667	0.000000	-6761.574667	0.000000	-6761.574667	0.000000	-6761.574667	0.000000
-6757.868399	0.000000	-6757.868399	0.000000	-6757.868399	0.000000	-6757.868399	0.000000	-6757.868399	0.000000	-6757.868399	0.000000	-6757.868399	0.000000	-6757.868399	0.000000
-6754.162131	0.000000	-6754.162131	0.000000	-6754.162131	0.000000	-6754.162131	0.000000	-6754.162131	0.000000	-6754.162131	0.000000	-6754.162131	0.000000	-6754.162131	0.000000
-6750.455864	0.000000	-6750.455864	0.000000	-6750.455864	0.000000	-6750.455864	0.000000	-6750.455864	0.000000	-6750.455864	0.000000	-6750.455864	0.000000	-6750.455864	0.000000
-6746.749596	0.000000	-6746.749596	0.000000	-6746.749596	0.000000	-6746.749596	0.000000	-6746.749596	0.000000	-6746.749596	0.000000	-6746.749596	0.000000	-6746.749596	0.000000
-6743.043328	0.000000	-6743.043328	0.000000	-6743.043328	0.000000	-6743.043328	0.000000	-6743.043328	0.000000	-6743.043328	0.000000	-6743.043328	0.000000	-6743.043328	0.000000
-6739.337061	0.000000	-6739.337061	0.000000	-6739.337061	0.000000	-6739.337061	0.000000	-6739.337061	0.000000	-6739.337061	0.000000	-6739.337061	0.000000	-6739.337061	0.000000
-6735.630793	0.000000	-6735.630793	0.000000	-6735.630793	0.000000	-6735.630793	0.000000	-6735.630793	0.000000	-6735.630793	0.000000	-6735.630793	0.000000	-6735.630793	0.000000
-6731.924525	0.000000	-6731.924525	0.000000	-6731.924525	0.000000	-6731.924525	0.000000	-6731.924525	0.000000	-6731.924525	0.000000	-6731.924525	0.000000	-6731.924525	0.000000
-6728.218257	0.000000	-6728.218257	0.000000	-6728.218257	0.000000	-6728.218257	0.000000	-6728.218257	0.000000	-6728.218257	0.000000	-6728.218257	0.000000	-6728.218257	0.000000
-6724.511990	0.000000	-6724.511990	0.000000	-6724.511990	0.000000	-6724.511990	0.000000	-6724.511990	0.000000	-6724.511990	0.000000	-6724.511990	0.000000	-6724.511990	0.000000
-6720.805722	0.000000	-6720.805722	0.000000	-6720.805722	0.000000	-6720.805722	0.000000	-6720.805722	0.000000	-6720.805722	0.000000	-6720.805722	0.000000	-6720.805722	0.000000
-6717.099454	0.000000	-6717.099454	0.000000	-6717.099454	0.000000	-6717.099454	0.000000	-6717.099454	0.000000	-6717.099454	0.000000	-6717.099454	0.000000	-6717.099454	0.000000
-6713.393186	0.000000	-6713.393186	0.000000	-6713.393186	0.000000	-6713.393186	0.000000	-6713.393186	0.000000	-6713.393186	0.000000	-6713.393186	0.000000	-6713.393186	0.000000
-6709.686919	0.000000	-6709.686919	0.000000	-6709.686919	0.000000	-6709.686919	0.000000	-6709.686919	0.000000	-6709.686919	0.000000	-6709.686919	0.000000	-6709.686919	0.000000
-6705.980651	0.000000	-6705.980651	0.000000	-6705.980651	0.000000	-6705.980651	0.000000	-6705.980651	0.000000	-6705.980651	0.000000	-6705.980651	0.000000	-6705.980651	0.000000
-6702.274383	0.000000	-6702.274383	0.000000	-6702.274383	0.000000	-6702.274383	0.000000	-6702.274383	0.000000	-6702.274383	0.000000	-6702.274383	0.000000	-6702.274383	0.000000
-6698.568116	0.000000	-6698.568116	0.000000	-6698.568116	0.000000	-6698.568116	0.000000	-6698.568116	0.000000	-6698.568116	0.000000	-6698.568116	0.000000	-6698.568116	0.000000
-6694.861848	0.000000	-6694.861848	0.000000	-6694.861848	0.000000	-6694.861848	0.000000	-6694.861848	0.000000	-6694.861848	0.000000	-6694.861848	0.000000	-6694.861848	0.000000
-6691.155580	0.000000	-6691.155580	0.000000	-6691.155580	0.000000	-6691.155580	0.000000	-6691.155580	0.000000	-6691.155580	0.000000	-6691.155580	0.000000	-6691.155580	0.000000
-6687.449312	0.000000	-6687.449312	0.000000	-6687.449312	0.000000	-6687.449312	0.000000	-6687.449312	0.000000	-6687.449312	0.000000	-6687.449312	0.000000	-6687.449312	0.000000
-6683.743045	0.000000	-6683.743045	0.000000	-6683.743045	0.000000	-6683.743045	0.000000	-6683.743045	0.000000	-6683.743045	0.000000	-6683.743045	0.000000	-6683.743045	0.000000
-6680.036777	0.000000	-6680.036777	0.000000	-6680.036777	0.000000	-6680.036777	0.000000	-6680.036777	0.000000	-6680.036777	0.000000	-6680.036777	0.000000	-6680.036777	0.000000
-6676.330509	0.000000	-6676.330509	0.000000	-6676.330509	0.000000	-6676.330509	0.000000	-6676.330509	0.000000	-6676.330509	0.000000	-6676.330509	0.000000	-6676.330509	0.000000
-6672.624241	0.000000	-6672.624241	0.000000	-6672.624241	0.000000	-6672.624241	0.000000	-6672.624241	0.000000	-6672.624241	0.000000	-6672.624241	0.000000	-6672.624241	0.000000
-6668.917974	0.000000	-6668.917974	0.000000	-6668.917974	0.000000	-6668.917974	0.000000	-6668.917974	0.000000	-6668.917974	0.000000	-6668.917974	0.000000	-6668.917974	0.000000
-6665.211706	0.000000	-6665.211706	0.000000	-6665.211706	0.000000	-6665.211706	0.000000	-6665.211706	0.000000	-6665.211706	0.000000	-6665.211706	0.000000	-6665.211706	0.000000
-6661.505438	0.000000	-6661.505438	0.000000	-6661.505438	0.000000	-6661.505438	0.000000	-6661.505438	0.000000	-6661.505438	0.000000	-6661.505438	0.000000	-6661.505438	0.000000
-6657.799171	0.000000	-6657.799171	0.000000	-6657.799171	0.000000	-6657.799171	0.000000	-6657.799171	0.000000	-6657.799171	0.000000	-6657.799171	0.000000	-6657.799171	0.000000
-6654.092903	0.000000	-6654.092903	0.000000	-6654.092903	0.000000	-6654.092903	0.000000	-6654.092903	0.000000	-6654.092903	0.000000	-6654.092903	0.000000	-6654.092903	0.000000
-6650.386635	0.000000	-6650.386635	0.000000	-6650.386635	0.000000	-6650.386635	0.000000	-6650.386635	0.000000	-6650.386635	0.000000	-6650.386635	0.000000	-6650.386635	0.000000
-6646.680367	0.000000	-6646.680367	0.000000	-6646.680367	0.000000	-6646.680367	0.000000	-6646.680367	0.000000	-6646.680367	0.000000	-6646.680367	0.000000	-6646.680367	0.000000
-6642.974100	0.000000	-6642.974100	0.000000	-6642.974100	0.000000	-6642.974100	0.000000	-6642.974100	0.000000	-6642.974100	0.000000	-6642.974100	0.000000	-6642.974100	0.000000
-6639.267832	0.000000	-6639.267832	0.000000	-6639.267832	0.000000	-6639.267832	0.000000	-6639.267832	0.000000	-6639.267832	0.000000	-6639.267832	0.000000	-6639.267832	0.000000
-6635.561564	0.000000	-6635.561564	0.000000	-6635.561564	0.000000	-6635.561564	0.000000	-6635.561564	0.000000	-6635.561564	0.000000	-6635.561564	0.000000	-6635.561564	0.000000
-6631.855297	0.000000	-6631.855297	0.000000	-6631.855297	0.000000	-6631.855297	0.000000	-6631.855297	0.000000	-6631.855297	0.000000	-6631.855297	0.000000	-6631.855297	0.000000
-6628.149029	0.000000	-6628.149029	0.000000	-6628.149029	0.000000	-6628.149029	0.000000	-6628.149029	0.000000	-6628.149029	0.000000	-6628.149029	0.000000	-6628.149029	0.000000
-6624.442761	0.000000	-6624.442761	0.000000	-6624.442761	0.000000	-6624.442761	0.000000	-6624.442761	0.000000	-6624.442761	0.000000	-6624.442761	0.000000	-6624.442761	0.000000
-6620.736493	0.000000	-6620.736493	0.000000	-6620.736493	0.000000	-6620.736493	0.000000	-6620.736493	0.000000	-6620.736493	0.000000	-6620.736493	0.000000	-6620.736493	0.000000
-6617.030226	0.000000	-6617.030226	0.000000	-6617.030226	0.000000	-6617.030226	0.000000	-6617.030226	0.000000	-6617.030226	0.000000	-6617.030226	0.000000	-6617.030226	0.000000
-6613.323958	0.000000	-6613.323958	0.000000	-6613.323958	0.000000	-6613.323958	0.000000	-6613.323958	0.000000	-6613.323958	0.000000	-6613.323958	0.000000	-6613.323958	0.000000
-6609.617690	0.000000	-6609.617690	0.000000	-6609.617690	0.000000	-6609.617690	0.000000	-6609.617690	0.000000	-6609.617690	0.000000	-6609.617690	0.000000	-6609.617690	0.000000
-6605.911422	0.000000	-6605.911422	0.000000	-6605.911422	0.000000	-6605.911422	0.000000	-6605.911422	0.000000	-6605.911422	0.000000	-6605.911422	0.000000	-6605.911422	0.000000
-6602.205155	0.000000	-6602.205155	0.000000	-6602.205155	0.000000	-6602.205155	0.000000	-6602.205155	0.000000	-6602.205155	0.000000	-6602.205155	0.000000	-6602.205155	0.000000
-6598.498887	0.000000	-6598.498887	0.000000	-6598.498887	0.000000	-6598.498887	0.000000	-6598.498887	0.000000	-6598.498887	0.000000	-6598.498887	0.000000	-6598.498887	0.000000
-6594.792619	0.000000	-6594.792619	0.000000	-6594.792619	0.000000	-6594.792619	0.000000	-6594.792619	0.000000	-6594.792619	0.000000	-6594.792619	0.000000	-6594.792619	0.000000
-6591.086352	0.000000	-6591.086352	0.000000	-6591.086352	0.000000	-6591.086352	0.000000	-6591.086352	0.000000	-6591.086352	0.000000	-6591.086352	0.000000	-6591.086352	0.000000
-6587.380084	0.000000	-6587.380084	0.000000	-6587.380084	0.000000	-6587.380084	0.000000	-6587.380084	0.000000	-6587.380084	0.000000	-6587.380084	0.000000	-6587.380084	0.000000
-6583.673816	0.000000	-6583.673816	0.000000	-6583.673816	0.000000	-6583.673816	0.000000	-6583.673816	0.000000	-6583.673816	0.000000	-6583.673816	0.000000	-6583.673816	0.000000
-6579.967548	0.000000	-6579.967548	0.000000	-6579.967548	0.000000	-6579.967548	0.000000	-6579.967548	0.000000	-6579.967548	0.000000	-6579.967548	0.000000	-6579.967548	0.000000
-6576.261281	0.000000	-6576.261281	0.000000	-6576.261281	0.000000	-6576.261281	0.000000	-6576.261281	0.000000	-6576.261281	0.000000	-6576.261281	0.000000	-6576.261281	0.000000
-6572.555013	0.000000	-6572.555013	0.000000	-6572.555013	0.000000	-6572.555013	0.000000	-6572.555013	0.000000	-6572.555013	0.000000	-6572.555013	0.000000	-6572.555013	0.000000
-6568.848745	0.000000	-6568.848745	0.000000	-6568.848745	0.000000	-6568.848745	0.000000	-6568.848745	0.000000	-6568.848745	0.000000	-6568.848745	0.000000	-6568.848745	0.000000
-6565.142477	0.000000	-6565.142477	0.000000	-6565.142477	0.000000	-6565.142477	0.000000	-6565.142477	0.000000	-6565.142477	0.000000	-6565.142477	0.000000	-6565.142477	0.000000
-6561.436210	0.000000	-6561.436210	0.000000	-6561.436210	0.000000	-6561.436210	0.000000	-6561.436210	0.000000	-6561.436210	0.000000	-6561.436210	0.000000	-6561.436210	0.000000
-6557.729942	0.000000	-6557.729942	0.000000	-6557.729942	0.000000	-6557.729942	0.000000	-6557.729942	0.000000	-6557.729942	0.000000	-6557.729942	0.000000	-6557.729942	0.000000
-6554.023674	0.000000	-6554.023674	0.000000	-6554.023674	0.000000	-6554.023674	0.000000	-6554.023674	0.000000	-6554.023674	0.000000	-6554.023674	0.000000	-6554.023674	0.000000
-6550.317407	0.000000	-6550.317407	0.000000	-6550.317407	0.000000	-6550.317407	0.000000	-6550.317407	0.000000	-6550.317407	0.000000	-6550.317407	0.000000	-6550.317407	0.000000
-6546.611139	0.000000	-6546.611139	0.000000	-6546.611139	0.000000	-6546.611139	0.000000	-6546.611139	0.000000	-6546.611139	0.000000	-6546.611139	0.000000	-6546.611139	0.000000
-6542.904871	0.000000	-6542.904871	0.000000	-6542.904871	0.000000	-6542.904871	0.000000	-6542.904871	0.000000	-6542.904871	0.000000	-6542.904871	0.000000	-6542.904871	0.000000
-6539.198603	0.000000	-6539.198603	0.000000	-6539.198603	0.000000	-6539.198603	0.000000	-6539.198603	0.000000	-6539.198603	0.000000	-6539.198603	0.000000	-6539.198603	0.000000
-6535.492336	0.000000	-6535.492336	0.000000	-6535.492336	0.000000	-6535.492336	0.000000	-6535.492336	0.000000	-6535.492336	0.000000	-6535.492336	0.000000	-6535.492336	0.000000
-6531.786068	0.000000	-6531.786068	0.000000	-6531.786068	0.000000	-6531.786068	0.000000	-6531.786068	0.000000	-6531.786068	0.000000	-6531.786068	0.000000	-6531.786068	0.000000
-6528.079800	0.000000	-6528.079800	0.000000	-6528.079800	0.000000	-6528.079800	0.000000	-6528.079800	0.000000	-6528.079800	0.000000	-6528.079800	0.000000	-6528.079800	0.000000
-6524.373533	0.000000	-6524.373533	0.000000	-6524.373533	0.000000	-6524.373533	0.000000	-6524.373533	0.000000	-6524.373533	0.000000	-6524.373533	0.000000	-6524.373533	0.000000
-6520.667265	0.000000	-6520.667265	0.000000	-6520.667265	0.000000	-6520.667265	0.000000	-6520.667265	0.000000	-6520.667265	0.000000	-6520.667265	0.000000	-6520.667265	0.000000
-6516.960997	0.000000	-6516.960997	0.000000	-6516.960997	0.000000	-6516.960997	0.000000	-6516.960997	0.000000	-6516.960997	0.000000	-6516.960997	0.000000	-6516.960997	0.000000
-6513.254729	0.000000	-6513.254729	0.000000	-6513.254729	0.000000	-6513.254729	0.000000	-6513.254729	0.000000	-6513.254729	0.000000	-6513.254729	0.000000	-6513.254729	0.000000
-6509.548462	0.000000	-6509.548462	0.000000	-6509.548462	0.000000	-6509.548462	0.000000	-6509.548462	0.000000	-6509.548462	0.000000	-6509.548462	0.000000	-6509.548462	0.000000
-6505.842194	0.000000	-6505.842194	0.000000	-6505.842194	0.000000	-6505.842194	0.000000	-6505.842194	0.000000	-6505.842194	0.000000	-6505.842194	0.000000	-6505.842194	0.000000
-6502.135926	0.000000	-6502.135926	0.000000	-6502.135926	0.000000	-6502.135926	0.000000	-6502.135926	0.000000	-6502.135926	0.000000	-6502.135926	0.000000	-6502.135926	0.000000
-6498.429658	0.000000	-6498.429658	0.000000	-6498.429658	0.000000	-6498.429658	0.000000	-6498.429658	0.000000	-6498.429658	0.000000	-6498.429658	0.000000	-6498.429658	0.000000
-6494.723391	0.000000	-6494.723391	0.000000	-6494.723391	0.000000	-6494.723391	0.000000	-6494.723391	0.000000	-6494.723391	0.000000	-6494.723391	0.000000	-6494.723391	0.000000
-6491.017123	0.000000	-6491.017123	0.000000	-6491.017123	0.000000	-6491.017123	0.000000	-6491.017123	0.000000	-6491.017123	0.000000	-6491.017123	0.000000	-6491.017123	0.000000
-6487.310855	0.000000	-6487.310855	0.000000	-6487.310855	0.000000	-6487.310855	0.000000	-6487.310855	0.000000	-6487.310855	0.000000	-6487.310855	0.000000	-6487.310855	0.000000
-6483.604588	0.000000	-6483.604588	0.000000	-6483.604588	0.000000	-6483.604588	0.000000	-6483.604588	0.000000	-6483.604588	0.000000	-6483.604588	0.000000	-6483.604588	0.000000
-6479.898320	0.000000	-6479.898320	0.000000	-6479.898320	0.000000	-6479.898320	0.000000	-6479.898320	0.000000	-6479.898320	0.000000	-6479.898320	0.000000	-6479.898320	0.000000
-6476.192052	0.000000	-6476.192052	0.000000	-6476.192052	0.000000	-6476.192052	0.000000	-6476.192052	0.000000	-6476.192052	0.000000	-6476.192052	0.000000	-6476.192052	0.000000
-6472.485784	0.000000	-6472.485784	0.000000	-6472.485784	0.000000	-6472.485784	0.000000	-6472.485784	0.000000	-6472.485784	0.000000	-6472.485784	0.000000	-6472.485784	0.000000
-6468.779517	0.000000	-6468.779517	0.000000	-6468.779517	0.000000	-6468.779517	0.000000	-6468.779517	0.000000	-6468.779517	0.000000	-6468.779517	0.000000	-6468.779517	0.000000
-6465.073249	0.000000	-6465.073249	0.000000	-6465.073249	0.000000	-6465.073249	0.000000	-6465.073249	0.000000	-6465.073249	0.000000	-6465.073249	0.000000	-6465.073249	0.000000
-6461.366981	0.000000	-6461.366981	0.000000	-6461.366981	0.000000	-6461.366981	0.000000	-6461.366981	0.000000	-6461.366981	0.000000	-6461.366981	0.000000	-6461.366981	0.000000
-6457.660713	0.000000	-6457.660713	0.000000	-6457.660713	0.000000	-6457.660713	0.000000	-6457.660713	0.000000	-6457.660713	0.000000	-6457.660713	0.000000	-6457.660713	0.000000
-6453.954446	0.000000	-6453.954446	0.000000	-6453.954446	0.000000	-6453.954446	0.000000	-6453.954446	0.000000	-6453.954446	0.000000	-6453.954446	0.000000	-6453.954446	0.000000
-6450.248178	0.000000	-6450.248178	0.000000	-6450.248178	0.000000	-6450.248178	0.000000	-6450.248178	0.000000	-6450.248178	0.000000	-6450.248178	0.000000	-6450.248178	0.000000
-6446.541910	0.000000	-6446.541910	0.000000	-6446.541910	0.000000	-6446.541910	0.000000	-6446.541910	0.000000	-6446.541910	0.000000	-6446.541910	0.000000	-6446.541910	0.000000
-6442.835643	0.000000	-6442.835643	0.000000	-6442.835643	0.000000	-6442.835643	0.000000	-6442.835643	0.000000	-6442.835643	0.000000	-6442.835643	0.000000	-6442.835643	0.000000
-6439.129375	0.000000	-6439.129375	0.000000	-6439.129375	0.000000	-6439.129375	0.000000	-6439.129375	0.000000	-6439.129375	0.000000	-6439.129375	0.000000	-6439.129375	0.000000
-6435.423107	0.000000	-6435.423107	0.000000	-6435.423107	0.000000	-6435.423107	0.000000	-6435.423107	0.000000	-6435.423107	0.000000	-6435.423107	0.000000	-6435.423107	0.000000
-6431.716839	0.000000	-6431.716839	0.000000	-6431.716839	0.000000	-6431.716839	0.000000	-6431.716839	0.000000	-6431.716839	0.000000	-6431.716839	0.000000	-6431.716839	0.000000
-6428.010572	0.000000	-6428.010572	0.000000	-6428.010572	0.000000	-6428.010572	0.000000	-6428.010572	0.000000	-6428.010572	0.000000	-6428.010572	0.000000	-6428.010572	0.000000
-6424.304304	0.000000	-6424.304304	0.000000	-6424.304304	0.000000	-6424.304304	0.000000	-6424.304304	0.000000	-6424.304304	0.000000	-6424.304304	0.000000	-6424.304304	0.000000
-6420.598036	0.000000	-6420.598036	0.000000	-6420.598036	0.000000	-6420.598036	0.000000	-6420.598036	0.000000	-6420.598036	0.000000	-6420.598036	0.000000	-6420.598036	0.000000
-6416.891769	0.000000	-6416.891769	0.000000	-6416.891769	0.000000	-6416.891769	0.000000	-6416.891769	0.000000	-6416.891769	0.000000	-6416.891769	0.000000	-6416.891769	0.000000
-6413.185501	0.000000	-6413.185501	0.000000	-6413.185501	0.000000	-6413.185501	0.000000	-6413.185501	0.000000	-6413.185501	0.000000	-6413.185501	0.000000	-6413.185501	0.000000
-6409.479233	0.000000	-6409.479233	0.000000	-6409.479233	0.000000	-6409.479233	0.000000	-6409.479233	0.000000	-6409.479233	0.000000	-6409.479233	0.000000	-6409.479233	0.000000
-6405.772965	0.000000	-6405.772965	0.000000	-6405.772965	0.000000	-6405.772965	0.000000	-6405.772965	0.000000	-6405.772965	0.000000	-6405.772965	0.000000	-6405.772965	0.000000
-6402.066698	0.000000	-6402.066698	0.000000	-6402.066698	0.000000	-6402.066698	0.000000	-6402.066698	0.000000	-6402.066698	0.000000	-6402.066698	0.000000	-6402.066698	0.000000
-6398.360430	0.000000	-6398.360430	0.000000	-6398.360430	0.000000	-6398.360430	0.000000	-6398.360430	0.000000	-6398.360430	0.000000	-6398.360430	0.000000	-6398.360430	0.000000
-6394.654162	0.000000	-6394.654162	0.000000	-6394.654162	0.000000	-6394.654162	0.000000	-6394.654162	0.000000	-6394.654162	0.000000	-6394.654162	0.000000	-6394.654162	0.000000
-6390.947894	0.000000	-6390.947894	0.000000	-6390.947894	0.000000	-6390.947894	0.000000	-6390.947894	0.000000	-6390.947894	0.000000	-6390.947894	0.000000	-6390.947894	0.000000
-6387.241627	0.000000	-6387.241627	0.000000	-6387.241627	0.000000	-6387.241627	0.000000	-6387.241627	0.000000	-6387.241627	0.000000	-6387.241627	0.000000	-6387.241627	0.000000
-6383.535359	0.000000	-6383.535359	0.000000	-6383.535359	0.000000	-6383.535359	0.000000	-6383.535359	0.000000	-6383.535359	0.000000	-6383.535359	0.000000	-6383.535359	0.000000
-6379.829091	0.000000	-6379.829091	0.000000	-6379.829091	0.000000	-6379.829091	0.000000	-6379.829091	0.000000	-6379.829091	0.000000	-6379.829091	0.000000	-6379.829091	0.000000
-6376.122824	0.000000	-6376.122824	0.000000	-6376.122824	0.000000	-6376.122824	0.000000	-6376.122824	0.000000	-6376.122824	0.000000	-6376.122824	0.000000	-6376.122824	0.000000
-6372.416556	0.000000	-6372.416556	0.000000	-6372.416556	0.000000	-6372.416556	0.000000	-6372.416556	0.000000	-6372.416556	0.000000	-6372.416556	0.000000	-6372.416556	0.000000
-6368.710288	0.000000	-6368.710288	0.000000	-6368.710288	0.000000	-6368.710288	0.000000	-6368.710288	0.000000	-6368.710288	0.000000	-6368.710288	0.000000	-6368.710288	0.000000
-6365.004020	0.000000	-6365.004020	0.000000	-6365.004020	0.000000	-6365.004020	0.000000	-6365.004020	0.000000	-6365.004020	0.000000	-6365.004020	0.000000	-6365.004020	0.000000
-6361.297753	0.000000	-6361.297753	0.000000	-6361.297753	0.000000	-6361.297753	0.000000	-6361.297753	0.000000	-6361.297753	0.000000	-6361.297753	0.000000	-6361.297753	0.000000
-6357.591485	0.000000	-6357.591485	0.000000	-6357.591485	0.000000	-6357.591485	0.000000	-6357.591485	0.000000	-6357.591485	0.000000	-6357.591485	0.000000	-6357.591485	0.000000
-6353.885217	0.000000	-6353.885217	0.000000	-6353.885217	0.000000	-6353.885217	0.000000	-6353.885217	0.000000	-6353.885217	0.000000	-6353.885217	0.000000	-6353.885217	0.000000
-6350.178949	0.000000	-6350.178949	0.000000	-6350.178949	0.000000	-6350.178949	0.000000	-6350.178949	0.000000	-6350.178949	0.000000	-6350.178949	0.000000	-6350.178949	0.000000
-6346.472682	0.000000	-6346.472682	0.000000	-6346.472682	0.000000	-6346.472682	0.000000	-6346.472682	0.000000	-6346.472682	0.000000	-6346.472682	0.000000	-6346.472682	0.000000
-6342.766414	0.000000	-6342.766414	0.000000	-6342.766414	0.000000	-6342.766414	0.000000	-6342.766414	0.000000	-6342.766414	0.000000	-6342.766414	0.000000	-6342.766414	0.000000
-6339.060146	0.000000	-6339.060146	0.000000	-6339.060146	0.000000	-6339.060146	0.000000	-6339.060146	0.000000	-6339.060146	0.000000	-6339.060146	0.000000	-6339.060146	0.000000
-6335.353879	0.000000	-6335.353879	0.000000	-6335.353879	0.000000	-6335.353879	0.000000	-6335.353879	0.000000	-6335.353879	0.000000	-6335.353879	0.000000	-6335.353879	0.000000
-6331.647611	0.000000	-6331.647611	0.000000	-6331.647611	0.000000	-6331.647611	0.000000	-6331.647611	0.000000	-6331.647611	0.000000	-6331.647611	0.000000	-6331.647611	0.000000
-6327.941343	0.000000	-6327.941343	0.000000	-6327.941343	0.000000	-6327.941343	0.000000	-6327.941343	0.000000	-6327.941343	0.000000	-6327.941343	0.000000	-6327.941343	0.000000
-6324.235075	0.000000	-6324.235075	0.000000	-6324.235075	0.000000	-6324.235075	0.000000	-6324.235075	0.000000	-6324.235075	0.000000	-6324.235075	0.000000	-6324.235075	0.000000
-6320.528808	0.000000	-6320.528808	0.000000	-6320.528808	0.000000	-6320.528808	0.000000	-6320.528808	0.000000	-6320.528808	0.000000	-6320.528808	0.000000	-6320.528808	0.000000
-6316.822540	0.000000	-6316.822540	0.000000	-6316.822540	0.000000	-6316.822540	0.000000	-6316.822540	0.000000	-6316.822540	0.000000	-6316.822540	0.000000	-6316.822540	0.000000
-6313.116272	0.000000	-6313.116272	0.000000	-6313.116272	0.000000	-6313.116272	0.000000	-6313.116272	0.000000	-6313.116272	0.000000	-6313.116272	0.000000	-6313.116272	0.000000
-6309.410004	0.000000	-6309.410004	0.000000	-6309.410004	0.000000	-6309.410004	0.000000	-6309.410004	0.000000	-6309.410004	0.000000	-6309.410004	0.000000	-6309.410004	0.000000
-6305.703737	0.000000	-6305.703737	0.000000	-6305.703737	0.000000	-6305.703737	0.000000	-6305.703737	0.000000	-6305.703737	0.000000	-6305.703737	0.000000	-6305.703737	0.000000
-6301.997469	0.000000	-6301.997469	0.000000	-6301.997469	0.000000	-6301.997469	0.000000	-6301.997469	0.000000	-6301.997469	0.000000	-6301.997469	0.000000	-6301.997469	0.000000
-6298.291201	0.000000	-6298.291201	0.000000	-6298.291201	0.000000	-6298.291201	0.000000	-6298.291201	0.000000	-6298.291201	0.000000	-6298.291201	0.000000	-6298.291201	0.000000
-6294.584934	0.000000	-6294.584934	0.000000	-6294.584934	0.000000	-6294.584934	0.000000	-6294.584934	0.000000	-6294.584934	0.000000	-6294.584934	0.000000	-6294.584934	0.000000
-6290.878666	0.000000	-6290.878666	0.000000	-6290.878666	0.000000	-6290.878666	0.000000	-6290.878666	0.000000	-6290.878666	0.000000	-6290.878666	0.000000	-6290.878666	0.000000
-6287.172398	0.000000	-6287.172398	0.000000	-6287.172398	0.000000	-6287.172398	0.000000	-6287.172398	0.000000	-6287.172398	0.000000	-6287.172398	0.000000	-6287.172398	0.000000
-6283.466130	0.000000	-6283.466130	0.000000	-6283.466130	0.000000	-6283.466130	0.000000	-6283.466130	0.000000	-6283.466130	0.000000	-6283.466130	0.000000	-6283.466130	0.000000
-6279.759863	0.000000	-6279.759863	0.000000	-6279.759863	0.000000	-6279.759863	0.000000	-6279.759863	0.000000	-6279.759863	0.000000	-6279.759863	0.000000	-6279.759863	0.000000
-6276.053595	0.000000	-6276.053595	0.000000	-6276.053595	0.000000	-6276.053595	0.000000	-6276.053595	0.000000	-6276.053595	0.000000	-6276.053595	0.000000	-6276.053595	0.000000
-6272.347327	0.000000	-6272.347327	0.000000	-6272.347327	0.000000	-6272.347327	0.000000	-6272.347327	0.000000	-6272.347327	0.000000	-6272.347327	0.000000	-6272.347327	0.000000
-6268.641060	0.000000	-6268.641060	0.000000	-6268.641060	0.000000	-6268.641060	0.000000	-6268.641060	0.000000	-6268.641060	0.000000	-6268.641060	0.000000	-6268.641060	0.000000
-6264.934792	0.000000	-6264.934792	0.000000	-6264.934792	0.000000	-6264.934792	0.000000	-6264.934792	0.000000	-6264.934792	0.000000	-6264.934792	0.000000	-6264.934792	0.000000
-6261.228524	0.000000	-6261.228524	0.000000	-6261.228524	0.000000	-6261.228524	0.000000	-6261.228524	0.000000	-6261.228524	0.000000	-6261.228524	0.000000	-6261.228524	0.000000
-6257.522256	0.000000	-6257.522256	0.000000	-6257.522256	0.000000	-6257.522256	0.000000	-6257.522256	0.000000	-6257.522256	0.000000	-6257.522256	0.000000	-6257.522256	0.000000
-6253.815989	0.000000	-6253.815989	0.000000	-6253.815989	0.000000	-6253.815989	0.000000	-6253.815989	0.000000	-6253.815989	0.000000	-6253.815989	0.000000	-6253.815989	0.000000
-6250.109721	0.000000	-6250.109721	0.000000	-6250.109721	0.000000	-6250.109721	0.000000	-6250.109721	0.000000	-6250.109721	0.000000	-6250.109721	0.000000	-6250.109721	0.000000
-6246.403453	0.000000	-6246.403453	0.000000	-6246.403453	0.000000	-6246.403453	0.000000	-6246.403453	0.000000	-6246.403453	0.000000	-6246.403453	0.000000	-6246.403453	0.000000
-6242.697185	0.000000	-6242.697185	0.000000	-6242.697185	0.000000	-6242.697185	0.000000	-6242.697185	0.000000	-6242.697185	0.000000	-6242.697185	0.000000	-6242.697185	0.000000
-6238.990918	0.000000	-6238.990918	0.000000	-6238.990918	0.000000	-6238.990918	0.000000	-6238.990918	0.000000	-6238.990918	0.000000	-6238.990918	0.000000	-6238.990918	0.000000
-6235.284650	0.000000	-6235.284650	0.000000	-6235.284650	0.000000	-6235.284650	0.000000	-6235.284650	0.000000	-6235.284650	0.000000	-6235.284650	0.000000	-6235.284650	0.000000
-6231.578382	0.000000	-6231.578382	0.000000	-6231.578382	0.000000	-6231.578382	0.000000	-6231.578382	0.000000	-6231.578382	0.000000	-6231.578382	0.000000	-6231.578382	0.000000
-6227.872115	0.000000	-6227.872115	0.000000	-6227.872115	0.000000	-6227.872115	0.000000	-6227.872115	0.000000	-6227.872115	0.000000	-6227.872115	0.000000	-6227.872115	0.000000
-6224.165847	0.000000	-6224.165847	0.000000	-6224.165847	0.000000	-6224.165847	0.000000	-6224.165847	0.000000	-6224.165847	0.000000	-6224.165847	0.000000	-6224.165847	0.000000
-6220.459579	0.000000	-6220.459579	0.000000	-6220.459579	0.000000	-6220.459579	0.000000	-6220.459579	0.000000	-6220.459579	0.000000	-6220.459579	0.000000	-6220.459579	0.000000
-6216.753311	0.000000	-6216.753311	0.000000	-6216.753311	0.000000	-6216.753311	0.000000	-6216.753311	0.000000	-6216.753311	0.000000	-6216.753311	0.000000	-6216.753311	0.000000
-6213.047044	0.000000	-6213.047044	0.000000	-6213.047044	0.000000	-6213.047044	0.000000	-6213.047044	0.000000	-6213.047044	0.000000	-6213.047044	0.000000	-6213.047044	0.000000
-6209.340776	0.000000	-6209.340776	0.000000	-6209.340776	0.000000	-6209.340776	0.000000	-6209.340776	0.000000	-6209.340776	0.000000	-6209.340776	0.000000	-6209.340776	0.000000
-6205.634508	0.000000	-6205.634508	0.000000	-6205.634508	0.000000	-6205.634508	0.000000	-6205.634508	0.000000	-6205.634508	0.000000	-6205.634508	0.000000	-6205.634508	0.000000
-6201.928240	0.000000	-6201.928240	0.000000	-6201.928240	0.000000	-6201.928240	0.000000	-6201.928240	0.000000	-6201.928240	0.000000	-6201.928240	0.000000	-6201.928240	0.000000
-6198.221973	0.000000	-6198.221973	0.000000	-6198.221973	0.000000	-6198.221973	0.000000	-6198.221973	0.000000	-6198.221973	0.000000	-6198.221973	0.000000	-6198.221973	0.000000
-6194.515705	0.000000	-6194.515705	0.000000	-6194.515705	0.000000	-6194.515705	0.000000	-6194.515705	0.000000	-6194.515705	0.000000	-6194.515705	0.000000	-6194.515705	0.000000
-6190.809437	0.000000	-6190.809437	0.000000	-6190.809437	0.000000	-6190.809437	0.000000	-6190.809437	0.000000	-6190.809437	0.000000	-6190.809437	0.000000	-6190.809437	0.000000
-6187.103170	0.000000	-6187.103170	0.000000	-6187.103170	0.000000	-6187.103170	0.000000	-6187.103170	0.000000	-6187.103170	0.000000	-6187.103170	0.000000	-6187.103170	0.000000
-6183.396902	0.000000	-6183.396902	0.000000	-6183.396902	0.000000	-6183.396902	0.000000	-6183.396902	0.000000	-6183.396902	0.000000	-6183.396902	0.000000	-6183.396902	0.000000
-6179.690634	0.000000	-6179.690634	0.000000	-6179.690634	0.000000	-6179.690634	0.000000	-6179.690634	0.000000	-6179.690634	0.000000	-6179.690634	0.000000	-6179.690634	0.000000
-6175.984366	0.000000	-6175.984366	0.000000	-6175.984366	0.000000	-6175.984366	0.000000	-6175.984366	0.000000	-6175.984366	0.000000	-6175.984366	0.000000	-6175.984366	0.000000
-6172.278099	0.000000	-6172.278099	0.000000	-6172.278099	0.000000	-6172.278099	0.000000	-6172.278099	0.000000	-6172.278099	0.000000	-6172.278099	0.000000	-6172.278099	0.000000
-6168.571831	0.000000	-6168.571831	0.000000	-6168.571831	0.000000	-6168.571831	0.000000	-6168.571831	0.000000	-6168.571831	0.000000	-6168.571831	0.000000	-6168.571831	0.000000
-6164.865563	0.000000	-6164.865563	0.000000	-6164.865563	0.000000	-6164.865563	0.000000	-6164.865563	0.000000	-6164.865563	0.000000	-6164.865563	0.000000	-6164.865563	0.000000
-6161.159296	0.000000	-6161.159296	0.000000	-6161.159296	0.000000	-6161.159296	0.000000	-6161.159296	0.000000	-6161.159296	0.000000	-6161.159296	0.000000	-6161.159296	0.000000
-6157.453028	0.000000	-6157.453028	0.000000	-6157.453028	0.000000	-6157.453028	0.000000	-6157.453028	0.000000	-6157.453028	0.000000	-6157.453028	0.000000	-6157.453028	0.000000
-6153.746760	0.000000	-6153.746760	0.000000	-6153.746760	0.000000	-6153.746760	0.000000	-6153.746760	0.000000	-6153.746760	0.000000	-6153.746760	0.000000	-6153.746760	0.000000
-6150.040492	0.000000	-6150.040492	0.000000	-6150.040492	0.000000	-6150.040492	0.000000	-6150.040492	0.000000	-6150.040492	0.000000	-6150.040492	0.000000	-6150.040492	0.000000
-6146.334225	0.000000	-6146.334225	0.000000	-6146.334225	0.000000	-6146.334225	0.000000	-6146.334225	0.000000	-6146.334225	0.000000	-6146.334225	0.000000	-6146.334225	0.000000
-6142.627957	0.000000	-6142.627957	0.000000	-6142.627957	0.000000	-6142.627957	0.000000	-6142.627957	0.000000	-6142.627957	0.000000	-6142.627957	0.000000	-6142.627957	0.000000
-6138.921689	0.000000	-6138.921689	0.000000	-6138.921689	0.000000	-6138.921689	0.000000	-6138.921689	0.000000	-6138.921689	0.000000	-6138.921689	0.000000	-6138.921689	0.000000
-6135.215421	0.000000	-6135.215421	0.000000	-6135.215421	0.000000	-6135.215421	0.000000	-6135.215421	0.000000	-6135.215421	0.000000	-6135.215421	0.000000	-6135.215421	0.000000
-6131.509154	0.000000	-6131.509154	0.000000	-6131.509154	0.000000	-6131.509154	0.000000	-6131.509154	0.000000	-6131.509154	0.000000	-6131.509154	0.000000	-6131.509154	0.000000
-6127.802886	0.000000	-6127.802886	0.000000	-6127.802886	0.000000	-6127.802886	0.000000	-6127.802886	0.000000	-6127.802886	0.000000	-6127.802886	0.000000	-6127.802886	0.000000
-6124.096618	0.000000	-6124.096618	0.000000	-6124.096618	0.000000	-6124.096618	0.000000	-6124.096618	0.000000	-6124.096618	0.000000	-6124.096618	0.000000	-6124.096618	0.000000
-6120.390351	0.000000	-6120.390351	0.000000	-6120.390351	0.000000	-6120.390351	0.000000	-6120.390351	0.000000	-6120.390351	0.000000	-6120.390351	0.000000	-6120.390351	0.000000
-6116.684083	0.000000	-6116.684083	0.000000	-6116.684083	0.000000	-6116.684083	0.000000	-6116.684083	0.000000	-6116.684083	0.000000	-6116.684083	0.000000	-6116.684083	0.000000
-6112.977815	0.000000	-6112.977815	0.000000	-6112.977815	0.000000	-6112.977815	0.000000	-6112.977815	0.000000	-6112.977815	0.000000	-6112.977815	0.000000	-6112.977815	0.000000
-6109.271547	0.000000	-6109.271547	0.000000	-6109.271547	0.000000	-6109.271547	0.000000	-6109.271547	0.000000	-6109.271547	0.000000	-6109.271547	0.000000	-6109.271547	0.000000
-6105.565280	0.000000	-6105.565280	0.000000	-6105.565280	0.000000	-6105.565280	0.000000	-6105.565280	0.000000	-6105.565280	0.000000	-6105.565280	0.000000	-6105.565280	0.000000
-6101.859012	0.000000	-6101.859012	0.000000	-6101.859012	0.000000	-6101.859012	0.000000	-6101.859012	0.000000	-6101.859012	0.000000	-6101.859012	0.000000	-6101.859012	0.000000
-6098.152744	0.000000	-6098.152744	0.000000	-6098.152744	0.000000	-6098.152744	0.000000	-6098.152744	0.000000	-6098.152744	0.000000	-6098.152744	0.000000	-6098.152744	0.000000
-6094.446476	0.000000	-6094.446476	0.000000	-6094.446476	0.000000	-6094.446476	0.000000	-6094.446476	0.000000	-6094.446476	0.000000	-6094.446476	0.000000	-6094.446476	0.000000
-6090.740209	0.000000	-6090.740209	0.000000	-6090.740209	0.000000	-6090.740209	0.000000	-6090.740209	0.000000	-6090.740209	0.000000	-6090.740209	0.000000	-6090.740209	0.000000
-6087.033941	0.000000	-6087.033941	0.000000	-6087.033941	0.000000	-6087.033941	0.000000	-6087.033941	0.000000	-6087.033941	0.000000	-6087.033941	0.000000	-6087.033941	0.000000
-6083.327673	0.000000	-6083.327673	0.000000	-6083.327673	0.000000	-6083.327673	0.000000	-6083.327673	0.000000	-6083.327673	0.000000	-6083.327673	0.000000	-6083.327673	0.000000
-6079.621406	0.000000	-6079.621406	0.000000	-6079.621406	0.000000	-6079.621406	0.000000	-6079.621406	0.000000	-6079.621406	0.000000	-6079.621406	0.000000	-6079.621406	0.000000
-6075.915138	0.000000	-6075.915138	0.000000	-6075.915138	0.000000	-6075.915138	0.000000	-6075.915138	0.000000	-6075.915138	0.000000	-6075.915138	0.000000	-6075.915138	0.000000
-6072.208870	0.000000	-6072.208870	0.000000	-6072.208870	0.000000	-6072.208870	0.000000	-6072.208870	0.000000	-6072.208870	0.000000	-6072.208870	0.000000	-6072.208870	0.000000
-6068.502602	0.000000	-6068.502602	0.000000	-6068.502602	0.000000	-6068.502602	0.000000	-6068.502602	0.000000	-6068.502602	0.000000	-6068.502602	0.000000	-6068.502602	0.000000
-6064.796335	0.000000	-6064.796335	0.000000	-6064.796335	0.000000	-6064.796335	0.000000	-6064.796335	0.000000	-6064.796335	0.000000	-6064.796335	0.000000	-6064.796335	0.000000
-6061.090067	0.000000	-6061.090067	0.000000	-6061.090067	0.000000	-6061.090067	0.000000	-6061.090067	0.000000	-6061.090067	0.000000	-6061.090067	0.000000	-6061.090067	0.000000
-6057.383799	0.000000	-6057.383799	0.000000	-6057.383799	0.000000	-6057.383799	0.000000	-6057.383799	0.000000	-6057.383799	0.000000	-6057.383799	0.000000	-6057.383799	0.000000
-6053.677532	0.000000	-6053.677532	0.000000	-6053.677532	0.000000	-6053.677532	0.000000	-6053.677532	0.000000	-6053.677532	0.000000	-6053.677532	0.000000	-6053.677532	0.000000
-6049.971264	0.000000	-6049.971264	0.000000	-6049.971264	0.000000	-6049.971264	0.000000	-6049.971264	0.000000	-6049.971264	0.000000	-6049.971264	0.000000	-6049.971264	0.000000
-6046.264996	0.000000	-6046.264996	0.000000	-6046.264996	0.000000	-6046.264996	0.000000	-6046.264996	0.000000	-6046.264996	0.000000	-6046.264996	0.000000	-6046.264996	0.000000
-6042.558728	0.000000	-6042.558728	0.000000	-6042.558728	0.000000	-6042.558728	0.000000	-6042.558728	0.000000	-6042.558728	0.000000	-6042.558728	0.000000	-6042.558728	0.000000
-6038.852461	0.000000	-6038.852461	0.000000	-6038.852461	0.000000	-6038.852461	0.000000	-6038.852461	0.000000	-6038.852461	0.000000	-6038.852461	0.000000	-6038.852461	0.000000
-6035.146193	0.000000	-6035.146193	0.000000	-6035.146193	0.000000	-6035.146193	0.000000	-6035.146193	0.000000	-6035.146193	0.000000	-6035.146193	0.000000	-6035.146193	0.000000
-6031.439925	0.000000	-6031.439925	0.000000	-6031.439925	0.000000	-6031.439925	0.000000	-6031.439925	0.000000	-6031.439925	0.000000	-6031.439925	0.000000	-6031.439925	0.000000
-6027.733657	0.000000	-6027.733657	0.000000	-6027.733657	0.000000	-6027.733657	0.000000	-6027.733657	0.000000	-6027.733657	0.000000	-6027.733657	0.000000	-6027.733657	0.000000
-6024.027390	0.000000	-6024.027390	0.000000	-6024.027390	0.000000	-6024.027390	0.000000	-6024.027390	0.000000	-6024.027390	0.000000	-6024.027390	0.000000	-6024.027390	0.000000
-6020.321122	0.000000	-6020.321122	0.000000	-6020.321122	0.000000	-6020.321122	0.000000	-6020.321122	0.000000	-6020.321122	0.000000	-6020.321122	0.000000	-6020.321122	0.000000
-6016.614854	0.000000	-6016.614854	0.000000	-6016.614854	0.000000	-6016.614854	0.000000	-6016.614854	0.000000	-6016.614854	0.000000	-6016.614854	0.000000	-6016.614854	0.000000
-6012.908587	0.000000	-6012.908587	0.000000	-6012.908587	0.000000	-6012.908587	0.000000	-6012.908587	0.000000	-6012.908587	0.000000	-6012.908587	0.000000	-6012.908587	0.000000
-6009.202319	0.000000	-6009.202319	0.000000	-6009.202319	0.000000	-6009.202319	0.000000	-6009.202319	0.000000	-6009.202319	0.000000	-6009.202319	0.000000	-6009.202319	0.000000
-6005.496051	0.000000	-6005.496051	0.000000	-6005.496051	0.000000	-6005.496051	0.000000	-6005.496051	0.000000	-6005.496051	0.000000	-6005.496051	0.000000	-6005.496051	0.000000
-6001.789783	0.000000	-6001.789783	0.000000	-6001.789783	0.000000	-6001.789783	0.000000	-6001.789783	0.000000	-6001.789783	0.000000	-6001.789783	0.000000	-6001.789783	0.000000
-5998.083516	0.000000	-5998.083516	0.000000	-5998.083516	0.000000	-5998.083516	0.000000	-5998.083516	0.000000	-5998.083516	0.000000	-5998.083516	0.000000	-5998.083516	0.000000
-5994.377248	0.000000	-5994.377248	0.000000	-5994.377248	0.000000	-5994.377248	0.000000	-5994.377248	0.000000	-5994.377248	0.000000	-5994.377248	0.000000	-5994.377248	0.000000
-5990.670980	0.000000	-5990.670980	0.000000	-5990.670980	0.000000	-5990.670980	0.000000	-5990.670980	0.000000	-5990.670980	0.000000	-5990.670980	0.000000	-5990.670980	0.000000
-5986.964712	0.000000	-5986.964712	0.000000	-5986.964712	0.000000	-5986.964712	0.000000	-5986.964712	0.000000	-5986.964712	0.000000	-5986.964712	0.000000	-5986.964712	0.000000
-5983.258445	0.000000	-5983.258445	0.000000	-5983.258445	0.000000	-5983.258445	0.000000	-5983.258445	0.000000	-5983.258445	0.000000	-5983.258445	0.000000	-5983.258445	0.000000
-5979.552177	0.000000	-5979.552177	0.000000	-5979.552177	0.000000	-5979.552177	0.000000	-5979.552177	0.000000	-5979.552177	0.000000	-5979.552177	0.000000	-5979.552177	0.000000
-5975.845909	0.000000	-5975.845909	0.000000	-5975.845909	0.000000	-5975.845909	0.000000	-5975.845909	0.000000	-5975.845909	0.000000	-5975.845909	0.000000	-5975.845909	0.000000
-5972.139642	0.000000	-5972.139642	0.000000	-5972.139642	0.000000	-5972.139642	0.000000	-5972.139642	0.000000	-5972.139642	0.000000	-5972.139642	0.000000	-5972.139642	0.000000
-5968.433374	0.000000	-5968.433374	0.000000	-5968.433374	0.000000	-5968.433374	0.000000	-5968.433374	0.000000	-5968.433374	0.000000	-5968.433374	0.000000	-5968.433374	0.000000
-5964.727106	0.000000	-5964.727106	0.000000	-5964.727106	0.000000	-5964.727106	0.000000	-5964.727106	0.000000	-5964.727106	0.000000	-5964.727106	0.000000	-5964.727106	0.000000
-5961.020838	0.000000	-5961.020838	0.000000	-5961.020838	0.000000	-5961.020838	0.000000	-5961.020838	0.000000	-5961.020838	0.000000	-5961.020838	0.000000	-5961.020838	0.000000
-5957.314571	0.000000	-5957.314571	0.000000	-5957.314571	0.000000	-5957.314571	0.000000	-5957.314571	0.000000	-5957.314571	0.000000	-5957.314571	0.000000	-5957.314571	0.000000
-5953.608303	0.000000	-5953.608303	0.000000	-5953.608303	0.000000	-5953.608303	0.000000	-5953.608303	0.000000	-5953.608303	0.000000	-5953.608303	0.000000	-5953.608303	0.000000
-5949.902035	0.000000	-5949.902035	0.000000	-5949.902035	0.000000	-5949.902035	0.000000	-5949.902035	0.000000	-5949.902035	0.000000	-5949.902035	0.000000	-5949.902035	0.000000
-5946.195768	0.000000	-5946.195768	0.000000	-5946.195768	0.000000	-5946.195768	0.000000	-5946.195768	0.000000	-5946.195768	0.000000	-5946.195768	0.000000	-5946.195768	0.000000
-5942.489500	0.000000	-5942.489500	0.000000	-5942.489500	0.000000	-5942.489500	0.000000	-5942.489500	0.000000	-5942.489500	0.000000	-5942.489500	0.000000	-5942.489500	0.000000
-5938.783232	0.000000	-5938.783232	0.000000	-5938.783232	0.000000	-5938.783232	0.000000	-5938.783232	0.000000	-5938.783232	0.000000	-5938.783232	0.000000	-5938.783232	0.000000
-5935.076964	0.000000	-5935.076964	0.000000	-5935.076964	0.000000	-5935.076964	0.000000	-5935.076964	0.000000	-5935.076964	0.000000	-5935.076964	0.000000	-5935.076964	0.000000
-5931.370697	0.000000	-5931.370697	0.000000	-5931.370697	0.000000	-5931.370697	0.000000	-5931.370697	0.000000	-5931.370697	0.000000	-5931.370697	0.000000	-5931.370697	0.000000
-5927.664429	0.000000	-5927.664429	0.000000	-5927.664429	0.000000	-5927.664429	0.000000	-5927.664429	0.000000	-5927.664429	0.000000	-5927.664429	0.000000	-5927.664429	0.000000
-5923.958161	0.000000	-5923.958161	0.000000	-5923.958161	0.000000	-5923.958161	0.000000	-5923.958161	0.000000	-5923.958161	0.000000	-5923.958161	0.000000	-5923.958161	0.000000
-5920.251893	0.000000	-5920.251893	0.000000	-5920.251893	0.000000	-5920.251893	0.000000	-5920.251893	0.000000	-5920.251893	0.000000	-5920.251893	0.000000	-5920.251893	0.000000
-5916.545626	0.000000	-5916.545626	0.000000	-5916.545626	0.000000	-5916.545626	0.000000	-5916.545626	0.000000	-5916.545626	0.000000	-5916.545626	0.000000	-5916.545626	0.000000
-5912.839358	0.000000	-5912.839358	0.000000	-5912.839358	0.000000	-5912.839358	0.000000	-5912.839358	0.000000	-5912.839358	0.000000	-5912.839358	0.000000	-5912.839358	0.000000
-5909.133090	0.000000	-5909.133090	0.000000	-5909.133090	0.000000	-5909.133090	0.000000	-5909.133090	0.000000	-5909.133090	0.000000	-5909.133090	0.000000	-5909.133090	0.000000
-5905.426823	0.000000	-5905.426823	0.000000	-5905.426823	0.000000	-5905.426823	0.000000	-5905.426823	0.000000	-5905.426823	0.000000	-5905.426823	0.000000	-5905.426823	0.000000
-5901.720555	0.000000	-5901.720555	0.000000	-5901.720555	0.000000	-5901.720555	0.000000	-5901.720555	0.000000	-5901.720555	0.000000	-5901.720555	0.000000	-5901.720555	0.000000
-5898.014287	0.000000	-5898.014287	0.000000	-5898.014287	0.000000	-5898.014287	0.000000	-5898.014287	0.000000	-5898.014287	0.000000	-5898.014287	0.000000	-5898.014287	0.000000
-5894.308019	0.000000	-5894.308019	0.000000	-5894.308019	0.000000	-5894.308019	0.000000	-5894.308019	0.000000	-5894.308019	0.000000	-5894.308019	0.000000	-5894.308019	0.000000
-5890.601752	0.000000	-5890.601752	0.000000	-5890.601752	0.000000	-5890.601752	0.000000	-5890.601752	0.000000	-5890.601752	0.000000	-5890.601752	0.000000	-5890.601752	0.000000
-5886.895484	0.000000	-5886.895484	0.000000	-5886.895484	0.000000	-5886.895484	0.000000	-5886.895484	0.000000	-5886.895484	0.000000	-5886.895484	0.000000	-5886.895484	0.000000
-5883.189216	0.000000	-5883.189216	0.000000	-5883.189216	0.000000	-5883.189216	0.000000	-5883.189216	0.000000	-5883.189216	0.000000	-5883.189216	0.000000	-5883.189216	0.000000
-5879.482948	0.000000	-5879.482948	0.000000	-5879.482948	0.000000	-5879.482948	0.000000	-5879.482948	0.000000	-5879.482948	0.000000	-5879.482948	0.000000	-5879.482948	0.000000
-5875.776681	0.000000	-5875.776681	0.000000	-5875.776681	0.000000	-5875.776681	0.000000	-5875.776681	0.000000	-5875.776681	0.000000	-5875.776681	0.000000	-5875.776681	0.000000
-5872.070413	0.000000	-5872.070413	0.000000	-5872.070413	0.000000	-5872.070413	0.000000	-5872.070413	0.000000	-5872.070413	0.000000	-5872.070413	0.000000	-5872.070413	0.000000
-5868.364145	0.000000	-5868.364145	0.000000	-5868.364145	0.000000	-5868.364145	0.000000	-5868.364145	0.000000	-5868.364145	0.000000	-5868.364145	0.000000	-5868.364145	0.000000
-5864.657878	0.000000	-5864.657878	0.000000	-5864.657878	0.000000	-5864.657878	0.000000	-5864.657878	0.000000	-5864.657878	0.000000	-5864.657878	0.000000	-5864.657878	0.000000
-5860.951610	0.000000	-5860.951610	0.000000	-5860.951610	0.000000	-5860.951610	0.000000	-5860.951610	0.000000	-5860.951610	0.000000	-5860.951610	0.000000	-5860.951610	0.000000
-5857.245342	0.000000	-5857.245342	0.000000	-5857.245342	0.000000	-5857.245342	0.000000	-5857.245342	0.000000	-5857.245342	0.000000	-5857.245342	0.000000	-5857.245342	0.000000
-5853.539074	0.000000	-5853.539074	0.000000	-5853.539074	0.000000	-5853.539074	0.000000	-5853.539074	0.000000	-5853.539074	0.000000	-5853.539074	0.000000	-5853.539074	0.000000
-5849.832807	0.000000	-5849.832807	0.000000	-5849.832807	0.000000	-5849.832807	0.000000	-5849.832807	0.000000	-5849.832807	0.000000	-5849.832807	0.000000	-5849.832807	0.000000
-5846.126539	0.000000	-5846.126539	0.000000	-5846.126539	0.000000	-5846.126539	0.000000	-5846.126539	0.000000	-5846.126539	0.000000	-5846.126539	0.000000	-5846.126539	0.000000
-5842.420271	0.000000	-5842.420271	0.000000	-5842.420271	0.000000	-5842.420271	0.000000	-5842.420271	0.000000	-5842.420271	0.000000	-5842.420271	0.000000	-5842.420271	0.000000
-5838.714003	0.000000	-5838.714003	0.000000	-5838.714003	0.000000	-5838.714003	0.000000	-5838.714003	0.000000	-5838.714003	0.000000	-5838.714003	0.000000	-5838.714003	0.000000
-5835.007736	0.000000	-5835.007736	0.000000	-5835.007736	0.000000	-5835.007736	0.000000	-5835.007736	0.000000	-5835.007736	0.000000	-5835.007736	0.000000	-5835.007736	0.000000
-5831.301468	0.000000	-5831.301468	0.000000	-5831.301468	0.000000	-5831.301468	0.000000	-5831.301468	0.000000	-5831.301468	0.000000	-5831.301468	0.000000	-5831.301468	0.000000
-5827.595200	0.000000	-5827.595200	0.000000	-5827.595200	0.000000	-5827.595200	0.000000	-5827.595200	0.000000	-5827.595200	0.000000	-5827.595200	0.000000	-5827.595200	0.000000
-5823.888933	0.000000	-5823.888933	0.000000	-5823.888933	0.000000	-5823.888933	0.000000	-5823.888933	0.000000	-5823.888933	0.000000	-5823.888933	0.000000	-5823.888933	0.000000
-5820.182665	0.000000	-5820.182665	0.000000	-5820.182665	0.000000	-5820.182665	0.000000	-5820.182665	0.000000	-5820.182665	0.000000	-5820.182665	0.000000	-5820.182665	0.000000
-5816.476397	0.000000	-5816.476397	0.000000	-5816.476397	0.000000	-5816.476397	0.000000	-5816.476397	0.000000	-5816.476397	0.000000	-5816.476397	0.000000	-5816.476397	0.000000
-5812.770129	0.000000	-5812.770129	0.000000	-5812.770129	0.000000	-5812.770129	0.000000	-5812.770129	0.000000	-5812.770129	0.000000	-5812.770129	0.000000	-5812.770129	0.000000
-5809.063862	0.000000	-5809.063862	0.000000	-5809.063862	0.000000	-5809.063862	0.000000	-5809.063862	0.000000	-5809.063862	0.000000	-5809.063862	0.000000	-5809.063862	0.000000
-5805.357594	0.000000	-5805.357594	0.000000	-5805.357594	0.000000	-5805.357594	0.000000	-5805.357594	0.000000	-5805.357594	0.000000	-5805.357594	0.000000	-5805.357594	0.000000
-5801.651326	0.000000	-5801.651326	0.000000	-5801.651326	0.000000	-5801.651326	0.000000	-5801.651326	0.000000	-5801.651326	0.000000	-5801.651326	0.000000	-5801.651326	0.000000
-5797.945059	0.000000	-5797.945059	0.000000	-5797.945059	0.000000	-5797.945059	0.000000	-5797.945059	0.000000	-5797.945059	0.000000	-5797.945059	0.000000	-5797.945059	0.000000
-5794.238791	0.000000	-5794.238791	0.000000	-5794.238791	0.000000	-5794.238791	0.000000	-5794.238791	0.000000	-5794.238791	0.000000	-5794.238791	0.000000	-5794.238791	0.000000
-5790.532523	0.000000	-5790.532523	0.000000	-5790.532523	0.000000	-5790.532523	0.000000	-5790.532523	0.000000	-5790.532523	0.000000	-5790.532523	0.000000	-5790.532523	0.000000
-5786.826255	0.000000	-5786.826255	0.000000	-5786.826255	0.000000	-5786.826255	0.000000	-5786.826255	0.000000	-5786.826255	0.000000	-5786.826255	0.000000	-5786.826255	0.000000
-5783.119988	0.000000	-5783.119988	0.000000	-5783.119988	0.000000	-5783.119988	0.000000	-5783.119988	0.000000	-5783.119988	0.000000	-5783.119988	0.000000	-5783.119988	0.000000
-5779.413720	0.000000	-5779.413720	0.000000	-5779.413720	0.000000	-5779.413720	0.000000	-5779.413720	0.000000	-5779.413720	0.000000	-5779.413720	0.000000	-5779.413720	0.000000
-5775.707452	0.000000	-5775.707452	0.000000	-5775.707452	0.000000	-5775.707452	0.000000	-5775.707452	0.000000	-5775.707452	0.000000	-5775.707452	0.000000	-5775.707452	0.000000
-5772.001184	0.000000	-5772.001184	0.000000	-5772.001184	0.000000	-5772.001184	0.000000	-5772.001184	0.000000	-5772.001184	0.000000	-5772.001184	0.000000	-5772.001184	0.000000
-5768.294917	0.000000	-5768.294917	0.000000	-5768.294917	0.000000	-5768.294917	0.000000	-5768.294917	0.000000	-5768.294917	0.000000	-5768.294917	0.000000	-5768.294917	0.000000
-5764.588649	0.000000	-5764.588649	0.000000	-5764.588649	0.000000	-5764.588649	0.000000	-5764.588649	0.000000	-5764.588649	0.000000	-5764.588649	0.000000	-5764.588649	0.000000
-5760.882381	0.000000	-5760.882381	0.000000	-5760.882381	0.000000	-5760.882381	0.000000	-5760.882381	0.000000	-5760.882381	0.000000	-5760.882381	0.000000	-5760.882381	0.000000
-5757.176114	0.000000	-5757.176114	0.000000	-5757.176114	0.000000	-5757.176114	0.000000	-5757.176114	0.000000	-5757.176114	0.000000	-5757.176114	0.000000	-5757.176114	0.000000
-5753.469846	0.000000	-5753.469846	0.000000	-5753.469846	0.000000	-5753.469846	0.000000	-5753.469846	0.000000	-5753.469846	0.000000	-5753.469846	0.000000	-5753.469846	0.000000
-5749.763578	0.000000	-5749.763578	0.000000	-5749.763578	0.000000	-5749.763578	0.000000	-5749.763578	0.000000	-5749.763578	0.000000	-5749.763578	0.000000	-5749.763578	0.000000
-5746.057310	0.000000	-5746.057310	0.000000	-5746.057310	0.000000	-5746.057310	0.000000	-5746.057310	0.000000	-5746.057310	0.000000	-5746.057310	0.000000	-5746.057310	0.000000
-5742.351043	0.000000	-5742.351043	0.000000	-5742.351043	0.000000	-5742.351043	0.000000	-5742.351043	0.000000	-5742.351043	0.000000	-5742.351043	0.000000	-5742.351043	0.000000
-5738.644775	0.000000	-5738.644775	0.000000	-5738.644775	0.000000	-5738.644775	0.000000	-5738.644775	0.000000	-5738.644775	0.000000	-5738.644775	0.000000	-5738.644775	0.000000
-5734.938507	0.000000	-5734.938507	0.000000	-5734.938507	0.000000	-5734.938507	0.000000	-5734.938507	0.000000	-5734.938507	0.000000	-5734.938507	0.000000	-5734.938507	0.000000
-5731.232239	0.000000	-5731.232239	0.000000	-5731.232239	0.000000	-5731.232239	0.000000	-5731.232239	0.000000	-5731.232239	0.000000	-5731.232239	0.000000	-5731.232239	0.000000
-5727.525972	0.000000	-5727.525972	0.000000	-5727.525972	0.000000	-5727.525972	0.000000	-5727.525972	0.000000	-5727.525972	0.000000	-5727.525972	0.000000	-5727.525972	0.000000
-5723.819704	0.000000	-5723.819704	0.000000	-5723.819704	0.000000	-5723.819704	0.000000	-5723.819704	0.000000	-5723.819704	0.000000	-5723.819704	0.000000	-5723.819704	0.000000
-5720.113436	0.000000	-5720.113436	0.000000	-5720.113436	0.000000	-5720.113436	0.000000	-5720.113436	0.000000	-5720.113436	0.000000	-5720.113436	0.000000	-5720.113436	0.000000
-5716.407169	0.000000	-5716.407169	0.000000	-5716.407169	0.000000	-5716.407169	0.000000	-5716.407169	0.000000	-5716.407169	0.000000	-5716.407169	0.000000	-5716.407169	0.000000
-5712.700901	0.000000	-5712.700901	0.000000	-5712.700901	0.000000	-5712.700901	0.000000	-5712.700901	0.000000	-5712.700901	0.000000	-5712.700901	0.000000	-5712.700901	0.000000
-5708.994633	0.000000	-5708.994633	0.000000	-5708.994633	0.000000	-5708.994633	0.000000	-5708.994633	0.000000	-5708.994633	0.000000	-5708.994633	0.000000	-5708.994633	0.000000
-5705.288365	0.000000	-5705.288365	0.000000	-5705.288365	0.000000	-5705.288365	0.000000	-5705.288365	0.000000	-5705.288365	0.000000	-5705.288365	0.000000	-5705.288365	0.000000
-5701.582098	0.000000	-5701.582098	0.000000	-5701.582098	0.000000	-5701.582098	0.000000	-5701.582098	0.000000	-5701.582098	0.000000	-5701.582098	0.000000	-5701.582098	0.000000
-5697.875830	0.000000	-5697.875830	0.000000	-5697.875830	0.000000	-5697.875830	0.000000	-5697.875830	0.000000	-5697.875830	0.000000	-5697.875830	0.000000	-5697.875830	0.000000
-5694.169562	0.000000	-5694.169562	0.000000	-5694.169562	0.000000	-5694.169562	0.000000	-5694.169562	0.000000	-5694.169562	0.000000	-5694.169562	0.000000	-5694.169562	0.000000
-5690.463295	0.000000	-5690.463295	0.000000	-5690.463295	0.000000	-5690.463295	0.000000	-5690.463295	0.000000	-5690.463295	0.000000	-5690.463295	0.000000	-5690.463295	0.000000
-5686.757027	0.000000	-5686.757027	0.000000	-5686.757027	0.000000	-5686.757027	0.000000	-5686.757027	0.000000	-5686.757027	0.000000	-5686.757027	0.000000	-5686.757027	0.000000
-5683.050759	0.000000	-5683.050759	0.000000	-5683.050759	0.000000	-5683.050759	0.000000	-5683.050759	0.000000	-5683.050759	0.000000	-5683.050759	0.000000	-5683.050759	0.000000
-5679.344491	0.000000	-5679.344491	0.000000	-5679.344491	0.000000	-5679.344491	0.000000	-5679.344491	0.000000	-5679.344491	0.000000	-5679.344491	0.000000	-5679.344491	0.000000
-5675.638224	0.000000	-5675.638224	0.000000	-5675.638224	0.000000	-5675.638224	0.000000	-5675.638224	0.000000	-5675.638224	0.000000	-5675.638224	0.000000	-5675.638224	0.000000
-5671.931956	0.000000	-5671.931956	0.000000	-5671.931956	0.000000	-5671.931956	0.000000	-5671.931956	0.000000	-5671.931956	0.000000	-5671.931956	0.000000	-5671.931956	0.000000
-5668.225688	0.000000	-5668.225688	0.000000	-5668.225688	0.000000	-5668.225688	0.000000	-5668.225688	0.000000	-5668.225688	0.000000	-5668.225688	0.000000	-5668.225688	0.000000
-5664.519420	0.000000	-5664.519420	0.000000	-5664.519420	0.000000	-5664.519420	0.000000	-5664.519420	0.000000	-5664.519420	0.000000	-5664.519420	0.000000	-5664.519420	0.000000
-5660.813153	0.000000	-5660.813153	0.000000	-5660.813153	0.000000	-5660.813153	0.000000	-5660.813153	0.000000	-5660.813153	0.000000	-5660.813153	0.000000	-5660.813153	0.000000
-5657.106885	0.000000	-5657.106885	0.000000	-5657.106885	0.000000	-5657.106885	0.000000	-5657.106885	0.000000	-5657.106885	0.000000	-5657.106885	0.000000	-5657.106885	0.000000
-5653.400617	0.000000	-5653.400617	0.000000	-5653.400617	0.000000	-5653.400617	0.000000	-5653.400617	0.000000	-5653.400617	0.000000	-5653.400617	0.000000	-5653.400617	0.000000
-5649.694350	0.000000	-5649.694350	0.000000	-5649.694350	0.000000	-5649.694350	0.000000	-5649.694350	0.000000	-5649.694350	0.000000	-5649.694350	0.000000	-5649.694350	0.000000
-5645.988082	0.000000	-5645.988082	0.000000	-5645.988082	0.000000	-5645.988082	0.000000	-5645.988082	0.000000	-5645.988082	0.000000	-5645.988082	0.000000	-5645.988082	0.000000
-5642.281814	0.000000	-5642.281814	0.000000	-5642.281814	0.000000	-5642.281814	0.000000	-5642.281814	0.000000	-5642.281814	0.000000	-5642.281814	0.000000	-5642.281814	0.000000
-5638.575546	0.000000	-5638.575546	0.000000	-5638.575546	0.000000	-5638.575546	0.000000	-5638.575546	0.000000	-5638.575546	0.000000	-5638.575546	0.000000	-5638.575546	0.000000
-5634.869279	0.000000	-5634.869279	0.000000	-5634.869279	0.000000	-5634.869279	0.000000	-5634.869279	0.000000	-5634.869279	0.000000	-5634.869279	0.000000	-5634.869279	0.000000
-5631.163011	0.000000	-5631.163011	0.000000	-5631.163011	0.000000	-5631.163011	0.000000	-5631.163011	0.000000	-5631.163011	0.000000	-5631.163011	0.000000	-5631.163011	0.000000
-5627.456743	0.000000	-5627.456743	0.000000	-5627.456743	0.000000	-5627.456743	0.000000	-5627.456743	0.000000	-5627.456743	0.000000	-5627.456743	0.000000	-5627.456743	0.000000
-5623.750475	0.000000	-5623.750475	0.000000	-5623.750475	0.000000	-5623.750475	0.000000	-5623.750475	0.000000	-5623.750475	0.000000	-5623.750475	0.000000	-5623.750475	0.000000
-5620.044208	0.000000	-5620.044208	0.000000	-5620.044208	0.000000	-5620.044208	0.000000	-5620.044208	0.000000	-5620.044208	0.000000	-5620.044208	0.000000	-5620.044208	0.000000
-5616.337940	0.000000	-5616.337940	0.000000	-5616.337940	0.000000	-5616.337940	0.000000	-5616.337940	0.000000	-5616.337940	0.000000	-5616.337940	0.000000	-5616.337940	0.000000
-5612.631672	0.000000	-5612.631672	0.000000	-5612.631672	0.000000	-5612.631672	0.000000	-5612.631672	0.000000	-5612.631672	0.000000	-5612.631672	0.000000	-5612.631672	0.000000
-5608.925405	0.000000	-5608.925405	0.000000	-5608.925405	0.000000	-5608.925405	0.000000	-5608.925405	0.000000	-5608.925405	0.000000	-5608.925405	0.000000	-5608.925405	0.000000
-5605.219137	0.000000	-5605.219137	0.000000	-5605.219137	0.000000	-5605.219137	0.000000	-5605.219137	0.000000	-5605.219137	0.000000	-5605.219137	0.000000	-5605.219137	0.000000
-5601.512869	0.000000	-5601.512869	0.000000	-5601.512869	0.000000	-5601.512869	0.000000	-5601.512869	0.000000	-5601.512869	0.000000	-5601.512869	0.000000	-5601.512869	0.000000
-5597.806601	0.000000	-5597.806601	0.000000	-5597.806601	0.000000	-5597.806601	0.000000	-5597.806601	0.000000	-5597.806601	0.000000	-5597.806601	0.000000	-5597.806601	0.000000
-5594.100334	0.000000	-5594.100334	0.000000	-5594.100334	0.000000	-5594.100334	0.000000	-5594.100334	0.000000	-5594.100334	0.000000	-5594.100334	0.000000	-5594.100334	0.000000
-5590.394066	0.000000	-5590.394066	0.000000	-5590.394066	0.000000	-5590.394066	0.000000	-5590.394066	0.000000	-5590.394066	0.000000	-5590.394066	0.000000	-5590.394066	0.000000
-5586.687798	0.000000	-5586.687798	0.000000	-5586.687798	0.000000	-5586.687798	0.000000	-5586.687798	0.000000	-5586.687798	0.000000	-5586.687798	0.000000	-5586.687798	0.000000
-5582.981531	0.000000	-5582.981531	0.000000	-5582.981531	0.000000	-5582.981531	0.000000	-5582.981531	0.000000	-5582.981531	0.000000	-5582.981531	0.000000	-5582.981531	0.000000
-5579.275263	0.000000	-5579.275263	0.000000	-5579.275263	0.000000	-5579.275263	0.000000	-5579.275263	0.000000	-5579.275263	0.000000	-5579.275263	0.000000	-5579.275263	0.000000
-5575.568995	0.000000	-5575.568995	0.000000	-5575.568995	0.000000	-5575.568995	0.000000	-5575.568995	0.000000	-5575.568995	0.000000	-5575.568995	0.000000	-5575.568995	0.000000
-5571.862727	0.000000	-5571.862727	0.000000	-5571.862727	0.000000	-5571.862727	0.000000	-5571.862727	0.000000	-5571.862727	0.000000	-5571.862727	0.000000	-5571.862727	0.000000
-5568.156460	0.000000	-5568.156460	0.000000	-5568.156460	0.000000	-5568.156460	0.000000	-5568.156460	0.000000	-5568.156460	0.000000	-5568.156460	0.000000	-5568.156460	0.000000
-5564.450192	0.000000	-5564.450192	0.000000	-5564.450192	0.000000	-5564.450192	0.000000	-5564.450192	0.000000	-5564.450192	0.000000	-5564.450192	0.000000	-5564.450192	0.000000
-5560.743924	0.000000	-5560.743924	0.000000	-5560.743924	0.000000	-5560.743924	0.000000	-5560.743924	0.000000	-5560.743924	0.000000	-5560.743924	0.000000	-5560.743924	0.000000
-5557.037656	0.000000	-5557.037656	0.000000	-5557.037656	0.000000	-5557.037656	0.000000	-5557.037656	0.000000	-5557.037656	0.000000	-5557.037656	0.000000	-5557.037656	0.000000
-5553.331389	0.000000	-5553.331389	0.000000	-5553.331389	0.000000	-5553.331389	0.000000	-5553.331389	0.000000	-5553.331389	0.000000	-5553.331389	0.000000	-5553.331389	0.000000
-5549.625121	0.000000	-5549.625121	0.000000	-5549.625121	0.000000	-5549.625121	0.000000	-5549.625121	0.000000	-5549.625121	0.000000	-5549.625121	0.000000	-5549.625121	0.000000
-5545.918853	0.000000	-5545.918853	0.000000	-5545.918853	0.000000	-5545.918853	0.000000	-5545.918853	0.000000	-5545.918853	0.000000	-5545.918853	0.000000	-5545.918853	0.000000
-5542.212586	0.000000	-5542.212586	0.000000	-5542.212586	0.000000	-5542.212586	0.000000	-5542.212586	0.000000	-5542.212586	0.000000	-5542.212586	0.000000	-5542.212586	0.000000
-5538.506318	0.000000	-5538.506318	0.000000	-5538.506318	0.000000	-5538.506318	0.000000	-5538.506318	0.000000	-5538.506318	0.000000	-5538.506318	0.000000	-5538.506318	0.000000
-5534.800050	0.000000	-5534.800050	0.000000	-5534.800050	0.000000	-5534.800050	0.000000	-5534.800050	0.000000	-5534.800050	0.000000	-5534.800050	0.000000	-5534.800050	0.000000
-5531.093782	0.000000	-5531.093782	0.000000	-5531.093782	0.000000	-5531.093782	0.000000	-5531.093782	0.000000	-5531.093782	0.000000	-5531.093782	0.000000	-5531.093782	0.000000
-5527.387515	0.000000	-5527.387515	0.000000	-5527.387515	0.000000	-5527.387515	0.000000	-5527.387515	0.000000	-5527.387515	0.000000	-5527.387515	0.000000	-5527.387515	0.000000
-5523.681247	0.000000	-5523.681247	0.000000	-5523.681247	0.000000	-5523.681247	0.000000	-5523.681247	0.000000	-5523.681247	0.000000	-5523.681247	0.000000	-5523.681247	0.000000
-5519.974979	0.000000	-5519.974979	0.000000	-5519.974979	0.000000	-5519.974979	0.000000	-5519.974979	0.000000	-5519.974979	0.000000	-5519.974979	0.000000	-5519.974979	0.000000
-5516.268711	0.000000	-5516.268711	0.000000	-5516.268711	0.000000	-5516.268711	0.000000	-5516.268711	0.000000	-5516.268711	0.000000	-5516.268711	0.000000	-5516.268711	0.000000
-5512.562444	0.000000	-5512.562444	0.000000	-5512.562444	0.000000	-5512.562444	0.000000	-5512.562444	0.000000	-5512.562444	0.000000	-5512.562444	0.000000	-5512.562444	0.000000
-5508.856176	0.000000	-5508.856176	0.000000	-5508.856176	0.000000	-5508.856176	0.000000	-5508.856176	0.000000	-5508.856176	0.000000	-5508.856176	0.000000	-5508.856176	0.000000
-5505.149908	0.000000	-5505.149908	0.000000	-5505.149908	0.000000	-5505.149908	0.000000	-5505.149908	0.000000	-5505.149908	0.000000	-5505.149908	0.000000	-5505.149908	0.000000
-5501.443641	0.000000	-5501.443641	0.000000	-5501.443641	0.000000	-5501.443641	0.000000	-5501.443641	0.000000	-5501.443641	0.000000	-5501.443641	0.000000	-5501.443641	0.000000
-5497.737373	0.000000	-5497.737373	0.000000	-5497.737373	0.000000	-5497.737373	0.000000	-5497.737373	0.000000	-5497.737373	0.000000	-5497.737373	0.000000	-5497.737373	0.000000
-5494.031105	0.000000	-5494.031105	0.000000	-5494.031105	0.000000	-5494.031105	0.000000	-5494.031105	0.000000	-5494.031105	0.000000	-5494.031105	0.000000	-5494.031105	0.000000
-5490.324837	0.000000	-5490.324837	0.000000	-5490.324837	0.000000	-5490.324837	0.000000	-5490.324837	0.000000	-5490.324837	0.000000	-5490.324837	0.000000	-5490.324837	0.000000
-5486.618570	0.000000	-5486.618570	0.000000	-5486.618570	0.000000	-5486.618570	0.000000	-5486.618570	0.000000	-5486.618570	0.000000	-5486.618570	0.000000	-5486.618570	0.000000
-5482.912302	0.000000	-5482.912302	0.000000	-5482.912302	0.000000	-5482.912302	0.000000	-5482.912302	0.000000	-5482.912302	0.000000	-5482.912302	0.000000	-5482.912302	0.000000
-5479.206034	0.000000	-5479.206034	0.000000	-5479.206034	0.000000	-5479.206034	0.000000	-5479.206034	0.000000	-5479.206034	0.000000	-5479.206034	0.000000	-5479.206034	0.000000
-5475.499767	0.000000	-5475.499767	0.000000	-5475.499767	0.000000	-5475.499767	0.000000	-5475.499767	0.000000	-5475.499767	0.000000	-5475.499767	0.000000	-5475.499767	0.000000
-5471.793499	0.000000	-5471.793499	0.000000	-5471.793499	0.000000	-5471.793499	0.000000	-5471.793499	0.000000	-5471.793499	0.000000	-5471.793499	0.000000	-5471.793499	0.000000
-5468.087231	0.000000	-5468.087231	0.000000	-5468.087231	0.000000	-5468.087231	0.000000	-5468.087231	0.000000	-5468.087231	0.000000	-5468.087231	0.000000	-5468.087231	0.000000
-5464.380963	0.000000	-5464.380963	0.000000	-5464.380963	0.000000	-5464.380963	0.000000	-5464.380963	0.000000	-5464.380963	0.000000	-5464.380963	0.000000	-5464.380963	0.000000
-5460.674696	0.000000	-5460.674696	0.000000	-5460.674696	0.000000	-5460.674696	0.000000	-5460.674696	0.000000	-5460.674696	0.000000	-5460.674696	0.000000	-5460.674696	0.000000
-5456.968428	0.000000	-5456.968428	0.000000	-5456.968428	0.000000	-5456.968428	0.000000	-5456.968428	0.000000	-5456.968428	0.000000	-5456.968428	0.000000	-5456.968428	0.000000
-5453.262160	0.000000	-5453.262160	0.000000	-5453.262160	0.000000	-5453.262160	0.000000	-5453.262160	0.000000	-5453.262160	0.000000	-5453.262160	0.000000	-5453.262160	0.000000
-5449.555892	0.000000	-5449.555892	0.000000	-5449.555892	0.000000	-5449.555892	0.000000	-5449.555892	0.000000	-5449.555892	0.000000	-5449.555892	0.000000	-5449.555892	0.000000
-5445.849625	0.000000	-5445.849625	0.000000	-5445.849625	0.000000	-5445.849625	0.000000	-5445.849625	0.000000	-5445.849625	0.000000	-5445.849625	0.000000	-5445.849625	0.000000
-5442.143357	0.000000	-5442.143357	0.000000	-5442.143357	0.000000	-5442.143357	0.000000	-5442.143357	0.000000	-5442.143357	0.000000	-5442.143357	0.000000	-5442.143357	0.000000
-5438.437089	0.000000	-5438.437089	0.000000	-5438.437089	0.000000	-5438.437089	0.000000	-5438.437089	0.000000	-5438.437089	0.000000	-5438.437089	0.000000	-5438.437089	0.000000
-5434.730822	0.000000	-5434.730822	0.000000	-5434.730822	0.000000	-5434.730822	0.000000	-5434.730822	0.000000	-5434.730822	0.000000	-5434.730822	0.000000	-5434.730822	0.000000
-5431.024554	0.000000	-5431.024554	0.000000	-5431.024554	0.000000	-5431.024554	0.000000	-5431.024554	0.000000	-5431.024554	0.000000	-5431.024554	0.000000	-5431.024554	0.000000
-5427.318286	0.000000	-5427.318286	0.000000	-5427.318286	0.000000	-5427.318286	0.000000	-5427.318286	0.000000	-5427.318286	0.000000	-5427.318286	0.000000	-5427.318286	0.000000
-5423.612018	0.000000	-5423.612018	0.000000	-5423.612018	0.000000	-5423.612018	0.000000	-5423.612018	0.000000	-5423.612018	0.000000	-5423.612018	0.000000	-5423.612018	0.000000
-5419.905751	0.000000	-5419.905751	0.000000	-5419.905751	0.000000	-5419.905751	0.000000	-5419.905751	0.000000	-5419.905751	0.000000	-5419.905751	0.000000	-5419.905751	0.000000
-5416.199483	0.000000	-5416.199483	0.000000	-5416.199483	0.000000	-5416.199483	0.000000	-5416.199483	0.000000	-5416.199483	0.000000	-5416.199483	0.000000	-5416.199483	0.000000
-5412.493215	0.000000	-5412.493215	0.000000	-5412.493215	0.000000	-5412.493215	0.000000	-5412.493215	0.000000	-5412.493215	0.000000	-5412.493215	0.000000	-5412.493215	0.000000
-5408.786947	0.000000	-5408.786947	0.000000	-5408.786947	0.000000	-5408.786947	0.000000	-5408.786947	0.000000	-5408.786947	0.000000	-5408.786947	0.000000	-5408.786947	0.000000
-5405.080680	0.000000	-5405.080680	0.000000	-5405.080680	0.000000	-5405.080680	0.000000	-5405.080680	0.000000	-5405.080680	0.000000	-5405.080680	0.000000	-5405.080680	0.000000
-5401.374412	0.000000	-5401.374412	0.000000	-5401.374412	0.000000	-5401.374412	0.000000	-5401.374412	0.000000	-5401.374412	0.000000	-5401.374412	0.000000	-5401.374412	0.000000
-5397.668144	0.000000	-5397.668144	0.000000	-5397.668144	0.000000	-5397.668144	0.000000	-5397.668144	0.000000	-5397.668144	0.000000	-5397.668144	0.000000	-5397.668144	0.000000
-5393.961877	0.000000	-5393.961877	0.000000	-5393.961877	0.000000	-5393.961877	0.000000	-5393.961877	0.000000	-5393.961877	0.000000	-5393.961877	0.000000	-5393.961877	0.000000
-5390.255609	0.000000	-5390.255609	0.000000	-5390.255609	0.000000	-5390.255609	0.000000	-5390.255609	0.000000	-5390.255609	0.000000	-5390.255609	0.000000	-5390.255609	0.000000
-5386.549341	0.000000	-5386.549341	0.000000	-5386.549341	0.000000	-5386.549341	0.000000	-5386.549341	0.000000	-5386.549341	0.000000	-5386.549341	0.000000	-5386.549341	0.000000
-5382.843073	0.000000	-5382.843073	0.000000	-5382.843073	0.000000	-5382.843073	0.000000	-5382.843073	0.000000	-5382.843073	0.000000	-5382.843073	0.000000	-5382.843073	0.000000
-5379.136806	0.000000	-5379.136806	0.000000	-5379.136806	0.000000	-5379.136806	0.000000	-5379.136806	0.000000	-5379.136806	0.000000	-5379.136806	0.000000	-5379.136806	0.000000
-5375.430538	0.000000	-5375.430538	0.000000	-5375.430538	0.000000	-5375.430538	0.000000	-5375.430538	0.000000	-5375.430538	0.000000	-5375.430538	0.000000	-5375.430538	0.000000
-5371.724270	0.000000	-5371.724270	0.000000	-5371.724270	0.000000	-5371.724270	0.000000	-5371.724270	0.000000	-5371.724270	0.000000	-5371.724270	0.000000	-5371.724270	0.000000
-5368.018002	0.000000	-5368.018002	0.000000	-5368.018002	0.000000	-5368.018002	0.000000	-5368.018002	0.000000	-5368.018002	0.000000	-5368.018002	0.000000	-5368.018002	0.000000
-5364.311735	0.000000	-5364.311735	0.000000	-5364.311735	0.000000	-5364.311735	0.000000	-5364.311735	0.000000	-5364.311735	0.000000	-5364.311735	0.000000	-5364.311735	0.000000
-5360.605467	0.000000	-5360.605467	0.000000	-5360.605467	0.000000	-5360.605467	0.000000	-5360.605467	0.000000	-5360.605467	0.000000	-5360.605467	0.000000	-5360.605467	0.000000
-5356.899199	0.000000	-5356.899199	0.000000	-5356.899199	0.000000	-5356.899199	0.000000	-5356.899199	0.000000	-5356.899199	0.000000	-5356.899199	0.000000	-5356.899199	0.000000
-5353.192932	0.000000	-5353.192932	0.000000	-5353.192932	0.000000	-5353.192932	0.000000	-5353.192932	0.000000	-5353.192932	0.000000	-5353.192932	0.000000	-5353.192932	0.000000
-5349.486664	0.000000	-5349.486664	0.000000	-5349.486664	0.000000	-5349.486664	0.000000	-5349.486664	0.000000	-5349.486664	0.000000	-5349.486664	0.000000	-5349.486664	0.000000
-5345.780396	0.000000	-5345.780396	0.000000	-5345.780396	0.000000	-5345.780396	0.000000	-5345.780396	0.000000	-5345.780396	0.000000	-5345.780396	0.000000	-5345.780396	0.000000
-5342.074128	0.000000	-5342.074128	0.000000	-5342.074128	0.000000	-5342.074128	0.000000	-5342.074128	0.000000	-5342.074128	0.000000	-5342.074128	0.000000	-5342.074128	0.000000
-5338.367861	0.000000	-5338.367861	0.000000	-5338.367861	0.000000	-5338.367861	0.000000	-5338.367861	0.000000	-5338.367861	0.000000	-5338.367861	0.000000	-5338.367861	0.000000
-5334.661593	0.000000	-5334.661593	0.000000	-5334.661593	0.000000	-5334.661593	0.000000	-5334.661593	0.000000	-5334.661593	0.000000	-5334.661593	0.000000	-5334.661593	0.000000
-5330.955325	0.000000	-5330.955325	0.000000	-5330.955325	0.000000	-5330.955325	0.000000	-5330.955325	0.000000	-5330.955325	0.000000	-5330.955325	0.000000	-5330.955325	0.000000
-5327.249058	0.000000	-5327.249058	0.000000	-5327.249058	0.000000	-5327.249058	0.000000	-5327.249058	0.000000	-5327.249058	0.000000	-5327.249058	0.000000	-5327.249058	0.000000
-5323.542790	0.000000	-5323.542790	0.000000	-5323.542790	0.000000	-5323.542790	0.000000	-5323.542790	0.000000	-5323.542790	0.000000	-5323.542790	0.000000	-5323.542790	0.000000
-5319.836522	0.000000	-5319.836522	0.000000	-5319.836522	0.000000	-5319.836522	0.000000	-5319.836522	0.000000	-5319.836522	0.000000	-5319.836522	0.000000	-5319.836522	0.000000
-5316.130254	0.000000	-5316.130254	0.000000	-5316.130254	0.000000	-5316.130254	0.000000	-5316.130254	0.000000	-5316.130254	0.000000	-5316.130254	0.000000	-5316.130254	0.000000
-5312.423987	0.000000	-5312.423987	0.000000	-5312.423987	0.000000	-5312.423987	0.000000	-5312.423987	0.000000	-5312.423987	0.000000	-5312.423987	0.000000	-5312.423987	0.000000
-5308.717719	0.000000	-5308.717719	0.000000	-5308.717719	0.000000	-5308.717719	0.000000	-5308.717719	0.000000	-5308.717719	0.000000	-5308.717719	0.000000	-5308.717719	0.000000
-5305.011451	0.000000	-5305.011451	0.000000	-5305.011451	0.000000	-5305.011451	0.000000	-5305.011451	0.000000	-5305.011451	0.000000	-5305.011451	0.000000	-5305.011451	0.000000
-5301.305183	0.000000	-5301.305183	0.000000	-5301.305183	0.000000	-5301.305183	0.000000	-5301.305183	0.000000	-5301.305183	0.000000	-5301.305183	0.000000	-5301.305183	0.000000
-5297.598916	0.000000	-5297.598916	0.000000	-5297.598916	0.000000	-5297.598916	0.000000	-5297.598916	0.000000	-5297.598916	0.000000	-5297.598916	0.000000	-5297.598916	0.000000
-5293.892648	0.000000	-5293.892648	0.000000	-5293.892648	0.000000	-5293.892648	0.000000	-5293.892648	0.000000	-5293.892648	0.000000	-5293.892648	0.000000	-5293.892648	0.000000
-5290.186380	0.000000	-5290.186380	0.000000	-5290.186380	0.000000	-5290.186380	0.000000	-5290.186380	0.000000	-5290.186380	0.000000	-5290.186380	0.000000	-5290.186380	0.000000
-5286.480113	0.000000	-5286.480113	0.000000	-5286.480113	0.000000	-5286.480113	0.000000	-5286.480113	0.000000	-5286.480113	0.000000	-5286.480113	0.000000	-5286.480113	0.000000
-5282.773845	0.000000	-5282.773845	0.000000	-5282.773845	0.000000	-5282.773845	0.000000	-5282.773845	0.000000	-5282.773845	0.000000	-5282.773845	0.000000	-5282.773845	0.000000
-5279.067577	0.000000	-5279.067577	0.000000	-5279.067577	0.000000	-5279.067577	0.000000	-5279.067577	0.000000	-5279.067577	0.000000	-5279.067577	0.000000	-5279.067577	0.000000
-5275.361309	0.000000	-5275.361309	0.000000	-5275.361309	0.000000	-5275.361309	0.000000	-5275.361309	0.000000	-5275.361309	0.000000	-5275.361309	0.000000	-5275.361309	0.000000
-5271.655042	0.000000	-5271.655042	0.000000	-5271.655042	0.000000	-5271.655042	0.000000	-5271.655042	0.000000	-5271.655042	0.000000	-5271.655042	0.000000	-5271.655042	0.000000
-5267.948774	0.000000	-5267.948774	0.000000	-5267.948774	0.000000	-5267.948774	0.000000	-5267.948774	0.000000	-5267.948774	0.000000	-5267.948774	0.000000	-5267.948774	0.000000
-5264.242506	0.000000	-5264.242506	0.000000	-5264.242506	0.000000	-5264.242506	0.000000	-5264.242506	0.000000	-5264.242506	0.000000	-5264.242506	0.000000	-5264.242506	0.000000
-5260.536238	0.000000	-5260.536238	0.000000	-5260.536238	0.000000	-5260.536238	0.000000	-5260.536238	0.000000	-5260.536238	0.000000	-5260.536238	0.000000	-5260.536238	0.000000
-5256.829971	0.000000	-5256.829971	0.000000	-5256.829971	0.000000	-5256.829971	0.000000	-5256.829971	0.000000	-5256.829971	0.000000	-5256.829971	0.000000	-5256.829971	0.000000
-5253.123703	0.000000	-5253.123703	0.000000	-5253.123703	0.000000	-5253.123703	0.000000	-5253.123703	0.000000	-5253.123703	0.000000	-5253.123703	0.000000	-5253.123703	0.000000
-5249.417435	0.000000	-5249.417435	0.000000	-5249.417435	0.000000	-5249.417435	0.000000	-5249.417435	0.000000	-5249.417435	0.000000	-5249.417435	0.000000	-5249.417435	0.000000
-5245.711168	0.000000	-5245.711168	0.000000	-5245.711168	0.000000	-5245.711168	0.000000	-5245.711168	0.000000	-5245.711168	0.000000	-5245.711168	0.000000	-5245.711168	0.000000
-5242.004900	0.000000	-5242.004900	0.000000	-5242.004900	0.000000	-5242.004900	0.000000	-5242.004900	0.000000	-5242.004900	0.000000	-5242.004900	0.000000	-5242.004900	0.000000
-5238.298632	0.000000	-5238.298632	0.000000	-5238.298632	0.000000	-5238.298632	0.000000	-5238.298632	0.000000	-5238.298632	0.000000	-5238.298632	0.000000	-5238.298632	0.000000
-5234.592364	0.000000	-5234.592364	0.000000	-5234.592364	0.000000	-5234.592364	0.000000	-5234.592364	0.000000	-5234.592364	0.000000	-5234.592364	0.000000	-5234.592364	0.000000
-5230.886097	0.000000	-5230.886097	0.000000	-5230.886097	0.000000	-5230.886097	0.000000	-5230.886097	0.000000	-5230.886097	0.000000	-5230.886097	0.000000	-5230.886097	0.000000
-5227.179829	0.000000	-5227.179829	0.000000	-5227.179829	0.000000	-5227.179829	0.000000	-5227.179829	0.000000	-5227.179829	0.000000	-5227.179829	0.000000	-5227.179829	0.000000
-5223.473561	0.000000	-5223.473561	0.000000	-5223.473561	0.000000	-5223.473561	0.000000	-5223.473561	0.000000	-5223.473561	0.000000	-5223.473561	0.000000	-5223.473561	0.000000
-5219.767294	0.000000	-5219.767294	0.000000	-5219.767294	0.000000	-5219.767294	0.000000	-5219.767294	0.000000	-5219.767294	0.000000	-5219.767294	0.000000	-5219.767294	0.000000
-5216.061026	0.000000	-5216.061026	0.000000	-5216.061026	0.000000	-5216.061026	0.000000	-5216.061026	0.000000	-5216.061026	0.000000	-5216.061026	0.000000	-5216.061026	0.000000
-5212.354758	0.000000	-5212.354758	0.000000	-5212.354758	0.000000	-5212.354758	0.000000	-5212.354758	0.000000	-5212.354758	0.000000	-5212.354758	0.000000	-5212.354758	0.000000
-5208.648490	0.000000	-5208.648490	0.000000	-5208.648490	0.000000	-5208.648490	0.000000	-5208.648490	0.000000	-5208.648490	0.000000	-5208.648490	0.000000	-5208.648490	0.000000
-5204.942223	0.000000	-5204.942223	0.000000	-5204.942223	0.000000	-5204.942223	0.000000	-5204.942223	0.000000	-5204.942223	0.000000	-5204.942223	0.000000	-5204.942223	0.000000
-5201.235955	0.000000	-5201.235955	0.000000	-5201.235955	0.000000	-5201.235955	0.000000	-5201.235955	0.000000	-5201.235955	0.000000	-5201.235955	0.000000	-5201.235955	0.000000
-5197.529687	0.000000	-5197.529687	0.000000	-5197.529687	0.000000	-5197.529687	0.000000	-5197.529687	0.000000	-5197.529687	0.000000	-5197.529687	0.000000	-5197.529687	0.000000
-5193.823419	0.000000	-5193.823419	0.000000	-5193.823419	0.000000	-5193.823419	0.000000	-5193.823419	0.000000	-5193.823419	0.000000	-5193.823419	0.000000	-5193.823419	0.000000
-5190.117152	0.000000	-5190.117152	0.000000	-5190.117152	0.000000	-5190.117152	0.000000	-5190.117152	0.000000	-5190.117152	0.000000	-5190.117152	0.000000	-5190.117152	0.000000
-5186.410884	0.000000	-5186.410884	0.000000	-5186.410884	0.000000	-5186.410884	0.000000	-5186.410884	0.000000	-5186.410884	0.000000	-5186.410884	0.000000	-5186.410884	0.000000
-5182.704616	0.000000	-5182.704616	0.000000	-5182.704616	0.000000	-5182.704616	0.000000	-5182.704616	0.000000	-5182.704616	0.000000	-5182.704616	0.000000	-5182.704616	0.000000
-5178.998349	0.000000	-5178.998349	0.000000	-5178.998349	0.000000	-5178.998349	0.000000	-5178.998349	0.000000	-5178.998349	0.000000	-5178.998349	0.000000	-5178.998349	0.000000
-5175.292081	0.000000	-5175.292081	0.000000	-5175.292081	0.000000	-5175.292081	0.000000	-5175.292081	0.000000	-5175.292081	0.000000	-5175.292081	0.000000	-5175.292081	0.000000
-5171.585813	0.000000	-5171.585813	0.000000	-5171.585813	0.000000	-5171.585813	0.000000	-5171.585813	0.000000	-5171.585813	0.000000	-5171.585813	0.000000	-5171.585813	0.000000
-5167.879545	0.000000	-5167.879545	0.000000	-5167.879545	0.000000	-5167.879545	0.000000	-5167.879545	0.000000	-5167.879545	0.000000	-5167.879545	0.000000	-5167.879545	0.000000
-5164.173278	0.000000	-5164.173278	0.000000	-5164.173278	0.000000	-5164.173278	0.000000	-5164.173278	0.000000	-5164.173278	0.000000	-5164.173278	0.000000	-5164.173278	0.000000
-5160.467010	0.000000	-5160.467010	0.000000	-5160.467010	0.000000	-5160.467010	0.000000	-5160.467010	0.000000	-5160.467010	0.000000	-5160.467010	0.000000	-5160.467010	0.000000
-5156.760742	0.000000	-5156.760742	0.000000	-5156.760742	0.000000	-5156.760742	0.000000	-5156.760742	0.000000	-5156.760742	0.000000	-5156.760742	0.000000	-5156.760742	0.000000
-5153.054474	0.000000	-5153.054474	0.000000	-5153.054474	0.000000	-5153.054474	0.000000	-5153.054474	0.000000	-5153.054474	0.000000	-5153.054474	0.000000	-5153.054474	0.000000
-5149.348207	0.000000	-5149.348207	0.000000	-5149.348207	0.000000	-5149.348207	0.000000	-5149.348207	0.000000	-5149.348207	0.000000	-5149.348207	0.000000	-5149.348207	0.000000
-5145.641939	0.000000	-5145.641939	0.000000	-5145.641939	0.000000	-5145.641939	0.000000	-5145.641939	0.000000	-5145.641939	0.000000	-5145.641939	0.000000	-5145.641939	0.000000
-5141.935671	0.000000	-5141.935671	0.000000	-5141.935671	0.000000	-5141.935671	0.000000	-5141.935671	0.000000	-5141.935671	0.000000	-5141.935671	0.000000	-5141.935671	0.000000
-5138.229404	0.000000	-5138.229404	0.000000	-5138.229404	0.000000	-5138.229404	0.000000	-5138.229404	0.000000	-5138.229404	0.000000	-5138.229404	0.000000	-5138.229404	0.000000
-5134.523136	0.000000	-5134.523136	0.000000	-5134.523136	0.000000	-5134.523136	0.000000	-5134.523136	0.000000	-5134.523136	0.000000	-5134.523136	0.000000	-5134.523136	0.000000
-5130.816868	0.000000	-5130.816868	0.000000	-5130.816868	0.000000	-5130.816868	0.000000	-5130.816868	0.000000	-5130.816868	0.000000	-5130.816868	0.000000	-5130.816868	0.000000
-5127.110600	0.000000	-5127.110600	0.000000	-5127.110600	0.000000	-5127.110600	0.000000	-5127.110600	0.000000	-5127.110600	0.000000	-5127.110600	0.000000	-5127.110600	0.000000
-5123.404333	0.000000	-5123.404333	0.000000	-5123.404333	0.000000	-5123.404333	0.000000	-5123.404333	0.000000	-5123.404333	0.000000	-5123.404333	0.000000	-5123.404333	0.000000
-5119.698065	0.000000	-5119.698065	0.000000	-5119.698065	0.000000	-5119.698065	0.000000	-5119.698065	0.000000	-5119.698065	0.000000	-5119.698065	0.000000	-5119.698065	0.000000
-5115.991797	0.000000	-5115.991797	0.000000	-5115.991797	0.000000	-5115.991797	0.000000	-5115.991797	0.000000	-5115.991797	0.000000	-5115.991797	0.000000	-5115.991797	0.000000
-5112.285530	0.000000	-5112.285530	0.000000	-5112.285530	0.000000	-5112.285530	0.000000	-5112.285530	0.000000	-5112.285530	0.000000	-5112.285530	0.000000	-5112.285530	0.000000
-5108.579262	0.000000	-5108.579262	0.000000	-5108.579262	0.000000	-5108.579262	0.000000	-5108.579262	0.000000	-5108.579262	0.000000	-5108.579262	0.000000	-5108.579262	0.000000
-5104.872994	0.000000	-5104.872994	0.000000	-5104.872994	0.000000	-5104.872994	0.000000	-5104.872994	0.000000	-5104.872994	0.000000	-5104.872994	0.000000	-5104.872994	0.000000
-5101.166726	0.000000	-5101.166726	0.000000	-5101.166726	0.000000	-5101.166726	0.000000	-5101.166726	0.000000	-5101.166726	0.000000	-5101.166726	0.000000	-5101.166726	0.000000
-5097.460459	0.000000	-5097.460459	0.000000	-5097.460459	0.000000	-5097.460459	0.000000	-5097.460459	0.000000	-5097.460459	0.000000	-5097.460459	0.000000	-5097.460459	0.000000
-5093.754191	0.000000	-5093.754191	0.000000	-5093.754191	0.000000	-5093.754191	0.000000	-5093.754191	0.000000	-5093.754191	0.000000	-5093.754191	0.000000	-5093.754191	0.000000
-5090.047923	0.000000	-5090.047923	0.000000	-5090.047923	0.000000	-5090.047923	0.000000	-5090.047923	0.000000	-5090.047923	0.000000	-5090.047923	0.000000	-5090.047923	0.000000
-5086.341655	0.000000	-5086.341655	0.000000	-5086.341655	0.000000	-5086.341655	0.000000	-5086.341655	0.000000	-5086.341655	0.000000	-5086.341655	0.000000	-5086.341655	0.000000
-5082.635388	0.000000	-5082.635388	0.000000	-5082.635388	0.000000	-5082.635388	0.000000	-5082.635388	0.000000	-5082.635388	0.000000	-5082.635388	0.000000	-5082.635388	0.000000
-5078.929120	0.000000	-5078.929120	0.000000	-5078.929120	0.000000	-5078.929120	0.000000	-5078.929120	0.000000	-5078.929120	0.000000	-5078.929120	0.000000	-5078.929120	0.000000
-5075.222852	0.000000	-5075.222852	0.000000	-5075.222852	0.000000	-5075.222852	0.000000	-5075.222852	0.000000	-5075.222852	0.000000	-5075.222852	0.000000	-5075.222852	0.000000
-5071.516585	0.000000	-5071.516585	0.000000	-5071.516585	0.000000	-5071.516585	0.000000	-5071.516585	0.000000	-5071.516585	0.000000	-5071.516585	0.000000	-5071.516585	0.000000
-5067.810317	0.000000	-5067.810317	0.000000	-5067.810317	0.000000	-5067.810317	0.000000	-5067.810317	0.000000	-5067.810317	0.000000	-5067.810317	0.000000	-5067.810317	0.000000
-5064.104049	0.000000	-5064.104049	0.000000	-5064.104049	0.000000	-5064.104049	0.000000	-5064.104049	0.000000	-5064.104049	0.000000	-5064.104049	0.000000	-5064.104049	0.000000
-5060.397781	0.000000	-5060.397781	0.000000	-5060.397781	0.000000	-5060.397781	0.000000	-5060.397781	0.000000	-5060.397781	0.000000	-5060.397781	0.000000	-5060.397781	0.000000
-5056.691514	0.000000	-5056.691514	0.000000	-5056.691514	0.000000	-5056.691514	0.000000	-5056.691514	0.000000	-5056.691514	0.000000	-5056.691514	0.000000	-5056.691514	0.000000
-5052.985246	0.000000	-5052.985246	0.000000	-5052.985246	0.000000	-5052.985246	0.000000	-5052.985246	0.000000	-5052.985246	0.000000	-5052.985246	0.000000	-5052.985246	0.000000
-5049.278978	0.000000	-5049.278978	0.000000	-5049.278978	0.000000	-5049.278978	0.000000	-5049.278978	0.000000	-5049.278978	0.000000	-5049.278978	0.000000	-5049.278978	0.000000
-5045.572710	0.000000	-5045.572710	0.000000	-5045.572710	0.000000	-5045.572710	0.000000	-5045.572710	0.000000	-5045.572710	0.000000	-5045.572710	0.000000	-5045.572710	0.000000
-5041.866443	0.000000	-5041.866443	0.000000	-5041.866443	0.000000	-5041.866443	0.000000	-5041.866443	0.000000	-5041.866443	0.000000	-5041.866443	0.000000	-5041.866443	0.000000
-5038.160175	0.000000	-5038.160175	0.000000	-5038.160175	0.000000	-5038.160175	0.000000	-5038.160175	0.000000	-5038.160175	0.000000	-5038.160175	0.000000	-5038.160175	0.000000
-5034.453907	0.000000	-5034.453907	0.000000	-5034.453907	0.000000	-5034.453907	0.000000	-5034.453907	0.000000	-5034.453907	0.000000	-5034.453907	0.000000	-5034.453907	0.000000
-5030.747640	0.000000	-5030.747640	0.000000	-5030.747640	0.000000	-5030.747640	0.000000	-5030.747640	0.000000	-5030.747640	0.000000	-5030.747640	0.000000	-5030.747640	0.000000
-5027.041372	0.000000	-5027.041372	0.000000	-5027.041372	0.000000	-5027.041372	0.000000	-5027.041372	0.000000	-5027.041372	0.000000	-5027.041372	0.000000	-5027.041372	0.000000
-5023.335104	0.000000	-5023.335104	0.000000	-5023.335104	0.000000	-5023.335104	0.000000	-5023.335104	0.000000	-5023.335104	0.000000	-5023.335104	0.000000	-5023.335104	0.000000
-5019.628836	0.000000	-5019.628836	0.000000	-5019.628836	0.000000	-5019.628836	0.000000	-5019.628836	0.000000	-5019.628836	0.000000	-5019.628836	0.000000	-5019.628836	0.000000
-5015.922569	0.000000	-5015.922569	0.000000	-5015.922569	0.000000	-5015.922569	0.000000	-5015.922569	0.000000	-5015.922569	0.000000	-5015.922569	0.000000	-5015.922569	0.000000
-5012.216301	0.000000	-5012.216301	0.000000	-5012.216301	0.000000	-5012.216301	0.000000	-5012.216301	0.000000	-5012.216301	0.000000	-5012.216301	0.000000	-5012.216301	0.000000
-5008.510033	0.000000	-5008.510033	0.000000	-5008.510033	0.000000	-5008.510033	0.000000	-5008.510033	0.000000	-5008.510033	0.000000	-5008.510033	0.000000	-5008.510033	0.000000
-5004.803766	0.000000	-5004.803766	0.000000	-5004.803766	0.000000	-5004.803766	0.000000	-5004.803766	0.000000	-5004.803766	0.000000	-5004.803766	0.000000	-5004.803766	0.000000
-5001.097498	0.000000	-5001.097498	0.000000	-5001.097498	0.000000	-5001.097498	0.000000	-5001.097498	0.000000	-5001.097498	0.000000	-5001.097498	0.000000	-5001.097498	0.000000
-4997.391230	0.000000	-4997.391230	0.000000	-4997.391230	0.000000	-4997.391230	0.000000	-4997.391230	0.000000	-4997.391230	0.000000	-4997.391230	0.000000	-4997.391230	0.000000
-4993.684962	0.000000	-4993.684962	0.000000	-4993.684962	0.000000	-4993.684962	0.000000	-4993.684962	0.000000	-4993.684962	0.000000	-4993.684962	0.000000	-4993.684962	0.000000
-4989.978695	0.000000	-4989.978695	0.000000	-4989.978695	0.000000	-4989.978695	0.000000	-4989.978695	0.000000	-4989.978695	0.000000	-4989.978695	0.000000	-4989.978695	0.000000
-4986.272427	0.000000	-4986.272427	0.000000	-4986.272427	0.000000	-4986.272427	0.000000	-4986.272427	0.000000	-4986.272427	0.000000	-4986.272427	0.000000	-4986.272427	0.000000
-4982.566159	0.000000	-4982.566159	0.000000	-4982.566159	0.000000	-4982.566159	0.000000	-4982.566159	0.000000	-4982.566159	0.000000	-4982.566159	0.000000	-4982.566159	0.000000
-4978.859891	0.000000	-4978.859891	0.000000	-4978.859891	0.000000	-4978.859891	0.000000	-4978.859891	0.000000	-4978.859891	0.000000	-4978.859891	0.000000	-4978.859891	0.000000
-4975.153624	0.000000	-4975.153624	0.000000	-4975.153624	0.000000	-4975.153624	0.000000	-4975.153624	0.000000	-4975.153624	0.000000	-4975.153624	0.000000	-4975.153624	0.000000
-4971.447356	0.000000	-4971.447356	0.000000	-4971.447356	0.000000	-4971.447356	0.000000	-4971.447356	0.000000	-4971.447356	0.000000	-4971.447356	0.000000	-4971.447356	0.000000
-4967.741088	0.000000	-4967.741088	0.000000	-4967.741088	0.000000	-4967.741088	0.000000	-4967.741088	0.000000	-4967.741088	0.000000	-4967.741088	0.000000	-4967.741088	0.000000
-4964.034821	0.000000	-4964.034821	0.000000	-4964.034821	0.000000	-4964.034821	0.000000	-4964.034821	0.000000	-4964.034821	0.000000	-4964.034821	0.000000	-4964.034821	0.000000
-4960.328553	0.000000	-4960.328553	0.000000	-4960.328553	0.000000	-4960.328553	0.000000	-4960.328553	0.000000	-4960.328553	0.000000	-4960.328553	0.000000	-4960.328553	0.000000
-4956.622285	0.000000	-4956.622285	0.000000	-4956.622285	0.000000	-4956.622285	0.000000	-4956.622285	0.000000	-4956.622285	0.000000	-4956.622285	0.000000	-4956.622285	0.000000
-4952.916017	0.000000	-4952.916017	0.000000	-4952.916017	0.000000	-4952.916017	0.000000	-4952.916017	0.000000	-4952.916017	0.000000	-4952.916017	0.000000	-4952.916017	0.000000
-4949.209750	0.000000	-4949.209750	0.000000	-4949.209750	0.000000	-4949.209750	0.000000	-4949.209750	0.000000	-4949.209750	0.000000	-4949.209750	0.000000	-4949.209750	0.000000
-4945.503482	0.000000	-4945.503482	0.000000	-4945.503482	0.000000	-4945.503482	0.000000	-4945.503482	0.000000	-4945.503482	0.000000	-4945.503482	0.000000	-4945.503482	0.000000
-4941.797214	0.000000	-4941.797214	0.000000	-4941.797214	0.000000	-4941.797214	0.000000	-4941.797214	0.000000	-4941.797214	0.000000	-4941.797214	0.000000	-4941.797214	0.000000
-4938.090946	0.000000	-4938.090946	0.000000	-4938.090946	0.000000	-4938.090946	0.000000	-4938.090946	0.000000	-4938.090946	0.000000	-4938.090946	0.000000	-4938.090946	0.000000
-4934.384679	0.000000	-4934.384679	0.000000	-4934.384679	0.000000	-4934.384679	0.000000	-4934.384679	0.000000	-4934.384679	0.000000	-4934.384679	0.000000	-4934.384679	0.000000
-4930.678411	0.000000	-4930.678411	0.000000	-4930.678411	0.000000	-4930.678411	0.000000	-4930.678411	0.000000	-4930.678411	0.000000	-4930.678411	0.000000	-4930.678411	0.000000
-4926.972143	0.000000	-4926.972143	0.000000	-4926.972143	0.000000	-4926.972143	0.000000	-4926.972143	0.000000	-4926.972143	0.000000	-4926.972143	0.000000	-4926.972143	0.000000
-4923.265876	0.000000	-4923.265876	0.000000	-4923.265876	0.000000	-4923.265876	0.000000	-4923.265876	0.000000	-4923.265876	0.000000	-4923.265876	0.000000	-4923.265876	0.000000
-4919.559608	0.000000	-4919.559608	0.000000	-4919.559608	0.000000	-4919.559608	0.000000	-4919.559608	0.000000	-4919.559608	0.000000	-4919.559608	0.000000	-4919.559608	0.000000
-4915.853340	0.000000	-4915.853340	0.000000	-4915.853340	0.000000	-4915.853340	0.000000	-4915.853340	0.000000	-4915.853340	0.000000	-4915.853340	0.000000	-4915.853340	0.000000
-4912.147072	0.000000	-4912.147072	0.000000	-4912.147072	0.000000	-4912.147072	0.000000	-4912.147072	0.000000	-4912.147072	0.000000	-4912.147072	0.000000	-4912.147072	0.000000
-4908.440805	0.000000	-4908.440805	0.000000	-4908.440805	0.000000	-4908.440805	0.000000	-4908.440805	0.000000	-4908.440805	0.000000	-4908.440805	0.000000	-4908.440805	0.000000
-4904.734537	0.000000	-4904.734537	0.000000	-4904.734537	0.000000	-4904.734537	0.000000	-4904.734537	0.000000	-4904.734537	0.000000	-4904.734537	0.000000	-4904.734537	0.000000
-4901.028269	0.000000	-4901.028269	0.000000	-4901.028269	0.000000	-4901.028269	0.000000	-4901.028269	0.000000	-4901.028269	0.000000	-4901.028269	0.000000	-4901.028269	0.000000
-4897.322001	0.000000	-4897.322001	0.000000	-4897.322001	0.000000	-4897.322001	0.000000	-4897.322001	0.000000	-4897.322001	0.000000	-4897.322001	0.000000	-4897.322001	0.000000
-4893.615734	0.000000	-4893.615734	0.000000	-4893.615734	0.000000	-4893.615734	0.000000	-4893.615734	0.000000	-4893.615734	0.000000	-4893.615734	0.000000	-4893.615734	0.000000
-4889.909466	0.000000	-4889.909466	0.000000	-4889.909466	0.000000	-4889.909466	0.000000	-4889.909466	0.000000	-4889.909466	0.000000	-4889.909466	0.000000	-4889.909466	0.000000
-4886.203198	0.000000	-4886.203198	0.000000	-4886.203198	0.000000	-4886.203198	0.000000	-4886.203198	0.000000	-4886.203198	0.000000	-4886.203198	0.000000	-4886.203198	0.000000
-4882.496931	0.000000	-4882.496931	0.000000	-4882.496931	0.000000	-4882.496931	0.000000	-4882.496931	0.000000	-4882.496931	0.000000	-4882.496931	0.000000	-4882.496931	0.000000
-4878.790663	0.000000	-4878.790663	0.000000	-4878.790663	0.000000	-4878.790663	0.000000	-4878.790663	0.000000	-4878.790663	0.000000	-4878.790663	0.000000	-4878.790663	0.000000
-4875.084395	0.000000	-4875.084395	0.000000	-4875.084395	0.000000	-4875.084395	0.000000	-4875.084395	0.000000	-4875.084395	0.000000	-4875.084395	0.000000	-4875.084395	0.000000
-4871.378127	0.000000	-4871.378127	0.000000	-4871.378127	0.000000	-4871.378127	0.000000	-4871.378127	0.000000	-4871.378127	0.000000	-4871.378127	0.000000	-4871.378127	0.000000
-4867.671860	0.000000	-4867.671860	0.000000	-4867.671860	0.000000	-4867.671860	0.000000	-4867.671860	0.000000	-4867.671860	0.000000	-4867.671860	0.000000	-4867.671860	0.000000
-4863.965592	0.000000	-4863.965592	0.000000	-4863.965592	0.000000	-4863.965592	0.000000	-4863.965592	0.000000	-4863.965592	0.000000	-4863.965592	0.000000	-4863.965592	0.000000
-4860.259324	0.000000	-4860.259324	0.000000	-4860.259324	0.000000	-4860.259324	0.000000	-4860.259324	0.000000	-4860.259324	0.000000	-4860.259324	0.000000	-4860.259324	0.000000
-4856.553057	0.000000	-4856.553057	0.000000	-4856.553057	0.000000	-4856.553057	0.000000	-4856.553057	0.000000	-4856.553057	0.000000	-4856.553057	0.000000	-4856.553057	0.000000
-4852.846789	0.000000	-4852.846789	0.000000	-4852.846789	0.000000	-4852.846789	0.000000	-4852.846789	0.000000	-4852.846789	0.000000	-4852.846789	0.000000	-4852.846789	0.000000
-4849.140521	0.000000	-4849.140521	0.000000	-4849.140521	0.000000	-4849.140521	0.000000	-4849.140521	0.000000	-4849.140521	0.000000	-4849.140521	0.000000	-4849.140521	0.000000
-4845.434253	0.000000	-4845.434253	0.000000	-4845.434253	0.000000	-4845.434253	0.000000	-4845.434253	0.000000	-4845.434253	0.000000	-4845.434253	0.000000	-4845.434253	0.000000
-4841.727986	0.000000	-4841.727986	0.000000	-4841.727986	0.000000	-4841.727986	0.000000	-4841.727986	0.000000	-4841.727986	0.000000	-4841.727986	0.000000	-4841.727986	0.000000
-4838.021718	0.000000	-4838.021718	0.000000	-4838.021718	0.000000	-4838.021718	0.000000	-4838.021718	0.000000	-4838.021718	0.000000	-4838.021718	0.000000	-4838.021718	0.000000
-4834.315450	0.000000	-4834.315450	0.000000	-4834.315450	0.000000	-4834.315450	0.000000	-4834.315450	0.000000	-4834.315450	0.000000	-4834.315450	0.000000	-4834.315450	0.000000
-4830.609182	0.000000	-4830.609182	0.000000	-4830.609182	0.000000	-4830.609182	0.000000	-4830.609182	0.000000	-4830.609182	0.000000	-4830.609182	0.000000	-4830.609182	0.000000
-4826.902915	0.000000	-4826.902915	0.000000	-4826.902915	0.000000	-4826.902915	0.000000	-4826.902915	0.000000	-4826.902915	0.000000	-4826.902915	0.000000	-4826.902915	0.000000
-4823.196647	0.000000	-4823.196647	0.000000	-4823.196647	0.000000	-4823.196647	0.000000	-4823.196647	0.000000	-4823.196647	0.000000	-4823.196647	0.000000	-4823.196647	0.000000
-4819.490379	0.000000	-4819.490379	0.000000	-4819.490379	0.000000	-4819.490379	0.000000	-4819.490379	0.000000	-4819.490379	0.000000	-4819.490379	0.000000	-4819.490379	0.000000
-4815.784112	0.000000	-4815.784112	0.000000	-4815.784112	0.000000	-4815.784112	0.000000	-4815.784112	0.000000	-4815.784112	0.000000	-4815.784112	0.000000	-4815.784112	0.000000
-4812.077844	0.000000	-4812.077844	0.000000	-4812.077844	0.000000	-4812.077844	0.000000	-4812.077844	0.000000	-4812.077844	0.000000	-4812.077844	0.000000	-4812.077844	0.000000
-4808.371576	0.000000	-4808.371576	0.000000	-4808.371576	0.000000	-4808.371576	0.000000	-4808.371576	0.000000	-4808.371576	0.000000	-4808.371576	0.000000	-4808.371576	0.000000
-4804.665308	0.000000	-4804.665308	0.000000	-4804.665308	0.000000	-4804.665308	0.000000	-4804.665308	0.000000	-4804.665308	0.000000	-4804.665308	0.000000	-4804.665308	0.000000
-4800.959041	0.000000	-4800.959041	0.000000	-4800.959041	0.000000	-4800.959041	0.000000	-4800.959041	0.000000	-4800.959041	0.000000	-4800.959041	0.000000	-4800.959041	0.000000
-4797.252773	0.000000	-4797.252773	0.000000	-4797.252773	0.000000	-4797.252773	0.000000	-4797.252773	0.000000	-4797.252773	0.000000	-4797.252773	0.000000	-4797.252773	0.000000
-4793.546505	0.000000	-4793.546505	0.000000	-4793.546505	0.000000	-4793.546505	0.000000	-4793.546505	0.000000	-4793.546505	0.000000	-4793.546505	0.000000	-4793.546505	0.000000
-4789.840237	0.000000	-4789.840237	0.000000	-4789.840237	0.000000	-4789.840237	0.000000	-4789.840237	0.000000	-4789.840237	0.000000	-4789.840237	0.000000	-4789.840237	0.000000
-4786.133970	0.000000	-4786.133970	0.000000	-4786.133970	0.000000	-4786.133970	0.000000	-4786.133970	0.000000	-4786.133970	0.000000	-4786.133970	0.000000	-4786.133970	0.000000
-4782.427702	0.000000	-4782.427702	0.000000	-4782.427702	0.000000	-4782.427702	0.000000	-4782.427702	0.000000	-4782.427702	0.000000	-4782.427702	0.000000	-4782.427702	0.000000
-4778.721434	0.000000	-4778.721434	0.000000	-4778.721434	0.000000	-4778.721434	0.000000	-4778.721434	0.000000	-4778.721434	0.000000	-4778.721434	0.000000	-4778.721434	0.000000
-4775.015167	0.000000	-4775.015167	0.000000	-4775.015167	0.000000	-4775.015167	0.000000	-4775.015167	0.000000	-4775.015167	0.000000	-4775.015167	0.000000	-4775.015167	0.000000
-4771.308899	0.000000	-4771.308899	0.000000	-4771.308899	0.000000	-4771.308899	0.000000	-4771.308899	0.000000	-4771.308899	0.000000	-4771.308899	0.000000	-4771.308899	0.000000
-4767.602631	0.000000	-4767.602631	0.000000	-4767.602631	0.000000	-4767.602631	0.000000	-4767.602631	0.000000	-4767.602631	0.000000	-4767.602631	0.000000	-4767.602631	0.000000
-4763.896363	0.000000	-4763.896363	0.000000	-4763.896363	0.000000	-4763.896363	0.000000	-4763.896363	0.000000	-4763.896363	0.000000	-4763.896363	0.000000	-4763.896363	0.000000
-4760.190096	0.000000	-4760.190096	0.000000	-4760.190096	0.000000	-4760.190096	0.000000	-4760.190096	0.000000	-4760.190096	0.000000	-4760.190096	0.000000	-4760.190096	0.000000
-4756.483828	0.000000	-4756.483828	0.000000	-4756.483828	0.000000	-4756.483828	0.000000	-4756.483828	0.000000	-4756.483828	0.000000	-4756.483828	0.000000	-4756.483828	0.000000
-4752.777560	0.000000	-4752.777560	0.000000	-4752.777560	0.000000	-4752.777560	0.000000	-4752.777560	0.000000	-4752.777560	0.000000	-4752.777560	0.000000	-4752.777560	0.000000
-4749.071293	0.000000	-4749.071293	0.000000	-4749.071293	0.000000	-4749.071293	0.000000	-4749.071293	0.000000	-4749.071293	0.000000	-4749.071293	0.000000	-4749.071293	0.000000
-4745.365025	0.000000	-4745.365025	0.000000	-4745.365025	0.000000	-4745.365025	0.000000	-4745.365025	0.000000	-4745.365025	0.000000	-4745.365025	0.000000	-4745.365025	0.000000
-4741.658757	0.000000	-4741.658757	0.000000	-4741.658757	0.000000	-4741.658757	0.000000	-4741.658757	0.000000	-4741.658757	0.000000	-4741.658757	0.000000	-4741.658757	0.000000
-4737.952489	0.000000	-4737.952489	0.000000	-4737.952489	0.000000	-4737.952489	0.000000	-4737.952489	0.000000	-4737.952489	0.000000	-4737.952489	0.000000	-4737.952489	0.000000
-4734.246222	0.000000	-4734.246222	0.000000	-4734.246222	0.000000	-4734.246222	0.000000	-4734.246222	0.000000	-4734.246222	0.000000	-4734.246222	0.000000	-4734.246222	0.000000
-4730.539954	0.000000	-4730.539954	0.000000	-4730.539954	0.000000	-4730.539954	0.000000	-4730.539954	0.000000	-4730.539954	0.000000	-4730.539954	0.000000	-4730.539954	0.000000
-4726.833686	0.000000	-4726.833686	0.000000	-4726.833686	0.000000	-4726.833686	0.000000	-4726.833686	0.000000	-4726.833686	0.000000	-4726.833686	0.000000	-4726.833686	0.000000
-4723.127418	0.000000	-4723.127418	0.000000	-4723.127418	0.000000	-4723.127418	0.000000	-4723.127418	0.000000	-4723.127418	0.000000	-4723.127418	0.000000	-4723.127418	0.000000
-4719.421151	0.000000	-4719.421151	0.000000	-4719.421151	0.000000	-4719.421151	0.000000	-4719.421151	0.000000	-4719.421151	0.000000	-4719.421151	0.000000	-4719.421151	0.000000
-4715.714883	0.000000	-4715.714883	0.000000	-4715.714883	0.000000	-4715.714883	0.000000	-4715.714883	0.000000	-4715.714883	0.000000	-4715.714883	0.000000	-4715.714883	0.000000
-4712.008615	0.000000	-4712.008615	0.000000	-4712.008615	0.000000	-4712.008615	0.000000	-4712.008615	0.000000	-4712.008615	0.000000	-4712.008615	0.000000	-4712.008615	0.000000
-4708.302348	0.000000	-4708.302348	0.000000	-4708.302348	0.000000	-4708.302348	0.000000	-4708.302348	0.000000	-4708.302348	0.000000	-4708.302348	0.000000	-4708.302348	0.000000
-4704.596080	0.000000	-4704.596080	0.000000	-4704.596080	0.000000	-4704.596080	0.000000	-4704.596080	0.000000	-4704.596080	0.000000	-4704.596080	0.000000	-4704.596080	0.000000
-4700.889812	0.000000	-4700.889812	0.000000	-4700.889812	0.000000	-4700.889812	0.000000	-4700.889812	0.000000	-4700.889812	0.000000	-4700.889812	0.000000	-4700.889812	0.000000
-4697.183544	0.000000	-4697.183544	0.000000	-4697.183544	0.000000	-4697.183544	0.000000	-4697.183544	0.000000	-4697.183544	0.000000	-4697.183544	0.000000	-4697.183544	0.000000
-4693.477277	0.000000	-4693.477277	0.000000	-4693.477277	0.000000	-4693.477277	0.000000	-4693.477277	0.000000	-4693.477277	0.000000	-4693.477277	0.000000	-4693.477277	0.000000
-4689.771009	0.000000	-4689.771009	0.000000	-4689.771009	0.000000	-4689.771009	0.000000	-4689.771009	0.000000	-4689.771009	0.000000	-4689.771009	0.000000	-4689.771009	0.000000
-4686.064741	0.000000	-4686.064741	0.000000	-4686.064741	0.000000	-4686.064741	0.000000	-4686.064741	0.000000	-4686.064741	0.000000	-4686.064741	0.000000	-4686.064741	0.000000
-4682.358473	0.000000	-4682.358473	0.000000	-4682.358473	0.000000	-4682.358473	0.000000	-4682.358473	0.000000	-4682.358473	0.000000	-4682.358473	0.000000	-4682.358473	0.000000
-4678.652206	0.000000	-4678.652206	0.000000	-4678.652206	0.000000	-4678.652206	0.000000	-4678.652206	0.000000	-4678.652206	0.000000	-4678.652206	0.000000	-4678.652206	0.000000
-4674.945938	0.000000	-4674.945938	0.000000	-4674.945938	0.000000	-4674.945938	0.000000	-4674.945938	0.000000	-4674.945938	0.000000	-4674.945938	0.000000	-4674.945938	0.000000
-4671.239670	0.000000	-4671.239670	0.000000	-4671.239670	0.000000	-4671.239670	0.000000	-4671.239670	0.000000	-4671.239670	0.000000	-4671.239670	0.000000	-4671.239670	0.000000
-4667.533403	0.000000	-4667.533403	0.000000	-4667.533403	0.000000	-4667.533403	0.000000	-4667.533403	0.000000	-4667.533403	0.000000	-4667.533403	0.000000	-4667.533403	0.000000
-4663.827135	0.000000	-4663.827135	0.000000	-4663.827135	0.000000	-4663.827135	0.000000	-4663.827135	0.000000	-4663.827135	0.000000	-4663.827135	0.000000	-4663.827135	0.000000
-4660.120867	0.000000	-4660.120867	0.000000	-4660.120867	0.000000	-4660.120867	0.000000	-4660.120867	0.000000	-4660.120867	0.000000	-4660.120867	0.000000	-4660.120867	0.000000
-4656.414599	0.000000	-4656.414599	0.000000	-4656.414599	0.000000	-4656.414599	0.000000	-4656.414599	0.000000	-4656.414599	0.000000	-4656.414599	0.000000	-4656.414599	0.000000
-4652.708332	0.000000	-4652.708332	0.000000	-4652.708332	0.000000	-4652.708332	0.000000	-4652.708332	0.000000	-4652.708332	0.000000	-4652.708332	0.000000	-4652.708332	0.000000
-4649.002064	0.000000	-4649.002064	0.000000	-4649.002064	0.000000	-4649.002064	0.000000	-4649.002064	0.000000	-4649.002064	0.000000	-4649.002064	0.000000	-4649.002064	0.000000
-4645.295796	0.000000	-4645.295796	0.000000	-4645.295796	0.000000	-4645.295796	0.000000	-4645.295796	0.000000	-4645.295796	0.000000	-4645.295796	0.000000	-4645.295796	0.000000
-4641.589529	0.000000	-4641.589529	0.000000	-4641.589529	0.000000	-4641.589529	0.000000	-4641.589529	0.000000	-4641.589529	0.000000	-4641.589529	0.000000	-4641.589529	0.000000
-4637.883261	0.000000	-4637.883261	0.000000	-4637.883261	0.000000	-4637.883261	0.000000	-4637.883261	0.000000	-4637.883261	0.000000	-4637.883261	0.000000	-4637.883261	0.000000
-4634.176993	0.000000	-4634.176993	0.000000	-4634.176993	0.000000	-4634.176993	0.000000	-4634.176993	0.000000	-4634.176993	0.000000	-4634.176993	0.000000	-4634.176993	0.000000
-4630.470725	0.000000	-4630.470725	0.000000	-4630.470725	0.000000	-4630.470725	0.000000	-4630.470725	0.000000	-4630.470725	0.000000	-4630.470725	0.000000	-4630.470725	0.000000
-4626.764458	0.000000	-4626.764458	0.000000	-4626.764458	0.000000	-4626.764458	0.000000	-4626.764458	0.000000	-4626.764458	0.000000	-4626.764458	0.000000	-4626.764458	0.000000
-4623.058190	0.000000	-4623.058190	0.000000	-4623.058190	0.000000	-4623.058190	0.000000	-4623.058190	0.000000	-4623.058190	0.000000	-4623.058190	0.000000	-4623.058190	0.000000
-4619.351922	0.000000	-4619.351922	0.000000	-4619.351922	0.000000	-4619.351922	0.000000	-4619.351922	0.000000	-4619.351922	0.000000	-4619.351922	0.000000	-4619.351922	0.000000
-4615.645654	0.000000	-4615.645654	0.000000	-4615.645654	0.000000	-4615.645654	0.000000	-4615.645654	0.000000	-4615.645654	0.000000	-4615.645654	0.000000	-4615.645654	0.000000
-4611.939387	0.000000	-4611.939387	0.000000	-4611.939387	0.000000	-4611.939387	0.000000	-4611.939387	0.000000	-4611.939387	0.000000	-4611.939387	0.000000	-4611.939387	0.000000
-4608.233119	0.000000	-4608.233119	0.000000	-4608.233119	0.000000	-4608.233119	0.000000	-4608.233119	0.000000	-4608.233119	0.000000	-4608.233119	0.000000	-4608.233119	0.000000
-4604.526851	0.000000	-4604.526851	0.000000	-4604.526851	0.000000	-4604.526851	0.000000	-4604.526851	0.000000	-4604.526851	0.000000	-4604.526851	0.000000	-4604.526851	0.000000
-4600.820584	0.000000	-4600.820584	0.000000	-4600.820584	0.000000	-4600.820584	0.000000	-4600.820584	0.000000	-4600.820584	0.000000	-4600.820584	0.000000	-4600.820584	0.000000
-4597.114316	0.000000	-4597.114316	0.000000	-4597.114316	0.000000	-4597.114316	0.000000	-4597.114316	0.000000	-4597.114316	0.000000	-4597.114316	0.000000	-4597.114316	0.000000
-4593.408048	0.000000	-4593.408048	0.000000	-4593.408048	0.000000	-4593.408048	0.000000	-4593.408048	0.000000	-4593.408048	0.000000	-4593.408048	0.000000	-4593.408048	0.000000
-4589.701780	0.000000	-4589.701780	0.000000	-4589.701780	0.000000	-4589.701780	0.000000	-4589.701780	0.000000	-4589.701780	0.000000	-4589.701780	0.000000	-4589.701780	0.000000
-4585.995513	0.000000	-4585.995513	0.000000	-4585.995513	0.000000	-4585.995513	0.000000	-4585.995513	0.000000	-4585.995513	0.000000	-4585.995513	0.000000	-4585.995513	0.000000
-4582.289245	0.000000	-4582.289245	0.000000	-4582.289245	0.000000	-4582.289245	0.000000	-4582.289245	0.000000	-4582.289245	0.000000	-4582.289245	0.000000	-4582.289245	0.000000
-4578.582977	0.000000	-4578.582977	0.000000	-4578.582977	0.000000	-4578.582977	0.000000	-4578.582977	0.000000	-4578.582977	0.000000	-4578.582977	0.000000	-4578.582977	0.000000
-4574.876709	0.000000	-4574.876709	0.000000	-4574.876709	0.000000	-4574.876709	0.000000	-4574.876709	0.000000	-4574.876709	0.000000	-4574.876709	0.000000	-4574.876709	0.000000
-4571.170442	0.000000	-4571.170442	0.000000	-4571.170442	0.000000	-4571.170442	0.000000	-4571.170442	0.000000	-4571.170442	0.000000	-4571.170442	0.000000	-4571.170442	0.000000
-4567.464174	0.000000	-4567.464174	0.000000	-4567.464174	0.000000	-4567.464174	0.000000	-4567.464174	0.000000	-4567.464174	0.000000	-4567.464174	0.000000	-4567.464174	0.000000
-4563.757906	0.000000	-4563.757906	0.000000	-4563.757906	0.000000	-4563.757906	0.000000	-4563.757906	0.000000	-4563.757906	0.000000	-4563.757906	0.000000	-4563.757906	0.000000
-4560.051639	0.000000	-4560.051639	0.000000	-4560.051639	0.000000	-4560.051639	0.000000	-4560.051639	0.000000	-4560.051639	0.000000	-4560.051639	0.000000	-4560.051639	0.000000
-4556.345371	0.000000	-4556.345371	0.000000	-4556.345371	0.000000	-4556.345371	0.000000	-4556.345371	0.000000	-4556.345371	0.000000	-4556.345371	0.000000	-4556.345371	0.000000
-4552.639103	0.000000	-4552.639103	0.000000	-4552.639103	0.000000	-4552.639103	0.000000	-4552.639103	0.000000	-4552.639103	0.000000	-4552.639103	0.000000	-4552.639103	0.000000
-4548.932835	0.000000	-4548.932835	0.000000	-4548.932835	0.000000	-4548.932835	0.000000	-4548.932835	0.000000	-4548.932835	0.000000	-4548.932835	0.000000	-4548.932835	0.000000
-4545.226568	0.000000	-4545.226568	0.000000	-4545.226568	0.000000	-4545.226568	0.000000	-4545.226568	0.000000	-4545.226568	0.000000	-4545.226568	0.000000	-4545.226568	0.000000
-4541.520300	0.000000	-4541.520300	0.000000	-4541.520300	0.000000	-4541.520300	0.000000	-4541.520300	0.000000	-4541.520300	0.000000	-4541.520300	0.000000	-4541.520300	0.000000
-4537.814032	0.000000	-4537.814032	0.000000	-4537.814032	0.000000	-4537.814032	0.000000	-4537.814032	0.000000	-4537.814032	0.000000	-4537.814032	0.000000	-4537.814032	0.000000
-4534.107764	0.000000	-4534.107764	0.000000	-4534.107764	0.000000	-4534.107764	0.000000	-4534.107764	0.000000	-4534.107764	0.000000	-4534.107764	0.000000	-4534.107764	0.000000
-4530.401497	0.000000	-4530.401497	0.000000	-4530.401497	0.000000	-4530.401497	0.000000	-4530.401497	0.000000	-4530.401497	0.000000	-4530.401497	0.000000	-4530.401497	0.000000
-4526.695229	0.000000	-4526.695229	0.000000	-4526.695229	0.000000	-4526.695229	0.000000	-4526.695229	0.000000	-4526.695229	0.000000	-4526.695229	0.000000	-4526.695229	0.000000
-4522.988961	0.000000	-4522.988961	0.000000	-4522.988961	0.000000	-4522.988961	0.000000	-4522.988961	0.000000	-4522.988961	0.000000	-4522.988961	0.000000	-4522.988961	0.000000
-4519.282694	0.000000	-4519.282694	0.000000	-4519.282694	0.000000	-4519.282694	0.000000	-4519.282694	0.000000	-4519.282694	0.000000	-4519.282694	0.000000	-4519.282694	0.000000
-4515.576426	0.000000	-4515.576426	0.000000	-4515.576426	0.000000	-4515.576426	0.000000	-4515.576426	0.000000	-4515.576426	0.000000	-4515.576426	0.000000	-4515.576426	0.000000
-4511.870158	0.000000	-4511.870158	0.000000	-4511.870158	0.000000	-4511.870158	0.000000	-4511.870158	0.000000	-4511.870158	0.000000	-4511.870158	0.000000	-4511.870158	0.000000
-4508.163890	0.000000	-4508.163890	0.000000	-4508.163890	0.000000	-4508.163890	0.000000	-4508.163890	0.000000	-4508.163890	0.000000	-4508.163890	0.000000	-4508.163890	0.000000
-4504.457623	0.000000	-4504.457623	0.000000	-4504.457623	0.000000	-4504.457623	0.000000	-4504.457623	0.000000	-4504.457623	0.000000	-4504.457623	0.000000	-4504.457623	0.000000
-4500.751355	0.000000	-4500.751355	0.000000	-4500.751355	0.000000	-4500.751355	0.000000	-4500.751355	0.000000	-4500.751355	0.000000	-4500.751355	0.000000	-4500.751355	0.000000
-4497.045087	0.000000	-4497.045087	0.000000	-4497.045087	0.000000	-4497.045087	0.000000	-4497.045087	0.000000	-4497.045087	0.000000	-4497.045087	0.000000	-4497.045087	0.000000
-4493.338820	0.000000	-4493.338820	0.000000	-4493.338820	0.000000	-4493.338820	0.000000	-4493.338820	0.000000	-4493.338820	0.000000	-4493.338820	0.000000	-4493.338820	0.000000
-4489.632552	0.000000	-4489.632552	0.000000	-4489.632552	0.000000	-4489.632552	0.000000	-4489.632552	0.000000	-4489.632552	0.000000	-4489.632552	0.000000	-4489.632552	0.000000
-4485.926284	0.000000	-4485.926284	0.000000	-4485.926284	0.000000	-4485.926284	0.000000	-4485.926284	0.000000	-4485.926284	0.000000	-4485.926284	0.000000	-4485.926284	0.000000
-4482.220016	0.000000	-4482.220016	0.000000	-4482.220016	0.000000	-4482.220016	0.000000	-4482.220016	0.000000	-4482.220016	0.000000	-4482.220016	0.000000	-4482.220016	0.000000
-4478.513749	0.000000	-4478.513749	0.000000	-4478.513749	0.000000	-4478.513749	0.000000	-4478.513749	0.000000	-4478.513749	0.000000	-4478.513749	0.000000	-4478.513749	0.000000
-4474.807481	0.000000	-4474.807481	0.000000	-4474.807481	0.000000	-4474.807481	0.000000	-4474.807481	0.000000	-4474.807481	0.000000	-4474.807481	0.000000	-4474.807481	0.000000
-4471.101213	0.000000	-4471.101213	0.000000	-4471.101213	0.000000	-4471.101213	0.000000	-4471.101213	0.000000	-4471.101213	0.000000	-4471.101213	0.000000	-4471.101213	0.000000
-4467.394945	0.000000	-4467.394945	0.000000	-4467.394945	0.000000	-4467.394945	0.000000	-4467.394945	0.000000	-4467.394945	0.000000	-4467.394945	0.000000	-4467.394945	0.000000
-4463.688678	0.000000	-4463.688678	0.000000	-4463.688678	0.000000	-4463.688678	0.000000	-4463.688678	0.000000	-4463.688678	0.000000	-4463.688678	0.000000	-4463.688678	0.000000
-4459.982410	0.000000	-4459.982410	0.000000	-4459.982410	0.000000	-4459.982410	0.000000	-4459.982410	0.000000	-4459.982410	0.000000	-4459.982410	0.000000	-4459.982410	0.000000
-4456.276142	0.000000	-4456.276142	0.000000	-4456.276142	0.000000	-4456.276142	0.000000	-4456.276142	0.000000	-4456.276142	0.000000	-4456.276142	0.000000	-4456.276142	0.000000
-4452.569875	0.000000	-4452.569875	0.000000	-4452.569875	0.000000	-4452.569875	0.000000	-4452.569875	0.000000	-4452.569875	0.000000	-4452.569875	0.000000	-4452.569875	0.000000
-4448.863607	0.000000	-4448.863607	0.000000	-4448.863607	0.000000	-4448.863607	0.000000	-4448.863607	0.000000	-4448.863607	0.000000	-4448.863607	0.000000	-4448.863607	0.000000
-4445.157339	0.000000	-4445.157339	0.000000	-4445.157339	0.000000	-4445.157339	0.000000	-4445.157339	0.000000	-4445.157339	0.000000	-4445.157339	0.000000	-4445.157339	0.000000
-4441.451071	0.000000	-4441.451071	0.000000	-4441.451071	0.000000	-4441.451071	0.000000	-4441.451071	0.000000	-4441.451071	0.000000	-4441.451071	0.000000	-4441.451071	0.000000
-4437.744804	0.000000	-4437.744804	0.000000	-4437.744804	0.000000	-4437.744804	0.000000	-4437.744804	0.000000	-4437.744804	0.000000	-4437.744804	0.000000	-4437.744804	0.000000
-4434.038536	0.000000	-4434.038536	0.000000	-4434.038536	0.000000	-4434.038536	0.000000	-4434.038536	0.000000	-4434.038536	0.000000	-4434.038536	0.000000	-4434.038536	0.000000
-4430.332268	0.000000	-4430.332268	0.000000	-4430.332268	0.000000	-4430.332268	0.000000	-4430.332268	0.000000	-4430.332268	0.000000	-4430.332268	0.000000	-4430.332268	0.000000
-4426.626000	0.000000	-4426.626000	0.000000	-4426.626000	0.000000	-4426.626000	0.000000	-4426.626000	0.000000	-4426.626000	0.000000	-4426.626000	0.000000	-4426.626000	0.000000
-4422.919733	0.000000	-4422.919733	0.000000	-4422.919733	0.000000	-4422.919733	0.000000	-4422.919733	0.000000	-4422.919733	0.000000	-4422.919733	0.000000	-4422.919733	0.000000
-4419.213465	0.000000	-4419.213465	0.000000	-4419.213465	0.000000	-4419.213465	0.000000	-4419.213465	0.000000	-4419.213465	0.000000	-4419.213465	0.000000	-4419.213465	0.000000
-4415.507197	0.000000	-4415.507197	0.000000	-4415.507197	0.000000	-4415.507197	0.000000	-4415.507197	0.000000	-4415.507197	0.000000	-4415.507197	0.000000	-4415.507197	0.000000
-4411.800930	0.000000	-4411.800930	0.000000	-4411.800930	0.000000	-4411.800930	0.000000	-4411.800930	0.000000	-4411.800930	0.000000	-4411.800930	0.000000	-4411.800930	0.000000
-4408.094662	0.000000	-4408.094662	0.000000	-4408.094662	0.000000	-4408.094662	0.000000	-4408.094662	0.000000	-4408.094662	0.000000	-4408.094662	0.000000	-4408.094662	0.000000
-4404.388394	0.000000	-4404.388394	0.000000	-4404.388394	0.000000	-4404.388394	0.000000	-4404.388394	0.000000	-4404.388394	0.000000	-4404.388394	0.000000	-4404.388394	0.000000
-4400.682126	0.000000	-4400.682126	0.000000	-4400.682126	0.000000	-4400.682126	0.000000	-4400.682126	0.000000	-4400.682126	0.000000	-4400.682126	0.000000	-4400.682126	0.000000
-4396.975859	0.000000	-4396.975859	0.000000	-4396.975859	0.000000	-4396.975859	0.000000	-4396.975859	0.000000	-4396.975859	0.000000	-4396.975859	0.000000	-4396.975859	0.000000
-4393.269591	0.000000	-4393.269591	0.000000	-4393.269591	0.000000	-4393.269591	0.000000	-4393.269591	0.000000	-4393.269591	0.000000	-4393.269591	0.000000	-4393.269591	0.000000
-4389.563323	0.000000	-4389.563323	0.000000	-4389.563323	0.000000	-4389.563323	0.000000	-4389.563323	0.000000	-4389.563323	0.000000	-4389.563323	0.000000	-4389.563323	0.000000
-4385.857056	0.000000	-4385.857056	0.000000	-4385.857056	0.000000	-4385.857056	0.000000	-4385.857056	0.000000	-4385.857056	0.000000	-4385.857056	0.000000	-4385.857056	0.000000
-4382.150788	0.000000	-4382.150788	0.000000	-4382.150788	0.000000	-4382.150788	0.000000	-4382.150788	0.000000	-4382.150788	0.000000	-4382.150788	0.000000	-4382.150788	0.000000
-4378.444520	0.000000	-4378.444520	0.000000	-4378.444520	0.000000	-4378.444520	0.000000	-4378.444520	0.000000	-4378.444520	0.000000	-4378.444520	0.000000	-4378.444520	0.000000
-4374.738252	0.000000	-4374.738252	0.000000	-4374.738252	0.000000	-4374.738252	0.000000	-4374.738252	0.000000	-4374.738252	0.000000	-4374.738252	0.000000	-4374.738252	0.000000
-4371.031985	0.000000	-4371.031985	0.000000	-4371.031985	0.000000	-4371.031985	0.000000	-4371.031985	0.000000	-4371.031985	0.000000	-4371.031985	0.000000	-4371.031985	0.000000
-4367.325717	0.000000	-4367.325717	0.000000	-4367.325717	0.000000	-4367.325717	0.000000	-4367.325717	0.000000	-4367.325717	0.000000	-4367.325717	0.000000	-4367.325717	0.000000
-4363.619449	0.000000	-4363.619449	0.000000	-4363.619449	0.000000	-4363.619449	0.000000	-4363.619449	0.000000	-4363.619449	0.000000	-4363.619449	0.000000	-4363.619449	0.000000
-4359.913181	0.000000	-4359.913181	0.000000	-4359.913181	0.000000	-4359.913181	0.000000	-4359.913181	0.000000	-4359.913181	0.000000	-4359.913181	0.000000	-4359.913181	0.000000
-4356.206914	0.000000	-4356.206914	0.000000	-4356.206914	0.000000	-4356.206914	0.000000	-4356.206914	0.000000	-4356.206914	0.000000	-4356.206914	0.000000	-4356.206914	0.000000
-4352.500646	0.000000	-4352.500646	0.000000	-4352.500646	0.000000	-4352.500646	0.000000	-4352.500646	0.000000	-4352.500646	0.000000	-4352.500646	0.000000	-4352.500646	0.000000
-4348.794378	0.000000	-4348.794378	0.000000	-4348.794378	0.000000	-4348.794378	0.000000	-4348.794378	0.000000	-4348.794378	0.000000	-4348.794378	0.000000	-4348.794378	0.000000
-4345.088111	0.000000	-4345.088111	0.000000	-4345.088111	0.000000	-4345.088111	0.000000	-4345.088111	0.000000	-4345.088111	0.000000	-4345.088111	0.000000	-4345.088111	0.000000
-4341.381843	0.000000	-4341.381843	0.000000	-4341.381843	0.000000	-4341.381843	0.000000	-4341.381843	0.000000	-4341.381843	0.000000	-4341.381843	0.000000	-4341.381843	0.000000
-4337.675575	0.000000	-4337.675575	0.000000	-4337.675575	0.000000	-4337.675575	0.000000	-4337.675575	0.000000	-4337.675575	0.000000	-4337.675575	0.000000	-4337.675575	0.000000
-4333.969307	0.000000	-4333.969307	0.000000	-4333.969307	0.000000	-4333.969307	0.000000	-4333.969307	0.000000	-4333.969307	0.000000	-4333.969307	0.000000	-4333.969307	0.000000
-4330.263040	0.000000	-4330.263040	0.000000	-4330.263040	0.000000	-4330.263040	0.000000	-4330.263040	0.000000	-4330.263040	0.000000	-4330.263040	0.000000	-4330.263040	0.000000
-4326.556772	0.000000	-4326.556772	0.000000	-4326.556772	0.000000	-4326.556772	0.000000	-4326.556772	0.000000	-4326.556772	0.000000	-4326.556772	0.000000	-4326.556772	0.000000
-4322.850504	0.000000	-4322.850504	0.000000	-4322.850504	0.000000	-4322.850504	0.000000	-4322.850504	0.000000	-4322.850504	0.000000	-4322.850504	0.000000	-4322.850504	0.000000
-4319.144236	0.000000	-4319.144236	0.000000	-4319.144236	0.000000	-4319.144236	0.000000	-4319.144236	0.000000	-4319.144236	0.000000	-4319.144236	0.000000	-4319.144236	0.000000
-4315.437969	0.000000	-4315.437969	0.000000	-4315.437969	0.000000	-4315.437969	0.000000	-4315.437969	0.000000	-4315.437969	0.000000	-4315.437969	0.000000	-4315.437969	0.000000
-4311.731701	0.000000	-4311.731701	0.000000	-4311.731701	0.000000	-4311.731701	0.000000	-4311.731701	0.000000	-4311.731701	0.000000	-4311.731701	0.000000	-4311.731701	0.000000
-4308.025433	0.000000	-4308.025433	0.000000	-4308.025433	0.000000	-4308.025433	0.000000	-4308.025433	0.000000	-4308.025433	0.000000	-4308.025433	0.000000	-4308.025433	0.000000
-4304.319166	0.000000	-4304.319166	0.000000	-4304.319166	0.000000	-4304.319166	0.000000	-4304.319166	0.000000	-4304.319166	0.000000	-4304.319166	0.000000	-4304.319166	0.000000
-4300.612898	0.000000	-4300.612898	0.000000	-4300.612898	0.000000	-4300.612898	0.000000	-4300.612898	0.000000	-4300.612898	0.000000	-4300.612898	0.000000	-4300.612898	0.000000
-4296.906630	0.000000	-4296.906630	0.000000	-4296.906630	0.000000	-4296.906630	0.000000	-4296.906630	0.000000	-4296.906630	0.000000	-4296.906630	0.000000	-4296.906630	0.000000
-4293.200362	0.000000	-4293.200362	0.000000	-4293.200362	0.000000	-4293.200362	0.000000	-4293.200362	0.000000	-4293.200362	0.000000	-4293.200362	0.000000	-4293.200362	0.000000
-4289.494095	0.000000	-4289.494095	0.000000	-4289.494095	0.000000	-4289.494095	0.000000	-4289.494095	0.000000	-4289.494095	0.000000	-4289.494095	0.000000	-4289.494095	0.000000
-4285.787827	0.000000	-4285.787827	0.000000	-4285.787827	0.000000	-4285.787827	0.000000	-4285.787827	0.000000	-4285.787827	0.000000	-4285.787827	0.000000	-4285.787827	0.000000
-4282.081559	0.000000	-4282.081559	0.000000	-4282.081559	0.000000	-4282.081559	0.000000	-4282.081559	0.000000	-4282.081559	0.000000	-4282.081559	0.000000	-4282.081559	0.000000
-4278.375292	0.000000	-4278.375292	0.000000	-4278.375292	0.000000	-4278.375292	0.000000	-4278.375292	0.000000	-4278.375292	0.000000	-4278.375292	0.000000	-4278.375292	0.000000
-4274.669024	0.000000	-4274.669024	0.000000	-4274.669024	0.000000	-4274.669024	0.000000	-4274.669024	0.000000	-4274.669024	0.000000	-4274.669024	0.000000	-4274.669024	0.000000
-4270.962756	0.000000	-4270.962756	0.000000	-4270.962756	0.000000	-4270.962756	0.000000	-4270.962756	0.000000	-4270.962756	0.000000	-4270.962756	0.000000	-4270.962756	0.000000
-4267.256488	0.000000	-4267.256488	0.000000	-4267.256488	0.000000	-4267.256488	0.000000	-4267.256488	0.000000	-4267.256488	0.000000	-4267.256488	0.000000	-4267.256488	0.000000
-4263.550221	0.000000	-4263.550221	0.000000	-4263.550221	0.000000	-4263.550221	0.000000	-4263.550221	0.000000	-4263.550221	0.000000	-4263.550221	0.000000	-4263.550221	0.000000
-4259.843953	0.000000	-4259.843953	0.000000	-4259.843953	0.000000	-4259.843953	0.000000	-4259.843953	0.000000	-4259.843953	0.000000	-4259.843953	0.000000	-4259.843953	0.000000
-4256.137685	0.000000	-4256.137685	0.000000	-4256.137685	0.000000	-4256.137685	0.000000	-4256.137685	0.000000	-4256.137685	0.000000	-4256.137685	0.000000	-4256.137685	0.000000
-4252.431417	0.000000	-4252.431417	0.000000	-4252.431417	0.000000	-4252.431417	0.000000	-4252.431417	0.000000	-4252.431417	0.000000	-4252.431417	0.000000	-4252.431417	0.000000
-4248.725150	0.000000	-4248.725150	0.000000	-4248.725150	0.000000	-4248.725150	0.000000	-4248.725150	0.000000	-4248.725150	0.000000	-4248.725150	0.000000	-4248.725150	0.000000
-4245.018882	0.000000	-4245.018882	0.000000	-4245.018882	0.000000	-4245.018882	0.000000	-4245.018882	0.000000	-4245.018882	0.000000	-4245.018882	0.000000	-4245.018882	0.000000
-4241.312614	0.000000	-4241.312614	0.000000	-4241.312614	0.000000	-4241.312614	0.000000	-4241.312614	0.000000	-4241.312614	0.000000	-4241.312614	0.000000	-4241.312614	0.000000
-4237.606347	0.000000	-4237.606347	0.000000	-4237.606347	0.000000	-4237.606347	0.000000	-4237.606347	0.000000	-4237.606347	0.000000	-4237.606347	0.000000	-4237.606347	0.000000
-4233.900079	0.000000	-4233.900079	0.000000	-4233.900079	0.000000	-4233.900079	0.000000	-4233.900079	0.000000	-4233.900079	0.000000	-4233.900079	0.000000	-4233.900079	0.000000
-4230.193811	0.000000	-4230.193811	0.000000	-4230.193811	0.000000	-4230.193811	0.000000	-4230.193811	0.000000	-4230.193811	0.000000	-4230.193811	0.000000	-4230.193811	0.000000
-4226.487543	0.000000	-4226.487543	0.000000	-4226.487543	0.000000	-4226.487543	0.000000	-4226.487543	0.000000	-4226.487543	0.000000	-4226.487543	0.000000	-4226.487543	0.000000
-4222.781276	0.000000	-4222.781276	0.000000	-4222.781276	0.000000	-4222.781276	0.000000	-4222.781276	0.000000	-4222.781276	0.000000	-4222.781276	0.000000	-4222.781276	0.000000
-4219.075008	0.000000	-4219.075008	0.000000	-4219.075008	0.000000	-4219.075008	0.000000	-4219.075008	0.000000	-4219.075008	0.000000	-4219.075008	0.000000	-4219.075008	0.000000
-4215.368740	0.000000	-4215.368740	0.000000	-4215.368740	0.000000	-4215.368740	0.000000	-4215.368740	0.000000	-4215.368740	0.000000	-4215.368740	0.000000	-4215.368740	0.000000
-4211.662472	0.000000	-4211.662472	0.000000	-4211.662472	0.000000	-4211.662472	0.000000	-4211.662472	0.000000	-4211.662472	0.000000	-4211.662472	0.000000	-4211.662472	0.000000
-4207.956205	0.000000	-4207.956205	0.000000	-4207.956205	0.000000	-4207.956205	0.000000	-4207.956205	0.000000	-4207.956205	0.000000	-4207.956205	0.000000	-4207.956205	0.000000
-4204.249937	0.000000	-4204.249937	0.000000	-4204.249937	0.000000	-4204.249937	0.000000	-4204.249937	0.000000	-4204.249937	0.000000	-4204.249937	0.000000	-4204.249937	0.000000
-4200.543669	0.000000	-4200.543669	0.000000	-4200.543669	0.000000	-4200.543669	0.000000	-4200.543669	0.000000	-4200.543669	0.000000	-4200.543669	0.000000	-4200.543669	0.000000
-4196.837402	0.000000	-4196.837402	0.000000	-4196.837402	0.000000	-4196.837402	0.000000	-4196.837402	0.000000	-4196.837402	0.000000	-4196.837402	0.000000	-4196.837402	0.000000
-4193.131134	0.000000	-4193.131134	0.000000	-4193.131134	0.000000	-4193.131134	0.000000	-4193.131134	0.000000	-4193.131134	0.000000	-4193.131134	0.000000	-4193.131134	0.000000
-4189.424866	0.000000	-4189.424866	0.000000	-4189.424866	0.000000	-4189.424866	0.000000	-4189.424866	0.000000	-4189.424866	0.000000	-4189.424866	0.000000	-4189.424866	0.000000
-4185.718598	0.000000	-4185.718598	0.000000	-4185.718598	0.000000	-4185.718598	0.000000	-4185.718598	0.000000	-4185.718598	0.000000	-4185.718598	0.000000	-4185.718598	0.000000
-4182.012331	0.000000	-4182.012331	0.000000	-4182.012331	0.000000	-4182.012331	0.000000	-4182.012331	0.000000	-4182.012331	0.000000	-4182.012331	0.000000	-4182.012331	0.000000
-4178.306063	0.000000	-4178.306063	0.000000	-4178.306063	0.000000	-4178.306063	0.000000	-4178.306063	0.000000	-4178.306063	0.000000	-4178.306063	0.000000	-4178.306063	0.000000
-4174.599795	0.000000	-4174.599795	0.000000	-4174.599795	0.000000	-4174.599795	0.000000	-4174.599795	0.000000	-4174.599795	0.000000	-4174.599795	0.000000	-4174.599795	0.000000
-4170.893528	0.000000	-4170.893528	0.000000	-4170.893528	0.000000	-4170.893528	0.000000	-4170.893528	0.000000	-4170.893528	0.000000	-4170.893528	0.000000	-4170.893528	0.000000
-4167.187260	0.000000	-4167.187260	0.000000	-4167.187260	0.000000	-4167.187260	0.000000	-4167.187260	0.000000	-4167.187260	0.000000	-4167.187260	0.000000	-4167.187260	0.000000
-4163.480992	0.000000	-4163.480992	0.000000	-4163.480992	0.000000	-4163.480992	0.000000	-4163.480992	0.000000	-4163.480992	0.000000	-4163.480992	0.000000	-4163.480992	0.000000
-4159.774724	0.000000	-4159.774724	0.000000	-4159.774724	0.000000	-4159.774724	0.000000	-4159.774724	0.000000	-4159.774724	0.000000	-4159.774724	0.000000	-4159.774724	0.000000
-4156.068457	0.000000	-4156.068457	0.000000	-4156.068457	0.000000	-4156.068457	0.000000	-4156.068457	0.000000	-4156.068457	0.000000	-4156.068457	0.000000	-4156.068457	0.000000
-4152.362189	0.000000	-4152.362189	0.000000	-4152.362189	0.000000	-4152.362189	0.000000	-4152.362189	0.000000	-4152.362189	0.000000	-4152.362189	0.000000	-4152.362189	0.000000
-4148.655921	0.000000	-4148.655921	0.000000	-4148.655921	0.000000	-4148.655921	0.000000	-4148.655921	0.000000	-4148.655921	0.000000	-4148.655921	0.000000	-4148.655921	0.000000
-4144.949653	0.000000	-4144.949653	0.000000	-4144.949653	0.000000	-4144.949653	0.000000	-4144.949653	0.000000	-4144.949653	0.000000	-4144.949653	0.000000	-4144.949653	0.000000
-4141.243386	0.000000	-4141.243386	0.000000	-4141.243386	0.000000	-4141.243386	0.000000	-4141.243386	0.000000	-4141.243386	0.000000	-4141.243386	0.000000	-4141.243386	0.000000
-4137.537118	0.000000	-4137.537118	0.000000	-4137.537118	0.000000	-4137.537118	0.000000	-4137.537118	0.000000	-4137.537118	0.000000	-4137.537118	0.000000	-4137.537118	0.000000
-4133.830850	0.000000	-4133.830850	0.000000	-4133.830850	0.000000	-4133.830850	0.000000	-4133.830850	0.000000	-4133.830850	0.000000	-4133.830850	0.000000	-4133.830850	0.000000
-4130.124583	0.000000	-4130.124583	0.000000	-4130.124583	0.000000	-4130.124583	0.000000	-4130.124583	0.000000	-4130.124583	0.000000	-4130.124583	0.000000	-4130.124583	0.000000
-4126.418315	0.000000	-4126.418315	0.000000	-4126.418315	0.000000	-4126.418315	0.000000	-4126.418315	0.000000	-4126.418315	0.000000	-4126.418315	0.000000	-4126.418315	0.000000
-4122.712047	0.000000	-4122.712047	0.000000	-4122.712047	0.000000	-4122.712047	0.000000	-4122.712047	0.000000	-4122.712047	0.000000	-4122.712047	0.000000	-4122.712047	0.000000
-4119.005779	0.000000	-4119.005779	0.000000	-4119.005779	0.000000	-4119.005779	0.000000	-4119.005779	0.000000	-4119.005779	0.000000	-4119.005779	0.000000	-4119.005779	0.000000
-4115.299512	0.000000	-4115.299512	0.000000	-4115.299512	0.000000	-4115.299512	0.000000	-4115.299512	0.000000	-4115.299512	0.000000	-4115.299512	0.000000	-4115.299512	0.000000
-4111.593244	0.000000	-4111.593244	0.000000	-4111.593244	0.000000	-4111.593244	0.000000	-4111.593244	0.000000	-4111.593244	0.000000	-4111.593244	0.000000	-4111.593244	0.000000
-4107.886976	0.000000	-4107.886976	0.000000	-4107.886976	0.000000	-4107.886976	0.000000	-4107.886976	0.000000	-4107.886976	0.000000	-4107.886976	0.000000	-4107.886976	0.000000
-4104.180708	0.000000	-4104.180708	0.000000	-4104.180708	0.000000	-4104.180708	0.000000	-4104.180708	0.000000	-4104.180708	0.000000	-4104.180708	0.000000	-4104.180708	0.000000
-4100.474441	0.000000	-4100.474441	0.000000	-4100.474441	0.000000	-4100.474441	0.000000	-4100.474441	0.000000	-4100.474441	0.000000	-4100.474441	0.000000	-4100.474441	0.000000
-4096.768173	0.000000	-4096.768173	0.000000	-4096.768173	0.000000	-4096.768173	0.000000	-4096.768173	0.000000	-4096.768173	0.000000	-4096.768173	0.000000	-4096.768173	0.000000
-4093.061905	0.000000	-4093.061905	0.000000	-4093.061905	0.000000	-4093.061905	0.000000	-4093.061905	0.000000	-4093.061905	0.000000	-4093.061905	0.000000	-4093.061905	0.000000
-4089.355638	0.000000	-4089.355638	0.000000	-4089.355638	0.000000	-4089.355638	0.000000	-4089.355638	0.000000	-4089.355638	0.000000	-4089.355638	0.000000	-4089.355638	0.000000
-4085.649370	0.000000	-4085.649370	0.000000	-4085.649370	0.000000	-4085.649370	0.000000	-4085.649370	0.000000	-4085.649370	0.000000	-4085.649370	0.000000	-4085.649370	0.000000
-4081.943102	0.000000	-4081.943102	0.000000	-4081.943102	0.000000	-4081.943102	0.000000	-4081.943102	0.000000	-4081.943102	0.000000	-4081.943102	0.000000	-4081.943102	0.000000
-4078.236834	0.000000	-4078.236834	0.000000	-4078.236834	0.000000	-4078.236834	0.000000	-4078.236834	0.000000	-4078.236834	0.000000	-4078.236834	0.000000	-4078.236834	0.000000
-4074.530567	0.000000	-4074.530567	0.000000	-4074.530567	0.000000	-4074.530567	0.000000	-4074.530567	0.000000	-4074.530567	0.000000	-4074.530567	0.000000	-4074.530567	0.000000
-4070.824299	0.000000	-4070.824299	0.000000	-4070.824299	0.000000	-4070.824299	0.000000	-4070.824299	0.000000	-4070.824299	0.000000	-4070.824299	0.000000	-4070.824299	0.000000
-4067.118031	0.000000	-4067.118031	0.000000	-4067.118031	0.000000	-4067.118031	0.000000	-4067.118031	0.000000	-4067.118031	0.000000	-4067.118031	0.000000	-4067.118031	0.000000
-4063.411763	0.000000	-4063.411763	0.000000	-4063.411763	0.000000	-4063.411763	0.000000	-4063.411763	0.000000	-4063.411763	0.000000	-4063.411763	0.000000	-4063.411763	0.000000
-4059.705496	0.000000	-4059.705496	0.000000	-4059.705496	0.000000	-4059.705496	0.000000	-4059.705496	0.000000	-4059.705496	0.000000	-4059.705496	0.000000	-4059.705496	0.000000
-4055.999228	0.000000	-4055.999228	0.000000	-4055.999228	0.000000	-4055.999228	0.000000	-4055.999228	0.000000	-4055.999228	0.000000	-4055.999228	0.000000	-4055.999228	0.000000
-4052.292960	0.000000	-4052.292960	0.000000	-4052.292960	0.000000	-4052.292960	0.000000	-4052.292960	0.000000	-4052.292960	0.000000	-4052.292960	0.000000	-4052.292960	0.000000
-4048.586693	0.000000	-4048.586693	0.000000	-4048.586693	0.000000	-4048.586693	0.000000	-4048.586693	0.000000	-4048.586693	0.000000	-4048.586693	0.000000	-4048.586693	0.000000
-4044.880425	0.000000	-4044.880425	0.000000	-4044.880425	0.000000	-4044.880425	0.000000	-4044.880425	0.000000	-4044.880425	0.000000	-4044.880425	0.000000	-4044.880425	0.000000
-4041.174157	0.000000	-4041.174157	0.000000	-4041.174157	0.000000	-4041.174157	0.000000	-4041.174157	0.000000	-4041.174157	0.000000	-4041.174157	0.000000	-4041.174157	0.000000
-4037.467889	0.000000	-4037.467889	0.000000	-4037.467889	0.000000	-4037.467889	0.000000	-4037.467889	0.000000	-4037.467889	0.000000	-4037.467889	0.000000	-4037.467889	0.000000
-4033.761622	0.000000	-4033.761622	0.000000	-4033.761622	0.000000	-4033.761622	0.000000	-4033.761622	0.000000	-4033.761622	0.000000	-4033.761622	0.000000	-4033.761622	0.000000
-4030.055354	0.000000	-4030.055354	0.000000	-4030.055354	0.000000	-4030.055354	0.000000	-4030.055354	0.000000	-4030.055354	0.000000	-4030.055354	0.000000	-4030.055354	0.000000
-4026.349086	0.000000	-4026.349086	0.000000	-4026.349086	0.000000	-4026.349086	0.000000	-4026.349086	0.000000	-4026.349086	0.000000	-4026.349086	0.000000	-4026.349086	0.000000
-4022.642819	0.000000	-4022.642819	0.000000	-4022.642819	0.000000	-4022.642819	0.000000	-4022.642819	0.000000	-4022.642819	0.000000	-4022.642819	0.000000	-4022.642819	0.000000
-4018.936551	0.000000	-4018.936551	0.000000	-4018.936551	0.000000	-4018.936551	0.000000	-4018.936551	0.000000	-4018.936551	0.000000	-4018.936551	0.000000	-4018.936551	0.000000
-4015.230283	0.000000	-4015.230283	0.000000	-4015.230283	0.000000	-4015.230283	0.000000	-4015.230283	0.000000	-4015.230283	0.000000	-4015.230283	0.000000	-4015.230283	0.000000
-4011.524015	0.000000	-4011.524015	0.000000	-4011.524015	0.000000	-4011.524015	0.000000	-4011.524015	0.000000	-4011.524015	0.000000	-4011.524015	0.000000	-4011.524015	0.000000
-4007.817748	0.000000	-4007.817748	0.000000	-4007.817748	0.000000	-4007.817748	0.000000	-4007.817748	0.000000	-4007.817748	0.000000	-4007.817748	0.000000	-4007.817748	0.000000
-4004.111480	0.000000	-4004.111480	0.000000	-4004.111480	0.000000	-4004.111480	0.000000	-4004.111480	0.000000	-4004.111480	0.000000	-4004.111480	0.000000	-4004.111480	0.000000
-4000.405212	0.000000	-4000.405212	0.000000	-4000.405212	0.000000	-4000.405212	0.000000	-4000.405212	0.000000	-4000.405212	0.000000	-4000.405212	0.000000	-4000.405212	0.000000
-3996.698944	0.000000	-3996.698944	0.000000	-3996.698944	0.000000	-3996.698944	0.000000	-3996.698944	0.000000	-3996.698944	0.000000	-3996.698944	0.000000	-3996.698944	0.000000
-3992.992677	0.000000	-3992.992677	0.000000	-3992.992677	0.000000	-3992.992677	0.000000	-3992.992677	0.000000	-3992.992677	0.000000	-3992.992677	0.000000	-3992.992677	0.000000
-3989.286409	0.000000	-3989.286409	0.000000	-3989.286409	0.000000	-3989.286409	0.000000	-3989.286409	0.000000	-3989.286409	0.000000	-3989.286409	0.000000	-3989.286409	0.000000
-3985.580141	0.000000	-3985.580141	0.000000	-3985.580141	0.000000	-3985.580141	0.000000	-3985.580141	0.000000	-3985.580141	0.000000	-3985.580141	0.000000	-3985.580141	0.000000
-3981.873874	0.000000	-3981.873874	0.000000	-3981.873874	0.000000	-3981.873874	0.000000	-3981.873874	0.000000	-3981.873874	0.000000	-3981.873874	0.000000	-3981.873874	0.000000
-3978.167606	0.000000	-3978.167606	0.000000	-3978.167606	0.000000	-3978.167606	0.000000	-3978.167606	0.000000	-3978.167606	0.000000	-3978.167606	0.000000	-3978.167606	0.000000
-3974.461338	0.000000	-3974.461338	0.000000	-3974.461338	0.000000	-3974.461338	0.000000	-3974.461338	0.000000	-3974.461338	0.000000	-3974.461338	0.000000	-3974.461338	0.000000
-3970.755070	0.000000	-3970.755070	0.000000	-3970.755070	0.000000	-3970.755070	0.000000	-3970.755070	0.000000	-3970.755070	0.000000	-3970.755070	0.000000	-3970.755070	0.000000
-3967.048803	0.000000	-3967.048803	0.000000	-3967.048803	0.000000	-3967.048803	0.000000	-3967.048803	0.000000	-3967.048803	0.000000	-3967.048803	0.000000	-3967.048803	0.000000
-3963.342535	0.000000	-3963.342535	0.000000	-3963.342535	0.000000	-3963.342535	0.000000	-3963.342535	0.000000	-3963.342535	0.000000	-3963.342535	0.000000	-3963.342535	0.000000
-3959.636267	0.000000	-3959.636267	0.000000	-3959.636267	0.000000	-3959.636267	0.000000	-3959.636267	0.000000	-3959.636267	0.000000	-3959.636267	0.000000	-3959.636267	0.000000
-3955.929999	0.000000	-3955.929999	0.000000	-3955.929999	0.000000	-3955.929999	0.000000	-3955.929999	0.000000	-3955.929999	0.000000	-3955.929999	0.000000	-3955.929999	0.000000
-3952.223732	0.000000	-3952.223732	0.000000	-3952.223732	0.000000	-3952.223732	0.000000	-3952.223732	0.000000	-3952.223732	0.000000	-3952.223732	0.000000	-3952.223732	0.000000
-3948.517464	0.000000	-3948.517464	0.000000	-3948.517464	0.000000	-3948.517464	0.000000	-3948.517464	0.000000	-3948.517464	0.000000	-3948.517464	0.000000	-3948.517464	0.000000
-3944.811196	0.000000	-3944.811196	0.000000	-3944.811196	0.000000	-3944.811196	0.000000	-3944.811196	0.000000	-3944.811196	0.000000	-3944.811196	0.000000	-3944.811196	0.000000
-3941.104929	0.000000	-3941.104929	0.000000	-3941.104929	0.000000	-3941.104929	0.000000	-3941.104929	0.000000	-3941.104929	0.000000	-3941.104929	0.000000	-3941.104929	0.000000
-3937.398661	0.000000	-3937.398661	0.000000	-3937.398661	0.000000	-3937.398661	0.000000	-3937.398661	0.000000	-3937.398661	0.000000	-3937.398661	0.000000	-3937.398661	0.000000
-3933.692393	0.000000	-3933.692393	0.000000	-3933.692393	0.000000	-3933.692393	0.000000	-3933.692393	0.000000	-3933.692393	0.000000	-3933.692393	0.000000	-3933.692393	0.000000
-3929.986125	0.000000	-3929.986125	0.000000	-3929.986125	0.000000	-3929.986125	0.000000	-3929.986125	0.000000	-3929.986125	0.000000	-3929.986125	0.000000	-3929.986125	0.000000
-3926.279858	0.000000	-3926.279858	0.000000	-3926.279858	0.000000	-3926.279858	0.000000	-3926.279858	0.000000	-3926.279858	0.000000	-3926.279858	0.000000	-3926.279858	0.000000
-3922.573590	0.000000	-3922.573590	0.000000	-3922.573590	0.000000	-3922.573590	0.000000	-3922.573590	0.000000	-3922.573590	0.000000	-3922.573590	0.000000	-3922.573590	0.000000
-3918.867322	0.000000	-3918.867322	0.000000	-3918.867322	0.000000	-3918.867322	0.000000	-3918.867322	0.000000	-3918.867322	0.000000	-3918.867322	0.000000	-3918.867322	0.000000
-3915.161055	0.000000	-3915.161055	0.000000	-3915.161055	0.000000	-3915.161055	0.000000	-3915.161055	0.000000	-3915.161055	0.000000	-3915.161055	0.000000	-3915.161055	0.000000
-3911.454787	0.000000	-3911.454787	0.000000	-3911.454787	0.000000	-3911.454787	0.000000	-3911.454787	0.000000	-3911.454787	0.000000	-3911.454787	0.000000	-3911.454787	0.000000
-3907.748519	0.000000	-3907.748519	0.000000	-3907.748519	0.000000	-3907.748519	0.000000	-3907.748519	0.000000	-3907.748519	0.000000	-3907.748519	0.000000	-3907.748519	0.000000
-3904.042251	0.000000	-3904.042251	0.000000	-3904.042251	0.000000	-3904.042251	0.000000	-3904.042251	0.000000	-3904.042251	0.000000	-3904.042251	0.000000	-3904.042251	0.000000
-3900.335984	0.000000	-3900.335984	0.000000	-3900.335984	0.000000	-3900.335984	0.000000	-3900.335984	0.000000	-3900.335984	0.000000	-3900.335984	0.000000	-3900.335984	0.000000
-3896.629716	0.000000	-3896.629716	0.000000	-3896.629716	0.000000	-3896.629716	0.000000	-3896.629716	0.000000	-3896.629716	0.000000	-3896.629716	0.000000	-3896.629716	0.000000
-3892.923448	0.000000	-3892.923448	0.000000	-3892.923448	0.000000	-3892.923448	0.000000	-3892.923448	0.000000	-3892.923448	0.000000	-3892.923448	0.000000	-3892.923448	0.000000
-3889.217180	0.000000	-3889.217180	0.000000	-3889.217180	0.000000	-3889.217180	0.000000	-3889.217180	0.000000	-3889.217180	0.000000	-3889.217180	0.000000	-3889.217180	0.000000
-3885.510913	0.000000	-3885.510913	0.000000	-3885.510913	0.000000	-3885.510913	0.000000	-3885.510913	0.000000	-3885.510913	0.000000	-3885.510913	0.000000	-3885.510913	0.000000
-3881.804645	0.000000	-3881.804645	0.000000	-3881.804645	0.000000	-3881.804645	0.000000	-3881.804645	0.000000	-3881.804645	0.000000	-3881.804645	0.000000	-3881.804645	0.000000
-3878.098377	0.000000	-3878.098377	0.000000	-3878.098377	0.000000	-3878.098377	0.000000	-3878.098377	0.000000	-3878.098377	0.000000	-3878.098377	0.000000	-3878.098377	0.000000
-3874.392110	0.000000	-3874.392110	0.000000	-3874.392110	0.000000	-3874.392110	0.000000	-3874.392110	0.000000	-3874.392110	0.000000	-3874.392110	0.000000	-3874.392110	0.000000
-3870.685842	0.000000	-3870.685842	0.000000	-3870.685842	0.000000	-3870.685842	0.000000	-3870.685842	0.000000	-3870.685842	0.000000	-3870.685842	0.000000	-3870.685842	0.000000
-3866.979574	0.000000	-3866.979574	0.000000	-3866.979574	0.000000	-3866.979574	0.000000	-3866.979574	0.000000	-3866.979574	0.000000	-3866.979574	0.000000	-3866.979574	0.000000
-3863.273306	0.000000	-3863.273306	0.000000	-3863.273306	0.000000	-3863.273306	0.000000	-3863.273306	0.000000	-3863.273306	0.000000	-3863.273306	0.000000	-3863.273306	0.000000
-3859.567039	0.000000	-3859.567039	0.000000	-3859.567039	0.000000	-3859.567039	0.000000	-3859.567039	0.000000	-3859.567039	0.000000	-3859.567039	0.000000	-3859.567039	0.000000
-3855.860771	0.000000	-3855.860771	0.000000	-3855.860771	0.000000	-3855.860771	0.000000	-3855.860771	0.000000	-3855.860771	0.000000	-3855.860771	0.000000	-3855.860771	0.000000
-3852.154503	0.000000	-3852.154503	0.000000	-3852.154503	0.000000	-3852.154503	0.000000	-3852.154503	0.000000	-3852.154503	0.000000	-3852.154503	0.000000	-3852.154503	0.000000
-3848.448235	0.000000	-3848.448235	0.000000	-3848.448235	0.000000	-3848.448235	0.000000	-3848.448235	0.000000	-3848.448235	0.000000	-3848.448235	0.000000	-3848.448235	0.000000
-3844.741968	0.000000	-3844.741968	0.000000	-3844.741968	0.000000	-3844.741968	0.000000	-3844.741968	0.000000	-3844.741968	0.000000	-3844.741968	0.000000	-3844.741968	0.000000
-3841.035700	0.000000	-3841.035700	0.000000	-3841.035700	0.000000	-3841.035700	0.000000	-3841.035700	0.000000	-3841.035700	0.000000	-3841.035700	0.000000	-3841.035700	0.000000
-3837.329432	0.000000	-3837.329432	0.000000	-3837.329432	0.000000	-3837.329432	0.000000	-3837.329432	0.000000	-3837.329432	0.000000	-3837.329432	0.000000	-3837.329432	0.000000
-3833.623165	0.000000	-3833.623165	0.000000	-3833.623165	0.000000	-3833.623165	0.000000	-3833.623165	0.000000	-3833.623165	0.000000	-3833.623165	0.000000	-3833.623165	0.000000
-3829.916897	0.000000	-3829.916897	0.000000	-3829.916897	0.000000	-3829.916897	0.000000	-3829.916897	0.000000	-3829.916897	0.000000	-3829.916897	0.000000	-3829.916897	0.000000
-3826.210629	0.000000	-3826.210629	0.000000	-3826.210629	0.000000	-3826.210629	0.000000	-3826.210629	0.000000	-3826.210629	0.000000	-3826.210629	0.000000	-3826.210629	0.000000
-3822.504361	0.000000	-3822.504361	0.000000	-3822.504361	0.000000	-3822.504361	0.000000	-3822.504361	0.000000	-3822.504361	0.000000	-3822.504361	0.000000	-3822.504361	0.000000
-3818.798094	0.000000	-3818.798094	0.000000	-3818.798094	0.000000	-3818.798094	0.000000	-3818.798094	0.000000	-3818.798094	0.000000	-3818.798094	0.000000	-3818.798094	0.000000
-3815.091826	0.000000	-3815.091826	0.000000	-3815.091826	0.000000	-3815.091826	0.000000	-3815.091826	0.000000	-3815.091826	0.000000	-3815.091826	0.000000	-3815.091826	0.000000
-3811.385558	0.000000	-3811.385558	0.000000	-3811.385558	0.000000	-3811.385558	0.000000	-3811.385558	0.000000	-3811.385558	0.000000	-3811.385558	0.000000	-3811.385558	0.000000
-3807.679291	0.000000	-3807.679291	0.000000	-3807.679291	0.000000	-3807.679291	0.000000	-3807.679291	0.000000	-3807.679291	0.000000	-3807.679291	0.000000	-3807.679291	0.000000
-3803.973023	0.000000	-3803.973023	0.000000	-3803.973023	0.000000	-3803.973023	0.000000	-3803.973023	0.000000	-3803.973023	0.000000	-3803.973023	0.000000	-3803.973023	0.000000
-3800.266755	0.000000	-3800.266755	0.000000	-3800.266755	0.000000	-3800.266755	0.000000	-3800.266755	0.000000	-3800.266755	0.000000	-3800.266755	0.000000	-3800.266755	0.000000
-3796.560487	0.000000	-3796.560487	0.000000	-3796.560487	0.000000	-3796.560487	0.000000	-3796.560487	0.000000	-3796.560487	0.000000	-3796.560487	0.000000	-3796.560487	0.000000
-3792.854220	0.000000	-3792.854220	0.000000	-3792.854220	0.000000	-3792.854220	0.000000	-3792.854220	0.000000	-3792.854220	0.000000	-3792.854220	0.000000	-3792.854220	0.000000
-3789.147952	0.000000	-3789.147952	0.000000	-3789.147952	0.000000	-3789.147952	0.000000	-3789.147952	0.000000	-3789.147952	0.000000	-3789.147952	0.000000	-3789.147952	0.000000
-3785.441684	0.000000	-3785.441684	0.000000	-3785.441684	0.000000	-3785.441684	0.000000	-3785.441684	0.000000	-3785.441684	0.000000	-3785.441684	0.000000	-3785.441684	0.000000
-3781.735416	0.000000	-3781.735416	0.000000	-3781.735416	0.000000	-3781.735416	0.000000	-3781.735416	0.000000	-3781.735416	0.000000	-3781.735416	0.000000	-3781.735416	0.000000
-3778.029149	0.000000	-3778.029149	0.000000	-3778.029149	0.000000	-3778.029149	0.000000	-3778.029149	0.000000	-3778.029149	0.000000	-3778.029149	0.000000	-3778.029149	0.000000
-3774.322881	0.000000	-3774.322881	0.000000	-3774.322881	0.000000	-3774.322881	0.000000	-3774.322881	0.000000	-3774.322881	0.000000	-3774.322881	0.000000	-3774.322881	0.000000
-3770.616613	0.000000	-3770.616613	0.000000	-3770.616613	0.000000	-3770.616613	0.000000	-3770.616613	0.000000	-3770.616613	0.000000	-3770.616613	0.000000	-3770.616613	0.000000
-3766.910346	0.000000	-3766.910346	0.000000	-3766.910346	0.000000	-3766.910346	0.000000	-3766.910346	0.000000	-3766.910346	0.000000	-3766.910346	0.000000	-3766.910346	0.000000
-3763.204078	0.000000	-3763.204078	0.000000	-3763.204078	0.000000	-3763.204078	0.000000	-3763.204078	0.000000	-3763.204078	0.000000	-3763.204078	0.000000	-3763.204078	0.000000
-3759.497810	0.000000	-3759.497810	0.000000	-3759.497810	0.000000	-3759.497810	0.000000	-3759.497810	0.000000	-3759.497810	0.000000	-3759.497810	0.000000	-3759.497810	0.000000
-3755.791542	0.000000	-3755.791542	0.000000	-3755.791542	0.000000	-3755.791542	0.000000	-3755.791542	0.000000	-3755.791542	0.000000	-3755.791542	0.000000	-3755.791542	0.000000
-3752.085275	0.000000	-3752.085275	0.000000	-3752.085275	0.000000	-3752.085275	0.000000	-3752.085275	0.000000	-3752.085275	0.000000	-3752.085275	0.000000	-3752.085275	0.000000
-3748.379007	0.000000	-3748.379007	0.000000	-3748.379007	0.000000	-3748.379007	0.000000	-3748.379007	0.000000	-3748.379007	0.000000	-3748.379007	0.000000	-3748.379007	0.000000
-3744.672739	0.000000	-3744.672739	0.000000	-3744.672739	0.000000	-3744.672739	0.000000	-3744.672739	0.000000	-3744.672739	0.000000	-3744.672739	0.000000	-3744.672739	0.000000
-3740.966471	0.000000	-3740.966471	0.000000	-3740.966471	0.000000	-3740.966471	0.000000	-3740.966471	0.000000	-3740.966471	0.000000	-3740.966471	0.000000	-3740.966471	0.000000
-3737.260204	0.000000	-3737.260204	0.000000	-3737.260204	0.000000	-3737.260204	0.000000	-3737.260204	0.000000	-3737.260204	0.000000	-3737.260204	0.000000	-3737.260204	0.000000
-3733.553936	0.000000	-3733.553936	0.000000	-3733.553936	0.000000	-3733.553936	0.000000	-3733.553936	0.000000	-3733.553936	0.000000	-3733.553936	0.000000	-3733.553936	0.000000
-3729.847668	0.000000	-3729.847668	0.000000	-3729.847668	0.000000	-3729.847668	0.000000	-3729.847668	0.000000	-3729.847668	0.000000	-3729.847668	0.000000	-3729.847668	0.000000
-3726.141401	0.000000	-3726.141401	0.000000	-3726.141401	0.000000	-3726.141401	0.000000	-3726.141401	0.000000	-3726.141401	0.000000	-3726.141401	0.000000	-3726.141401	0.000000
-3722.435133	0.000000	-3722.435133	0.000000	-3722.435133	0.000000	-3722.435133	0.000000	-3722.435133	0.000000	-3722.435133	0.000000	-3722.435133	0.000000	-3722.435133	0.000000
-3718.728865	0.000000	-3718.728865	0.000000	-3718.728865	0.000000	-3718.728865	0.000000	-3718.728865	0.000000	-3718.728865	0.000000	-3718.728865	0.000000	-3718.728865	0.000000
-3715.022597	0.000000	-3715.022597	0.000000	-3715.022597	0.000000	-3715.022597	0.000000	-3715.022597	0.000000	-3715.022597	0.000000	-3715.022597	0.000000	-3715.022597	0.000000
-3711.316330	0.000000	-3711.316330	0.000000	-3711.316330	0.000000	-3711.316330	0.000000	-3711.316330	0.000000	-3711.316330	0.000000	-3711.316330	0.000000	-3711.316330	0.000000
-3707.610062	0.000000	-3707.610062	0.000000	-3707.610062	0.000000	-3707.610062	0.000000	-3707.610062	0.000000	-3707.610062	0.000000	-3707.610062	0.000000	-3707.610062	0.000000
-3703.903794	0.000000	-3703.903794	0.000000	-3703.903794	0.000000	-3703.903794	0.000000	-3703.903794	0.000000	-3703.903794	0.000000	-3703.903794	0.000000	-3703.903794	0.000000
-3700.197527	0.000000	-3700.197527	0.000000	-3700.197527	0.000000	-3700.197527	0.000000	-3700.197527	0.000000	-3700.197527	0.000000	-3700.197527	0.000000	-3700.197527	0.000000
-3696.491259	0.000000	-3696.491259	0.000000	-3696.491259	0.000000	-3696.491259	0.000000	-3696.491259	0.000000	-3696.491259	0.000000	-3696.491259	0.000000	-3696.491259	0.000000
-3692.784991	0.000000	-3692.784991	0.000000	-3692.784991	0.000000	-3692.784991	0.000000	-3692.784991	0.000000	-3692.784991	0.000000	-3692.784991	0.000000	-3692.784991	0.000000
-3689.078723	0.000000	-3689.078723	0.000000	-3689.078723	0.000000	-3689.078723	0.000000	-3689.078723	0.000000	-3689.078723	0.000000	-3689.078723	0.000000	-3689.078723	0.000000
-3685.372456	0.000000	-3685.372456	0.000000	-3685.372456	0.000000	-3685.372456	0.000000	-3685.372456	0.000000	-3685.372456	0.000000	-3685.372456	0.000000	-3685.372456	0.000000
-3681.666188	0.000000	-3681.666188	0.000000	-3681.666188	0.000000	-3681.666188	0.000000	-3681.666188	0.000000	-3681.666188	0.000000	-3681.666188	0.000000	-3681.666188	0.000000
-3677.959920	0.000000	-3677.959920	0.000000	-3677.959920	0.000000	-3677.959920	0.000000	-3677.959920	0.000000	-3677.959920	0.000000	-3677.959920	0.000000	-3677.959920	0.000000
-3674.253652	0.000000	-3674.253652	0.000000	-3674.253652	0.000000	-3674.253652	0.000000	-3674.253652	0.000000	-3674.253652	0.000000	-3674.253652	0.000000	-3674.253652	0.000000
-3670.547385	0.000000	-3670.547385	0.000000	-3670.547385	0.000000	-3670.547385	0.000000	-3670.547385	0.000000	-3670.547385	0.000000	-3670.547385	0.000000	-3670.547385	0.000000
-3666.841117	0.000000	-3666.841117	0.000000	-3666.841117	0.000000	-3666.841117	0.000000	-3666.841117	0.000000	-3666.841117	0.000000	-3666.841117	0.000000	-3666.841117	0.000000
-3663.134849	0.000000	-3663.134849	0.000000	-3663.134849	0.000000	-3663.134849	0.000000	-3663.134849	0.000000	-3663.134849	0.000000	-3663.134849	0.000000	-3663.134849	0.000000
-3659.428582	0.000000	-3659.428582	0.000000	-3659.428582	0.000000	-3659.428582	0.000000	-3659.428582	0.000000	-3659.428582	0.000000	-3659.428582	0.000000	-3659.428582	0.000000
-3655.722314	0.000000	-3655.722314	0.000000	-3655.722314	0.000000	-3655.722314	0.000000	-3655.722314	0.000000	-3655.722314	0.000000	-3655.722314	0.000000	-3655.722314	0.000000
-3652.016046	0.000000	-3652.016046	0.000000	-3652.016046	0.000000	-3652.016046	0.000000	-3652.016046	0.000000	-3652.016046	0.000000	-3652.016046	0.000000	-3652.016046	0.000000
-3648.309778	0.000000	-3648.309778	0.000000	-3648.309778	0.000000	-3648.309778	0.000000	-3648.309778	0.000000	-3648.309778	0.000000	-3648.309778	0.000000	-3648.309778	0.000000
-3644.603511	0.000000	-3644.603511	0.000000	-3644.603511	0.000000	-3644.603511	0.000000	-3644.603511	0.000000	-3644.603511	0.000000	-3644.603511	0.000000	-3644.603511	0.000000
-3640.897243	0.000000	-3640.897243	0.000000	-3640.897243	0.000000	-3640.897243	0.000000	-3640.897243	0.000000	-3640.897243	0.000000	-3640.897243	0.000000	-3640.897243	0.000000
-3637.190975	0.000000	-3637.190975	0.000000	-3637.190975	0.000000	-3637.190975	0.000000	-3637.190975	0.000000	-3637.190975	0.000000	-3637.190975	0.000000	-3637.190975	0.000000
-3633.484707	0.000000	-3633.484707	0.000000	-3633.484707	0.000000	-3633.484707	0.000000	-3633.484707	0.000000	-3633.484707	0.000000	-3633.484707	0.000000	-3633.484707	0.000000
-3629.778440	0.000000	-3629.778440	0.000000	-3629.778440	0.000000	-3629.778440	0.000000	-3629.778440	0.000000	-3629.778440	0.000000	-3629.778440	0.000000	-3629.778440	0.000000
-3626.072172	0.000000	-3626.072172	0.000000	-3626.072172	0.000000	-3626.072172	0.000000	-3626.072172	0.000000	-3626.072172	0.000000	-3626.072172	0.000000	-3626.072172	0.000000
-3622.365904	0.000000	-3622.365904	0.000000	-3622.365904	0.000000	-3622.365904	0.000000	-3622.365904	0.000000	-3622.365904	0.000000	-3622.365904	0.000000	-3622.365904	0.000000
-3618.659637	0.000000	-3618.659637	0.000000	-3618.659637	0.000000	-3618.659637	0.000000	-3618.659637	0.000000	-3618.659637	0.000000	-3618.659637	0.000000	-3618.659637	0.000000
-3614.953369	0.000000	-3614.953369	0.000000	-3614.953369	0.000000	-3614.953369	0.000000	-3614.953369	0.000000	-3614.953369	0.000000	-3614.953369	0.000000	-3614.953369	0.000000
-3611.247101	0.000000	-3611.247101	0.000000	-3611.247101	0.000000	-3611.247101	0.000000	-3611.247101	0.000000	-3611.247101	0.000000	-3611.247101	0.000000	-3611.247101	0.000000
-3607.540833	0.000000	-3607.540833	0.000000	-3607.540833	0.000000	-3607.540833	0.000000	-3607.540833	0.000000	-3607.540833	0.000000	-3607.540833	0.000000	-3607.540833	0.000000
-3603.834566	0.000000	-3603.834566	0.000000	-3603.834566	0.000000	-3603.834566	0.000000	-3603.834566	0.000000	-3603.834566	0.000000	-3603.834566	0.000000	-3603.834566	0.000000
-3600.128298	0.000000	-3600.128298	0.000000	-3600.128298	0.000000	-3600.128298	0.000000	-3600.128298	0.000000	-3600.128298	0.000000	-3600.128298	0.000000	-3600.128298	0.000000
-3596.422030	0.000000	-3596.422030	0.000000	-3596.422030	0.000000	-3596.422030	0.000000	-3596.422030	0.000000	-3596.422030	0.000000	-3596.422030	0.000000	-3596.422030	0.000000
-3592.715762	0.000000	-3592.715762	0.000000	-3592.715762	0.000000	-3592.715762	0.000000	-3592.715762	0.000000	-3592.715762	0.000000	-3592.715762	0.000000	-3592.715762	0.000000
-3589.009495	0.000000	-3589.009495	0.000000	-3589.009495	0.000000	-3589.009495	0.000000	-3589.009495	0.000000	-3589.009495	0.000000	-3589.009495	0.000000	-3589.009495	0.000000
-3585.303227	0.000000	-3585.303227	0.000000	-3585.303227	0.000000	-3585.303227	0.000000	-3585.303227	0.000000	-3585.303227	0.000000	-3585.303227	0.000000	-3585.303227	0.000000
-3581.596959	0.000000	-3581.596959	0.000000	-3581.596959	0.000000	-3581.596959	0.000000	-3581.596959	0.000000	-3581.596959	0.000000	-3581.596959	0.000000	-3581.596959	0.000000
-3577.890692	0.000000	-3577.890692	0.000000	-3577.890692	0.000000	-3577.890692	0.000000	-3577.890692	0.000000	-3577.890692	0.000000	-3577.890692	0.000000	-3577.890692	0.000000
-3574.184424	0.000000	-3574.184424	0.000000	-3574.184424	0.000000	-3574.184424	0.000000	-3574.184424	0.000000	-3574.184424	0.000000	-3574.184424	0.000000	-3574.184424	0.000000
-3570.478156	0.000000	-3570.478156	0.000000	-3570.478156	0.000000	-3570.478156	0.000000	-3570.478156	0.000000	-3570.478156	0.000000	-3570.478156	0.000000	-3570.478156	0.000000
-3566.771888	0.000000	-3566.771888	0.000000	-3566.771888	0.000000	-3566.771888	0.000000	-3566.771888	0.000000	-3566.771888	0.000000	-3566.771888	0.000000	-3566.771888	0.000000
-3563.065621	0.000000	-3563.065621	0.000000	-3563.065621	0.000000	-3563.065621	0.000000	-3563.065621	0.000000	-3563.065621	0.000000	-3563.065621	0.000000	-3563.065621	0.000000
-3559.359353	0.000000	-3559.359353	0.000000	-3559.359353	0.000000	-3559.359353	0.000000	-3559.359353	0.000000	-3559.359353	0.000000	-3559.359353	0.000000	-3559.359353	0.000000
-3555.653085	0.000000	-3555.653085	0.000000	-3555.653085	0.000000	-3555.653085	0.000000	-3555.653085	0.000000	-3555.653085	0.000000	-3555.653085	0.000000	-3555.653085	0.000000
-3551.946818	0.000000	-3551.946818	0.000000	-3551.946818	0.000000	-3551.946818	0.000000	-3551.946818	0.000000	-3551.946818	0.000000	-3551.946818	0.000000	-3551.946818	0.000000
-3548.240550	0.000000	-3548.240550	0.000000	-3548.240550	0.000000	-3548.240550	0.000000	-3548.240550	0.000000	-3548.240550	0.000000	-3548.240550	0.000000	-3548.240550	0.000000
-3544.534282	0.000000	-3544.534282	0.000000	-3544.534282	0.000000	-3544.534282	0.000000	-3544.534282	0.000000	-3544.534282	0.000000	-3544.534282	0.000000	-3544.534282	0.000000
-3540.828014	0.000000	-3540.828014	0.000000	-3540.828014	0.000000	-3540.828014	0.000000	-3540.828014	0.000000	-3540.828014	0.000000	-3540.828014	0.000000	-3540.828014	0.000000
-3537.121747	0.000000	-3537.121747	0.000000	-3537.121747	0.000000	-3537.121747	0.000000	-3537.121747	0.000000	-3537.121747	0.000000	-3537.121747	0.000000	-3537.121747	0.000000
-3533.415479	0.000000	-3533.415479	0.000000	-3533.415479	0.000000	-3533.415479	0.000000	-3533.415479	0.000000	-3533.415479	0.000000	-3533.415479	0.000000	-3533.415479	0.000000
-3529.709211	0.000000	-3529.709211	0.000000	-3529.709211	0.000000	-3529.709211	0.000000	-3529.709211	0.000000	-3529.709211	0.000000	-3529.709211	0.000000	-3529.709211	0.000000
-3526.002943	0.000000	-3526.002943	0.000000	-3526.002943	0.000000	-3526.002943	0.000000	-3526.002943	0.000000	-3526.002943	0.000000	-3526.002943	0.000000	-3526.002943	0.000000
-3522.296676	0.000000	-3522.296676	0.000000	-3522.296676	0.000000	-3522.296676	0.000000	-3522.296676	0.000000	-3522.296676	0.000000	-3522.296676	0.000000	-3522.296676	0.000000
-3518.590408	0.000000	-3518.590408	0.000000	-3518.590408	0.000000	-3518.590408	0.000000	-3518.590408	0.000000	-3518.590408	0.000000	-3518.590408	0.000000	-3518.590408	0.000000
-3514.884140	0.000000	-3514.884140	0.000000	-3514.884140	0.000000	-3514.884140	0.000000	-3514.884140	0.000000	-3514.884140	0.000000	-3514.884140	0.000000	-3514.884140	0.000000
-3511.177873	0.000000	-3511.177873	0.000000	-3511.177873	0.000000	-3511.177873	0.000000	-3511.177873	0.000000	-3511.177873	0.000000	-3511.177873	0.000000	-3511.177873	0.000000
-3507.471605	0.000000	-3507.471605	0.000000	-3507.471605	0.000000	-3507.471605	0.000000	-3507.471605	0.000000	-3507.471605	0.000000	-3507.471605	0.000000	-3507.471605	0.000000
-3503.765337	0.000000	-3503.765337	0.000000	-3503.765337	0.000000	-3503.765337	0.000000	-3503.765337	0.000000	-3503.765337	0.000000	-3503.765337	0.000000	-3503.765337	0.000000
-3500.059069	0.000000	-3500.059069	0.000000	-3500.059069	0.000000	-3500.059069	0.000000	-3500.059069	0.000000	-3500.059069	0.000000	-3500.059069	0.000000	-3500.059069	0.000000
-3496.352802	0.000000	-3496.352802	0.000000	-3496.352802	0.000000	-3496.352802	0.000000	-3496.352802	0.000000	-3496.352802	0.000000	-3496.352802	0.000000	-3496.352802	0.000000
-3492.646534	0.000000	-3492.646534	0.000000	-3492.646534	0.000000	-3492.646534	0.000000	-3492.646534	0.000000	-3492.646534	0.000000	-3492.646534	0.000000	-3492.646534	0.000000
-3488.940266	0.000000	-3488.940266	0.000000	-3488.940266	0.000000	-3488.940266	0.000000	-3488.940266	0.000000	-3488.940266	0.000000	-3488.940266	0.000000	-3488.940266	0.000000
-3485.233998	0.000000	-3485.233998	0.000000	-3485.233998	0.000000	-3485.233998	0.000000	-3485.233998	0.000000	-3485.233998	0.000000	-3485.233998	0.000000	-3485.233998	0.000000
-3481.527731	0.000000	-3481.527731	0.000000	-3481.527731	0.000000	-3481.527731	0.000000	-3481.527731	0.000000	-3481.527731	0.000000	-3481.527731	0.000000	-3481.527731	0.000000
-3477.821463	0.000000	-3477.821463	0.000000	-3477.821463	0.000000	-3477.821463	0.000000	-3477.821463	0.000000	-3477.821463	0.000000	-3477.821463	0.000000	-3477.821463	0.000000
-3474.115195	0.000000	-3474.115195	0.000000	-3474.115195	0.000000	-3474.115195	0.000000	-3474.115195	0.000000	-3474.115195	0.000000	-3474.115195	0.000000	-3474.115195	0.000000
-3470.408928	0.000000	-3470.408928	0.000000	-3470.408928	0.000000	-3470.408928	0.000000	-3470.408928	0.000000	-3470.408928	0.000000	-3470.408928	0.000000	-3470.408928	0.000000
-3466.702660	0.000000	-3466.702660	0.000000	-3466.702660	0.000000	-3466.702660	0.000000	-3466.702660	0.000000	-3466.702660	0.000000	-3466.702660	0.000000	-3466.702660	0.000000
-3462.996392	0.000000	-3462.996392	0.000000	-3462.996392	0.000000	-3462.996392	0.000000	-3462.996392	0.000000	-3462.996392	0.000000	-3462.996392	0.000000	-3462.996392	0.000000
-3459.290124	0.000000	-3459.290124	0.000000	-3459.290124	0.000000	-3459.290124	0.000000	-3459.290124	0.000000	-3459.290124	0.000000	-3459.290124	0.000000	-3459.290124	0.000000
-3455.583857	0.000000	-3455.583857	0.000000	-3455.583857	0.000000	-3455.583857	0.000000	-3455.583857	0.000000	-3455.583857	0.000000	-3455.583857	0.000000	-3455.583857	0.000000
-3451.877589	0.000000	-3451.877589	0.000000	-3451.877589	0.000000	-3451.877589	0.000000	-3451.877589	0.000000	-3451.877589	0.000000	-3451.877589	0.000000	-3451.877589	0.000000
-3448.171321	0.000000	-3448.171321	0.000000	-3448.171321	0.000000	-3448.171321	0.000000	-3448.171321	0.000000	-3448.171321	0.000000	-3448.171321	0.000000	-3448.171321	0.000000
-3444.465054	0.000000	-3444.465054	0.000000	-3444.465054	0.000000	-3444.465054	0.000000	-3444.465054	0.000000	-3444.465054	0.000000	-3444.465054	0.000000	-3444.465054	0.000000
-3440.758786	0.000000	-3440.758786	0.000000	-3440.758786	0.000000	-3440.758786	0.000000	-3440.758786	0.000000	-3440.758786	0.000000	-3440.758786	0.000000	-3440.758786	0.000000
-3437.052518	0.000000	-3437.052518	0.000000	-3437.052518	0.000000	-3437.052518	0.000000	-3437.052518	0.000000	-3437.052518	0.000000	-3437.052518	0.000000	-3437.052518	0.000000
-3433.346250	0.000000	-3433.346250	0.000000	-3433.346250	0.000000	-3433.346250	0.000000	-3433.346250	0.000000	-3433.346250	0.000000	-3433.346250	0.000000	-3433.346250	0.000000
-3429.639983	0.000000	-3429.639983	0.000000	-3429.639983	0.000000	-3429.639983	0.000000	-3429.639983	0.000000	-3429.639983	0.000000	-3429.639983	0.000000	-3429.639983	0.000000
-3425.933715	0.000000	-3425.933715	0.000000	-3425.933715	0.000000	-3425.933715	0.000000	-3425.933715	0.000000	-3425.933715	0.000000	-3425.933715	0.000000	-3425.933715	0.000000
-3422.227447	0.000000	-3422.227447	0.000000	-3422.227447	0.000000	-3422.227447	0.000000	-3422.227447	0.000000	-3422.227447	0.000000	-3422.227447	0.000000	-3422.227447	0.000000
-3418.521179	0.000000	-3418.521179	0.000000	-3418.521179	0.000000	-3418.521179	0.000000	-3418.521179	0.000000	-3418.521179	0.000000	-3418.521179	0.000000	-3418.521179	0.000000
-3414.814912	0.000000	-3414.814912	0.000000	-3414.814912	0.000000	-3414.814912	0.000000	-3414.814912	0.000000	-3414.814912	0.000000	-3414.814912	0.000000	-3414.814912	0.000000
-3411.108644	0.000000	-3411.108644	0.000000	-3411.108644	0.000000	-3411.108644	0.000000	-3411.108644	0.000000	-3411.108644	0.000000	-3411.108644	0.000000	-3411.108644	0.000000
-3407.402376	0.000000	-3407.402376	0.000000	-3407.402376	0.000000	-3407.402376	0.000000	-3407.402376	0.000000	-3407.402376	0.000000	-3407.402376	0.000000	-3407.402376	0.000000
-3403.696109	0.000000	-3403.696109	0.000000	-3403.696109	0.000000	-3403.696109	0.000000	-3403.696109	0.000000	-3403.696109	0.000000	-3403.696109	0.000000	-3403.696109	0.000000
-3399.989841	0.000000	-3399.989841	0.000000	-3399.989841	0.000000	-3399.989841	0.000000	-3399.989841	0.000000	-3399.989841	0.000000	-3399.989841	0.000000	-3399.989841	0.000000
-3396.283573	0.000000	-3396.283573	0.000000	-3396.283573	0.000000	-3396.283573	0.000000	-3396.283573	0.000000	-3396.283573	0.000000	-3396.283573	0.000000	-3396.283573	0.000000
-3392.577305	0.000000	-3392.577305	0.000000	-3392.577305	0.000000	-3392.577305	0.000000	-3392.577305	0.000000	-3392.577305	0.000000	-3392.577305	0.000000	-3392.577305	0.000000
-3388.871038	0.000000	-3388.871038	0.000000	-3388.871038	0.000000	-3388.871038	0.000000	-3388.871038	0.000000	-3388.871038	0.000000	-3388.871038	0.000000	-3388.871038	0.000000
-3385.164770	0.000000	-3385.164770	0.000000	-3385.164770	0.000000	-3385.164770	0.000000	-3385.164770	0.000000	-3385.164770	0.000000	-3385.164770	0.000000	-3385.164770	0.000000
-3381.458502	0.000000	-3381.458502	0.000000	-3381.458502	0.000000	-3381.458502	0.000000	-3381.458502	0.000000	-3381.458502	0.000000	-3381.458502	0.000000	-3381.458502	0.000000
-3377.752234	0.000000	-3377.752234	0.000000	-3377.752234	0.000000	-3377.752234	0.000000	-3377.752234	0.000000	-3377.752234	0.000000	-3377.752234	0.000000	-3377.752234	0.000000
-3374.045967	0.000000	-3374.045967	0.000000	-3374.045967	0.000000	-3374.045967	0.000000	-3374.045967	0.000000	-3374.045967	0.000000	-3374.045967	0.000000	-3374.045967	0.000000
-3370.339699	0.000000	-3370.339699	0.000000	-3370.339699	0.000000	-3370.339699	0.000000	-3370.339699	0.000000	-3370.339699	0.000000	-3370.339699	0.000000	-3370.339699	0.000000
-3366.633431	0.000000	-3366.633431	0.000000	-3366.633431	0.000000	-3366.633431	0.000000	-3366.633431	0.000000	-3366.633431	0.000000	-3366.633431	0.000000	-3366.633431	0.000000
-3362.927164	0.000000	-3362.927164	0.000000	-3362.927164	0.000000	-3362.927164	0.000000	-3362.927164	0.000000	-3362.927164	0.000000	-3362.927164	0.000000	-3362.927164	0.000000
-3359.220896	0.000000	-3359.220896	0.000000	-3359.220896	0.000000	-3359.220896	0.000000	-3359.220896	0.000000	-3359.220896	0.000000	-3359.220896	0.000000	-3359.220896	0.000000
-3355.514628	0.000000	-3355.514628	0.000000	-3355.514628	0.000000	-3355.514628	0.000000	-3355.514628	0.000000	-3355.514628	0.000000	-3355.514628	0.000000	-3355.514628	0.000000
-3351.808360	0.000000	-3351.808360	0.000000	-3351.808360	0.000000	-3351.808360	0.000000	-3351.808360	0.000000	-3351.808360	0.000000	-3351.808360	0.000000	-3351.808360	0.000000
-3348.102093	0.000000	-3348.102093	0.000000	-3348.102093	0.000000	-3348.102093	0.000000	-3348.102093	0.000000	-3348.102093	0.000000	-3348.102093	0.000000	-3348.102093	0.000000
-3344.395825	0.000000	-3344.395825	0.000000	-3344.395825	0.000000	-3344.395825	0.000000	-3344.395825	0.000000	-3344.395825	0.000000	-3344.395825	0.000000	-3344.395825	0.000000
-3340.689557	0.000000	-3340.689557	0.000000	-3340.689557	0.000000	-3340.689557	0.000000	-3340.689557	0.000000	-3340.689557	0.000000	-3340.689557	0.000000	-3340.689557	0.000000
-3336.983290	0.000000	-3336.983290	0.000000	-3336.983290	0.000000	-3336.983290	0.000000	-3336.983290	0.000000	-3336.983290	0.000000	-3336.983290	0.000000	-3336.983290	0.000000
-3333.277022	0.000000	-3333.277022	0.000000	-3333.277022	0.000000	-3333.277022	0.000000	-3333.277022	0.000000	-3333.277022	0.000000	-3333.277022	0.000000	-3333.277022	0.000000
-3329.570754	0.000000	-3329.570754	0.000000	-3329.570754	0.000000	-3329.570754	0.000000	-3329.570754	0.000000	-3329.570754	0.000000	-3329.570754	0.000000	-3329.570754	0.000000
-3325.864486	0.000000	-3325.864486	0.000000	-3325.864486	0.000000	-3325.864486	0.000000	-3325.864486	0.000000	-3325.864486	0.000000	-3325.864486	0.000000	-3325.864486	0.000000
-3322.158219	0.000000	-3322.158219	0.000000	-3322.158219	0.000000	-3322.158219	0.000000	-3322.158219	0.000000	-3322.158219	0.000000	-3322.158219	0.000000	-3322.158219	0.000000
-3318.451951	0.000000	-3318.451951	0.000000	-3318.451951	0.000000	-3318.451951	0.000000	-3318.451951	0.000000	-3318.451951	0.000000	-3318.451951	0.000000	-3318.451951	0.000000
-3314.745683	0.000000	-3314.745683	0.000000	-3314.745683	0.000000	-3314.745683	0.000000	-3314.745683	0.000000	-3314.745683	0.000000	-3314.745683	0.000000	-3314.745683	0.000000
-3311.039415	0.000000	-3311.039415	0.000000	-3311.039415	0.000000	-3311.039415	0.000000	-3311.039415	0.000000	-3311.039415	0.000000	-3311.039415	0.000000	-3311.039415	0.000000
-3307.333148	0.000000	-3307.333148	0.000000	-3307.333148	0.000000	-3307.333148	0.000000	-3307.333148	0.000000	-3307.333148	0.000000	-3307.333148	0.000000	-3307.333148	0.000000
-3303.626880	0.000000	-3303.626880	0.000000	-3303.626880	0.000000	-3303.626880	0.000000	-3303.626880	0.000000	-3303.626880	0.000000	-3303.626880	0.000000	-3303.626880	0.000000
-3299.920612	0.000000	-3299.920612	0.000000	-3299.920612	0.000000	-3299.920612	0.000000	-3299.920612	0.000000	-3299.920612	0.000000	-3299.920612	0.000000	-3299.920612	0.000000
-3296.214345	0.000000	-3296.214345	0.000000	-3296.214345	0.000000	-3296.214345	0.000000	-3296.214345	0.000000	-3296.214345	0.000000	-3296.214345	0.000000	-3296.214345	0.000000
-3292.508077	0.000000	-3292.508077	0.000000	-3292.508077	0.000000	-3292.508077	0.000000	-3292.508077	0.000000	-3292.508077	0.000000	-3292.508077	0.000000	-3292.508077	0.000000
-3288.801809	0.000000	-3288.801809	0.000000	-3288.801809	0.000000	-3288.801809	0.000000	-3288.801809	0.000000	-3288.801809	0.000000	-3288.801809	0.000000	-3288.801809	0.000000
-3285.095541	0.000000	-3285.095541	0.000000	-3285.095541	0.000000	-3285.095541	0.000000	-3285.095541	0.000000	-3285.095541	0.000000	-3285.095541	0.000000	-3285.095541	0.000000
-3281.389274	0.000000	-3281.389274	0.000000	-3281.389274	0.000000	-3281.389274	0.000000	-3281.389274	0.000000	-3281.389274	0.000000	-3281.389274	0.000000	-3281.389274	0.000000
-3277.683006	0.000000	-3277.683006	0.000000	-3277.683006	0.000000	-3277.683006	0.000000	-3277.683006	0.000000	-3277.683006	0.000000	-3277.683006	0.000000	-3277.683006	0.000000
-3273.976738	0.000000	-3273.976738	0.000000	-3273.976738	0.000000	-3273.976738	0.000000	-3273.976738	0.000000	-3273.976738	0.000000	-3273.976738	0.000000	-3273.976738	0.000000
-3270.270470	0.000000	-3270.270470	0.000000	-3270.270470	0.000000	-3270.270470	0.000000	-3270.270470	0.000000	-3270.270470	0.000000	-3270.270470	0.000000	-3270.270470	0.000000
-3266.564203	0.000000	-3266.564203	0.000000	-3266.564203	0.000000	-3266.564203	0.000000	-3266.564203	0.000000	-3266.564203	0.000000	-3266.564203	0.000000	-3266.564203	0.000000
-3262.857935	0.000000	-3262.857935	0.000000	-3262.857935	0.000000	-3262.857935	0.000000	-3262.857935	0.000000	-3262.857935	0.000000	-3262.857935	0.000000	-3262.857935	0.000000
-3259.151667	0.000000	-3259.151667	0.000000	-3259.151667	0.000000	-3259.151667	0.000000	-3259.151667	0.000000	-3259.151667	0.000000	-3259.151667	0.000000	-3259.151667	0.000000
-3255.445400	0.000000	-3255.445400	0.000000	-3255.445400	0.000000	-3255.445400	0.000000	-3255.445400	0.000000	-3255.445400	0.000000	-3255.445400	0.000000	-3255.445400	0.000000
-3251.739132	0.000000	-3251.739132	0.000000	-3251.739132	0.000000	-3251.739132	0.000000	-3251.739132	0.000000	-3251.739132	0.000000	-3251.739132	0.000000	-3251.739132	0.000000
-3248.032864	0.000000	-3248.032864	0.000000	-3248.032864	0.000000	-3248.032864	0.000000	-3248.032864	0.000000	-3248.032864	0.000000	-3248.032864	0.000000	-3248.032864	0.000000
-3244.326596	0.000000	-3244.326596	0.000000	-3244.326596	0.000000	-3244.326596	0.000000	-3244.326596	0.000000	-3244.326596	0.000000	-3244.326596	0.000000	-3244.326596	0.000000
-3240.620329	0.000000	-3240.620329	0.000000	-3240.620329	0.000000	-3240.620329	0.000000	-3240.620329	0.000000	-3240.620329	0.000000	-3240.620329	0.000000	-3240.620329	0.000000
-3236.914061	0.000000	-3236.914061	0.000000	-3236.914061	0.000000	-3236.914061	0.000000	-3236.914061	0.000000	-3236.914061	0.000000	-3236.914061	0.000000	-3236.914061	0.000000
-3233.207793	0.000000	-3233.207793	0.000000	-3233.207793	0.000000	-3233.207793	0.000000	-3233.207793	0.000000	-3233.207793	0.000000	-3233.207793	0.000000	-3233.207793	0.000000
-3229.501526	0.000000	-3229.501526	0.000000	-3229.501526	0.000000	-3229.501526	0.000000	-3229.501526	0.000000	-3229.501526	0.000000	-3229.501526	0.000000	-3229.501526	0.000000
-3225.795258	0.000000	-3225.795258	0.000000	-3225.795258	0.000000	-3225.795258	0.000000	-3225.795258	0.000000	-3225.795258	0.000000	-3225.795258	0.000000	-3225.795258	0.000000
-3222.088990	0.000000	-3222.088990	0.000000	-3222.088990	0.000000	-3222.088990	0.000000	-3222.088990	0.000000	-3222.088990	0.000000	-3222.088990	0.000000	-3222.088990	0.000000
-3218.382722	0.000000	-3218.382722	0.000000	-3218.382722	0.000000	-3218.382722	0.000000	-3218.382722	0.000000	-3218.382722	0.000000	-3218.382722	0.000000	-3218.382722	0.000000
-3214.676455	0.000000	-3214.676455	0.000000	-3214.676455	0.000000	-3214.676455	0.000000	-3214.676455	0.000000	-3214.676455	0.000000	-3214.676455	0.000000	-3214.676455	0.000000
-3210.970187	0.000000	-3210.970187	0.000000	-3210.970187	0.000000	-3210.970187	0.000000	-3210.970187	0.000000	-3210.970187	0.000000	-3210.970187	0.000000	-3210.970187	0.000000
-3207.263919	0.000000	-3207.263919	0.000000	-3207.263919	0.000000	-3207.263919	0.000000	-3207.263919	0.000000	-3207.263919	0.000000	-3207.263919	0.000000	-3207.263919	0.000000
-3203.557651	0.000000	-3203.557651	0.000000	-3203.557651	0.000000	-3203.557651	0.000000	-3203.557651	0.000000	-3203.557651	0.000000	-3203.557651	0.000000	-3203.557651	0.000000
-3199.851384	0.000000	-3199.851384	0.000000	-3199.851384	0.000000	-3199.851384	0.000000	-3199.851384	0.000000	-3199.851384	0.000000	-3199.851384	0.000000	-3199.851384	0.000000
-3196.145116	0.000000	-3196.145116	0.000000	-3196.145116	0.000000	-3196.145116	0.000000	-3196.145116	0.000000	-3196.145116	0.000000	-3196.145116	0.000000	-3196.145116	0.000000
-3192.438848	0.000000	-3192.438848	0.000000	-3192.438848	0.000000	-3192.438848	0.000000	-3192.438848	0.000000	-3192.438848	0.000000	-3192.438848	0.000000	-3192.438848	0.000000
-3188.732581	0.000000	-3188.732581	0.000000	-3188.732581	0.000000	-3188.732581	0.000000	-3188.732581	0.000000	-3188.732581	0.000000	-3188.732581	0.000000	-3188.732581	0.000000
-3185.026313	0.000000	-3185.026313	0.000000	-3185.026313	0.000000	-3185.026313	0.000000	-3185.026313	0.000000	-3185.026313	0.000000	-3185.026313	0.000000	-3185.026313	0.000000
-3181.320045	0.000000	-3181.320045	0.000000	-3181.320045	0.000000	-3181.320045	0.000000	-3181.320045	0.000000	-3181.320045	0.000000	-3181.320045	0.000000	-3181.320045	0.000000
-3177.613777	0.000000	-3177.613777	0.000000	-3177.613777	0.000000	-3177.613777	0.000000	-3177.613777	0.000000	-3177.613777	0.000000	-3177.613777	0.000000	-3177.613777	0.000000
-3173.907510	0.000000	-3173.907510	0.000000	-3173.907510	0.000000	-3173.907510	0.000000	-3173.907510	0.000000	-3173.907510	0.000000	-3173.907510	0.000000	-3173.907510	0.000000
-3170.201242	0.000000	-3170.201242	0.000000	-3170.201242	0.000000	-3170.201242	0.000000	-3170.201242	0.000000	-3170.201242	0.000000	-3170.201242	0.000000	-3170.201242	0.000000
-3166.494974	0.000000	-3166.494974	0.000000	-3166.494974	0.000000	-3166.494974	0.000000	-3166.494974	0.000000	-3166.494974	0.000000	-3166.494974	0.000000	-3166.494974	0.000000
-3162.788706	0.000000	-3162.788706	0.000000	-3162.788706	0.000000	-3162.788706	0.000000	-3162.788706	0.000000	-3162.788706	0.000000	-3162.788706	0.000000	-3162.788706	0.000000
-3159.082439	0.000000	-3159.082439	0.000000	-3159.082439	0.000000	-3159.082439	0.000000	-3159.082439	0.000000	-3159.082439	0.000000	-3159.082439	0.000000	-3159.082439	0.000000
-3155.376171	0.000000	-3155.376171	0.000000	-3155.376171	0.000000	-3155.376171	0.000000	-3155.376171	0.000000	-3155.376171	0.000000	-3155.376171	0.000000	-3155.376171	0.000000
-3151.669903	0.000000	-3151.669903	0.000000	-3151.669903	0.000000	-3151.669903	0.000000	-3151.669903	0.000000	-3151.669903	0.000000	-3151.669903	0.000000	-3151.669903	0.000000
-3147.963636	0.000000	-3147.963636	0.000000	-3147.963636	0.000000	-3147.963636	0.000000	-3147.963636	0.000000	-3147.963636	0.000000	-3147.963636	0.000000	-3147.963636	0.000000
-3144.257368	0.000000	-3144.257368	0.000000	-3144.257368	0.000000	-3144.257368	0.000000	-3144.257368	0.000000	-3144.257368	0.000000	-3144.257368	0.000000	-3144.257368	0.000000
-3140.551100	0.000000	-3140.551100	0.000000	-3140.551100	0.000000	-3140.551100	0.000000	-3140.551100	0.000000	-3140.551100	0.000000	-3140.551100	0.000000	-3140.551100	0.000000
-3136.844832	0.000000	-3136.844832	0.000000	-3136.844832	0.000000	-3136.844832	0.000000	-3136.844832	0.000000	-3136.844832	0.000000	-3136.844832	0.000000	-3136.844832	0.000000
-3133.138565	0.000000	-3133.138565	0.000000	-3133.138565	0.000000	-3133.138565	0.000000	-3133.138565	0.000000	-3133.138565	0.000000	-3133.138565	0.000000	-3133.138565	0.000000
-3129.432297	0.000000	-3129.432297	0.000000	-3129.432297	0.000000	-3129.432297	0.000000	-3129.432297	0.000000	-3129.432297	0.000000	-3129.432297	0.000000	-3129.432297	0.000000
-3125.726029	0.000000	-3125.726029	0.000000	-3125.726029	0.000000	-3125.726029	0.000000	-3125.726029	0.000000	-3125.726029	0.000000	-3125.726029	0.000000	-3125.726029	0.000000
-3122.019761	0.000000	-3122.019761	0.000000	-3122.019761	0.000000	-3122.019761	0.000000	-3122.019761	0.000000	-3122.019761	0.000000	-3122.019761	0.000000	-3122.019761	0.000000
-3118.313494	0.000000	-3118.313494	0.000000	-3118.313494	0.000000	-3118.313494	0.000000	-3118.313494	0.000000	-3118.313494	0.000000	-3118.313494	0.000000	-3118.313494	0.000000
-3114.607226	0.000000	-3114.607226	0.000000	-3114.607226	0.000000	-3114.607226	0.000000	-3114.607226	0.000000	-3114.607226	0.000000	-3114.607226	0.000000	-3114.607226	0.000000
-3110.900958	0.000000	-3110.900958	0.000000	-3110.900958	0.000000	-3110.900958	0.000000	-3110.900958	0.000000	-3110.900958	0.000000	-3110.900958	0.000000	-3110.900958	0.000000
-3107.194691	0.000000	-3107.194691	0.000000	-3107.194691	0.000000	-3107.194691	0.000000	-3107.194691	0.000000	-3107.194691	0.000000	-3107.194691	0.000000	-3107.194691	0.000000
-3103.488423	0.000000	-3103.488423	0.000000	-3103.488423	0.000000	-3103.488423	0.000000	-3103.488423	0.000000	-3103.488423	0.000000	-3103.488423	0.000000	-3103.488423	0.000000
-3099.782155	0.000000	-3099.782155	0.000000	-3099.782155	0.000000	-3099.782155	0.000000	-3099.782155	0.000000	-3099.782155	0.000000	-3099.782155	0.000000	-3099.782155	0.000000
-3096.075887	0.000000	-3096.075887	0.000000	-3096.075887	0.000000	-3096.075887	0.000000	-3096.075887	0.000000	-3096.075887	0.000000	-3096.075887	0.000000	-3096.075887	0.000000
-3092.369620	0.000000	-3092.369620	0.000000	-3092.369620	0.000000	-3092.369620	0.000000	-3092.369620	0.000000	-3092.369620	0.000000	-3092.369620	0.000000	-3092.369620	0.000000
-3088.663352	0.000000	-3088.663352	0.000000	-3088.663352	0.000000	-3088.663352	0.000000	-3088.663352	0.000000	-3088.663352	0.000000	-3088.663352	0.000000	-3088.663352	0.000000
-3084.957084	0.000000	-3084.957084	0.000000	-3084.957084	0.000000	-3084.957084	0.000000	-3084.957084	0.000000	-3084.957084	0.000000	-3084.957084	0.000000	-3084.957084	0.000000
-3081.250817	0.000000	-3081.250817	0.000000	-3081.250817	0.000000	-3081.250817	0.000000	-3081.250817	0.000000	-3081.250817	0.000000	-3081.250817	0.000000	-3081.250817	0.000000
-3077.544549	0.000000	-3077.544549	0.000000	-3077.544549	0.000000	-3077.544549	0.000000	-3077.544549	0.000000	-3077.544549	0.000000	-3077.544549	0.000000	-3077.544549	0.000000
-3073.838281	0.000000	-3073.838281	0.000000	-3073.838281	0.000000	-3073.838281	0.000000	-3073.838281	0.000000	-3073.838281	0.000000	-3073.838281	0.000000	-3073.838281	0.000000
-3070.132013	0.000000	-3070.132013	0.000000	-3070.132013	0.000000	-3070.132013	0.000000	-3070.132013	0.000000	-3070.132013	0.000000	-3070.132013	0.000000	-3070.132013	0.000000
-3066.425746	0.000000	-3066.425746	0.000000	-3066.425746	0.000000	-3066.425746	0.000000	-3066.425746	0.000000	-3066.425746	0.000000	-3066.425746	0.000000	-3066.425746	0.000000
-3062.719478	0.000000	-3062.719478	0.000000	-3062.719478	0.000000	-3062.719478	0.000000	-3062.719478	0.000000	-3062.719478	0.000000	-3062.719478	0.000000	-3062.719478	0.000000
-3059.013210	0.000000	-3059.013210	0.000000	-3059.013210	0.000000	-3059.013210	0.000000	-3059.013210	0.000000	-3059.013210	0.000000	-3059.013210	0.000000	-3059.013210	0.000000
-3055.306942	0.000000	-3055.306942	0.000000	-3055.306942	0.000000	-3055.306942	0.000000	-3055.306942	0.000000	-3055.306942	0.000000	-3055.306942	0.000000	-3055.306942	0.000000
-3051.600675	0.000000	-3051.600675	0.000000	-3051.600675	0.000000	-3051.600675	0.000000	-3051.600675	0.000000	-3051.600675	0.000000	-3051.600675	0.000000	-3051.600675	0.000000
-3047.894407	0.000000	-3047.894407	0.000000	-3047.894407	0.000000	-3047.894407	0.000000	-3047.894407	0.000000	-3047.894407	0.000000	-3047.894407	0.000000	-3047.894407	0.000000
-3044.188139	0.000000	-3044.188139	0.000000	-3044.188139	0.000000	-3044.188139	0.000000	-3044.188139	0.000000	-3044.188139	0.000000	-3044.188139	0.000000	-3044.188139	0.000000
-3040.481872	0.000000	-3040.481872	0.000000	-3040.481872	0.000000	-3040.481872	0.000000	-3040.481872	0.000000	-3040.481872	0.000000	-3040.481872	0.000000	-3040.481872	0.000000
-3036.775604	0.000000	-3036.775604	0.000000	-3036.775604	0.000000	-3036.775604	0.000000	-3036.775604	0.000000	-3036.775604	0.000000	-3036.775604	0.000000	-3036.775604	0.000000
-3033.069336	0.000000	-3033.069336	0.000000	-3033.069336	0.000000	-3033.069336	0.000000	-3033.069336	0.000000	-3033.069336	0.000000	-3033.069336	0.000000	-3033.069336	0.000000
-3029.363068	0.000000	-3029.363068	0.000000	-3029.363068	0.000000	-3029.363068	0.000000	-3029.363068	0.000000	-3029.363068	0.000000	-3029.363068	0.000000	-3029.363068	0.000000
-3025.656801	0.000000	-3025.656801	0.000000	-3025.656801	0.000000	-3025.656801	0.000000	-3025.656801	0.000000	-3025.656801	0.000000	-3025.656801	0.000000	-3025.656801	0.000000
-3021.950533	0.000000	-3021.950533	0.000000	-3021.950533	0.000000	-3021.950533	0.000000	-3021.950533	0.000000	-3021.950533	0.000000	-3021.950533	0.000000	-3021.950533	0.000000
-3018.244265	0.000000	-3018.244265	0.000000	-3018.244265	0.000000	-3018.244265	0.000000	-3018.244265	0.000000	-3018.244265	0.000000	-3018.244265	0.000000	-3018.244265	0.000000
-3014.537997	0.000000	-3014.537997	0.000000	-3014.537997	0.000000	-3014.537997	0.000000	-3014.537997	0.000000	-3014.537997	0.000000	-3014.537997	0.000000	-3014.537997	0.000000
-3010.831730	0.000000	-3010.831730	0.000000	-3010.831730	0.000000	-3010.831730	0.000000	-3010.831730	0.000000	-3010.831730	0.000000	-3010.831730	0.000000	-3010.831730	0.000000
-3007.125462	0.000000	-3007.125462	0.000000	-3007.125462	0.000000	-3007.125462	0.000000	-3007.125462	0.000000	-3007.125462	0.000000	-3007.125462	0.000000	-3007.125462	0.000000
-3003.419194	0.000000	-3003.419194	0.000000	-3003.419194	0.000000	-3003.419194	0.000000	-3003.419194	0.000000	-3003.419194	0.000000	-3003.419194	0.000000	-3003.419194	0.000000
-2999.712927	0.000000	-2999.712927	0.000000	-2999.712927	0.000000	-2999.712927	0.000000	-2999.712927	0.000000	-2999.712927	0.000000	-2999.712927	0.000000	-2999.712927	0.000000
-2996.006659	0.000000	-2996.006659	0.000000	-2996.006659	0.000000	-2996.006659	0.000000	-2996.006659	0.000000	-2996.006659	0.000000	-2996.006659	0.000000	-2996.006659	0.000000
-2992.300391	0.000000	-2992.300391	0.000000	-2992.300391	0.000000	-2992.300391	0.000000	-2992.300391	0.000000	-2992.300391	0.000000	-2992.300391	0.000000	-2992.300391	0.000000
-2988.594123	0.000000	-2988.594123	0.000000	-2988.594123	0.000000	-2988.594123	0.000000	-2988.594123	0.000000	-2988.594123	0.000000	-2988.594123	0.000000	-2988.594123	0.000000
-2984.887856	0.000000	-2984.887856	0.000000	-2984.887856	0.000000	-2984.887856	0.000000	-2984.887856	0.000000	-2984.887856	0.000000	-2984.887856	0.000000	-2984.887856	0.000000
-2981.181588	0.000000	-2981.181588	0.000000	-2981.181588	0.000000	-2981.181588	0.000000	-2981.181588	0.000000	-2981.181588	0.000000	-2981.181588	0.000000	-2981.181588	0.000000
-2977.475320	0.000000	-2977.475320	0.000000	-2977.475320	0.000000	-2977.475320	0.000000	-2977.475320	0.000000	-2977.475320	0.000000	-2977.475320	0.000000	-2977.475320	0.000000
-2973.769053	0.000000	-2973.769053	0.000000	-2973.769053	0.000000	-2973.769053	0.000000	-2973.769053	0.000000	-2973.769053	0.000000	-2973.769053	0.000000	-2973.769053	0.000000
-2970.062785	0.000000	-2970.062785	0.000000	-2970.062785	0.000000	-2970.062785	0.000000	-2970.062785	0.000000	-2970.062785	0.000000	-2970.062785	0.000000	-2970.062785	0.000000
-2966.356517	0.000000	-2966.356517	0.000000	-2966.356517	0.000000	-2966.356517	0.000000	-2966.356517	0.000000	-2966.356517	0.000000	-2966.356517	0.000000	-2966.356517	0.000000
-2962.650249	0.000000	-2962.650249	0.000000	-2962.650249	0.000000	-2962.650249	0.000000	-2962.650249	0.000000	-2962.650249	0.000000	-2962.650249	0.000000	-2962.650249	0.000000
-2958.943982	0.000000	-2958.943982	0.000000	-2958.943982	0.000000	-2958.943982	0.000000	-2958.943982	0.000000	-2958.943982	0.000000	-2958.943982	0.000000	-2958.943982	0.000000
-2955.237714	0.000000	-2955.237714	0.000000	-2955.237714	0.000000	-2955.237714	0.000000	-2955.237714	0.000000	-2955.237714	0.000000	-2955.237714	0.000000	-2955.237714	0.000000
-2951.531446	0.000000	-2951.531446	0.000000	-2951.531446	0.000000	-2951.531446	0.000000	-2951.531446	0.000000	-2951.531446	0.000000	-2951.531446	0.000000	-2951.531446	0.000000
-2947.825178	0.000000	-2947.825178	0.000000	-2947.825178	0.000000	-2947.825178	0.000000	-2947.825178	0.000000	-2947.825178	0.000000	-2947.825178	0.000000	-2947.825178	0.000000
-2944.118911	0.000000	-2944.118911	0.000000	-2944.118911	0.000000	-2944.118911	0.000000	-2944.118911	0.000000	-2944.118911	0.000000	-2944.118911	0.000000	-2944.118911	0.000000
-2940.412643	0.000000	-2940.412643	0.000000	-2940.412643	0.000000	-2940.412643	0.000000	-2940.412643	0.000000	-2940.412643	0.000000	-2940.412643	0.000000	-2940.412643	0.000000
-2936.706375	0.000000	-2936.706375	0.000000	-2936.706375	0.000000	-2936.706375	0.000000	-2936.706375	0.000000	-2936.706375	0.000000	-2936.706375	0.000000	-2936.706375	0.000000
-2933.000108	0.000000	-2933.000108	0.000000	-2933.000108	0.000000	-2933.000108	0.000000	-2933.000108	0.000000	-2933.000108	0.000000	-2933.000108	0.000000	-2933.000108	0.000000
-2929.293840	0.000000	-2929.293840	0.000000	-2929.293840	0.000000	-2929.293840	0.000000	-2929.293840	0.000000	-2929.293840	0.000000	-2929.293840	0.000000	-2929.293840	0.000000
-2925.587572	0.000000	-2925.587572	0.000000	-2925.587572	0.000000	-2925.587572	0.000000	-2925.587572	0.000000	-2925.587572	0.000000	-2925.587572	0.000000	-2925.587572	0.000000
-2921.881304	0.000000	-2921.881304	0.000000	-2921.881304	0.000000	-2921.881304	0.000000	-2921.881304	0.000000	-2921.881304	0.000000	-2921.881304	0.000000	-2921.881304	0.000000
-2918.175037	0.000000	-2918.175037	0.000000	-2918.175037	0.000000	-2918.175037	0.000000	-2918.175037	0.000000	-2918.175037	0.000000	-2918.175037	0.000000	-2918.175037	0.000000
-2914.468769	0.000000	-2914.468769	0.000000	-2914.468769	0.000000	-2914.468769	0.000000	-2914.468769	0.000000	-2914.468769	0.000000	-2914.468769	0.000000	-2914.468769	0.000000
-2910.762501	0.000000	-2910.762501	0.000000	-2910.762501	0.000000	-2910.762501	0.000000	-2910.762501	0.000000	-2910.762501	0.000000	-2910.762501	0.000000	-2910.762501	0.000000
-2907.056233	0.000000	-2907.056233	0.000000	-2907.056233	0.000000	-2907.056233	0.000000	-2907.056233	0.000000	-2907.056233	0.000000	-2907.056233	0.000000	-2907.056233	0.000000
-2903.349966	0.000000	-2903.349966	0.000000	-2903.349966	0.000000	-2903.349966	0.000000	-2903.349966	0.000000	-2903.349966	0.000000	-2903.349966	0.000000	-2903.349966	0.000000
-2899.643698	0.000000	-2899.643698	0.000000	-2899.643698	0.000000	-2899.643698	0.000000	-2899.643698	0.000000	-2899.643698	0.000000	-2899.643698	0.000000	-2899.643698	0.000000
-2895.937430	0.000000	-2895.937430	0.000000	-2895.937430	0.000000	-2895.937430	0.000000	-2895.937430	0.000000	-2895.937430	0.000000	-2895.937430	0.000000	-2895.937430	0.000000
-2892.231163	0.000000	-2892.231163	0.000000	-2892.231163	0.000000	-2892.231163	0.000000	-2892.231163	0.000000	-2892.231163	0.000000	-2892.231163	0.000000	-2892.231163	0.000000
-2888.524895	0.000000	-2888.524895	0.000000	-2888.524895	0.000000	-2888.524895	0.000000	-2888.524895	0.000000	-2888.524895	0.000000	-2888.524895	0.000000	-2888.524895	0.000000
-2884.818627	0.000000	-2884.818627	0.000000	-2884.818627	0.000000	-2884.818627	0.000000	-2884.818627	0.000000	-2884.818627	0.000000	-2884.818627	0.000000	-2884.818627	0.000000
-2881.112359	0.000000	-2881.112359	0.000000	-2881.112359	0.000000	-2881.112359	0.000000	-2881.112359	0.000000	-2881.112359	0.000000	-2881.112359	0.000000	-2881.112359	0.000000
-2877.406092	0.000000	-2877.406092	0.000000	-2877.406092	0.000000	-2877.406092	0.000000	-2877.406092	0.000000	-2877.406092	0.000000	-2877.406092	0.000000	-2877.406092	0.000000
-2873.699824	0.000000	-2873.699824	0.000000	-2873.699824	0.000000	-2873.699824	0.000000	-2873.699824	0.000000	-2873.699824	0.000000	-2873.699824	0.000000	-2873.699824	0.000000
-2869.993556	0.000000	-2869.993556	0.000000	-2869.993556	0.000000	-2869.993556	0.000000	-2869.993556	0.000000	-2869.993556	0.000000	-2869.993556	0.000000	-2869.993556	0.000000
-2866.287289	0.000000	-2866.287289	0.000000	-2866.287289	0.000000	-2866.287289	0.000000	-2866.287289	0.000000	-2866.287289	0.000000	-2866.287289	0.000000	-2866.287289	0.000000
-2862.581021	0.000000	-2862.581021	0.000000	-2862.581021	0.000000	-2862.581021	0.000000	-2862.581021	0.000000	-2862.581021	0.000000	-2862.581021	0.000000	-2862.581021	0.000000
-2858.874753	0.000000	-2858.874753	0.000000	-2858.874753	0.000000	-2858.874753	0.000000	-2858.874753	0.000000	-2858.874753	0.000000	-2858.874753	0.000000	-2858.874753	0.000000
-2855.168485	0.000000	-2855.168485	0.000000	-2855.168485	0.000000	-2855.168485	0.000000	-2855.168485	0.000000	-2855.168485	0.000000	-2855.168485	0.000000	-2855.168485	0.000000
-2851.462218	0.000000	-2851.462218	0.000000	-2851.462218	0.000000	-2851.462218	0.000000	-2851.462218	0.000000	-2851.462218	0.000000	-2851.462218	0.000000	-2851.462218	0.000000
-2847.755950	0.000000	-2847.755950	0.000000	-2847.755950	0.000000	-2847.755950	0.000000	-2847.755950	0.000000	-2847.755950	0.000000	-2847.755950	0.000000	-2847.755950	0.000000
-2844.049682	0.000000	-2844.049682	0.000000	-2844.049682	0.000000	-2844.049682	0.000000	-2844.049682	0.000000	-2844.049682	0.000000	-2844.049682	0.000000	-2844.049682	0.000000
-2840.343414	0.000000	-2840.343414	0.000000	-2840.343414	0.000000	-2840.343414	0.000000	-2840.343414	0.000000	-2840.343414	0.000000	-2840.343414	0.000000	-2840.343414	0.000000
-2836.637147	0.000000	-2836.637147	0.000000	-2836.637147	0.000000	-2836.637147	0.000000	-2836.637147	0.000000	-2836.637147	0.000000	-2836.637147	0.000000	-2836.637147	0.000000
-2832.930879	0.000000	-2832.930879	0.000000	-2832.930879	0.000000	-2832.930879	0.000000	-2832.930879	0.000000	-2832.930879	0.000000	-2832.930879	0.000000	-2832.930879	0.000000
-2829.224611	0.000000	-2829.224611	0.000000	-2829.224611	0.000000	-2829.224611	0.000000	-2829.224611	0.000000	-2829.224611	0.000000	-2829.224611	0.000000	-2829.224611	0.000000
-2825.518344	0.000000	-2825.518344	0.000000	-2825.518344	0.000000	-2825.518344	0.000000	-2825.518344	0.000000	-2825.518344	0.000000	-2825.518344	0.000000	-2825.518344	0.000000
-2821.812076	0.000000	-2821.812076	0.000000	-2821.812076	0.000000	-2821.812076	0.000000	-2821.812076	0.000000	-2821.812076	0.000000	-2821.812076	0.000000	-2821.812076	0.000000
-2818.105808	0.000000	-2818.105808	0.000000	-2818.105808	0.000000	-2818.105808	0.000000	-2818.105808	0.000000	-2818.105808	0.000000	-2818.105808	0.000000	-2818.105808	0.000000
-2814.399540	0.000000	-2814.399540	0.000000	-2814.399540	0.000000	-2814.399540	0.000000	-2814.399540	0.000000	-2814.399540	0.000000	-2814.399540	0.000000	-2814.399540	0.000000
-2810.693273	0.000000	-2810.693273	0.000000	-2810.693273	0.000000	-2810.693273	0.000000	-2810.693273	0.000000	-2810.693273	0.000000	-2810.693273	0.000000	-2810.693273	0.000000
-2806.987005	0.000000	-2806.987005	0.000000	-2806.987005	0.000000	-2806.987005	0.000000	-2806.987005	0.000000	-2806.987005	0.000000	-2806.987005	0.000000	-2806.987005	0.000000
-2803.280737	0.000000	-2803.280737	0.000000	-2803.280737	0.000000	-2803.280737	0.000000	-2803.280737	0.000000	-2803.280737	0.000000	-2803.280737	0.000000	-2803.280737	0.000000
-2799.574469	0.000000	-2799.574469	0.000000	-2799.574469	0.000000	-2799.574469	0.000000	-2799.574469	0.000000	-2799.574469	0.000000	-2799.574469	0.000000	-2799.574469	0.000000
-2795.868202	0.000000	-2795.868202	0.000000	-2795.868202	0.000000	-2795.868202	0.000000	-2795.868202	0.000000	-2795.868202	0.000000	-2795.868202	0.000000	-2795.868202	0.000000
-2792.161934	0.000000	-2792.161934	0.000000	-2792.161934	0.000000	-2792.161934	0.000000	-2792.161934	0.000000	-2792.161934	0.000000	-2792.161934	0.000000	-2792.161934	0.000000
-2788.455666	0.000000	-2788.455666	0.000000	-2788.455666	0.000000	-2788.455666	0.000000	-2788.455666	0.000000	-2788.455666	0.000000	-2788.455666	0.000000	-2788.455666	0.000000
-2784.749399	0.000000	-2784.749399	0.000000	-2784.749399	0.000000	-2784.749399	0.000000	-2784.749399	0.000000	-2784.749399	0.000000	-2784.749399	0.000000	-2784.749399	0.000000
-2781.043131	0.000000	-2781.043131	0.000000	-2781.043131	0.000000	-2781.043131	0.000000	-2781.043131	0.000000	-2781.043131	0.000000	-2781.043131	0.000000	-2781.043131	0.000000
-2777.336863	0.000000	-2777.336863	0.000000	-2777.336863	0.000000	-2777.336863	0.000000	-2777.336863	0.000000	-2777.336863	0.000000	-2777.336863	0.000000	-2777.336863	0.000000
-2773.630595	0.000000	-2773.630595	0.000000	-2773.630595	0.000000	-2773.630595	0.000000	-2773.630595	0.000000	-2773.630595	0.000000	-2773.630595	0.000000	-2773.630595	0.000000
-2769.924328	0.000000	-2769.924328	0.000000	-2769.924328	0.000000	-2769.924328	0.000000	-2769.924328	0.000000	-2769.924328	0.000000	-2769.924328	0.000000	-2769.924328	0.000000
-2766.218060	0.000000	-2766.218060	0.000000	-2766.218060	0.000000	-2766.218060	0.000000	-2766.218060	0.000000	-2766.218060	0.000000	-2766.218060	0.000000	-2766.218060	0.000000
-2762.511792	0.000000	-2762.511792	0.000000	-2762.511792	0.000000	-2762.511792	0.000000	-2762.511792	0.000000	-2762.511792	0.000000	-2762.511792	0.000000	-2762.511792	0.000000
-2758.805525	0.000000	-2758.805525	0.000000	-2758.805525	0.000000	-2758.805525	0.000000	-2758.805525	0.000000	-2758.805525	0.000000	-2758.805525	0.000000	-2758.805525	0.000000
-2755.099257	0.000000	-2755.099257	0.000000	-2755.099257	0.000000	-2755.099257	0.000000	-2755.099257	0.000000	-2755.099257	0.000000	-2755.099257	0.000000	-2755.099257	0.000000
-2751.392989	0.000000	-2751.392989	0.000000	-2751.392989	0.000000	-2751.392989	0.000000	-2751.392989	0.000000	-2751.392989	0.000000	-2751.392989	0.000000	-2751.392989	0.000000
-2747.686721	0.000000	-2747.686721	0.000000	-2747.686721	0.000000	-2747.686721	0.000000	-2747.686721	0.000000	-2747.686721	0.000000	-2747.686721	0.000000	-2747.686721	0.000000
-2743.980454	0.000000	-2743.980454	0.000000	-2743.980454	0.000000	-2743.980454	0.000000	-2743.980454	0.000000	-2743.980454	0.000000	-2743.980454	0.000000	-2743.980454	0.000000
-2740.274186	0.000000	-2740.274186	0.000000	-2740.274186	0.000000	-2740.274186	0.000000	-2740.274186	0.000000	-2740.274186	0.000000	-2740.274186	0.000000	-2740.274186	0.000000
-2736.567918	0.000000	-2736.567918	0.000000	-2736.567918	0.000000	-2736.567918	0.000000	-2736.567918	0.000000	-2736.567918	0.000000	-2736.567918	0.000000	-2736.567918	0.000000
-2732.861650	0.000000	-2732.861650	0.000000	-2732.861650	0.000000	-2732.861650	0.000000	-2732.861650	0.000000	-2732.861650	0.000000	-2732.861650	0.000000	-2732.861650	0.000000
-2729.155383	0.000000	-2729.155383	0.000000	-2729.155383	0.000000	-2729.155383	0.000000	-2729.155383	0.000000	-2729.155383	0.000000	-2729.155383	0.000000	-2729.155383	0.000000
-2725.449115	0.000000	-2725.449115	0.000000	-2725.449115	0.000000	-2725.449115	0.000000	-2725.449115	0.000000	-2725.449115	0.000000	-2725.449115	0.000000	-2725.449115	0.000000
-2721.742847	0.000000	-2721.742847	0.000000	-2721.742847	0.000000	-2721.742847	0.000000	-2721.742847	0.000000	-2721.742847	0.000000	-2721.742847	0.000000	-2721.742847	0.000000
-2718.036580	0.000000	-2718.036580	0.000000	-2718.036580	0.000000	-2718.036580	0.000000	-2718.036580	0.000000	-2718.036580	0.000000	-2718.036580	0.000000	-2718.036580	0.000000
-2714.330312	0.000000	-2714.330312	0.000000	-2714.330312	0.000000	-2714.330312	0.000000	-2714.330312	0.000000	-2714.330312	0.000000	-2714.330312	0.000000	-2714.330312	0.000000
-2710.624044	0.000000	-2710.624044	0.000000	-2710.624044	0.000000	-2710.624044	0.000000	-2710.624044	0.000000	-2710.624044	0.000000	-2710.624044	0.000000	-2710.624044	0.000000
-2706.917776	0.000000	-2706.917776	0.000000	-2706.917776	0.000000	-2706.917776	0.000000	-2706.917776	0.000000	-2706.917776	0.000000	-2706.917776	0.000000	-2706.917776	0.000000
-2703.211509	0.000000	-2703.211509	0.000000	-2703.211509	0.000000	-2703.211509	0.000000	-2703.211509	0.000000	-2703.211509	0.000000	-2703.211509	0.000000	-2703.211509	0.000000
-2699.505241	0.000000	-2699.505241	0.000000	-2699.505241	0.000000	-2699.505241	0.000000	-2699.505241	0.000000	-2699.505241	0.000000	-2699.505241	0.000000	-2699.505241	0.000000
-2695.798973	0.000000	-2695.798973	0.000000	-2695.798973	0.000000	-2695.798973	0.000000	-2695.798973	0.000000	-2695.798973	0.000000	-2695.798973	0.000000	-2695.798973	0.000000
-2692.092705	0.000000	-2692.092705	0.000000	-2692.092705	0.000000	-2692.092705	0.000000	-2692.092705	0.000000	-2692.092705	0.000000	-2692.092705	0.000000	-2692.092705	0.000000
-2688.386438	0.000000	-2688.386438	0.000000	-2688.386438	0.000000	-2688.386438	0.000000	-2688.386438	0.000000	-2688.386438	0.000000	-2688.386438	0.000000	-2688.386438	0.000000
-2684.680170	0.000000	-2684.680170	0.000000	-2684.680170	0.000000	-2684.680170	0.000000	-2684.680170	0.000000	-2684.680170	0.000000	-2684.680170	0.000000	-2684.680170	0.000000
-2680.973902	0.000000	-2680.973902	0.000000	-2680.973902	0.000000	-2680.973902	0.000000	-2680.973902	0.000000	-2680.973902	0.000000	-2680.973902	0.000000	-2680.973902	0.000000
-2677.267635	0.000000	-2677.267635	0.000000	-2677.267635	0.000000	-2677.267635	0.000000	-2677.267635	0.000000	-2677.267635	0.000000	-2677.267635	0.000000	-2677.267635	0.000000
-2673.561367	0.000000	-2673.561367	0.000000	-2673.561367	0.000000	-2673.561367	0.000000	-2673.561367	0.000000	-2673.561367	0.000000	-2673.561367	0.000000	-2673.561367	0.000000
-2669.855099	0.000000	-2669.855099	0.000000	-2669.855099	0.000000	-2669.855099	0.000000	-2669.855099	0.000000	-2669.855099	0.000000	-2669.855099	0.000000	-2669.855099	0.000000
-2666.148831	0.000000	-2666.148831	0.000000	-2666.148831	0.000000	-2666.148831	0.000000	-2666.148831	0.000000	-2666.148831	0.000000	-2666.148831	0.000000	-2666.148831	0.000000
-2662.442564	0.000000	-2662.442564	0.000000	-2662.442564	0.000000	-2662.442564	0.000000	-2662.442564	0.000000	-2662.442564	0.000000	-2662.442564	0.000000	-2662.442564	0.000000
-2658.736296	0.000000	-2658.736296	0.000000	-2658.736296	0.000000	-2658.736296	0.000000	-2658.736296	0.000000	-2658.736296	0.000000	-2658.736296	0.000000	-2658.736296	0.000000
-2655.030028	0.000000	-2655.030028	0.000000	-2655.030028	0.000000	-2655.030028	0.000000	-2655.030028	0.000000	-2655.030028	0.000000	-2655.030028	0.000000	-2655.030028	0.000000
-2651.323760	0.000000	-2651.323760	0.000000	-2651.323760	0.000000	-2651.323760	0.000000	-2651.323760	0.000000	-2651.323760	0.000000	-2651.323760	0.000000	-2651.323760	0.000000
-2647.617493	0.000000	-2647.617493	0.000000	-2647.617493	0.000000	-2647.617493	0.000000	-2647.617493	0.000000	-2647.617493	0.000000	-2647.617493	0.000000	-2647.617493	0.000000
-2643.911225	0.000000	-2643.911225	0.000000	-2643.911225	0.000000	-2643.911225	0.000000	-2643.911225	0.000000	-2643.911225	0.000000	-2643.911225	0.000000	-2643.911225	0.000000
-2640.204957	0.000000	-2640.204957	0.000000	-2640.204957	0.000000	-2640.204957	0.000000	-2640.204957	0.000000	-2640.204957	0.000000	-2640.204957	0.000000	-2640.204957	0.000000
-2636.498690	0.000000	-2636.498690	0.000000	-2636.498690	0.000000	-2636.498690	0.000000	-2636.498690	0.000000	-2636.498690	0.000000	-2636.498690	0.000000	-2636.498690	0.000000
-2632.792422	0.000000	-2632.792422	0.000000	-2632.792422	0.000000	-2632.792422	0.000000	-2632.792422	0.000000	-2632.792422	0.000000	-2632.792422	0.000000	-2632.792422	0.000000
-2629.086154	0.000000	-2629.086154	0.000000	-2629.086154	0.000000	-2629.086154	0.000000	-2629.086154	0.000000	-2629.086154	0.000000	-2629.086154	0.000000	-2629.086154	0.000000
-2625.379886	0.000000	-2625.379886	0.000000	-2625.379886	0.000000	-2625.379886	0.000000	-2625.379886	0.000000	-2625.379886	0.000000	-2625.379886	0.000000	-2625.379886	0.000000
-2621.673619	0.000000	-2621.673619	0.000000	-2621.673619	0.000000	-2621.673619	0.000000	-2621.673619	0.000000	-2621.673619	0.000000	-2621.673619	0.000000	-2621.673619	0.000000
-2617.967351	0.000000	-2617.967351	0.000000	-2617.967351	0.000000	-2617.967351	0.000000	-2617.967351	0.000000	-2617.967351	0.000000	-2617.967351	0.000000	-2617.967351	0.000000
-2614.261083	0.000000	-2614.261083	0.000000	-2614.261083	0.000000	-2614.261083	0.000000	-2614.261083	0.000000	-2614.261083	0.000000	-2614.261083	0.000000	-2614.261083	0.000000
-2610.554816	0.000000	-2610.554816	0.000000	-2610.554816	0.000000	-2610.554816	0.000000	-2610.554816	0.000000	-2610.554816	0.000000	-2610.554816	0.000000	-2610.554816	0.000000
-2606.848548	0.000000	-2606.848548	0.000000	-2606.848548	0.000000	-2606.848548	0.000000	-2606.848548	0.000000	-2606.848548	0.000000	-2606.848548	0.000000	-2606.848548	0.000000
-2603.142280	0.000000	-2603.142280	0.000000	-2603.142280	0.000000	-2603.142280	0.000000	-2603.142280	0.000000	-2603.142280	0.000000	-2603.142280	0.000000	-2603.142280	0.000000
-2599.436012	0.000000	-2599.436012	0.000000	-2599.436012	0.000000	-2599.436012	0.000000	-2599.436012	0.000000	-2599.436012	0.000000	-2599.436012	0.000000	-2599.436012	0.000000
-2595.729745	0.000000	-2595.729745	0.000000	-2595.729745	0.000000	-2595.729745	0.000000	-2595.729745	0.000000	-2595.729745	0.000000	-2595.729745	0.000000	-2595.729745	0.000000
-2592.023477	0.000000	-2592.023477	0.000000	-2592.023477	0.000000	-2592.023477	0.000000	-2592.023477	0.000000	-2592.023477	0.000000	-2592.023477	0.000000	-2592.023477	0.000000
-2588.317209	0.000000	-2588.317209	0.000000	-2588.317209	0.000000	-2588.317209	0.000000	-2588.317209	0.000000	-2588.317209	0.000000	-2588.317209	0.000000	-2588.317209	0.000000
-2584.610941	0.000000	-2584.610941	0.000000	-2584.610941	0.000000	-2584.610941	0.000000	-2584.610941	0.000000	-2584.610941	0.000000	-2584.610941	0.000000	-2584.610941	0.000000
-2580.904674	0.000000	-2580.904674	0.000000	-2580.904674	0.000000	-2580.904674	0.000000	-2580.904674	0.000000	-2580.904674	0.000000	-2580.904674	0.000000	-2580.904674	0.000000
-2577.198406	0.000000	-2577.198406	0.000000	-2577.198406	0.000000	-2577.198406	0.000000	-2577.198406	0.000000	-2577.198406	0.000000	-2577.198406	0.000000	-2577.198406	0.000000
-2573.492138	0.000000	-2573.492138	0.000000	-2573.492138	0.000000	-2573.492138	0.000000	-2573.492138	0.000000	-2573.492138	0.000000	-2573.492138	0.000000	-2573.492138	0.000000
-2569.785871	0.000000	-2569.785871	0.000000	-2569.785871	0.000000	-2569.785871	0.000000	-2569.785871	0.000000	-2569.785871	0.000000	-2569.785871	0.000000	-2569.785871	0.000000
-2566.079603	0.000000	-2566.079603	0.000000	-2566.079603	0.000000	-2566.079603	0.000000	-2566.079603	0.000000	-2566.079603	0.000000	-2566.079603	0.000000	-2566.079603	0.000000
-2562.373335	0.000000	-2562.373335	0.000000	-2562.373335	0.000000	-2562.373335	0.000000	-2562.373335	0.000000	-2562.373335	0.000000	-2562.373335	0.000000	-2562.373335	0.000000
-2558.667067	0.000000	-2558.667067	0.000000	-2558.667067	0.000000	-2558.667067	0.000000	-2558.667067	0.000000	-2558.667067	0.000000	-2558.667067	0.000000	-2558.667067	0.000000
-2554.960800	0.000000	-2554.960800	0.000000	-2554.960800	0.000000	-2554.960800	0.000000	-2554.960800	0.000000	-2554.960800	0.000000	-2554.960800	0.000000	-2554.960800	0.000000
-2551.254532	0.000000	-2551.254532	0.000000	-2551.254532	0.000000	-2551.254532	0.000000	-2551.254532	0.000000	-2551.254532	0.000000	-2551.254532	0.000000	-2551.254532	0.000000
-2547.548264	0.000000	-2547.548264	0.000000	-2547.548264	0.000000	-2547.548264	0.000000	-2547.548264	0.000000	-2547.548264	0.000000	-2547.548264	0.000000	-2547.548264	0.000000
-2543.841996	0.000000	-2543.841996	0.000000	-2543.841996	0.000000	-2543.841996	0.000000	-2543.841996	0.000000	-2543.841996	0.000000	-2543.841996	0.000000	-2543.841996	0.000000
-2540.135729	0.000000	-2540.135729	0.000000	-2540.135729	0.000000	-2540.135729	0.000000	-2540.135729	0.000000	-2540.135729	0.000000	-2540.135729	0.000000	-2540.135729	0.000000
-2536.429461	0.000000	-2536.429461	0.000000	-2536.429461	0.000000	-2536.429461	0.000000	-2536.429461	0.000000	-2536.429461	0.000000	-2536.429461	0.000000	-2536.429461	0.000000
-2532.723193	0.000000	-2532.723193	0.000000	-2532.723193	0.000000	-2532.723193	0.000000	-2532.723193	0.000000	-2532.723193	0.000000	-2532.723193	0.000000	-2532.723193	0.000000
-2529.016926	0.000000	-2529.016926	0.000000	-2529.016926	0.000000	-2529.016926	0.000000	-2529.016926	0.000000	-2529.016926	0.000000	-2529.016926	0.000000	-2529.016926	0.000000
-2525.310658	0.000000	-2525.310658	0.000000	-2525.310658	0.000000	-2525.310658	0.000000	-2525.310658	0.000000	-2525.310658	0.000000	-2525.310658	0.000000	-2525.310658	0.000000
-2521.604390	0.000000	-2521.604390	0.000000	-2521.604390	0.000000	-2521.604390	0.000000	-2521.604390	0.000000	-2521.604390	0.000000	-2521.604390	0.000000	-2521.604390	0.000000
-2517.898122	0.000000	-2517.898122	0.000000	-2517.898122	0.000000	-2517.898122	0.000000	-2517.898122	0.000000	-2517.898122	0.000000	-2517.898122	0.000000	-2517.898122	0.000000
-2514.191855	0.000000	-2514.191855	0.000000	-2514.191855	0.000000	-2514.191855	0.000000	-2514.191855	0.000000	-2514.191855	0.000000	-2514.191855	0.000000	-2514.191855	0.000000
-2510.485587	0.000000	-2510.485587	0.000000	-2510.485587	0.000000	-2510.485587	0.000000	-2510.485587	0.000000	-2510.485587	0.000000	-2510.485587	0.000000	-2510.485587	0.000000
-2506.779319	0.000000	-2506.779319	0.000000	-2506.779319	0.000000	-2506.779319	0.000000	-2506.779319	0.000000	-2506.779319	0.000000	-2506.779319	0.000000	-2506.779319	0.000000
-2503.073052	0.000000	-2503.073052	0.000000	-2503.073052	0.000000	-2503.073052	0.000000	-2503.073052	0.000000	-2503.073052	0.000000	-2503.073052	0.000000	-2503.073052	0.000000
-2499.366784	0.000000	-2499.366784	0.000000	-2499.366784	0.000000	-2499.366784	0.000000	-2499.366784	0.000000	-2499.366784	0.000000	-2499.366784	0.000000	-2499.366784	0.000000
-2495.660516	0.000000	-2495.660516	0.000000	-2495.660516	0.000000	-2495.660516	0.000000	-2495.660516	0.000000	-2495.660516	0.000000	-2495.660516	0.000000	-2495.660516	0.000000
-2491.954248	0.000000	-2491.954248	0.000000	-2491.954248	0.000000	-2491.954248	0.000000	-2491.954248	0.000000	-2491.954248	0.000000	-2491.954248	0.000000	-2491.954248	0.000000
-2488.247981	0.000000	-2488.247981	0.000000	-2488.247981	0.000000	-2488.247981	0.000000	-2488.247981	0.000000	-2488.247981	0.000000	-2488.247981	0.000000	-2488.247981	0.000000
-2484.541713	0.000000	-2484.541713	0.000000	-2484.541713	0.000000	-2484.541713	0.000000	-2484.541713	0.000000	-2484.541713	0.000000	-2484.541713	0.000000	-2484.541713	0.000000
-2480.835445	0.000000	-2480.835445	0.000000	-2480.835445	0.000000	-2480.835445	0.000000	-2480.835445	0.000000	-2480.835445	0.000000	-2480.835445	0.000000	-2480.835445	0.000000
-2477.129177	0.000000	-2477.129177	0.000000	-2477.129177	0.000000	-2477.129177	0.000000	-2477.129177	0.000000	-2477.129177	0.000000	-2477.129177	0.000000	-2477.129177	0.000000
-2473.422910	0.000000	-2473.422910	0.000000	-2473.422910	0.000000	-2473.422910	0.000000	-2473.422910	0.000000	-2473.422910	0.000000	-2473.422910	0.000000	-2473.422910	0.000000
-2469.716642	0.000000	-2469.716642	0.000000	-2469.716642	0.000000	-2469.716642	0.000000	-2469.716642	0.000000	-2469.716642	0.000000	-2469.716642	0.000000	-2469.716642	0.000000
-2466.010374	0.000000	-2466.010374	0.000000	-2466.010374	0.000000	-2466.010374	0.000000	-2466.010374	0.000000	-2466.010374	0.000000	-2466.010374	0.000000	-2466.010374	0.000000
-2462.304107	0.000000	-2462.304107	0.000000	-2462.304107	0.000000	-2462.304107	0.000000	-2462.304107	0.000000	-2462.304107	0.000000	-2462.304107	0.000000	-2462.304107	0.000000
-2458.597839	0.000000	-2458.597839	0.000000	-2458.597839	0.000000	-2458.597839	0.000000	-2458.597839	0.000000	-2458.597839	0.000000	-2458.597839	0.000000	-2458.597839	0.000000
-2454.891571	0.000000	-2454.891571	0.000000	-2454.891571	0.000000	-2454.891571	0.000000	-2454.891571	0.000000	-2454.891571	0.000000	-2454.891571	0.000000	-2454.891571	0.000000
-2451.185303	0.000000	-2451.185303	0.000000	-2451.185303	0.000000	-2451.185303	0.000000	-2451.185303	0.000000	-2451.185303	0.000000	-2451.185303	0.000000	-2451.185303	0.000000
-2447.479036	0.000000	-2447.479036	0.000000	-2447.479036	0.000000	-2447.479036	0.000000	-2447.479036	0.000000	-2447.479036	0.000000	-2447.479036	0.000000	-2447.479036	0.000000
-2443.772768	0.000000	-2443.772768	0.000000	-2443.772768	0.000000	-2443.772768	0.000000	-2443.772768	0.000000	-2443.772768	0.000000	-2443.772768	0.000000	-2443.772768	0.000000
-2440.066500	0.000000	-2440.066500	0.000000	-2440.066500	0.000000	-2440.066500	0.000000	-2440.066500	0.000000	-2440.066500	0.000000	-2440.066500	0.000000	-2440.066500	0.000000
-2436.360232	0.000000	-2436.360232	0.000000	-2436.360232	0.000000	-2436.360232	0.000000	-2436.360232	0.000000	-2436.360232	0.000000	-2436.360232	0.000000	-2436.360232	0.000000
-2432.653965	0.000000	-2432.653965	0.000000	-2432.653965	0.000000	-2432.653965	0.000000	-2432.653965	0.000000	-2432.653965	0.000000	-2432.653965	0.000000	-2432.653965	0.000000
-2428.947697	0.000000	-2428.947697	0.000000	-2428.947697	0.000000	-2428.947697	0.000000	-2428.947697	0.000000	-2428.947697	0.000000	-2428.947697	0.000000	-2428.947697	0.000000
-2425.241429	0.000000	-2425.241429	0.000000	-2425.241429	0.000000	-2425.241429	0.000000	-2425.241429	0.000000	-2425.241429	0.000000	-2425.241429	0.000000	-2425.241429	0.000000
-2421.535162	0.000000	-2421.535162	0.000000	-2421.535162	0.000000	-2421.535162	0.000000	-2421.535162	0.000000	-2421.535162	0.000000	-2421.535162	0.000000	-2421.535162	0.000000
-2417.828894	0.000000	-2417.828894	0.000000	-2417.828894	0.000000	-2417.828894	0.000000	-2417.828894	0.000000	-2417.828894	0.000000	-2417.828894	0.000000	-2417.828894	0.000000
-2414.122626	0.000000	-2414.122626	0.000000	-2414.122626	0.000000	-2414.122626	0.000000	-2414.122626	0.000000	-2414.122626	0.000000	-2414.122626	0.000000	-2414.122626	0.000000
-2410.416358	0.000000	-2410.416358	0.000000	-2410.416358	0.000000	-2410.416358	0.000000	-2410.416358	0.000000	-2410.416358	0.000000	-2410.416358	0.000000	-2410.416358	0.000000
-2406.710091	0.000000	-2406.710091	0.000000	-2406.710091	0.000000	-2406.710091	0.000000	-2406.710091	0.000000	-2406.710091	0.000000	-2406.710091	0.000000	-2406.710091	0.000000
-2403.003823	0.000000	-2403.003823	0.000000	-2403.003823	0.000000	-2403.003823	0.000000	-2403.003823	0.000000	-2403.003823	0.000000	-2403.003823	0.000000	-2403.003823	0.000000
-2399.297555	0.000000	-2399.297555	0.000000	-2399.297555	0.000000	-2399.297555	0.000000	-2399.297555	0.000000	-2399.297555	0.000000	-2399.297555	0.000000	-2399.297555	0.000000
-2395.591288	0.000000	-2395.591288	0.000000	-2395.591288	0.000000	-2395.591288	0.000000	-2395.591288	0.000000	-2395.591288	0.000000	-2395.591288	0.000000	-2395.591288	0.000000
-2391.885020	0.000000	-2391.885020	0.000000	-2391.885020	0.000000	-2391.885020	0.000000	-2391.885020	0.000000	-2391.885020	0.000000	-2391.885020	0.000000	-2391.885020	0.000000
[truncated: 13,001 more rows]
