# Supplementary material for: Structure of the stress-related LHCSR1 complex determined by an integrated computational strategy
Source: Commun Biol. 2022 Feb 17;5:145. doi: 10.1038/s42003-022-03083-8 (PMC8854571; doi:10.1038/s42003-022-03083-8)
Supplement: Supplementary file 10 — Supplementary Data 7 [file 42003_2022_3083_MOESM10_ESM.zip]

Archive with 12 entries (12 files):
- MD1_sstype_D.csv
- MD1_sstype_E.csv
- MD2_sstype_D.csv
- MD2_sstype_E.csv
- MD3_sstype_D.csv
- MD3_sstype_E.csv
- MD4_sstype_D.csv
- MD4_sstype_E.csv
- MD5_sstype_D.csv
- MD5_sstype_E.csv
- MD6_sstype_D.csv
- MD6_sstype_E.csv
