# Supplementary material for: Structure of the stress-related LHCSR1 complex determined by an integrated computational strategy
Source: Commun Biol. 2022 Feb 17;5:145. doi: 10.1038/s42003-022-03083-8 (PMC8854571; doi:10.1038/s42003-022-03083-8)
Supplement: Supplementary file 10 — Supplementary Data 7 [file 42003_2022_3083_MOESM10_ESM.zip › MD1_sstype_D.csv]

Time (ns)	Glu 232	Glu 233	Ile 234	Phe 235	Val 236	Hie 237	Leu 238	Phe 239	Lys 240	Arg 241	Leu 242	Gly 243	Leu 244
0	7	0	6	6	6	6	6	6	0	0	7	0	0
1	7	0	6	6	6	6	6	6	0	0	7	0	0
2	7	0	6	6	6	6	6	6	0	7	7	0	0
3	7	0	6	6	6	6	6	6	0	6	6	0	0
4	7	0	6	6	6	6	6	6	7	6	6	0	0
5	7	0	6	6	6	6	6	6	0	7	7	0	0
6	7	4	4	4	4	6	6	6	0	6	6	0	0
7	0	0	6	6	6	6	6	6	0	7	7	0	0
8	7	0	6	6	6	6	6	6	0	6	6	0	0
9	0	0	6	6	6	6	6	6	0	6	6	0	0
10	7	0	6	6	6	6	6	6	0	6	6	0	0
11	7	0	6	6	6	6	6	6	0	6	6	0	0
12	0	0	7	7	7	6	6	6	0	6	6	0	0
13	7	3	3	3	6	6	6	6	7	6	6	0	0
14	0	0	4	4	4	4	6	6	7	6	6	0	0
15	0	0	6	6	6	6	6	6	7	6	6	0	0
16	0	7	6	6	6	6	6	6	0	6	6	0	0
17	0	7	6	6	6	6	6	6	0	6	6	0	0
18	0	0	6	6	6	6	6	6	0	7	7	0	0
19	0	0	6	6	6	6	6	6	0	7	7	0	0
20	0	0	6	6	6	6	6	6	0	6	6	0	0
21	7	0	6	6	6	6	6	6	0	6	6	0	0
22	0	0	3	3	3	6	6	6	7	6	6	0	0
23	0	0	6	6	6	6	6	6	0	7	7	0	0
24	0	0	6	6	6	6	6	6	0	6	6	0	0
25	0	0	6	6	6	6	6	6	0	7	7	0	0
26	7	0	6	6	6	6	6	6	0	7	7	0	0
27	7	0	6	6	6	6	6	6	0	6	6	0	0
28	7	0	6	6	6	6	6	6	0	6	6	0	0
29	7	0	6	6	6	6	6	6	0	7	7	0	0
30	7	0	6	6	6	3	3	3	0	7	7	0	0
31	0	0	6	6	6	3	3	3	0	6	6	0	0
32	7	0	6	6	6	6	6	6	0	6	6	0	0
33	7	0	6	6	6	6	6	6	0	6	6	0	0
34	7	0	6	6	6	6	6	6	7	6	6	0	0
35	7	3	3	3	6	6	6	6	0	6	6	0	0
36	7	3	3	3	6	6	6	6	0	6	6	0	0
37	7	3	3	3	6	6	6	6	0	6	6	0	0
38	7	3	3	3	6	6	6	6	0	6	6	0	0
39	7	3	3	3	6	6	6	6	0	6	6	0	0
40	7	0	6	6	6	6	6	6	0	6	6	0	0
41	7	3	3	3	6	6	6	6	0	6	6	0	0
42	7	3	3	3	6	6	6	6	0	6	6	0	0
43	7	3	3	3	6	6	6	6	0	6	6	0	0
44	7	3	3	3	6	6	6	6	0	7	7	0	0
45	7	3	3	3	6	6	6	6	0	7	7	0	0
46	7	3	3	3	6	3	3	3	0	6	6	0	0
47	7	3	3	3	6	6	6	6	0	6	6	0	0
48	7	3	3	3	6	3	3	3	0	6	6	0	0
49	7	3	3	3	6	6	6	6	0	6	6	0	0
50	7	3	3	3	6	6	6	6	0	7	7	0	0
51	7	3	3	3	6	6	6	6	0	7	7	0	0
52	7	3	3	3	6	3	3	3	0	6	6	0	0
53	7	3	3	3	6	6	6	6	0	6	6	0	0
54	7	3	3	3	6	6	6	6	0	6	6	0	0
55	7	3	3	3	6	6	6	6	0	7	7	0	0
56	7	3	3	3	6	6	6	6	0	7	7	0	0
57	7	3	3	3	6	6	6	6	0	6	6	0	0
58	7	3	3	3	6	6	6	6	0	6	6	0	0
59	7	3	3	3	6	6	6	6	0	7	7	0	0
60	7	0	6	6	6	6	6	6	0	7	7	0	0
61	7	3	3	3	6	6	6	6	0	7	7	0	0
62	7	0	7	6	6	6	6	6	0	7	7	0	0
63	7	3	3	3	3	6	6	6	0	7	7	0	0
64	7	3	3	3	6	6	6	6	0	7	7	0	0
65	7	3	3	3	6	6	6	6	0	0	7	0	0
66	7	0	6	6	6	6	6	6	0	0	7	0	0
67	7	6	4	4	4	4	6	6	0	7	7	0	0
68	7	0	6	6	6	6	6	6	0	7	7	0	0
69	7	0	6	6	6	6	6	6	0	7	7	0	0
70	7	0	6	6	6	6	6	6	0	7	7	0	0
71	7	6	4	4	4	4	6	6	0	7	7	0	0
72	7	3	3	3	6	6	6	6	0	7	7	0	0
73	7	6	4	4	4	4	6	6	0	7	7	0	0
74	7	3	3	3	6	6	6	6	0	0	7	0	0
75	7	3	3	3	6	6	6	6	0	7	7	0	0
76	7	0	6	6	6	6	6	6	0	6	6	0	0
77	7	3	3	3	6	6	6	6	0	6	6	0	0
78	7	0	6	6	6	6	6	6	0	6	6	0	0
79	7	3	3	3	6	6	6	6	0	7	7	0	0
80	7	3	3	3	6	6	6	6	0	6	6	0	0
81	7	0	6	6	6	6	6	6	7	6	6	0	0
82	7	3	3	3	6	6	6	6	0	6	6	0	0
83	7	0	6	6	6	3	3	3	0	6	6	0	0
84	7	0	6	6	6	6	6	6	0	7	7	0	0
85	7	0	6	6	6	6	6	6	0	7	7	0	0
86	7	0	6	6	6	3	3	3	0	6	6	0	0
87	7	3	3	3	6	6	6	6	0	6	6	0	0
88	7	3	3	3	6	6	6	6	7	6	6	0	0
89	7	3	3	3	3	6	6	6	0	6	6	0	0
90	7	3	3	3	6	6	6	6	0	6	6	0	0
91	7	3	3	3	6	6	6	6	0	6	6	0	0
92	7	6	6	6	6	6	6	6	0	6	6	0	0
93	7	0	6	6	6	6	6	6	0	6	6	0	0
94	0	0	6	6	6	6	6	6	0	6	6	0	0
95	0	0	6	6	6	6	6	6	0	6	6	0	0
96	0	0	6	6	6	6	6	6	0	6	6	0	0
97	0	0	6	6	6	6	6	6	0	6	6	0	0
98	0	0	6	6	6	6	6	6	0	6	6	0	0
99	0	0	6	6	6	6	6	6	0	6	6	0	0
100	0	0	6	6	6	6	6	6	0	6	6	0	0
101	0	0	6	6	6	6	6	6	0	6	6	0	0
102	0	0	6	6	6	6	6	6	0	6	6	0	0
103	0	0	6	6	6	6	6	6	0	7	7	0	0
104	0	0	6	6	6	6	6	6	0	6	6	0	0
105	0	0	6	6	6	6	6	6	0	7	7	0	0
106	0	0	6	6	6	6	6	6	0	7	7	0	0
107	0	0	6	6	6	6	6	6	0	6	6	0	0
108	0	0	6	6	6	6	6	6	0	7	7	0	0
109	0	0	6	6	6	6	6	6	0	7	7	0	0
110	0	0	6	6	6	6	6	6	7	7	7	0	0
111	0	0	6	6	6	6	6	6	0	6	6	0	0
112	0	0	6	6	6	6	6	6	0	6	6	0	0
113	0	0	6	6	6	6	6	6	0	7	7	0	0
114	0	0	6	6	6	6	6	6	0	7	7	0	0
115	0	0	6	6	6	6	6	6	0	6	6	0	0
116	0	0	6	6	6	6	6	6	0	7	7	0	0
117	0	0	6	6	6	6	6	6	0	6	6	0	0
118	0	0	6	6	6	6	6	6	0	7	7	0	0
119	0	0	6	6	6	6	6	6	0	6	6	0	0
120	0	0	6	6	6	6	6	6	0	6	6	0	0
121	0	0	6	6	6	6	6	6	0	6	6	0	0
122	0	0	6	6	6	6	6	6	0	6	6	0	0
123	0	0	6	6	6	3	3	3	0	7	7	0	0
124	0	0	6	6	6	6	6	6	0	7	7	0	0
125	0	0	6	6	6	6	6	6	0	6	6	0	0
126	0	0	6	6	6	6	6	6	0	7	7	0	0
127	0	0	6	6	6	6	6	6	0	6	6	0	0
128	0	0	6	6	6	6	6	6	7	6	6	0	0
129	0	0	6	6	6	6	6	6	0	6	6	0	0
130	0	0	6	6	6	6	6	6	0	7	7	0	0
131	0	0	6	6	6	6	6	6	0	7	7	0	0
132	0	0	6	6	6	6	6	6	0	6	6	0	0
133	0	0	6	6	6	6	6	6	0	7	7	0	0
134	0	0	6	6	6	6	6	6	0	6	6	0	0
135	0	0	6	6	6	6	6	6	0	6	6	0	0
136	0	0	6	6	6	3	3	3	7	6	6	0	0
137	0	0	6	6	6	6	6	6	7	6	6	0	0
138	0	0	6	6	6	3	3	3	0	6	6	0	0
139	0	0	6	6	6	6	6	6	0	6	6	0	0
140	0	0	6	6	6	6	6	6	7	7	7	0	0
141	0	0	6	6	6	6	6	6	7	6	6	0	0
142	0	0	6	6	6	3	3	3	0	6	6	0	0
143	0	0	6	6	6	6	6	6	7	7	7	0	0
144	0	0	6	6	6	6	6	6	7	6	6	0	0
145	0	0	6	6	6	6	6	6	0	6	6	0	0
146	0	0	6	6	6	6	6	6	0	6	6	0	0
147	0	0	6	6	6	6	6	6	0	7	7	0	0
148	0	0	6	6	6	6	6	6	0	6	6	0	0
149	0	0	6	6	6	6	6	6	0	6	6	0	0
150	0	0	6	6	6	6	6	6	7	6	6	0	0
151	0	0	6	6	6	6	6	6	0	6	6	0	0
152	0	0	6	6	6	6	6	6	7	6	6	0	0
153	0	0	6	6	6	6	6	6	0	6	6	0	0
154	0	0	6	6	6	6	6	6	7	6	6	0	0
155	0	0	6	6	6	6	6	6	0	6	6	0	0
156	0	0	6	6	3	3	3	6	7	6	6	0	0
157	0	0	6	6	3	3	3	6	0	6	6	0	0
158	0	7	3	3	3	6	6	6	0	6	6	0	0
159	7	0	6	6	6	6	6	6	7	6	6	0	0
160	0	0	6	6	6	6	6	6	0	6	6	0	0
161	0	0	6	6	6	6	6	6	0	6	6	0	0
162	7	0	3	3	3	6	6	6	7	6	6	0	0
163	0	0	3	3	3	6	6	6	0	6	6	0	0
164	0	0	6	6	6	6	6	6	7	6	6	0	0
165	0	0	3	3	3	6	6	6	7	6	6	0	0
166	0	0	3	3	3	6	6	6	7	6	6	0	0
167	0	0	6	6	6	6	6	6	0	7	7	0	0
168	0	0	7	6	6	6	6	6	7	6	6	0	0
169	0	0	3	3	3	6	6	6	0	6	6	0	0
170	0	0	3	3	3	6	6	6	0	6	6	0	0
171	0	0	3	3	3	6	6	6	7	6	6	0	0
172	0	0	7	7	7	6	6	6	0	6	6	0	0
173	0	0	6	6	6	6	6	6	0	6	6	0	0
174	7	0	6	6	6	6	6	6	7	7	7	0	0
175	0	0	3	3	3	6	6	6	7	7	7	0	0
176	0	0	4	4	4	4	6	6	7	6	6	0	0
177	0	0	6	6	6	6	6	6	0	6	6	0	0
178	0	0	6	6	6	6	6	6	0	6	6	0	0
179	7	0	6	6	6	6	6	6	0	6	6	0	0
180	0	0	3	3	3	6	6	6	0	6	6	0	0
181	0	7	4	4	4	4	6	6	0	6	6	0	0
182	0	0	6	6	6	6	6	6	0	6	6	0	0
183	0	0	6	6	6	6	6	6	0	6	6	0	0
184	0	0	3	3	3	6	6	6	7	6	6	0	0
185	0	0	6	6	6	6	6	6	0	6	6	0	0
186	0	0	3	3	3	6	6	6	7	6	6	0	0
187	0	0	3	3	3	6	6	6	0	6	6	0	0
188	7	0	6	6	7	6	6	6	0	6	6	0	0
189	0	7	3	3	3	6	6	6	7	6	6	0	0
190	0	7	6	6	6	6	6	6	0	6	6	0	0
191	0	7	6	6	6	6	6	6	0	6	6	0	0
192	0	7	3	3	3	6	6	6	0	6	6	0	0
193	0	0	6	6	6	6	6	6	7	6	6	0	0
194	0	0	6	6	6	6	6	6	7	6	6	0	0
195	0	7	6	6	6	6	6	6	0	6	6	0	0
196	0	7	3	3	3	6	6	6	0	6	6	0	0
197	0	7	6	6	7	6	6	6	0	6	6	0	0
198	0	7	3	3	3	6	6	6	7	6	6	0	0
199	0	7	6	6	6	6	6	6	0	7	7	0	0
200	0	7	6	6	6	6	6	6	7	6	6	0	0
201	0	0	6	6	6	6	6	6	7	6	6	0	0
202	0	0	3	3	3	6	6	6	7	6	6	0	0
203	0	0	6	6	3	3	3	6	7	6	6	0	0
204	0	0	4	4	4	4	6	6	0	6	6	0	0
205	0	0	6	6	6	6	6	6	0	6	6	0	0
206	0	0	4	4	4	4	6	6	7	6	6	0	0
207	0	7	4	4	4	4	6	6	0	6	6	0	0
208	7	4	4	4	4	4	6	6	7	6	6	0	0
209	7	4	4	4	4	4	6	6	0	6	6	0	0
210	7	4	4	4	4	4	6	6	7	6	6	0	0
211	7	4	4	4	4	4	6	6	7	6	6	0	0
212	0	0	4	4	4	4	6	6	7	6	6	0	0
213	0	0	4	4	4	4	6	6	7	6	6	0	0
214	0	0	6	6	3	3	3	6	7	6	6	0	0
215	0	0	7	6	6	6	6	6	7	6	6	0	0
216	0	0	4	4	4	4	6	6	7	6	6	0	0
217	7	0	4	4	4	4	6	6	7	6	6	0	0
218	7	0	4	4	4	4	6	6	0	6	6	0	0
219	0	0	6	6	3	3	3	6	7	6	6	0	0
220	7	3	3	3	3	6	6	6	0	6	6	0	0
221	0	0	4	4	4	4	6	6	0	6	6	0	0
222	7	0	4	4	4	4	6	6	7	6	6	0	0
223	0	0	3	3	3	6	6	6	7	6	6	0	0
224	0	0	4	4	4	4	6	6	7	6	6	0	0
225	0	0	4	4	4	4	6	6	0	6	6	0	0
226	0	0	4	4	4	4	6	6	7	6	6	0	0
227	0	0	4	4	4	4	6	6	7	6	6	0	0
228	7	0	4	4	4	4	6	6	7	6	6	0	0
229	0	0	4	4	4	4	6	6	7	6	6	0	0
230	7	0	4	4	4	4	6	6	7	6	6	0	0
231	0	0	4	4	4	4	6	6	0	6	6	0	0
232	7	6	6	7	3	3	3	6	0	6	6	0	0
233	0	0	4	4	4	4	4	4	0	6	6	0	0
234	7	0	4	4	4	4	6	6	7	6	6	0	0
235	0	0	6	6	4	4	4	4	7	6	6	0	0
236	7	0	6	6	4	4	4	4	0	6	6	0	0
237	7	0	4	4	4	4	4	4	7	6	6	0	0
238	0	0	4	4	4	4	6	6	7	6	6	0	0
239	0	0	4	4	4	4	6	6	7	6	6	0	0
240	0	0	6	6	3	3	3	6	7	6	6	0	0
241	0	6	4	4	4	4	6	6	7	6	6	0	0
242	0	0	4	4	4	4	6	6	7	6	6	0	0
243	0	0	4	4	4	4	6	6	7	6	6	0	0
244	0	7	4	4	4	4	6	6	7	6	6	0	0
245	0	0	4	4	4	4	6	6	0	6	6	0	0
246	0	0	4	4	4	4	6	6	0	6	6	0	0
247	0	0	4	4	4	4	4	4	7	6	6	0	0
248	0	0	6	6	4	4	4	4	0	6	6	0	0
249	0	0	4	4	4	4	4	4	7	7	7	0	0
250	0	0	4	4	4	4	4	4	7	6	6	0	0
251	7	0	4	4	4	4	6	6	7	6	6	0	0
252	0	0	4	4	4	4	6	6	0	6	6	0	0
253	0	0	4	4	4	4	4	4	7	6	6	0	0
254	0	0	6	6	4	4	4	4	0	6	6	0	0
255	0	0	4	4	4	4	6	6	7	6	6	0	0
256	0	0	4	4	4	4	4	4	0	6	6	0	0
257	0	0	4	4	4	4	6	6	7	6	6	0	0
258	0	0	4	4	4	4	6	6	7	6	6	0	0
259	0	0	4	4	4	4	6	6	0	6	6	0	0
260	0	0	4	4	4	4	6	6	7	6	6	0	0
261	7	0	6	6	4	4	4	4	7	6	6	0	0
262	0	0	7	6	6	6	6	6	7	6	6	0	0
263	0	0	4	4	4	4	6	6	0	6	6	0	0
264	0	0	4	4	4	4	4	4	7	6	6	0	0
265	7	6	4	4	4	4	6	6	0	6	6	0	0
266	0	0	4	4	4	4	6	6	0	6	6	0	0
267	0	0	4	4	4	4	6	6	0	6	6	0	0
268	0	0	4	4	4	4	6	6	0	6	6	0	0
269	0	0	4	4	4	4	4	4	7	6	6	0	0
270	0	0	4	4	4	4	6	6	7	6	6	0	0
271	7	0	4	4	4	4	6	6	0	6	6	0	0
272	0	4	4	4	4	4	4	4	0	6	6	0	0
273	0	4	4	4	4	4	6	6	7	6	6	0	0
274	0	4	4	4	4	4	6	6	0	6	6	0	0
275	7	4	4	4	4	4	6	6	0	6	6	0	0
276	0	4	4	4	4	4	6	6	7	6	6	0	0
277	0	4	4	4	4	4	4	4	7	6	6	0	0
278	0	4	4	4	4	4	4	4	7	6	6	0	0
279	7	4	4	4	4	4	6	6	7	6	6	0	0
280	7	4	4	4	4	4	6	6	7	6	6	0	0
281	0	4	4	4	4	4	4	4	7	6	6	0	0
282	0	4	4	4	4	4	4	4	7	6	6	0	0
283	0	4	4	4	4	4	6	6	0	6	6	0	0
284	7	3	3	3	3	6	6	6	0	6	6	0	0
285	0	3	3	3	4	4	4	4	0	6	6	0	0
286	0	3	3	3	3	3	3	3	0	6	6	0	0
287	7	3	3	3	3	3	3	6	0	7	7	0	0
288	0	0	3	3	3	3	3	6	0	6	6	0	0
289	0	0	6	6	4	4	4	4	7	6	6	0	0
290	0	0	3	3	3	3	3	6	0	7	7	0	0
291	0	0	3	3	3	3	3	6	7	7	7	0	0
292	0	0	3	3	3	3	3	3	7	6	6	0	0
293	0	0	3	3	3	3	3	6	0	6	6	0	0
294	0	7	7	3	3	3	3	6	0	6	6	0	0
295	0	7	7	3	3	3	3	6	0	6	6	0	0
296	0	7	7	3	3	3	3	6	7	6	6	0	0
297	0	0	7	3	3	3	3	6	7	6	6	0	0
298	0	7	7	7	3	3	3	6	7	6	6	0	0
299	0	7	7	3	3	3	3	6	7	6	6	0	0
300	0	7	7	6	6	6	6	6	7	6	6	0	0
301	0	7	7	7	3	3	3	6	7	6	6	0	0
302	7	7	7	3	3	3	3	6	7	6	6	0	0
303	0	7	7	3	3	3	3	6	7	6	6	0	0
304	0	7	7	6	6	6	6	6	7	6	6	0	0
305	7	6	6	6	7	6	6	6	7	7	7	0	0
306	0	7	7	6	6	6	6	6	7	6	6	0	0
307	7	7	7	4	4	4	4	4	0	6	6	0	0
308	7	7	7	3	3	3	3	6	7	6	6	0	0
309	0	7	7	3	3	3	3	6	0	7	7	0	0
310	0	7	7	6	6	6	6	6	0	7	7	0	0
311	0	7	7	3	3	3	3	7	0	7	7	0	0
312	0	7	7	7	3	3	3	6	0	7	7	0	0
313	7	7	7	3	3	3	3	6	7	7	7	0	0
314	0	7	7	3	3	3	3	6	0	7	7	0	0
315	0	7	7	6	6	6	6	6	7	7	7	0	0
316	0	7	7	3	3	3	3	6	0	7	7	0	0
317	0	7	7	6	6	6	6	6	0	7	7	0	0
318	0	7	7	3	3	3	3	6	0	7	7	0	0
319	0	7	7	3	3	3	3	6	0	7	7	0	0
320	0	7	7	7	3	3	3	6	0	7	7	0	0
321	0	7	7	3	3	3	3	6	0	7	7	0	0
322	0	7	7	6	6	6	6	6	7	7	7	0	0
323	0	7	7	3	3	3	3	6	7	6	6	0	0
324	0	7	7	3	3	3	3	6	7	6	6	0	0
325	0	7	7	7	3	3	3	3	7	6	6	0	0
326	0	7	7	7	3	3	3	6	7	6	6	0	0
327	0	7	7	3	3	3	3	6	0	7	7	0	0
328	0	7	7	6	6	6	6	7	0	7	7	0	0
329	0	7	7	6	6	6	6	6	0	7	7	0	0
330	0	7	7	6	6	6	6	6	0	7	7	0	0
331	0	7	7	3	3	3	3	6	0	7	7	0	0
332	0	7	7	3	3	3	3	6	0	7	7	0	0
333	0	7	7	3	3	3	3	6	0	7	7	0	0
334	0	7	7	7	3	3	3	6	0	7	7	0	0
335	0	7	7	7	3	3	3	6	0	7	7	0	0
336	0	7	7	6	6	6	6	7	0	7	7	0	0
337	0	7	7	3	3	3	3	6	0	7	7	0	0
338	0	7	7	6	6	6	6	6	0	7	7	0	0
339	0	7	7	3	3	3	3	6	0	7	7	0	0
340	0	7	7	3	3	3	3	6	0	7	7	0	0
341	0	7	7	7	3	3	3	6	0	7	7	0	0
342	0	7	7	3	3	3	3	7	0	7	7	0	0
343	0	7	7	7	3	3	3	6	0	7	7	0	0
344	0	7	7	6	6	6	6	6	0	7	7	0	0
345	0	7	7	3	3	3	3	6	0	7	7	0	0
346	0	7	7	3	3	3	3	6	0	7	7	0	0
347	0	7	7	3	3	3	3	6	0	7	7	0	0
348	0	7	7	6	6	6	6	6	7	7	7	0	0
349	0	7	7	3	3	3	3	6	0	7	7	0	0
350	0	7	7	3	3	3	3	6	0	7	7	0	0
351	0	7	7	3	3	3	3	6	7	6	6	0	0
352	0	7	7	7	7	6	6	6	7	6	6	0	0
353	0	7	7	6	6	6	6	6	0	7	7	0	0
354	0	7	7	6	6	6	6	6	0	6	6	0	0
355	0	7	7	3	3	3	3	6	7	7	7	0	0
356	0	7	7	3	3	3	3	6	0	7	7	0	0
357	0	7	7	7	3	3	3	6	7	7	7	0	0
358	0	7	7	6	6	6	6	6	0	7	7	0	0
359	0	7	7	6	6	6	6	6	7	6	6	0	0
360	0	7	7	3	3	3	3	6	7	6	6	0	0
361	0	7	7	7	3	3	3	6	7	6	6	0	0
362	0	7	7	3	3	3	3	6	7	6	6	0	0
363	0	7	7	7	3	3	3	6	7	6	6	0	0
364	0	7	7	3	3	3	3	6	7	7	7	0	0
365	0	7	7	6	6	6	6	6	7	7	7	0	0
366	0	7	7	6	6	6	6	6	7	7	7	0	0
367	0	7	7	3	3	3	3	6	7	7	7	0	0
368	0	7	7	6	6	6	6	6	7	6	6	0	0
369	0	7	7	6	6	6	6	6	0	6	6	0	0
370	0	7	7	3	3	3	3	6	7	7	7	0	0
371	0	7	7	7	3	3	3	6	7	6	6	0	0
372	0	7	6	6	4	4	4	4	7	6	6	0	0
373	0	7	7	7	3	3	3	6	7	6	6	0	0
374	0	7	7	7	3	3	3	6	7	7	7	0	0
375	0	7	6	6	0	6	6	6	7	7	7	0	0
376	0	7	7	7	3	3	3	6	7	6	6	0	0
377	0	7	6	6	0	6	6	6	7	6	6	0	0
378	0	7	6	6	3	3	3	6	7	6	6	0	0
379	0	7	6	6	3	3	3	6	7	6	6	0	0
380	0	7	7	7	3	3	3	6	7	6	6	0	0
381	0	7	7	7	3	3	3	6	7	6	6	0	0
382	0	7	7	7	3	3	3	6	7	7	7	0	0
383	0	7	7	7	3	3	3	6	7	6	6	0	0
384	0	7	7	7	3	3	3	6	7	7	7	0	0
385	0	7	6	6	3	3	3	6	7	7	7	0	0
386	0	7	6	6	3	3	3	6	7	6	6	0	0
387	0	7	6	6	3	3	3	6	0	6	6	0	0
388	0	7	6	6	3	3	3	6	7	6	6	0	0
389	0	7	7	7	3	3	3	6	7	6	6	0	0
390	0	7	7	7	4	4	4	4	7	7	7	0	0
391	0	7	7	7	3	3	3	6	7	7	7	0	0
392	0	7	6	6	3	3	3	6	0	7	7	0	0
393	0	7	6	6	0	6	6	6	7	7	7	0	0
394	0	7	6	6	3	3	3	6	0	6	6	0	0
395	0	7	6	6	3	3	3	6	7	7	7	0	0
396	0	7	6	6	3	3	3	6	7	6	6	0	0
397	0	7	6	6	3	3	3	6	7	6	6	0	0
398	0	7	7	7	4	4	4	4	7	6	6	0	0
399	0	7	7	7	3	3	3	6	7	6	6	0	0
400	0	7	7	7	3	3	3	6	7	6	6	0	0
401	0	7	6	6	6	6	6	6	7	6	6	0	0
402	0	7	6	6	3	3	3	6	7	6	6	0	0
403	0	7	6	6	3	3	3	6	7	6	6	0	0
404	0	7	6	6	3	3	3	6	7	6	6	0	0
405	0	7	7	7	3	3	3	7	7	6	6	0	0
406	0	7	6	6	4	4	4	4	7	6	6	0	0
407	0	7	7	7	3	3	3	6	7	7	7	0	0
408	0	7	7	7	3	3	3	6	7	6	6	0	0
409	0	7	7	7	3	3	3	6	7	6	6	0	0
410	0	7	7	7	3	3	3	6	7	6	6	0	0
411	0	7	6	6	4	4	4	4	7	6	6	0	0
412	0	7	6	6	3	3	3	6	0	6	6	0	0
413	0	7	6	6	3	3	3	6	0	6	6	0	0
414	0	7	6	6	3	3	3	6	7	6	6	0	0
415	0	7	6	6	3	3	3	6	7	7	7	0	0
416	0	7	6	6	3	3	3	6	7	6	6	0	0
417	0	7	6	6	3	3	3	6	7	7	7	0	0
418	0	7	7	7	3	3	3	6	7	6	6	0	0
419	0	7	6	6	3	3	3	6	7	7	7	0	0
420	0	7	7	7	3	3	3	6	7	6	6	0	0
421	0	7	6	6	3	3	3	6	7	7	7	0	0
422	0	7	6	6	3	3	3	6	7	6	6	0	0
423	0	7	7	7	3	3	3	6	7	7	7	0	0
424	0	7	6	6	3	3	3	6	7	6	6	0	0
425	0	7	7	7	3	3	3	6	7	6	6	0	0
426	0	7	6	6	3	3	3	6	7	6	6	0	0
427	0	7	6	6	3	3	3	6	7	6	6	0	0
428	0	7	6	6	3	3	3	6	7	6	6	0	0
429	0	7	6	6	0	6	6	6	7	7	7	0	0
430	0	7	6	6	3	3	3	6	7	6	6	0	0
431	0	7	7	7	3	3	3	6	0	6	6	0	0
432	0	7	6	6	0	6	6	6	0	7	7	0	0
433	0	7	6	6	3	3	3	6	7	7	7	0	0
434	0	7	6	6	3	3	3	6	7	6	6	0	0
435	0	7	7	7	3	3	3	6	0	6	6	0	0
436	0	7	6	6	0	6	6	6	7	6	6	0	0
437	0	7	6	6	3	3	3	6	7	7	7	0	0
438	0	7	7	7	3	3	3	6	7	6	6	0	0
439	0	7	6	6	3	3	3	6	7	6	6	0	0
440	0	0	7	7	3	3	3	6	7	6	6	0	0
441	0	7	7	7	3	3	3	6	7	6	6	0	0
442	0	7	7	7	6	6	6	6	7	6	6	0	0
443	0	7	7	7	3	3	3	6	7	6	6	0	0
444	0	7	7	7	3	3	3	6	7	6	6	0	0
445	0	7	6	6	0	6	6	6	7	6	6	0	0
446	0	7	6	6	3	3	3	6	7	7	7	0	0
447	0	7	6	6	3	3	3	6	0	6	6	0	0
448	0	7	7	7	3	3	3	6	7	6	6	0	0
449	0	7	6	6	4	4	4	4	0	6	6	0	0
450	0	7	6	6	3	3	3	6	7	6	6	0	0
451	0	7	7	7	0	6	6	6	0	6	6	0	0
452	0	7	7	7	0	6	6	6	0	6	6	0	0
453	0	7	7	7	3	3	3	6	0	6	6	0	0
454	0	7	6	6	3	3	3	6	0	6	6	0	0
455	0	7	6	6	3	3	3	6	0	6	6	0	0
456	0	0	6	6	0	6	6	6	0	6	6	0	0
457	0	7	7	7	3	3	3	6	0	7	7	0	0
458	0	0	7	7	3	3	3	6	0	7	7	0	0
459	0	7	6	6	3	3	3	6	0	6	6	0	0
460	0	7	6	6	3	3	3	6	0	7	7	0	0
461	0	7	7	7	3	3	3	6	0	6	6	0	0
462	0	0	6	6	3	3	3	6	0	7	7	0	0
463	0	7	6	6	0	6	6	6	0	7	7	0	0
464	0	7	6	6	3	3	3	6	0	6	6	0	0
465	0	0	6	6	3	3	3	6	7	6	6	0	0
466	0	7	6	6	3	3	3	6	0	7	7	0	0
467	0	7	7	7	3	3	3	6	0	6	6	0	0
468	0	0	6	6	3	3	3	6	0	7	7	0	0
469	0	7	6	6	3	3	3	6	0	7	7	0	0
470	0	7	7	7	3	3	3	6	0	6	6	0	0
471	0	7	7	7	3	3	3	6	0	6	6	0	0
472	0	0	6	6	3	3	3	6	0	6	6	0	0
473	0	7	6	6	3	3	3	6	0	6	6	0	0
474	0	0	6	6	3	3	3	6	0	6	6	0	0
475	0	0	7	7	3	3	3	6	0	7	7	0	0
476	0	7	6	6	3	3	3	6	0	6	6	0	0
477	0	7	6	6	3	3	3	6	0	6	6	0	0
478	0	7	6	6	6	6	6	6	0	7	7	0	0
479	0	7	6	6	3	3	3	6	0	6	6	0	0
480	0	7	7	7	3	3	3	6	0	6	6	0	0
481	0	0	7	7	3	3	3	6	0	6	6	0	0
482	0	7	6	6	3	3	3	6	0	6	6	0	0
483	0	7	6	6	6	6	6	6	0	6	6	0	0
484	0	7	6	6	0	6	6	6	7	6	6	0	0
485	0	0	6	6	3	3	3	6	0	6	6	0	0
486	0	0	7	7	3	3	3	6	0	6	6	0	0
487	0	7	7	7	3	3	3	6	0	7	7	0	0
488	0	0	6	6	3	3	3	6	0	6	6	0	0
489	0	0	6	6	3	3	3	6	0	6	6	0	0
490	0	0	6	6	3	3	3	6	0	7	7	0	0
491	0	0	6	6	3	3	3	6	0	7	7	0	0
492	0	7	7	7	3	3	3	6	0	6	6	0	0
493	0	7	6	6	3	3	3	6	0	6	6	0	0
494	0	7	7	7	3	3	3	6	0	6	6	0	0
495	0	0	6	6	3	3	3	6	0	7	7	0	0
496	0	0	6	6	3	3	3	6	0	7	7	0	0
497	0	0	7	7	3	3	3	6	0	6	6	0	0
498	0	0	6	6	3	3	3	6	7	6	6	0	0
499	0	7	6	6	3	3	3	6	0	6	6	0	0
500	0	7	7	7	3	3	3	6	0	7	7	0	0
501	0	7	6	6	6	6	6	6	0	6	6	0	0
502	0	0	6	6	3	3	3	6	0	6	6	0	0
503	0	7	7	7	3	3	3	6	0	6	6	0	0
504	0	7	6	6	3	3	3	6	0	6	6	0	0
505	0	7	7	7	3	3	3	6	0	7	7	0	0
506	0	7	6	6	3	3	3	6	0	6	6	0	0
507	0	0	6	6	3	3	3	6	0	6	6	0	0
508	0	7	7	7	3	3	3	6	0	6	6	0	0
509	0	7	6	6	3	3	3	6	0	6	6	0	0
510	0	7	7	7	7	6	6	6	0	6	6	0	0
511	0	0	6	6	3	3	3	6	0	6	6	0	0
512	0	7	6	6	3	3	3	6	0	7	7	0	0
513	0	7	7	7	3	3	3	6	0	6	6	0	0
514	0	7	7	7	3	3	3	6	0	6	6	0	0
515	0	7	7	7	3	3	3	6	0	6	6	0	0
516	0	7	7	7	7	6	6	6	0	6	6	0	0
517	0	7	6	6	3	3	3	6	0	6	6	0	0
518	0	7	7	7	3	3	3	6	0	6	6	0	0
519	0	7	6	6	3	3	3	6	0	6	6	0	0
520	0	7	7	7	3	3	3	6	0	6	6	0	0
521	0	7	7	7	3	3	3	6	0	6	6	0	0
522	0	7	7	7	4	4	4	4	0	6	6	0	0
523	0	7	7	7	3	3	3	6	0	6	6	0	0
524	0	7	6	6	7	6	6	6	0	6	6	0	0
525	0	7	7	7	3	3	3	6	7	6	6	0	0
526	0	7	6	6	4	4	4	4	7	6	6	0	0
527	0	0	6	6	4	4	4	4	0	6	6	0	0
528	0	0	6	6	3	3	3	6	7	6	6	0	0
529	0	7	6	6	6	6	6	6	0	6	6	0	0
530	0	0	6	6	3	3	3	6	7	6	6	0	0
531	0	7	7	7	3	3	3	6	7	6	6	0	0
532	0	7	7	6	6	6	6	6	0	6	6	0	0
533	0	0	7	3	3	3	3	6	0	6	6	0	0
534	0	7	7	7	7	6	6	6	0	6	6	0	0
535	0	7	7	7	3	3	3	6	7	6	6	0	0
536	0	6	6	6	3	3	3	6	0	6	6	0	0
537	6	6	6	6	3	3	3	6	7	6	6	0	0
538	0	6	6	6	3	3	3	6	7	6	6	0	0
539	7	6	6	6	3	3	3	6	0	6	6	0	0
540	0	6	6	6	3	3	3	6	7	6	6	0	0
541	6	6	6	6	3	3	3	6	7	6	6	0	0
542	0	6	6	6	3	3	3	6	7	6	6	0	0
543	0	6	6	6	3	3	3	6	7	6	6	0	0
544	6	6	6	6	3	3	3	6	7	6	6	0	0
545	0	6	6	6	3	3	3	6	7	6	6	0	0
546	0	6	6	6	3	3	3	7	7	6	6	0	0
547	6	6	6	6	3	3	3	6	0	6	6	0	0
548	0	6	6	6	3	3	3	6	7	6	6	0	0
549	0	0	7	7	3	3	3	6	7	6	6	0	0
550	0	0	7	7	3	3	3	6	7	6	6	0	0
551	0	7	6	6	3	3	3	6	0	6	6	0	0
552	0	0	7	7	3	3	3	6	0	6	6	0	0
553	0	0	7	7	3	3	3	6	0	6	6	0	0
554	0	0	7	7	3	3	3	6	7	6	6	0	0
555	0	7	7	7	3	3	3	6	0	6	6	0	0
556	0	7	7	7	0	6	6	6	0	6	6	0	0
557	0	7	7	7	3	3	3	6	0	6	6	0	0
558	0	0	7	7	3	3	3	6	7	6	6	0	0
559	0	0	7	7	3	3	3	6	7	6	6	0	0
560	0	6	6	6	3	3	3	6	0	6	6	0	0
561	0	6	6	6	3	3	3	6	0	6	6	0	0
562	0	0	7	7	3	3	3	6	0	6	6	0	0
563	0	7	7	7	3	3	3	6	0	6	6	0	0
564	0	7	7	7	3	3	3	6	0	6	6	0	0
565	0	7	7	7	0	6	6	6	0	6	6	0	0
566	0	7	7	7	0	6	6	6	0	6	6	0	0
567	0	7	7	7	3	3	3	6	7	6	6	0	0
568	0	7	7	7	3	3	3	6	0	6	6	0	0
569	0	7	7	7	3	3	3	6	0	7	7	0	0
570	0	7	7	7	3	3	3	6	7	6	6	0	0
571	0	7	7	7	3	3	3	6	0	6	6	0	0
572	0	7	7	7	3	3	3	6	0	6	6	0	0
573	0	7	7	7	3	3	3	6	0	6	6	0	0
574	0	0	7	7	3	3	3	6	7	6	6	0	0
575	0	7	7	7	3	3	3	6	0	6	6	0	0
576	0	7	7	7	3	3	3	6	0	7	7	0	0
577	0	7	7	7	3	3	3	6	7	6	6	0	0
578	0	7	7	7	7	6	6	6	7	6	6	0	0
579	0	7	7	7	4	4	4	4	7	7	7	0	0
580	0	7	7	7	3	3	3	6	0	6	6	0	0
581	0	7	7	7	3	3	3	6	0	6	6	0	0
582	0	7	7	7	3	3	3	6	0	6	6	0	0
583	0	7	7	7	0	6	6	6	0	7	7	0	0
584	0	7	7	7	3	3	3	6	0	6	6	0	0
585	0	7	7	7	0	6	6	6	0	6	6	0	0
586	0	7	7	7	0	6	6	6	0	7	7	0	0
587	0	7	7	7	3	3	3	6	0	6	6	0	0
588	0	7	7	7	3	3	3	6	0	6	6	0	0
589	0	7	7	7	0	6	6	6	0	6	6	0	0
590	0	7	7	7	3	3	3	6	0	6	6	0	0
591	0	0	6	6	3	3	3	6	0	6	6	0	0
592	0	0	6	6	3	3	3	6	7	6	6	0	0
593	0	7	6	6	3	3	3	6	7	6	6	0	0
594	0	7	7	7	3	3	3	6	7	6	6	0	0
595	0	7	7	7	3	3	3	6	0	6	6	0	0
596	0	0	7	7	3	3	3	6	7	6	6	0	0
597	0	7	7	7	3	3	3	6	7	6	6	0	0
598	0	7	7	7	3	3	3	6	0	6	6	0	0
599	0	7	7	7	3	3	3	6	0	6	6	0	0
600	0	7	7	7	3	3	3	6	0	6	6	0	0
601	0	7	7	7	3	3	3	6	0	6	6	0	0
602	0	7	7	7	3	3	3	6	0	6	6	0	0
603	0	7	7	7	3	3	3	6	0	6	6	0	0
604	0	7	7	7	0	6	6	6	0	6	6	0	0
605	0	7	7	7	0	6	6	6	7	6	6	0	0
606	0	7	7	7	0	6	6	6	0	6	6	0	0
607	0	7	7	7	0	6	6	6	7	6	6	0	0
608	0	7	7	7	0	6	6	6	7	6	6	0	0
609	0	7	7	7	0	6	6	6	7	6	6	0	0
610	0	7	7	7	0	6	6	6	0	6	6	0	0
611	0	7	7	7	3	3	3	6	0	6	6	0	0
612	0	7	7	7	3	3	3	6	0	6	6	0	0
613	0	7	7	7	3	3	3	6	7	6	6	0	0
614	0	7	7	7	0	6	6	6	7	6	6	0	0
615	0	7	7	7	3	3	3	6	7	6	6	0	0
616	0	7	7	7	0	6	6	6	0	6	6	0	0
617	0	7	7	7	0	6	6	6	0	6	6	0	0
618	0	7	7	7	3	3	3	6	0	6	6	0	0
619	0	7	7	7	7	6	6	6	7	6	6	0	0
620	0	7	7	7	0	6	6	6	0	6	6	0	0
621	0	7	7	7	3	3	3	6	7	6	6	0	0
622	0	7	7	7	0	6	6	6	0	6	6	0	0
623	0	7	7	7	0	6	6	6	0	6	6	0	0
624	0	7	7	7	0	6	6	6	0	6	6	0	0
625	0	7	7	7	3	3	3	6	7	6	6	0	0
626	0	7	7	7	0	6	6	6	7	6	6	0	0
627	0	7	7	7	0	6	6	6	0	6	6	0	0
628	0	7	7	7	3	3	3	6	0	6	6	0	0
629	0	7	7	7	3	3	3	6	0	6	6	0	0
630	0	7	7	7	7	6	6	6	0	6	6	0	0
631	0	7	7	7	3	3	3	6	0	6	6	0	0
632	0	7	7	7	3	3	3	6	7	6	6	0	0
633	0	7	7	7	3	3	3	6	7	6	6	0	0
634	0	7	7	7	3	3	3	6	0	6	6	0	0
635	0	7	7	7	3	3	3	6	0	6	6	0	0
636	0	7	7	7	3	3	3	6	7	6	6	0	0
637	0	7	7	7	7	6	6	6	0	6	6	0	0
638	0	7	7	7	0	6	6	6	7	6	6	0	0
639	0	7	7	7	4	4	4	4	0	6	6	0	0
640	0	7	7	7	3	3	3	6	0	6	6	0	0
641	0	7	7	7	3	3	3	6	7	6	6	0	0
642	0	7	7	7	3	3	3	6	0	6	6	0	0
643	0	7	7	7	0	6	6	6	0	6	6	0	0
644	0	7	7	7	3	3	3	6	0	6	6	0	0
645	0	0	7	7	0	6	6	6	0	6	6	0	0
646	0	0	7	7	3	3	3	6	0	6	6	0	0
647	0	0	7	7	3	3	3	6	0	6	6	0	0
648	0	0	7	7	3	3	3	6	0	6	6	0	0
649	0	7	7	7	3	3	3	6	0	6	6	0	0
650	0	0	7	7	3	3	3	6	7	6	6	0	0
651	0	7	6	6	3	3	3	6	7	6	6	0	0
652	0	7	7	7	0	6	6	6	0	6	6	0	0
653	0	7	7	7	3	3	3	6	0	6	6	0	0
654	0	7	7	7	3	3	3	6	0	7	7	0	0
655	0	7	7	7	3	3	3	6	0	6	6	0	0
656	0	0	7	7	3	3	3	6	0	6	6	0	0
657	0	7	7	7	3	3	3	6	0	6	6	0	0
658	0	7	7	7	0	6	6	6	0	6	6	0	0
659	0	7	7	7	3	3	3	6	0	6	6	0	0
660	0	0	7	7	3	3	3	6	7	6	6	0	0
661	0	7	6	6	0	6	6	6	7	6	6	0	0
662	0	7	7	7	3	3	3	6	0	6	6	0	0
663	0	7	7	7	7	6	6	6	0	6	6	0	0
664	0	7	7	7	0	6	6	6	0	6	6	0	0
665	0	7	7	7	0	6	6	6	0	6	6	0	0
666	0	7	7	7	7	6	6	6	7	6	6	0	0
667	0	7	7	7	3	3	3	6	7	6	6	0	0
668	0	7	7	7	3	3	3	6	0	6	6	0	0
669	0	7	7	7	3	3	3	6	0	6	6	0	0
670	0	7	7	7	3	3	3	6	0	6	6	0	0
671	0	7	7	7	3	3	3	6	0	6	6	0	0
672	0	0	7	7	3	3	3	6	0	6	6	0	0
673	0	7	7	7	3	3	3	6	0	6	6	0	0
674	0	7	7	7	3	3	3	6	0	6	6	0	0
675	0	7	7	7	3	3	3	6	0	6	6	0	0
676	0	6	6	6	3	3	3	6	0	6	6	0	0
677	0	7	7	7	0	6	6	6	0	6	6	0	0
678	0	0	7	7	3	3	3	6	0	6	6	0	0
679	0	7	7	7	3	3	3	6	0	6	6	0	0
680	0	7	7	7	7	6	6	6	0	6	6	0	0
681	0	7	7	7	0	6	6	6	0	6	6	0	0
682	0	6	6	6	3	3	3	6	0	6	6	0	0
683	0	6	6	6	3	3	3	6	0	6	6	0	0
684	0	4	4	4	4	6	6	6	0	6	6	0	0
685	0	6	6	6	3	3	3	6	0	6	6	0	0
686	0	6	6	6	3	3	3	6	0	6	6	0	0
687	0	6	6	6	3	3	3	6	7	6	6	0	0
688	7	4	4	4	4	6	6	6	0	6	6	0	0
689	0	6	6	6	3	3	3	6	0	6	6	0	0
690	0	6	6	6	3	3	3	6	7	6	6	0	0
691	0	6	6	6	3	3	3	6	7	6	6	0	0
692	0	4	4	4	4	6	6	6	0	6	6	0	0
693	0	6	6	6	3	3	3	6	0	6	6	0	0
694	6	6	6	6	3	3	3	6	0	7	7	0	0
695	6	6	6	6	3	3	3	6	0	6	6	0	0
696	6	6	6	6	3	3	3	6	0	6	6	0	0
697	6	6	6	6	3	3	3	6	0	7	7	0	0
698	6	6	6	6	3	3	3	6	0	6	6	0	0
699	0	6	6	6	3	3	3	6	0	6	6	0	0
700	0	6	6	6	3	3	3	6	0	6	6	0	0
701	0	6	6	6	3	3	3	6	0	6	6	0	0
702	0	6	6	6	3	3	3	6	0	6	6	0	0
703	0	6	6	6	3	3	3	6	7	7	7	0	0
704	0	6	6	6	3	3	3	6	0	6	6	0	0
705	0	6	6	6	3	3	3	6	0	6	6	0	0
706	6	6	6	6	3	3	3	6	0	6	6	0	0
707	6	4	4	4	4	6	6	6	0	6	6	0	0
708	6	6	6	6	3	3	3	6	0	6	6	0	0
709	6	6	6	6	3	3	3	6	0	6	6	0	0
710	6	6	6	6	3	3	3	6	0	6	6	0	0
711	0	6	6	6	3	3	3	6	0	6	6	0	0
712	6	4	4	4	4	6	6	6	0	6	6	0	0
713	0	6	6	6	3	3	3	6	0	6	6	0	0
714	0	6	6	6	3	3	3	6	0	6	6	0	0
715	0	6	6	6	3	3	3	6	0	6	6	0	0
716	0	6	6	6	3	3	3	6	7	6	6	0	0
717	6	6	6	6	3	3	3	6	0	6	6	0	0
718	0	6	6	6	3	3	3	6	7	6	6	0	0
719	0	6	6	6	3	3	3	6	0	6	6	0	0
720	0	6	6	6	3	3	3	6	0	6	6	0	0
721	0	6	6	6	3	3	3	6	0	6	6	0	0
722	0	7	7	7	3	3	3	6	0	6	6	0	0
723	0	0	7	7	3	3	3	6	0	6	6	0	0
724	0	7	7	7	3	3	3	6	0	6	6	0	0
725	0	7	7	7	3	3	3	6	0	6	6	0	0
726	0	7	7	7	3	3	3	6	0	6	6	0	0
727	0	0	7	7	3	3	3	6	0	6	6	0	0
728	0	7	7	7	0	6	6	6	0	6	6	0	0
729	0	0	7	7	7	6	6	6	7	6	6	0	0
730	0	7	7	7	3	3	3	6	0	6	6	0	0
731	0	7	7	7	0	6	6	6	0	6	6	0	0
732	0	7	7	7	3	3	3	6	0	6	6	0	0
733	0	7	7	7	3	3	3	6	0	6	6	0	0
734	0	6	6	6	3	3	3	6	0	6	6	0	0
735	0	6	6	6	3	3	3	6	0	6	6	0	0
736	0	6	6	6	3	3	3	6	0	6	6	0	0
737	0	6	6	6	3	3	3	6	0	7	7	0	0
738	7	3	3	3	3	3	3	6	0	7	7	0	0
739	0	6	6	6	3	3	3	6	0	6	6	0	0
740	0	6	6	6	3	3	3	6	0	6	6	0	0
741	0	7	7	7	3	3	3	6	0	6	6	0	0
742	0	6	6	6	7	6	6	6	0	6	6	0	0
743	0	6	6	6	3	3	3	6	0	6	6	0	0
744	0	6	6	6	3	3	3	6	0	6	6	0	0
745	0	6	6	6	3	3	3	6	0	6	6	0	0
746	0	6	6	6	3	3	3	6	0	6	6	0	0
747	0	6	6	6	3	3	3	6	0	6	6	0	0
748	0	7	7	7	0	6	6	6	0	6	6	0	0
749	0	7	7	7	3	3	3	6	0	6	6	0	0
750	0	0	7	7	3	3	3	6	0	6	6	0	0
751	0	0	7	7	3	3	3	6	0	6	6	0	0
752	0	7	7	7	3	3	3	6	0	6	6	0	0
753	0	0	7	7	3	3	3	6	0	6	6	0	0
754	0	0	7	7	3	3	3	6	0	6	6	0	0
755	0	0	6	6	3	3	3	6	0	6	6	0	0
756	0	0	7	7	3	3	3	6	0	7	7	0	0
757	0	7	7	7	3	3	3	6	0	6	6	0	0
758	0	7	7	7	3	3	3	6	0	6	6	0	0
759	0	0	7	7	3	3	3	6	7	6	6	0	0
760	0	0	7	7	3	3	3	6	0	6	6	0	0
761	0	0	7	7	3	3	3	6	7	6	6	0	0
762	0	0	7	7	3	3	3	6	0	6	6	0	0
763	0	0	6	6	3	3	3	6	0	6	6	0	0
764	0	0	6	6	3	3	3	6	0	6	6	0	0
765	0	0	7	7	3	3	3	6	7	6	6	0	0
766	0	7	7	7	4	4	4	4	0	6	6	0	0
767	0	0	7	7	3	3	3	6	7	6	6	0	0
768	0	0	6	6	3	3	3	6	0	6	6	0	0
769	0	7	6	6	3	3	3	6	0	6	6	0	0
770	0	7	7	7	3	3	3	6	0	6	6	0	0
771	0	7	7	7	3	3	3	6	7	6	6	0	0
772	0	0	7	7	3	3	3	6	0	6	6	0	0
773	0	0	6	6	3	3	3	6	0	6	6	0	0
774	0	0	7	7	3	3	3	6	0	6	6	0	0
775	0	0	7	7	3	3	3	6	0	6	6	0	0
776	0	0	7	7	3	3	3	6	0	7	7	0	0
777	0	7	7	7	3	3	3	6	0	6	6	0	0
778	0	7	7	7	0	6	6	6	0	6	6	0	0
779	0	0	7	7	3	3	3	6	0	6	6	0	0
780	0	7	7	7	3	3	3	6	7	6	6	0	0
781	0	0	7	7	0	6	6	6	0	6	6	0	0
782	0	7	7	7	3	3	3	6	0	6	6	0	0
783	0	7	7	7	7	6	6	6	0	6	6	0	0
784	0	7	7	7	3	3	3	6	0	6	6	0	0
785	0	7	7	7	3	3	3	6	0	6	6	0	0
786	0	7	7	7	3	3	3	6	0	7	7	0	0
787	0	7	7	7	3	3	3	6	0	6	6	0	0
788	0	7	7	7	3	3	3	6	0	6	6	0	0
789	0	7	7	7	0	6	6	6	0	6	6	0	0
790	0	7	7	7	3	3	3	6	0	6	6	0	0
791	0	7	7	7	3	3	3	6	0	6	6	0	0
792	0	7	7	7	0	6	6	6	0	6	6	0	0
793	0	7	7	7	0	6	6	6	0	6	6	0	0
794	0	7	7	7	3	3	3	6	0	6	6	0	0
795	0	7	7	7	0	6	6	6	0	6	6	0	0
796	0	7	7	7	0	6	6	6	0	6	6	0	0
797	0	7	7	7	0	6	6	6	0	6	6	0	0
798	0	7	7	7	7	6	6	6	7	6	6	0	0
799	0	7	7	7	3	3	3	6	0	6	6	0	0
800	0	7	7	7	3	3	3	6	7	6	6	0	0
801	0	7	7	7	0	6	6	6	0	6	6	0	0
802	0	7	7	6	6	6	6	6	0	6	6	0	0
803	0	0	7	7	3	3	3	6	0	6	6	0	0
804	0	7	7	7	3	3	3	6	0	6	6	0	0
805	0	7	7	7	3	3	3	6	0	6	6	0	0
806	0	7	7	7	3	3	3	6	0	6	6	0	0
807	0	7	7	7	3	3	3	6	0	6	6	0	0
808	0	7	7	7	3	3	3	6	0	7	7	0	0
809	0	7	7	7	3	3	3	6	0	7	7	0	0
810	0	7	7	7	3	3	3	6	0	7	7	0	0
811	0	0	6	6	3	3	3	6	0	7	7	0	0
812	0	7	7	7	3	3	3	6	0	7	7	0	0
813	0	7	7	7	3	3	3	6	0	7	7	0	0
814	0	7	7	7	3	3	3	6	0	7	7	0	0
815	0	0	7	7	3	3	3	6	0	7	7	0	0
816	0	7	7	7	4	4	4	4	0	7	7	0	0
817	0	0	7	7	3	3	3	6	0	7	7	0	0
818	0	7	7	7	3	3	3	6	0	7	7	0	0
819	0	7	7	7	7	6	6	6	0	7	7	0	0
820	0	7	7	7	7	6	6	6	0	7	7	0	0
821	0	7	6	6	3	3	3	6	0	7	7	0	0
822	0	7	6	6	0	6	6	6	0	7	7	0	0
823	0	7	7	7	7	6	6	6	0	7	7	0	0
824	0	7	7	7	7	6	6	6	0	7	7	0	0
825	0	7	7	7	3	3	3	6	0	7	7	0	0
826	0	7	7	7	3	3	3	6	0	7	7	0	0
827	0	6	6	6	3	3	3	6	0	7	7	0	0
828	0	6	6	6	4	4	4	4	0	7	7	0	0
829	0	6	6	6	3	3	3	6	0	7	7	0	0
830	0	6	6	6	3	3	3	6	0	7	7	0	0
831	6	6	6	6	3	3	3	6	7	7	7	0	0
832	6	6	6	6	3	3	3	6	7	7	7	0	0
833	0	6	6	6	3	3	3	6	0	7	7	0	0
834	0	6	6	6	3	3	3	6	0	7	7	0	0
835	0	6	6	6	3	3	3	6	0	7	7	0	0
836	6	6	6	6	3	3	3	6	7	7	7	0	0
837	0	6	6	6	3	3	3	6	0	7	7	0	0
838	0	6	6	6	3	3	3	6	7	7	7	0	0
839	6	6	6	6	3	3	3	6	0	7	7	0	0
840	0	6	6	6	3	3	3	6	7	7	7	0	0
841	6	6	6	6	3	3	3	6	0	7	7	0	0
842	0	6	6	6	3	3	3	6	0	7	7	0	0
843	0	6	6	6	3	3	3	6	0	7	7	0	0
844	0	6	6	6	3	3	3	6	0	7	7	0	0
845	0	6	6	6	3	3	3	6	0	7	7	0	0
846	6	6	6	6	3	3	3	6	0	7	7	0	0
847	7	6	6	6	3	3	3	6	0	7	7	0	0
848	0	6	6	6	3	3	3	6	0	7	7	0	0
849	0	6	6	6	3	3	3	6	7	7	7	0	0
850	0	6	6	6	3	3	3	6	0	7	7	0	0
851	0	6	6	6	3	3	3	6	0	7	7	0	0
852	0	6	6	6	3	3	3	6	0	7	7	0	0
853	7	6	6	6	3	3	3	6	0	7	7	0	0
854	0	6	6	6	3	3	3	6	0	7	7	0	0
855	0	6	6	6	4	4	4	4	0	7	7	0	0
856	0	6	6	6	3	3	3	6	0	7	7	0	0
857	6	6	6	6	3	3	3	6	0	7	7	0	0
858	6	6	6	6	3	3	3	6	0	7	7	0	0
859	6	6	6	6	3	3	3	6	0	7	7	0	0
860	0	6	6	6	3	3	3	6	0	7	7	0	0
861	0	6	6	6	4	4	4	4	0	7	7	0	0
862	6	6	6	6	3	3	3	6	7	7	7	0	0
863	6	6	6	6	3	3	3	6	0	7	7	0	0
864	6	6	6	6	3	3	3	6	0	7	7	0	0
865	6	4	4	4	4	6	6	6	0	7	7	0	0
866	0	6	6	6	4	4	4	4	0	7	7	0	0
867	6	6	6	6	3	3	3	6	0	7	7	0	0
868	0	6	6	6	3	3	3	6	7	7	7	0	0
869	6	6	6	6	3	3	3	6	0	7	7	0	0
870	0	4	4	4	4	6	6	6	7	7	7	0	0
871	0	6	6	6	3	3	3	6	0	7	7	0	0
872	6	4	4	4	4	6	6	6	7	7	7	0	0
873	0	6	6	6	4	4	4	4	0	7	7	0	0
874	7	6	6	6	3	3	3	6	0	7	7	0	0
875	0	6	6	6	3	3	3	6	0	7	7	0	0
876	6	6	6	6	3	3	3	6	0	7	7	0	0
877	0	6	6	6	3	3	3	6	7	7	7	0	0
878	0	6	6	6	3	3	3	6	7	7	7	0	0
879	0	6	6	6	3	3	3	6	0	7	7	0	0
880	6	6	6	6	3	3	3	6	7	7	7	0	0
881	0	6	6	6	3	3	3	6	7	7	7	0	0
882	6	6	6	6	3	3	3	6	7	7	7	0	0
883	0	6	6	6	3	3	3	6	0	7	7	0	0
884	0	6	6	6	3	3	3	6	0	7	7	0	0
885	6	6	6	6	7	6	6	6	7	7	7	0	0
886	0	6	6	6	3	3	3	6	7	7	7	0	0
887	0	6	6	6	3	3	3	6	7	7	7	0	0
888	0	6	6	6	3	3	3	6	7	7	7	0	0
889	0	6	6	6	3	3	3	6	7	7	7	0	0
890	0	6	6	6	4	4	4	4	0	7	7	0	0
891	0	6	6	6	3	3	3	6	0	7	7	0	0
892	6	6	6	6	3	3	3	6	0	7	7	0	0
893	0	6	6	6	3	3	3	6	7	7	7	0	0
894	0	6	6	6	3	3	3	6	0	7	7	0	0
895	0	6	6	6	3	3	3	6	0	7	7	0	0
896	6	6	6	6	3	3	3	6	0	7	7	0	0
897	0	6	6	6	3	3	3	6	0	7	7	0	0
898	0	4	4	4	4	6	6	6	0	7	7	0	0
899	6	6	6	6	3	3	3	6	0	7	7	0	0
900	0	6	6	6	3	3	3	6	0	7	7	0	0
901	0	6	6	6	3	3	3	6	7	7	7	0	0
902	0	4	4	4	4	6	6	6	7	7	7	0	0
903	6	4	4	4	4	6	6	6	0	7	7	0	0
904	0	6	6	6	3	3	3	6	0	7	7	0	0
905	0	4	4	4	4	6	6	6	0	7	7	0	0
906	0	6	6	6	4	4	4	4	7	7	7	0	0
907	0	4	4	4	4	6	6	6	7	7	7	0	0
908	6	4	4	4	4	6	6	6	0	7	7	0	0
909	0	6	6	6	3	3	3	6	0	7	7	0	0
910	0	6	6	6	6	6	6	6	7	7	7	0	0
911	0	6	6	6	3	3	3	6	0	7	7	0	0
912	0	4	4	4	4	6	6	6	0	7	7	0	0
913	0	4	4	4	4	6	6	6	0	7	7	0	0
914	0	4	4	4	4	6	6	6	0	7	7	0	0
915	0	6	6	6	3	3	3	6	0	7	7	0	0
916	0	6	6	6	3	3	3	6	0	7	7	0	0
917	0	4	4	4	4	6	6	6	0	7	7	0	0
918	0	6	6	6	3	3	3	6	0	7	7	0	0
919	0	6	6	6	3	3	3	6	0	7	7	0	0
920	0	6	6	6	3	3	3	6	0	7	7	0	0
921	0	6	6	6	3	3	3	6	0	7	7	0	0
922	0	6	6	6	3	3	3	6	0	7	7	0	0
923	0	6	6	6	3	3	3	6	0	7	7	0	0
924	0	6	6	6	6	6	6	6	0	7	7	0	0
925	0	6	6	6	3	3	3	6	0	7	7	0	0
926	0	6	6	6	3	3	3	6	0	7	7	0	0
927	0	6	6	6	3	3	3	6	0	7	7	0	0
928	0	6	6	6	3	3	3	6	0	7	7	0	0
929	0	6	6	6	3	3	3	6	0	7	7	0	0
930	0	6	6	6	3	3	3	6	0	7	7	0	0
931	6	4	4	4	4	6	6	6	0	7	7	0	0
932	0	6	6	6	3	3	3	6	0	7	7	0	0
933	6	6	6	6	3	3	3	6	0	7	7	0	0
934	0	4	4	4	4	6	6	6	0	7	7	0	0
935	0	4	4	4	4	6	6	6	0	7	7	0	0
936	0	6	6	6	3	3	3	6	0	7	7	0	0
937	6	6	6	6	3	3	3	6	0	7	7	0	0
938	0	6	6	6	3	3	3	6	0	7	0	0	0
939	6	6	6	6	3	3	3	6	0	7	7	0	0
940	0	6	6	6	3	3	3	6	0	7	7	0	0
941	0	6	6	6	3	3	3	6	0	7	7	0	0
942	0	6	6	6	3	3	3	6	0	7	7	0	0
943	0	4	4	4	4	6	6	6	0	7	7	0	0
944	0	6	6	6	3	3	3	6	0	7	7	0	0
945	6	4	4	4	4	6	6	6	0	7	7	0	0
946	0	6	6	6	3	3	3	6	0	7	7	0	0
947	0	6	6	6	3	3	3	6	0	7	7	0	0
948	6	6	6	6	3	3	3	6	0	7	7	0	0
949	0	6	6	6	3	3	3	6	0	7	7	0	0
950	0	6	6	6	3	3	3	6	0	7	7	0	0
951	0	6	6	6	3	3	3	6	0	7	7	0	0
952	0	6	6	6	3	3	3	6	0	7	7	0	0
953	0	6	6	6	3	3	3	6	0	7	7	0	0
954	0	6	6	6	3	3	3	6	0	7	7	0	0
955	0	6	6	6	3	3	3	6	0	7	7	0	0
956	0	6	6	6	3	3	3	6	0	7	7	0	0
957	0	6	6	6	3	3	3	6	0	7	7	0	0
958	0	6	6	6	3	3	3	6	0	7	7	0	0
959	0	6	6	6	3	3	3	6	0	7	7	0	0
960	0	6	6	6	3	3	3	6	0	7	7	0	0
961	0	6	6	6	3	3	3	6	0	7	7	0	0
962	0	6	6	6	3	3	3	6	0	7	7	0	0
963	6	6	6	6	3	3	3	6	0	7	7	0	0
964	0	6	6	6	3	3	3	6	0	7	7	0	0
965	0	6	6	6	3	3	3	6	0	7	7	0	0
966	0	6	6	6	3	3	3	6	0	7	7	0	0
967	0	6	6	6	3	3	3	6	0	7	7	0	0
968	0	6	6	6	3	3	3	6	0	7	7	0	0
969	0	6	6	6	4	4	4	4	0	7	7	0	0
970	0	6	6	6	3	3	3	6	0	7	7	0	0
971	0	6	6	6	3	3	3	6	0	7	7	0	0
972	0	6	6	6	3	3	3	6	0	7	7	0	0
973	0	6	6	6	3	3	3	6	0	7	7	0	0
974	0	6	6	6	3	3	3	6	0	7	7	0	0
975	0	4	4	4	4	6	6	6	0	7	7	0	0
976	0	6	6	6	3	3	3	6	0	7	7	0	0
977	0	6	6	6	3	3	3	6	7	7	7	0	0
978	6	6	6	6	4	4	4	4	7	7	7	0	0
979	0	6	6	6	3	3	3	6	0	7	7	0	0
980	0	6	6	6	4	4	4	4	0	7	7	0	0
981	0	6	6	6	4	4	4	4	0	7	7	0	0
982	0	6	6	6	3	3	3	6	0	7	7	0	0
983	6	6	6	6	3	3	3	6	0	7	7	0	0
984	6	6	6	6	3	3	3	6	0	7	7	0	0
985	0	6	6	6	3	3	3	6	0	7	7	0	0
986	0	6	6	6	7	6	6	6	0	7	7	0	0
987	0	6	6	7	3	3	3	6	0	7	7	0	0
988	6	6	6	6	3	3	3	6	0	7	7	0	0
989	0	6	6	6	3	3	3	6	0	7	7	0	0
990	0	6	6	6	3	3	3	6	0	7	7	0	0
991	0	6	6	6	3	3	3	6	0	7	7	0	0
992	0	6	6	6	3	3	3	6	7	7	7	0	0
993	0	6	6	6	3	3	3	6	0	7	7	0	0
994	0	6	6	6	3	3	3	6	0	7	7	0	0
995	0	6	6	6	3	3	3	6	0	7	7	0	0
996	0	6	6	6	3	3	3	6	0	7	7	0	0
997	0	6	6	6	3	3	3	6	0	7	7	0	0
998	0	6	6	6	3	3	3	6	7	7	7	0	0
999	0	6	6	6	3	3	3	6	0	7	7	0	0
