# Supplementary material for: Structure of the stress-related LHCSR1 complex determined by an integrated computational strategy
Source: Commun Biol. 2022 Feb 17;5:145. doi: 10.1038/s42003-022-03083-8 (PMC8854571; doi:10.1038/s42003-022-03083-8)
Supplement: Supplementary file 10 — Supplementary Data 7 [file 42003_2022_3083_MOESM10_ESM.zip › MD1_sstype_E.csv]

Time (ns)	Ser 120	Leu 121	Phe 122	Tyr 123	Asn 124	Phe 125	Asp 126	Gly 127	Gln 128	Ile 129	Ser 130	Gly 131	Pro 132	Ala 133	Ile 134	Tyr 135	Hie 136	Phe 137	Gln 138	Gln 139	Val 140
0	0	3	3	3	4	4	4	4	6	6	7	7	7	1	1	1	6	6	1	1	1
1	0	6	6	7	6	6	3	3	3	6	7	7	7	0	1	1	6	6	1	1	0
2	0	3	3	3	4	4	4	4	4	4	7	7	7	1	1	1	6	6	1	1	1
3	0	3	3	3	4	4	4	4	6	6	7	7	7	0	1	1	6	6	1	1	0
4	0	3	3	3	4	4	4	4	6	6	7	7	0	0	1	1	6	6	1	1	0
5	0	3	3	3	3	3	6	4	4	4	4	7	7	0	1	1	6	6	1	1	0
6	0	7	3	3	3	3	6	6	6	6	7	7	0	0	1	1	6	6	1	1	0
7	0	3	3	3	4	4	4	4	6	6	6	7	0	0	1	1	6	6	1	1	0
8	0	3	3	3	4	4	4	4	6	6	7	7	0	0	1	1	6	6	1	1	0
9	0	3	3	3	4	4	4	4	4	4	7	7	0	1	1	1	6	6	1	1	1
10	0	3	3	3	4	4	4	4	4	4	7	7	0	0	1	1	6	6	1	1	0
11	0	3	3	3	4	4	4	4	6	6	7	7	0	0	1	1	6	6	1	1	0
12	0	6	6	6	4	4	4	4	4	4	7	7	0	1	1	1	6	6	1	1	1
13	0	3	3	3	4	4	4	4	4	4	4	7	0	1	1	1	6	6	1	1	1
14	0	3	3	3	4	4	4	4	4	4	7	7	7	1	1	7	7	7	7	1	1
15	0	3	3	3	4	4	4	4	4	4	4	7	0	0	1	1	6	6	1	1	0
16	0	3	3	3	4	4	4	4	6	6	7	7	0	0	2	7	7	7	7	2	0
17	0	3	3	3	4	4	4	4	4	4	7	7	0	1	1	1	6	6	1	1	1
18	0	3	3	3	4	4	4	4	4	4	6	7	0	0	1	1	6	6	1	1	0
19	0	3	3	3	4	4	4	4	4	4	4	7	0	1	1	1	6	6	1	1	1
20	0	3	3	3	4	4	4	4	4	4	4	7	0	0	1	1	6	6	1	1	0
21	0	3	3	3	4	4	4	4	6	6	6	7	0	1	1	1	6	6	1	1	1
22	0	3	3	3	4	4	4	4	6	6	6	7	0	0	1	1	6	6	1	1	0
23	0	3	3	3	4	4	4	4	4	4	7	7	0	1	1	1	6	6	1	1	1
24	0	3	3	3	6	6	4	4	4	4	6	7	0	1	1	1	6	6	1	1	1
25	0	3	3	3	6	6	4	4	4	4	4	7	7	1	1	1	6	6	1	1	1
26	0	3	3	3	6	6	4	4	4	4	4	7	7	1	1	1	6	6	1	1	1
27	0	3	3	3	4	4	4	4	4	4	4	7	7	1	1	1	6	6	1	1	1
28	0	3	3	3	4	4	4	4	4	4	4	7	0	0	1	1	6	6	1	1	0
29	0	3	3	3	7	6	6	6	6	6	7	7	0	1	1	1	6	6	1	1	1
30	0	3	3	3	6	6	6	4	4	4	4	7	0	1	1	1	6	6	1	1	1
31	0	3	3	3	6	6	6	6	6	6	7	7	0	1	1	1	6	6	1	1	1
32	0	3	3	3	4	4	4	4	4	4	4	7	0	1	1	1	6	6	1	1	1
33	0	3	3	3	3	3	3	3	3	7	7	7	7	1	1	1	6	6	1	1	1
34	0	3	3	3	6	6	4	4	4	4	7	7	0	1	1	1	6	6	1	1	1
35	0	3	3	3	6	6	6	6	6	6	7	7	0	0	1	1	6	6	1	1	0
36	0	3	3	3	4	4	4	4	6	6	7	7	0	0	1	1	6	6	1	1	0
37	0	3	3	3	4	4	4	4	4	4	4	7	0	0	1	1	6	6	1	1	0
38	0	3	3	3	6	6	3	3	3	6	7	7	7	0	1	1	6	6	1	1	0
39	0	3	3	3	6	6	6	4	4	4	4	7	0	0	1	1	6	6	1	1	0
40	0	3	3	3	6	6	4	4	4	4	4	7	0	1	1	1	6	6	1	1	1
41	0	3	3	3	6	6	6	4	4	4	4	7	0	0	1	1	6	6	1	1	0
42	0	3	3	3	6	6	3	3	3	6	7	7	0	0	1	1	6	6	1	1	0
43	0	3	3	3	4	4	4	4	4	4	4	7	0	1	1	7	7	7	0	1	1
44	0	3	3	3	4	4	4	4	4	4	4	7	7	0	1	1	6	6	1	1	0
45	0	3	3	3	4	4	4	4	4	4	4	7	0	1	1	7	7	7	0	1	1
46	0	3	3	3	4	4	4	4	4	4	4	7	1	1	1	1	6	6	1	1	1
47	0	3	3	3	4	4	4	4	6	6	7	7	7	1	1	1	6	6	1	1	1
48	0	3	3	3	4	4	4	4	4	4	4	7	0	1	1	1	6	6	1	1	1
49	0	3	3	3	6	6	4	4	4	4	4	7	7	1	1	1	6	6	1	1	1
50	0	3	3	3	6	6	4	4	4	4	7	7	0	0	0	2	6	6	2	0	0
51	0	3	3	3	4	4	4	4	4	4	4	7	7	1	1	1	6	6	1	1	1
52	0	3	3	3	6	6	4	4	4	4	4	7	0	1	1	1	6	6	1	1	1
53	0	3	3	3	6	6	4	4	4	4	4	7	7	1	1	1	6	6	1	1	1
54	0	3	3	3	6	6	6	4	4	4	4	7	7	1	1	0	7	7	0	1	1
55	0	3	3	3	7	6	6	6	6	6	7	7	7	1	1	1	6	6	1	1	1
56	0	3	3	3	6	6	6	6	6	6	7	7	7	1	1	1	6	6	1	1	1
57	0	3	3	3	7	6	6	4	4	4	4	7	7	1	1	1	6	6	1	1	1
58	0	3	3	3	4	4	4	4	4	4	4	7	7	1	1	1	6	6	1	1	1
59	0	3	3	3	7	6	6	6	6	6	7	7	7	1	1	1	6	6	1	1	1
60	0	3	3	3	0	6	6	4	4	4	4	7	7	1	1	1	6	6	1	1	1
61	0	3	3	3	4	4	4	4	4	4	4	7	7	1	1	1	6	6	1	1	1
62	0	3	3	3	6	6	4	4	4	4	6	7	7	1	1	1	6	6	1	1	1
63	0	3	3	3	6	6	4	4	4	4	4	7	7	1	1	1	6	6	1	1	1
64	0	3	3	3	4	4	4	4	4	4	4	7	7	1	1	1	6	6	1	1	1
65	0	3	3	3	6	6	4	4	4	4	4	7	7	1	1	1	6	6	1	1	1
66	0	3	3	3	6	6	4	4	4	4	4	7	0	1	1	1	6	6	1	1	1
67	0	3	3	3	6	6	4	4	4	4	4	7	7	0	1	1	6	6	1	1	0
68	0	3	3	3	6	6	4	4	4	4	4	7	0	1	1	1	6	6	1	1	1
69	0	3	3	3	6	6	4	4	4	4	4	7	7	1	1	1	6	6	1	1	1
70	0	3	3	3	6	6	4	4	4	4	7	7	7	1	1	1	6	6	1	1	1
71	0	3	3	3	4	4	4	4	4	4	4	7	7	1	1	1	6	6	1	1	1
72	0	3	3	3	4	4	4	4	4	4	4	7	0	1	1	1	6	6	1	1	1
73	0	3	3	3	4	4	4	4	4	4	4	7	7	1	1	1	6	6	1	1	1
74	0	3	3	3	6	6	4	4	4	4	4	7	7	1	1	1	6	6	1	1	1
75	0	3	3	3	4	4	4	4	4	4	4	7	7	1	1	1	6	6	1	1	1
76	0	3	3	3	6	6	4	4	4	4	4	7	7	1	1	1	6	6	1	1	1
77	0	3	3	3	6	6	3	3	3	3	6	7	7	1	1	1	6	6	1	1	1
78	0	3	3	3	6	6	6	4	4	4	4	7	7	1	1	1	6	6	1	1	1
79	0	3	3	3	4	4	4	4	4	4	4	7	0	1	1	1	6	6	1	1	1
80	0	3	3	3	6	6	6	4	4	4	4	7	0	1	1	1	6	6	1	1	1
81	0	3	3	3	6	6	6	4	4	4	4	7	0	1	1	1	6	6	1	1	1
82	0	3	3	3	4	4	4	4	4	4	7	7	7	1	1	0	7	7	7	1	1
83	0	3	3	3	6	6	6	4	4	4	4	7	0	1	1	0	7	7	0	1	1
84	0	3	3	3	6	6	3	3	3	6	7	7	0	1	1	1	6	6	1	1	1
85	0	3	3	3	4	4	4	4	4	6	6	7	0	1	1	1	6	6	1	1	1
86	0	3	3	3	4	4	4	4	4	4	4	7	0	1	1	1	6	6	1	1	1
87	0	3	3	3	4	4	4	4	4	4	4	7	0	1	1	1	6	6	1	1	1
88	0	3	3	3	6	6	4	4	4	4	4	7	0	1	1	1	6	6	1	1	1
89	0	3	3	3	4	4	4	4	4	4	7	7	0	1	1	1	6	6	1	1	1
90	0	3	3	3	6	6	4	4	4	4	4	7	7	1	1	1	6	6	1	1	1
91	0	3	3	3	4	4	4	4	4	4	4	7	7	2	0	0	6	6	7	0	2
92	0	3	3	3	4	4	4	4	4	4	4	7	0	1	1	0	7	7	7	1	1
93	0	3	3	3	4	4	4	4	4	4	4	7	0	1	1	0	7	7	7	1	1
94	0	7	6	6	4	4	4	4	4	4	4	7	0	2	0	0	7	7	7	0	2
95	0	3	3	3	4	4	4	4	4	4	4	7	0	1	1	1	6	6	1	1	1
96	0	3	3	3	4	4	4	4	4	4	4	7	0	1	1	0	7	7	7	1	1
97	0	3	3	3	4	4	4	4	4	4	4	7	0	2	0	0	7	7	7	0	2
98	0	3	3	3	4	4	4	4	4	4	4	7	0	1	1	0	7	7	7	1	1
99	0	3	3	3	4	4	4	4	4	4	4	7	7	2	0	0	7	7	7	0	2
100	0	3	3	3	4	4	4	4	4	4	4	7	0	1	1	1	6	6	1	1	1
101	0	3	3	3	4	4	4	4	6	6	7	7	7	1	1	1	6	6	1	1	1
102	0	6	6	7	4	4	4	4	4	4	4	7	7	1	1	1	6	6	1	1	1
103	0	3	3	3	4	4	4	4	4	4	4	7	7	2	0	0	6	6	7	0	2
104	0	3	3	3	6	6	4	4	4	4	4	7	0	1	1	1	6	6	1	1	1
105	0	3	3	3	4	4	4	4	4	4	4	7	0	1	1	1	6	6	1	1	1
106	0	3	3	3	6	6	4	4	4	4	4	7	7	1	1	1	6	6	1	1	1
107	0	3	3	3	6	6	4	4	4	4	4	7	7	1	1	0	7	7	7	1	1
108	0	3	3	3	4	4	4	4	4	4	4	7	0	1	1	1	6	6	1	1	1
109	0	3	3	3	6	6	6	4	4	4	4	7	0	1	1	1	6	6	1	1	1
110	0	3	3	3	4	4	4	4	4	4	4	7	7	1	1	1	6	6	1	1	1
111	0	3	3	3	4	4	4	4	6	6	7	7	7	1	1	0	7	7	7	1	1
112	0	3	3	3	4	4	4	4	4	4	4	7	7	1	1	1	6	6	1	1	1
113	0	3	3	3	4	4	4	4	4	4	4	7	0	1	1	1	6	6	1	1	1
114	0	3	3	3	4	4	4	4	4	4	4	7	7	1	1	0	7	7	7	1	1
115	0	3	3	3	6	6	4	4	4	4	7	7	7	2	0	0	7	7	7	0	2
116	0	3	3	3	4	4	4	4	4	4	4	7	7	1	1	0	7	7	7	1	1
117	0	3	3	3	4	4	4	4	4	4	4	7	7	2	0	0	7	7	7	0	2
118	0	3	3	3	4	4	4	4	4	4	4	7	7	1	1	1	6	6	1	1	1
119	0	3	3	3	4	4	4	4	4	4	4	7	7	1	1	1	6	6	1	1	1
120	0	3	3	3	4	4	4	4	4	4	4	7	7	1	1	1	6	6	1	1	1
121	0	6	6	7	6	6	4	4	4	4	4	7	7	1	1	1	6	6	1	1	1
122	0	3	3	3	6	6	4	4	4	4	4	7	7	1	1	0	7	7	7	1	1
123	0	3	3	3	6	6	3	3	3	6	6	7	0	1	1	1	6	6	1	1	1
124	0	3	3	3	4	4	4	4	4	4	4	7	0	1	1	1	6	6	1	1	1
125	0	3	3	3	4	4	4	4	4	4	4	7	7	1	1	1	6	6	1	1	1
126	0	3	3	3	4	4	4	4	4	4	4	7	7	1	1	1	6	6	1	1	1
127	0	3	3	3	6	6	6	4	4	4	4	7	0	1	1	1	6	6	1	1	1
128	0	7	6	6	6	6	4	4	4	4	7	7	7	1	1	0	7	7	7	1	1
129	0	3	3	3	4	4	4	4	4	6	6	7	7	2	0	0	6	6	7	0	2
130	0	3	3	3	4	4	4	4	4	4	4	7	7	2	0	0	7	7	7	0	2
131	0	3	3	3	4	4	4	4	4	4	4	7	7	1	1	1	6	6	1	1	1
132	0	3	3	3	6	6	4	4	4	4	4	7	7	1	1	1	6	6	1	1	1
133	0	3	3	3	6	6	4	4	4	4	7	7	0	1	1	0	7	7	7	1	1
134	0	3	3	3	4	4	4	4	4	4	7	7	7	1	1	1	6	6	1	1	1
135	0	3	3	3	6	6	4	4	4	4	4	7	0	1	1	1	6	6	1	1	1
136	0	3	3	3	4	4	4	4	4	4	4	7	0	1	1	1	6	6	1	1	1
137	0	3	3	3	4	4	4	4	4	4	4	7	0	1	1	1	6	6	1	1	1
138	0	3	3	3	4	4	4	4	4	4	4	7	0	1	1	1	6	6	1	1	1
139	0	3	3	3	4	4	4	4	4	4	4	7	0	1	1	1	6	6	1	1	1
140	0	3	3	3	4	4	4	4	4	4	4	7	0	1	1	1	6	6	1	1	1
141	0	3	3	3	4	4	4	4	4	4	4	7	0	1	1	1	6	6	1	1	1
142	0	3	3	3	4	4	4	4	4	4	4	7	0	1	1	1	6	6	1	1	1
143	0	3	3	3	4	4	4	4	4	4	4	7	0	1	1	1	6	6	1	1	1
144	0	3	3	3	4	4	4	4	4	4	4	7	0	1	1	1	6	6	1	1	1
145	0	3	3	3	4	4	4	4	4	6	6	7	7	1	1	1	6	6	1	1	1
146	0	3	3	3	4	4	4	4	4	4	4	7	0	0	1	1	6	6	1	1	0
147	0	3	3	3	4	4	4	4	4	4	4	7	0	1	1	1	6	6	1	1	1
148	0	3	3	3	4	4	4	4	4	4	4	7	0	1	1	1	6	6	1	1	1
149	0	3	3	3	4	4	4	4	4	4	4	7	0	1	1	1	6	6	1	1	1
150	0	3	3	3	4	4	4	4	4	4	4	7	7	1	1	1	6	6	1	1	1
151	0	3	3	3	4	4	4	4	4	4	4	7	0	1	1	0	7	7	0	1	1
152	0	3	3	3	4	4	4	4	4	4	4	7	0	1	1	1	6	6	1	1	1
153	0	3	3	3	4	4	4	4	4	4	4	7	7	1	1	1	6	6	1	1	1
154	0	3	3	3	4	4	4	4	4	4	4	7	7	1	1	1	6	6	1	1	1
155	0	3	3	3	7	4	4	4	4	4	4	7	0	1	1	1	6	6	1	1	1
156	0	3	3	3	6	6	4	4	4	4	4	7	7	1	1	1	6	6	1	1	1
157	0	3	3	3	4	4	4	4	4	4	4	7	0	1	1	1	6	6	1	1	1
158	0	3	3	3	4	4	4	4	4	4	4	7	0	1	1	0	7	7	0	1	1
159	0	3	3	3	4	4	4	4	4	4	4	7	0	1	1	1	6	6	1	1	1
160	0	7	6	6	4	4	4	4	4	4	4	7	0	1	1	1	6	6	1	1	1
161	0	7	6	6	4	4	4	4	4	4	4	7	0	1	1	1	6	6	1	1	1
162	0	3	3	3	4	4	4	4	4	4	4	7	0	1	1	0	7	7	7	1	1
163	0	3	3	3	4	4	4	4	4	4	4	7	7	1	1	1	6	6	1	1	1
164	0	3	3	3	4	4	4	4	4	4	4	7	0	2	0	0	7	7	7	0	2
165	0	7	6	6	4	4	4	4	4	4	4	7	0	2	0	0	7	7	7	0	2
166	0	3	3	3	4	4	4	4	4	4	4	7	0	1	1	1	6	6	1	1	1
167	0	3	3	3	4	4	4	4	4	4	4	7	7	1	1	1	6	6	1	1	1
168	0	7	6	6	4	4	4	4	4	4	4	7	7	1	1	1	6	6	1	1	1
169	0	3	3	3	4	4	4	4	4	4	4	7	7	1	1	0	7	7	7	1	1
170	0	3	3	3	4	4	4	4	4	4	4	7	0	1	1	1	6	6	1	1	1
171	0	3	3	3	4	4	4	4	4	4	4	7	0	1	1	0	7	7	7	1	1
172	0	3	3	3	4	4	4	4	4	4	4	7	7	1	1	1	6	6	1	1	1
173	0	7	6	6	4	4	4	4	4	4	4	7	0	1	1	0	7	7	7	1	1
174	0	7	6	6	4	4	4	4	4	4	4	7	0	1	1	1	6	6	1	1	1
175	0	3	3	3	4	4	4	4	4	4	4	7	0	1	1	1	6	6	1	1	1
176	0	3	3	3	4	4	4	4	4	4	4	7	0	0	1	1	6	6	1	1	0
177	0	3	3	3	4	4	4	4	4	4	4	7	0	1	1	1	6	6	1	1	1
178	0	3	3	3	4	4	4	4	4	4	4	7	0	1	1	0	7	7	7	1	1
179	0	3	3	3	4	4	4	4	4	4	4	7	7	1	1	0	7	7	7	1	1
180	0	3	3	3	4	4	4	4	4	4	4	7	0	1	1	0	7	7	7	1	1
181	0	3	3	3	4	4	4	4	4	4	4	7	0	1	1	1	6	6	1	1	1
182	0	3	3	3	4	4	4	4	4	4	4	7	7	1	1	1	6	6	1	1	1
183	0	3	3	3	4	4	4	4	4	4	4	7	0	1	1	1	6	6	1	1	1
184	0	3	3	3	4	4	4	4	4	4	4	7	0	1	1	1	6	6	1	1	1
185	0	3	3	3	4	4	4	4	4	4	4	7	0	1	1	1	6	6	1	1	1
186	0	3	3	3	4	4	4	4	4	4	4	7	0	1	1	1	6	6	1	1	1
187	0	3	3	3	4	4	4	4	4	4	4	7	0	1	1	1	6	6	1	1	1
188	0	3	3	3	4	4	4	4	4	4	4	7	0	1	1	1	6	6	1	1	1
189	0	3	3	3	4	4	4	4	4	4	4	7	0	1	1	1	6	6	1	1	1
190	0	3	3	3	4	4	4	4	4	4	4	7	0	1	1	1	6	6	1	1	1
191	0	7	6	6	4	4	4	4	4	4	4	7	0	1	1	1	6	6	1	1	1
192	0	3	3	3	4	4	4	4	4	4	4	7	7	1	1	1	6	6	1	1	1
193	0	3	3	3	4	4	4	4	4	4	4	7	0	1	1	1	6	6	1	1	1
194	0	3	3	3	4	4	4	4	4	4	4	7	7	1	1	1	6	6	1	1	1
195	0	3	3	3	4	4	4	4	4	4	4	7	7	1	1	0	7	7	7	1	1
196	0	3	3	3	4	4	4	4	4	4	4	7	0	1	1	0	7	7	7	1	1
197	0	3	3	3	4	4	4	4	4	4	4	7	7	1	1	1	6	6	1	1	1
198	0	3	3	3	4	4	4	4	4	4	4	7	0	1	1	1	6	6	1	1	1
199	0	3	3	3	4	4	4	4	4	4	4	7	0	1	1	1	6	6	1	1	1
200	0	3	3	3	4	4	4	4	4	4	4	7	0	1	1	1	6	6	1	1	1
201	0	3	3	3	4	4	4	4	4	4	4	7	0	1	1	0	7	7	7	1	1
202	0	3	3	3	4	4	4	4	4	4	4	7	0	1	1	1	6	6	1	1	1
203	0	7	6	6	4	4	4	4	4	4	4	7	0	1	1	1	6	6	1	1	1
204	0	3	3	3	4	4	4	4	4	4	4	7	0	1	1	1	6	6	1	1	1
205	0	3	3	3	4	4	4	4	4	4	4	7	0	1	1	1	6	6	1	1	1
206	0	3	3	3	4	4	4	4	4	4	4	7	0	1	1	1	6	6	1	1	1
207	0	3	3	3	4	4	4	4	4	4	4	7	0	1	1	1	6	6	1	1	1
208	0	3	3	3	4	4	4	4	4	4	4	7	0	1	1	1	6	6	1	1	1
209	0	3	3	3	4	4	4	4	4	4	4	7	7	1	1	1	6	6	1	1	1
210	0	6	6	7	4	4	4	4	4	4	4	7	0	1	1	1	6	6	1	1	1
211	0	3	3	3	4	4	4	4	4	4	4	7	0	1	1	1	6	6	1	1	1
212	0	3	3	3	4	4	4	4	4	4	4	7	0	1	1	1	6	6	1	1	1
213	0	3	3	3	4	4	4	4	4	4	4	7	0	1	1	1	6	6	1	1	1
214	0	3	3	3	7	4	4	4	4	6	6	7	0	1	1	1	6	6	1	1	1
215	0	3	3	3	4	4	4	4	4	6	6	7	0	1	1	1	6	6	1	1	1
216	0	3	3	3	4	4	4	4	4	4	4	7	0	1	1	1	6	6	1	1	1
217	0	3	3	3	4	4	4	4	4	4	4	7	0	1	1	1	6	6	1	1	1
218	0	3	3	3	4	4	4	4	4	4	4	7	7	1	1	1	6	6	1	1	1
219	0	3	3	3	4	4	4	4	4	4	4	7	0	1	1	1	6	6	1	1	1
220	0	3	3	3	4	4	4	4	4	6	6	7	7	1	1	1	6	6	1	1	1
221	0	3	3	3	4	4	4	4	4	4	6	7	7	1	1	1	6	6	1	1	1
222	0	3	3	3	4	4	4	4	4	4	4	7	0	1	1	1	6	6	1	1	1
223	0	3	3	3	4	4	4	4	4	4	4	7	0	1	1	1	6	6	1	1	1
224	0	3	3	3	4	4	4	4	4	4	4	7	0	1	1	1	6	6	1	1	1
225	0	3	3	3	4	4	4	4	4	4	4	7	0	1	1	1	6	6	1	1	1
226	0	3	3	3	4	4	4	4	4	4	4	7	0	1	1	0	7	7	7	1	1
227	0	3	3	3	4	4	4	4	4	4	4	7	0	1	1	1	6	6	1	1	1
228	0	7	6	6	4	4	4	4	4	4	4	7	0	1	1	1	6	6	1	1	1
229	0	3	3	3	4	4	4	4	4	4	4	7	0	1	1	1	6	6	1	1	1
230	0	3	3	3	4	4	4	4	4	6	6	7	0	1	1	1	6	6	1	1	1
231	0	3	3	3	4	4	4	4	4	4	4	7	0	1	1	1	6	6	1	1	1
232	0	3	3	3	4	4	4	4	4	4	4	7	7	1	1	1	6	6	1	1	1
233	0	3	3	3	4	4	4	4	4	4	4	7	7	1	1	1	6	6	1	1	1
234	0	3	3	3	4	4	4	4	4	6	6	7	0	1	1	1	6	6	1	1	1
235	0	3	3	3	4	4	4	4	4	4	4	7	0	1	1	1	6	6	1	1	1
236	0	7	6	6	4	4	4	4	4	4	4	7	0	1	1	0	7	7	7	1	1
237	0	3	3	3	4	4	4	4	4	4	4	7	0	1	1	1	6	6	1	1	1
238	0	3	3	3	4	4	4	4	4	4	4	7	0	2	0	0	7	7	7	0	2
239	0	3	3	3	4	4	4	4	4	6	6	7	0	1	1	0	7	7	7	1	1
240	0	3	3	3	4	4	4	4	4	6	6	7	0	1	1	1	6	6	1	1	1
241	0	3	3	3	4	4	4	4	4	4	4	7	7	1	1	1	6	6	1	1	1
242	0	3	3	3	6	6	4	4	4	4	4	7	7	1	1	1	6	6	1	1	1
243	0	3	3	3	4	4	4	4	4	4	4	7	7	1	1	1	6	6	1	1	1
244	0	3	3	3	4	4	4	4	4	4	4	7	7	1	1	1	6	6	1	1	1
245	0	3	3	3	4	4	4	4	4	4	7	7	0	1	1	1	6	6	1	1	1
246	0	3	3	3	4	4	4	4	4	6	6	7	0	1	1	1	6	6	1	1	1
247	0	3	3	3	4	4	4	4	4	4	4	7	0	1	1	1	6	6	1	1	1
248	0	3	3	3	4	4	4	4	4	4	4	7	0	1	1	1	6	6	1	1	1
249	0	7	6	6	4	4	4	4	4	4	4	0	0	1	1	1	6	6	1	1	1
250	0	3	3	3	4	4	4	4	4	4	4	7	0	1	1	1	6	6	1	1	1
251	0	3	3	3	4	4	4	4	4	4	4	7	0	1	1	0	7	7	7	1	1
252	0	3	3	3	4	4	4	4	4	4	4	7	0	1	1	1	6	6	1	1	1
253	0	3	3	3	4	4	4	4	4	4	4	7	7	1	1	1	6	6	1	1	1
254	0	3	3	3	4	4	4	4	4	4	7	7	0	1	1	1	6	6	1	1	1
255	0	3	3	3	4	4	4	4	4	4	4	7	7	1	1	1	6	6	1	1	1
256	0	3	3	3	4	4	4	4	4	4	4	7	0	1	1	1	6	6	1	1	1
257	0	3	3	3	4	4	4	4	4	4	4	7	0	1	1	1	6	6	1	1	1
258	0	3	3	3	4	4	4	4	4	4	4	7	0	1	1	1	6	6	1	1	1
259	0	3	3	3	4	4	4	4	4	4	4	7	0	1	1	1	6	6	1	1	1
260	0	3	3	3	4	4	4	4	4	6	6	7	0	1	1	1	6	6	1	1	1
261	0	3	3	3	4	4	4	4	4	4	4	7	0	1	1	1	6	6	1	1	1
262	0	7	6	6	4	4	4	4	4	4	4	7	7	1	1	1	6	6	1	1	1
263	0	3	3	3	4	4	4	4	4	4	4	7	0	1	1	1	6	6	1	1	1
264	0	3	3	3	4	4	4	4	4	4	4	7	0	1	1	1	6	6	1	1	1
265	0	3	3	3	4	4	4	4	4	4	4	7	0	1	1	1	6	6	1	1	1
266	0	6	6	7	4	4	4	4	4	4	4	7	0	1	1	1	6	6	1	1	1
267	0	3	3	3	4	4	4	4	4	4	4	7	0	1	1	1	6	6	1	1	1
268	0	3	3	3	4	4	4	4	4	4	4	7	0	1	1	1	6	6	1	1	1
269	0	3	3	3	4	4	4	4	4	4	4	7	7	1	1	1	6	6	1	1	1
270	0	3	3	3	4	4	4	4	4	4	4	7	7	1	1	1	6	6	1	1	1
271	0	3	3	3	4	4	4	4	4	4	4	7	7	1	1	1	6	6	1	1	1
272	0	3	3	3	4	4	4	4	4	4	4	7	0	1	1	1	6	6	1	1	1
273	0	3	3	3	4	4	4	4	4	4	4	7	0	1	1	1	6	6	1	1	1
274	0	3	3	3	4	4	4	4	4	4	4	7	0	1	1	1	6	6	1	1	1
275	0	3	3	3	4	4	4	4	4	4	4	7	7	1	1	1	6	6	1	1	1
276	0	3	3	3	4	4	4	4	4	4	4	7	0	1	1	1	6	6	1	1	1
277	0	3	3	3	4	4	4	4	4	4	4	7	7	1	1	1	6	6	1	1	1
278	0	3	3	3	4	4	4	4	4	4	4	7	0	1	1	1	6	6	1	1	1
279	0	3	3	3	4	4	4	4	4	4	4	7	0	1	1	1	6	6	1	1	1
280	0	3	3	3	4	4	4	4	4	4	4	7	7	1	1	1	6	6	1	1	1
281	0	3	3	3	4	4	4	4	4	4	4	7	0	1	1	0	7	7	7	1	1
282	0	3	3	3	4	4	4	4	4	4	4	7	7	1	1	1	6	6	1	1	1
283	0	3	3	3	4	4	4	4	4	4	4	7	0	1	1	1	6	6	1	1	1
284	0	3	3	3	4	4	4	4	4	4	4	7	7	1	1	0	7	7	7	1	1
285	0	3	3	3	4	4	4	4	4	4	4	7	0	1	1	0	7	7	7	1	1
286	0	3	3	3	4	4	4	4	4	4	4	7	0	1	1	0	7	7	7	1	1
287	0	3	3	3	4	4	4	4	4	4	4	7	0	2	0	0	6	6	7	0	2
288	0	3	3	3	4	4	4	4	4	4	4	7	0	1	1	1	6	6	1	1	1
289	0	3	3	3	4	4	4	4	4	4	4	7	0	1	1	0	7	7	7	1	1
290	0	3	3	3	4	4	4	4	4	4	4	7	0	1	1	1	6	6	1	1	1
291	0	3	3	3	4	4	4	4	4	4	4	7	7	1	1	1	6	6	1	1	1
292	0	3	3	3	4	4	4	4	4	4	4	7	0	1	1	0	7	7	7	1	1
293	0	3	3	3	4	4	4	4	4	6	6	7	0	1	1	1	6	6	1	1	1
294	0	3	3	3	4	4	4	4	4	4	4	7	0	1	1	1	6	6	1	1	1
295	0	3	3	3	4	4	4	4	4	4	4	7	0	1	1	1	6	6	1	1	1
296	0	3	3	3	4	4	4	4	6	6	7	7	0	1	1	1	6	6	1	1	1
297	0	3	3	3	4	4	4	4	4	4	7	7	0	1	1	1	6	6	1	1	1
298	0	3	3	3	4	4	4	4	4	4	4	7	0	1	1	1	6	6	1	1	1
299	0	3	3	3	4	4	4	4	4	4	4	7	0	1	1	1	6	6	1	1	1
300	0	3	3	3	4	4	4	4	4	4	4	7	7	1	1	1	6	6	1	1	1
301	0	3	3	3	4	4	4	4	4	4	4	7	7	1	1	1	6	6	1	1	1
302	0	3	3	3	4	4	4	4	4	4	4	7	0	1	1	1	6	6	1	1	1
303	0	3	3	3	4	4	4	4	4	4	4	7	0	1	1	1	6	6	1	1	1
304	0	3	3	3	4	4	4	4	4	4	4	7	7	1	1	1	6	6	1	1	1
305	0	3	3	3	4	4	4	4	4	4	4	7	0	1	1	1	6	6	1	1	1
306	0	3	3	3	4	4	4	4	4	4	4	7	0	1	1	1	6	6	1	1	1
307	0	3	3	3	4	4	4	4	4	4	4	7	0	1	1	1	6	6	1	1	1
308	0	3	3	3	4	4	4	4	4	4	4	7	0	1	1	1	6	6	1	1	1
309	0	6	6	7	4	4	4	4	4	4	4	7	0	1	1	1	6	6	1	1	1
310	0	3	3	3	4	4	4	4	4	4	4	7	0	1	1	1	6	6	1	1	1
311	0	6	6	6	4	4	4	4	4	4	4	7	0	1	1	0	7	7	7	1	1
312	0	3	3	3	4	4	4	4	4	4	4	7	0	1	1	0	7	7	7	1	1
313	0	3	3	3	4	4	4	4	4	4	4	7	0	2	0	0	7	7	7	0	2
314	0	3	3	3	4	4	4	4	4	4	4	7	0	1	1	0	7	7	7	1	1
315	0	3	3	3	4	4	4	4	4	4	4	7	0	1	1	0	7	7	7	1	1
316	0	3	3	3	4	4	4	4	4	4	4	7	0	2	0	0	7	7	7	0	2
317	0	3	3	3	4	4	4	4	4	4	4	7	0	2	0	0	7	7	7	0	2
318	0	3	3	3	4	4	4	4	4	4	4	7	0	2	0	0	7	7	7	0	2
319	0	3	3	3	4	4	4	4	4	4	4	7	0	1	1	1	6	6	1	1	1
320	0	3	3	3	4	4	4	4	4	4	4	7	0	1	1	1	6	6	1	1	1
321	0	3	3	3	4	4	4	4	4	4	4	7	0	1	1	1	6	6	1	1	1
322	0	3	3	3	4	4	4	4	4	4	4	7	0	1	1	1	6	6	1	1	1
323	0	6	6	6	4	4	4	4	4	6	6	7	0	1	1	1	6	6	1	1	1
324	0	3	3	3	4	4	4	4	4	4	4	7	0	1	1	1	6	6	1	1	1
325	0	3	3	3	4	4	4	4	4	4	4	7	0	1	1	1	6	6	1	1	1
326	0	3	3	3	4	4	4	4	4	4	4	7	0	1	1	1	6	6	1	1	1
327	0	3	3	3	4	4	4	4	4	4	4	7	0	1	1	1	6	6	1	1	1
328	0	3	3	3	4	4	4	4	4	4	4	7	0	1	1	1	6	6	1	1	1
329	0	3	3	3	4	4	4	4	4	4	4	7	0	1	1	1	6	6	1	1	1
330	0	7	6	6	4	4	4	4	4	4	4	7	0	1	1	1	6	6	1	1	1
331	0	3	3	3	4	4	4	4	4	4	4	7	0	1	1	1	6	6	1	1	1
332	0	3	3	3	4	4	4	4	4	4	4	7	0	1	1	1	6	6	1	1	1
333	0	3	3	3	4	4	4	4	4	4	7	7	0	1	1	1	6	6	1	1	1
334	0	3	3	3	4	4	4	4	4	4	4	7	0	1	1	1	6	6	1	1	1
335	0	3	3	3	4	4	4	4	4	4	4	7	0	1	1	1	6	6	1	1	1
336	0	3	3	3	4	4	4	4	4	4	4	7	0	1	1	1	6	6	1	1	1
337	0	3	3	3	4	4	4	4	4	4	4	7	0	1	1	1	6	6	1	1	1
338	0	3	3	3	4	4	4	4	4	4	4	7	7	1	1	1	6	6	1	1	1
339	0	3	3	3	4	4	4	4	4	4	4	7	0	1	1	1	6	6	1	1	1
340	0	3	3	3	4	4	4	4	4	4	4	7	0	1	1	1	6	6	1	1	1
341	0	3	3	3	4	4	4	4	4	4	4	7	0	1	1	1	6	6	1	1	1
342	0	3	3	3	4	4	4	4	4	4	4	7	7	1	1	1	6	6	1	1	1
343	0	3	3	3	4	4	4	4	4	4	7	7	7	1	1	1	6	6	1	1	1
344	0	3	3	3	4	4	4	4	4	4	4	7	0	1	1	1	6	6	1	1	1
345	0	3	3	3	4	4	4	4	4	4	4	7	7	1	1	1	6	6	1	1	1
346	0	3	3	3	4	4	4	4	4	4	4	7	0	1	1	1	6	6	1	1	1
347	0	3	3	3	4	4	4	4	4	4	4	7	0	1	1	1	6	6	1	1	1
348	0	3	3	3	4	4	4	4	4	4	4	7	0	1	1	1	6	6	1	1	1
349	0	3	3	3	4	4	4	4	4	4	4	7	0	1	1	1	6	6	1	1	1
350	0	3	3	3	4	4	4	4	4	4	4	7	0	1	1	1	6	6	1	1	1
351	0	3	3	3	4	4	4	4	4	4	4	7	0	1	1	1	6	6	1	1	1
352	0	3	3	3	4	4	4	4	6	6	7	7	0	1	1	1	6	6	1	1	1
353	0	3	3	3	4	4	4	4	4	4	4	7	0	1	1	1	6	6	1	1	1
354	0	3	3	3	4	4	4	4	4	4	4	7	0	1	1	1	6	6	1	1	1
355	0	3	3	3	4	4	4	4	4	4	4	7	0	1	1	1	6	6	1	1	1
356	0	3	3	3	4	4	4	4	4	4	4	7	0	1	1	1	6	6	1	1	1
357	0	3	3	3	4	4	4	4	4	4	4	7	0	1	1	1	6	6	1	1	1
358	0	3	3	3	4	4	4	4	4	4	4	7	0	1	1	1	6	6	1	1	1
359	0	3	3	3	4	4	4	4	4	4	4	7	0	1	1	1	6	6	1	1	1
360	0	3	3	3	4	4	4	4	4	4	4	7	0	1	1	1	6	6	1	1	1
361	0	3	3	3	4	4	4	4	4	4	4	7	0	2	0	0	7	7	7	0	2
362	0	3	3	3	4	4	4	4	4	4	4	7	0	1	1	1	6	6	1	1	1
363	0	3	3	3	4	4	4	4	4	4	4	7	7	1	1	1	6	6	1	1	1
364	0	3	3	3	4	4	4	4	4	4	4	7	0	1	1	1	6	6	1	1	1
365	0	3	3	3	4	4	4	4	4	4	4	7	0	1	1	1	6	6	1	1	1
366	0	3	3	3	4	4	4	4	4	4	4	7	0	1	1	0	7	7	7	1	1
367	0	6	6	7	4	4	4	4	4	4	4	7	0	1	1	1	6	6	1	1	1
368	0	3	3	3	4	4	4	4	4	4	4	7	0	1	1	1	6	6	1	1	1
369	0	3	3	3	4	4	4	4	4	4	4	7	0	1	1	1	6	6	1	1	1
370	0	3	3	3	4	4	4	4	4	4	4	7	0	1	1	1	6	6	1	1	1
371	0	3	3	3	4	4	4	4	4	4	4	7	0	1	1	1	6	6	1	1	1
372	0	3	3	3	4	4	4	4	4	4	4	7	0	1	1	1	6	6	1	1	1
373	0	3	3	3	4	4	4	4	4	4	4	7	0	1	1	1	6	6	1	1	1
374	0	3	3	3	4	4	4	4	4	4	4	7	7	1	1	0	7	7	7	1	1
375	0	3	3	3	4	4	4	4	4	4	4	7	7	1	1	1	6	6	1	1	1
376	0	3	3	3	4	4	4	4	4	4	4	7	7	1	1	1	6	6	1	1	1
377	0	3	3	3	4	4	4	4	4	6	6	7	0	1	1	1	6	6	1	1	1
378	0	3	3	3	4	4	4	4	4	4	4	7	0	1	1	1	6	6	1	1	1
379	0	3	3	3	4	4	4	4	4	4	4	7	0	1	1	1	6	6	1	1	1
380	0	3	3	3	4	4	4	4	4	4	4	7	0	1	1	1	6	6	1	1	1
381	0	3	3	3	4	4	4	4	4	4	4	7	0	1	1	1	6	6	1	1	1
382	0	3	3	3	4	4	4	4	4	4	4	7	0	1	1	1	6	6	1	1	1
383	0	3	3	3	4	4	4	4	4	4	4	7	0	1	1	1	6	6	1	1	1
384	0	3	3	3	4	4	4	4	4	4	4	7	0	1	1	1	6	6	1	1	1
385	0	3	3	3	4	4	4	4	4	4	4	7	0	1	1	1	6	6	1	1	1
386	0	3	3	3	4	4	4	4	4	4	4	7	0	1	1	1	6	6	1	1	1
387	0	3	3	3	4	4	4	4	4	4	6	7	7	1	1	1	6	6	1	1	1
388	0	3	3	3	4	4	4	4	4	4	7	7	0	1	1	1	6	6	1	1	1
389	0	3	3	3	4	4	4	4	4	4	4	7	7	1	1	1	6	6	1	1	1
390	0	3	3	3	4	4	4	4	4	4	4	7	0	1	1	1	6	6	1	1	1
391	0	3	3	3	4	4	4	4	4	4	4	7	0	1	1	1	6	6	1	1	1
392	0	3	3	3	4	4	4	4	4	4	4	7	0	1	1	1	6	6	1	1	1
393	0	3	3	3	4	4	4	4	4	4	4	7	0	1	1	1	6	6	1	1	1
394	0	3	3	3	4	4	4	4	4	4	4	7	0	1	1	1	6	6	1	1	1
395	0	3	3	3	4	4	4	4	4	4	4	7	0	1	1	1	6	6	1	1	1
396	0	3	3	3	4	4	4	4	4	4	4	7	0	1	1	1	6	6	1	1	1
397	0	3	3	3	4	4	4	4	4	4	4	7	0	1	1	1	6	6	1	1	1
398	0	3	3	3	4	4	4	4	4	4	4	7	0	1	1	1	6	6	1	1	1
399	0	3	3	3	4	4	4	4	4	4	4	7	7	1	1	1	6	6	1	1	1
400	0	3	3	3	4	4	4	4	4	4	4	7	0	1	1	1	6	6	1	1	1
401	0	6	6	7	4	4	4	4	4	4	4	7	0	1	1	1	6	6	1	1	1
402	0	3	3	3	4	4	4	4	4	4	4	7	0	1	1	1	6	6	1	1	1
403	0	3	3	3	4	4	4	4	4	4	4	7	0	1	1	1	6	6	1	1	1
404	0	3	3	3	6	6	4	4	4	4	4	7	0	1	1	1	6	6	1	1	1
405	0	3	3	3	4	4	4	4	4	4	4	7	0	1	1	1	6	6	1	1	1
406	0	3	3	3	4	4	4	4	4	4	4	7	7	1	1	1	6	6	1	1	1
407	0	3	3	3	4	4	4	4	4	4	4	7	0	1	1	1	6	6	1	1	1
408	0	3	3	3	4	4	4	4	4	4	4	7	0	1	1	1	6	6	1	1	1
409	0	3	3	3	4	4	4	4	4	4	4	7	0	1	1	0	7	7	0	1	1
410	0	3	3	3	4	4	4	4	4	4	4	7	0	1	1	1	6	6	1	1	1
411	0	3	3	3	4	4	4	4	4	4	4	7	0	1	1	1	6	6	1	1	1
412	0	3	3	3	4	4	4	4	4	4	4	7	0	1	1	1	6	6	1	1	1
413	0	3	3	3	4	4	4	4	4	4	4	7	0	1	1	1	6	6	1	1	1
414	0	6	6	7	4	4	4	4	4	4	4	7	0	1	1	1	6	6	1	1	1
415	0	3	3	3	4	4	4	4	4	4	4	7	0	1	1	1	6	6	1	1	1
416	0	3	3	3	4	4	4	4	4	4	4	7	7	1	1	1	6	6	1	1	1
417	0	3	3	3	4	4	4	4	4	4	4	7	0	1	1	1	6	6	1	1	1
418	0	3	3	3	4	4	4	4	4	4	4	7	0	1	1	1	6	6	1	1	1
419	0	3	3	3	4	4	4	4	4	4	4	7	0	1	1	0	7	7	7	1	1
420	0	3	3	3	4	4	4	4	4	4	4	7	0	1	1	1	6	6	1	1	1
421	0	3	3	3	4	4	4	4	4	4	4	7	0	1	1	1	6	6	1	1	1
422	0	3	3	3	4	4	4	4	4	4	4	7	0	1	1	1	6	6	1	1	1
423	0	3	3	3	4	4	4	4	4	4	6	7	0	1	1	1	6	6	1	1	1
424	0	3	3	3	4	4	4	4	4	4	4	7	0	1	1	1	6	6	1	1	1
425	0	3	3	3	4	4	4	4	4	4	4	7	0	1	1	1	6	6	1	1	1
426	0	3	3	3	4	4	4	4	4	4	4	7	0	1	1	1	6	6	1	1	1
427	0	3	3	3	4	4	4	4	4	4	4	7	0	1	1	1	6	6	1	1	1
428	0	3	3	3	4	4	4	4	4	4	4	7	0	1	1	1	6	6	1	1	1
429	0	3	3	3	4	4	4	4	4	4	4	7	0	1	1	1	6	6	1	1	1
430	0	3	3	3	4	4	4	4	4	4	4	7	0	1	1	1	6	6	1	1	1
431	0	3	3	3	4	4	4	4	4	4	4	7	7	1	1	1	6	6	1	1	1
432	0	3	3	3	4	4	4	4	4	4	4	7	0	1	1	1	6	6	1	1	1
433	0	3	3	3	4	4	4	4	4	4	4	7	0	1	1	1	6	6	1	1	1
434	0	3	3	3	4	4	4	4	4	4	4	7	0	1	1	1	6	6	1	1	1
435	0	3	3	3	4	4	4	4	4	4	4	7	0	1	1	1	6	6	1	1	1
436	0	3	3	3	4	4	4	4	4	4	4	7	0	1	1	1	6	6	1	1	1
437	0	3	3	3	4	4	4	4	4	4	4	7	7	1	1	1	6	6	1	1	1
438	0	3	3	3	4	4	4	4	4	4	4	7	7	1	1	0	7	7	7	1	1
439	0	3	3	3	4	4	4	4	4	4	4	7	0	1	1	1	6	6	1	1	1
440	0	3	3	3	4	4	4	4	4	4	4	7	0	1	1	1	6	6	1	1	1
441	0	3	3	3	4	4	4	4	4	4	4	7	0	1	1	0	7	7	7	1	1
442	0	3	3	3	4	4	4	4	4	4	4	7	0	1	1	1	6	6	1	1	1
443	0	3	3	3	4	4	4	4	4	4	4	7	7	1	1	1	6	6	1	1	1
444	0	3	3	3	4	4	4	4	4	4	4	7	0	1	1	1	6	6	1	1	1
445	0	3	3	3	4	4	4	4	4	6	6	7	0	1	1	1	6	6	1	1	1
446	0	3	3	3	4	4	4	4	4	4	4	7	0	1	1	1	6	6	1	1	1
447	0	3	3	3	4	4	4	4	4	4	7	7	0	1	1	1	6	6	1	1	1
448	0	3	3	3	4	4	4	4	4	4	4	7	0	1	1	1	6	6	1	1	1
449	0	6	6	7	4	4	4	4	4	4	4	7	0	1	1	1	6	6	1	1	1
450	0	3	3	3	4	4	4	4	4	4	4	7	0	1	1	1	6	6	1	1	1
451	0	3	3	3	4	4	4	4	4	4	4	7	0	1	1	0	7	7	7	1	1
452	0	3	3	3	4	4	4	4	4	4	4	7	0	1	1	1	6	6	1	1	1
453	0	3	3	3	4	4	4	4	4	4	4	7	0	1	1	1	6	6	1	1	1
454	0	3	3	3	4	4	4	4	4	4	4	7	0	1	1	1	6	6	1	1	1
455	0	3	3	3	4	4	4	4	4	4	4	7	0	1	1	0	7	7	7	1	1
456	0	3	3	3	4	4	4	4	4	4	4	7	0	1	1	1	6	6	1	1	1
457	0	3	3	3	4	4	4	4	4	4	4	7	0	1	1	1	6	6	1	1	1
458	0	3	3	3	4	4	4	4	4	4	4	7	7	1	1	1	6	6	1	1	1
459	0	3	3	3	4	4	4	4	4	4	4	7	0	1	1	1	6	6	1	1	1
460	0	3	3	3	4	4	4	4	4	4	4	7	0	1	1	0	7	7	7	1	1
461	0	3	3	3	4	4	4	4	4	4	4	7	0	1	1	1	6	6	1	1	1
462	0	3	3	3	4	4	4	4	4	4	4	7	0	1	1	1	6	6	1	1	1
463	0	3	3	3	6	6	4	4	4	4	4	7	0	1	1	1	6	6	1	1	1
464	0	3	3	3	4	4	4	4	4	4	4	7	0	1	1	1	6	6	1	1	1
465	0	3	3	3	4	4	4	4	4	4	4	7	0	1	1	1	6	6	1	1	1
466	0	3	3	3	4	4	4	4	4	4	4	7	0	1	1	1	6	6	1	1	1
467	0	3	3	3	4	4	4	4	4	4	4	7	0	1	1	1	6	6	1	1	1
468	0	3	3	3	4	4	4	4	4	4	4	7	0	1	1	1	6	6	1	1	1
469	0	3	3	3	4	4	4	4	4	4	4	7	0	1	1	1	6	6	1	1	1
470	0	3	3	3	4	4	4	4	4	6	6	7	0	1	1	1	6	6	1	1	1
471	0	3	3	3	4	4	4	4	4	4	4	7	0	1	1	1	6	6	1	1	1
472	0	3	3	3	4	4	4	4	4	4	4	7	0	1	1	1	6	6	1	1	1
473	0	3	3	3	4	4	4	4	4	4	6	7	0	1	1	1	6	6	1	1	1
474	0	3	3	3	4	4	4	4	4	4	4	7	7	1	1	1	6	6	1	1	1
475	0	3	3	3	4	4	4	4	4	4	4	7	7	1	1	1	6	6	1	1	1
476	0	3	3	3	4	4	4	4	4	4	4	7	7	1	1	1	6	6	1	1	1
477	0	3	3	3	4	4	4	4	4	6	6	7	0	1	1	1	6	6	1	1	1
478	0	3	3	3	6	6	4	4	4	4	4	7	0	1	1	1	6	6	1	1	1
479	0	3	3	3	4	4	4	4	4	6	6	7	0	1	1	0	7	7	7	1	1
480	0	7	6	6	4	4	4	4	4	4	4	7	0	1	1	1	6	6	1	1	1
481	0	3	3	3	4	4	4	4	4	4	4	7	0	1	1	1	6	6	1	1	1
482	0	3	3	3	4	4	4	4	4	4	4	7	0	1	1	1	6	6	1	1	1
483	0	7	6	6	4	4	4	4	4	4	4	7	0	1	1	1	6	6	1	1	1
484	0	3	3	3	4	4	4	4	4	6	6	7	0	1	1	1	6	6	1	1	1
485	0	3	3	3	4	4	4	4	4	4	4	7	0	1	1	0	7	7	7	1	1
486	0	3	3	3	4	4	4	4	4	4	4	7	0	1	1	1	6	6	1	1	1
487	0	3	3	3	4	4	4	4	4	4	4	7	0	1	1	1	6	6	1	1	1
488	0	3	3	3	4	4	4	4	4	4	4	7	0	1	1	1	6	6	1	1	1
489	0	3	3	3	4	4	4	4	4	4	4	7	0	1	1	0	7	7	7	1	1
490	0	3	3	3	4	4	4	4	4	4	4	7	0	1	1	1	6	6	1	1	1
491	0	3	3	3	4	4	4	4	4	4	4	7	0	1	1	1	6	6	1	1	1
492	0	7	6	6	4	4	4	4	4	4	4	7	0	1	1	1	6	6	1	1	1
493	0	3	3	3	4	4	4	4	4	4	4	7	0	1	1	1	6	6	1	1	1
494	0	3	3	3	4	4	4	4	4	4	4	7	0	1	1	1	6	6	1	1	1
495	0	3	3	3	4	4	4	4	4	4	4	7	0	1	1	1	6	6	1	1	1
496	0	3	3	3	4	4	4	4	4	4	4	7	0	1	1	1	6	6	1	1	1
497	0	3	3	3	4	4	4	4	4	4	4	7	0	1	1	1	6	6	1	1	1
498	0	3	3	3	4	4	4	4	4	4	4	7	0	1	1	1	6	6	1	1	1
499	0	3	3	3	4	4	4	4	4	4	4	7	0	1	1	1	6	6	1	1	1
500	0	3	3	3	4	4	4	4	4	4	4	7	0	1	1	1	6	6	1	1	1
501	0	6	6	7	4	4	4	4	4	4	4	7	0	1	1	0	7	7	7	1	1
502	0	3	3	3	4	4	4	4	4	4	4	7	0	1	1	1	6	6	1	1	1
503	0	3	3	3	4	4	4	4	4	4	4	7	0	1	1	1	6	6	1	1	1
504	0	3	3	3	4	4	4	4	4	4	4	7	0	1	1	1	6	6	1	1	1
505	0	3	3	3	4	4	4	4	4	4	4	7	0	1	1	1	6	6	1	1	1
506	0	3	3	3	4	4	4	4	4	4	4	7	0	1	1	1	6	6	1	1	1
507	0	6	6	7	4	4	4	4	4	4	4	7	0	1	1	1	6	6	1	1	1
508	0	3	3	3	6	6	4	4	4	4	4	7	7	1	1	1	6	6	1	1	1
509	0	3	3	3	6	6	6	4	4	4	4	7	0	1	1	1	6	6	1	1	1
510	0	6	6	6	4	4	4	4	4	4	4	7	0	1	1	1	6	6	1	1	1
511	0	3	3	3	6	6	6	6	6	6	6	7	0	1	1	1	6	6	1	1	1
512	0	3	3	3	6	6	6	4	4	4	4	7	0	1	1	1	6	6	1	1	1
513	0	3	3	3	6	6	4	4	4	4	4	7	7	1	1	1	6	6	1	1	1
514	0	3	3	3	6	6	6	4	4	4	4	7	0	1	1	1	6	6	1	1	1
515	0	3	3	3	6	6	4	4	4	4	4	7	7	0	1	1	6	6	1	1	0
516	0	3	3	3	4	4	4	4	4	4	4	7	7	1	1	1	6	6	1	1	1
517	0	3	3	3	4	4	4	4	4	4	4	7	7	1	1	1	6	6	1	1	1
518	0	7	6	6	4	4	4	4	4	4	4	7	0	1	1	1	6	6	1	1	1
519	0	7	6	6	4	4	4	4	4	4	4	7	0	1	1	1	6	6	1	1	1
520	0	3	3	3	4	4	4	4	4	4	4	7	0	1	1	1	6	6	1	1	1
521	0	3	3	3	4	4	4	4	4	4	4	7	0	1	1	1	6	6	1	1	1
522	0	3	3	3	4	4	4	4	4	4	4	7	7	1	1	1	6	6	1	1	1
523	0	3	3	3	4	4	4	4	4	4	4	7	7	1	1	1	6	6	1	1	1
524	0	3	3	3	4	4	4	4	4	4	4	7	0	1	1	1	6	6	1	1	1
525	0	3	3	3	4	4	4	4	4	4	4	7	0	1	1	1	6	6	1	1	1
526	0	3	3	3	4	4	4	4	4	4	4	7	0	1	1	1	6	6	1	1	1
527	0	3	3	3	4	4	4	4	4	4	4	7	7	1	1	1	6	6	1	1	1
528	0	3	3	3	6	6	6	4	4	4	4	7	0	1	1	1	6	6	1	1	1
529	0	3	3	3	4	4	4	4	4	4	4	7	0	1	1	1	6	6	1	1	1
530	0	3	3	3	4	4	4	4	4	4	4	7	0	1	1	1	6	6	1	1	1
531	0	3	3	3	4	4	4	4	4	4	4	7	0	1	1	1	6	6	1	1	1
532	0	3	3	3	6	6	6	6	6	6	6	0	0	1	1	1	6	6	1	1	1
533	0	3	3	3	6	6	6	4	4	4	4	7	0	1	1	1	6	6	1	1	1
534	0	3	3	3	6	6	6	7	6	6	6	0	0	1	1	1	6	6	1	1	1
535	0	3	3	3	6	6	3	3	3	3	6	0	0	1	1	1	6	6	1	1	1
536	0	3	3	3	6	6	6	4	4	4	4	0	0	1	1	1	6	6	1	1	1
537	0	6	6	6	6	6	4	4	4	4	4	7	0	1	1	1	6	6	1	1	1
538	0	3	3	3	6	6	6	4	4	4	4	0	0	1	1	1	6	6	1	1	1
539	0	3	3	3	4	4	4	4	4	4	4	0	0	1	1	1	6	6	1	1	1
540	0	3	3	3	6	6	6	4	4	4	4	0	0	1	1	1	6	6	1	1	1
541	0	3	3	3	4	4	4	4	4	4	4	7	0	1	1	1	6	6	1	1	1
542	0	3	3	3	4	4	4	4	4	4	4	7	0	1	1	1	6	6	1	1	1
543	0	3	3	3	4	4	4	4	4	4	4	7	0	1	1	1	6	6	1	1	1
544	0	3	3	3	6	6	4	4	4	4	4	7	0	1	1	1	6	6	1	1	1
545	0	3	3	3	6	6	4	4	4	4	4	7	0	1	1	1	6	6	1	1	1
546	0	3	3	3	6	6	4	4	4	4	4	7	0	1	1	1	6	6	1	1	1
547	0	3	3	3	3	6	4	4	4	4	4	7	0	1	1	1	6	6	1	1	1
548	0	3	3	3	4	4	4	4	4	4	4	7	0	1	1	1	6	6	1	1	1
549	0	3	3	3	4	4	4	4	4	4	4	7	0	1	1	1	6	6	1	1	1
550	0	3	3	3	4	4	4	4	4	4	4	7	0	1	1	1	6	6	1	1	1
551	0	3	3	3	4	4	4	4	4	4	4	7	0	1	1	1	6	6	1	1	1
552	0	3	3	3	4	4	4	4	4	4	4	7	0	1	1	1	6	6	1	1	1
553	0	3	3	3	4	4	4	4	4	4	4	0	0	1	1	1	6	6	1	1	1
554	0	3	3	3	4	4	4	4	4	4	4	7	0	1	1	1	6	6	1	1	1
555	0	3	3	3	4	4	4	4	4	4	4	7	7	2	0	0	6	6	7	0	2
556	0	3	3	3	4	4	4	4	4	4	4	7	0	2	0	0	6	6	7	0	2
557	0	7	6	6	4	4	4	4	4	4	4	7	0	1	1	1	6	6	1	1	1
558	0	3	3	3	4	4	4	4	4	4	4	7	0	1	1	1	6	6	1	1	1
559	0	3	3	3	4	4	4	4	4	4	4	0	0	1	1	1	6	6	1	1	1
560	0	6	6	6	4	4	4	4	4	4	7	7	0	1	1	0	7	7	7	1	1
561	0	3	3	3	4	4	4	4	4	4	4	7	0	2	0	0	6	6	7	0	2
562	0	3	3	3	4	4	4	4	4	4	4	7	0	1	1	1	6	6	1	1	1
563	0	3	3	3	4	4	4	4	4	4	4	7	0	1	1	1	6	6	1	1	1
564	0	6	6	6	4	4	4	4	4	4	4	7	0	1	1	1	6	6	1	1	1
565	0	7	6	6	4	4	4	4	4	4	4	7	0	2	0	0	6	6	7	0	2
566	0	3	3	3	4	4	4	4	4	4	4	0	0	1	1	0	7	7	7	1	1
567	0	3	3	3	6	6	6	6	6	6	6	0	0	2	0	0	7	7	7	0	2
568	0	3	3	3	6	6	6	3	3	3	3	0	0	1	1	1	6	6	1	1	1
569	0	3	3	3	6	6	6	3	3	3	7	0	7	1	1	1	6	6	1	1	1
570	0	7	6	6	4	4	4	4	4	4	4	0	0	1	1	1	6	6	1	1	1
571	0	3	3	3	6	6	3	3	3	3	6	0	7	1	1	1	6	6	1	1	1
572	0	3	3	3	6	6	6	3	3	3	6	0	0	1	1	1	6	6	1	1	1
573	0	3	3	3	6	6	3	3	3	6	6	0	0	1	1	1	6	6	1	1	1
574	0	3	3	3	6	6	6	3	3	3	6	0	0	1	1	1	6	6	1	1	1
575	0	3	3	3	6	6	3	3	3	6	6	0	0	1	1	1	6	6	1	1	1
576	0	3	3	3	6	6	6	3	3	3	6	0	0	1	1	1	6	6	1	1	1
577	0	3	3	3	3	3	6	0	3	3	3	0	7	1	1	1	6	6	1	1	1
578	0	3	3	3	7	7	7	0	6	6	6	0	0	1	1	1	6	6	1	1	1
579	0	3	3	3	6	6	6	6	6	6	6	0	0	1	1	1	6	6	1	1	1
580	0	3	3	3	6	6	7	0	6	6	7	0	0	1	1	1	6	6	1	1	1
581	0	3	3	3	6	6	7	7	6	6	6	0	0	1	1	1	6	6	1	1	1
582	0	3	3	3	3	3	7	0	6	6	6	7	7	1	1	1	6	6	1	1	1
583	0	3	3	3	3	3	7	7	6	6	6	0	0	1	1	1	6	6	1	1	1
584	0	3	3	3	6	6	7	7	6	6	6	7	0	1	1	1	6	6	1	1	1
585	0	3	3	3	6	6	7	0	6	6	6	7	0	1	1	1	6	6	1	1	1
586	0	3	3	3	6	6	6	6	6	6	6	0	0	1	1	1	6	6	1	1	1
587	0	3	3	3	7	7	7	7	6	6	6	7	0	1	1	1	6	6	1	1	1
588	0	3	3	3	6	6	6	6	6	6	6	7	0	1	1	1	6	6	1	1	1
589	0	3	3	3	6	6	6	6	6	6	6	7	0	1	1	1	6	6	1	1	1
590	0	7	6	6	7	7	7	7	6	6	6	7	0	1	1	1	6	6	1	1	1
591	0	3	3	3	6	6	7	7	6	6	6	7	0	1	1	1	6	6	1	1	1
592	0	3	3	3	6	6	6	6	6	6	6	7	0	1	1	1	6	6	1	1	1
593	0	3	3	3	6	6	7	7	6	6	6	0	0	1	1	1	6	6	1	1	1
594	0	3	3	3	7	7	7	7	6	6	6	7	0	1	1	1	6	6	1	1	1
595	0	7	6	6	6	6	7	7	6	6	6	7	0	1	1	1	6	6	1	1	1
596	0	3	3	3	6	6	6	6	6	6	6	7	0	1	1	1	6	6	1	1	1
597	0	3	3	3	6	6	6	6	3	3	3	7	0	1	1	1	6	6	1	1	1
598	0	3	3	3	6	6	7	7	6	6	6	7	0	1	1	1	6	6	1	1	1
599	0	3	3	3	6	6	6	6	3	3	3	7	0	1	1	1	6	6	1	1	1
600	0	6	6	7	6	6	7	7	3	3	3	7	0	1	1	1	6	6	1	1	1
601	0	3	3	3	6	6	7	7	6	6	6	7	0	1	1	1	6	6	1	1	1
602	0	3	3	3	7	7	6	6	6	6	6	7	0	1	1	1	6	6	1	1	1
603	0	3	3	3	6	6	6	6	3	3	3	7	0	1	1	1	6	6	1	1	1
604	0	3	3	3	6	6	6	6	6	6	6	7	0	1	1	1	6	6	1	1	1
605	0	3	3	3	3	6	7	0	6	6	6	0	0	1	1	1	6	6	1	1	1
606	0	7	3	3	3	6	7	0	6	6	6	7	0	1	1	1	6	6	1	1	1
607	0	3	3	3	3	6	6	6	6	6	6	7	0	1	1	1	6	6	1	1	1
608	0	6	6	6	6	6	7	7	6	6	6	7	0	1	1	1	6	6	1	1	1
609	0	3	3	3	3	6	7	0	6	6	6	0	0	1	1	1	6	6	1	1	1
610	0	3	3	3	3	6	7	7	0	7	7	7	0	1	1	1	6	6	1	1	1
611	0	6	6	6	6	6	7	7	6	6	7	7	0	1	1	1	6	6	1	1	1
612	0	3	3	3	3	6	7	0	3	3	3	0	0	1	1	1	6	6	1	1	1
613	0	3	3	3	3	6	7	7	3	3	3	7	0	1	1	1	6	6	1	1	1
614	0	3	3	3	3	6	7	0	3	3	3	0	0	1	1	1	6	6	1	1	1
615	0	6	6	6	6	6	7	0	3	3	3	7	0	1	1	1	6	6	1	1	1
616	0	3	3	3	3	6	7	0	3	3	3	7	0	1	1	1	6	6	1	1	1
617	0	7	3	3	3	6	7	0	3	3	3	7	7	1	1	1	6	6	1	1	1
618	0	7	3	3	3	6	7	0	3	3	3	0	0	1	1	1	6	6	1	1	1
619	0	3	3	3	3	6	7	7	3	3	3	7	0	1	1	1	6	6	1	1	1
620	0	6	6	6	6	6	7	7	0	6	6	7	0	1	1	1	6	6	1	1	1
621	0	3	3	3	3	6	7	7	0	0	7	7	7	1	1	1	6	6	1	1	1
622	0	6	6	6	6	6	3	3	3	3	7	7	0	1	1	1	6	6	1	1	1
623	0	7	3	3	3	6	3	3	3	3	6	7	0	1	1	1	6	6	1	1	1
624	0	6	6	4	4	4	4	6	6	6	7	7	0	1	1	1	6	6	1	1	1
625	0	6	6	4	4	4	4	6	6	6	6	7	0	1	1	1	6	6	1	1	1
626	0	6	6	4	4	4	4	4	4	4	4	7	0	1	1	1	6	6	1	1	1
627	0	6	6	6	6	6	6	6	6	6	6	7	0	1	1	1	6	6	1	1	1
628	0	6	6	4	4	4	4	6	6	6	6	7	0	1	1	1	6	6	1	1	1
629	0	6	6	4	4	4	4	6	6	6	6	7	0	1	1	1	6	6	1	1	1
630	0	6	6	4	4	4	4	7	6	6	6	7	0	1	1	1	6	6	1	1	1
631	0	3	3	3	3	6	3	3	3	3	6	7	0	1	1	1	6	6	1	1	1
632	0	6	6	4	4	4	4	4	4	4	4	7	0	1	1	0	7	7	7	1	1
633	0	6	6	4	4	4	4	4	4	4	4	7	7	1	1	1	6	6	1	1	1
634	0	6	6	4	4	4	4	4	4	4	4	7	0	1	1	1	6	6	1	1	1
635	0	6	6	4	4	4	4	4	4	4	4	7	0	1	1	1	6	6	1	1	1
636	0	6	6	4	4	4	4	4	4	4	4	7	0	1	1	1	6	6	1	1	1
637	0	6	6	4	4	4	4	4	4	4	4	7	0	1	1	1	6	6	1	1	1
638	0	7	6	4	4	4	4	4	4	4	4	7	0	1	1	1	6	6	1	1	1
639	0	6	6	4	4	4	4	4	4	4	4	7	0	1	1	1	6	6	1	1	1
640	0	6	6	4	4	4	4	4	4	4	4	7	7	1	1	1	6	6	1	1	1
641	0	6	6	4	4	4	4	4	4	4	4	7	7	1	1	1	6	6	1	1	1
642	0	6	6	4	4	4	4	4	4	4	4	7	0	2	0	0	7	7	7	0	2
643	0	6	6	4	4	4	4	4	4	4	4	7	7	2	0	0	6	6	7	0	2
644	0	6	6	4	4	4	4	3	3	3	6	7	7	2	0	0	7	7	7	0	2
645	0	7	6	4	4	4	4	4	4	4	4	7	0	2	0	0	7	7	7	0	2
646	0	7	7	6	6	6	6	4	4	4	4	7	7	1	1	0	7	7	7	1	1
647	0	6	6	4	4	4	4	3	3	3	6	7	0	2	0	0	7	7	7	0	2
648	0	6	6	4	4	4	4	3	3	3	6	0	0	2	0	0	7	7	7	0	2
649	0	6	6	4	4	4	4	7	6	6	6	7	0	2	0	0	7	7	7	0	2
650	0	7	7	4	4	4	4	3	3	3	3	0	0	1	1	0	7	7	7	1	1
651	0	6	6	4	4	4	4	3	3	3	7	7	7	2	0	0	7	7	7	0	2
652	0	6	6	4	4	4	4	6	6	6	7	7	7	1	1	0	7	7	7	1	1
653	0	6	6	4	4	4	4	6	3	3	3	7	0	2	0	0	7	7	7	0	2
654	0	6	6	4	4	4	4	6	3	3	3	0	0	1	1	0	7	7	7	1	1
655	0	6	6	4	4	4	4	6	6	6	6	0	7	1	1	0	7	7	7	1	1
656	0	6	6	4	4	4	4	3	3	3	6	7	0	1	1	0	7	7	7	1	1
657	0	6	6	4	4	4	4	3	3	3	6	7	7	2	0	0	7	7	7	0	2
658	0	6	6	4	4	4	4	6	6	6	6	0	7	2	0	0	7	7	7	0	2
659	0	6	6	4	4	4	4	3	3	3	7	7	7	2	0	0	7	7	7	0	2
660	0	6	6	4	4	4	4	6	3	3	3	7	7	1	1	0	7	7	7	1	1
661	0	6	6	4	4	4	4	6	6	7	7	7	7	2	0	0	7	7	7	0	2
662	0	7	6	4	4	4	4	6	7	7	7	0	7	1	1	0	7	7	7	1	1
663	0	6	6	4	4	4	4	3	3	3	3	7	7	1	1	0	7	7	7	1	1
664	0	7	6	4	4	4	4	3	3	3	7	7	7	2	0	0	6	6	7	0	2
665	0	6	6	4	4	4	4	3	3	3	7	7	7	1	1	0	7	7	7	1	1
666	0	6	6	4	4	4	4	6	6	6	7	7	7	2	0	0	7	7	7	0	2
667	0	6	6	4	4	4	4	6	6	7	7	7	7	1	1	0	7	7	7	1	1
668	0	6	6	4	4	4	4	3	3	3	7	0	7	1	1	0	7	7	7	1	1
669	0	6	6	4	4	4	4	7	6	6	7	0	0	1	1	0	7	7	7	1	1
670	0	7	7	6	6	6	7	3	3	3	3	7	7	1	1	1	6	6	1	1	1
671	0	6	6	4	4	4	4	6	3	3	3	7	7	1	1	0	7	7	7	1	1
672	0	6	6	4	4	4	4	3	3	3	3	0	0	1	1	0	7	7	7	1	1
673	0	6	6	4	4	4	4	3	3	3	6	7	7	1	1	1	6	6	1	1	1
674	0	6	6	4	4	4	4	7	3	3	3	7	0	2	0	0	7	7	7	0	2
675	0	6	6	4	4	4	4	7	6	6	7	7	7	1	1	0	7	7	7	1	1
676	0	6	3	3	3	6	7	7	3	3	3	7	0	2	0	0	7	7	7	0	2
677	0	6	6	4	4	4	4	3	3	3	6	7	0	1	1	0	7	7	7	1	1
678	0	3	3	3	3	6	7	7	6	6	6	7	0	1	1	0	7	7	7	1	1
679	0	6	6	4	4	4	4	6	3	3	3	7	0	1	1	0	7	7	7	1	1
680	0	6	6	4	4	4	4	6	6	6	6	0	0	1	1	0	7	7	7	1	1
681	0	6	6	4	4	4	4	4	4	4	4	0	7	2	0	0	7	7	7	0	2
682	0	6	6	4	4	4	4	4	4	4	4	7	0	1	1	1	6	6	1	1	1
683	0	6	6	4	4	4	4	3	3	3	6	7	0	1	1	0	7	7	7	1	1
684	0	6	6	4	4	4	4	3	3	3	6	0	0	1	1	0	7	7	7	1	1
685	0	6	6	4	4	4	4	3	3	3	6	7	0	1	1	1	6	6	1	1	1
686	0	6	6	4	4	4	4	4	4	4	4	7	0	1	1	1	6	6	1	1	1
687	0	6	6	4	4	4	4	3	3	3	6	7	7	2	0	0	7	7	7	0	2
688	0	6	6	4	4	4	4	3	3	3	6	7	0	2	0	0	7	7	7	0	2
689	0	7	7	4	4	4	4	3	3	3	6	0	0	1	1	1	6	6	1	1	1
690	0	6	6	4	4	4	4	6	6	6	6	7	0	1	1	0	7	7	7	1	1
691	0	6	6	4	4	4	4	6	6	6	6	7	0	1	1	0	7	7	7	1	1
692	0	6	6	4	4	4	4	6	6	6	6	7	7	2	0	0	6	6	7	0	2
693	0	6	6	4	4	4	4	3	3	3	7	7	7	2	0	0	7	7	7	0	2
694	0	6	6	6	6	6	6	4	4	4	4	7	0	2	0	0	7	7	7	0	2
695	0	6	3	3	3	6	6	6	6	6	6	7	0	2	0	0	6	6	7	0	2
696	0	3	3	3	3	6	6	3	3	3	6	7	0	2	0	0	7	7	7	0	2
697	0	3	3	3	3	6	6	6	6	6	6	7	0	2	0	0	7	7	7	0	2
698	0	6	6	4	4	4	4	4	4	4	4	7	7	2	0	0	7	7	7	0	2
699	0	6	6	4	4	4	4	4	4	4	4	7	7	2	0	0	7	7	7	0	2
700	0	6	6	4	4	4	4	4	4	4	4	0	0	1	1	0	7	7	7	1	1
701	0	6	6	4	4	4	4	4	4	4	4	7	7	2	0	0	7	7	7	0	2
702	0	6	6	4	4	4	4	3	3	3	6	7	7	2	0	0	7	7	7	0	2
703	0	6	6	4	4	4	4	4	4	4	4	0	7	2	0	0	7	7	7	0	2
704	0	6	6	4	4	4	4	4	4	4	4	7	7	2	0	0	7	7	7	0	2
705	0	6	6	4	4	4	4	4	4	4	4	7	7	2	0	0	7	7	7	0	2
706	0	6	6	4	4	4	4	3	3	3	6	7	0	2	0	0	7	7	7	0	2
707	0	6	6	4	4	4	4	3	3	3	6	7	7	2	0	0	7	7	7	0	2
708	0	3	3	3	3	6	4	4	4	4	4	7	7	2	0	0	7	7	7	0	2
709	0	6	6	4	4	4	4	4	4	4	4	7	0	2	0	0	7	7	7	0	2
710	0	6	6	4	4	4	4	4	4	4	4	7	0	2	0	0	7	7	7	0	2
711	0	7	6	4	4	4	4	4	4	4	4	7	0	1	1	0	7	7	7	1	1
712	0	6	6	4	4	4	4	4	4	4	4	7	0	2	0	0	7	7	7	0	2
713	0	6	6	4	4	4	4	4	4	4	4	7	7	2	0	0	7	7	7	0	2
714	0	6	6	4	4	4	4	4	4	4	4	7	0	2	0	0	7	7	7	0	2
715	0	3	3	3	3	6	6	4	4	4	4	7	7	2	0	0	7	7	7	0	2
716	0	3	3	3	3	6	7	4	4	4	4	7	0	2	0	0	7	7	7	0	2
717	0	7	6	4	4	4	4	6	6	6	6	0	0	2	0	0	7	7	7	0	2
718	0	6	6	4	4	4	4	4	4	4	4	7	7	2	0	0	7	7	7	0	2
719	0	6	6	4	4	4	4	4	4	4	4	7	7	2	0	0	7	7	7	0	2
720	0	3	3	3	6	6	6	3	3	3	7	7	7	2	0	0	7	7	7	0	2
721	0	6	6	4	4	4	4	4	4	4	4	7	7	2	0	0	7	7	7	0	2
722	0	6	6	3	3	3	6	4	4	4	4	7	7	2	0	0	7	7	7	0	2
723	0	6	6	4	4	4	4	4	4	4	4	7	7	2	0	0	7	7	7	0	2
724	0	6	6	6	6	6	6	4	4	4	4	0	7	2	0	0	7	7	7	0	2
725	0	6	6	4	4	4	4	3	3	3	6	7	7	2	0	0	7	7	7	0	2
726	0	6	6	4	4	4	4	4	4	4	4	7	7	2	0	0	7	7	7	0	2
727	0	6	6	4	4	4	4	4	4	4	4	7	7	2	0	0	7	7	7	0	2
728	0	6	6	4	4	4	4	4	4	4	4	7	7	2	0	0	7	7	7	0	2
729	0	6	6	4	4	4	4	4	4	4	4	7	7	2	0	0	7	7	7	0	2
730	0	6	6	4	4	4	4	4	4	4	4	7	7	2	0	0	7	7	7	0	2
731	0	6	6	6	4	4	4	4	4	4	4	7	7	2	0	0	7	7	7	0	2
732	0	3	3	3	3	3	6	4	4	4	4	7	7	2	0	0	7	7	7	0	2
733	0	6	6	4	4	4	4	6	6	6	6	7	7	2	0	0	7	7	7	0	2
734	0	6	6	4	4	4	4	6	6	6	6	7	0	2	0	0	7	7	7	0	2
735	0	6	6	4	4	4	4	6	6	6	6	7	0	2	0	0	7	7	7	0	2
736	0	6	6	4	4	4	4	4	4	4	4	7	7	2	0	0	7	7	7	0	2
737	0	6	6	4	4	4	4	3	3	3	6	0	0	2	0	0	7	7	7	0	2
738	0	6	6	4	4	4	4	3	3	3	3	0	0	2	0	0	7	7	7	0	2
739	0	6	6	4	4	4	4	6	6	6	6	7	7	2	0	0	7	7	7	0	2
740	0	6	6	4	4	4	4	6	6	6	6	0	7	0	0	0	7	7	7	0	0
741	0	7	7	4	4	4	4	4	4	4	4	7	7	2	0	0	7	7	7	0	2
742	0	6	6	4	4	4	4	4	4	4	4	7	7	2	0	0	7	7	7	0	2
743	0	6	6	4	4	4	4	4	4	4	4	0	7	2	0	0	7	7	7	0	2
744	0	6	6	4	4	4	4	3	3	3	6	7	7	2	0	0	7	7	7	0	2
745	0	6	6	4	4	4	4	4	4	4	4	7	0	1	1	0	7	7	7	1	1
746	0	6	6	4	4	4	4	4	4	4	4	7	0	2	0	0	7	7	7	0	2
747	0	6	6	4	4	4	4	4	4	4	4	7	0	2	0	0	7	7	7	0	2
748	0	6	6	4	4	4	4	6	6	6	7	7	0	2	0	0	7	7	7	0	2
749	0	6	6	4	4	4	4	4	4	4	4	7	0	2	0	0	7	7	7	0	2
750	0	6	6	4	4	4	4	4	4	4	4	7	0	2	0	0	7	7	7	0	2
751	0	6	6	4	4	4	4	4	4	4	4	7	0	2	0	0	7	7	7	0	2
752	0	7	3	3	3	6	4	4	4	4	4	7	7	2	7	0	7	7	7	0	2
753	0	6	6	4	4	4	4	4	4	4	4	7	7	2	0	0	7	7	7	0	2
754	0	4	4	4	4	4	4	4	4	4	4	7	7	2	0	0	7	7	7	0	2
755	0	7	3	3	3	6	6	4	4	4	4	7	0	1	1	1	6	6	1	1	1
756	0	6	6	4	4	4	4	4	4	4	4	7	0	2	0	0	7	7	7	0	2
757	0	6	6	4	4	4	4	4	4	4	4	7	0	1	1	0	7	7	7	1	1
758	0	6	6	4	4	4	4	4	4	4	4	7	0	1	1	0	7	7	7	1	1
759	0	6	6	4	4	4	4	6	6	6	6	7	0	1	1	0	7	7	7	1	1
760	0	6	6	4	4	4	4	6	6	6	6	7	0	2	0	0	7	7	7	0	2
761	0	6	6	4	4	4	4	4	4	4	4	7	0	1	1	1	6	6	1	1	1
762	0	6	6	6	6	6	6	4	4	4	4	7	0	1	1	1	6	6	1	1	1
763	0	6	6	4	4	4	4	4	4	4	4	7	0	1	1	1	6	6	1	1	1
764	0	6	6	4	4	4	4	4	4	4	4	7	0	1	1	1	6	6	1	1	1
765	0	6	6	4	4	4	4	4	4	4	4	7	0	1	1	1	6	6	1	1	1
766	0	6	6	4	4	4	4	4	4	4	4	7	0	1	1	1	6	6	1	1	1
767	0	6	6	4	4	4	4	4	4	4	4	7	0	1	1	0	7	7	7	1	1
768	0	6	6	4	4	4	4	4	4	4	4	7	0	1	1	1	6	6	1	1	1
769	0	6	6	4	4	4	4	4	4	4	4	7	0	1	1	1	6	6	1	1	1
770	0	6	6	4	4	4	4	4	4	4	4	7	0	1	1	1	6	6	1	1	1
771	0	6	6	4	4	4	4	4	4	4	7	7	0	1	1	1	6	6	1	1	1
772	0	6	3	3	3	6	4	4	4	4	4	7	0	1	1	1	6	6	1	1	1
773	0	6	6	4	4	4	4	4	4	4	4	7	0	1	1	1	6	6	1	1	1
774	0	3	3	3	3	6	4	4	4	4	4	7	0	1	1	1	6	6	1	1	1
775	0	3	3	3	3	6	6	6	6	6	6	7	0	1	1	1	6	6	1	1	1
776	0	6	6	4	4	4	4	4	4	4	4	7	7	2	0	0	6	6	7	0	2
777	0	3	3	3	3	6	6	4	4	4	4	7	0	2	0	0	6	6	7	0	2
778	0	7	6	4	4	4	4	4	4	4	4	7	0	2	0	0	7	7	7	0	2
779	0	7	6	4	4	4	4	4	4	4	4	7	0	1	1	1	6	6	1	1	1
780	0	6	6	4	4	4	4	6	6	6	6	7	0	1	1	1	6	6	1	1	1
781	0	6	6	4	4	4	4	4	4	4	4	7	0	1	1	1	6	6	1	1	1
782	0	6	6	4	4	4	4	4	4	4	4	7	0	1	1	1	6	6	1	1	1
783	0	6	6	4	4	4	4	4	4	4	4	7	0	1	1	0	7	7	7	1	1
784	0	6	6	4	4	4	4	4	4	4	4	7	0	1	1	0	7	7	7	1	1
785	0	6	6	4	4	4	4	4	4	4	4	7	0	1	1	1	6	6	1	1	1
786	0	6	6	4	4	4	4	4	4	4	4	7	0	1	1	1	6	6	1	1	1
787	0	3	3	3	3	6	4	4	4	4	4	7	0	1	1	1	6	6	1	1	1
788	0	7	6	4	4	4	4	6	6	6	6	7	0	1	1	1	6	6	1	1	1
789	0	6	6	4	4	4	4	6	6	6	6	7	0	1	1	1	6	6	1	1	1
790	0	7	6	4	4	4	4	4	4	4	4	7	0	1	1	1	6	6	1	1	1
791	0	4	4	4	4	4	6	3	3	3	6	7	0	1	1	1	6	6	1	1	1
792	0	3	3	3	3	6	4	4	4	4	4	7	0	1	1	1	6	6	1	1	1
793	0	6	6	4	4	4	4	4	4	4	4	7	0	1	1	1	6	6	1	1	1
794	0	6	6	4	4	4	4	4	4	4	4	7	0	1	1	1	6	6	1	1	1
795	0	7	3	3	3	6	6	4	4	4	4	7	0	1	1	1	6	6	1	1	1
796	0	6	6	4	4	4	4	4	4	4	4	7	0	1	1	0	7	7	7	1	1
797	0	3	3	3	3	6	3	3	3	3	6	7	0	1	1	1	6	6	1	1	1
798	0	7	6	4	4	4	4	6	6	6	6	7	0	1	1	1	6	6	1	1	1
799	0	6	6	4	4	4	4	6	3	3	3	7	0	1	1	1	6	6	1	1	1
800	0	6	6	4	4	4	4	6	6	6	6	7	0	1	1	0	7	7	7	1	1
801	0	6	6	4	4	4	4	6	6	6	7	7	0	1	1	1	6	6	1	1	1
802	0	6	6	4	4	4	4	6	6	6	6	7	0	1	1	1	6	6	1	1	1
803	0	6	6	4	4	4	4	6	7	7	7	7	0	1	1	1	6	6	1	1	1
804	0	3	3	3	3	6	6	3	3	3	6	7	7	1	1	1	6	6	1	1	1
805	0	6	6	4	4	4	4	4	4	4	4	0	0	1	1	1	6	6	1	1	1
806	0	6	6	4	4	4	4	4	4	4	4	7	0	1	1	1	6	6	1	1	1
807	0	6	6	4	4	4	4	4	4	4	4	0	7	1	1	1	6	6	1	1	1
808	0	6	6	4	4	4	4	6	6	6	6	7	0	1	1	1	6	6	1	1	1
809	0	6	6	4	4	4	4	3	3	3	6	0	0	1	1	1	6	6	1	1	1
810	0	6	6	4	4	4	4	6	6	6	6	0	0	1	1	1	6	6	1	1	1
811	0	6	6	4	4	4	4	4	4	4	4	0	0	1	1	1	6	6	1	1	1
812	0	6	6	4	4	4	4	6	3	3	3	7	0	1	1	1	6	6	1	1	1
813	0	6	6	4	4	4	4	6	6	6	6	0	0	1	1	0	7	7	7	1	1
814	0	6	6	4	4	4	4	6	6	6	6	7	0	1	1	1	6	6	1	1	1
815	0	6	6	4	4	4	4	6	6	6	6	0	0	1	1	1	6	6	1	1	1
816	0	7	6	4	4	4	4	6	3	3	3	7	7	1	1	0	7	7	7	1	1
817	0	6	6	4	4	4	4	4	4	4	4	7	0	1	1	1	6	6	1	1	1
818	0	6	6	4	4	4	4	3	3	3	7	0	0	1	1	1	6	6	1	1	1
819	0	7	7	4	4	4	4	6	6	7	7	7	0	1	1	1	6	6	1	1	1
820	0	6	6	4	4	4	4	3	3	3	3	7	7	1	1	1	6	6	1	1	1
821	0	7	6	4	4	4	4	7	3	3	3	7	0	1	1	1	6	6	1	1	1
822	0	3	3	3	3	6	6	4	4	4	4	7	0	1	1	0	7	7	7	1	1
823	0	3	3	3	3	6	6	7	7	6	6	7	0	1	1	1	6	6	1	1	1
824	0	6	6	4	4	4	4	6	6	6	6	0	0	1	1	1	6	6	1	1	1
825	0	6	6	4	4	4	4	3	3	3	6	0	0	1	1	0	7	7	7	1	1
826	0	6	6	4	4	4	4	7	6	6	6	0	0	1	1	1	6	6	1	1	1
827	0	6	6	4	4	4	4	6	6	6	6	7	0	1	1	1	6	6	1	1	1
828	0	6	6	4	4	4	4	3	3	3	6	7	0	1	1	1	6	6	1	1	1
829	0	6	6	4	4	4	4	6	6	6	6	7	0	1	1	0	7	7	7	1	1
830	0	6	6	4	4	4	4	4	4	4	4	7	0	1	1	0	7	7	0	1	1
831	0	6	6	6	6	6	4	4	4	4	4	7	0	1	1	1	6	6	1	1	1
832	0	6	6	4	4	4	4	4	4	4	4	7	0	1	1	1	6	6	1	1	1
833	0	6	6	4	4	4	4	4	4	4	4	7	0	1	1	1	6	6	1	1	1
834	0	6	6	4	4	4	4	4	4	4	4	7	0	1	1	1	6	6	1	1	1
835	0	6	6	4	4	4	4	4	4	4	4	7	0	1	1	1	6	6	1	1	1
836	0	6	6	4	4	4	4	6	6	6	6	7	0	1	1	1	6	6	1	1	1
837	0	6	6	4	4	4	4	4	4	4	4	7	0	1	1	1	6	6	1	1	1
838	0	6	6	4	4	4	4	4	4	4	4	7	0	1	1	1	6	6	1	1	1
839	0	6	6	4	4	4	4	3	3	3	3	7	0	1	1	1	6	6	1	1	1
840	0	6	6	4	4	4	4	4	4	4	4	7	0	1	1	1	6	6	1	1	1
841	0	6	6	4	4	4	4	6	6	6	6	7	0	1	1	0	7	7	7	1	1
842	0	6	6	4	4	4	4	3	3	3	6	7	7	1	1	1	6	6	1	1	1
843	0	7	6	4	4	4	4	6	6	6	6	7	0	1	1	1	6	6	1	1	1
844	0	7	6	4	4	4	4	3	3	3	6	7	0	1	1	1	6	6	1	1	1
845	0	6	6	4	4	4	4	3	3	3	3	7	0	1	1	0	7	7	7	1	1
846	0	6	6	4	4	4	4	6	6	6	6	7	0	1	1	1	6	6	1	1	1
847	0	6	6	4	4	4	4	3	3	3	7	7	0	1	1	1	6	6	1	1	1
848	0	6	6	4	4	4	4	4	4	4	4	7	0	1	1	1	6	6	1	1	1
849	0	3	3	3	3	6	4	4	4	4	4	7	0	1	1	0	7	7	7	1	1
850	0	6	6	4	4	4	4	4	4	4	4	7	7	1	1	0	7	7	7	1	1
851	0	6	6	4	4	4	4	4	4	4	4	7	0	2	0	0	7	7	7	0	2
852	0	6	6	4	4	4	4	4	4	4	4	7	0	1	1	1	6	6	1	1	1
853	0	6	6	4	4	4	4	4	4	4	4	7	0	2	0	0	7	7	7	0	2
854	0	4	4	4	4	4	4	6	3	3	3	0	0	1	1	0	7	7	7	1	1
855	0	6	6	4	4	4	4	4	4	4	4	7	0	1	1	1	6	6	1	1	1
856	0	6	6	4	4	4	4	4	4	4	4	0	0	1	1	1	6	6	1	1	1
857	0	6	6	4	4	4	4	6	6	6	7	0	7	2	0	0	7	7	7	0	2
858	0	6	6	4	4	4	4	4	4	4	4	0	0	2	0	0	7	7	7	0	2
859	0	7	6	4	4	4	4	4	4	4	4	0	0	1	1	1	6	6	1	1	1
860	0	7	6	4	4	4	4	6	6	6	6	0	0	1	1	0	7	7	7	1	1
861	0	7	7	4	4	4	4	4	4	4	4	7	7	2	0	0	7	7	7	0	2
862	0	6	6	4	4	4	4	3	3	3	6	7	7	2	0	0	7	7	7	0	2
863	0	6	6	4	4	4	4	4	4	4	4	7	7	2	0	0	6	6	7	0	2
864	0	6	6	4	4	4	4	4	4	4	4	0	7	1	1	1	6	6	1	1	1
865	0	6	6	4	4	4	4	4	4	4	4	7	7	1	1	1	6	6	1	1	1
866	0	7	6	4	4	4	4	6	6	6	6	0	7	1	1	1	6	6	1	1	1
867	0	6	6	4	4	4	4	3	3	3	6	0	0	1	1	1	6	6	1	1	1
868	0	6	6	4	4	4	4	4	4	4	4	0	0	1	1	1	6	6	1	1	1
869	0	6	6	4	4	4	4	4	4	4	4	7	7	1	1	1	6	6	1	1	1
870	0	3	3	3	3	6	6	3	3	3	3	0	0	1	1	1	6	6	1	1	1
871	0	7	3	3	3	6	7	0	6	6	6	0	7	1	1	1	6	6	1	1	1
872	0	6	6	4	4	4	4	0	6	6	6	0	0	1	1	1	6	6	1	1	1
873	0	6	6	4	4	4	4	0	6	6	6	0	0	1	1	1	6	6	1	1	1
874	0	6	6	4	4	4	4	6	6	6	6	0	0	1	1	1	6	6	1	1	1
875	0	7	6	4	4	4	4	6	6	6	6	0	0	1	1	1	6	6	1	1	1
876	0	7	6	4	4	4	4	0	6	6	6	0	7	1	1	1	6	6	1	1	1
877	0	7	6	4	4	4	4	0	6	6	6	0	7	1	1	1	6	6	1	1	1
878	0	7	7	4	4	4	4	3	3	3	7	7	7	1	1	1	6	6	1	1	1
879	0	7	6	4	4	4	4	3	3	3	3	0	7	1	1	1	6	6	1	1	1
880	0	6	6	4	4	4	4	6	6	6	6	0	0	1	1	1	6	6	1	1	1
881	0	6	6	4	4	4	4	0	6	6	7	7	7	1	1	1	6	6	1	1	1
882	0	7	7	4	4	4	4	6	3	3	3	0	7	1	1	1	6	6	1	1	1
883	0	7	3	3	3	6	6	3	3	3	7	0	7	1	1	1	6	6	1	1	1
884	0	6	6	4	4	4	4	3	3	3	7	0	7	1	1	1	6	6	1	1	1
885	0	3	3	3	3	6	3	3	3	3	3	0	0	1	1	1	6	6	1	1	1
886	0	6	6	4	4	4	4	6	6	6	6	0	0	1	1	1	6	6	1	1	1
887	0	6	6	4	4	4	4	6	6	6	6	7	0	1	1	1	6	6	1	1	1
888	0	7	3	3	3	6	6	6	6	6	6	0	0	1	1	1	6	6	1	1	1
889	0	6	6	4	4	4	4	6	6	6	6	0	7	1	1	0	7	7	7	1	1
890	0	7	3	3	3	6	7	0	6	6	6	0	0	1	1	1	6	6	1	1	1
891	0	6	6	4	4	4	4	6	6	6	6	0	0	1	1	1	6	6	1	1	1
892	0	7	6	4	4	4	4	4	4	4	4	0	0	1	1	0	7	7	7	1	1
893	0	6	6	4	4	4	4	6	6	6	6	0	0	1	1	1	6	6	1	1	1
894	0	7	6	4	4	4	4	3	3	3	6	0	0	1	1	1	6	6	1	1	1
895	0	7	7	4	4	4	4	6	6	6	6	0	7	1	1	0	7	7	7	1	1
896	0	6	6	4	4	4	4	6	6	6	6	0	0	1	1	1	6	6	1	1	1
897	0	6	6	4	4	4	4	6	6	6	6	0	7	1	1	1	6	6	1	1	1
898	0	6	6	4	4	4	4	6	6	6	6	0	0	1	1	1	6	6	1	1	1
899	0	6	6	4	4	4	4	4	4	4	4	7	7	1	1	0	7	7	0	1	1
900	0	6	6	4	4	4	4	4	4	4	4	0	0	1	1	1	6	6	1	1	1
901	0	6	6	4	4	4	4	4	4	4	4	0	7	1	1	0	7	7	0	1	1
902	0	6	6	4	4	4	4	6	6	6	6	0	7	1	1	1	6	6	1	1	1
903	0	6	6	4	4	4	4	6	6	7	7	7	7	1	1	1	6	6	1	1	1
904	0	6	6	4	4	4	4	6	6	6	6	0	7	1	1	1	6	6	1	1	1
905	0	7	6	4	4	4	4	4	4	4	4	7	7	1	1	1	6	6	1	1	1
906	0	6	6	4	4	4	4	4	4	4	4	7	7	2	0	0	7	7	7	0	2
907	0	7	7	6	6	6	6	6	6	6	6	7	7	1	1	1	6	6	1	1	1
908	0	7	7	4	4	4	4	4	4	4	4	0	7	1	1	1	6	6	1	1	1
909	0	6	6	4	4	4	4	4	4	4	4	0	7	1	1	0	7	7	7	1	1
910	0	7	6	4	4	4	4	4	4	4	4	0	7	1	1	1	6	6	1	1	1
911	0	6	6	4	4	4	4	4	4	4	6	7	7	1	1	0	7	7	7	1	1
912	0	7	6	4	4	4	4	4	4	4	4	0	7	1	1	1	6	6	1	1	1
913	0	6	6	4	4	4	4	4	4	4	4	0	7	1	1	1	6	6	1	1	1
914	0	6	6	4	4	4	4	4	4	4	4	7	7	2	0	0	6	6	7	0	2
915	0	6	6	4	4	4	4	4	4	4	4	0	7	1	1	1	6	6	1	1	1
916	0	6	6	4	4	4	4	6	6	6	6	0	7	2	0	0	6	6	7	0	2
917	0	6	6	4	4	4	4	4	4	4	4	7	7	1	1	0	7	7	7	1	1
918	0	7	7	4	4	4	4	4	4	4	4	7	7	1	1	1	6	6	1	1	1
919	0	6	6	4	4	4	4	4	4	4	4	7	7	0	0	2	6	6	2	0	0
920	0	6	3	3	3	3	6	4	4	4	4	0	7	2	0	0	7	7	7	0	2
921	0	3	3	3	3	3	6	4	4	4	4	0	7	1	1	1	6	6	1	1	1
922	0	7	6	4	4	4	4	4	4	4	4	7	7	2	0	0	7	7	0	0	2
923	0	7	6	4	4	4	4	4	4	4	4	0	7	2	0	0	7	7	7	0	2
924	0	7	6	4	4	4	4	4	4	4	4	0	7	1	1	1	6	6	1	1	1
925	0	6	6	4	4	4	4	4	4	4	4	7	7	1	1	1	6	6	1	1	1
926	0	6	6	4	4	4	4	4	4	4	4	0	0	2	0	0	7	7	7	0	2
927	0	6	6	4	4	4	4	4	4	4	4	0	7	1	1	1	6	6	1	1	1
928	0	6	6	4	4	4	4	6	6	6	6	0	0	1	1	1	6	6	1	1	1
929	0	6	6	4	4	4	4	6	6	6	6	7	7	1	1	1	6	6	1	1	1
930	0	6	6	4	4	4	4	4	4	4	4	7	7	2	0	0	6	6	7	0	2
931	0	6	6	4	4	4	4	6	6	6	6	7	0	1	1	0	7	7	7	1	1
932	0	7	7	4	4	4	4	4	4	4	4	7	7	1	1	0	7	7	7	1	1
933	0	7	7	4	4	4	4	4	4	4	4	7	7	2	0	0	7	7	7	0	2
934	0	7	6	4	4	4	4	4	4	4	4	7	7	1	1	1	6	6	1	1	1
935	0	7	6	4	4	4	4	4	4	4	4	0	7	2	0	0	7	7	7	0	2
936	0	6	6	4	4	4	4	4	4	4	4	7	7	1	1	0	7	7	7	1	1
937	0	6	6	4	4	4	4	6	6	6	6	0	0	2	0	0	7	7	7	0	2
938	0	6	6	4	4	4	4	4	4	4	4	7	0	1	1	0	7	7	7	1	1
939	0	6	6	4	4	4	4	6	6	6	6	7	7	2	0	0	7	7	7	0	2
940	0	6	6	4	4	4	4	4	4	4	4	0	7	2	0	0	7	7	7	0	2
941	0	7	6	4	4	4	4	4	4	4	4	0	0	2	0	0	7	7	7	0	2
942	0	6	6	4	4	4	4	4	4	4	4	0	7	1	1	0	7	7	7	1	1
943	0	6	6	4	4	4	4	4	4	4	4	7	0	2	0	0	7	7	7	0	2
944	0	6	6	4	4	4	4	4	4	4	4	0	7	1	1	0	7	7	7	1	1
945	0	6	6	4	4	4	4	6	6	6	6	7	0	2	0	0	7	7	7	0	2
946	0	7	6	4	4	4	4	6	6	6	6	7	7	2	0	0	7	7	7	0	2
947	0	6	6	4	4	4	4	3	3	3	6	7	7	1	1	0	7	7	7	1	1
948	0	6	6	4	4	4	4	4	4	4	4	7	7	1	1	1	6	6	1	1	1
949	0	7	6	4	4	4	4	6	6	6	6	0	7	1	1	1	6	6	1	1	1
950	0	7	7	6	6	6	6	4	4	4	4	0	7	1	1	0	7	7	7	1	1
951	0	6	6	4	4	4	4	4	4	4	4	0	0	1	1	1	6	6	1	1	1
952	0	6	6	4	4	4	4	4	4	4	4	0	7	1	1	1	6	6	1	1	1
953	0	7	6	4	4	4	4	4	4	4	4	0	7	1	1	1	6	6	1	1	1
954	0	6	6	4	4	4	4	3	3	3	6	0	0	1	1	1	6	6	1	1	1
955	0	6	6	4	4	4	4	4	4	4	4	0	7	1	1	1	6	6	1	1	1
956	0	6	6	4	4	4	4	3	3	3	6	0	7	1	1	1	6	6	1	1	1
957	0	7	6	4	4	4	4	7	6	6	6	0	7	1	1	1	6	6	1	1	1
958	0	6	6	4	4	4	4	4	4	4	4	0	7	1	1	1	6	6	1	1	1
959	0	6	6	4	4	4	4	4	4	4	4	0	7	1	1	1	6	6	1	1	1
960	0	6	6	4	4	4	4	4	4	4	4	0	7	1	1	1	6	6	1	1	1
961	0	6	6	4	4	4	4	4	4	4	4	0	7	1	1	1	6	6	1	1	1
962	0	7	6	4	4	4	4	4	4	4	4	0	7	1	1	1	6	6	1	1	1
963	0	6	6	4	4	4	4	6	6	6	6	0	0	1	1	1	6	6	1	1	1
964	0	6	6	4	4	4	4	7	6	6	6	0	0	1	1	1	6	6	1	1	1
965	0	6	6	4	4	4	4	3	3	3	6	0	7	1	1	1	6	6	1	1	1
966	0	6	6	4	4	4	4	6	6	6	6	0	0	1	1	1	6	6	1	1	1
967	0	6	6	4	4	4	4	4	4	4	4	0	7	1	1	1	6	6	1	1	1
968	0	6	6	4	4	4	4	3	3	3	6	0	0	1	1	1	6	6	1	1	1
969	0	6	6	4	4	4	4	4	4	4	4	0	7	1	1	0	7	7	0	1	1
970	0	6	6	4	4	4	4	4	4	4	4	0	7	1	1	1	6	6	1	1	1
971	0	6	6	4	4	4	4	3	3	3	6	0	0	1	1	0	7	7	0	1	1
972	0	6	6	3	3	3	6	4	4	4	4	0	7	1	1	1	6	6	1	1	1
973	0	6	6	4	4	4	4	4	4	4	4	0	7	1	1	1	6	6	1	1	1
974	0	6	6	4	4	4	4	4	4	4	4	0	7	1	1	1	6	6	1	1	1
975	0	7	6	4	4	4	4	4	4	4	4	0	7	1	1	1	6	6	1	1	1
976	0	7	7	4	4	4	4	6	6	6	6	0	0	1	1	1	6	6	1	1	1
977	0	7	6	4	4	4	4	4	4	4	4	0	7	1	1	0	7	7	0	1	1
978	0	6	6	4	4	4	4	4	4	4	4	0	7	1	1	1	6	6	1	1	1
979	0	6	6	4	4	4	4	4	4	4	4	0	0	1	1	1	6	6	1	1	1
980	0	6	6	4	4	4	4	6	3	3	3	0	7	1	1	1	6	6	1	1	1
981	0	7	6	4	4	4	4	3	3	3	6	0	7	1	1	1	6	6	1	1	1
982	0	6	6	4	4	4	4	4	4	4	4	0	7	1	1	1	6	6	1	1	1
983	0	7	6	4	4	4	4	3	3	3	3	0	0	1	1	1	6	6	1	1	1
984	0	7	6	4	4	4	4	4	4	4	4	0	7	1	1	1	6	6	1	1	1
985	0	6	6	4	4	4	4	3	3	3	6	0	7	1	1	1	6	6	1	1	1
986	0	6	6	4	4	4	4	4	4	4	4	0	0	1	1	1	6	6	1	1	1
987	0	7	6	4	4	4	4	3	3	3	3	0	7	1	1	1	6	6	1	1	1
988	0	6	6	4	4	4	4	6	3	3	3	0	7	1	1	1	6	6	1	1	1
989	0	6	6	4	4	4	4	3	3	3	6	0	0	1	1	1	6	6	1	1	1
990	0	7	6	4	4	4	4	6	3	3	3	0	7	1	1	1	6	6	1	1	1
991	0	7	7	4	4	4	4	3	3	3	6	0	7	1	1	1	6	6	1	1	1
992	0	7	6	4	4	4	4	4	4	4	4	0	0	1	1	1	6	6	1	1	1
993	0	7	6	4	4	4	4	3	3	3	3	0	7	1	1	1	6	6	1	1	1
994	0	6	6	4	4	4	4	4	4	4	4	0	7	1	1	1	6	6	1	1	1
995	0	6	6	4	4	4	4	4	4	4	4	0	7	1	1	1	6	6	1	1	1
996	0	6	6	4	4	4	4	4	4	4	4	0	0	1	1	1	6	6	1	1	1
997	0	6	6	4	4	4	4	4	4	4	4	0	7	1	1	1	6	6	1	1	1
998	0	7	6	4	4	4	4	6	6	6	6	0	7	1	1	1	6	6	1	1	1
999	0	7	6	4	4	4	4	3	3	3	3	0	7	1	1	1	6	6	1	1	1
