# Supplementary material for: Structure of the stress-related LHCSR1 complex determined by an integrated computational strategy
Source: Commun Biol. 2022 Feb 17;5:145. doi: 10.1038/s42003-022-03083-8 (PMC8854571; doi:10.1038/s42003-022-03083-8)
Supplement: Supplementary file 10 — Supplementary Data 7 [file 42003_2022_3083_MOESM10_ESM.zip › MD2_sstype_E.csv]

Time (ns)	Ser 120	Leu 121	Phe 122	Tyr 123	Asn 124	Phe 125	Asp 126	Gly 127	Gln 128	Ile 129	Ser 130	Gly 131	Pro 132	Ala 133	Ile 134	Tyr 135	Hie 136	Phe 137	Gln 138	Gln 139	Val 140
0	0	6	6	6	6	6	3	3	3	3	6	7	0	1	1	1	6	6	1	1	1
1	0	6	6	6	7	7	6	6	6	7	7	7	0	1	1	1	6	6	1	1	1
2	0	6	6	6	7	7	6	6	0	7	7	7	0	1	1	1	6	6	1	1	1
3	0	7	6	6	6	6	6	6	7	7	7	7	0	1	1	1	6	6	1	1	1
4	0	7	6	6	6	6	3	3	3	7	7	7	0	1	1	1	6	6	1	1	1
5	0	6	6	6	6	6	3	3	3	7	7	7	0	1	1	1	6	6	1	1	1
6	0	6	6	6	6	6	3	3	3	7	7	7	0	1	1	1	6	6	1	1	1
7	0	4	4	4	4	6	4	4	4	4	4	7	0	1	1	1	6	6	1	1	1
8	0	4	4	4	4	6	6	6	7	7	7	7	0	1	1	1	6	6	1	1	1
9	0	6	6	6	6	6	3	3	3	7	7	7	0	1	1	1	6	6	1	1	1
10	0	6	6	6	7	7	3	3	3	3	6	7	0	1	1	1	6	6	1	1	1
11	0	3	3	3	7	7	3	3	3	7	7	7	0	1	1	1	6	6	1	1	1
12	0	6	6	6	7	7	3	3	3	7	7	7	0	1	1	1	6	6	1	1	1
13	0	6	6	6	6	6	6	6	6	7	7	7	0	1	1	1	6	6	1	1	1
14	0	6	6	6	6	6	3	3	3	7	7	7	0	1	1	1	6	6	1	1	1
15	0	6	6	6	6	6	6	6	7	7	7	7	0	1	1	1	6	6	1	1	1
16	0	4	4	4	4	7	3	3	3	6	6	7	0	1	1	1	6	6	1	1	1
17	0	6	6	6	6	6	6	4	4	4	4	7	0	1	1	1	6	6	1	1	1
18	0	6	6	6	7	7	3	3	3	7	7	7	1	1	1	1	6	6	1	1	1
19	0	4	4	4	4	6	3	3	3	7	7	7	0	1	1	1	6	6	1	1	1
20	0	4	4	4	4	7	6	6	6	6	6	7	0	1	1	1	6	6	1	1	1
21	0	4	4	4	4	6	6	6	7	7	7	7	0	1	1	1	6	6	1	1	1
22	0	3	3	3	6	6	7	6	6	6	6	7	0	1	1	1	6	6	1	1	1
23	0	3	3	3	6	6	3	3	3	7	7	7	0	1	1	1	6	6	1	1	1
24	0	4	4	4	4	7	6	6	6	6	6	7	0	1	1	1	6	6	1	1	1
25	0	4	4	4	4	6	3	3	3	7	7	7	0	1	1	1	6	6	1	1	1
26	0	6	6	6	6	6	4	4	4	4	4	7	7	1	1	1	6	6	1	1	1
27	0	4	4	4	4	6	6	6	7	6	6	7	0	1	1	1	6	6	1	1	1
28	0	4	4	4	4	6	6	6	6	7	7	7	7	1	1	1	6	6	1	1	1
29	0	6	6	6	7	7	6	6	6	6	7	7	0	1	1	1	6	6	1	1	1
30	0	6	6	6	6	6	3	3	3	7	7	7	0	1	1	1	6	6	1	1	1
31	0	3	3	3	7	7	3	3	3	7	7	7	0	1	1	1	6	6	1	1	1
32	0	6	6	6	6	6	6	6	6	6	6	7	0	1	1	1	6	6	1	1	1
33	0	6	6	6	4	4	4	4	4	4	4	7	0	1	1	1	6	6	1	1	1
34	0	6	6	6	6	6	3	3	3	3	7	7	0	1	1	1	6	6	1	1	1
35	0	3	3	3	7	7	3	3	3	7	7	7	0	1	1	1	6	6	1	1	1
36	0	3	3	3	6	6	6	3	3	3	6	7	0	1	1	0	7	7	7	1	1
37	0	6	6	6	6	6	4	4	4	4	7	7	0	1	1	1	6	6	1	1	1
38	0	6	6	6	6	6	6	6	6	6	7	7	0	1	1	1	6	6	1	1	1
39	0	4	4	4	4	7	7	6	6	7	7	7	0	1	1	1	6	6	1	1	1
40	0	6	6	6	6	6	7	6	6	6	6	7	0	1	1	1	6	6	1	1	1
41	0	6	6	6	6	6	6	6	6	6	6	7	0	1	1	1	6	6	1	1	1
42	0	6	6	6	6	6	3	3	3	6	6	7	0	1	1	1	6	6	1	1	1
43	0	4	4	4	4	6	6	6	7	7	7	7	0	1	1	1	6	6	1	1	1
44	0	6	6	6	6	6	3	3	3	7	7	7	0	1	1	1	6	6	1	1	1
45	0	6	6	6	3	3	3	3	3	7	7	7	0	1	1	1	6	6	1	1	1
46	0	6	6	6	3	3	3	3	3	7	7	7	0	1	1	1	6	6	1	1	1
47	0	4	4	4	4	6	3	3	3	7	7	7	0	1	1	1	6	6	1	1	1
48	0	4	4	4	4	6	6	6	6	6	6	7	0	1	1	1	6	6	1	1	1
49	0	4	4	4	4	6	3	3	3	7	7	7	0	1	1	1	6	6	1	1	1
50	0	6	6	6	7	7	6	6	3	3	3	7	0	1	1	1	6	6	1	1	1
51	0	4	4	4	4	6	7	7	6	6	6	7	0	1	1	1	6	6	1	1	1
52	0	4	4	4	4	7	6	6	6	6	6	7	0	1	1	1	6	6	1	1	1
53	0	4	4	4	4	6	7	7	7	7	7	7	0	1	1	1	6	6	1	1	1
54	0	6	6	6	7	7	6	6	6	6	6	7	0	1	1	1	6	6	1	1	1
55	0	6	6	6	6	6	6	7	6	6	6	7	0	1	1	1	6	6	1	1	1
56	0	4	4	4	4	6	3	3	3	7	7	7	0	1	1	1	6	6	1	1	1
57	0	4	4	4	4	6	3	3	3	3	3	7	0	1	1	1	6	6	1	1	1
58	0	6	6	6	6	6	3	3	3	3	3	7	0	1	1	1	6	6	1	1	1
59	0	4	4	4	4	6	3	3	3	3	6	7	0	1	1	1	6	6	1	1	1
60	0	6	6	6	6	6	3	3	3	7	7	7	0	1	1	1	6	6	1	1	1
61	0	4	4	4	4	6	6	6	6	6	7	7	0	1	1	1	6	6	1	1	1
62	0	6	6	6	6	6	6	3	3	3	7	7	0	1	1	1	6	6	1	1	1
63	0	4	4	4	4	6	3	3	3	7	7	7	0	1	1	1	6	6	1	1	1
64	0	6	6	6	6	6	3	3	3	7	7	7	0	1	1	1	6	6	1	1	1
65	0	4	4	4	4	3	3	3	0	7	7	7	0	1	1	1	6	6	1	1	1
66	0	4	4	4	4	7	3	3	3	7	7	7	0	1	1	1	6	6	1	1	1
67	0	4	4	4	4	6	3	3	3	7	7	7	0	1	1	1	6	6	1	1	1
68	0	4	4	4	4	4	4	6	6	6	6	7	0	1	1	1	6	6	1	1	1
69	0	6	6	6	6	6	6	7	6	6	7	7	0	1	1	1	6	6	1	1	1
70	0	4	4	4	4	6	6	6	0	7	7	7	7	1	1	1	6	6	1	1	1
71	0	6	6	6	6	6	3	3	3	7	7	7	7	1	1	1	6	6	1	1	1
72	0	4	4	4	4	6	6	6	0	7	7	7	0	1	1	1	6	6	1	1	1
73	0	3	3	3	7	7	6	6	6	6	6	7	0	1	1	1	6	6	1	1	1
74	0	6	6	6	6	6	7	7	6	6	6	7	0	1	1	1	6	6	1	1	1
75	0	6	6	6	6	6	6	6	6	6	6	7	0	1	1	1	6	6	1	1	1
76	0	6	6	6	6	6	7	7	6	6	6	7	0	0	1	1	6	6	1	1	0
77	0	6	6	6	7	7	6	6	3	3	3	7	0	1	1	1	6	6	1	1	1
78	0	6	6	7	7	7	6	6	7	6	6	7	0	1	1	1	6	6	1	1	1
79	0	6	6	6	6	6	3	3	3	3	6	7	0	1	1	1	6	6	1	1	1
80	0	6	6	6	6	6	6	6	6	6	6	7	0	1	1	1	6	6	1	1	1
81	0	6	6	6	7	7	3	3	3	3	6	7	0	1	1	1	6	6	1	1	1
82	0	4	4	4	4	6	6	3	3	3	6	7	0	1	1	1	6	6	1	1	1
83	0	6	6	6	6	6	3	3	3	3	6	7	0	1	1	1	6	6	1	1	1
84	0	6	6	6	7	7	3	3	3	3	6	7	0	1	1	1	6	6	1	1	1
85	0	6	6	7	6	6	0	3	3	3	6	7	0	1	1	1	6	6	1	1	1
86	0	6	6	6	6	6	7	7	6	6	6	7	0	1	1	1	6	6	1	1	1
87	0	6	6	6	6	6	7	3	3	3	6	7	0	1	1	1	6	6	1	1	1
88	0	7	6	6	6	6	0	7	6	6	6	7	0	1	1	1	6	6	1	1	1
89	0	6	6	6	6	6	7	7	6	6	6	7	0	1	1	1	6	6	1	1	1
90	0	6	6	6	6	6	6	3	3	3	6	7	0	1	1	7	7	7	7	1	1
91	0	4	4	4	4	6	6	3	3	3	6	7	0	1	1	1	6	6	1	1	1
92	0	6	6	7	3	3	3	3	3	3	6	7	0	1	1	1	6	6	1	1	1
93	0	6	6	6	6	6	6	3	3	3	6	7	0	1	1	1	6	6	1	1	1
94	0	6	6	6	6	6	3	3	3	3	6	7	0	1	1	1	6	6	1	1	1
95	0	4	4	4	4	6	7	4	4	4	4	7	0	1	1	1	6	6	1	1	1
96	0	6	6	6	6	6	6	3	3	3	6	7	0	1	1	1	6	6	1	1	1
97	0	6	6	6	6	6	3	3	3	6	6	7	0	1	1	1	6	6	1	1	1
98	0	3	3	3	6	6	7	3	3	3	6	7	0	1	1	1	6	6	1	1	1
99	0	6	6	6	6	6	0	4	4	4	4	7	0	1	1	1	6	6	1	1	1
100	0	6	6	6	6	6	7	3	3	3	6	7	0	1	1	1	6	6	1	1	1
101	0	6	6	6	6	6	7	7	6	6	6	7	0	1	1	1	6	6	1	1	1
102	0	6	6	7	6	6	7	7	6	6	6	7	0	1	1	1	6	6	1	1	1
103	0	4	4	4	4	6	7	3	3	3	6	7	0	1	1	1	6	6	1	1	1
104	0	4	4	4	4	6	6	3	3	3	6	7	0	1	1	1	6	6	1	1	1
105	0	6	6	6	3	3	3	4	4	4	4	7	0	1	1	1	6	6	1	1	1
106	0	3	3	3	6	6	7	7	6	6	6	7	0	1	1	1	6	6	1	1	1
107	0	6	6	6	6	6	7	3	3	3	6	7	0	1	1	1	6	6	1	1	1
108	0	6	6	6	6	6	7	3	3	3	6	7	0	1	1	1	6	6	1	1	1
109	0	4	4	4	4	6	7	7	6	6	6	7	0	1	1	1	6	6	1	1	1
110	0	6	6	6	6	6	6	6	6	6	7	7	0	1	1	1	6	6	1	1	1
111	0	6	6	6	6	6	0	3	3	3	6	7	0	1	1	1	6	6	1	1	1
112	0	6	6	6	6	6	3	3	3	3	6	7	0	1	1	1	6	6	1	1	1
113	0	3	3	3	6	6	4	4	4	4	7	7	0	1	1	1	6	6	1	1	1
114	0	4	4	4	4	6	7	3	3	3	6	7	0	1	1	1	6	6	1	1	1
115	0	6	6	6	6	6	7	3	3	3	6	7	0	1	1	1	6	6	1	1	1
116	0	6	6	6	6	6	7	3	3	3	3	7	0	1	1	0	7	7	7	1	1
117	0	4	4	4	4	6	7	3	3	3	6	7	0	1	1	1	6	6	1	1	1
118	0	6	6	6	6	6	4	4	4	4	7	7	0	1	1	1	6	6	1	1	1
119	0	4	4	4	4	4	4	4	6	6	7	7	0	1	1	1	6	6	1	1	1
120	0	4	4	4	4	6	3	3	3	7	7	7	7	1	1	1	6	6	1	1	1
121	0	6	6	6	6	6	3	3	3	7	7	7	0	1	1	1	6	6	1	1	1
122	0	4	4	4	4	6	3	3	3	7	7	7	0	1	1	1	6	6	1	1	1
123	0	4	4	4	4	6	6	3	3	3	7	7	0	1	1	1	6	6	1	1	1
124	0	6	6	7	7	7	6	6	6	6	6	7	0	1	1	1	6	6	1	1	1
125	0	3	3	3	7	7	3	3	3	6	6	7	0	1	1	1	6	6	1	1	1
126	0	3	3	3	6	6	7	3	3	3	3	7	0	1	1	1	6	6	1	1	1
127	0	4	4	4	4	6	7	7	6	6	6	7	0	1	1	1	6	6	1	1	1
128	0	6	6	6	6	6	3	3	3	3	6	7	0	1	1	1	6	6	1	1	1
129	0	6	6	6	6	6	7	3	3	3	6	7	0	1	1	1	6	6	1	1	1
130	0	6	6	6	7	7	6	4	4	4	4	7	0	1	1	1	6	6	1	1	1
131	0	3	3	3	7	7	3	3	3	3	6	7	0	1	1	1	6	6	1	1	1
132	0	4	4	4	4	6	6	7	6	6	6	7	0	1	1	1	6	6	1	1	1
133	0	6	6	6	6	6	6	4	4	4	4	7	0	1	1	1	6	6	1	1	1
134	0	6	6	6	6	6	6	4	4	4	4	7	0	1	1	1	6	6	1	1	1
135	0	3	3	3	6	7	7	3	3	3	7	7	0	1	1	1	6	6	1	1	1
136	0	6	6	6	6	6	3	3	3	3	6	7	0	1	1	1	6	6	1	1	1
137	0	4	4	4	4	6	7	3	3	3	6	7	0	1	1	1	6	6	1	1	1
138	0	6	6	7	7	7	7	6	6	6	6	7	0	1	1	1	6	6	1	1	1
139	0	4	4	4	4	6	6	6	6	7	7	7	0	1	1	1	6	6	1	1	1
140	0	6	6	6	3	3	3	7	6	6	6	7	0	1	1	1	6	6	1	1	1
141	0	6	6	6	6	6	7	7	6	6	6	7	0	1	1	1	6	6	1	1	1
142	0	6	6	6	6	6	7	6	6	6	6	7	0	1	1	1	6	6	1	1	1
143	0	6	6	3	3	3	7	7	6	6	6	7	0	1	1	1	6	6	1	1	1
144	0	3	3	3	6	6	6	3	3	3	6	7	0	1	1	1	6	6	1	1	1
145	0	6	6	6	6	6	7	4	4	4	4	7	0	1	1	1	6	6	1	1	1
146	0	6	6	6	3	3	3	6	6	6	6	7	0	1	1	1	6	6	1	1	1
147	0	3	3	3	6	6	6	6	6	6	7	7	0	1	1	1	6	6	1	1	1
148	0	6	6	6	6	6	6	6	6	6	6	7	0	1	1	1	6	6	1	1	1
149	0	6	6	6	6	6	7	4	4	4	4	7	0	1	1	1	6	6	1	1	1
150	0	3	3	3	6	6	6	3	3	3	6	7	0	1	1	1	6	6	1	1	1
151	0	6	6	6	7	7	3	3	3	3	3	7	0	1	1	1	6	6	1	1	1
152	0	6	6	6	3	3	3	7	6	6	6	7	0	1	1	1	6	6	1	1	1
153	0	6	6	6	6	6	7	7	6	6	6	7	0	1	1	1	6	6	1	1	1
154	0	6	6	6	6	3	3	3	3	3	3	7	7	1	1	1	6	6	1	1	1
155	0	6	6	6	7	7	3	3	3	3	3	7	0	1	1	1	6	6	1	1	1
156	0	6	6	6	6	6	6	4	4	4	4	7	0	1	1	1	6	6	1	1	1
157	0	6	6	6	6	6	7	6	6	6	6	7	0	1	1	1	6	6	1	1	1
158	0	6	6	6	6	6	7	4	4	4	4	7	0	1	1	1	6	6	1	1	1
159	0	4	4	4	4	6	6	4	4	4	4	7	0	1	1	1	6	6	1	1	1
160	0	3	3	3	6	7	7	7	6	6	6	7	0	1	1	1	6	6	1	1	1
161	0	3	3	3	6	7	6	6	6	6	6	7	0	1	1	1	6	6	1	1	1
162	0	4	4	4	4	6	6	6	7	7	7	7	0	1	1	1	6	6	1	1	1
163	0	6	6	6	7	0	7	7	6	6	6	7	0	1	1	1	6	6	1	1	1
164	0	4	4	4	4	6	6	6	3	3	3	7	0	1	1	1	6	6	1	1	1
165	0	6	6	6	6	6	6	6	6	6	6	7	0	1	1	1	6	6	1	1	1
166	0	4	4	4	4	6	7	7	3	3	3	7	0	1	1	1	6	6	1	1	1
167	0	6	6	6	6	6	6	6	6	6	6	7	0	1	1	1	6	6	1	1	1
168	0	4	4	4	4	6	6	6	6	6	7	7	0	1	1	7	7	7	7	1	1
169	0	4	4	4	4	7	6	6	7	7	7	7	0	1	1	1	6	6	1	1	1
170	0	4	4	4	4	7	6	6	6	6	6	7	0	1	1	1	6	6	1	1	1
171	0	6	6	6	7	7	6	6	7	7	7	7	0	1	1	1	6	6	1	1	1
172	0	3	3	3	6	7	6	6	6	6	6	7	0	1	1	1	6	6	1	1	1
173	0	4	4	4	4	7	6	6	6	6	7	7	0	1	1	1	6	6	1	1	1
174	0	6	6	6	7	7	6	6	6	6	6	7	0	1	1	1	6	6	1	1	1
175	0	6	6	7	7	7	6	6	3	3	3	7	0	1	1	1	6	6	1	1	1
176	0	3	3	3	6	7	6	6	3	3	3	7	0	1	1	1	6	6	1	1	1
177	0	3	3	3	6	0	6	6	6	6	6	7	0	1	1	1	6	6	1	1	1
178	0	4	4	4	4	7	6	6	3	3	3	7	0	1	1	1	6	6	1	1	1
179	0	6	6	6	7	7	6	6	3	3	3	7	0	1	1	1	6	6	1	1	1
180	0	6	6	7	7	7	6	6	3	3	3	7	0	0	1	1	6	6	1	1	0
181	0	4	4	4	4	6	6	6	3	3	3	7	0	1	1	1	6	6	1	1	1
182	0	4	4	4	4	7	6	6	3	3	3	7	0	1	1	1	6	6	1	1	1
183	0	6	6	6	6	6	6	6	3	3	3	7	0	1	1	1	6	6	1	1	1
184	0	6	6	6	6	6	7	7	3	3	3	7	0	1	1	1	6	6	1	1	1
185	0	4	4	4	4	7	6	6	3	3	3	7	0	1	1	1	6	6	1	1	1
186	0	4	4	4	4	7	6	6	3	3	3	7	0	1	1	1	6	6	1	1	1
187	0	4	4	4	4	7	6	6	3	3	3	7	0	1	1	1	6	6	1	1	1
188	0	3	3	3	6	6	6	6	3	3	3	7	0	1	1	1	6	6	1	1	1
189	0	4	4	4	4	7	6	6	0	6	6	7	0	1	1	7	7	7	7	1	1
190	0	4	4	4	4	7	6	6	0	6	6	7	0	1	1	1	6	6	1	1	1
191	0	4	4	4	4	7	6	6	3	3	3	7	0	1	1	1	6	6	1	1	1
192	0	6	6	6	7	7	6	6	3	3	3	7	7	1	1	1	6	6	1	1	1
193	0	6	6	6	6	6	6	6	7	6	6	7	0	1	1	1	6	6	1	1	1
194	0	4	4	4	4	6	3	3	3	7	7	7	0	1	1	1	6	6	1	1	1
195	0	4	4	4	4	6	6	6	6	6	6	7	0	1	1	1	6	6	1	1	1
196	0	6	6	6	7	0	6	6	6	6	6	7	0	0	1	1	6	6	1	1	0
197	0	6	6	6	7	7	3	3	3	7	7	7	0	1	1	1	6	6	1	1	1
198	0	3	3	3	6	6	6	6	7	7	7	7	0	1	1	1	6	6	1	1	1
199	0	6	6	6	6	6	6	6	6	6	6	7	0	1	1	7	7	7	7	1	1
200	0	6	6	6	7	7	6	6	6	6	6	7	0	1	1	1	6	6	1	1	1
201	0	3	3	3	6	7	6	6	3	3	3	7	0	1	1	1	6	6	1	1	1
202	0	3	3	3	6	7	6	6	6	6	7	7	0	0	2	7	7	7	7	2	0
203	0	3	3	3	6	6	6	6	6	6	6	7	0	1	1	1	6	6	1	1	1
204	0	4	4	4	4	7	6	6	6	6	6	7	0	1	1	1	6	6	1	1	1
205	0	6	6	7	7	7	3	3	3	7	7	7	0	1	1	1	6	6	1	1	1
206	0	7	6	6	6	3	3	3	7	6	6	7	0	1	1	1	6	6	1	1	1
207	0	4	4	4	4	0	6	6	6	6	6	7	0	1	1	1	6	6	1	1	1
208	0	3	3	3	6	7	6	6	3	3	3	7	0	1	1	1	6	6	1	1	1
209	0	3	3	3	6	7	6	6	3	3	3	7	0	1	1	1	6	6	1	1	1
210	0	4	4	4	4	7	6	6	6	6	6	7	0	1	1	1	6	6	1	1	1
211	0	4	4	4	4	7	6	6	6	6	6	7	0	1	1	1	6	6	1	1	1
212	0	3	3	3	6	7	3	3	3	6	7	7	0	1	1	1	6	6	1	1	1
213	0	3	3	3	7	7	6	6	6	6	6	7	0	1	1	1	6	6	1	1	1
214	0	3	3	3	6	7	6	6	6	6	6	7	0	1	1	1	6	6	1	1	1
215	0	4	4	4	4	7	6	6	6	6	6	7	0	1	1	1	6	6	1	1	1
216	0	3	3	3	6	7	6	6	6	6	6	7	0	1	1	1	6	6	1	1	1
217	0	3	3	3	6	7	6	6	6	6	6	7	0	1	1	1	6	6	1	1	1
218	0	3	3	3	6	7	3	3	3	7	7	7	0	1	1	1	6	6	1	1	1
219	0	3	3	3	6	7	3	3	3	7	7	7	0	1	1	1	6	6	1	1	1
220	0	4	4	4	4	6	6	6	0	7	7	7	0	1	1	1	6	6	1	1	1
221	0	3	3	3	7	7	3	3	3	7	7	7	0	1	1	1	6	6	1	1	1
222	0	3	3	3	7	7	3	3	3	3	6	7	0	1	1	1	6	6	1	1	1
223	0	4	4	4	4	7	6	6	6	6	6	7	0	1	1	1	6	6	1	1	1
224	0	3	3	3	7	7	3	3	3	6	6	7	0	1	1	1	6	6	1	1	1
225	0	4	4	4	4	7	3	3	3	7	7	7	0	1	1	1	6	6	1	1	1
226	0	4	4	4	4	7	6	6	3	3	3	7	0	1	1	1	6	6	1	1	1
227	0	3	3	3	6	7	6	6	6	6	6	7	0	0	1	1	6	6	1	1	0
228	0	4	4	4	4	6	6	6	6	6	6	7	0	1	1	1	6	6	1	1	1
229	0	4	4	4	4	7	6	6	7	7	7	7	0	1	1	1	6	6	1	1	1
230	0	4	4	4	4	7	3	3	3	3	3	7	0	1	1	1	6	6	1	1	1
231	0	6	6	6	6	6	6	3	3	3	3	7	0	1	1	1	6	6	1	1	1
232	0	6	6	6	6	6	3	3	3	6	6	7	0	1	1	1	6	6	1	1	1
233	0	6	6	6	6	6	3	3	3	6	6	7	0	1	1	1	6	6	1	1	1
234	0	4	4	4	4	6	3	3	3	6	6	7	0	1	1	1	6	6	1	1	1
235	0	6	6	6	6	6	6	6	6	6	6	7	0	1	1	1	6	6	1	1	1
236	0	4	4	4	4	6	6	6	6	7	7	7	0	1	1	1	6	6	1	1	1
237	0	6	6	6	6	6	3	3	3	7	7	7	0	1	1	1	6	6	1	1	1
238	0	6	6	6	7	7	3	3	3	7	7	7	0	0	1	1	6	6	1	1	0
239	0	3	3	3	7	7	6	6	0	7	7	7	0	1	1	1	6	6	1	1	1
240	0	3	3	3	6	7	3	3	3	7	7	7	0	1	1	1	6	6	1	1	1
241	0	3	3	3	6	6	3	3	3	7	7	7	0	1	1	1	6	6	1	1	1
242	0	3	3	3	7	7	3	3	3	7	7	7	0	1	1	1	6	6	1	1	1
243	0	3	3	3	6	7	3	3	3	7	7	7	0	1	1	1	6	6	1	1	1
244	0	4	4	4	4	6	3	3	3	7	7	7	0	1	1	1	6	6	1	1	1
245	0	4	4	4	4	7	3	3	3	7	7	7	0	1	1	1	6	6	1	1	1
246	0	6	6	6	6	6	3	3	3	7	7	7	0	1	1	1	6	6	1	1	1
247	0	3	3	3	6	6	6	6	6	6	6	7	0	0	1	1	6	6	1	1	0
248	0	3	3	3	7	7	6	6	6	6	7	7	0	1	1	1	6	6	1	1	1
249	0	3	3	3	7	7	7	3	3	3	6	7	0	1	1	1	6	6	1	1	1
250	0	3	3	3	7	7	7	6	6	6	6	7	0	0	1	1	6	6	1	1	0
251	0	3	3	3	6	7	6	6	6	6	6	7	0	1	1	1	6	6	1	1	1
252	0	6	6	6	7	7	7	3	3	3	6	7	0	1	1	1	6	6	1	1	1
253	0	3	3	3	6	7	7	7	6	6	6	7	0	1	1	1	6	6	1	1	1
254	0	3	3	3	6	6	6	6	6	6	7	7	0	1	1	1	6	6	1	1	1
255	0	6	6	6	6	6	3	3	3	3	6	7	0	1	1	1	6	6	1	1	1
256	0	3	3	3	7	7	3	3	3	7	7	7	0	1	1	1	6	6	1	1	1
257	0	3	3	3	7	7	6	6	6	6	6	7	0	1	1	1	6	6	1	1	1
258	0	3	3	3	7	7	6	6	3	3	3	7	0	1	1	1	6	6	1	1	1
259	0	3	3	3	7	7	6	6	6	6	6	7	0	1	1	1	6	6	1	1	1
260	0	4	4	4	4	6	6	6	3	3	3	7	0	1	1	1	6	6	1	1	1
261	0	3	3	3	6	6	6	6	6	6	7	7	0	1	1	1	6	6	1	1	1
262	0	7	6	6	6	6	6	6	6	6	6	7	0	1	1	1	6	6	1	1	1
263	0	3	3	3	7	7	3	3	3	3	6	7	0	1	1	1	6	6	1	1	1
264	0	3	3	3	6	6	3	3	3	7	7	7	0	1	1	1	6	6	1	1	1
265	0	3	3	3	7	7	6	6	6	7	7	7	0	1	1	1	6	6	1	1	1
266	0	7	6	6	6	6	6	6	6	6	6	7	0	1	1	1	6	6	1	1	1
267	0	3	3	3	6	6	6	6	3	3	3	7	0	1	1	1	6	6	1	1	1
268	0	3	3	3	7	7	6	6	6	6	6	7	0	1	1	1	6	6	1	1	1
269	0	6	6	6	6	6	6	6	6	6	6	7	0	1	1	1	6	6	1	1	1
270	0	3	3	3	7	7	3	3	3	7	7	7	0	0	1	1	6	6	1	1	0
271	0	4	4	4	4	6	6	3	3	3	6	7	0	1	1	1	6	6	1	1	1
272	0	3	3	3	7	7	3	3	3	7	7	7	0	0	1	1	6	6	1	1	0
273	0	4	4	4	4	6	3	3	3	7	7	7	0	1	1	1	6	6	1	1	1
274	0	6	6	6	6	6	3	3	3	7	7	7	0	0	1	1	6	6	1	1	0
275	0	3	3	3	7	7	6	6	6	7	7	7	0	1	1	1	6	6	1	1	1
276	0	4	4	4	4	6	3	3	3	7	7	7	0	0	1	1	6	6	1	1	0
277	0	3	3	3	7	7	4	4	4	4	7	7	0	1	1	1	6	6	1	1	1
278	0	6	6	6	6	6	4	4	4	4	4	7	0	1	1	1	6	6	1	1	1
279	0	4	4	4	4	6	3	3	3	6	7	7	0	1	1	1	6	6	1	1	1
280	0	4	4	4	4	4	6	4	4	4	4	7	0	1	1	1	6	6	1	1	1
281	0	4	4	4	4	4	4	4	4	4	4	7	0	0	1	1	6	6	1	1	0
282	0	4	4	4	4	4	4	4	4	4	7	7	7	1	1	7	7	7	7	1	1
283	0	4	4	4	4	4	4	4	4	4	7	7	7	0	1	1	6	6	1	1	0
284	0	4	4	4	4	4	6	4	4	4	4	7	0	0	1	1	6	6	1	1	0
285	0	4	4	4	4	4	4	4	4	4	4	7	0	0	1	1	6	6	1	1	0
286	0	6	4	4	4	4	4	4	4	4	4	7	0	1	1	1	6	6	1	1	1
287	0	6	4	4	4	4	4	4	4	6	6	7	0	0	1	1	6	6	1	1	0
288	0	6	4	4	4	4	4	4	4	4	4	7	0	1	1	1	6	6	1	1	1
289	0	6	4	4	4	4	4	4	4	6	6	7	0	1	1	1	6	6	1	1	1
290	0	4	4	4	4	4	4	4	4	4	4	7	7	0	1	1	6	6	1	1	0
291	0	4	4	4	4	4	4	4	4	4	4	7	7	0	2	7	7	7	7	2	0
292	0	4	4	4	4	4	4	4	4	4	4	7	7	0	1	1	6	6	1	1	0
293	0	4	4	4	4	4	4	4	4	4	4	7	7	0	1	1	6	6	1	1	0
294	0	7	4	4	4	4	4	4	4	4	4	0	0	0	1	1	6	6	1	1	0
295	0	7	4	4	4	4	4	4	4	4	4	7	0	0	2	7	7	7	7	2	0
296	0	7	4	4	4	4	4	4	4	4	4	7	0	0	1	1	6	6	1	1	0
297	0	4	4	4	4	4	4	4	4	4	4	7	7	0	1	1	6	6	1	1	0
298	0	7	4	4	4	4	4	4	4	4	7	7	7	0	1	1	6	6	1	1	0
299	0	4	4	4	4	4	4	4	4	4	4	7	7	0	1	1	6	6	1	1	0
300	0	4	4	4	4	4	4	4	4	6	6	7	0	1	1	1	6	6	1	1	1
301	0	4	4	4	4	4	4	4	4	4	4	7	7	0	1	1	6	6	1	1	0
302	0	4	4	4	4	4	4	4	4	4	4	7	7	0	2	0	7	7	7	2	0
303	0	7	4	4	4	4	4	4	4	4	4	7	7	0	2	0	7	7	7	2	0
304	0	4	4	4	4	4	4	4	4	4	4	7	7	0	1	1	6	6	1	1	0
305	0	4	4	4	4	4	6	4	4	4	4	7	0	0	1	1	6	6	1	1	0
306	0	4	4	4	4	4	4	4	4	4	4	7	7	1	1	0	7	7	7	1	1
307	0	4	4	4	4	4	4	4	4	4	4	7	7	1	1	1	6	6	1	1	1
308	0	4	4	4	4	4	4	4	4	4	4	7	7	0	1	1	6	6	1	1	0
309	0	4	4	4	4	4	4	4	4	4	4	7	7	0	1	1	6	6	1	1	0
310	0	7	4	4	4	4	4	4	4	4	4	7	7	0	1	1	6	6	1	1	0
311	0	4	4	4	4	4	4	4	4	4	4	7	0	1	1	7	7	7	7	1	1
312	0	4	4	4	4	4	4	4	4	4	4	7	7	0	1	1	6	6	1	1	0
313	0	4	4	4	4	4	4	4	4	4	4	7	0	0	1	1	6	6	1	1	0
314	0	4	4	4	4	4	4	4	4	4	4	7	7	1	1	7	7	7	7	1	1
315	0	4	4	4	4	4	4	4	4	4	4	7	7	1	1	1	6	6	1	1	1
316	0	4	4	4	4	4	4	4	4	4	4	7	7	0	1	1	6	6	1	1	0
317	0	4	4	4	4	4	4	4	4	6	6	7	7	1	1	0	7	7	7	1	1
318	0	4	4	4	4	4	4	4	4	6	6	7	0	1	1	1	6	6	1	1	1
319	0	4	4	4	4	4	4	4	4	4	4	7	7	0	1	1	6	6	1	1	0
320	0	4	4	4	4	4	4	4	4	4	4	7	7	0	1	1	6	6	1	1	0
321	0	4	4	4	4	4	4	4	4	4	4	7	7	1	1	1	6	6	1	1	1
322	0	4	4	4	4	4	4	4	4	4	4	7	0	0	1	1	6	6	1	1	0
323	0	4	4	4	4	4	4	4	4	4	4	7	7	1	1	1	6	6	1	1	1
324	0	4	4	4	4	4	4	4	4	4	4	7	0	1	1	1	6	6	1	1	1
325	0	4	4	4	4	4	4	4	4	4	4	7	0	0	1	1	6	6	1	1	0
326	0	4	4	4	4	4	4	4	4	4	4	7	0	0	1	1	6	6	1	1	0
327	0	4	4	4	4	4	4	4	4	4	4	7	0	1	1	1	6	6	1	1	1
328	0	4	4	4	4	4	4	4	4	4	4	7	7	1	1	1	6	6	1	1	1
329	0	4	4	4	4	4	4	4	4	6	7	7	0	1	1	1	6	6	1	1	1
330	0	4	4	4	4	4	4	4	4	4	7	7	0	1	1	1	6	6	1	1	1
331	0	4	4	4	4	4	4	4	4	6	6	7	0	0	1	1	6	6	1	1	0
332	0	4	4	4	4	4	4	4	4	4	4	7	0	1	1	1	6	6	1	1	1
333	0	4	4	4	4	4	4	4	4	4	4	7	0	0	1	1	6	6	1	1	0
334	0	4	4	4	4	4	4	4	4	4	4	7	0	1	1	1	6	6	1	1	1
335	0	4	4	4	4	4	4	4	4	4	4	7	0	0	1	1	6	6	1	1	0
336	0	4	4	4	4	4	4	4	4	4	4	7	0	0	1	1	6	6	1	1	0
337	0	4	4	4	4	4	4	4	4	4	7	7	0	0	1	1	6	6	1	1	0
338	0	4	4	4	4	4	4	4	4	4	4	7	0	1	1	1	6	6	1	1	1
339	0	4	4	4	4	4	4	4	4	4	4	7	7	1	1	1	6	6	1	1	1
340	0	4	4	4	4	4	4	4	4	4	4	7	0	1	1	1	6	6	1	1	1
341	0	4	4	4	4	4	4	4	4	4	4	7	0	0	1	1	6	6	1	1	0
342	0	4	4	4	4	4	4	4	4	4	4	7	0	1	1	1	6	6	1	1	1
343	0	4	4	4	4	4	4	4	4	4	4	7	0	1	1	1	6	6	1	1	1
344	0	4	4	4	4	4	4	4	6	6	6	7	0	1	1	1	6	6	1	1	1
345	0	4	4	4	4	4	4	4	4	4	6	7	0	0	1	1	6	6	1	1	0
346	0	4	4	4	4	4	4	4	4	4	4	7	0	0	1	1	6	6	1	1	0
347	0	4	4	4	4	4	4	4	4	4	4	7	0	1	1	1	6	6	1	1	1
348	0	4	4	4	4	4	4	4	4	4	4	7	0	1	1	1	6	6	1	1	1
349	0	4	4	4	4	4	4	4	4	4	4	7	0	0	1	1	6	6	1	1	0
350	0	4	4	4	4	4	4	4	4	4	4	7	0	0	1	1	6	6	1	1	0
351	0	4	4	4	4	4	4	4	4	4	7	7	7	1	1	1	6	6	1	1	1
352	0	4	4	4	4	4	4	4	6	6	7	7	0	0	1	1	6	6	1	1	0
353	0	4	4	4	4	4	4	4	4	4	4	7	0	1	1	1	6	6	1	1	1
354	0	4	4	4	4	4	4	4	4	4	4	7	0	0	1	1	6	6	1	1	0
355	0	4	4	4	4	4	4	4	4	6	6	7	0	1	1	1	6	6	1	1	1
356	0	4	4	4	4	4	4	4	4	6	6	7	0	1	1	1	6	6	1	1	1
357	0	4	4	4	4	4	4	4	4	6	6	7	7	1	1	1	6	6	1	1	1
358	0	4	4	4	4	4	4	4	4	4	4	7	7	0	1	1	6	6	1	1	0
359	0	4	4	4	4	4	4	4	4	4	4	7	0	0	1	1	6	6	1	1	0
360	0	4	4	4	4	4	4	4	4	4	7	7	0	1	1	1	6	6	1	1	1
361	0	4	4	4	4	4	4	4	4	4	4	7	7	1	1	1	6	6	1	1	1
362	0	4	4	4	4	4	4	4	4	4	4	7	0	1	1	7	7	7	7	1	1
363	0	4	4	4	4	4	4	4	4	4	4	7	7	1	1	7	7	7	7	1	1
364	0	4	4	4	4	4	4	4	4	4	4	7	0	1	1	1	6	6	1	1	1
365	0	4	4	4	4	4	4	4	4	4	4	7	0	1	1	1	6	6	1	1	1
366	0	4	4	4	4	4	4	4	4	4	4	7	0	1	1	1	6	6	1	1	1
367	0	4	4	4	4	4	4	4	4	4	4	7	0	1	1	1	6	6	1	1	1
368	0	4	4	4	4	4	4	4	4	6	6	7	0	1	1	1	6	6	1	1	1
369	0	4	4	4	4	4	4	4	4	4	6	7	0	0	1	1	6	6	1	1	0
370	0	4	4	4	4	4	4	4	4	4	6	7	0	1	1	1	6	6	1	1	1
371	0	4	4	4	4	4	4	4	4	4	6	7	0	1	1	1	6	6	1	1	1
372	0	4	4	4	4	4	4	4	4	4	7	7	0	0	1	1	6	6	1	1	0
373	0	4	4	4	4	4	4	4	4	7	7	7	0	1	1	1	6	6	1	1	1
374	0	4	4	4	4	4	4	4	6	6	7	7	0	1	1	1	6	6	1	1	1
375	0	4	4	4	4	4	4	4	6	6	7	7	0	1	1	1	6	6	1	1	1
376	0	4	4	4	4	4	4	4	6	6	7	7	0	1	1	1	6	6	1	1	1
377	0	4	4	4	4	6	6	6	6	6	6	7	0	0	1	1	6	6	1	1	0
378	0	4	4	4	4	4	4	4	6	6	6	7	0	1	1	1	6	6	1	1	1
379	0	4	4	4	4	4	4	4	6	6	6	7	0	0	1	1	6	6	1	1	0
380	0	4	4	4	4	4	4	4	4	4	4	7	0	0	1	1	6	6	1	1	0
381	0	4	4	4	4	4	4	4	4	4	4	7	7	1	1	1	6	6	1	1	1
382	0	4	4	4	4	4	4	4	4	4	4	7	0	0	1	1	6	6	1	1	0
383	0	4	4	4	4	4	4	4	6	6	6	7	0	0	1	1	6	6	1	1	0
384	0	4	4	4	4	4	4	4	6	6	7	7	0	1	1	1	6	6	1	1	1
385	0	4	4	4	4	4	4	4	6	6	6	7	0	0	1	1	6	6	1	1	0
386	0	4	4	4	4	4	4	4	6	6	6	7	0	1	1	1	6	6	1	1	1
387	0	4	4	4	4	4	4	4	6	6	7	7	0	0	1	1	6	6	1	1	0
388	0	4	4	4	4	4	4	4	6	6	6	7	0	0	1	1	6	6	1	1	0
389	0	4	4	4	4	4	4	4	4	4	4	7	0	0	1	1	6	6	1	1	0
390	0	4	4	4	4	4	4	4	6	6	6	7	0	0	1	1	6	6	1	1	0
391	0	4	4	4	4	4	4	4	6	6	7	7	0	1	1	1	6	6	1	1	1
392	0	4	4	4	4	4	4	4	4	4	4	7	0	0	1	1	6	6	1	1	0
393	0	4	4	4	4	4	4	4	4	4	4	7	0	1	1	1	6	6	1	1	1
394	0	4	4	4	4	4	4	4	6	6	6	7	0	0	1	1	6	6	1	1	0
395	0	4	4	4	4	4	4	4	4	4	4	7	0	0	1	1	6	6	1	1	0
396	0	4	4	4	4	4	4	4	6	6	6	7	0	0	1	1	6	6	1	1	0
397	0	4	4	4	4	4	4	4	4	4	4	7	0	0	1	1	6	6	1	1	0
398	0	4	4	4	4	4	4	4	6	6	6	7	0	1	1	1	6	6	1	1	1
399	0	4	4	4	4	4	4	4	6	6	6	7	0	0	1	1	6	6	1	1	0
400	0	4	4	4	4	4	4	4	4	4	4	7	0	1	1	1	6	6	1	1	1
401	0	4	4	4	4	4	4	4	4	6	6	7	0	0	0	2	6	6	2	0	0
402	0	4	4	4	4	4	4	4	4	6	6	7	0	1	1	1	6	6	1	1	1
403	0	4	4	4	4	4	4	4	4	6	7	7	0	1	1	1	6	6	1	1	1
404	0	4	4	4	4	4	6	6	6	6	6	7	0	1	1	1	6	6	1	1	1
405	0	4	4	4	4	6	6	7	7	7	7	7	0	0	1	1	6	6	1	1	0
406	0	4	4	4	4	6	6	7	7	7	7	7	0	0	1	1	6	6	1	1	0
407	0	4	4	4	4	6	6	7	7	7	7	7	0	0	1	1	6	6	1	1	0
408	0	4	4	4	4	4	4	4	4	6	6	7	0	0	1	1	6	6	1	1	0
409	0	4	4	4	4	4	4	4	4	6	6	7	0	0	1	1	6	6	1	1	0
410	0	4	4	4	4	4	4	4	4	4	4	7	0	0	2	7	7	7	7	2	0
411	0	4	4	4	4	4	4	4	4	4	6	7	0	0	1	1	6	6	1	1	0
412	0	4	4	4	4	4	4	4	4	4	6	7	0	0	2	0	7	7	7	2	0
413	0	4	4	4	4	4	4	4	4	4	6	7	0	0	1	1	6	6	1	1	0
414	0	4	4	4	4	4	4	4	4	4	6	7	0	0	1	1	6	6	1	1	0
415	0	4	4	4	4	4	4	4	4	4	6	7	0	1	1	7	7	7	7	1	1
416	0	4	4	4	4	4	4	6	6	6	6	7	0	0	1	1	6	6	1	1	0
417	0	4	4	4	4	4	4	4	4	4	6	7	0	1	1	1	6	6	1	1	1
418	0	4	4	4	4	6	3	3	3	6	6	7	0	0	1	1	6	6	1	1	0
419	0	4	4	4	4	4	4	4	4	4	6	7	0	1	1	1	6	6	1	1	1
420	0	4	4	4	4	4	4	4	4	4	6	7	0	1	1	1	6	6	1	1	1
421	0	4	4	4	4	4	4	4	4	4	6	7	0	1	1	1	6	6	1	1	1
422	0	4	4	4	4	4	4	4	4	4	4	7	0	0	1	1	6	6	1	1	0
423	0	4	4	4	4	4	4	4	4	4	4	7	0	0	1	1	6	6	1	1	0
424	0	4	4	4	4	4	4	4	4	4	4	7	0	1	1	1	6	6	1	1	1
425	0	4	4	4	4	4	4	4	4	4	7	7	0	1	1	0	7	7	7	1	1
426	0	4	4	4	4	4	4	4	4	4	4	7	0	1	1	0	7	7	0	1	1
427	0	4	4	4	4	3	3	3	3	6	7	7	0	1	1	1	6	6	1	1	1
428	0	4	4	4	4	4	4	4	4	4	6	7	0	0	2	7	7	7	7	2	0
429	0	4	4	4	4	4	4	4	4	4	4	7	0	0	2	0	7	7	7	2	0
430	0	4	4	4	4	4	4	4	4	4	4	7	0	1	1	1	6	6	1	1	1
431	0	3	3	3	6	4	4	4	4	6	6	7	0	1	1	1	6	6	1	1	1
432	0	3	3	3	6	4	4	4	4	4	4	7	0	1	1	1	6	6	1	1	1
433	0	3	3	3	6	7	4	4	4	4	4	7	0	1	1	1	6	6	1	1	1
434	0	3	3	3	6	4	4	4	4	4	7	7	0	0	1	1	6	6	1	1	0
435	0	4	4	4	4	4	4	4	4	4	6	7	0	0	1	1	6	6	1	1	0
436	0	4	4	4	4	7	4	4	4	4	7	7	0	1	1	1	6	6	1	1	1
437	0	4	4	4	4	4	4	4	4	4	7	7	0	1	1	1	6	6	1	1	1
438	0	3	3	3	6	3	3	3	3	6	7	7	0	1	1	1	6	6	1	1	1
439	0	3	3	3	6	7	3	3	3	7	7	7	0	1	1	1	6	6	1	1	1
440	0	4	4	4	4	6	4	4	4	4	7	7	7	1	1	1	6	6	1	1	1
441	0	3	3	3	6	4	4	4	4	4	7	7	7	1	1	7	7	7	7	1	1
442	0	7	6	6	6	4	4	4	4	6	6	7	0	1	1	1	6	6	1	1	1
443	0	4	4	4	4	6	4	4	4	4	4	7	7	1	1	1	6	6	1	1	1
444	0	3	3	3	6	4	4	4	4	4	4	7	7	1	1	1	6	6	1	1	1
445	0	4	4	4	4	4	4	4	4	4	4	7	0	1	1	1	6	6	1	1	1
446	0	4	4	4	4	4	4	4	4	4	4	7	0	0	2	7	7	7	7	2	0
447	0	3	3	3	6	4	4	4	4	6	7	7	7	1	1	1	6	6	1	1	1
448	0	4	4	4	4	3	3	3	6	7	7	7	7	1	1	1	6	6	1	1	1
449	0	4	4	4	4	4	4	4	4	6	7	7	7	1	1	1	6	6	1	1	1
450	0	4	4	4	4	4	4	4	4	7	7	7	7	1	1	1	6	6	1	1	1
451	0	3	3	3	6	4	4	4	4	7	7	7	7	1	1	1	6	6	1	1	1
452	0	3	3	3	6	4	4	4	4	6	7	7	7	1	1	1	6	6	1	1	1
453	0	4	4	4	4	3	3	3	6	6	7	7	7	1	1	1	6	6	1	1	1
454	0	7	6	6	7	7	6	6	6	7	7	7	7	1	1	1	6	6	1	1	1
455	0	3	3	3	6	4	4	4	4	6	6	7	7	1	1	0	7	7	7	1	1
456	0	3	3	3	6	7	6	6	6	7	7	7	7	1	1	1	6	6	1	1	1
457	0	4	4	4	4	3	3	3	6	7	7	7	7	1	1	1	6	6	1	1	1
458	0	4	4	4	4	4	4	4	4	6	7	7	7	0	1	1	6	6	1	1	0
459	0	6	6	6	7	3	3	3	3	3	3	7	7	1	1	1	6	6	1	1	1
460	0	4	4	4	4	6	6	4	4	4	4	7	0	1	1	1	6	6	1	1	1
461	0	6	6	6	4	4	4	4	4	4	6	7	7	0	1	1	6	6	1	1	0
462	0	4	4	4	4	6	3	3	3	6	7	7	0	1	1	1	6	6	1	1	1
463	0	4	4	4	4	6	6	4	4	4	4	7	0	0	1	1	6	6	1	1	0
464	0	6	6	6	6	6	6	4	4	4	4	7	0	0	1	1	6	6	1	1	0
465	0	4	4	4	4	6	6	4	4	4	4	7	0	0	1	1	6	6	1	1	0
466	0	4	4	4	4	6	6	4	4	4	4	7	0	0	1	1	6	6	1	1	0
467	0	7	6	6	6	4	4	4	4	4	4	7	0	1	1	1	6	6	1	1	1
468	0	6	6	6	7	4	4	4	4	4	4	7	7	0	1	1	6	6	1	1	0
469	0	4	4	4	4	6	6	4	4	4	4	7	0	0	1	1	6	6	1	1	0
470	0	4	4	4	4	6	6	4	4	4	4	7	0	0	1	1	6	6	1	1	0
471	0	6	6	6	7	4	4	4	4	4	4	7	0	0	1	1	6	6	1	1	0
472	0	4	4	4	4	4	4	4	4	4	6	7	0	0	1	1	6	6	1	1	0
473	0	6	6	6	7	4	4	4	4	4	4	7	7	1	1	1	6	6	1	1	1
474	0	6	6	6	6	6	6	4	4	4	4	7	0	1	1	1	6	6	1	1	1
475	0	4	4	4	4	4	4	4	4	4	4	7	0	1	1	1	6	6	1	1	1
476	0	7	6	6	6	4	4	4	4	4	4	7	0	0	2	0	7	7	7	2	0
477	0	6	6	6	7	7	3	3	3	6	6	7	0	1	1	7	7	7	7	1	1
478	0	6	6	6	6	7	4	4	4	4	4	7	0	0	1	1	6	6	1	1	0
479	0	6	6	6	6	4	4	4	4	4	4	7	0	1	1	7	7	7	0	1	1
480	0	6	6	6	6	4	4	4	4	4	4	7	0	1	1	1	6	6	1	1	1
481	0	4	4	4	4	7	3	3	3	6	7	7	0	1	1	1	6	6	1	1	1
482	0	4	4	4	4	6	6	4	4	4	4	7	0	1	1	0	7	7	7	1	1
483	0	6	6	6	6	4	4	4	4	4	4	7	0	0	1	1	6	6	1	1	0
484	0	6	6	6	6	4	4	4	4	4	4	7	0	1	1	1	6	6	1	1	1
485	0	6	6	6	6	4	4	4	4	4	4	7	0	1	1	1	6	6	1	1	1
486	0	4	4	4	4	6	6	4	4	4	4	7	0	1	1	0	7	7	7	1	1
487	0	6	6	6	6	4	4	4	4	4	4	7	0	1	1	0	7	7	7	1	1
488	0	4	4	4	4	4	4	4	4	4	4	7	0	0	1	1	6	6	1	1	0
489	0	6	6	6	6	4	4	4	4	4	4	7	0	1	1	0	7	7	7	1	1
490	0	6	6	6	6	4	4	4	4	6	6	7	0	0	2	0	7	7	7	2	0
491	0	6	6	6	6	4	4	4	4	4	4	7	0	0	1	1	6	6	1	1	0
492	0	6	6	6	6	4	4	4	4	4	4	7	0	0	1	1	6	6	1	1	0
493	0	4	4	4	4	4	4	4	4	4	4	7	0	0	2	7	7	7	7	2	0
494	0	6	6	6	6	4	4	4	4	4	4	7	0	1	1	0	7	7	7	1	1
495	0	6	6	6	6	4	4	4	4	4	4	7	0	1	1	1	6	6	1	1	1
496	0	6	6	6	6	7	4	4	4	4	4	7	0	1	1	0	7	7	7	1	1
497	0	6	6	6	6	6	6	4	4	4	4	7	0	0	1	1	6	6	1	1	0
498	0	6	6	6	6	4	4	4	4	6	6	7	0	1	1	7	7	7	7	1	1
499	0	4	4	4	4	4	4	4	4	4	6	7	0	1	1	1	6	6	1	1	1
500	0	6	6	6	6	4	4	4	4	4	4	7	0	0	1	1	6	6	1	1	0
501	0	6	6	6	6	4	4	4	4	4	7	7	0	0	1	1	6	6	1	1	0
502	0	6	6	6	6	4	4	4	4	4	4	7	0	0	2	0	7	7	7	2	0
503	0	6	6	6	6	4	4	4	4	4	7	7	0	0	1	1	6	6	1	1	0
504	0	6	6	6	6	4	4	4	4	4	4	7	7	0	1	1	6	6	1	1	0
505	0	4	4	4	4	4	4	4	4	4	6	7	0	1	1	7	7	7	0	1	1
506	0	6	6	6	6	4	4	4	4	4	4	7	7	1	1	1	6	6	1	1	1
507	0	6	6	6	6	4	4	4	4	4	7	7	0	0	1	1	6	6	1	1	0
508	0	6	6	6	6	4	4	4	4	4	6	7	0	0	1	1	6	6	1	1	0
509	0	4	4	4	4	4	4	4	4	4	4	7	0	0	1	1	6	6	1	1	0
510	0	6	6	6	6	4	4	4	4	4	4	7	0	1	1	1	6	6	1	1	1
511	0	6	6	6	6	4	4	4	4	4	7	7	0	0	1	1	6	6	1	1	0
512	0	6	6	6	6	4	4	4	4	4	6	7	0	1	1	1	6	6	1	1	1
513	0	4	4	4	4	4	4	4	4	4	6	7	0	1	1	1	6	6	1	1	1
514	0	6	6	6	6	4	4	4	4	4	6	7	0	1	1	1	6	6	1	1	1
515	0	6	6	6	6	4	4	4	4	4	6	7	0	0	1	1	6	6	1	1	0
516	0	4	4	4	4	4	4	4	4	4	4	7	0	0	2	0	7	7	7	2	0
517	0	7	6	6	6	4	4	4	4	4	4	7	0	1	1	7	7	7	0	1	1
518	0	3	3	3	6	4	4	4	4	4	6	7	0	0	1	1	6	6	1	1	0
519	0	7	6	6	6	4	4	4	4	4	4	7	0	1	1	1	6	6	1	1	1
520	0	4	4	4	4	7	4	4	4	4	7	7	0	1	1	7	7	7	7	1	1
521	0	6	6	6	7	7	6	4	4	4	4	7	0	0	1	1	6	6	1	1	0
522	0	6	6	6	7	4	4	4	4	4	7	7	0	0	1	1	6	6	1	1	0
523	0	6	6	6	6	4	4	4	4	4	7	7	0	0	1	1	6	6	1	1	0
524	0	6	6	6	6	6	4	4	4	4	7	7	7	0	1	1	6	6	1	1	0
525	0	4	4	4	4	4	4	4	4	4	7	7	0	0	1	1	6	6	1	1	0
526	0	4	4	4	4	4	4	4	4	4	4	7	0	0	1	1	6	6	1	1	0
527	0	4	4	4	4	4	4	4	4	4	4	7	0	0	1	1	6	6	1	1	0
528	0	4	4	4	4	4	4	4	4	4	4	7	0	0	1	1	6	6	1	1	0
529	0	6	6	6	6	6	6	4	4	4	4	7	0	1	1	1	6	6	1	1	1
530	0	4	4	4	4	4	4	4	4	6	6	7	0	1	1	1	6	6	1	1	1
531	0	4	4	4	4	4	4	4	4	4	4	7	0	1	1	1	6	6	1	1	1
532	0	4	4	4	4	4	4	4	4	4	6	7	0	1	1	1	6	6	1	1	1
533	0	7	6	6	6	4	4	4	4	4	4	7	0	0	1	1	6	6	1	1	0
534	0	7	6	6	6	7	4	4	4	4	6	7	0	0	1	1	6	6	1	1	0
535	0	4	4	4	4	4	4	4	4	4	4	7	0	0	1	1	6	6	1	1	0
536	0	4	4	4	4	4	6	4	4	4	4	7	7	0	2	0	7	7	0	2	0
537	0	4	4	4	4	7	4	4	4	4	4	7	0	0	2	0	7	7	7	2	0
538	0	4	4	4	4	7	6	4	4	4	4	7	7	0	1	1	6	6	1	1	0
539	0	6	6	6	7	7	4	4	4	4	4	7	7	0	1	1	6	6	1	1	0
540	0	6	6	6	6	6	4	4	4	4	6	7	0	0	2	0	7	7	7	2	0
541	0	6	6	6	6	4	4	4	4	4	4	7	0	1	1	1	6	6	1	1	1
542	0	4	4	4	4	4	4	4	4	4	4	7	0	0	1	1	6	6	1	1	0
543	0	6	6	6	7	4	4	4	4	4	4	7	0	0	2	0	7	7	0	2	0
544	0	6	6	6	6	4	4	4	4	4	4	7	7	0	1	1	6	6	1	1	0
545	0	6	6	6	7	4	4	4	4	6	6	7	0	0	2	0	7	7	0	2	0
546	0	6	6	6	6	4	4	4	4	4	4	7	0	0	1	1	6	6	1	1	0
547	0	6	6	6	6	7	4	4	4	4	6	7	0	0	2	0	7	7	7	2	0
548	0	6	6	6	6	4	4	4	4	4	4	7	0	0	1	1	6	6	1	1	0
549	0	4	4	4	4	4	4	4	4	4	4	7	0	0	1	1	6	6	1	1	0
550	0	4	4	4	4	4	4	4	4	6	6	7	7	0	1	1	6	6	1	1	0
551	0	6	6	6	6	3	3	3	6	7	7	7	7	0	1	1	6	6	1	1	0
552	0	6	6	6	6	4	4	4	4	6	6	7	0	0	1	1	6	6	1	1	0
553	0	6	6	6	7	4	4	4	4	4	7	7	7	0	1	1	6	6	1	1	0
554	0	6	6	6	6	4	4	4	4	4	4	7	0	1	1	1	6	6	1	1	1
555	0	4	4	4	4	4	4	4	4	6	7	7	7	0	1	1	6	6	1	1	0
556	0	4	4	4	4	4	4	4	4	6	7	7	7	0	1	1	6	6	1	1	0
557	0	6	6	6	6	4	4	4	4	4	4	7	7	0	1	1	6	6	1	1	0
558	0	4	4	4	4	7	4	4	4	4	4	7	7	0	1	1	6	6	1	1	0
559	0	6	6	6	7	4	4	4	4	4	7	7	7	0	1	1	6	6	1	1	0
560	0	4	4	4	4	4	4	4	4	6	6	7	7	0	1	1	6	6	1	1	0
561	0	4	4	4	4	4	4	4	4	4	4	7	7	0	1	1	6	6	1	1	0
562	0	4	4	4	4	4	4	4	4	4	4	7	0	0	1	1	6	6	1	1	0
563	0	4	4	4	4	4	4	4	4	4	4	7	0	1	1	1	6	6	1	1	1
564	0	6	6	6	6	4	4	4	4	6	6	7	7	0	1	1	6	6	1	1	0
565	0	4	4	4	4	4	4	4	4	6	6	7	0	0	1	1	6	6	1	1	0
566	0	4	4	4	4	4	4	4	4	6	6	7	0	1	1	1	6	6	1	1	1
567	0	6	6	6	6	4	4	4	4	6	6	7	0	0	1	1	6	6	1	1	0
568	0	4	4	4	4	4	4	4	4	6	6	7	0	0	1	1	6	6	1	1	0
569	0	4	4	4	4	4	4	4	4	4	7	7	0	0	1	1	6	6	1	1	0
570	0	7	6	6	6	4	4	4	4	4	6	7	0	0	1	1	6	6	1	1	0
571	0	6	6	6	6	4	4	4	4	4	4	7	7	0	1	1	6	6	1	1	0
572	0	4	4	4	4	4	4	4	4	4	4	7	7	0	1	1	6	6	1	1	0
573	0	6	6	6	6	4	4	4	4	4	4	7	0	0	1	1	6	6	1	1	0
574	0	6	6	6	6	4	4	4	4	4	7	7	7	0	1	1	6	6	1	1	0
575	0	5	5	5	5	5	4	4	4	4	7	7	7	0	1	1	6	6	1	1	0
576	0	3	3	3	6	6	6	6	6	6	7	7	7	0	2	7	7	7	7	2	0
577	0	4	4	4	4	4	4	4	4	4	7	7	7	0	1	1	6	6	1	1	0
578	0	6	6	6	6	4	4	4	4	4	7	7	7	0	1	1	6	6	1	1	0
579	0	4	4	4	4	4	4	4	4	4	4	7	7	0	1	1	6	6	1	1	0
580	0	4	4	4	4	4	4	4	4	4	7	7	7	0	1	1	6	6	1	1	0
581	0	3	3	3	6	4	4	4	4	4	7	7	0	0	1	1	6	6	1	1	0
582	0	4	4	4	4	4	4	4	4	4	4	7	0	0	1	1	6	6	1	1	0
583	0	4	4	4	4	4	4	4	4	6	6	7	7	0	1	1	6	6	1	1	0
584	0	6	6	6	6	7	4	4	4	4	7	7	7	0	1	1	6	6	1	1	0
585	0	6	6	6	6	4	4	4	4	4	4	7	7	0	1	1	6	6	1	1	0
586	0	6	6	6	6	4	4	4	4	4	7	7	7	0	1	1	6	6	1	1	0
587	0	6	6	6	6	4	4	4	4	4	6	7	0	0	1	1	6	6	1	1	0
588	0	6	6	6	6	4	4	4	4	4	6	7	7	0	1	1	6	6	1	1	0
589	0	6	6	6	6	4	4	4	4	6	6	7	7	0	1	1	6	6	1	1	0
590	0	4	4	4	4	4	4	4	4	6	6	7	7	0	2	7	7	7	7	2	0
591	0	4	4	4	4	4	4	4	4	4	4	7	0	0	1	1	6	6	1	1	0
592	0	4	4	4	4	4	4	4	4	4	6	7	7	0	1	1	6	6	1	1	0
593	0	4	4	4	4	4	4	4	4	4	6	7	7	0	1	1	6	6	1	1	0
594	0	4	4	4	4	4	4	4	4	4	6	7	0	0	1	1	6	6	1	1	0
595	0	4	4	4	4	4	4	4	4	4	6	7	7	0	1	1	6	6	1	1	0
596	0	6	6	6	4	4	4	4	4	4	4	7	0	0	1	1	6	6	1	1	0
597	0	4	4	4	4	4	4	4	4	4	4	7	0	0	1	1	6	6	1	1	0
598	0	4	4	4	4	4	4	4	4	4	4	7	0	0	2	0	7	7	0	2	0
599	0	4	4	4	4	4	4	4	4	6	6	7	0	0	1	1	6	6	1	1	0
600	0	4	4	4	4	4	4	4	4	4	4	7	0	0	1	1	6	6	1	1	0
601	0	4	4	4	4	4	4	4	4	4	4	7	0	0	1	1	6	6	1	1	0
602	0	4	4	4	4	7	4	4	4	4	6	7	0	0	1	1	6	6	1	1	0
603	0	6	6	6	6	4	4	4	4	4	6	7	7	0	1	1	6	6	1	1	0
604	0	6	6	6	6	4	4	4	4	6	6	7	7	0	2	7	7	7	7	2	0
605	0	6	6	6	6	4	4	4	4	4	6	7	0	0	1	1	6	6	1	1	0
606	0	6	6	6	7	7	4	4	4	4	7	7	0	0	1	1	6	6	1	1	0
607	0	6	6	6	6	4	4	4	4	6	6	7	7	0	1	1	6	6	1	1	0
608	0	6	6	6	6	4	4	4	4	4	6	7	0	0	1	1	6	6	1	1	0
609	0	6	6	6	6	7	4	4	4	4	6	7	7	0	1	1	6	6	1	1	0
610	0	6	6	6	6	4	4	4	4	4	6	7	7	0	1	1	6	6	1	1	0
611	0	6	6	6	6	4	4	4	4	4	4	7	0	0	1	1	6	6	1	1	0
612	0	6	6	6	6	4	4	4	4	4	4	7	7	0	1	1	6	6	1	1	0
613	0	6	6	6	6	6	4	4	4	4	4	7	7	0	2	7	7	7	7	2	0
614	0	6	6	6	6	6	4	4	4	4	7	7	7	0	1	1	6	6	1	1	0
615	0	6	6	6	6	4	4	4	4	4	6	7	0	0	1	1	6	6	1	1	0
616	0	6	6	6	6	4	4	4	4	4	7	7	7	0	1	1	6	6	1	1	0
617	0	6	6	6	6	7	4	4	4	4	6	7	0	0	1	1	6	6	1	1	0
618	0	4	4	4	4	4	4	4	4	4	6	7	0	0	1	1	6	6	1	1	0
619	0	5	5	5	5	5	4	4	4	4	6	7	0	0	1	1	6	6	1	1	0
620	0	6	6	6	6	4	4	4	4	4	4	7	0	0	1	1	6	6	1	1	0
621	0	6	6	6	6	6	4	4	4	4	4	7	0	1	1	1	6	6	1	1	1
622	0	4	4	4	4	4	4	4	4	4	4	7	0	1	1	1	6	6	1	1	1
623	0	6	6	6	6	4	4	4	4	4	4	7	0	0	1	1	6	6	1	1	0
624	0	6	6	6	6	4	4	4	4	4	4	7	0	0	0	2	6	6	2	0	0
625	0	6	6	6	6	6	4	4	4	4	4	7	0	1	1	1	6	6	1	1	1
626	0	6	6	6	6	6	4	4	4	4	4	7	0	0	1	1	6	6	1	1	0
627	0	6	6	6	6	6	4	4	4	4	4	7	0	0	1	1	6	6	1	1	0
628	0	6	6	6	6	6	6	4	4	4	4	7	0	0	2	7	7	7	0	2	0
629	0	6	6	6	6	4	4	4	4	4	4	7	0	0	2	7	7	7	0	2	0
630	0	6	6	6	6	4	4	4	4	6	6	7	0	1	1	1	6	6	1	1	1
631	0	6	6	6	6	6	4	4	4	4	4	7	0	1	1	1	6	6	1	1	1
632	0	6	6	6	6	3	3	3	3	6	7	7	0	0	1	1	6	6	1	1	0
633	0	6	6	6	6	6	6	4	4	4	4	7	0	0	1	1	6	6	1	1	0
634	0	6	6	6	6	7	3	3	3	6	7	7	0	0	1	1	6	6	1	1	0
635	0	6	6	6	6	4	4	4	4	4	4	7	0	1	1	1	6	6	1	1	1
636	0	6	6	6	6	4	4	4	4	4	4	7	0	0	2	7	7	7	7	2	0
637	0	6	6	6	6	7	4	4	4	4	7	7	0	0	1	1	6	6	1	1	0
638	0	6	6	6	6	4	4	4	4	4	4	7	0	0	1	1	6	6	1	1	0
639	0	6	6	6	6	4	4	4	4	4	7	7	0	0	1	1	6	6	1	1	0
640	0	6	6	6	6	4	4	4	4	4	4	7	0	0	1	1	6	6	1	1	0
641	0	6	6	6	6	3	3	3	3	3	6	7	7	0	1	1	6	6	1	1	0
642	0	6	6	6	6	6	6	4	4	4	4	7	0	0	1	1	6	6	1	1	0
643	0	6	6	6	6	6	6	6	6	6	6	7	0	1	1	1	6	6	1	1	1
644	0	6	6	6	6	4	4	4	4	4	7	7	0	0	2	7	7	7	0	2	0
645	0	6	6	6	6	4	4	4	4	4	6	7	0	0	2	7	7	7	0	2	0
646	0	6	6	6	6	6	6	4	4	4	4	7	0	0	1	1	6	6	1	1	0
647	0	6	6	6	6	6	6	4	4	4	4	7	0	1	1	1	6	6	1	1	1
648	0	6	6	6	6	6	6	4	4	4	4	7	0	0	1	1	6	6	1	1	0
649	0	6	6	6	6	6	6	4	4	4	4	7	0	0	1	1	6	6	1	1	0
650	0	6	6	6	6	6	6	4	4	4	4	7	0	0	1	1	6	6	1	1	0
651	0	6	6	6	6	4	4	4	4	4	4	7	0	0	1	1	6	6	1	1	0
652	0	6	6	6	6	6	6	4	4	4	4	7	0	0	1	1	6	6	1	1	0
653	0	6	6	6	6	6	4	4	4	4	7	7	0	0	1	1	6	6	1	1	0
654	0	6	6	6	6	6	6	4	4	4	4	7	0	0	1	1	6	6	1	1	0
655	0	6	6	6	6	4	4	4	4	6	6	7	0	0	1	1	6	6	1	1	0
656	0	6	6	6	6	4	4	4	4	4	4	7	0	0	1	1	6	6	1	1	0
657	0	6	6	6	6	4	4	4	4	4	4	7	7	0	1	1	6	6	1	1	0
658	0	6	6	6	4	4	4	4	4	4	4	7	0	0	1	1	6	6	1	1	0
659	0	6	6	6	6	4	4	4	4	4	4	7	0	0	1	1	6	6	1	1	0
660	0	6	6	6	6	4	4	4	4	4	4	7	0	0	1	1	6	6	1	1	0
661	0	6	6	6	6	6	4	4	4	4	7	7	0	0	1	1	6	6	1	1	0
662	0	6	6	6	6	4	4	4	4	4	6	7	0	1	1	1	6	6	1	1	1
663	0	6	6	6	6	4	4	4	4	6	6	7	0	1	1	1	6	6	1	1	1
664	0	6	6	6	6	4	4	4	4	4	4	7	0	1	1	1	6	6	1	1	1
665	0	6	6	6	6	4	4	4	4	4	4	7	0	0	1	1	6	6	1	1	0
666	0	6	6	6	6	4	4	4	4	4	7	7	0	1	1	1	6	6	1	1	1
667	0	6	6	6	6	6	4	4	4	4	6	7	0	0	1	1	6	6	1	1	0
668	0	6	6	6	6	4	4	4	4	4	4	7	0	0	1	1	6	6	1	1	0
669	0	6	6	6	6	4	4	4	4	6	6	7	0	0	1	1	6	6	1	1	0
670	0	6	6	6	6	4	4	4	4	4	4	7	0	0	1	1	6	6	1	1	0
671	0	6	6	6	6	4	4	4	4	4	4	7	0	0	1	1	6	6	1	1	0
672	0	6	6	6	6	4	4	4	4	4	4	7	0	0	1	1	6	6	1	1	0
673	0	6	6	6	6	7	4	4	4	4	6	7	0	0	1	1	6	6	1	1	0
674	0	6	6	6	6	4	4	4	4	4	4	7	0	1	1	1	6	6	1	1	1
675	0	6	6	6	6	4	4	4	4	4	7	7	0	0	1	1	6	6	1	1	0
676	0	6	6	6	6	4	4	4	4	4	7	7	0	1	1	1	6	6	1	1	1
677	0	6	6	6	6	4	4	4	4	4	7	7	0	1	1	1	6	6	1	1	1
678	0	6	6	6	6	7	4	4	4	4	7	7	0	1	1	1	6	6	1	1	1
679	0	6	6	6	6	4	4	4	4	4	4	7	0	1	1	1	6	6	1	1	1
680	0	4	4	4	4	4	4	4	4	4	4	7	0	1	1	1	6	6	1	1	1
681	0	6	6	6	6	6	4	4	4	4	6	7	0	0	1	1	6	6	1	1	0
682	0	6	6	6	6	4	4	4	4	4	7	7	0	1	1	1	6	6	1	1	1
683	0	4	4	4	4	4	4	4	4	4	6	7	0	0	1	1	6	6	1	1	0
684	0	6	6	6	6	4	4	4	4	4	6	7	0	0	1	1	6	6	1	1	0
685	0	4	4	4	4	6	4	4	4	4	6	7	0	0	1	1	6	6	1	1	0
686	0	4	4	4	4	4	4	4	4	4	6	7	0	0	1	1	6	6	1	1	0
687	0	4	4	4	4	4	4	4	4	4	4	7	0	0	1	1	6	6	1	1	0
688	0	6	6	6	6	4	4	4	4	4	4	7	0	1	1	1	6	6	1	1	1
689	0	6	6	6	6	4	4	4	4	6	6	7	0	0	0	2	6	6	2	0	0
690	0	6	6	6	6	4	4	4	4	4	6	7	0	1	1	1	6	6	1	1	1
691	0	6	6	6	6	4	4	4	4	4	4	7	0	1	1	1	6	6	1	1	1
692	0	4	4	4	4	4	4	4	4	4	4	7	0	0	1	1	6	6	1	1	0
693	0	7	6	6	6	4	4	4	4	4	4	7	0	0	1	1	6	6	1	1	0
694	0	4	4	4	4	4	4	4	4	4	4	7	0	0	1	1	6	6	1	1	0
695	0	4	4	4	4	4	4	4	4	4	4	7	0	0	1	1	6	6	1	1	0
696	0	7	6	6	6	6	6	4	4	4	4	7	0	1	1	1	6	6	1	1	1
697	0	3	3	3	6	4	4	4	4	4	4	7	0	0	1	1	6	6	1	1	0
698	0	4	4	4	4	4	4	4	4	4	4	7	0	0	2	7	7	7	7	2	0
699	0	4	4	4	4	4	4	4	4	4	4	7	0	0	2	0	7	7	7	2	0
700	0	6	6	6	6	7	7	4	4	4	4	7	7	0	1	1	6	6	1	1	0
701	0	4	4	4	4	4	4	4	4	4	4	7	0	0	1	1	6	6	1	1	0
702	0	4	4	4	4	4	4	4	4	4	4	7	0	0	1	1	6	6	1	1	0
703	0	6	6	6	4	4	4	4	4	4	6	7	0	0	1	1	6	6	1	1	0
704	0	6	6	6	4	4	4	4	4	4	7	7	0	1	1	1	6	6	1	1	1
705	0	6	6	6	4	4	4	4	4	4	4	7	0	0	1	1	6	6	1	1	0
706	0	6	6	6	6	6	4	4	4	4	7	7	0	0	1	1	6	6	1	1	0
707	0	6	6	4	4	4	4	4	4	4	4	7	0	0	1	1	6	6	1	1	0
708	0	5	5	5	5	5	4	4	4	4	7	7	7	0	1	1	6	6	1	1	0
709	0	6	6	6	6	6	4	4	4	4	7	7	7	1	1	1	6	6	1	1	1
710	0	6	6	6	4	4	4	4	4	4	4	7	0	1	1	1	6	6	1	1	1
711	0	6	6	6	4	4	4	4	4	4	4	7	0	1	1	1	6	6	1	1	1
712	0	6	6	6	4	4	4	4	4	4	4	7	0	1	1	1	6	6	1	1	1
713	0	6	6	6	4	4	4	4	4	4	4	7	0	1	1	1	6	6	1	1	1
714	0	6	6	6	4	4	4	4	4	4	7	7	0	1	1	1	6	6	1	1	1
715	0	6	6	6	4	4	4	4	4	4	6	7	0	1	1	1	6	6	1	1	1
716	0	6	6	6	4	4	4	4	4	4	4	7	0	1	1	1	6	6	1	1	1
717	0	6	6	6	4	4	4	4	4	4	4	7	0	1	1	1	6	6	1	1	1
718	0	6	6	6	4	4	4	4	4	4	6	7	0	0	1	1	6	6	1	1	0
719	0	6	6	6	4	4	4	4	4	4	4	7	0	0	1	1	6	6	1	1	0
720	0	6	6	6	4	4	4	4	4	4	4	7	0	0	1	1	6	6	1	1	0
721	0	6	6	6	6	4	4	4	4	4	4	7	0	0	1	1	6	6	1	1	0
722	0	6	6	6	4	4	4	4	4	4	4	7	0	0	1	1	6	6	1	1	0
723	0	6	6	6	6	7	4	4	4	4	4	7	0	0	1	1	6	6	1	1	0
724	0	6	6	6	4	4	4	4	4	4	7	7	0	0	1	1	6	6	1	1	0
725	0	6	6	6	4	4	4	4	4	4	6	7	0	0	1	1	6	6	1	1	0
726	0	4	4	4	4	4	4	4	4	4	4	7	7	0	1	1	6	6	1	1	0
727	0	6	6	6	6	4	4	4	4	4	4	7	0	1	1	1	6	6	1	1	1
728	0	4	4	4	4	3	3	3	3	6	7	7	7	0	1	1	6	6	1	1	0
729	0	6	6	6	6	3	3	3	3	6	6	7	0	1	1	1	6	6	1	1	1
730	0	6	6	6	6	6	4	4	4	4	7	7	0	0	1	1	6	6	1	1	0
731	0	4	4	4	4	0	4	4	4	4	7	7	0	1	1	1	6	6	1	1	1
732	0	6	6	6	6	6	4	4	4	4	7	7	0	0	1	1	6	6	1	1	0
733	0	6	6	6	6	6	4	4	4	4	7	7	7	0	1	1	6	6	1	1	0
734	0	6	6	6	7	3	3	3	3	6	7	7	0	0	0	0	6	6	0	0	0
735	0	6	6	6	6	6	4	4	4	4	7	7	0	0	1	1	6	6	1	1	0
736	0	6	6	6	6	6	4	4	4	4	7	7	7	1	1	1	6	6	1	1	1
737	0	6	6	6	6	6	4	4	4	4	7	7	7	1	1	1	6	6	1	1	1
738	0	6	6	6	6	3	3	3	3	6	7	7	7	1	1	1	6	6	1	1	1
739	0	6	6	6	6	6	4	4	4	4	7	7	0	0	1	1	6	6	1	1	0
740	0	4	4	4	4	6	4	4	4	4	7	7	7	1	1	0	7	7	0	1	1
741	0	4	4	4	4	6	4	4	4	4	7	7	7	1	1	1	6	6	1	1	1
742	0	4	4	4	4	4	4	4	4	4	7	7	7	1	1	1	6	6	1	1	1
743	0	6	6	6	7	7	4	4	4	4	7	7	7	0	1	1	6	6	1	1	0
744	0	4	4	4	4	6	4	4	4	4	7	7	7	0	1	1	6	6	1	1	0
745	0	4	4	4	4	7	4	4	4	4	7	7	0	0	1	1	6	6	1	1	0
746	0	6	6	6	7	4	4	4	4	7	7	7	7	0	1	1	6	6	1	1	0
747	0	6	6	4	4	4	4	4	4	4	7	7	7	0	1	1	6	6	1	1	0
748	0	6	6	6	6	6	4	4	4	4	7	7	0	1	1	1	6	6	1	1	1
749	0	6	6	6	6	6	4	4	4	4	7	7	7	0	1	1	6	6	1	1	0
750	0	6	6	6	7	6	4	4	4	4	7	7	0	1	1	1	6	6	1	1	1
751	0	4	4	4	4	6	4	4	4	4	7	7	0	0	1	1	6	6	1	1	0
752	0	4	4	4	4	6	4	4	4	4	7	7	0	0	1	1	6	6	1	1	0
753	0	6	6	6	6	6	4	4	4	4	7	7	7	0	1	1	6	6	1	1	0
754	0	6	6	6	6	4	4	4	4	4	7	7	7	0	0	7	6	6	0	0	0
755	0	4	4	4	4	4	4	4	4	4	4	7	0	0	1	1	6	6	1	1	0
756	0	4	4	4	4	4	4	4	4	4	7	7	0	0	1	1	6	6	1	1	0
757	0	3	3	3	6	4	4	4	4	4	4	7	0	0	1	1	6	6	1	1	0
758	0	4	4	4	4	4	4	4	4	4	4	7	0	0	1	1	6	6	1	1	0
759	0	3	3	3	6	7	4	4	4	4	7	7	0	0	2	0	7	7	0	2	0
760	0	4	4	4	4	4	4	4	4	4	4	7	0	1	1	1	6	6	1	1	1
761	0	6	6	6	6	4	4	4	4	4	4	7	0	0	1	1	6	6	1	1	0
762	0	6	6	6	7	7	4	4	4	4	7	7	0	0	1	1	6	6	1	1	0
763	0	6	6	6	6	7	3	3	3	3	7	7	0	0	1	1	6	6	1	1	0
764	0	6	6	6	7	7	3	3	3	6	7	7	0	0	1	1	6	6	1	1	0
765	0	6	6	6	7	6	6	6	6	7	7	7	7	0	1	1	6	6	1	1	0
766	0	6	6	6	6	3	3	3	6	7	7	7	7	0	2	0	7	7	7	2	0
767	0	6	6	6	7	6	4	4	4	4	4	7	0	0	1	1	6	6	1	1	0
768	0	4	4	4	4	6	4	4	4	4	6	7	0	0	1	1	6	6	1	1	0
769	0	4	4	4	4	3	3	3	6	6	6	7	0	0	1	1	6	6	1	1	0
770	0	4	4	4	4	4	4	4	4	4	4	7	0	0	1	1	6	6	1	1	0
771	0	4	4	4	4	4	4	4	4	6	6	7	0	0	1	1	6	6	1	1	0
772	0	4	4	4	4	4	4	4	4	6	6	7	0	0	1	1	6	6	1	1	0
773	0	4	4	4	4	7	4	4	4	4	6	7	0	0	1	1	6	6	1	1	0
774	0	4	4	4	4	4	4	4	4	4	6	7	0	0	1	1	6	6	1	1	0
775	0	4	4	4	4	4	4	4	4	4	6	7	0	0	1	1	6	6	1	1	0
776	0	6	6	6	7	4	4	4	4	4	6	7	0	1	1	1	6	6	1	1	1
777	0	6	6	6	6	4	4	4	4	4	6	7	0	0	1	1	6	6	1	1	0
778	0	4	4	4	4	4	4	4	4	4	6	7	0	0	1	1	6	6	1	1	0
779	0	6	6	6	6	4	4	4	4	4	6	7	0	0	1	1	6	6	1	1	0
780	0	6	6	6	6	4	4	4	4	4	6	7	0	0	1	1	6	6	1	1	0
781	0	4	4	4	4	7	4	4	4	4	6	7	0	0	1	1	6	6	1	1	0
782	0	6	6	6	6	4	4	4	4	6	6	7	0	0	1	1	6	6	1	1	0
783	0	6	6	6	7	7	4	4	4	4	6	7	7	0	1	1	6	6	1	1	0
784	0	6	6	6	6	4	4	4	4	6	6	7	0	0	1	1	6	6	1	1	0
785	0	6	6	6	7	4	4	4	4	6	6	7	0	0	1	1	6	6	1	1	0
786	0	6	6	6	7	7	6	6	6	6	6	7	0	0	1	1	6	6	1	1	0
787	0	6	6	6	7	7	4	4	4	4	6	7	0	0	1	1	6	6	1	1	0
788	0	6	6	6	6	4	4	4	4	4	6	7	0	0	1	1	6	6	1	1	0
789	0	6	6	6	6	4	4	4	4	6	6	7	0	1	1	1	6	6	1	1	1
790	0	6	6	6	6	3	3	3	6	6	6	7	0	0	1	1	6	6	1	1	0
791	0	6	6	6	6	7	6	6	6	6	7	7	7	0	1	1	6	6	1	1	0
792	0	6	6	6	6	4	4	4	4	4	7	7	0	0	1	1	6	6	1	1	0
793	0	6	6	6	6	7	6	6	3	3	3	7	0	0	1	1	6	6	1	1	0
794	0	3	3	3	6	4	4	4	4	4	6	7	0	0	1	1	6	6	1	1	0
795	0	6	6	6	6	4	4	4	4	4	6	7	0	0	1	1	6	6	1	1	0
796	0	6	6	6	6	4	4	4	4	4	6	7	0	0	1	1	6	6	1	1	0
797	0	6	6	6	6	4	4	4	4	4	6	7	0	0	1	1	6	6	1	1	0
798	0	4	4	4	4	4	4	4	4	4	6	7	0	0	1	1	6	6	1	1	0
799	0	6	6	6	6	4	4	4	4	4	6	7	0	0	1	1	6	6	1	1	0
800	0	6	6	6	6	4	4	4	4	4	7	7	0	0	1	1	6	6	1	1	0
801	0	6	6	6	6	4	4	4	4	4	6	7	0	0	1	1	6	6	1	1	0
802	0	6	6	6	6	4	4	4	4	6	6	7	0	0	1	1	6	6	1	1	0
803	0	6	6	6	6	4	4	4	4	6	6	7	0	0	1	1	6	6	1	1	0
804	0	6	6	6	6	4	4	4	4	6	6	7	0	0	1	1	6	6	1	1	0
805	0	6	6	6	6	7	4	4	4	4	6	7	0	0	1	1	6	6	1	1	0
806	0	6	6	6	6	4	4	4	4	6	6	7	0	0	1	1	6	6	1	1	0
807	0	6	6	6	6	4	4	4	4	6	6	7	0	0	1	1	6	6	1	1	0
808	0	6	6	6	6	7	4	4	4	4	7	7	0	0	1	1	6	6	1	1	0
809	0	6	6	6	6	4	4	4	4	6	6	7	0	0	1	1	6	6	1	1	0
810	0	6	6	6	6	4	4	4	4	6	6	7	0	0	1	1	6	6	1	1	0
811	0	6	6	6	6	4	4	4	4	4	6	7	0	0	1	1	6	6	1	1	0
812	0	6	6	6	6	4	4	4	4	4	4	7	0	0	1	1	6	6	1	1	0
813	0	6	6	6	6	4	4	4	4	4	6	7	0	0	1	1	6	6	1	1	0
814	0	6	6	6	6	7	4	4	4	4	6	7	7	0	1	1	6	6	1	1	0
815	0	6	6	6	6	4	4	4	4	6	6	7	0	0	1	1	6	6	1	1	0
816	0	6	6	6	6	7	4	4	4	4	6	7	0	0	1	1	6	6	1	1	0
817	0	6	6	6	6	4	4	4	4	4	7	7	7	0	1	1	6	6	1	1	0
818	0	6	6	6	6	4	4	4	4	4	6	7	0	0	1	1	6	6	1	1	0
819	0	6	6	6	6	7	4	4	4	4	6	7	0	0	1	1	6	6	1	1	0
820	0	6	6	6	7	4	4	4	4	4	6	7	0	0	1	1	6	6	1	1	0
821	0	6	6	6	6	4	4	4	4	4	7	7	7	0	1	1	6	6	1	1	0
822	0	6	6	6	6	4	4	4	4	6	7	7	0	0	1	1	6	6	1	1	0
823	0	6	6	6	6	7	6	6	6	7	7	7	7	0	1	1	6	6	1	1	0
824	0	6	6	6	6	7	4	4	4	4	7	7	7	0	1	1	6	6	1	1	0
825	0	6	6	6	6	4	4	4	4	7	7	7	7	0	1	1	6	6	1	1	0
826	0	6	6	6	6	4	4	4	4	6	6	7	0	0	1	1	6	6	1	1	0
827	0	6	6	6	6	4	4	4	4	4	6	7	0	0	1	1	6	6	1	1	0
828	0	4	4	4	4	4	4	4	4	4	6	7	7	0	1	1	6	6	1	1	0
829	0	6	6	6	6	4	4	4	4	4	4	7	0	0	1	1	6	6	1	1	0
830	0	6	6	6	6	6	4	4	4	4	7	7	7	0	1	1	6	6	1	1	0
831	0	6	6	6	6	4	4	4	4	4	6	7	7	0	1	1	6	6	1	1	0
832	0	6	6	6	6	4	4	4	4	4	7	7	7	0	1	1	6	6	1	1	0
833	0	6	6	6	6	4	4	4	4	4	6	7	0	0	1	1	6	6	1	1	0
834	0	6	6	6	6	4	4	4	4	4	6	7	7	0	1	1	6	6	1	1	0
835	0	6	6	6	6	4	4	4	4	4	6	7	0	1	1	1	6	6	1	1	1
836	0	6	6	6	6	4	4	4	4	4	7	7	0	0	1	1	6	6	1	1	0
837	0	6	6	6	6	7	4	4	4	4	6	7	7	0	1	1	6	6	1	1	0
838	0	6	6	6	6	7	4	4	4	4	6	7	0	0	2	7	7	7	0	2	0
839	0	6	6	6	6	4	4	4	4	6	6	7	0	0	1	1	6	6	1	1	0
840	0	6	6	6	6	4	4	4	4	4	7	7	0	0	1	1	6	6	1	1	0
841	0	6	6	6	6	4	4	4	4	4	6	7	0	0	1	1	6	6	1	1	0
842	0	6	6	6	6	7	4	4	4	4	6	7	0	0	1	1	6	6	1	1	0
843	0	6	6	6	6	4	4	4	4	4	4	7	0	0	1	1	6	6	1	1	0
844	0	6	6	6	6	4	4	4	4	6	6	7	0	0	1	1	6	6	1	1	0
845	0	4	4	4	4	4	4	4	4	6	6	7	0	0	1	1	6	6	1	1	0
846	0	6	6	6	6	4	4	4	4	4	6	7	0	0	1	1	6	6	1	1	0
847	0	4	4	4	4	4	4	4	4	4	7	7	0	0	2	7	7	7	0	2	0
848	0	6	6	6	6	4	4	4	4	6	6	7	0	0	1	1	6	6	1	1	0
849	0	6	6	6	6	4	4	4	4	4	6	7	0	0	1	1	6	6	1	1	0
850	0	6	6	6	6	4	4	4	4	4	4	7	0	0	1	1	6	6	1	1	0
851	0	4	4	4	4	4	4	4	4	4	4	7	0	0	1	1	6	6	1	1	0
852	0	6	6	6	6	4	4	4	4	4	6	7	0	0	1	1	6	6	1	1	0
853	0	6	6	6	6	4	4	4	4	4	7	7	7	1	1	1	6	6	1	1	1
854	0	6	6	6	6	4	4	4	4	4	7	7	7	0	1	1	6	6	1	1	0
855	0	6	6	6	6	4	4	4	4	4	4	7	0	0	1	1	6	6	1	1	0
856	0	6	6	6	6	4	4	4	4	4	6	7	0	0	1	1	6	6	1	1	0
857	0	6	6	6	6	4	4	4	4	4	7	7	0	0	1	1	6	6	1	1	0
858	0	6	6	6	6	7	4	4	4	4	7	7	0	0	1	1	6	6	1	1	0
859	0	6	6	6	6	4	4	4	4	4	4	7	7	0	1	1	6	6	1	1	0
860	0	4	4	4	4	4	4	4	4	4	6	7	0	0	1	1	6	6	1	1	0
861	0	4	4	4	4	4	4	4	4	4	6	7	0	0	1	1	6	6	1	1	0
862	0	4	4	4	4	4	4	4	4	4	4	7	0	0	1	1	6	6	1	1	0
863	0	6	6	6	6	4	4	4	4	4	4	7	0	0	1	1	6	6	1	1	0
864	0	6	6	6	6	4	4	4	4	6	6	7	0	0	1	1	6	6	1	1	0
865	0	6	6	6	6	4	4	4	4	4	4	7	0	0	1	1	6	6	1	1	0
866	0	4	4	4	4	4	4	4	4	6	6	7	0	0	1	1	6	6	1	1	0
867	0	6	6	6	6	4	4	4	4	4	7	7	0	0	1	1	6	6	1	1	0
868	0	3	3	3	6	4	4	4	4	4	6	7	0	0	1	1	6	6	1	1	0
869	0	4	4	4	4	4	4	4	4	4	6	7	0	0	1	1	6	6	1	1	0
870	0	4	4	4	4	4	4	4	4	4	6	7	0	0	2	7	7	7	7	2	0
871	0	4	4	4	4	4	4	4	4	4	6	7	7	0	2	7	7	7	7	2	0
872	0	4	4	4	4	4	4	4	4	4	6	7	7	0	1	1	6	6	1	1	0
873	0	6	6	6	6	4	4	4	4	4	4	7	0	0	1	1	6	6	1	1	0
874	0	4	4	4	4	4	4	4	4	4	4	7	7	0	1	1	6	6	1	1	0
875	0	6	6	6	6	4	4	4	4	4	7	7	7	0	1	1	6	6	1	1	0
876	0	4	4	4	4	4	4	4	4	4	7	7	7	0	1	1	6	6	1	1	0
877	0	6	6	6	6	4	4	4	4	4	6	7	7	0	1	1	6	6	1	1	0
878	0	6	6	6	6	7	4	4	4	4	6	7	7	0	1	1	6	6	1	1	0
879	0	6	6	6	6	4	4	4	4	4	6	7	0	0	1	1	6	6	1	1	0
880	0	6	6	6	6	4	4	4	4	4	7	7	7	0	1	1	6	6	1	1	0
881	0	6	6	6	6	4	4	4	4	4	6	7	7	0	1	1	6	6	1	1	0
882	0	4	4	4	4	7	4	4	4	4	6	7	0	0	1	1	6	6	1	1	0
883	0	4	4	4	4	4	4	4	4	4	7	7	7	0	1	1	6	6	1	1	0
884	0	6	6	6	6	4	4	4	4	6	6	7	7	0	1	1	6	6	1	1	0
885	0	6	6	6	6	4	4	4	4	4	6	7	0	0	1	1	6	6	1	1	0
886	0	6	6	6	6	4	4	4	4	4	4	7	0	0	1	1	6	6	1	1	0
887	0	6	6	6	7	4	4	4	4	4	7	7	0	0	1	1	6	6	1	1	0
888	0	4	4	4	4	4	4	4	4	4	7	7	0	0	2	7	7	7	7	2	0
889	0	4	4	4	4	4	4	4	4	6	6	7	0	0	1	1	6	6	1	1	0
890	0	6	6	6	6	4	4	4	4	6	6	7	7	0	1	1	6	6	1	1	0
891	0	6	6	6	6	4	4	4	4	4	6	7	0	1	1	1	6	6	1	1	1
892	0	6	6	6	6	4	4	4	4	6	6	7	7	0	1	1	6	6	1	1	0
893	0	4	4	4	4	4	4	4	4	4	4	7	7	0	1	1	6	6	1	1	0
894	0	6	6	6	6	3	3	3	6	7	7	7	7	0	2	0	7	7	7	2	0
895	0	4	4	4	4	4	4	4	4	6	6	7	0	0	1	1	6	6	1	1	0
896	0	6	6	6	6	7	4	4	4	4	6	7	0	0	1	1	6	6	1	1	0
897	0	4	4	4	4	4	4	4	4	4	4	7	0	1	1	1	6	6	1	1	1
898	0	4	4	4	4	7	4	4	4	4	7	7	0	0	1	1	6	6	1	1	0
899	0	4	4	4	4	7	4	4	4	4	7	7	0	0	1	1	6	6	1	1	0
900	0	6	6	6	6	4	4	4	4	4	4	7	7	0	1	1	6	6	1	1	0
901	0	4	4	4	4	4	4	4	4	4	7	7	0	0	1	1	6	6	1	1	0
902	0	4	4	4	4	4	4	4	4	6	6	7	0	0	1	1	6	6	1	1	0
903	0	6	6	6	6	4	4	4	4	6	6	7	0	0	1	1	6	6	1	1	0
904	0	6	6	6	6	4	4	4	4	4	4	7	0	0	1	1	6	6	1	1	0
905	0	6	6	6	6	4	4	4	4	4	6	7	0	0	1	1	6	6	1	1	0
906	0	4	4	4	4	4	4	4	4	4	6	7	7	0	1	1	6	6	1	1	0
907	0	4	4	4	4	7	4	4	4	4	7	7	0	0	1	1	6	6	1	1	0
908	0	4	4	4	4	4	4	4	4	4	4	7	0	0	1	1	6	6	1	1	0
909	0	6	6	6	7	4	4	4	4	6	6	7	7	0	1	1	6	6	1	1	0
910	0	6	6	6	6	4	4	4	4	4	6	7	0	0	1	1	6	6	1	1	0
911	0	6	6	6	7	4	4	4	4	4	6	7	0	0	1	1	6	6	1	1	0
912	0	6	6	6	6	4	4	4	4	4	4	7	0	0	1	1	6	6	1	1	0
913	0	6	6	6	6	4	4	4	4	4	6	7	7	0	1	1	6	6	1	1	0
914	0	7	6	6	6	4	4	4	4	6	6	7	7	0	1	1	6	6	1	1	0
915	0	4	4	4	4	4	4	4	4	4	4	7	7	0	1	1	6	6	1	1	0
916	0	7	6	6	6	4	4	4	4	6	6	7	7	0	2	0	7	7	0	2	0
917	0	4	4	4	4	4	4	4	4	4	4	7	0	0	1	1	6	6	1	1	0
918	0	6	6	6	6	4	4	4	4	4	6	7	0	0	1	1	6	6	1	1	0
919	0	4	4	4	4	4	4	4	4	4	4	7	7	0	1	1	6	6	1	1	0
920	0	4	4	4	4	4	4	4	4	4	6	7	0	0	1	1	6	6	1	1	0
921	0	3	3	3	6	4	4	4	4	6	6	7	7	0	1	1	6	6	1	1	0
922	0	3	3	3	6	4	4	4	4	6	6	7	7	0	1	1	6	6	1	1	0
923	0	7	6	6	6	4	4	4	4	4	6	7	0	0	1	1	6	6	1	1	0
924	0	4	4	4	4	4	4	4	4	4	6	7	7	0	1	1	6	6	1	1	0
925	0	4	4	4	4	4	4	4	4	6	6	7	7	0	1	1	6	6	1	1	0
926	0	4	4	4	4	4	4	4	4	4	6	7	7	0	1	1	6	6	1	1	0
927	0	4	4	4	4	4	4	4	4	4	4	7	7	0	1	1	6	6	1	1	0
928	0	4	4	4	4	4	4	4	4	6	6	7	0	0	1	1	6	6	1	1	0
929	0	4	4	4	4	3	3	3	3	6	7	7	7	0	1	1	6	6	1	1	0
930	0	4	4	4	4	6	4	4	4	4	7	7	7	0	1	1	6	6	1	1	0
931	0	6	6	6	6	4	4	4	4	6	6	7	0	0	2	0	7	7	7	2	0
932	0	4	4	4	4	6	4	4	4	4	7	7	7	0	1	1	6	6	1	1	0
933	0	6	6	6	6	7	4	4	4	4	7	7	0	0	1	1	6	6	1	1	0
934	0	4	4	4	4	7	4	4	4	4	7	7	7	0	1	1	6	6	1	1	0
935	0	4	4	4	4	6	4	4	4	4	7	7	7	0	1	1	6	6	1	1	0
936	0	6	6	6	6	4	4	4	4	4	4	7	7	0	1	1	6	6	1	1	0
937	0	6	6	6	6	6	3	3	3	6	7	7	7	0	1	1	6	6	1	1	0
938	0	4	4	4	4	4	4	4	4	4	4	7	0	0	1	1	6	6	1	1	0
939	0	4	4	4	4	4	4	4	4	4	4	7	0	1	1	1	6	6	1	1	1
940	0	4	4	4	4	4	4	4	4	6	6	7	0	1	1	7	7	7	0	1	1
941	0	7	6	6	6	4	4	4	4	6	6	7	0	1	1	1	6	6	1	1	1
942	0	4	4	4	4	4	4	4	4	6	6	7	7	1	1	1	6	6	1	1	1
943	0	7	6	6	6	4	4	4	4	4	4	7	0	0	1	1	6	6	1	1	0
944	0	3	3	3	6	4	4	4	4	6	6	7	0	1	1	1	6	6	1	1	1
945	0	7	6	6	6	4	4	4	4	4	4	7	0	1	1	1	6	6	1	1	1
946	0	4	4	4	4	4	4	4	4	6	6	7	0	0	1	1	6	6	1	1	0
947	0	3	3	3	6	4	4	4	4	6	7	7	7	0	1	1	6	6	1	1	0
948	0	3	3	3	6	4	4	4	4	7	7	7	7	0	1	1	6	6	1	1	0
949	0	7	6	6	6	4	4	4	4	7	7	7	7	0	1	1	6	6	1	1	0
950	0	4	4	4	4	4	4	4	4	4	7	7	7	0	1	1	6	6	1	1	0
951	0	7	6	6	6	4	4	4	4	6	7	7	7	0	1	1	6	6	1	1	0
952	0	4	4	4	4	4	4	4	4	6	7	7	7	0	1	1	6	6	1	1	0
953	0	4	4	4	4	4	4	4	4	6	7	7	7	0	1	1	6	6	1	1	0
954	0	4	4	4	4	4	4	4	4	6	6	7	0	0	1	1	6	6	1	1	0
955	0	4	4	4	4	4	4	4	4	4	4	7	0	0	1	1	6	6	1	1	0
956	0	4	4	4	4	3	3	3	6	7	7	7	7	0	1	1	6	6	1	1	0
957	0	7	6	6	6	4	4	4	4	6	6	7	0	0	1	1	6	6	1	1	0
958	0	4	4	4	4	4	4	4	4	4	4	7	7	0	1	1	6	6	1	1	0
959	0	4	4	4	4	4	4	4	4	6	6	7	0	0	1	1	6	6	1	1	0
960	0	4	4	4	4	4	4	4	4	6	6	7	0	0	1	1	6	6	1	1	0
961	0	7	6	6	6	4	4	4	4	6	6	7	7	0	1	1	6	6	1	1	0
962	0	4	4	4	4	4	4	4	4	6	6	7	0	0	1	1	6	6	1	1	0
963	0	4	4	4	4	4	4	4	4	6	6	7	0	0	2	7	7	7	7	2	0
964	0	4	4	4	4	6	4	4	4	4	7	7	0	0	2	7	7	7	7	2	0
965	0	7	6	6	6	4	4	4	4	6	6	7	0	0	1	1	6	6	1	1	0
966	0	4	4	4	4	4	4	4	4	6	6	7	0	0	1	1	6	6	1	1	0
967	0	4	4	4	4	4	4	4	4	4	6	7	0	0	1	1	6	6	1	1	0
968	0	4	4	4	4	4	4	4	4	6	6	7	0	0	1	1	6	6	1	1	0
969	0	4	4	4	4	4	4	4	4	6	6	7	0	0	1	1	6	6	1	1	0
970	0	4	4	4	4	4	4	4	4	6	6	7	0	0	2	0	7	7	7	2	0
971	0	6	6	6	6	4	4	4	4	6	6	7	0	0	1	1	6	6	1	1	0
972	0	6	6	6	6	4	4	4	4	4	6	7	0	0	2	7	7	7	0	2	0
973	0	4	4	4	4	4	4	4	4	4	6	7	0	0	1	1	6	6	1	1	0
974	0	4	4	4	4	4	4	4	4	6	6	7	0	0	1	1	6	6	1	1	0
975	0	4	4	4	4	4	4	4	4	6	6	7	0	0	1	1	6	6	1	1	0
976	0	4	4	4	4	4	4	4	4	4	4	7	0	0	2	7	7	7	7	2	0
977	0	4	4	4	4	4	4	4	4	4	4	7	0	0	1	1	6	6	1	1	0
978	0	4	4	4	4	4	4	4	4	4	4	7	0	0	1	1	6	6	1	1	0
979	0	4	4	4	4	4	4	4	4	4	4	7	0	0	1	1	6	6	1	1	0
980	0	4	4	4	4	4	4	4	4	4	7	7	0	0	1	1	6	6	1	1	0
981	0	4	4	4	4	4	4	4	4	4	4	7	7	0	1	1	6	6	1	1	0
982	0	4	4	4	4	4	4	4	4	4	7	7	7	0	1	1	6	6	1	1	0
983	0	7	6	6	6	4	4	4	4	4	4	7	0	0	1	1	6	6	1	1	0
984	0	6	6	6	6	4	4	4	4	4	4	7	7	0	1	1	6	6	1	1	0
985	0	6	6	6	6	4	4	4	4	6	6	7	0	0	1	1	6	6	1	1	0
986	0	6	6	6	6	4	4	4	4	6	6	7	0	0	1	1	6	6	1	1	0
987	0	6	6	6	6	4	4	4	4	6	6	7	0	0	1	1	6	6	1	1	0
988	0	6	6	6	6	7	4	4	4	4	7	7	0	0	1	1	6	6	1	1	0
989	0	6	6	6	6	7	6	6	3	3	3	7	7	0	1	1	6	6	1	1	0
990	0	6	6	6	6	4	4	4	4	4	4	7	0	0	1	1	6	6	1	1	0
991	0	6	6	6	6	4	4	4	4	4	6	7	0	0	1	1	6	6	1	1	0
992	0	6	6	6	6	4	4	4	4	4	4	7	0	0	1	1	6	6	1	1	0
993	0	6	6	6	6	4	4	4	4	4	6	7	0	0	1	1	6	6	1	1	0
994	0	6	6	6	6	4	4	4	4	4	4	7	7	0	1	1	6	6	1	1	0
995	0	6	6	6	6	4	4	4	4	6	6	7	7	0	1	1	6	6	1	1	0
996	0	6	6	6	6	4	4	4	4	4	7	7	7	0	1	1	6	6	1	1	0
997	0	6	6	6	6	4	4	4	4	4	4	7	7	0	1	1	6	6	1	1	0
998	0	6	6	6	6	7	6	6	6	6	6	7	7	0	1	1	6	6	1	1	0
999	0	6	6	6	6	4	4	4	4	4	6	7	7	0	1	1	6	6	1	1	0
