# Supplementary material for: Structure of the stress-related LHCSR1 complex determined by an integrated computational strategy
Source: Commun Biol. 2022 Feb 17;5:145. doi: 10.1038/s42003-022-03083-8 (PMC8854571; doi:10.1038/s42003-022-03083-8)
Supplement: Supplementary file 10 — Supplementary Data 7 [file 42003_2022_3083_MOESM10_ESM.zip › MD3_sstype_D.csv]

Time (ns)	Glu 232	Glu 233	Ile 234	Phe 235	Val 236	Hie 237	Leu 238	Phe 239	Lys 240	Arg 241	Leu 242	Gly 243	Leu 244
0	0	0	4	4	4	4	4	4	4	6	6	0	0
1	0	0	4	4	4	4	4	4	4	0	7	0	0
2	0	0	4	4	4	4	4	4	4	7	7	0	0
3	0	0	4	4	4	4	4	4	4	6	6	0	0
4	0	0	4	4	4	4	4	4	4	6	6	0	0
5	0	0	4	4	4	4	4	4	4	7	7	0	0
6	0	0	4	4	4	4	4	4	4	7	7	0	0
7	0	0	4	4	4	4	4	4	4	7	7	0	0
8	0	0	4	4	4	4	4	4	4	7	7	0	0
9	0	7	4	4	4	4	4	4	4	0	7	0	0
10	0	0	4	4	4	4	4	4	4	7	7	0	0
11	0	0	4	4	4	4	4	4	4	7	7	0	0
12	0	0	4	4	4	4	4	4	4	0	7	0	0
13	0	0	4	4	4	4	4	4	4	7	7	0	0
14	0	7	4	4	4	4	4	4	4	7	7	0	0
15	0	7	7	4	4	4	4	4	4	7	7	0	0
16	0	7	4	4	4	4	4	4	4	7	7	0	0
17	0	0	4	4	4	4	4	4	4	7	7	0	0
18	7	0	4	4	4	4	4	4	4	7	7	0	0
19	0	7	4	4	4	4	4	4	4	7	7	0	0
20	7	0	4	4	4	4	4	4	7	7	7	0	0
21	0	0	4	4	4	4	4	4	4	6	6	0	0
22	0	0	4	4	4	4	4	4	4	7	7	0	0
23	0	0	4	4	4	4	4	4	4	7	7	0	0
24	0	0	4	4	4	4	4	4	4	7	7	0	0
25	7	0	4	4	4	4	4	4	4	7	7	0	0
26	7	0	4	4	4	4	4	4	4	7	7	0	0
27	0	7	4	4	4	4	4	4	4	0	7	0	0
28	0	0	4	4	4	4	4	4	4	7	7	0	0
29	0	7	4	4	4	4	4	4	4	0	7	0	0
30	0	0	4	4	4	4	4	4	4	0	7	0	0
31	0	0	4	4	4	4	4	4	4	0	7	0	0
32	0	0	4	4	4	4	4	4	4	0	7	0	0
33	0	0	4	4	4	4	4	4	7	0	7	0	0
34	7	0	4	4	4	4	4	4	4	0	7	0	0
35	0	0	4	4	4	4	4	4	4	7	7	0	0
36	0	0	4	4	4	4	4	4	4	0	7	0	0
37	0	0	4	4	4	4	4	4	4	0	7	0	0
38	7	0	4	4	4	4	4	4	4	0	7	0	0
39	0	0	4	4	4	4	4	4	4	7	7	0	0
40	0	0	4	4	4	4	4	4	4	0	7	0	0
41	7	0	4	4	4	4	4	4	4	0	7	0	0
42	7	0	4	4	4	4	4	4	4	0	7	0	0
43	0	0	4	4	4	4	4	4	4	0	7	0	0
44	7	0	4	4	4	4	4	4	4	0	7	0	0
45	0	0	4	4	4	4	4	4	4	0	7	0	0
46	7	0	4	4	4	4	4	4	4	0	7	0	0
47	7	0	4	4	4	4	4	4	4	7	7	0	0
48	0	0	4	4	4	4	4	4	4	0	7	0	0
49	7	0	4	4	4	4	4	4	4	0	7	0	0
50	7	0	4	4	4	4	4	4	4	0	7	0	0
51	0	0	4	4	4	4	4	4	4	0	7	0	0
52	0	0	4	4	4	4	4	4	4	0	7	0	0
53	0	0	4	4	4	4	4	4	4	0	7	0	0
54	0	0	4	4	4	4	4	4	4	0	7	0	0
55	7	0	4	4	4	4	4	4	4	0	7	0	0
56	0	0	4	4	4	4	4	4	4	0	7	0	0
57	0	0	4	4	4	4	4	4	4	0	7	0	0
58	0	0	4	4	4	4	4	4	4	0	7	0	0
59	7	0	4	4	4	4	4	4	4	0	7	0	0
60	0	0	4	4	4	4	4	4	4	0	7	0	0
61	0	7	4	4	4	4	4	4	4	0	7	0	0
62	0	7	4	4	4	4	4	4	4	0	7	0	0
63	0	0	4	4	4	4	4	4	4	0	7	0	0
64	0	7	4	4	4	4	4	4	4	0	7	0	0
65	0	7	4	4	4	4	4	4	4	0	7	0	0
66	0	0	6	6	6	4	4	4	4	0	7	0	0
67	0	0	4	4	4	4	4	4	4	0	7	0	0
68	0	0	4	4	4	4	4	4	4	0	7	0	0
69	0	0	4	4	4	4	4	4	4	0	7	0	0
70	0	0	4	4	4	4	4	4	4	0	7	0	0
71	0	0	4	4	4	4	4	4	4	0	7	0	0
72	0	0	4	4	4	4	4	4	4	0	7	0	0
73	0	0	4	4	4	4	4	4	4	0	7	0	0
74	0	0	4	4	4	4	4	4	4	0	7	0	0
75	0	0	4	4	4	4	4	4	4	0	7	0	0
76	0	0	4	4	4	4	4	4	4	0	7	0	0
77	7	0	4	4	4	4	4	4	4	0	7	0	0
78	0	0	4	4	4	4	4	4	4	0	7	0	0
79	0	0	4	4	4	4	4	4	4	0	7	0	0
80	0	0	4	4	4	4	4	4	4	0	7	0	0
81	0	0	4	4	4	4	4	4	4	0	7	0	0
82	0	0	4	4	4	4	6	6	6	0	7	0	0
83	0	0	4	4	4	4	4	4	4	0	7	0	0
84	0	0	4	4	4	4	4	4	4	0	7	0	0
85	0	0	4	4	4	4	4	4	4	0	7	0	0
86	0	0	4	4	4	4	4	4	4	0	7	0	0
87	0	7	4	4	4	4	4	4	4	0	7	0	0
88	0	0	4	4	4	4	4	4	4	0	7	0	0
89	0	0	4	4	4	4	4	4	4	0	7	0	0
90	0	0	4	4	4	4	4	4	4	0	7	0	0
91	0	0	4	4	4	4	4	4	4	0	7	0	0
92	0	0	4	4	4	4	4	4	4	0	7	0	0
93	0	0	4	4	4	4	4	4	4	0	7	0	0
94	0	0	4	4	4	4	4	4	4	0	7	0	0
95	0	0	4	4	4	4	4	4	4	6	7	0	0
96	7	0	4	4	4	4	4	4	4	0	7	0	0
97	0	4	4	4	4	4	4	4	4	0	7	0	0
98	7	4	4	4	4	4	4	4	4	0	7	0	0
99	7	0	4	4	4	4	4	4	4	0	7	0	0
100	7	4	4	4	4	4	4	4	4	0	7	0	0
101	7	0	4	4	4	4	4	4	4	0	7	0	0
102	7	0	4	4	4	4	4	4	4	7	7	0	0
103	7	6	4	4	4	4	4	4	4	0	7	0	0
104	7	4	4	4	4	4	4	4	4	0	7	0	0
105	7	6	4	4	4	4	4	4	4	0	7	0	0
106	7	6	4	4	4	4	4	4	6	7	7	0	0
107	7	4	4	4	4	4	4	4	4	7	7	0	0
108	7	0	4	4	4	4	4	4	4	7	7	0	0
109	7	0	4	4	4	4	4	4	4	7	7	0	0
110	7	0	4	4	4	4	4	4	4	7	7	0	0
111	0	0	4	4	4	4	4	4	4	7	7	0	0
112	0	0	4	4	4	4	4	4	4	7	7	0	0
113	0	0	4	4	4	4	4	4	4	7	7	0	0
114	0	0	4	4	4	4	4	4	4	7	7	0	0
115	0	0	4	4	4	4	4	4	4	7	7	0	0
116	7	0	4	4	4	4	4	4	4	6	6	0	0
117	0	0	4	4	4	4	4	4	4	7	7	0	0
118	0	0	4	4	4	4	4	4	4	6	6	0	0
119	7	0	4	4	4	4	4	4	4	6	6	0	0
120	7	0	4	4	4	4	4	4	4	6	6	0	0
121	7	0	4	4	4	4	4	4	4	6	6	0	0
122	0	0	4	4	4	4	4	4	4	3	3	3	0
123	0	0	4	4	4	4	4	4	4	3	3	3	0
124	0	0	4	4	4	4	4	4	4	3	3	3	0
125	7	0	4	4	4	4	4	4	4	3	3	3	0
126	7	6	4	4	4	4	4	4	6	3	3	3	0
127	0	0	4	4	4	4	4	4	4	6	6	0	0
128	0	0	4	4	4	4	4	4	4	6	6	0	0
129	7	6	4	4	4	4	4	4	4	6	6	0	0
130	7	0	4	4	4	4	4	4	6	6	6	0	0
131	7	4	4	4	4	4	4	6	6	6	6	0	0
132	7	0	4	4	4	4	4	4	6	6	6	0	0
133	7	0	4	4	4	4	4	4	6	6	6	0	0
134	7	0	4	4	4	4	4	4	6	6	6	0	0
135	7	0	4	4	4	4	4	4	4	6	6	0	0
136	0	0	4	4	4	4	4	4	4	6	6	0	0
137	7	0	4	4	4	4	4	4	4	6	6	0	0
138	0	0	4	4	4	4	4	4	6	6	6	0	0
139	0	0	4	4	4	4	4	4	4	6	6	0	0
140	0	0	4	4	4	4	4	4	6	6	6	0	0
141	7	0	4	4	4	4	4	4	4	6	6	0	0
142	0	0	4	4	4	4	4	4	4	6	6	0	0
143	7	0	4	4	4	4	4	4	4	6	6	0	0
144	0	0	4	4	4	4	4	4	4	6	6	0	0
145	0	0	4	4	4	4	4	4	4	6	6	0	0
146	7	0	4	4	4	4	4	4	4	6	6	0	0
147	7	0	4	4	4	4	4	4	4	6	6	0	0
148	7	0	4	4	4	4	4	4	7	6	6	0	0
149	0	0	4	4	4	4	4	4	6	6	6	0	0
150	7	0	4	4	4	4	4	4	4	6	6	0	0
151	0	0	4	4	4	4	4	4	4	6	6	0	0
152	0	0	4	4	4	4	6	6	6	6	6	0	0
153	0	0	4	4	4	4	4	4	4	6	6	0	0
154	0	0	4	4	4	4	4	4	4	6	6	0	0
155	0	0	4	4	4	4	4	4	4	6	6	0	0
156	0	0	4	4	4	4	4	4	6	6	6	0	0
157	0	0	4	4	4	4	4	4	4	6	6	0	0
158	0	0	4	4	4	4	4	4	4	6	6	0	0
159	7	0	4	4	4	4	4	4	4	6	6	0	0
160	0	0	4	4	4	4	4	4	4	7	7	0	0
161	0	0	4	4	4	4	4	4	4	7	7	0	0
162	0	0	4	4	4	4	4	4	4	0	7	0	0
163	7	0	4	4	4	4	4	4	4	0	7	0	0
164	7	0	4	4	4	4	4	4	4	0	7	0	0
165	0	0	4	4	4	4	4	4	4	0	7	0	0
166	0	0	4	4	4	4	4	4	4	0	7	0	0
167	0	0	4	4	4	4	4	4	4	0	7	0	0
168	7	0	4	4	4	4	4	4	4	0	7	0	0
169	0	0	4	4	4	4	4	4	4	0	7	0	0
170	0	0	4	4	4	4	4	4	4	0	7	0	0
171	7	0	4	4	4	4	4	4	4	0	7	0	0
172	0	0	4	4	4	4	4	4	4	0	7	0	0
173	7	0	4	4	4	4	4	4	4	0	7	0	0
174	7	0	4	4	4	4	4	4	4	0	7	0	0
175	7	0	4	4	4	4	4	4	4	7	7	0	0
176	7	0	4	4	4	4	4	4	4	0	7	0	0
177	7	0	4	4	4	4	4	4	4	0	7	0	0
178	7	0	4	4	4	4	4	4	4	7	7	0	0
179	0	0	4	4	4	4	4	4	4	0	7	0	0
180	7	0	4	4	4	4	4	4	4	7	7	0	0
181	7	0	4	4	4	4	4	4	4	0	7	0	0
182	0	0	4	4	4	4	4	4	4	0	7	0	0
183	7	0	4	4	4	4	4	4	4	0	7	0	0
184	0	0	4	4	4	4	4	4	4	0	7	0	0
185	0	0	4	4	4	4	4	4	4	0	7	0	0
186	7	0	4	4	4	4	4	4	4	0	7	0	0
187	7	0	4	4	4	4	4	4	4	0	7	0	0
188	0	0	4	4	4	4	4	4	4	0	7	0	0
189	0	0	4	4	4	4	4	4	4	0	7	0	0
190	7	0	4	4	4	4	4	4	4	0	7	0	0
191	0	0	4	4	4	4	4	4	4	0	7	0	0
192	7	0	4	4	4	4	4	4	4	0	7	0	0
193	7	0	4	4	4	4	4	4	4	0	7	0	0
194	0	0	4	4	4	4	4	4	4	7	7	0	0
195	7	0	4	4	4	4	4	4	4	7	7	0	0
196	0	0	4	4	4	4	4	4	4	0	7	0	0
197	7	0	4	4	4	4	4	4	4	7	7	0	0
198	7	0	4	4	4	4	4	4	4	0	7	0	0
199	7	0	4	4	4	4	4	4	4	7	7	0	0
200	7	0	4	4	4	4	4	4	4	0	7	0	0
201	0	0	4	4	4	4	4	4	4	0	7	0	0
202	7	0	4	4	4	4	4	4	4	0	7	0	0
203	0	0	4	4	4	4	4	4	4	0	7	0	0
204	7	0	4	4	4	4	4	4	4	0	7	0	0
205	0	0	4	4	4	4	4	4	4	0	7	0	0
206	0	0	4	4	4	4	4	4	4	0	7	0	0
207	0	0	4	4	4	4	4	4	4	0	7	0	0
208	7	0	4	4	4	4	4	4	4	7	7	0	0
209	0	0	4	4	4	4	4	4	4	0	7	0	0
210	0	0	4	4	4	4	4	4	4	0	7	0	0
211	7	0	4	4	4	4	4	4	4	0	7	0	0
212	0	0	4	4	4	4	4	4	4	0	7	0	0
213	7	0	6	6	4	4	4	4	4	0	7	0	0
214	0	0	4	4	4	4	4	4	4	7	7	0	0
215	7	0	4	4	4	4	4	4	4	0	7	0	0
216	0	0	4	4	4	4	4	4	4	0	7	0	0
217	0	0	4	4	4	4	4	4	4	0	7	0	0
218	0	0	4	4	4	4	4	4	6	0	7	0	0
219	0	0	4	4	4	4	4	4	4	0	7	0	0
220	0	0	4	4	4	4	4	4	4	0	7	0	0
221	0	0	4	4	4	4	4	4	4	0	7	0	0
222	7	0	4	4	4	4	4	4	4	0	7	0	0
223	0	0	4	4	4	4	4	4	4	7	7	0	0
224	0	0	4	4	4	4	4	4	4	0	7	0	0
225	7	4	4	4	4	4	4	4	4	0	7	0	0
226	0	0	4	4	4	4	4	4	4	7	7	0	0
227	7	0	4	4	4	4	4	4	4	0	7	0	0
228	0	0	4	4	4	4	4	4	4	7	7	0	0
229	0	0	4	4	4	4	4	4	4	7	7	0	0
230	7	0	4	4	4	4	4	4	4	7	7	0	0
231	7	0	4	4	4	4	4	4	4	7	7	0	0
232	7	0	4	4	4	4	4	4	4	0	7	0	0
233	0	7	7	4	4	4	4	4	4	7	7	0	0
234	0	7	7	4	4	4	4	4	4	0	7	0	0
235	0	7	7	4	4	4	4	4	4	7	7	0	0
236	0	7	7	4	4	4	4	4	4	7	7	0	0
237	0	7	7	4	4	4	4	4	4	0	7	0	0
238	0	7	7	4	4	4	4	4	4	7	7	0	0
239	0	0	7	4	4	4	4	6	6	0	7	0	0
240	0	7	7	4	4	4	4	4	4	0	7	0	0
241	0	7	7	4	4	4	4	4	4	7	7	0	0
242	0	7	7	6	6	4	4	4	4	7	7	0	0
243	0	7	7	4	4	4	4	4	4	7	7	0	0
244	0	7	7	4	4	4	4	4	4	7	7	0	0
245	0	7	7	4	4	4	4	4	4	0	7	0	0
246	0	7	7	4	4	4	4	4	4	7	7	0	0
247	0	7	7	6	6	4	4	4	4	7	7	0	0
248	0	7	7	4	4	4	4	4	4	0	7	0	0
249	0	0	7	4	4	4	4	4	4	7	7	0	0
250	0	7	7	4	4	4	4	4	4	7	7	0	0
251	0	7	7	4	4	4	4	4	4	0	7	0	0
252	0	7	7	4	4	4	4	4	4	0	7	0	0
253	0	7	7	4	4	4	4	4	4	0	7	0	0
254	0	7	7	4	4	4	4	4	4	0	7	0	0
255	0	7	7	4	4	4	4	4	4	0	7	0	0
256	0	7	7	4	4	4	4	4	4	0	7	0	0
257	0	7	7	4	4	4	4	4	4	7	7	0	0
258	7	0	7	4	4	4	4	4	4	0	7	0	0
259	0	7	7	4	4	4	4	4	4	7	7	0	0
260	7	0	7	4	4	4	4	4	4	0	7	0	0
261	0	7	7	4	4	4	4	4	4	7	7	0	0
262	0	7	7	6	6	4	4	4	4	0	7	0	0
263	0	7	7	4	4	4	4	4	4	7	7	0	0
264	0	0	7	4	4	4	4	4	4	7	7	0	0
265	0	7	7	6	6	4	4	4	4	7	7	0	0
266	0	7	7	4	4	4	4	4	6	0	7	0	0
267	0	7	7	4	4	4	4	4	4	0	7	0	0
268	0	0	7	4	4	4	4	4	4	0	7	0	0
269	0	7	7	4	4	4	4	4	4	0	7	0	0
270	0	0	7	4	4	4	4	4	4	0	7	0	0
271	0	7	7	4	4	4	4	4	4	7	7	0	0
272	0	0	7	4	4	4	4	4	4	7	7	0	0
273	0	0	7	4	4	4	4	4	4	7	7	0	0
274	0	7	7	4	4	4	4	4	4	0	7	0	0
275	0	7	7	4	4	4	4	4	4	0	7	0	0
276	0	7	7	4	4	4	4	4	4	0	7	0	0
277	0	7	7	4	4	4	4	4	4	7	7	0	0
278	0	7	7	4	4	4	4	4	4	0	7	0	0
279	0	0	7	4	4	4	4	4	4	0	7	0	0
280	0	7	7	4	4	4	4	4	4	0	7	0	0
281	0	7	7	4	4	4	4	4	4	0	7	0	0
282	0	7	7	6	6	4	4	4	4	0	7	0	0
283	0	7	7	4	4	4	4	4	4	0	7	0	0
284	0	7	7	4	4	4	4	4	4	7	7	0	0
285	0	0	7	4	4	4	4	4	4	0	7	0	0
286	0	7	7	4	4	4	4	4	4	0	7	0	0
287	0	7	7	4	4	4	4	4	4	0	7	0	0
288	0	7	7	4	4	4	4	4	4	7	7	0	0
289	0	7	7	4	4	4	4	4	4	0	7	0	0
290	0	7	7	4	4	4	4	4	4	0	7	0	0
291	0	7	7	4	4	4	4	4	4	0	7	0	0
292	0	7	7	4	4	4	4	4	4	0	7	0	0
293	0	7	7	6	6	4	4	4	4	0	7	0	0
294	0	7	7	4	4	4	4	4	4	0	7	0	0
295	0	7	7	4	4	4	4	4	4	7	7	0	0
296	0	7	7	4	4	4	4	4	4	0	7	0	0
297	7	0	7	4	4	4	4	4	4	0	7	0	0
298	0	7	7	4	4	4	4	4	4	0	7	0	0
299	0	0	7	4	4	4	4	4	4	0	7	0	0
300	0	0	7	4	4	4	4	4	4	0	7	0	0
301	0	0	7	4	4	4	4	4	4	7	7	0	0
302	0	0	7	4	4	4	4	4	4	0	7	0	0
303	0	7	7	6	6	4	4	4	4	0	7	0	0
304	7	0	7	4	4	4	4	4	4	0	7	0	0
305	0	7	7	4	4	4	4	4	4	0	7	0	0
306	0	7	7	4	4	4	4	4	4	0	7	0	0
307	0	7	7	4	4	4	4	4	4	0	7	0	0
308	0	7	7	4	4	4	4	4	4	0	7	0	0
309	0	7	7	4	4	4	4	4	4	0	7	0	0
310	7	7	7	4	4	4	4	4	4	0	7	0	0
311	0	7	7	4	4	4	4	4	4	7	7	0	0
312	0	7	7	7	4	4	4	4	4	0	7	0	0
313	0	7	7	4	4	4	4	4	4	7	7	0	0
314	0	7	7	4	4	4	4	4	4	7	7	0	0
315	0	7	7	6	6	4	4	4	4	0	7	0	0
316	0	7	7	4	4	4	4	4	4	0	7	0	0
317	0	7	7	6	6	4	4	4	4	0	7	0	0
318	0	7	7	4	4	4	4	4	7	0	7	0	0
319	0	7	7	4	4	4	4	4	4	0	7	0	0
320	0	7	7	4	4	4	4	4	4	0	7	0	0
321	0	0	7	4	4	4	4	4	4	7	7	0	0
322	0	0	7	6	6	4	4	4	4	0	7	0	0
323	0	0	4	4	4	4	4	4	4	0	7	0	0
324	0	0	6	4	4	4	4	4	4	0	7	0	0
325	7	0	6	4	4	4	4	4	4	0	7	0	0
326	0	0	6	4	4	4	4	4	4	7	7	0	0
327	0	0	6	4	4	4	4	4	4	0	7	0	0
328	0	0	6	4	4	4	4	4	4	0	7	0	0
329	7	0	6	4	4	4	4	4	4	0	7	0	0
330	7	0	6	4	4	4	4	4	4	0	7	0	0
331	0	0	6	4	4	4	4	4	4	0	7	0	0
332	0	0	6	4	4	4	4	4	4	0	7	0	0
333	7	0	6	4	4	4	4	4	4	0	7	0	0
334	7	0	6	4	4	4	4	4	4	0	7	0	0
335	7	0	6	4	4	4	4	4	4	0	7	0	0
336	7	0	4	4	4	4	4	4	4	7	7	0	0
337	0	0	4	4	4	4	4	4	4	7	7	0	0
338	7	0	4	4	4	4	4	4	4	7	7	0	0
339	0	0	4	4	4	4	4	4	4	0	7	0	0
340	0	0	4	4	4	4	4	4	4	0	7	0	0
341	7	0	4	4	4	4	4	4	4	0	7	0	0
342	7	0	6	4	4	4	4	4	4	0	7	0	0
343	7	0	6	4	4	4	4	4	4	0	7	0	0
344	7	0	6	4	4	4	4	4	4	0	7	0	0
345	7	0	6	4	4	4	4	4	4	0	7	0	0
346	7	0	6	4	4	4	4	4	4	0	7	0	0
347	7	0	6	4	4	4	4	4	4	7	7	0	0
348	7	0	4	4	4	4	4	4	4	0	7	0	0
349	7	0	4	4	4	4	4	4	4	0	7	0	0
350	7	0	4	4	4	4	4	4	4	0	7	0	0
351	7	0	4	4	4	4	4	4	4	0	7	0	0
352	7	0	4	4	4	4	4	4	4	0	7	0	0
353	0	0	4	4	4	4	4	4	4	0	7	0	0
354	0	0	4	4	4	4	6	6	7	0	7	0	0
355	7	0	4	4	4	4	4	4	4	0	7	0	0
356	7	0	4	4	4	4	4	4	4	0	7	0	0
357	7	0	4	4	4	4	4	4	4	7	7	0	0
358	7	0	4	4	4	4	4	4	4	7	7	0	0
359	7	0	4	4	4	4	4	4	4	0	7	0	0
360	7	0	4	4	4	4	4	4	4	0	7	0	0
361	7	0	4	4	4	4	4	4	4	0	7	0	0
362	7	0	4	4	4	4	4	4	4	0	7	0	0
363	7	0	4	4	4	4	4	4	4	0	7	0	0
364	7	0	4	4	4	4	4	4	4	0	7	0	0
365	7	0	4	4	4	4	4	4	4	0	7	0	0
366	7	0	4	4	4	4	4	4	4	0	7	0	0
367	7	0	4	4	4	4	4	4	4	0	7	0	0
368	0	0	4	4	4	4	4	4	4	0	7	0	0
369	7	0	4	4	4	4	4	4	4	0	7	0	0
370	7	0	4	4	4	4	4	4	4	0	7	0	0
371	0	0	4	4	4	4	4	4	4	0	7	0	0
372	0	0	4	4	4	4	4	4	4	0	7	0	0
373	7	0	4	4	4	4	4	4	4	0	7	0	0
374	7	0	4	4	4	4	4	4	4	0	7	0	0
375	7	0	4	4	4	4	4	4	4	0	7	0	0
376	7	0	4	4	4	4	4	4	4	0	7	0	0
377	7	0	4	4	4	4	4	4	4	0	7	0	0
378	7	0	4	4	4	4	4	4	4	0	7	0	0
379	7	0	4	4	4	4	4	4	4	0	7	0	0
380	7	0	4	4	4	4	4	4	4	0	7	0	0
381	7	0	4	4	4	4	4	4	4	0	7	0	0
382	7	0	4	4	4	4	4	4	4	0	7	0	0
383	7	0	4	4	4	4	4	4	4	0	7	0	0
384	7	0	4	4	4	4	4	4	4	0	7	0	0
385	7	0	4	4	4	4	4	4	4	0	7	0	0
386	7	0	4	4	4	4	4	4	4	0	7	0	0
387	7	0	4	4	4	4	4	4	4	0	7	0	0
388	7	0	4	4	4	4	4	4	4	7	7	0	0
389	7	0	4	4	4	4	4	4	4	0	7	0	0
390	7	0	4	4	4	4	4	4	4	0	7	0	0
391	7	0	4	4	4	4	4	4	4	0	7	0	0
392	7	0	4	4	4	4	4	4	4	0	7	0	0
393	7	0	4	4	4	4	4	4	4	7	7	0	0
394	7	0	4	4	4	4	4	4	4	7	7	0	0
395	0	0	4	4	4	4	4	4	4	0	7	0	0
396	0	0	4	4	4	4	4	4	4	0	7	0	0
397	7	0	4	4	4	4	4	4	4	0	7	0	0
398	7	0	4	4	4	4	4	4	4	0	7	0	0
399	7	0	4	4	4	4	4	4	4	7	7	0	0
400	0	0	4	4	4	4	4	4	4	0	7	0	0
401	7	0	4	4	4	4	4	4	4	0	7	0	0
402	7	0	4	4	4	4	4	4	4	7	7	0	0
403	7	0	4	4	4	4	4	4	4	7	7	0	0
404	7	0	4	4	4	4	4	4	4	0	7	0	0
405	7	0	4	4	4	4	4	4	4	7	7	0	0
406	7	0	4	4	4	4	4	4	4	7	7	0	0
407	7	0	4	4	4	4	4	4	4	0	7	0	0
408	7	0	4	4	4	4	4	4	4	0	7	0	0
409	7	0	4	4	4	4	4	4	4	7	7	0	0
410	7	0	4	4	4	4	4	4	4	0	7	0	0
411	7	0	4	4	4	4	4	4	4	0	7	0	0
412	0	0	4	4	4	4	4	4	4	7	7	0	0
413	7	0	4	4	4	4	4	4	4	0	7	0	0
414	7	0	4	4	4	4	4	4	4	0	7	0	0
415	7	0	4	4	4	4	4	4	4	7	7	0	0
416	0	0	4	4	4	4	4	4	4	0	7	0	0
417	7	0	4	4	4	4	4	4	4	0	7	0	0
418	7	0	4	4	4	4	4	4	4	0	7	0	0
419	7	0	4	4	4	4	4	4	4	0	7	0	0
420	7	0	4	4	4	4	4	4	4	7	7	0	0
421	7	0	4	4	4	4	4	4	4	0	7	0	0
422	7	0	4	4	4	4	4	4	4	0	7	0	0
423	7	0	4	4	4	4	4	4	4	0	7	0	0
424	7	0	4	4	4	4	4	4	4	0	7	0	0
425	0	0	4	4	4	4	4	4	4	0	7	0	0
426	7	0	4	4	4	4	4	4	4	0	7	0	0
427	7	0	4	4	4	4	4	4	4	7	7	0	0
428	7	0	4	4	4	4	4	4	4	0	7	0	0
429	7	0	4	4	4	4	4	4	4	0	7	0	0
430	7	0	4	4	4	4	4	4	4	0	7	0	0
431	0	0	4	4	4	4	4	4	4	0	7	0	0
432	7	0	4	4	4	4	4	4	4	7	7	0	0
433	7	0	4	4	4	4	4	4	4	7	7	0	0
434	7	0	4	4	4	4	4	4	4	0	7	0	0
435	7	0	4	4	4	4	4	4	4	7	7	0	0
436	7	0	4	4	4	4	4	4	4	0	7	0	0
437	7	0	4	4	4	4	4	4	4	7	7	0	0
438	7	0	4	4	4	4	4	4	4	0	7	0	0
439	7	0	4	4	4	4	4	4	4	0	7	0	0
440	7	0	4	4	4	4	4	4	4	0	7	0	0
441	7	0	4	4	4	4	4	4	4	7	7	0	0
442	7	0	4	4	4	4	4	4	4	7	7	0	0
443	7	0	4	4	4	4	4	4	4	7	7	0	0
444	7	0	4	4	4	4	4	4	4	0	7	0	0
445	7	0	4	4	4	4	4	4	4	0	7	0	0
446	0	0	4	4	4	4	4	4	4	0	7	0	0
447	7	0	4	4	4	4	4	4	4	7	7	0	0
448	7	0	4	4	4	4	4	4	4	0	7	0	0
449	7	0	4	4	4	4	4	4	4	0	7	0	0
450	7	0	4	4	4	4	4	4	4	7	7	0	0
451	7	0	4	4	4	4	4	4	4	0	7	0	0
452	7	0	4	4	4	4	4	4	4	0	7	0	0
453	7	0	4	4	4	4	4	4	4	0	7	0	0
454	7	0	4	4	4	4	4	4	4	7	7	0	0
455	7	0	4	4	4	4	4	4	4	0	7	0	0
456	7	0	4	4	4	4	4	4	4	0	7	0	0
457	7	0	4	4	4	4	4	4	4	0	7	0	0
458	7	0	4	4	4	4	4	4	4	7	7	0	0
459	7	0	4	4	4	4	4	4	4	0	7	0	0
460	7	0	4	4	4	4	4	4	4	7	7	0	0
461	7	0	4	4	4	4	4	4	4	0	7	0	0
462	7	0	4	4	4	4	4	4	4	7	7	0	0
463	7	0	4	4	4	4	4	4	4	7	7	0	0
464	7	0	4	4	4	4	4	4	4	0	7	0	0
465	0	0	4	4	4	4	4	4	4	0	7	0	0
466	7	0	4	4	4	4	4	4	4	7	7	0	0
467	7	0	4	4	4	4	4	4	4	7	7	0	0
468	7	0	4	4	4	4	4	4	4	0	7	0	0
469	7	0	4	4	4	4	4	4	4	0	7	0	0
470	7	0	4	4	4	4	4	4	4	7	7	0	0
471	7	0	4	4	4	4	4	4	4	7	7	0	0
472	7	0	4	4	4	4	4	4	4	0	7	0	0
473	7	0	4	4	4	4	4	4	4	0	7	0	0
474	7	0	4	4	4	4	4	4	4	0	7	0	0
475	7	0	4	4	4	4	4	4	4	7	7	0	0
476	7	0	4	4	4	4	4	4	4	0	7	0	0
477	7	0	4	4	4	4	4	4	4	0	7	0	0
478	7	0	4	4	4	4	4	4	4	7	7	0	0
479	7	0	4	4	4	4	4	4	4	0	7	0	0
480	7	0	4	4	4	4	4	4	4	0	7	0	0
481	7	0	4	4	4	4	4	4	4	7	7	0	0
482	0	0	4	4	4	4	4	4	4	7	7	0	0
483	7	0	4	4	4	4	4	4	4	0	7	0	0
484	7	0	4	4	4	4	4	4	4	0	7	0	0
485	7	0	4	4	4	4	4	4	4	0	7	0	0
486	7	0	4	4	4	4	4	4	4	7	7	0	0
487	7	0	4	4	4	4	4	4	4	7	7	0	0
488	0	0	4	4	4	4	4	4	4	0	7	0	0
489	7	0	4	4	4	4	4	4	4	0	7	0	0
490	0	0	4	4	4	4	4	4	4	7	7	0	0
491	0	0	4	4	4	4	4	4	4	0	7	0	0
492	0	0	4	4	4	4	4	4	4	0	7	0	0
493	7	0	4	4	4	4	4	4	4	0	7	0	0
494	7	0	4	4	4	4	4	4	4	0	7	0	0
495	7	0	4	4	4	4	4	4	4	0	7	0	0
496	7	0	4	4	4	4	4	4	4	0	7	0	0
497	7	0	4	4	4	4	4	4	4	0	7	0	0
498	7	0	4	4	4	4	4	4	4	0	7	0	0
499	7	0	4	4	4	4	4	4	4	0	7	0	0
500	0	0	4	4	4	4	4	4	4	0	7	0	0
501	7	0	4	4	4	4	4	4	4	0	7	0	0
502	0	0	4	4	4	4	4	4	4	7	7	0	0
503	7	0	4	4	4	4	4	4	4	0	7	0	0
504	7	0	4	4	4	4	4	4	4	0	7	0	0
505	0	0	4	4	4	4	4	4	4	0	7	0	0
506	7	0	4	4	4	4	4	4	4	0	7	0	0
507	7	0	4	4	4	4	4	4	4	0	7	0	0
508	7	0	4	4	4	4	4	4	4	0	7	0	0
509	7	0	4	4	4	4	4	4	4	0	7	0	0
510	7	0	4	4	4	4	4	4	4	0	7	0	0
511	7	0	4	4	4	4	4	4	4	0	7	0	0
512	7	0	4	4	4	4	4	4	4	0	7	0	0
513	7	0	4	4	4	4	4	4	4	0	7	0	0
514	7	0	4	4	4	4	4	4	4	0	7	0	0
515	7	0	4	4	4	4	4	4	4	0	7	0	0
516	7	0	4	4	4	4	4	4	4	0	7	0	0
517	7	0	4	4	4	4	4	4	4	7	7	0	0
518	7	0	4	4	4	4	4	4	4	0	7	0	0
519	7	0	4	4	4	4	4	4	4	0	7	0	0
520	7	0	4	4	4	4	4	4	4	7	7	0	0
521	7	0	4	4	4	4	4	4	4	7	7	0	0
522	7	0	4	4	4	4	4	4	4	0	7	0	0
523	7	0	4	4	4	4	4	4	4	0	7	0	0
524	7	0	4	4	4	4	4	4	4	0	7	0	0
525	7	0	4	4	4	4	4	4	4	7	7	0	0
526	7	0	4	4	4	4	4	4	4	0	7	0	0
527	7	0	4	4	4	4	4	4	4	0	7	0	0
528	7	0	4	4	4	4	4	4	4	0	7	0	0
529	7	0	4	4	4	4	4	4	4	0	7	0	0
530	7	0	4	4	4	4	4	4	4	7	7	0	0
531	7	0	4	4	4	4	4	4	4	0	7	0	0
532	7	0	4	4	4	4	4	4	4	0	7	0	0
533	7	0	6	6	6	4	4	4	4	0	7	0	0
534	7	0	4	4	4	4	4	4	4	0	7	0	0
535	7	0	4	4	4	4	4	4	4	0	7	0	0
536	7	0	6	6	6	4	4	4	4	0	7	0	0
537	7	0	6	6	6	4	4	4	4	0	7	0	0
538	7	0	6	6	6	4	4	4	4	0	7	0	0
539	7	0	4	4	4	4	4	4	4	0	7	0	0
540	7	0	6	6	6	4	4	4	4	0	7	0	0
541	7	0	6	6	6	4	4	4	4	0	7	0	0
542	7	0	6	6	6	4	4	4	4	0	7	0	0
543	7	0	3	3	3	4	4	4	4	0	7	0	0
544	7	0	6	6	6	4	4	4	4	0	7	0	0
545	7	0	6	6	6	4	4	4	4	0	7	0	0
546	7	0	3	3	3	4	4	4	4	0	7	0	0
547	7	0	6	6	6	4	4	4	4	0	7	0	0
548	7	0	6	6	6	4	4	4	4	0	7	0	0
549	7	0	6	6	6	4	4	4	4	0	7	0	0
550	7	0	4	4	4	4	4	4	4	0	7	0	0
551	7	0	4	4	4	4	4	4	4	0	7	0	0
552	7	0	4	4	4	4	4	4	4	0	7	0	0
553	7	0	3	3	3	4	4	4	4	0	7	0	0
554	7	0	4	4	4	4	4	4	4	0	7	0	0
555	7	0	3	3	3	4	4	4	4	0	7	0	0
556	7	0	4	4	4	4	4	4	4	0	7	0	0
557	7	0	4	4	4	4	4	4	4	0	7	0	0
558	7	0	3	3	3	4	4	4	4	0	7	0	0
559	7	0	6	6	6	4	4	4	4	0	7	0	0
560	7	0	6	6	6	4	4	4	4	0	7	0	0
561	7	0	3	3	3	4	4	4	4	0	7	0	0
562	7	0	6	6	6	4	4	4	4	0	7	0	0
563	7	0	3	3	3	4	4	4	4	0	7	0	0
564	7	0	6	6	7	4	4	4	4	0	6	6	0
565	7	0	6	6	6	4	4	4	4	0	7	0	0
566	7	0	3	3	3	4	4	4	4	0	7	0	0
567	7	0	6	6	6	4	4	4	4	0	6	6	0
568	7	0	3	3	3	6	6	6	7	0	7	0	0
569	7	0	6	6	6	4	4	4	4	0	7	0	0
570	7	0	6	6	6	4	4	4	4	0	7	0	0
571	7	0	6	6	6	4	4	4	4	0	6	6	0
572	7	0	6	6	6	4	4	4	4	0	7	0	0
573	7	0	6	6	6	4	4	4	4	0	7	0	0
574	7	0	3	3	3	4	4	4	4	0	7	0	0
575	7	0	6	6	6	4	4	4	4	0	7	0	0
576	7	0	6	6	6	4	4	4	4	0	7	0	0
577	7	0	4	4	4	4	4	4	4	6	6	0	0
578	7	0	6	6	6	4	4	4	4	6	6	0	0
579	7	0	4	4	4	4	4	4	4	6	6	0	0
580	7	0	6	6	6	4	4	4	4	6	6	0	0
581	7	0	4	4	4	4	4	4	4	6	6	0	0
582	7	0	4	4	4	4	4	4	4	6	6	0	0
583	7	0	4	4	4	4	4	4	4	6	6	0	0
584	7	0	4	4	4	4	4	4	4	6	6	0	0
585	7	0	4	4	4	4	4	4	4	6	6	0	0
586	7	0	4	4	4	4	4	4	4	6	6	0	0
587	7	0	6	6	6	4	4	4	4	6	6	0	0
588	7	0	4	4	4	4	4	4	4	6	6	0	0
589	7	0	4	4	4	4	4	4	4	7	7	0	0
590	7	0	4	4	4	4	4	4	4	7	7	0	0
591	7	0	4	4	4	4	4	4	4	6	6	0	0
592	7	0	4	4	4	4	4	4	4	6	6	0	0
593	7	0	4	4	4	4	4	4	4	6	6	0	0
594	7	0	4	4	4	4	4	4	4	6	6	0	0
595	7	0	4	4	4	4	4	4	4	6	6	0	0
596	0	0	4	4	4	4	4	4	4	7	7	0	0
597	0	0	4	4	4	4	4	4	4	7	7	0	0
598	7	0	4	4	4	4	4	4	4	0	7	0	0
599	7	0	4	4	4	4	4	4	4	7	7	0	0
600	7	0	4	4	4	4	4	4	4	7	7	0	0
601	7	0	3	3	3	4	4	4	4	7	7	0	0
602	7	0	4	4	4	4	4	4	4	6	6	0	0
603	7	0	4	4	4	4	4	4	4	0	7	0	0
604	7	0	4	4	4	4	4	4	4	0	7	0	0
605	7	0	4	4	4	4	4	4	4	0	7	0	0
606	7	0	4	4	4	4	4	4	4	0	7	0	0
607	7	0	4	4	4	4	4	4	4	0	7	0	0
608	7	0	4	4	4	4	4	4	4	7	7	0	0
609	7	0	4	4	4	4	4	4	4	7	7	0	0
610	7	0	4	4	4	4	4	4	4	0	7	0	0
611	7	0	4	4	4	4	4	4	4	7	7	0	0
612	7	0	4	4	4	4	4	4	4	7	7	0	0
613	7	0	4	4	4	4	4	4	4	0	7	0	0
614	7	0	4	4	4	4	4	4	4	0	7	0	0
615	7	0	4	4	4	4	4	4	4	0	7	0	0
616	7	0	4	4	4	4	4	4	4	0	7	0	0
617	7	0	4	4	4	4	4	4	4	7	7	0	0
618	7	0	4	4	4	4	4	4	4	7	7	0	0
619	7	0	4	4	4	4	4	4	4	7	7	0	0
620	7	0	4	4	4	4	4	4	4	0	7	0	0
621	7	7	4	4	4	4	4	4	4	6	6	0	0
622	7	7	4	4	4	4	4	4	4	6	6	0	0
623	7	7	4	4	4	4	4	4	4	0	7	0	0
624	7	7	4	4	4	4	4	4	4	6	6	0	0
625	7	7	4	4	4	4	4	4	4	6	6	0	0
626	7	0	4	4	4	4	4	4	4	6	6	0	0
627	7	7	4	4	4	4	4	4	4	6	6	0	0
628	7	7	4	4	4	4	4	4	4	7	7	0	0
629	7	7	4	4	4	4	4	4	4	7	7	0	0
630	7	7	4	4	4	4	4	4	4	7	7	0	0
631	7	7	4	4	4	4	4	4	4	6	6	0	0
632	7	7	4	4	4	4	4	4	4	6	6	0	0
633	7	7	4	4	4	4	4	4	4	6	6	0	0
634	7	7	4	4	4	4	4	4	4	6	6	0	0
635	7	7	4	4	4	4	4	4	4	6	6	0	0
636	7	0	4	4	4	4	4	4	4	6	6	0	0
637	7	7	4	4	4	4	4	4	4	6	6	0	0
638	0	0	4	4	4	4	4	4	4	6	6	0	0
639	7	0	4	4	4	4	4	4	4	0	7	0	0
640	0	0	4	4	4	4	4	4	4	6	6	0	0
641	7	0	4	4	4	4	4	4	4	6	6	0	0
642	0	0	4	4	4	4	4	4	4	6	6	0	0
643	7	0	4	4	4	4	4	4	4	6	6	0	0
644	0	0	4	4	4	4	4	4	4	6	6	0	0
645	0	0	4	4	4	4	4	4	4	6	6	0	0
646	0	0	4	4	4	4	4	4	4	6	6	0	0
647	7	7	4	4	4	4	4	4	4	6	6	0	0
648	7	7	4	4	4	4	4	4	4	6	6	0	0
649	7	7	4	4	4	4	4	4	4	6	6	0	0
650	7	7	4	4	4	4	4	4	4	6	6	0	0
651	7	7	4	4	4	4	4	4	4	6	6	0	0
652	0	0	4	4	4	4	4	4	4	6	6	0	0
653	0	0	4	4	4	4	4	4	4	6	6	0	0
654	7	7	4	4	4	4	4	4	4	6	6	0	0
655	0	7	4	4	4	4	4	4	4	7	7	0	0
656	7	7	4	4	4	4	4	4	4	6	6	0	0
657	0	0	4	4	4	4	4	4	4	6	6	0	0
658	0	0	4	4	4	4	4	4	4	6	6	0	0
659	0	0	4	4	4	4	4	4	4	6	6	0	0
660	0	0	4	4	4	4	4	4	4	7	7	0	0
661	0	0	4	4	4	4	4	4	4	6	6	0	0
662	7	0	4	4	4	4	4	4	4	6	6	0	0
663	7	0	4	4	4	4	4	4	4	6	6	0	0
664	7	0	4	4	4	4	4	4	4	6	6	0	0
665	0	0	4	4	4	4	4	4	4	7	7	0	0
666	0	0	4	4	4	4	4	4	4	6	6	0	0
667	0	0	4	4	4	4	4	4	4	6	6	0	0
668	7	0	4	4	4	4	4	4	4	6	6	0	0
669	0	0	4	4	4	4	4	4	4	6	6	0	0
670	0	0	4	4	4	4	4	4	4	6	6	0	0
671	0	0	4	4	4	4	4	4	4	6	6	0	0
672	7	0	4	4	4	4	4	4	4	6	6	0	0
673	0	0	4	4	4	4	4	4	4	6	6	0	0
674	7	0	4	4	4	4	4	4	4	6	6	0	0
675	7	0	4	4	4	4	4	4	4	6	6	0	0
676	7	0	4	4	4	4	4	4	4	6	6	0	0
677	0	0	4	4	4	4	4	4	4	0	7	0	0
678	7	0	4	4	4	4	4	4	4	0	7	0	0
679	0	0	4	4	4	4	4	4	4	6	6	0	0
680	7	0	4	4	4	4	6	6	6	6	6	0	0
681	0	0	4	4	4	4	4	4	4	6	6	0	0
682	0	0	4	4	4	4	4	4	4	6	6	0	0
683	0	0	4	4	4	4	4	4	4	7	7	0	0
684	7	0	4	4	4	4	4	4	4	0	7	0	0
685	7	0	4	4	4	4	4	4	4	6	6	0	0
686	0	0	4	4	4	4	4	4	4	6	6	0	0
687	0	0	4	4	4	4	4	4	4	6	6	0	0
688	0	0	4	4	4	4	4	4	4	0	7	0	0
689	7	7	4	4	4	4	4	4	4	6	6	0	0
690	0	0	4	4	4	4	4	4	4	6	6	0	0
691	0	0	4	4	4	4	4	4	4	6	6	0	0
692	7	0	4	4	4	4	4	4	4	6	6	0	0
693	7	0	4	4	4	4	4	4	4	6	6	0	0
694	7	0	4	4	4	4	4	4	4	6	6	0	0
695	0	0	4	4	4	4	4	4	4	6	6	0	0
696	7	7	4	4	4	4	4	4	4	6	6	0	0
697	0	0	4	4	4	4	4	4	4	6	6	0	0
698	0	0	4	4	4	4	4	4	4	6	6	0	0
699	7	0	4	4	4	4	4	4	4	6	6	0	0
700	7	7	4	4	4	4	4	4	4	6	6	0	0
701	7	7	4	4	4	4	4	4	4	6	6	0	0
702	0	7	4	4	4	4	4	4	4	6	6	0	0
703	0	0	4	4	4	4	4	4	4	6	6	0	0
704	7	7	4	4	4	4	4	4	4	6	6	0	0
705	0	0	4	4	4	4	4	4	4	6	6	0	0
706	7	0	4	4	4	4	4	4	4	6	6	0	0
707	0	0	4	4	4	4	4	4	4	6	6	0	0
708	0	0	4	4	4	4	4	4	4	6	6	0	0
709	0	0	4	4	4	4	4	4	4	6	6	0	0
710	0	7	4	4	4	4	4	4	4	6	6	0	0
711	0	0	4	4	4	4	4	4	4	6	6	0	0
712	0	7	4	4	4	4	4	4	4	7	7	0	0
713	0	7	4	4	4	4	4	4	4	6	6	0	0
714	0	0	4	4	4	4	4	4	4	6	6	0	0
715	7	7	4	4	4	4	4	4	4	6	6	0	0
716	7	7	4	4	4	4	4	4	4	6	6	0	0
717	7	7	4	4	4	4	4	4	4	6	6	0	0
718	7	7	4	4	4	4	4	4	4	6	6	0	0
719	7	7	4	4	4	4	4	4	4	6	6	0	0
720	7	0	4	4	4	4	4	4	4	6	6	0	0
721	7	0	4	4	4	4	4	4	4	6	6	0	0
722	0	0	4	4	4	4	4	4	4	6	6	0	0
723	0	0	4	4	4	4	4	4	4	6	6	0	0
724	7	0	4	4	4	4	4	4	4	6	6	0	0
725	7	0	4	4	4	4	4	4	4	6	6	0	0
726	0	0	4	4	4	4	4	4	4	6	6	0	0
727	7	0	4	4	4	4	4	4	4	6	6	0	0
728	0	0	4	4	4	4	4	4	4	6	6	0	0
729	0	0	4	4	4	4	4	4	4	6	6	0	0
730	0	0	4	4	4	4	4	4	4	6	6	0	0
731	0	0	4	4	4	4	4	4	4	6	6	0	0
732	7	0	4	4	4	4	4	4	4	6	6	0	0
733	7	0	4	4	4	4	4	4	4	6	6	0	0
734	0	0	4	4	4	4	4	4	4	6	6	0	0
735	0	0	4	4	4	4	4	4	4	6	6	0	0
736	0	0	4	4	4	4	4	4	4	6	6	0	0
737	0	0	4	4	4	4	4	4	4	6	6	0	0
738	7	7	4	4	4	4	4	4	4	6	6	0	0
739	0	0	4	4	4	4	4	4	4	6	6	0	0
740	0	0	4	4	4	4	4	4	4	6	6	0	0
741	0	0	4	4	4	4	4	4	4	6	6	0	0
742	0	0	4	4	4	4	4	4	4	6	6	0	0
743	0	0	4	4	4	4	4	4	4	6	6	0	0
744	0	7	4	4	4	4	4	4	4	6	6	0	0
745	7	7	4	4	4	4	4	4	4	6	6	0	0
746	7	7	4	4	4	4	4	4	4	6	6	0	0
747	7	7	4	4	4	4	4	4	4	6	6	0	0
748	7	7	4	4	4	4	4	4	4	6	6	0	0
749	7	7	4	4	4	4	4	4	4	6	6	0	0
750	7	7	4	4	4	4	4	4	4	6	6	0	0
751	7	7	4	4	4	4	4	4	4	6	6	0	0
752	7	7	4	4	4	4	4	4	4	6	6	0	0
753	7	7	4	4	4	4	4	4	4	6	6	0	0
754	7	7	4	4	4	4	4	4	4	7	7	0	0
755	7	7	4	4	4	4	4	4	4	6	6	0	0
756	7	7	4	4	4	4	4	4	4	6	6	0	0
757	7	7	4	4	4	4	4	4	4	6	6	0	0
758	0	7	4	4	4	4	4	4	4	6	6	0	0
759	0	7	4	4	4	4	4	4	4	6	6	0	0
760	7	0	4	4	4	4	4	4	4	6	6	0	0
761	0	7	4	4	4	4	4	4	4	6	6	0	0
762	0	7	4	4	4	4	6	6	6	6	6	0	0
763	0	7	4	4	4	4	4	4	4	6	6	0	0
764	0	7	4	4	4	4	4	4	4	6	6	0	0
765	0	7	4	4	4	4	4	4	4	6	6	0	0
766	0	7	4	4	4	4	4	4	4	6	6	0	0
767	0	7	4	4	4	4	4	4	4	6	6	0	0
768	0	7	4	4	4	4	4	4	4	6	6	0	0
769	0	7	4	4	4	4	4	4	4	6	6	0	0
770	0	0	4	4	4	4	4	4	4	7	7	0	0
771	7	0	4	4	4	4	4	4	4	6	6	0	0
772	0	0	4	4	4	4	4	4	4	6	6	0	0
773	0	7	4	4	4	4	4	4	4	6	6	0	0
774	0	7	4	4	4	4	4	4	4	6	6	0	0
775	0	7	4	4	4	4	4	4	4	6	6	0	0
776	7	7	4	4	4	4	4	4	4	6	6	0	0
777	0	7	4	4	4	4	4	4	4	6	6	0	0
778	0	7	4	4	4	4	4	4	4	6	6	0	0
779	7	7	4	4	4	4	4	4	4	6	6	0	0
780	0	0	4	4	4	4	4	4	4	6	6	0	0
781	7	7	4	4	4	4	4	4	4	6	6	0	0
782	0	7	4	4	4	4	4	4	4	6	6	0	0
783	7	0	4	4	4	4	4	4	4	6	6	0	0
784	0	7	4	4	4	4	4	4	4	6	6	0	0
785	0	0	4	4	4	4	4	4	4	6	6	0	0
786	7	0	4	4	4	4	4	4	4	6	6	0	0
787	0	7	4	4	4	4	4	4	4	6	6	0	0
788	0	0	4	4	4	4	4	4	4	6	6	0	0
789	0	0	4	4	4	4	4	4	4	6	6	0	0
790	0	0	4	4	4	4	4	4	4	6	6	0	0
791	0	7	4	4	4	4	4	4	4	6	6	0	0
792	0	7	4	4	4	4	4	4	4	6	6	0	0
793	0	7	4	4	4	4	4	4	4	6	6	0	0
794	7	7	4	4	4	4	4	4	4	6	6	0	0
795	7	0	4	4	4	4	4	4	4	6	6	0	0
796	7	0	4	4	4	4	4	4	4	6	6	0	0
797	7	0	4	4	4	4	4	4	4	6	6	0	0
798	0	0	4	4	4	4	4	4	4	6	6	0	0
799	0	0	4	4	4	4	4	4	4	6	6	0	0
800	7	0	4	4	4	4	4	4	4	6	6	0	0
801	0	0	4	4	4	4	4	4	4	6	6	0	0
802	0	0	4	4	4	4	4	4	4	6	6	0	0
803	7	0	4	4	4	4	4	4	4	6	6	0	0
804	0	0	4	4	4	4	4	4	4	6	6	0	0
805	0	0	4	4	4	4	4	4	4	6	6	0	0
806	0	0	4	4	4	4	4	4	4	6	6	0	0
807	0	0	4	4	4	4	4	4	4	6	6	0	0
808	0	0	4	4	4	4	4	4	4	6	6	0	0
809	0	0	4	4	4	4	4	4	4	6	6	0	0
810	0	0	4	4	4	4	4	4	4	6	6	0	0
811	0	0	4	4	4	4	4	4	4	6	6	0	0
812	0	0	4	4	4	4	4	4	4	6	6	0	0
813	0	0	4	4	4	4	4	4	4	6	6	0	0
814	0	0	4	4	4	4	4	4	4	6	6	0	0
815	0	0	4	4	4	4	4	4	4	6	6	0	0
816	0	0	4	4	4	4	4	4	4	6	6	0	0
817	7	0	4	4	4	4	4	4	4	6	6	0	0
818	7	0	4	4	4	4	4	4	4	6	6	0	0
819	0	0	4	4	4	4	4	4	4	6	6	0	0
820	0	0	4	4	4	4	4	4	4	6	6	0	0
821	0	0	4	4	4	4	4	4	4	6	6	0	0
822	0	0	4	4	4	4	4	4	4	6	6	0	0
823	7	0	4	4	4	4	4	4	4	6	6	0	0
824	0	0	4	4	4	4	4	4	4	6	6	0	0
825	0	0	4	4	4	4	4	4	4	6	6	0	0
826	0	0	4	4	4	4	4	4	4	6	6	0	0
827	0	0	4	4	4	4	4	4	4	6	6	0	0
828	0	0	4	4	4	4	4	4	4	6	6	0	0
829	0	0	4	4	4	4	4	4	4	6	6	0	0
830	0	0	4	4	4	4	4	4	4	6	6	0	0
831	0	0	4	4	4	4	4	4	4	6	6	0	0
832	0	0	4	4	4	4	4	4	4	6	6	0	0
833	0	0	4	4	4	4	4	4	4	6	6	0	0
834	0	0	4	4	4	4	4	4	4	6	6	0	0
835	0	0	4	4	4	4	4	4	4	6	6	0	0
836	7	0	4	4	4	4	4	4	4	6	6	0	0
837	0	0	4	4	4	4	4	4	4	6	6	0	0
838	0	0	4	4	4	4	4	4	4	6	6	0	0
839	0	0	4	4	4	4	4	4	4	6	6	0	0
840	0	0	4	4	4	4	4	4	4	6	6	0	0
841	0	0	4	4	4	4	4	4	4	6	6	0	0
842	0	0	4	4	4	4	4	4	4	6	6	0	0
843	0	0	4	4	4	4	4	4	4	6	6	0	0
844	0	0	4	4	4	4	4	4	4	6	6	0	0
845	0	0	4	4	4	4	4	4	4	6	6	0	0
846	0	0	4	4	4	4	4	4	4	6	6	0	0
847	0	0	4	4	4	4	4	4	4	6	6	0	0
848	0	0	4	4	4	4	6	6	6	6	6	0	0
849	0	0	4	4	4	4	4	4	4	6	6	0	0
850	0	0	4	4	4	4	4	4	4	6	6	0	0
851	0	0	4	4	4	4	4	4	4	6	6	0	0
852	0	0	4	4	4	4	4	4	4	6	6	0	0
853	0	0	4	4	4	4	4	4	4	6	6	0	0
854	0	0	4	4	4	4	4	4	4	6	6	0	0
855	0	0	4	4	4	4	4	4	4	6	6	0	0
856	0	0	4	4	4	4	4	4	4	6	6	0	0
857	0	0	4	4	4	4	4	4	4	6	6	0	0
858	0	0	4	4	4	4	4	4	4	6	6	0	0
859	0	0	4	4	4	4	4	4	4	6	6	0	0
860	0	0	4	4	4	4	4	4	4	6	6	0	0
861	0	0	4	4	4	4	4	4	4	6	6	0	0
862	0	0	4	4	4	4	4	4	4	6	6	0	0
863	0	0	4	4	4	4	4	4	4	6	6	0	0
864	0	0	4	4	4	4	4	4	4	6	6	0	0
865	0	0	4	4	4	4	4	4	4	6	6	0	0
866	0	0	4	4	4	4	4	4	4	6	6	0	0
867	7	0	4	4	4	4	4	4	4	6	6	0	0
868	0	0	4	4	4	4	4	4	4	6	6	0	0
869	0	0	4	4	4	4	4	4	4	6	6	0	0
870	0	0	4	4	4	4	4	4	4	6	6	0	0
871	0	0	4	4	4	4	4	4	4	6	6	0	0
872	0	0	4	4	4	4	4	4	4	6	6	0	0
873	7	0	4	4	4	4	4	4	4	6	6	0	0
874	0	0	4	4	4	4	4	4	4	6	6	0	0
875	0	0	4	4	4	4	4	4	4	6	6	0	0
876	0	0	4	4	4	4	4	4	4	6	6	0	0
877	0	0	4	4	4	4	4	4	4	6	6	0	0
878	0	0	4	4	4	4	4	4	4	6	6	0	0
879	0	0	4	4	4	4	4	4	4	6	6	0	0
880	0	0	4	4	4	4	4	4	6	6	6	0	0
881	0	0	4	4	4	4	4	4	4	0	7	0	0
882	0	0	4	4	4	4	4	4	4	0	7	0	0
883	0	0	4	4	4	4	4	4	4	0	0	0	0
884	0	0	6	6	4	4	4	4	4	0	0	0	0
885	0	0	6	6	6	4	4	4	4	0	7	0	0
886	0	0	6	6	4	4	4	4	4	0	0	0	0
887	0	0	6	6	4	4	4	4	4	0	0	0	0
888	0	0	4	4	4	4	4	4	4	0	0	0	0
889	0	0	4	4	4	4	4	4	4	0	0	0	0
890	0	0	6	6	4	4	4	4	4	0	0	0	0
891	0	0	6	6	6	4	4	4	4	0	0	0	0
892	0	0	4	4	4	4	4	4	4	0	0	0	0
893	0	0	6	6	4	4	4	4	4	0	0	0	0
894	0	0	3	3	3	4	4	4	4	0	0	0	0
895	7	0	6	6	4	4	4	4	4	0	0	0	0
896	0	0	6	6	3	3	3	6	7	0	7	0	0
897	0	0	6	6	4	4	4	4	4	0	0	0	0
898	0	0	4	4	4	4	4	4	4	0	0	0	0
899	0	0	6	6	4	4	4	4	4	0	0	0	0
900	0	0	4	4	4	4	6	6	6	0	0	0	0
901	0	0	6	6	6	4	4	4	4	0	0	0	0
902	0	0	6	6	4	4	4	4	4	0	0	0	0
903	0	0	6	6	6	4	4	4	4	0	0	0	0
904	0	0	4	4	4	4	4	4	4	0	0	0	0
905	0	0	4	4	4	4	4	4	4	0	0	0	0
906	0	0	4	4	4	4	4	4	4	0	0	0	0
907	0	0	4	4	4	4	4	4	4	0	0	0	0
908	0	0	4	4	4	4	4	4	4	0	0	0	0
909	0	0	4	4	4	4	4	4	4	0	0	0	0
910	0	0	4	4	4	4	4	4	4	0	0	0	0
911	0	0	6	6	4	4	4	4	4	0	0	0	0
912	0	0	4	4	4	4	4	4	4	0	0	0	0
913	0	0	4	4	4	4	4	4	4	0	0	0	0
914	0	0	4	4	4	4	4	4	4	0	0	0	0
915	0	0	4	4	4	4	4	4	4	0	0	0	0
916	0	0	4	4	4	4	4	4	4	0	0	0	0
917	0	0	4	4	4	4	4	4	4	0	0	0	0
918	0	0	4	4	4	4	4	4	4	0	0	0	0
919	0	0	4	4	4	4	4	4	4	0	7	0	0
920	0	0	4	4	4	4	4	4	4	0	0	0	0
921	0	0	4	4	4	4	4	4	4	0	0	0	0
922	0	0	4	4	4	4	4	4	4	0	7	0	0
923	0	0	4	4	4	4	4	4	4	0	0	0	0
924	0	0	4	4	4	4	4	4	4	0	0	0	0
925	0	0	4	4	4	4	4	4	4	6	6	0	0
926	0	0	4	4	4	4	6	6	6	6	6	0	0
927	0	0	4	4	4	4	4	4	4	0	7	0	0
928	0	0	4	4	4	4	4	4	4	6	6	0	0
929	0	0	4	4	4	4	4	4	4	0	0	0	0
930	0	0	4	4	4	4	4	4	4	0	7	0	0
931	0	0	4	4	4	4	6	6	6	0	7	0	0
932	0	0	4	4	4	4	4	4	4	0	0	0	0
933	0	0	4	4	4	4	4	4	4	0	0	0	0
934	0	0	4	4	4	4	4	4	4	0	7	0	0
935	0	0	4	4	4	4	4	4	4	0	0	0	0
936	0	0	4	4	4	4	4	4	4	0	7	0	0
937	0	0	4	4	4	4	4	4	4	0	0	0	0
938	7	0	4	4	4	4	4	4	4	0	0	0	0
939	7	0	4	4	4	4	4	4	4	0	0	0	0
940	0	0	4	4	4	4	4	4	4	6	6	0	0
941	0	0	4	4	4	4	4	4	4	0	0	0	0
942	7	0	4	4	4	4	4	4	4	0	0	0	0
943	0	0	4	4	4	4	4	4	4	0	0	0	0
944	0	0	4	4	4	4	4	4	4	0	0	0	0
945	0	0	4	4	4	4	6	6	7	0	0	0	0
946	0	0	4	4	4	4	4	4	4	0	0	0	0
947	0	0	4	4	4	4	4	4	4	0	0	0	0
948	0	0	4	4	4	4	4	4	4	0	0	0	0
949	0	0	4	4	4	4	4	4	4	0	0	0	0
950	0	0	4	4	4	4	4	4	4	0	7	0	0
951	0	0	4	4	4	4	4	4	4	0	0	0	0
952	0	0	4	4	4	4	4	4	4	0	0	0	0
953	0	0	4	4	4	4	4	4	4	0	0	0	0
954	0	0	4	4	4	4	4	4	4	0	0	0	0
955	0	0	6	6	4	4	4	4	4	0	0	0	0
956	7	0	4	4	4	4	4	4	4	6	6	0	0
957	0	0	6	6	4	4	4	4	4	0	0	0	0
958	0	0	4	4	4	4	4	4	4	0	0	0	0
959	0	0	4	4	4	4	4	4	4	0	0	0	0
960	0	0	4	4	4	4	4	4	4	0	0	0	0
961	0	0	4	4	4	4	4	4	4	0	7	0	0
962	0	0	4	4	4	4	4	4	4	0	0	0	0
963	0	0	4	4	4	4	4	4	4	0	0	0	0
964	7	0	4	4	4	4	4	4	4	0	0	0	0
965	0	0	4	4	4	4	4	4	4	6	6	0	0
966	0	0	6	6	6	4	4	4	4	0	0	0	0
967	0	0	4	4	4	4	4	4	4	0	0	0	0
968	0	0	4	4	4	4	4	4	4	0	0	0	0
969	0	0	4	4	4	4	4	4	4	0	7	0	0
970	0	0	4	4	4	4	4	4	4	0	0	0	0
971	0	0	4	4	4	4	4	4	4	0	0	0	0
972	0	0	4	4	4	4	4	4	4	0	0	0	0
973	0	0	4	4	4	4	4	4	4	0	0	0	0
974	0	0	4	4	4	4	4	4	4	6	6	0	0
975	0	0	4	4	4	4	4	4	4	0	7	0	0
976	0	0	4	4	4	4	4	4	4	0	0	0	0
977	0	0	6	6	4	4	4	4	4	0	0	0	0
978	0	0	4	4	4	4	4	4	4	0	0	0	0
979	0	0	4	4	4	4	4	4	4	0	0	0	0
980	0	0	4	4	4	4	4	4	6	6	6	0	0
981	0	0	4	4	4	4	4	4	4	0	0	0	0
982	0	0	4	4	4	4	4	4	4	6	6	0	0
983	0	0	4	4	4	4	4	4	4	0	7	0	0
984	7	0	4	4	4	4	4	4	4	0	0	0	0
985	0	0	4	4	4	4	4	4	4	0	0	0	0
986	7	0	4	4	4	4	6	6	6	0	0	0	0
987	0	0	4	4	4	4	4	4	4	0	0	0	0
988	0	0	4	4	4	4	4	4	4	0	0	0	0
989	0	0	4	4	4	4	4	4	4	0	0	0	0
990	0	0	4	4	4	4	4	4	4	0	0	0	0
991	0	0	4	4	4	4	4	4	4	0	0	0	0
992	0	0	4	4	4	4	4	4	4	0	0	0	0
993	7	0	4	4	4	4	4	4	4	0	0	0	0
994	0	0	4	4	4	4	4	4	4	6	6	0	0
995	0	0	4	4	4	4	4	4	4	0	0	0	0
996	0	0	4	4	4	4	4	4	4	0	7	0	0
997	0	0	4	4	4	4	4	4	4	0	0	0	0
998	0	0	4	4	4	4	4	4	4	0	0	0	0
999	0	0	6	6	6	4	4	4	4	0	7	0	0
