# Supplementary material for: Structure of the stress-related LHCSR1 complex determined by an integrated computational strategy
Source: Commun Biol. 2022 Feb 17;5:145. doi: 10.1038/s42003-022-03083-8 (PMC8854571; doi:10.1038/s42003-022-03083-8)
Supplement: Supplementary file 10 — Supplementary Data 7 [file 42003_2022_3083_MOESM10_ESM.zip › MD3_sstype_E.csv]

Time (ns)	Ser 120	Leu 121	Phe 122	Tyr 123	Asn 124	Phe 125	Asp 126	Gly 127	Gln 128	Ile 129	Ser 130	Gly 131	Pro 132	Ala 133	Ile 134	Tyr 135	Hie 136	Phe 137	Gln 138	Gln 139	Val 140
0	0	4	4	4	4	4	4	4	4	4	4	7	7	1	1	1	6	6	1	1	1
1	0	4	4	4	4	4	4	4	4	4	4	7	0	1	1	1	6	6	1	1	1
2	0	4	4	4	4	4	4	4	4	4	4	7	7	1	1	1	6	6	1	1	1
3	0	4	4	4	4	4	4	4	4	4	4	7	0	1	1	1	6	6	1	1	1
4	0	4	4	4	4	4	4	4	4	4	4	7	0	1	1	1	6	6	1	1	1
5	0	4	4	4	4	4	4	4	4	4	4	7	0	1	1	1	6	6	1	1	1
6	0	4	4	4	4	4	4	4	4	4	4	7	0	1	1	1	6	6	1	1	1
7	0	4	4	4	4	4	4	4	4	4	4	7	0	0	0	2	6	6	2	0	0
8	0	4	4	4	4	4	4	4	4	4	4	7	0	1	1	0	7	7	0	1	1
9	0	4	4	4	4	4	4	4	4	4	4	7	0	1	1	1	6	6	1	1	1
10	0	4	4	4	4	4	4	4	4	4	4	7	0	1	1	1	6	6	1	1	1
11	0	4	4	4	4	4	4	4	4	4	4	7	0	1	1	1	6	6	1	1	1
12	0	4	4	4	4	4	4	4	4	4	4	7	0	1	1	1	6	6	1	1	1
13	0	4	4	4	4	4	4	4	4	4	4	7	0	1	1	1	6	6	1	1	1
14	0	4	4	4	4	4	4	4	4	4	4	7	0	1	1	1	6	6	1	1	1
15	0	4	4	4	4	4	4	4	4	4	4	7	0	1	1	1	6	6	1	1	1
16	0	4	4	4	4	4	4	4	4	4	4	7	0	1	1	1	6	6	1	1	1
17	0	4	4	4	4	4	4	4	4	4	4	7	0	1	1	1	6	6	1	1	1
18	0	4	4	4	4	4	4	4	4	4	4	7	0	1	1	1	6	6	1	1	1
19	0	4	4	4	4	4	4	4	4	4	4	7	0	1	1	1	6	6	1	1	1
20	0	4	4	4	4	4	4	4	4	4	4	7	0	1	1	1	6	6	1	1	1
21	0	4	4	4	4	4	4	4	4	4	4	7	0	1	1	1	6	6	1	1	1
22	0	4	4	4	4	4	4	4	4	4	4	7	0	1	1	1	6	6	1	1	1
23	0	4	4	4	4	4	4	4	4	4	6	7	0	1	1	1	6	6	1	1	1
24	0	4	4	4	4	4	4	4	4	4	4	7	0	1	1	1	6	6	1	1	1
25	0	4	4	4	4	4	4	4	4	4	4	7	0	1	1	1	6	6	1	1	1
26	0	4	4	4	4	4	4	4	4	4	4	7	0	1	1	1	6	6	1	1	1
27	0	4	4	4	4	4	4	4	4	4	4	7	0	1	1	1	6	6	1	1	1
28	0	4	4	4	4	4	4	4	4	4	4	7	0	1	1	1	6	6	1	1	1
29	0	4	4	4	4	4	4	4	4	4	4	7	0	1	1	1	6	6	1	1	1
30	0	4	4	4	4	4	4	4	4	4	4	7	0	1	1	1	6	6	1	1	1
31	0	4	4	4	4	4	4	4	4	4	4	7	0	1	1	1	6	6	1	1	1
32	0	6	6	4	4	4	4	4	4	4	4	7	0	1	1	1	6	6	1	1	1
33	0	4	4	4	4	4	4	4	4	4	4	7	0	1	1	1	6	6	1	1	1
34	0	4	4	4	4	4	4	4	4	4	4	7	0	1	1	1	6	6	1	1	1
35	0	4	4	4	4	4	4	4	4	4	4	7	7	1	1	1	6	6	1	1	1
36	0	4	4	4	4	4	4	4	4	4	4	7	0	2	0	0	6	6	0	0	2
37	0	4	4	4	4	4	4	4	4	4	4	7	7	1	1	1	6	6	1	1	1
38	0	4	4	4	4	4	4	4	4	6	6	7	0	1	1	1	6	6	1	1	1
39	0	4	4	4	4	4	4	4	4	4	4	7	0	2	0	0	6	6	0	0	2
40	0	4	4	4	4	4	4	4	4	4	4	7	0	1	1	0	7	7	0	1	1
41	0	4	4	4	4	4	4	4	4	4	4	7	0	1	1	1	6	6	1	1	1
42	0	4	4	4	4	4	4	4	4	4	4	7	0	1	1	1	6	6	1	1	1
43	0	4	4	4	4	4	4	4	4	4	4	7	0	1	1	1	6	6	1	1	1
44	0	4	4	4	4	4	4	4	4	4	4	7	0	1	1	1	6	6	1	1	1
45	0	4	4	4	4	4	4	4	4	4	6	7	0	1	1	1	6	6	1	1	1
46	0	4	4	4	4	4	4	4	4	4	7	7	7	1	1	1	6	6	1	1	1
47	0	4	4	4	4	4	4	4	4	4	4	7	0	1	1	1	6	6	1	1	1
48	0	6	6	4	4	4	4	4	4	4	4	7	7	1	1	1	6	6	1	1	1
49	0	4	4	4	4	4	4	4	4	4	7	7	7	1	1	0	7	7	0	1	1
50	0	4	4	4	4	4	4	4	4	4	4	7	7	2	0	0	7	7	7	0	2
51	0	4	4	4	4	4	4	4	4	4	4	7	7	2	0	0	7	7	7	0	2
52	0	4	4	4	4	4	4	4	4	4	4	7	7	2	0	0	7	7	7	0	2
53	0	4	4	4	4	4	4	4	4	4	4	7	0	2	0	0	7	7	7	0	2
54	0	4	4	4	4	4	4	4	4	4	4	7	0	1	1	1	6	6	1	1	1
55	0	4	4	4	4	4	4	4	4	4	7	7	0	1	1	1	6	6	1	1	1
56	0	4	4	4	4	4	4	4	4	4	4	7	0	1	1	1	6	6	1	1	1
57	0	4	4	4	4	4	4	4	4	4	4	7	0	1	1	1	6	6	1	1	1
58	0	4	4	4	4	4	4	4	4	4	4	7	7	1	1	1	6	6	1	1	1
59	0	4	4	4	4	4	4	4	4	4	4	7	7	1	1	0	7	7	0	1	1
60	0	4	4	4	4	4	4	4	4	4	4	7	0	1	1	1	6	6	1	1	1
61	0	4	4	4	4	4	4	4	4	4	6	7	7	1	1	1	6	6	1	1	1
62	0	4	4	4	4	4	4	4	4	4	4	7	0	1	1	1	6	6	1	1	1
63	0	4	4	4	4	4	4	4	4	4	4	7	7	1	1	1	6	6	1	1	1
64	0	4	4	4	4	4	4	4	4	4	6	7	7	1	1	1	6	6	1	1	1
65	0	4	4	4	4	4	4	4	4	6	6	7	7	1	1	1	6	6	1	1	1
66	0	4	4	4	4	4	4	4	4	4	4	7	7	1	1	1	6	6	1	1	1
67	0	4	4	4	4	4	4	4	4	4	7	7	7	1	1	1	6	6	1	1	1
68	0	4	4	4	4	4	4	4	4	4	4	7	7	1	1	1	6	6	1	1	1
69	0	4	4	4	4	4	4	4	4	4	4	7	0	1	1	1	6	6	1	1	1
70	0	4	4	4	4	4	4	4	4	4	4	7	7	1	1	1	6	6	1	1	1
71	0	4	4	4	4	4	4	4	4	4	4	7	7	1	1	1	6	6	1	1	1
72	0	6	6	4	4	4	4	4	4	4	4	7	7	1	1	1	6	6	1	1	1
73	0	4	4	4	4	4	4	4	4	4	4	7	7	1	1	1	6	6	1	1	1
74	0	4	4	4	4	4	4	4	4	4	4	7	7	1	1	1	6	6	1	1	1
75	0	4	4	4	4	4	4	4	4	4	4	7	1	1	1	1	6	6	1	1	1
76	0	4	4	4	4	4	4	4	4	4	7	7	7	1	1	1	6	6	1	1	1
77	0	4	4	4	4	4	4	4	4	4	4	7	7	1	1	1	6	6	1	1	1
78	0	4	4	4	4	4	4	4	4	4	4	7	7	1	1	1	6	6	1	1	1
79	0	4	4	4	4	4	4	4	4	6	7	7	7	1	1	1	6	6	1	1	1
80	0	4	4	4	4	4	4	4	4	4	4	7	7	1	1	1	6	6	1	1	1
81	0	4	4	4	4	4	4	4	4	4	4	7	7	1	1	1	6	6	1	1	1
82	0	4	4	4	4	4	4	4	4	4	4	7	0	0	0	2	6	6	2	0	0
83	0	4	4	4	4	4	4	4	4	4	4	7	7	1	1	1	6	6	1	1	1
84	0	4	4	4	4	4	4	4	4	4	7	7	7	1	1	1	6	6	1	1	1
85	0	4	4	4	4	4	4	4	4	4	4	7	0	1	1	1	6	6	1	1	1
86	0	4	4	4	4	4	4	4	4	4	7	7	7	1	1	1	6	6	1	1	1
87	0	4	4	4	4	4	4	4	4	4	4	7	7	1	1	1	6	6	1	1	1
88	0	4	4	4	4	4	4	4	4	4	4	7	7	1	1	1	6	6	1	1	1
89	0	4	4	4	4	4	3	3	3	6	7	7	0	1	1	1	6	6	1	1	1
90	0	4	4	4	4	4	6	6	6	7	7	7	0	1	1	1	6	6	1	1	1
91	0	4	4	4	4	4	4	4	4	6	6	7	0	1	1	1	6	6	1	1	1
92	0	4	4	4	4	4	4	6	6	7	7	7	0	1	1	1	6	6	1	1	1
93	0	4	4	4	4	4	6	6	6	7	7	7	0	1	1	1	6	6	1	1	1
94	0	4	4	4	4	4	4	4	4	4	4	7	0	1	1	1	6	6	1	1	1
95	0	4	4	4	4	4	4	4	4	4	4	7	7	1	1	1	6	6	1	1	1
96	0	4	4	4	4	4	4	4	4	4	4	7	0	1	1	1	6	6	1	1	1
97	0	4	4	4	4	4	4	4	4	4	4	7	7	1	1	1	6	6	1	1	1
98	0	4	4	4	4	4	4	4	4	4	4	7	7	1	1	1	6	6	1	1	1
99	0	4	4	4	4	4	4	4	4	4	4	7	0	1	1	1	6	6	1	1	1
100	0	4	4	4	4	4	4	4	4	4	4	7	0	1	1	1	6	6	1	1	1
101	0	4	4	4	4	4	4	4	4	4	7	7	7	1	1	1	6	6	1	1	1
102	0	4	4	4	4	4	4	4	4	4	6	7	7	1	1	1	6	6	1	1	1
103	0	4	4	4	4	4	4	4	4	4	4	7	7	1	1	1	6	6	1	1	1
104	0	4	4	4	4	4	4	4	4	4	7	7	7	1	1	1	6	6	1	1	1
105	0	4	4	4	4	4	4	4	4	4	6	7	7	1	1	1	6	6	1	1	1
106	0	4	4	4	4	4	4	4	4	4	4	7	7	1	1	1	6	6	1	1	1
107	0	4	4	4	4	4	4	4	4	4	6	7	0	1	1	1	6	6	1	1	1
108	0	4	4	4	4	4	4	4	4	4	4	7	7	1	1	1	6	6	1	1	1
109	0	4	4	4	4	4	4	4	4	4	4	7	7	1	1	1	6	6	1	1	1
110	0	4	4	4	4	4	4	4	4	4	4	7	7	1	1	1	6	6	1	1	1
111	0	4	4	4	4	4	4	4	4	4	4	7	0	1	1	1	6	6	1	1	1
112	0	4	4	4	4	4	4	4	4	4	4	7	0	1	1	1	6	6	1	1	1
113	0	6	6	4	4	4	4	4	4	6	6	7	0	1	1	1	6	6	1	1	1
114	0	4	4	4	4	4	4	4	4	4	4	7	0	1	1	1	6	6	1	1	1
115	0	4	4	4	4	4	4	4	4	4	6	7	0	1	1	1	6	6	1	1	1
116	0	4	4	4	4	4	4	4	4	4	4	7	7	1	1	1	6	6	1	1	1
117	0	4	4	4	4	4	4	4	4	4	4	7	0	1	1	1	6	6	1	1	1
118	0	4	4	4	4	4	4	4	4	4	4	7	0	1	1	1	6	6	1	1	1
119	0	6	6	4	4	4	4	4	4	4	4	7	0	1	1	1	6	6	1	1	1
120	0	4	4	4	4	4	4	4	4	4	4	7	7	1	1	1	6	6	1	1	1
121	0	4	4	4	4	4	4	4	4	4	4	7	0	1	1	1	6	6	1	1	1
122	0	4	4	4	4	4	4	4	4	4	4	7	0	1	1	1	6	6	1	1	1
123	0	4	4	4	4	4	4	4	4	4	4	7	0	1	1	1	6	6	1	1	1
124	0	4	4	4	4	4	4	4	4	4	4	7	0	1	1	1	6	6	1	1	1
125	0	4	4	4	4	4	4	4	4	4	6	7	0	1	1	1	6	6	1	1	1
126	0	4	4	4	4	4	4	4	4	4	4	7	0	1	1	1	6	6	1	1	1
127	0	4	4	4	4	4	4	4	4	4	6	7	0	1	1	1	6	6	1	1	1
128	0	4	4	4	4	4	4	4	4	4	4	7	0	1	1	1	6	6	1	1	1
129	0	4	4	4	4	4	4	4	4	4	4	7	0	1	1	1	6	6	1	1	1
130	0	4	4	4	4	4	4	4	4	4	4	7	0	1	1	1	6	6	1	1	1
131	0	4	4	4	4	4	4	4	4	4	4	7	7	1	1	1	6	6	1	1	1
132	0	6	6	4	4	4	4	4	4	4	4	7	0	1	1	1	6	6	1	1	1
133	0	6	6	4	4	4	4	4	4	4	4	7	0	1	1	1	6	6	1	1	1
134	0	4	4	4	4	4	4	4	4	4	4	7	0	1	1	1	6	6	1	1	1
135	0	4	4	4	4	4	4	4	4	4	4	7	0	1	1	1	6	6	1	1	1
136	0	6	6	4	4	4	4	4	4	4	4	7	0	1	1	1	6	6	1	1	1
137	0	4	4	4	4	4	4	4	4	4	4	7	0	1	1	1	6	6	1	1	1
138	0	4	4	4	4	4	4	4	4	4	4	7	0	1	1	1	6	6	1	1	1
139	0	4	4	4	4	4	4	4	4	4	4	7	0	1	1	1	6	6	1	1	1
140	0	4	4	4	4	4	4	4	4	4	4	7	0	1	1	1	6	6	1	1	1
141	0	4	4	4	4	4	4	4	4	4	4	7	0	1	1	1	6	6	1	1	1
142	0	4	4	4	4	4	4	4	4	4	4	7	0	1	1	1	6	6	1	1	1
143	0	4	4	4	4	4	4	4	4	4	4	7	0	1	1	1	6	6	1	1	1
144	0	4	4	4	4	4	4	4	4	4	4	7	7	0	1	1	6	6	1	1	0
145	0	4	4	4	4	4	4	4	4	4	7	7	7	1	1	1	6	6	1	1	1
146	0	4	4	4	4	4	4	4	4	4	4	7	0	1	1	1	6	6	1	1	1
147	0	4	4	4	4	4	4	4	4	4	4	7	0	1	1	1	6	6	1	1	1
148	0	4	4	4	4	4	4	4	4	4	7	7	0	1	1	1	6	6	1	1	1
149	0	4	4	4	4	4	4	4	4	4	4	7	0	1	1	1	6	6	1	1	1
150	0	4	4	4	4	4	4	4	4	4	4	7	0	1	1	1	6	6	1	1	1
151	0	4	4	4	4	4	4	4	4	4	7	7	0	1	1	0	7	7	0	1	1
152	0	4	4	4	4	4	4	4	4	4	4	7	0	1	1	1	6	6	1	1	1
153	0	4	4	4	4	4	4	4	4	4	7	7	0	1	1	1	6	6	1	1	1
154	0	4	4	4	4	4	4	4	4	4	4	7	0	1	1	1	6	6	1	1	1
155	0	4	4	4	4	4	4	4	4	4	4	7	0	1	1	1	6	6	1	1	1
156	0	4	4	4	4	4	4	4	4	4	4	7	0	1	1	1	6	6	1	1	1
157	0	4	4	4	4	4	4	4	4	4	6	7	0	1	1	1	6	6	1	1	1
158	0	4	4	4	4	4	4	4	4	4	4	7	0	1	1	0	7	7	7	1	1
159	0	4	4	4	4	4	4	4	4	4	4	7	7	2	0	0	7	7	7	0	2
160	0	4	4	4	4	4	4	4	4	4	4	7	7	2	0	0	7	7	7	0	2
161	0	4	4	4	4	4	4	4	4	4	4	7	7	2	0	0	7	7	7	0	2
162	0	4	4	4	4	4	4	4	4	4	4	7	7	2	0	0	7	7	7	0	2
163	0	4	4	4	4	4	4	4	4	4	4	7	7	2	0	0	7	7	7	0	2
164	0	4	4	4	4	4	4	4	4	4	4	7	7	2	0	0	7	7	7	0	2
165	0	4	4	4	4	4	4	4	4	4	4	7	0	2	0	0	7	7	7	0	2
166	0	6	6	4	4	4	4	4	4	4	4	7	0	2	0	0	7	7	7	0	2
167	0	4	4	4	4	4	4	4	4	4	4	7	0	2	0	0	7	7	7	0	2
168	0	4	4	4	4	4	4	4	4	4	4	7	0	1	1	1	6	6	1	1	1
169	0	4	4	4	4	4	4	4	4	6	6	7	0	1	1	1	6	6	1	1	1
170	0	4	4	4	4	4	4	4	4	4	4	7	0	1	1	0	7	7	7	1	1
171	0	4	4	4	4	4	4	4	4	4	7	7	7	1	1	1	6	6	1	1	1
172	0	4	4	4	4	4	4	4	4	4	7	7	0	1	1	1	6	6	1	1	1
173	0	4	4	4	4	4	4	4	4	4	4	7	0	1	1	1	6	6	1	1	1
174	0	4	4	4	4	4	4	4	4	4	6	7	7	1	1	1	6	6	1	1	1
175	0	4	4	4	4	4	4	4	4	4	4	7	7	1	1	1	6	6	1	1	1
176	0	4	4	4	4	4	4	4	4	4	4	7	7	1	1	1	6	6	1	1	1
177	0	4	4	4	4	4	4	4	4	4	4	7	7	1	1	1	6	6	1	1	1
178	0	4	4	4	4	4	4	4	4	4	4	7	7	1	1	1	6	6	1	1	1
179	0	4	4	4	4	4	4	4	4	4	4	7	7	1	1	1	6	6	1	1	1
180	0	4	4	4	4	4	4	4	4	4	4	7	7	1	1	1	6	6	1	1	1
181	0	6	6	4	4	4	4	4	4	4	4	7	7	1	1	1	6	6	1	1	1
182	0	4	4	4	4	4	4	4	4	4	7	7	7	1	1	1	6	6	1	1	1
183	0	4	4	4	4	4	4	4	4	4	4	7	0	1	1	1	6	6	1	1	1
184	0	4	4	4	4	4	4	4	4	4	4	7	7	1	1	1	6	6	1	1	1
185	0	4	4	4	4	4	4	4	4	4	4	7	7	1	1	1	6	6	1	1	1
186	0	4	4	4	4	4	4	4	4	4	4	7	7	1	1	1	6	6	1	1	1
187	0	4	4	4	4	4	4	4	4	4	4	7	7	1	1	1	6	6	1	1	1
188	0	4	4	4	4	4	4	4	4	4	4	7	7	1	1	1	6	6	1	1	1
189	0	4	4	4	4	4	4	4	4	4	4	7	7	1	1	1	6	6	1	1	1
190	0	4	4	4	4	4	4	4	4	4	6	7	7	1	1	1	6	6	1	1	1
191	0	4	4	4	4	4	4	4	4	4	6	7	7	1	1	1	6	6	1	1	1
192	0	4	4	4	4	4	4	4	4	4	6	7	7	1	1	1	6	6	1	1	1
193	0	4	4	4	4	4	4	4	4	4	6	7	7	1	1	1	6	6	1	1	1
194	0	6	6	4	4	4	4	4	4	4	4	7	0	1	1	1	6	6	1	1	1
195	0	4	4	4	4	4	4	4	4	4	4	7	7	1	1	1	6	6	1	1	1
196	0	4	4	4	4	4	4	4	4	4	4	7	7	1	1	1	6	6	1	1	1
197	0	4	4	4	4	4	4	4	4	4	6	7	7	1	1	1	6	6	1	1	1
198	0	4	4	4	4	4	4	4	4	4	7	7	7	1	1	1	6	6	1	1	1
199	0	4	4	4	4	4	4	4	4	4	4	7	7	1	1	1	6	6	1	1	1
200	0	4	4	4	4	4	4	4	4	4	4	7	7	1	1	1	6	6	1	1	1
201	0	4	4	4	4	4	4	4	4	4	4	7	7	1	1	1	6	6	1	1	1
202	0	4	4	4	4	4	4	4	4	4	6	7	7	1	1	1	6	6	1	1	1
203	0	4	4	4	4	4	4	4	4	4	7	7	0	1	1	1	6	6	1	1	1
204	0	4	4	4	4	4	4	4	4	4	4	7	7	1	1	1	6	6	1	1	1
205	0	4	4	4	4	4	4	4	4	4	6	7	7	1	1	1	6	6	1	1	1
206	0	6	6	4	4	4	4	6	6	6	6	7	0	1	1	1	6	6	1	1	1
207	0	4	4	4	4	4	4	4	4	4	4	7	0	1	1	1	6	6	1	1	1
208	0	4	4	4	4	4	4	4	4	4	4	7	7	1	1	1	6	6	1	1	1
209	0	4	4	4	4	4	4	4	4	4	4	7	7	1	1	1	6	6	1	1	1
210	0	4	4	4	4	4	4	4	4	4	7	7	7	1	1	1	6	6	1	1	1
211	0	4	4	4	4	4	4	4	4	4	4	7	7	1	1	1	6	6	1	1	1
212	0	6	6	4	4	4	4	4	4	4	4	7	7	1	1	1	6	6	1	1	1
213	0	6	6	4	4	4	4	4	4	4	4	7	7	1	1	1	6	6	1	1	1
214	0	4	4	4	4	4	4	4	4	4	4	7	7	1	1	1	6	6	1	1	1
215	0	4	4	4	4	4	4	4	4	4	7	7	7	1	1	1	6	6	1	1	1
216	0	4	4	4	4	4	4	4	4	4	4	7	7	1	1	1	6	6	1	1	1
217	0	4	4	4	4	4	4	4	4	4	4	7	7	1	1	1	6	6	1	1	1
218	0	4	4	4	4	4	4	4	4	4	4	7	7	1	1	1	6	6	1	1	1
219	0	4	4	4	4	4	4	4	4	4	4	7	7	1	1	1	6	6	1	1	1
220	0	4	4	4	4	4	4	4	4	4	4	7	7	1	1	1	6	6	1	1	1
221	0	4	4	4	4	4	4	4	4	4	7	7	7	1	1	1	6	6	1	1	1
222	0	4	4	4	4	4	4	4	4	4	4	7	7	1	1	1	6	6	1	1	1
223	0	4	4	4	4	4	4	4	4	4	4	7	7	1	1	1	6	6	1	1	1
224	0	4	4	4	4	4	4	4	4	4	4	7	0	1	1	1	6	6	1	1	1
225	0	4	4	4	4	4	4	4	4	4	6	7	0	1	1	1	6	6	1	1	1
226	0	4	4	4	4	4	4	4	4	4	6	7	7	1	1	1	6	6	1	1	1
227	0	4	4	4	4	4	4	4	4	4	4	7	7	1	1	1	6	6	1	1	1
228	0	6	6	4	4	4	4	4	4	4	4	7	7	1	1	1	6	6	1	1	1
229	0	4	4	4	4	4	4	4	4	4	4	7	7	1	1	1	6	6	1	1	1
230	0	6	6	4	4	4	4	4	4	4	4	7	7	1	1	0	7	7	7	1	1
231	0	4	4	4	4	4	4	4	4	4	4	7	7	1	1	1	6	6	1	1	1
232	0	4	4	4	4	4	4	4	4	4	4	7	7	2	0	0	7	7	7	0	2
233	0	4	4	4	4	4	4	4	4	4	4	7	7	1	1	1	6	6	1	1	1
234	0	4	4	4	4	4	4	4	4	4	4	7	7	1	1	0	7	7	7	1	1
235	0	4	4	4	4	4	4	4	4	4	4	7	7	1	1	1	6	6	1	1	1
236	0	4	4	4	4	4	4	4	4	4	4	7	7	1	1	1	6	6	1	1	1
237	0	4	4	4	4	4	4	4	4	4	4	7	7	1	1	1	6	6	1	1	1
238	0	4	4	4	4	4	4	4	4	4	4	7	7	1	1	1	6	6	1	1	1
239	0	4	4	4	4	4	4	4	4	4	6	7	0	1	1	1	6	6	1	1	1
240	0	4	4	4	4	4	4	4	4	4	4	7	0	1	1	1	6	6	1	1	1
241	0	4	4	4	4	4	4	4	4	4	4	7	0	1	1	1	6	6	1	1	1
242	0	4	4	4	4	4	4	4	4	4	7	7	7	1	1	1	6	6	1	1	1
243	0	4	4	4	4	4	4	4	4	4	7	7	7	1	1	1	6	6	1	1	1
244	0	6	6	4	4	4	4	4	4	4	4	7	7	1	1	0	7	7	7	1	1
245	0	4	4	4	4	4	4	4	4	4	7	7	7	1	1	1	6	6	1	1	1
246	0	4	4	4	4	4	4	4	4	4	4	7	7	2	0	0	7	7	7	0	2
247	0	4	4	4	4	4	4	4	4	4	7	7	0	2	0	0	7	7	7	0	2
248	0	4	4	4	4	4	4	4	4	4	6	7	0	1	1	1	6	6	1	1	1
249	0	4	4	4	4	4	4	4	4	4	6	7	0	1	1	1	6	6	1	1	1
250	0	4	4	4	4	4	4	4	4	4	6	7	0	1	1	1	6	6	1	1	1
251	0	4	4	4	4	4	4	4	4	4	4	7	0	1	1	1	6	6	1	1	1
252	0	4	4	4	4	4	4	4	4	4	4	7	7	1	1	1	6	6	1	1	1
253	0	4	4	4	4	4	4	4	4	4	4	7	0	1	1	1	6	6	1	1	1
254	0	4	4	4	4	4	4	4	4	4	4	7	0	1	1	1	6	6	1	1	1
255	0	4	4	4	4	4	4	4	4	4	7	7	0	1	1	1	6	6	1	1	1
256	0	4	4	4	4	4	4	4	4	4	6	7	0	0	0	2	6	6	2	0	0
257	0	4	4	4	4	4	4	4	4	4	7	7	0	1	1	7	7	7	0	1	1
258	0	4	4	4	4	4	4	4	4	4	4	7	0	1	1	1	6	6	1	1	1
259	0	4	4	4	4	4	4	4	4	4	7	7	0	1	1	1	6	6	1	1	1
260	0	4	4	4	4	4	4	4	4	4	7	7	0	1	1	1	6	6	1	1	1
261	0	4	4	4	4	4	4	4	4	4	4	7	0	1	1	1	6	6	1	1	1
262	0	4	4	4	4	4	4	4	4	4	4	7	7	1	1	1	6	6	1	1	1
263	0	4	4	4	4	4	4	4	4	4	4	7	0	1	1	1	6	6	1	1	1
264	0	4	4	4	4	4	4	4	4	4	7	7	0	1	1	1	6	6	1	1	1
265	0	4	4	4	4	4	4	4	4	4	6	7	0	1	1	1	6	6	1	1	1
266	0	4	4	4	4	4	4	4	4	4	4	7	7	1	1	1	6	6	1	1	1
267	0	4	4	4	4	4	4	4	4	4	4	7	0	1	1	1	6	6	1	1	1
268	0	4	4	4	4	4	4	4	4	4	7	7	0	1	1	1	6	6	1	1	1
269	0	4	4	4	4	4	4	4	4	4	4	7	0	1	1	1	6	6	1	1	1
270	0	4	4	4	4	4	4	4	4	4	4	7	0	1	1	1	6	6	1	1	1
271	0	4	4	4	4	4	4	4	4	4	4	7	0	1	1	1	6	6	1	1	1
272	0	4	4	4	4	4	4	4	4	4	4	7	0	1	1	1	6	6	1	1	1
273	0	4	4	4	4	4	4	4	4	4	4	7	0	1	1	1	6	6	1	1	1
274	0	4	4	4	4	4	4	4	4	4	4	7	0	1	1	1	6	6	1	1	1
275	0	4	4	4	4	4	4	4	4	4	4	7	0	2	0	0	6	6	6	0	2
276	0	4	4	4	4	4	4	4	4	4	4	7	0	2	0	0	6	6	6	0	2
277	0	4	4	4	4	4	4	4	4	4	4	7	0	2	0	0	6	6	6	0	2
278	0	4	4	4	4	4	4	4	4	4	4	7	0	2	0	0	6	6	6	0	2
279	0	4	4	4	4	4	4	4	4	4	4	7	0	2	0	7	6	6	6	0	2
280	0	4	4	4	4	4	4	4	4	4	6	7	7	2	0	0	6	6	6	0	2
281	0	4	4	4	4	4	4	4	4	4	6	7	7	2	0	0	6	6	6	0	2
282	0	4	4	4	4	4	4	4	4	4	4	7	0	2	0	0	6	6	6	0	2
283	0	4	4	4	4	4	4	4	4	4	4	7	0	1	1	1	6	6	1	1	1
284	0	4	4	4	4	4	4	4	4	4	4	7	0	1	1	1	6	6	1	1	1
285	0	4	4	4	4	4	4	4	4	4	4	7	0	1	1	1	6	6	1	1	1
286	0	4	4	4	4	4	4	4	4	4	4	7	0	1	1	1	6	6	1	1	1
287	0	4	4	4	4	4	4	4	4	4	6	7	0	1	1	1	6	6	1	1	1
288	0	6	6	4	4	4	4	4	4	4	4	7	0	1	1	1	6	6	1	1	1
289	0	4	4	4	4	4	4	4	4	4	4	7	0	1	1	1	6	6	1	1	1
290	0	4	4	4	4	4	4	4	4	4	4	7	0	1	1	1	6	6	1	1	1
291	0	4	4	4	4	4	4	4	4	4	6	7	0	1	1	1	6	6	1	1	1
292	0	4	4	4	4	4	4	4	4	4	4	7	0	1	1	1	6	6	1	1	1
293	0	4	4	4	4	4	4	4	4	4	4	7	0	1	1	0	7	7	0	1	1
294	0	4	4	4	4	4	4	4	4	4	7	7	0	1	1	1	6	6	1	1	1
295	0	4	4	4	4	4	4	4	4	4	7	7	0	1	1	1	6	6	1	1	1
296	0	4	4	4	4	4	4	4	4	4	7	7	0	1	1	0	7	7	0	1	1
297	0	4	4	4	4	4	4	4	4	6	6	7	0	1	1	0	7	7	0	1	1
298	0	4	4	4	4	4	4	4	4	4	4	7	0	1	1	1	6	6	1	1	1
299	0	4	4	4	4	4	4	4	4	4	4	7	0	1	1	1	6	6	1	1	1
300	0	4	4	4	4	4	4	4	4	4	4	7	0	1	1	1	6	6	1	1	1
301	0	4	4	4	4	4	4	4	4	4	4	7	0	1	1	1	6	6	1	1	1
302	0	4	4	4	4	4	4	4	4	4	4	7	0	1	1	1	6	6	1	1	1
303	0	4	4	4	4	4	4	4	4	4	4	7	0	1	1	1	6	6	1	1	1
304	0	4	4	4	4	4	4	4	4	4	4	7	0	1	1	1	6	6	1	1	1
305	0	4	4	4	4	4	4	4	4	4	4	7	0	1	1	0	7	7	0	1	1
306	0	4	4	4	4	4	4	4	4	4	4	7	0	1	1	0	7	7	0	1	1
307	0	4	4	4	4	4	4	4	4	4	4	7	0	1	1	0	7	7	0	1	1
308	0	4	4	4	4	4	4	4	4	6	6	7	0	1	1	1	6	6	1	1	1
309	0	4	4	4	4	4	4	4	4	4	7	7	0	1	1	0	7	7	0	1	1
310	0	4	4	4	4	4	4	4	4	4	6	7	0	0	1	1	6	6	1	1	0
311	0	4	4	4	4	4	4	4	4	4	7	7	0	0	1	1	6	6	1	1	0
312	0	4	4	4	4	4	4	4	4	4	4	7	0	0	1	1	6	6	1	1	0
313	0	4	4	4	4	4	4	4	4	4	7	7	0	0	1	1	6	6	1	1	0
314	0	4	4	4	4	4	4	4	4	4	4	7	0	0	1	1	6	6	1	1	0
315	0	4	4	4	4	4	4	4	4	4	4	7	0	0	1	1	6	6	1	1	0
316	0	4	4	4	4	4	4	4	4	4	7	7	0	0	1	1	6	6	1	1	0
317	0	4	4	4	4	4	4	4	4	4	7	7	0	0	1	1	6	6	1	1	0
318	0	4	4	4	4	4	4	4	4	4	7	7	1	1	1	1	6	6	1	1	1
319	0	4	4	4	4	4	4	4	4	4	4	7	7	0	1	1	6	6	1	1	0
320	0	4	4	4	4	4	4	4	4	4	4	7	0	0	2	0	7	7	0	2	0
321	0	4	4	4	4	4	4	4	4	4	7	7	0	1	1	1	6	6	1	1	1
322	0	6	6	4	4	4	4	4	4	4	4	7	0	0	1	1	6	6	1	1	0
323	0	4	4	4	4	4	4	4	4	4	4	0	0	1	1	1	6	6	1	1	1
324	0	4	4	4	4	4	4	4	4	4	4	7	0	1	1	1	6	6	1	1	1
325	0	4	4	4	4	4	4	4	4	4	4	7	0	1	1	1	6	6	1	1	1
326	0	4	4	4	4	4	4	4	4	4	4	7	0	1	1	1	6	6	1	1	1
327	0	4	4	4	4	4	4	4	4	4	4	7	0	0	1	1	6	6	1	1	0
328	0	4	4	4	4	4	4	4	4	4	7	7	0	1	1	1	6	6	1	1	1
329	0	4	4	4	4	4	4	4	4	4	6	7	0	1	1	1	6	6	1	1	1
330	0	4	4	4	4	4	4	4	4	4	6	7	0	1	1	1	6	6	1	1	1
331	0	4	4	4	4	4	4	4	4	4	6	7	0	1	1	1	6	6	1	1	1
332	0	4	4	4	4	4	4	4	4	4	6	7	0	1	1	1	6	6	1	1	1
333	0	4	4	4	4	4	4	4	4	4	6	7	0	1	1	1	6	6	1	1	1
334	0	4	4	4	4	4	4	4	4	4	6	7	0	1	1	1	6	6	1	1	1
335	0	4	4	4	4	4	4	4	4	4	6	7	0	1	1	1	6	6	1	1	1
336	0	4	4	4	4	4	4	4	4	4	6	7	0	1	1	1	6	6	1	1	1
337	0	4	4	4	4	4	4	4	4	4	6	7	0	1	1	1	6	6	1	1	1
338	0	4	4	4	4	4	4	4	4	4	6	7	0	1	1	1	6	6	1	1	1
339	0	4	4	4	4	4	4	4	4	4	6	7	0	1	1	1	6	6	1	1	1
340	0	4	4	4	4	4	4	4	4	4	6	7	0	1	1	1	6	6	1	1	1
341	0	4	4	4	4	4	4	4	4	4	6	7	0	1	1	1	6	6	1	1	1
342	0	6	6	4	4	4	4	4	4	4	6	7	0	1	1	1	6	6	1	1	1
343	0	4	4	4	4	4	4	4	4	4	6	7	0	1	1	1	6	6	1	1	1
344	0	4	4	4	4	4	4	4	4	4	6	7	0	1	1	1	6	6	1	1	1
345	0	4	4	4	4	4	4	4	4	4	6	7	0	1	1	1	6	6	1	1	1
346	0	4	4	4	4	4	4	4	4	4	6	7	0	1	1	1	6	6	1	1	1
347	0	4	4	4	4	4	4	4	4	4	6	7	0	1	1	1	6	6	1	1	1
348	0	4	4	4	4	4	4	4	4	4	6	7	0	1	1	1	6	6	1	1	1
349	0	4	4	4	4	4	4	4	4	4	6	7	0	1	1	1	6	6	1	1	1
350	0	4	4	4	4	4	4	4	4	4	6	7	0	1	1	1	6	6	1	1	1
351	0	4	4	4	4	4	4	4	4	4	6	7	0	1	1	1	6	6	1	1	1
352	0	4	4	4	4	4	4	4	4	4	6	7	0	1	1	1	6	6	1	1	1
353	0	4	4	4	4	4	4	4	4	4	6	7	0	1	1	1	6	6	1	1	1
354	0	4	4	4	4	4	4	4	4	4	6	7	0	1	1	1	6	6	1	1	1
355	0	4	4	4	4	4	4	4	4	4	6	7	0	1	1	1	6	6	1	1	1
356	0	4	4	4	4	4	4	4	4	4	6	7	0	1	1	1	6	6	1	1	1
357	0	4	4	4	4	4	4	4	4	4	6	7	0	1	1	1	6	6	1	1	1
358	0	4	4	4	4	4	4	4	4	4	6	7	0	1	1	1	6	6	1	1	1
359	0	4	4	4	4	4	4	4	4	4	6	7	0	1	1	1	6	6	1	1	1
360	0	4	4	4	4	4	4	4	4	4	6	7	0	1	1	1	6	6	1	1	1
361	0	4	4	4	4	4	4	4	4	4	6	7	0	1	1	1	6	6	1	1	1
362	0	4	4	4	4	4	4	4	4	4	6	7	0	1	1	1	6	6	1	1	1
363	0	4	4	4	4	4	4	4	4	4	6	7	0	1	1	1	6	6	1	1	1
364	0	4	4	4	4	4	4	4	4	4	6	7	0	1	1	1	6	6	1	1	1
365	0	4	4	4	4	4	4	4	4	4	7	7	0	1	1	1	6	6	1	1	1
366	0	4	4	4	4	4	4	4	4	4	6	7	0	1	1	1	6	6	1	1	1
367	0	4	4	4	4	4	4	4	4	4	6	7	0	1	1	1	6	6	1	1	1
368	0	6	6	4	4	4	4	4	4	4	6	7	0	1	1	1	6	6	1	1	1
369	0	4	4	4	4	4	4	4	4	4	7	7	0	1	1	1	6	6	1	1	1
370	0	4	4	4	4	4	4	4	4	4	6	7	0	1	1	1	6	6	1	1	1
371	0	4	4	4	4	4	4	4	4	4	6	7	0	1	1	1	6	6	1	1	1
372	0	4	4	4	4	4	4	4	4	4	6	7	0	1	1	1	6	6	1	1	1
373	0	4	4	4	4	4	4	4	4	4	6	7	0	1	1	1	6	6	1	1	1
374	0	4	4	4	4	4	4	4	4	4	4	7	0	1	1	1	6	6	1	1	1
375	0	4	4	4	4	4	4	4	4	4	4	7	0	1	1	1	6	6	1	1	1
376	0	4	4	4	4	4	4	4	4	4	6	7	0	1	1	1	6	6	1	1	1
377	0	4	4	4	4	4	4	4	4	4	6	7	0	1	1	0	7	7	0	1	1
378	0	4	4	4	4	4	4	4	4	4	6	7	0	1	1	1	6	6	1	1	1
379	0	4	4	4	4	4	4	4	4	4	6	7	0	1	1	1	6	6	1	1	1
380	0	4	4	4	4	4	4	4	4	4	7	7	0	1	1	1	6	6	1	1	1
381	0	4	4	4	4	4	4	4	4	4	4	7	0	1	1	1	6	6	1	1	1
382	0	4	4	4	4	4	4	4	4	4	6	7	0	1	1	1	6	6	1	1	1
383	0	4	4	4	4	4	4	4	4	4	6	7	0	1	1	1	6	6	1	1	1
384	0	4	4	4	4	4	4	4	4	4	7	7	0	1	1	1	6	6	1	1	1
385	0	4	4	4	4	4	4	4	4	4	6	7	0	1	1	1	6	6	1	1	1
386	0	4	4	4	4	4	4	4	4	4	6	7	0	1	1	1	6	6	1	1	1
387	0	4	4	4	4	4	4	4	4	4	7	7	0	1	1	1	6	6	1	1	1
388	0	4	4	4	4	4	4	4	4	4	4	7	0	1	1	1	6	6	1	1	1
389	0	4	4	4	4	4	4	4	4	4	4	7	0	1	1	1	6	6	1	1	1
390	0	4	4	4	4	4	4	4	4	4	6	7	0	1	1	1	6	6	1	1	1
391	0	4	4	4	4	4	4	4	4	4	6	7	0	1	1	0	7	7	0	1	1
392	0	4	4	4	4	4	4	4	4	4	6	7	0	1	1	1	6	6	1	1	1
393	0	4	4	4	4	4	4	4	4	4	6	7	0	1	1	1	6	6	1	1	1
394	0	4	4	4	4	4	4	4	4	4	6	7	0	1	1	1	6	6	1	1	1
395	0	6	6	4	4	4	4	4	4	4	6	7	0	1	1	1	6	6	1	1	1
396	0	4	4	4	4	4	4	4	4	4	7	7	0	1	1	1	6	6	1	1	1
397	0	4	4	4	4	4	4	4	4	4	4	7	0	1	1	0	7	7	0	1	1
398	0	4	4	4	4	4	4	4	4	4	7	7	0	1	1	1	6	6	1	1	1
399	0	4	4	4	4	4	4	4	4	4	7	7	0	1	1	1	6	6	1	1	1
400	0	4	4	4	4	4	4	4	4	4	6	7	0	1	1	1	6	6	1	1	1
401	0	4	4	4	4	4	4	4	4	4	7	7	0	1	1	1	6	6	1	1	1
402	0	4	4	4	4	4	4	4	4	4	6	7	0	1	1	1	6	6	1	1	1
403	0	4	4	4	4	6	4	4	4	4	6	7	0	1	1	1	6	6	1	1	1
404	0	4	4	4	4	4	4	4	4	4	7	7	0	1	1	1	6	6	1	1	1
405	0	4	4	4	4	4	4	4	4	4	6	7	0	1	1	1	6	6	1	1	1
406	0	4	4	4	4	4	4	4	4	4	7	7	0	1	1	1	6	6	1	1	1
407	0	4	4	4	4	4	4	4	4	4	6	7	0	1	1	1	6	6	1	1	1
408	0	6	6	4	4	4	4	4	4	4	7	7	0	1	1	1	6	6	1	1	1
409	0	4	4	4	4	4	4	4	4	4	7	7	0	1	1	1	6	6	1	1	1
410	0	4	4	4	4	4	4	4	4	4	7	7	0	1	1	1	6	6	1	1	1
411	0	4	4	4	4	4	4	4	4	4	7	7	0	1	1	1	6	6	1	1	1
412	0	6	6	4	4	4	4	4	4	4	7	7	0	1	1	1	6	6	1	1	1
413	0	4	4	4	4	4	4	4	4	4	4	7	0	1	1	1	6	6	1	1	1
414	0	4	4	4	4	4	4	4	4	4	6	7	0	1	1	1	6	6	1	1	1
415	0	4	4	4	4	4	4	4	4	4	6	7	0	1	1	1	6	6	1	1	1
416	0	4	4	4	4	4	4	4	4	4	6	7	0	1	1	1	6	6	1	1	1
417	0	4	4	4	4	4	4	4	4	4	6	7	0	1	1	1	6	6	1	1	1
418	0	4	4	4	4	4	4	4	4	4	7	7	0	1	1	1	6	6	1	1	1
419	0	4	4	4	4	4	4	4	4	4	4	7	0	1	1	1	6	6	1	1	1
420	0	4	4	4	4	4	4	4	4	4	7	7	0	1	1	1	6	6	1	1	1
421	0	4	4	4	4	4	4	4	4	4	4	7	0	1	1	1	6	6	1	1	1
422	0	4	4	4	4	4	4	4	4	4	4	7	0	1	1	1	6	6	1	1	1
423	0	4	4	4	4	4	4	4	4	4	4	7	0	1	1	1	6	6	1	1	1
424	0	4	4	4	4	4	4	4	4	4	7	7	0	1	1	1	6	6	1	1	1
425	0	4	4	4	4	4	4	4	4	4	4	7	0	1	1	1	6	6	1	1	1
426	0	4	4	4	4	4	4	4	4	4	4	7	0	1	1	1	6	6	1	1	1
427	0	4	4	4	4	4	4	4	4	4	4	7	0	1	1	1	6	6	1	1	1
428	0	6	6	4	4	4	4	4	4	4	4	7	0	1	1	1	6	6	1	1	1
429	0	4	4	4	4	4	4	4	4	4	4	7	0	1	1	1	6	6	1	1	1
430	0	4	4	4	4	4	4	4	4	4	4	7	0	1	1	1	6	6	1	1	1
431	0	4	4	4	4	4	4	4	4	4	4	7	0	1	1	1	6	6	1	1	1
432	0	4	4	4	4	4	4	4	4	4	7	7	0	1	1	1	6	6	1	1	1
433	0	4	4	4	4	4	4	4	4	4	6	7	0	1	1	1	6	6	1	1	1
434	0	4	4	4	4	4	4	4	4	4	6	7	0	1	1	1	6	6	1	1	1
435	0	4	4	4	4	4	4	4	4	4	6	7	0	1	1	1	6	6	1	1	1
436	0	4	4	4	4	4	4	4	4	4	6	7	0	1	1	1	6	6	1	1	1
437	0	4	4	4	4	4	4	4	4	4	6	7	0	1	1	1	6	6	1	1	1
438	0	4	4	4	4	4	4	4	4	4	6	7	0	1	1	1	6	6	1	1	1
439	0	4	4	4	4	4	4	4	4	4	6	7	0	1	1	1	6	6	1	1	1
440	0	4	4	4	4	4	4	4	4	4	6	7	0	1	1	0	7	7	0	1	1
441	0	4	4	4	4	4	4	4	4	4	6	7	0	2	0	0	7	7	0	0	2
442	0	4	4	4	4	4	4	4	4	4	6	7	0	1	1	1	6	6	1	1	1
443	0	4	4	4	4	4	4	4	4	4	6	7	0	1	1	1	6	6	1	1	1
444	0	4	4	4	4	4	4	4	4	4	6	7	0	2	0	0	7	7	7	0	2
445	0	4	4	4	4	4	4	4	4	4	6	7	0	1	1	0	7	7	0	1	1
446	0	4	4	4	4	4	4	4	4	4	6	7	0	2	0	0	7	7	0	0	2
447	0	4	4	4	4	4	4	4	4	4	6	7	0	1	1	0	7	7	0	1	1
448	0	4	4	4	4	4	4	4	4	4	6	7	0	1	1	0	7	7	0	1	1
449	0	4	4	4	4	4	4	4	4	4	4	7	0	1	1	1	6	6	1	1	1
450	0	4	4	4	4	4	4	4	4	4	4	7	0	1	1	1	6	6	1	1	1
451	0	4	4	4	4	4	4	4	4	4	4	7	7	1	1	1	6	6	1	1	1
452	0	4	4	4	4	4	4	4	4	4	4	7	0	1	1	0	7	7	0	1	1
453	0	4	4	4	4	4	4	4	4	4	4	7	0	1	1	1	6	6	1	1	1
454	0	4	4	4	4	4	4	4	4	4	4	7	0	1	1	0	7	7	0	1	1
455	0	4	4	4	4	4	4	4	4	6	6	7	0	1	1	1	6	6	1	1	1
456	0	4	4	4	4	4	4	4	4	4	4	7	0	1	1	1	6	6	1	1	1
457	0	4	4	4	4	4	4	4	4	4	4	7	0	1	1	1	6	6	1	1	1
458	0	4	4	4	4	4	4	4	4	4	4	7	0	1	1	1	6	6	1	1	1
459	0	4	4	4	4	4	4	4	4	4	4	7	0	1	1	0	7	7	0	1	1
460	0	4	4	4	4	4	4	4	4	4	4	7	0	1	1	1	6	6	1	1	1
461	0	4	4	4	4	4	4	4	4	4	6	7	0	1	1	1	6	6	1	1	1
462	0	4	4	4	4	4	4	4	4	4	4	7	0	1	1	1	6	6	1	1	1
463	0	4	4	4	4	4	4	4	4	4	4	7	0	1	1	1	6	6	1	1	1
464	0	4	4	4	4	4	4	4	4	4	4	7	0	1	1	1	6	6	1	1	1
465	0	4	4	4	4	4	4	4	4	4	4	7	0	1	1	1	6	6	1	1	1
466	0	6	6	4	4	4	4	4	4	4	4	7	0	1	1	1	6	6	1	1	1
467	0	6	6	4	4	4	4	4	4	4	4	7	0	1	1	1	6	6	1	1	1
468	0	4	4	4	4	4	4	4	4	4	4	7	0	1	1	1	6	6	1	1	1
469	0	4	4	4	4	4	4	4	4	4	4	7	7	1	1	7	7	7	0	1	1
470	0	4	4	4	4	4	4	4	4	4	7	7	0	1	1	1	6	6	1	1	1
471	0	4	4	4	4	4	4	4	4	4	4	7	0	1	1	1	6	6	1	1	1
472	0	4	4	4	4	4	4	4	4	4	4	7	0	1	1	1	6	6	1	1	1
473	0	4	4	4	4	4	4	4	4	4	4	7	0	1	1	1	6	6	1	1	1
474	0	4	4	4	4	4	4	4	4	4	6	7	0	1	1	1	6	6	1	1	1
475	0	4	4	4	4	4	4	4	4	4	4	7	0	1	1	1	6	6	1	1	1
476	0	4	4	4	4	4	4	4	4	4	4	7	0	1	1	1	6	6	1	1	1
477	0	4	4	4	4	4	4	4	4	4	4	7	0	1	1	1	6	6	1	1	1
478	0	4	4	4	4	4	4	4	4	4	7	7	0	1	1	1	6	6	1	1	1
479	0	4	4	4	4	4	4	4	4	4	4	7	0	1	1	1	6	6	1	1	1
480	0	4	4	4	4	4	4	4	4	4	4	7	0	1	1	1	6	6	1	1	1
481	0	4	4	4	4	4	4	4	4	4	4	7	0	1	1	1	6	6	1	1	1
482	0	4	4	4	4	4	4	4	4	4	6	7	0	1	1	1	6	6	1	1	1
483	0	4	4	4	4	4	4	4	4	4	7	7	0	1	1	1	6	6	1	1	1
484	0	4	4	4	4	4	4	4	4	4	6	7	0	1	1	1	6	6	1	1	1
485	0	4	4	4	4	4	4	4	4	4	6	7	0	1	1	1	6	6	1	1	1
486	0	4	4	4	4	4	4	4	4	4	6	7	0	1	1	1	6	6	1	1	1
487	0	4	4	4	4	4	4	4	4	4	6	7	0	1	1	1	6	6	1	1	1
488	0	4	4	4	4	4	4	4	4	4	6	7	0	1	1	1	6	6	1	1	1
489	0	4	4	4	4	4	4	4	4	4	6	7	0	1	1	1	6	6	1	1	1
490	0	4	4	4	4	4	4	4	4	4	6	7	0	1	1	1	6	6	1	1	1
491	0	4	4	4	4	4	4	4	4	4	6	7	0	1	1	1	6	6	1	1	1
492	0	4	4	4	4	4	4	4	4	4	6	7	0	1	1	1	6	6	1	1	1
493	0	4	4	4	4	4	4	4	4	4	6	7	0	1	1	1	6	6	1	1	1
494	0	4	4	4	4	4	4	4	4	4	6	7	0	1	1	1	6	6	1	1	1
495	0	4	4	4	4	4	4	4	4	4	6	7	0	1	1	1	6	6	1	1	1
496	0	4	4	4	4	4	4	4	4	4	6	7	0	1	1	1	6	6	1	1	1
497	0	4	4	4	4	4	4	4	4	4	6	7	0	1	1	1	6	6	1	1	1
498	0	4	4	4	4	6	4	4	4	4	6	7	0	1	1	1	6	6	1	1	1
499	0	4	4	4	4	4	4	4	4	4	6	7	0	1	1	1	6	6	1	1	1
500	0	4	4	4	4	4	4	4	4	4	6	7	0	1	1	1	6	6	1	1	1
501	0	4	4	4	4	4	4	4	4	4	6	7	0	1	1	1	6	6	1	1	1
502	0	4	4	4	4	4	4	4	4	4	6	7	0	1	1	7	7	7	0	1	1
503	0	4	4	4	4	4	4	4	4	4	6	7	0	1	1	1	6	6	1	1	1
504	0	4	4	4	4	4	4	4	4	4	6	7	0	1	1	1	6	6	1	1	1
505	0	4	4	4	4	4	4	4	4	4	6	7	0	1	1	1	6	6	1	1	1
506	0	4	4	4	4	4	4	4	4	4	6	7	0	1	1	1	6	6	1	1	1
507	0	4	4	4	4	4	4	4	4	4	6	0	0	1	1	1	6	6	1	1	1
508	0	4	4	4	4	4	4	4	4	4	6	7	0	1	1	1	6	6	1	1	1
509	0	4	4	4	4	4	4	4	4	4	6	7	0	1	1	1	6	6	1	1	1
510	0	4	4	4	4	4	4	4	4	4	6	7	0	1	1	1	6	6	1	1	1
511	0	4	4	4	4	4	4	4	4	4	6	7	0	1	1	1	6	6	1	1	1
512	0	4	4	4	4	4	4	4	4	4	6	7	0	1	1	1	6	6	1	1	1
513	0	4	4	4	4	4	4	4	4	4	6	7	0	1	1	1	6	6	1	1	1
514	0	4	4	4	4	4	4	4	4	4	6	7	0	1	1	1	6	6	1	1	1
515	0	4	4	4	4	4	4	4	4	4	6	7	0	1	1	1	6	6	1	1	1
516	0	6	6	4	4	4	4	4	4	4	7	7	0	1	1	0	7	7	0	1	1
517	0	4	4	4	4	4	4	4	4	4	6	7	0	1	1	1	6	6	1	1	1
518	0	6	6	4	4	4	4	4	4	4	6	7	0	1	1	1	6	6	1	1	1
519	0	4	4	4	4	4	4	4	4	4	6	7	0	1	1	1	6	6	1	1	1
520	0	4	4	4	4	4	4	4	4	4	6	7	0	1	1	1	6	6	1	1	1
521	0	4	4	4	4	4	4	4	4	4	6	7	0	1	1	1	6	6	1	1	1
522	0	4	4	4	4	4	4	4	4	4	6	7	0	1	1	1	6	6	1	1	1
523	0	6	6	4	4	4	4	4	4	4	6	7	0	1	1	1	6	6	1	1	1
524	0	4	4	4	4	4	4	4	4	4	6	7	0	1	1	1	6	6	1	1	1
525	0	6	6	4	4	4	4	4	4	4	6	7	0	1	1	1	6	6	1	1	1
526	0	6	6	4	4	4	4	4	4	4	6	7	0	0	1	1	6	6	1	1	0
527	0	4	4	4	4	4	4	4	4	4	6	7	0	1	1	1	6	6	1	1	1
528	0	4	4	4	4	4	4	4	4	4	6	7	0	1	1	1	6	6	1	1	1
529	0	4	4	4	4	4	4	4	4	4	6	7	0	1	1	1	6	6	1	1	1
530	0	4	4	4	4	4	4	4	4	4	6	7	0	1	1	1	6	6	1	1	1
531	0	4	4	4	4	4	4	4	4	4	6	7	0	1	1	1	6	6	1	1	1
532	0	4	4	4	4	4	4	4	4	4	4	7	0	1	1	0	7	7	0	1	1
533	0	4	4	4	4	4	4	4	4	4	4	7	0	1	1	1	6	6	1	1	1
534	0	4	4	4	4	4	4	4	4	4	7	7	0	1	1	1	6	6	1	1	1
535	0	6	6	4	4	4	4	4	4	4	4	7	0	1	1	1	6	6	1	1	1
536	0	4	4	4	4	4	4	4	4	4	7	7	0	1	1	1	6	6	1	1	1
537	0	4	4	4	4	4	4	4	4	4	7	7	0	1	1	1	6	6	1	1	1
538	0	4	4	4	4	4	4	4	4	4	6	7	0	1	1	1	6	6	1	1	1
539	0	4	4	4	4	4	4	4	4	4	6	7	0	1	1	1	6	6	1	1	1
540	0	4	4	4	4	4	4	4	4	4	6	7	0	1	1	1	6	6	1	1	1
541	0	4	4	4	4	4	4	4	4	4	6	7	0	1	1	0	7	7	0	1	1
542	0	4	4	4	4	4	4	4	4	4	7	7	0	1	1	0	7	7	0	1	1
543	0	4	4	4	4	4	4	4	4	4	6	7	0	1	1	0	7	7	0	1	1
544	0	4	4	4	4	4	4	4	4	4	6	7	0	1	1	1	6	6	1	1	1
545	0	6	6	4	4	4	4	4	4	4	6	7	0	1	1	1	6	6	1	1	1
546	0	4	4	4	4	4	4	4	4	4	6	7	0	1	1	1	6	6	1	1	1
547	0	4	4	4	4	4	4	4	4	4	7	7	0	1	1	1	6	6	1	1	1
548	0	4	4	4	4	4	4	4	4	4	6	7	0	1	1	1	6	6	1	1	1
549	0	4	4	4	4	4	4	4	4	4	6	7	0	1	1	0	7	7	0	1	1
550	0	4	4	4	4	4	4	4	4	4	6	7	0	1	1	1	6	6	1	1	1
551	0	4	4	4	4	4	4	4	4	4	6	7	0	1	1	1	6	6	1	1	1
552	0	4	4	4	4	4	4	4	4	4	6	7	0	1	1	7	7	7	0	1	1
553	0	4	4	4	4	4	4	4	4	4	6	7	0	1	1	0	7	7	0	1	1
554	0	4	4	4	4	4	4	4	4	4	6	7	0	1	1	1	6	6	1	1	1
555	0	4	4	4	4	4	4	4	4	4	6	7	0	1	1	0	7	7	0	1	1
556	0	4	4	4	4	4	4	4	4	4	6	7	0	1	1	1	6	6	1	1	1
557	0	4	4	4	4	4	4	4	4	4	6	7	0	2	0	0	6	6	6	0	2
558	0	4	4	4	4	4	4	4	4	4	6	7	0	1	1	1	6	6	1	1	1
559	0	4	4	4	4	4	4	4	4	4	6	7	0	1	1	1	6	6	1	1	1
560	0	4	4	4	4	4	4	4	4	4	6	7	0	1	1	1	6	6	1	1	1
561	0	4	4	4	4	4	4	4	4	4	7	7	0	1	1	1	6	6	1	1	1
562	0	4	4	4	4	4	6	6	6	6	6	7	0	1	1	1	6	6	1	1	1
563	0	4	4	4	4	4	4	4	4	4	6	7	0	1	1	1	6	6	1	1	1
564	0	4	4	4	4	4	4	4	4	4	6	7	0	1	1	1	6	6	1	1	1
565	0	4	4	4	4	4	4	4	4	4	6	7	0	1	1	0	7	7	0	1	1
566	0	4	4	4	4	4	4	4	4	4	6	7	0	1	1	1	6	6	1	1	1
567	0	4	4	4	4	4	4	4	4	4	6	7	0	1	1	1	6	6	1	1	1
568	0	4	4	4	4	4	4	4	4	4	6	7	0	1	1	0	7	7	0	1	1
569	0	4	4	4	4	4	4	4	4	4	6	7	0	1	1	1	6	6	1	1	1
570	0	4	4	4	4	4	4	4	4	4	6	7	0	1	1	1	6	6	1	1	1
571	0	4	4	4	4	6	4	4	4	4	6	7	0	1	1	0	7	7	0	1	1
572	0	4	4	4	4	4	4	4	6	6	7	7	0	1	1	1	6	6	1	1	1
573	0	4	4	4	4	4	4	4	4	4	4	7	0	1	1	1	6	6	1	1	1
574	0	4	4	4	4	4	4	4	4	4	7	7	0	1	1	1	6	6	1	1	1
575	0	4	4	4	4	4	4	4	4	4	6	7	0	1	1	0	7	7	0	1	1
576	0	4	4	4	4	4	4	4	4	4	4	7	0	1	1	1	6	6	1	1	1
577	0	4	4	4	4	4	4	4	4	4	4	7	0	1	1	1	6	6	1	1	1
578	0	4	4	4	4	4	4	4	4	4	6	7	0	1	1	0	7	7	0	1	1
579	0	4	4	4	4	4	4	4	4	4	4	7	0	1	1	1	6	6	1	1	1
580	0	6	6	4	4	4	4	4	4	4	4	7	0	1	1	1	6	6	1	1	1
581	0	4	4	4	4	4	4	4	4	4	4	7	0	1	1	1	6	6	1	1	1
582	0	4	4	4	4	4	4	4	4	4	7	7	0	1	1	0	7	7	0	1	1
583	0	6	6	4	4	4	4	4	4	4	6	7	0	1	1	1	6	6	1	1	1
584	0	4	4	4	4	4	4	4	4	4	4	7	0	1	1	1	6	6	1	1	1
585	0	4	4	4	4	4	4	4	4	4	6	7	0	1	1	1	6	6	1	1	1
586	0	4	4	4	4	4	4	4	4	4	4	7	0	1	1	1	6	6	1	1	1
587	0	4	4	4	4	4	4	4	4	4	7	7	0	1	1	1	6	6	1	1	1
588	0	4	4	4	4	4	4	4	4	4	6	7	0	1	1	1	6	6	1	1	1
589	0	6	6	4	4	4	4	4	4	4	4	7	0	1	1	1	6	6	1	1	1
590	0	4	4	4	4	4	4	4	4	4	7	7	0	1	1	1	6	6	1	1	1
591	0	4	4	4	4	4	4	4	4	4	7	7	0	1	1	1	6	6	1	1	1
592	0	4	4	4	4	4	4	4	4	4	7	7	0	1	1	1	6	6	1	1	1
593	0	4	4	4	4	4	4	4	4	4	7	7	0	1	1	1	6	6	1	1	1
594	0	4	4	4	4	4	4	4	4	4	7	7	0	1	1	1	6	6	1	1	1
595	0	4	4	4	4	4	4	4	4	4	4	7	0	1	1	1	6	6	1	1	1
596	0	4	4	4	4	4	4	4	4	4	7	7	0	1	1	1	6	6	1	1	1
597	0	4	4	4	4	4	4	4	4	4	6	7	0	1	1	1	6	6	1	1	1
598	0	4	4	4	4	4	4	4	4	4	6	7	0	1	1	1	6	6	1	1	1
599	0	4	4	4	4	4	4	4	4	4	6	7	0	1	1	1	6	6	1	1	1
600	0	4	4	4	4	4	4	4	4	4	6	7	0	1	1	1	6	6	1	1	1
601	0	4	4	4	4	4	4	4	4	4	6	7	0	1	1	1	6	6	1	1	1
602	0	4	4	4	4	4	4	4	4	4	4	7	0	1	1	1	6	6	1	1	1
603	0	4	4	4	4	4	4	4	4	4	7	7	0	1	1	1	6	6	1	1	1
604	0	4	4	4	4	4	4	4	4	4	7	7	0	1	1	1	6	6	1	1	1
605	0	4	4	4	4	4	4	4	4	4	7	7	0	1	1	1	6	6	1	1	1
606	0	4	4	4	4	4	4	4	4	4	4	7	7	1	1	0	7	7	0	1	1
607	0	4	4	4	4	4	4	4	4	4	7	7	0	1	1	0	7	7	0	1	1
608	0	4	4	4	4	4	4	4	4	4	7	7	0	1	1	1	6	6	1	1	1
609	0	4	4	4	4	4	4	4	4	4	4	7	0	1	1	0	7	7	0	1	1
610	0	4	4	4	4	4	4	4	4	4	7	7	7	2	0	0	7	7	0	0	2
611	0	4	4	4	4	4	4	4	4	4	4	7	0	1	1	1	6	6	1	1	1
612	0	4	4	4	4	4	4	4	4	4	7	7	0	1	1	1	6	6	1	1	1
613	0	6	6	4	4	4	4	4	4	4	4	7	7	1	1	1	6	6	1	1	1
614	0	4	4	4	4	4	4	4	4	4	4	7	0	1	1	1	6	6	1	1	1
615	0	4	4	4	4	4	4	4	4	4	6	7	0	1	1	0	7	7	7	1	1
616	0	4	4	4	4	4	4	4	4	4	4	7	7	1	1	1	6	6	1	1	1
617	0	4	4	4	4	4	4	4	4	4	4	7	7	1	1	0	7	7	0	1	1
618	0	4	4	4	4	4	4	4	4	4	4	7	7	1	1	1	6	6	1	1	1
619	0	4	4	4	4	4	4	4	4	4	4	7	0	1	1	1	6	6	1	1	1
620	0	4	4	4	4	4	4	4	4	4	4	7	0	1	1	1	6	6	1	1	1
621	0	4	4	4	4	4	4	4	4	4	4	7	7	1	1	1	6	6	1	1	1
622	0	4	4	4	4	4	4	4	4	4	4	7	0	1	1	1	6	6	1	1	1
623	0	4	4	4	4	4	4	4	4	4	4	7	0	1	1	1	6	6	1	1	1
624	0	4	4	4	4	4	4	4	4	4	4	7	7	1	1	1	6	6	1	1	1
625	0	6	6	4	4	4	4	4	4	4	6	7	7	0	0	2	6	6	2	0	0
626	0	4	4	4	4	4	4	4	4	4	4	7	0	1	1	1	6	6	1	1	1
627	0	4	4	4	4	4	4	4	4	4	4	7	0	1	1	1	6	6	1	1	1
628	0	6	6	4	4	4	4	4	4	4	7	7	0	2	0	0	7	7	7	0	2
629	0	4	4	4	4	4	4	4	4	4	7	7	0	2	0	0	7	7	7	0	2
630	0	4	4	4	4	4	4	4	4	4	7	7	0	1	1	0	7	7	7	1	1
631	0	4	4	4	4	4	4	4	4	4	7	7	0	1	1	1	6	6	1	1	1
632	0	4	4	4	4	4	4	4	4	4	4	7	0	1	1	1	6	6	1	1	1
633	0	4	4	4	4	4	4	4	4	4	4	7	0	1	1	1	6	6	1	1	1
634	0	4	4	4	4	4	4	4	4	4	4	7	0	1	1	1	6	6	1	1	1
635	0	4	4	4	4	4	4	4	4	4	4	7	7	1	1	1	6	6	1	1	1
636	0	4	4	4	4	4	4	4	4	4	4	7	0	1	1	1	6	6	1	1	1
637	0	4	4	4	4	4	4	4	4	4	7	7	0	1	1	1	6	6	1	1	1
638	0	4	4	4	4	4	4	4	4	4	4	7	7	1	1	1	6	6	1	1	1
639	0	4	4	4	4	4	4	4	4	4	6	7	7	1	1	1	6	6	1	1	1
640	0	4	4	4	4	4	4	4	4	4	4	7	7	1	1	1	6	6	1	1	1
641	0	4	4	4	4	4	4	4	4	4	4	7	7	1	1	1	6	6	1	1	1
642	0	4	4	4	4	4	4	4	4	4	6	7	0	1	1	1	6	6	1	1	1
643	0	4	4	4	4	4	4	4	4	4	4	7	7	1	1	1	6	6	1	1	1
644	0	4	4	4	4	4	4	4	4	4	4	7	7	1	1	1	6	6	1	1	1
645	0	4	4	4	4	4	4	4	4	4	7	7	7	1	1	1	6	6	1	1	1
646	0	4	4	4	4	4	4	4	4	4	4	7	7	1	1	1	6	6	1	1	1
647	0	4	4	4	4	4	4	4	4	4	4	7	0	1	1	1	6	6	1	1	1
648	0	4	4	4	4	4	4	4	4	4	7	7	0	1	1	1	6	6	1	1	1
649	0	4	4	4	4	4	4	4	4	4	4	7	0	2	0	0	7	7	7	0	2
650	0	4	4	4	4	4	4	4	4	4	4	7	0	1	1	1	6	6	1	1	1
651	0	4	4	4	4	4	4	4	4	4	6	7	0	1	1	1	6	6	1	1	1
652	0	4	4	4	4	4	4	4	4	4	7	7	0	1	1	0	7	7	7	1	1
653	0	4	4	4	4	4	4	4	4	4	4	7	7	1	1	0	7	7	7	1	1
654	0	4	4	4	4	4	4	4	4	4	7	7	7	1	1	1	6	6	1	1	1
655	0	4	4	4	4	4	4	4	4	4	4	7	7	1	1	1	6	6	1	1	1
656	0	4	4	4	4	4	4	4	4	4	4	7	0	1	1	1	6	6	1	1	1
657	0	4	4	4	4	4	4	4	4	4	4	7	7	1	1	1	6	6	1	1	1
658	0	6	6	4	4	4	4	4	4	4	4	7	0	1	1	1	6	6	1	1	1
659	0	4	4	4	4	4	4	4	4	4	4	7	7	1	1	0	7	7	7	1	1
660	0	4	4	4	4	4	4	4	4	4	4	7	0	1	1	1	6	6	1	1	1
661	0	4	4	4	4	4	4	4	4	4	4	7	0	1	1	1	6	6	1	1	1
662	0	4	4	4	4	4	4	4	4	4	4	7	0	1	1	1	6	6	1	1	1
663	0	4	4	4	4	4	4	4	4	4	4	7	0	1	1	1	6	6	1	1	1
664	0	4	4	4	4	4	4	4	4	4	4	7	0	1	1	1	6	6	1	1	1
665	0	4	4	4	4	4	4	4	4	4	4	7	0	1	1	1	6	6	1	1	1
666	0	4	4	4	4	4	4	4	4	4	4	7	0	1	1	1	6	6	1	1	1
667	0	4	4	4	4	4	4	4	4	4	7	7	0	1	1	1	6	6	1	1	1
668	0	4	4	4	4	4	4	4	4	4	4	7	0	1	1	1	6	6	1	1	1
669	0	4	4	4	4	4	4	4	4	4	4	7	0	1	1	1	6	6	1	1	1
670	0	4	4	4	4	4	4	4	4	4	4	7	0	1	1	1	6	6	1	1	1
671	0	4	4	4	4	4	4	4	4	4	4	7	0	1	1	1	6	6	1	1	1
672	0	4	4	4	4	4	4	4	4	4	4	7	0	1	1	1	6	6	1	1	1
673	0	4	4	4	4	4	4	4	4	4	4	7	7	1	1	1	6	6	1	1	1
674	0	4	4	4	4	4	4	4	4	4	4	7	0	1	1	1	6	6	1	1	1
675	0	4	4	4	4	4	4	4	4	4	4	7	7	1	1	1	6	6	1	1	1
676	0	4	4	4	4	4	4	4	4	4	4	7	7	1	1	1	6	6	1	1	1
677	0	4	4	4	4	4	4	4	4	4	4	7	0	1	1	1	6	6	1	1	1
678	0	4	4	4	4	4	4	4	4	4	4	7	7	1	1	1	6	6	1	1	1
679	0	4	4	4	4	4	4	4	4	4	4	7	7	1	1	1	6	6	1	1	1
680	0	4	4	4	4	4	4	4	4	4	4	7	0	1	1	1	6	6	1	1	1
681	0	6	6	4	4	4	4	4	4	4	4	7	7	1	1	1	6	6	1	1	1
682	0	4	4	4	4	4	4	4	4	4	4	7	0	1	1	1	6	6	1	1	1
683	0	4	4	4	4	4	4	4	4	4	4	7	0	0	1	1	6	6	1	1	0
684	0	4	4	4	4	4	4	4	4	4	4	7	0	1	1	1	6	6	1	1	1
685	0	4	4	4	4	4	4	4	4	4	4	7	0	1	1	1	6	6	1	1	1
686	0	4	4	4	4	4	4	4	4	4	4	7	0	1	1	1	6	6	1	1	1
687	0	4	4	4	4	4	4	4	4	4	4	7	7	0	1	1	6	6	1	1	0
688	0	4	4	4	4	4	4	4	4	4	4	7	7	1	1	1	6	6	1	1	1
689	0	4	4	4	4	4	4	4	4	6	6	7	0	1	1	1	6	6	1	1	1
690	0	4	4	4	4	4	4	4	4	4	4	7	0	1	1	1	6	6	1	1	1
691	0	4	4	4	4	4	4	4	4	4	4	7	0	1	1	1	6	6	1	1	1
692	0	4	4	4	4	4	4	4	4	4	4	7	0	1	1	1	6	6	1	1	1
693	0	4	4	4	4	4	4	4	4	4	4	7	0	1	1	1	6	6	1	1	1
694	0	4	4	4	4	4	4	4	4	4	4	7	0	1	1	1	6	6	1	1	1
695	0	4	4	4	4	4	4	4	4	4	4	7	0	1	1	1	6	6	1	1	1
696	0	4	4	4	4	4	4	4	4	4	4	7	0	1	1	1	6	6	1	1	1
697	0	4	4	4	4	4	4	4	4	4	7	7	7	1	1	1	6	6	1	1	1
698	0	4	4	4	4	4	4	4	4	4	4	7	7	1	1	1	6	6	1	1	1
699	0	4	4	4	4	4	4	4	4	4	4	7	0	1	1	1	6	6	1	1	1
700	0	4	4	4	4	4	4	4	4	4	4	7	7	1	1	1	6	6	1	1	1
701	0	4	4	4	4	4	4	4	4	4	4	7	7	1	1	1	6	6	1	1	1
702	0	4	4	4	4	4	4	4	4	4	4	7	7	1	1	1	6	6	1	1	1
703	0	4	4	4	4	4	4	4	4	4	4	7	7	1	1	1	6	6	1	1	1
704	0	4	4	4	4	4	4	4	4	4	4	7	7	1	1	1	6	6	1	1	1
705	0	4	4	4	4	4	4	4	4	4	4	7	7	1	1	0	7	7	0	1	1
706	0	4	4	4	4	4	4	4	4	4	4	7	0	1	1	1	6	6	1	1	1
707	0	7	4	4	4	4	4	4	4	4	4	7	0	1	1	1	6	6	1	1	1
708	0	4	4	4	4	4	4	4	4	4	4	7	7	1	1	1	6	6	1	1	1
709	0	7	4	4	4	4	4	4	4	4	4	7	0	1	1	1	6	6	1	1	1
710	0	4	4	4	4	4	4	4	4	4	4	7	7	1	1	1	6	6	1	1	1
711	0	4	4	4	4	4	4	4	4	4	4	7	0	1	1	1	6	6	1	1	1
712	0	4	4	4	4	4	4	4	4	4	4	7	7	0	1	1	6	6	1	1	0
713	0	4	4	4	4	4	4	4	4	4	4	7	7	1	1	1	6	6	1	1	1
714	0	4	4	4	4	4	4	4	4	4	4	7	7	1	1	0	7	7	7	1	1
715	0	4	4	4	4	4	4	4	4	4	4	7	7	1	1	1	6	6	1	1	1
716	0	4	4	4	4	4	4	4	4	4	4	7	7	1	1	1	6	6	1	1	1
717	0	4	4	4	4	4	4	4	4	6	6	7	7	1	1	1	6	6	1	1	1
718	0	4	4	4	4	4	4	4	4	4	4	7	7	1	1	1	6	6	1	1	1
719	0	4	4	4	4	4	4	4	4	4	4	7	7	1	1	1	6	6	1	1	1
720	0	4	4	4	4	4	4	4	4	4	6	7	7	1	1	1	6	6	1	1	1
721	0	4	4	4	4	4	4	4	4	4	4	7	0	1	1	1	6	6	1	1	1
722	0	4	4	4	4	4	4	4	4	4	6	7	7	1	1	1	6	6	1	1	1
723	0	7	4	4	4	4	4	4	4	4	7	7	0	1	1	1	6	6	1	1	1
724	0	4	4	4	4	4	4	4	4	4	4	7	7	1	1	1	6	6	1	1	1
725	0	4	4	4	4	4	4	4	4	6	6	7	0	1	1	1	6	6	1	1	1
726	0	4	4	4	4	4	4	4	4	4	6	7	0	1	1	1	6	6	1	1	1
727	0	4	4	4	4	4	4	4	4	4	4	7	7	1	1	1	6	6	1	1	1
728	0	4	4	4	4	4	4	4	4	4	4	7	7	1	1	1	6	6	1	1	1
729	0	4	4	4	4	4	4	4	4	4	4	7	0	1	1	1	6	6	1	1	1
730	0	4	4	4	4	4	4	4	4	4	4	7	0	1	1	1	6	6	1	1	1
731	0	4	4	4	4	4	4	4	4	4	4	7	0	1	1	1	6	6	1	1	1
732	0	4	4	4	4	4	4	4	4	4	4	7	0	1	1	1	6	6	1	1	1
733	0	4	4	4	4	4	4	4	4	4	7	7	0	1	1	1	6	6	1	1	1
734	0	4	4	4	4	4	4	4	4	4	6	7	0	1	1	1	6	6	1	1	1
735	0	4	4	4	4	4	4	4	4	4	4	7	0	1	1	1	6	6	1	1	1
736	0	4	4	4	4	4	4	4	4	4	4	7	0	1	1	1	6	6	1	1	1
737	0	4	4	4	4	4	4	4	4	4	4	7	0	1	1	1	6	6	1	1	1
738	0	4	4	4	4	4	4	4	4	4	4	7	0	1	1	1	6	6	1	1	1
739	0	4	4	4	4	4	4	4	4	6	6	7	0	1	1	1	6	6	1	1	1
740	0	4	4	4	4	4	4	4	4	4	4	7	0	1	1	1	6	6	1	1	1
741	0	4	4	4	4	4	4	4	4	4	4	7	0	1	1	1	6	6	1	1	1
742	0	4	4	4	4	4	4	4	4	4	4	7	0	1	1	1	6	6	1	1	1
743	0	4	4	4	4	4	4	4	4	4	4	7	0	1	1	1	6	6	1	1	1
744	0	4	4	4	4	4	4	4	4	4	4	7	0	1	1	1	6	6	1	1	1
745	0	4	4	4	4	4	4	4	4	4	4	7	0	1	1	1	6	6	1	1	1
746	0	4	4	4	4	4	4	4	4	4	4	7	0	1	1	1	6	6	1	1	1
747	0	6	6	4	4	4	4	4	4	4	4	7	0	1	1	1	6	6	1	1	1
748	0	4	4	4	4	4	4	4	4	4	4	7	0	1	1	1	6	6	1	1	1
749	0	4	4	4	4	4	4	4	4	6	6	7	0	1	1	1	6	6	1	1	1
750	0	4	4	4	4	4	4	4	4	4	4	7	0	1	1	1	6	6	1	1	1
751	0	4	4	4	4	4	4	4	4	4	4	7	0	1	1	1	6	6	1	1	1
752	0	4	4	4	4	4	4	4	4	4	4	7	0	1	1	1	6	6	1	1	1
753	0	4	4	4	4	4	4	4	4	4	6	7	0	1	1	1	6	6	1	1	1
754	0	4	4	4	4	4	4	4	4	4	4	7	0	0	1	1	6	6	1	1	0
755	0	4	4	4	4	4	4	4	4	4	4	7	0	1	1	1	6	6	1	1	1
756	0	4	4	4	4	4	4	4	4	6	6	7	0	1	1	1	6	6	1	1	1
757	0	4	4	4	4	4	4	4	4	4	4	7	0	1	1	1	6	6	1	1	1
758	0	6	6	4	4	4	4	4	4	4	4	7	0	1	1	1	6	6	1	1	1
759	0	4	4	4	4	4	4	4	4	4	4	7	0	1	1	1	6	6	1	1	1
760	0	4	4	4	4	4	4	4	4	4	4	7	0	1	1	1	6	6	1	1	1
761	0	4	4	4	4	4	4	4	4	4	6	7	0	1	1	1	6	6	1	1	1
762	0	4	4	4	4	4	4	4	4	4	4	7	0	1	1	1	6	6	1	1	1
763	0	4	4	4	4	4	4	4	4	4	4	7	0	1	1	1	6	6	1	1	1
764	0	4	4	4	4	4	4	4	4	4	7	7	0	1	1	1	6	6	1	1	1
765	0	4	4	4	4	4	4	4	4	4	4	7	0	1	1	1	6	6	1	1	1
766	0	6	6	4	4	4	4	4	4	4	4	7	0	1	1	1	6	6	1	1	1
767	0	4	4	4	4	4	4	4	4	4	6	7	0	1	1	1	6	6	1	1	1
768	0	4	4	4	4	4	4	4	4	4	6	7	0	1	1	1	6	6	1	1	1
769	0	4	4	4	4	4	4	4	4	4	4	7	0	1	1	1	6	6	1	1	1
770	0	4	4	4	4	4	4	4	4	4	4	7	0	1	1	1	6	6	1	1	1
771	0	4	4	4	4	4	4	4	4	4	4	7	0	1	1	1	6	6	1	1	1
772	0	4	4	4	4	4	4	4	4	4	4	7	0	1	1	1	6	6	1	1	1
773	0	6	6	4	4	4	4	4	4	4	4	7	0	1	1	1	6	6	1	1	1
774	0	4	4	4	4	4	4	4	4	4	4	0	0	1	1	1	6	6	1	1	1
775	0	6	6	4	4	4	4	4	4	4	4	7	0	1	1	1	6	6	1	1	1
776	0	4	4	4	4	4	4	4	4	4	6	7	0	1	1	1	6	6	1	1	1
777	0	4	4	4	4	4	4	4	4	4	4	7	0	1	1	1	6	6	1	1	1
778	0	4	4	4	4	4	4	4	4	4	4	7	0	1	1	1	6	6	1	1	1
779	0	4	4	4	4	4	4	4	4	4	4	0	0	1	1	1	6	6	1	1	1
780	0	4	4	4	4	4	4	4	4	4	4	7	0	1	1	1	6	6	1	1	1
781	0	4	4	4	4	4	4	4	4	4	4	7	0	1	1	1	6	6	1	1	1
782	0	4	4	4	4	4	4	4	4	4	4	7	0	1	1	1	6	6	1	1	1
783	0	6	6	4	4	4	4	4	4	6	6	7	0	1	1	1	6	6	1	1	1
784	0	4	4	4	4	4	4	4	4	4	4	7	0	1	1	1	6	6	1	1	1
785	0	4	4	4	4	4	4	4	4	4	6	7	0	1	1	1	6	6	1	1	1
786	0	4	4	4	4	4	4	4	4	4	4	7	0	1	1	1	6	6	1	1	1
787	0	6	6	4	4	4	4	4	4	4	6	7	0	1	1	1	6	6	1	1	1
788	0	6	6	4	4	4	4	4	4	4	6	0	0	1	1	1	6	6	1	1	1
789	0	4	4	4	4	4	4	4	4	4	4	7	0	1	1	1	6	6	1	1	1
790	0	4	4	4	4	4	4	4	4	4	4	7	0	1	1	1	6	6	1	1	1
791	0	4	4	4	4	4	4	4	4	4	4	7	0	1	1	1	6	6	1	1	1
792	0	4	4	4	4	4	4	4	4	4	4	7	0	1	1	1	6	6	1	1	1
793	0	4	4	4	4	4	4	4	4	4	6	7	0	1	1	1	6	6	1	1	1
794	0	6	6	4	4	4	4	4	4	4	6	7	0	1	1	1	6	6	1	1	1
795	0	4	4	4	4	4	4	4	4	4	7	7	0	1	1	1	6	6	1	1	1
796	0	6	6	4	4	4	4	4	4	4	4	7	0	1	1	1	6	6	1	1	1
797	0	4	4	4	4	4	4	4	4	4	4	0	0	1	1	1	6	6	1	1	1
798	0	4	4	4	4	4	4	4	4	4	4	7	0	1	1	1	6	6	1	1	1
799	0	6	6	4	4	4	4	4	4	4	4	7	0	1	1	1	6	6	1	1	1
800	0	4	4	4	4	4	4	4	4	4	6	7	0	1	1	1	6	6	1	1	1
801	0	4	4	4	4	4	4	4	4	4	4	7	0	1	1	1	6	6	1	1	1
802	0	4	4	4	4	4	4	4	4	4	4	0	0	1	1	1	6	6	1	1	1
803	0	4	4	4	4	4	4	4	4	4	4	7	0	1	1	1	6	6	1	1	1
804	0	4	4	4	4	4	4	4	4	4	7	7	0	1	1	1	6	6	1	1	1
805	0	4	4	4	4	4	4	4	4	4	4	7	0	1	1	1	6	6	1	1	1
806	0	4	4	4	4	4	4	4	4	4	4	7	0	1	1	1	6	6	1	1	1
807	0	4	4	4	4	4	4	4	4	4	6	7	0	1	1	1	6	6	1	1	1
808	0	4	4	4	4	4	4	4	4	4	4	7	0	1	1	1	6	6	1	1	1
809	0	4	4	4	4	4	4	4	4	4	4	0	0	1	1	1	6	6	1	1	1
810	0	4	4	4	4	4	4	4	4	4	4	7	0	1	1	1	6	6	1	1	1
811	0	4	4	4	4	4	4	4	4	4	4	7	0	1	1	1	6	6	1	1	1
812	0	4	4	4	4	4	4	4	4	4	4	7	0	1	1	1	6	6	1	1	1
813	0	4	4	4	4	4	4	4	4	4	4	7	0	1	1	1	6	6	1	1	1
814	0	4	4	4	4	4	4	4	4	4	4	7	0	1	1	1	6	6	1	1	1
815	0	4	4	4	4	4	4	4	4	4	4	7	0	1	1	1	6	6	1	1	1
816	0	4	4	4	4	4	4	4	4	4	4	7	0	1	1	1	6	6	1	1	1
817	0	4	4	4	4	4	4	4	4	4	6	7	0	1	1	1	6	6	1	1	1
818	0	4	4	4	4	4	4	4	4	4	7	7	0	1	1	1	6	6	1	1	1
819	0	4	4	4	4	4	4	4	4	4	4	7	0	1	1	1	6	6	1	1	1
820	0	4	4	4	4	4	4	4	4	4	4	7	0	1	1	1	6	6	1	1	1
821	0	4	4	4	4	4	4	4	4	4	4	7	0	1	1	1	6	6	1	1	1
822	0	4	4	4	4	4	4	4	4	4	4	7	0	1	1	1	6	6	1	1	1
823	0	4	4	4	4	4	4	4	4	4	4	7	0	1	1	1	6	6	1	1	1
824	0	4	4	4	4	4	4	4	4	4	4	7	0	1	1	1	6	6	1	1	1
825	0	4	4	4	4	4	4	4	4	4	6	7	0	1	1	1	6	6	1	1	1
826	0	4	4	4	4	4	4	4	4	4	4	0	0	1	1	1	6	6	1	1	1
827	0	4	4	4	4	4	4	4	4	4	4	7	0	1	1	1	6	6	1	1	1
828	0	4	4	4	4	4	4	4	4	4	4	7	0	1	1	1	6	6	1	1	1
829	0	6	6	4	4	4	4	4	4	4	4	7	0	1	1	1	6	6	1	1	1
830	0	4	4	4	4	4	4	4	4	4	4	0	0	1	1	1	6	6	1	1	1
831	0	4	4	4	4	4	4	4	4	4	4	0	0	1	1	1	6	6	1	1	1
832	0	4	4	4	4	4	4	4	4	4	4	7	0	1	1	1	6	6	1	1	1
833	0	4	4	4	4	4	4	4	4	4	4	7	0	1	1	1	6	6	1	1	1
834	0	4	4	4	4	4	4	4	4	4	7	0	0	0	0	2	6	6	2	0	0
835	0	4	4	4	4	4	4	4	4	4	4	7	0	1	1	1	6	6	1	1	1
836	0	4	4	4	4	4	4	4	4	4	4	7	0	1	1	1	6	6	1	1	1
837	0	6	6	4	4	4	4	4	4	4	4	7	0	1	1	1	6	6	1	1	1
838	0	6	6	4	4	4	4	4	4	4	4	7	0	1	1	1	6	6	1	1	1
839	0	4	4	4	4	4	4	4	4	4	4	7	0	1	1	1	6	6	1	1	1
840	0	4	4	4	4	4	4	4	4	4	4	7	0	1	1	1	6	6	1	1	1
841	0	4	4	4	4	4	4	4	4	4	4	7	0	1	1	1	6	6	1	1	1
842	0	4	4	4	4	4	4	4	4	4	4	7	0	1	1	1	6	6	1	1	1
843	0	4	4	4	4	4	4	4	4	4	4	0	0	1	1	1	6	6	1	1	1
844	0	4	4	4	4	4	4	4	4	4	4	7	0	1	1	1	6	6	1	1	1
845	0	4	4	4	4	4	4	4	4	4	4	7	0	1	1	1	6	6	1	1	1
846	0	4	4	4	4	4	4	4	4	4	4	7	0	1	1	1	6	6	1	1	1
847	0	4	4	4	4	4	4	4	4	4	4	7	0	1	1	1	6	6	1	1	1
848	0	4	4	4	4	4	4	4	4	4	4	7	0	1	1	1	6	6	1	1	1
849	0	4	4	4	4	4	4	4	4	4	4	7	0	1	1	1	6	6	1	1	1
850	0	4	4	4	4	4	4	4	4	4	4	7	0	1	1	1	6	6	1	1	1
851	0	4	4	4	4	4	4	4	4	4	4	7	0	0	1	1	6	6	1	1	0
852	0	4	4	4	4	4	4	4	4	4	4	7	0	1	1	1	6	6	1	1	1
853	0	4	4	4	4	4	4	4	4	4	4	7	0	1	1	1	6	6	1	1	1
854	0	4	4	4	4	4	4	4	4	4	4	7	0	1	1	1	6	6	1	1	1
855	0	4	4	4	4	4	4	4	4	4	4	7	0	1	1	1	6	6	1	1	1
856	0	4	4	4	4	4	4	4	4	4	4	7	0	1	1	1	6	6	1	1	1
857	0	4	4	4	4	4	4	4	4	4	4	7	0	1	1	1	6	6	1	1	1
858	0	4	4	4	4	4	4	4	4	4	7	7	0	1	1	1	6	6	1	1	1
859	0	4	4	4	4	4	4	4	4	4	6	7	0	1	1	1	6	6	1	1	1
860	0	4	4	4	4	4	4	4	4	4	4	7	0	1	1	1	6	6	1	1	1
861	0	4	4	4	4	4	4	4	4	4	4	7	0	1	1	1	6	6	1	1	1
862	0	6	6	4	4	4	4	4	4	4	4	7	0	1	1	1	6	6	1	1	1
863	0	4	4	4	4	4	4	4	4	4	4	7	0	1	1	0	7	7	7	1	1
864	0	4	4	4	4	4	4	4	4	4	6	7	0	1	1	1	6	6	1	1	1
865	0	4	4	4	4	4	4	4	4	4	7	7	0	1	1	1	6	6	1	1	1
866	0	4	4	4	4	4	4	4	4	6	6	7	0	1	1	1	6	6	1	1	1
867	0	4	4	4	4	4	4	4	4	4	7	7	0	1	1	1	6	6	1	1	1
868	0	4	4	4	4	4	4	4	4	4	4	7	0	1	1	1	6	6	1	1	1
869	0	4	4	4	4	4	4	4	4	4	4	7	0	1	1	1	6	6	1	1	1
870	0	4	4	4	4	4	4	4	4	4	4	7	0	1	1	1	6	6	1	1	1
871	0	4	4	4	4	4	4	4	4	4	4	7	0	1	1	1	6	6	1	1	1
872	0	4	4	4	4	4	4	4	4	4	4	0	0	1	1	1	6	6	1	1	1
873	0	4	4	4	4	4	4	4	4	4	4	7	0	1	1	1	6	6	1	1	1
874	0	4	4	4	4	4	4	4	4	4	4	7	0	1	1	1	6	6	1	1	1
875	0	4	4	4	4	4	4	4	4	4	7	7	0	1	1	1	6	6	1	1	1
876	0	4	4	4	4	4	4	4	4	4	4	7	0	0	1	1	6	6	1	1	0
877	0	6	6	4	4	4	4	4	4	4	7	7	0	0	1	1	6	6	1	1	0
878	0	4	4	4	4	4	4	4	4	4	4	7	0	1	1	1	6	6	1	1	1
879	0	4	4	4	4	4	4	4	4	4	7	7	0	1	1	1	6	6	1	1	1
880	0	4	4	4	4	4	4	4	4	4	7	7	0	0	1	1	6	6	1	1	0
881	0	4	4	4	4	4	4	4	4	4	4	7	0	1	1	1	6	6	1	1	1
882	0	4	4	4	4	4	4	4	4	4	4	7	0	1	1	1	6	6	1	1	1
883	0	4	4	4	4	4	4	4	4	4	4	7	0	1	1	1	6	6	1	1	1
884	0	4	4	4	4	4	4	4	4	4	7	7	0	1	1	1	6	6	1	1	1
885	0	4	4	4	4	4	4	4	4	4	4	7	0	1	1	1	6	6	1	1	1
886	0	4	4	4	4	4	4	4	4	4	4	7	0	1	1	1	6	6	1	1	1
887	0	4	4	4	4	4	4	4	4	6	6	7	0	1	1	1	6	6	1	1	1
888	0	4	4	4	4	4	4	4	4	4	4	7	0	1	1	1	6	6	1	1	1
889	0	4	4	4	4	4	4	4	4	4	4	7	0	1	1	1	6	6	1	1	1
890	0	4	4	4	4	4	4	4	4	4	4	7	0	0	0	2	6	6	2	0	0
891	0	4	4	4	4	4	4	4	4	4	4	7	0	1	1	1	6	6	1	1	1
892	0	4	4	4	4	4	4	4	4	4	4	7	0	1	1	1	6	6	1	1	1
893	0	4	4	4	4	4	4	4	4	4	4	7	0	1	1	1	6	6	1	1	1
894	0	4	4	4	4	4	4	4	4	4	4	7	0	1	1	1	6	6	1	1	1
895	0	4	4	4	4	4	4	4	4	4	4	7	0	1	1	1	6	6	1	1	1
896	0	4	4	4	4	4	4	4	4	4	4	7	0	1	1	1	6	6	1	1	1
897	0	4	4	4	4	4	4	4	4	4	4	7	0	1	1	1	6	6	1	1	1
898	0	4	4	4	4	4	4	4	4	4	4	7	0	1	1	1	6	6	1	1	1
899	0	4	4	4	4	4	4	4	4	4	4	0	0	1	1	1	6	6	1	1	1
900	0	4	4	4	4	4	4	4	4	4	4	7	0	1	1	1	6	6	1	1	1
901	0	4	4	4	4	4	4	4	4	4	4	7	0	1	1	1	6	6	1	1	1
902	0	4	4	4	4	4	4	4	4	4	4	7	0	1	1	1	6	6	1	1	1
903	0	4	4	4	4	4	4	4	4	4	4	7	0	1	1	1	6	6	1	1	1
904	0	4	4	4	4	4	4	4	4	4	4	7	0	1	1	1	6	6	1	1	1
905	0	4	4	4	4	4	4	4	4	4	4	7	0	1	1	1	6	6	1	1	1
906	0	4	4	4	4	4	4	4	4	4	4	7	0	1	1	1	6	6	1	1	1
907	0	4	4	4	4	4	4	4	4	4	6	7	0	1	1	1	6	6	1	1	1
908	0	4	4	4	4	4	4	4	4	4	4	7	0	1	1	1	6	6	1	1	1
909	0	4	4	4	4	4	4	4	4	6	7	7	0	1	1	1	6	6	1	1	1
910	0	4	4	4	4	4	4	4	4	4	6	7	0	1	1	1	6	6	1	1	1
911	0	4	4	4	4	4	4	4	4	4	4	7	0	1	1	1	6	6	1	1	1
912	0	4	4	4	4	4	4	4	4	4	4	7	0	1	1	1	6	6	1	1	1
913	0	4	4	4	4	4	4	4	4	4	4	7	0	1	1	1	6	6	1	1	1
914	0	4	4	4	4	4	4	4	4	4	7	7	0	1	1	1	6	6	1	1	1
915	0	4	4	4	4	4	4	4	4	4	4	7	0	1	1	1	6	6	1	1	1
916	0	4	4	4	4	4	4	4	4	4	4	7	0	1	1	1	6	6	1	1	1
917	0	4	4	4	4	4	4	4	4	4	4	7	0	1	1	1	6	6	1	1	1
918	0	4	4	4	4	4	4	4	4	4	4	7	0	1	1	7	7	7	7	1	1
919	0	4	4	4	4	4	4	4	4	6	6	7	0	1	1	1	6	6	1	1	1
920	0	4	4	4	4	4	4	4	4	4	4	7	0	1	1	1	6	6	1	1	1
921	0	4	4	4	4	4	4	4	4	6	6	7	0	1	1	1	6	6	1	1	1
922	0	4	4	4	4	4	4	4	4	6	6	7	0	1	1	1	6	6	1	1	1
923	0	4	4	4	4	4	4	4	4	6	6	7	0	1	1	1	6	6	1	1	1
924	0	4	4	4	4	4	4	4	4	4	4	7	0	1	1	1	6	6	1	1	1
925	0	4	4	4	4	4	4	4	4	6	6	7	0	1	1	1	6	6	1	1	1
926	0	4	4	4	4	4	4	4	4	6	6	7	0	1	1	1	6	6	1	1	1
927	0	4	4	4	4	4	4	4	4	6	6	7	0	1	1	1	6	6	1	1	1
928	0	4	4	4	4	4	4	4	4	6	6	7	0	1	1	1	6	6	1	1	1
929	0	4	4	4	4	4	4	4	4	6	6	7	0	1	1	1	6	6	1	1	1
930	0	4	4	4	4	4	4	4	4	6	6	7	0	1	1	1	6	6	1	1	1
931	0	4	4	4	4	4	4	4	4	4	4	7	0	1	1	1	6	6	1	1	1
932	0	4	4	4	4	4	4	4	4	6	6	7	0	1	1	1	6	6	1	1	1
933	0	4	4	4	4	4	4	4	4	4	4	7	0	1	1	1	6	6	1	1	1
934	0	4	4	4	4	4	4	4	4	6	6	7	0	1	1	0	7	7	7	1	1
935	0	4	4	4	4	4	4	4	4	6	6	7	0	1	1	1	6	6	1	1	1
936	0	4	4	4	4	4	4	4	4	6	6	7	0	1	1	1	6	6	1	1	1
937	0	4	4	4	4	4	4	4	4	6	6	7	0	1	1	1	6	6	1	1	1
938	0	4	4	4	4	4	4	4	4	4	4	7	0	1	1	1	6	6	1	1	1
939	0	4	4	4	4	4	4	4	4	4	4	7	0	1	1	1	6	6	1	1	1
940	0	4	4	4	4	4	4	4	4	4	4	0	0	1	1	1	6	6	1	1	1
941	0	4	4	4	4	4	4	4	4	4	4	7	0	1	1	1	6	6	1	1	1
942	0	4	4	4	4	4	4	4	4	4	4	0	0	1	1	0	7	7	7	1	1
943	0	4	4	4	4	4	4	4	4	4	4	7	0	1	1	1	6	6	1	1	1
944	0	4	4	4	4	4	4	4	4	4	4	7	0	1	1	1	6	6	1	1	1
945	0	4	4	4	4	4	4	4	4	4	4	7	0	1	1	1	6	6	1	1	1
946	0	4	4	4	4	4	4	4	4	4	4	7	0	1	1	1	6	6	1	1	1
947	0	4	4	4	4	4	4	4	4	4	4	7	0	1	1	1	6	6	1	1	1
948	0	4	4	4	4	4	4	4	4	4	4	7	0	1	1	0	7	7	7	1	1
949	0	4	4	4	4	4	4	4	4	4	4	7	0	1	1	1	6	6	1	1	1
950	0	4	4	4	4	4	4	4	4	4	4	7	0	1	1	1	6	6	1	1	1
951	0	4	4	4	4	4	4	4	4	4	4	7	0	1	1	1	6	6	1	1	1
952	0	4	4	4	4	4	4	4	4	4	4	7	0	1	1	1	6	6	1	1	1
953	0	4	4	4	4	4	4	4	4	4	4	7	0	1	1	1	6	6	1	1	1
954	0	4	4	4	4	4	4	4	4	4	4	7	0	1	1	1	6	6	1	1	1
955	0	4	4	4	4	4	4	4	4	4	4	7	0	1	1	1	6	6	1	1	1
956	0	4	4	4	4	4	4	4	4	4	4	7	0	1	1	1	6	6	1	1	1
957	0	4	4	4	4	4	4	4	4	4	4	7	0	1	1	7	7	7	7	1	1
958	0	4	4	4	4	4	4	4	4	4	4	7	0	1	1	1	6	6	1	1	1
959	0	4	4	4	4	4	4	4	4	4	7	0	0	1	1	1	6	6	1	1	1
960	0	4	4	4	4	4	4	4	4	4	4	7	0	1	1	0	7	7	7	1	1
961	0	4	4	4	4	4	4	4	4	4	4	7	0	1	1	1	6	6	1	1	1
962	0	4	4	4	4	4	4	4	4	4	4	7	0	1	1	1	6	6	1	1	1
963	0	4	4	4	4	4	4	4	4	4	4	0	0	1	1	1	6	6	1	1	1
964	0	4	4	4	4	4	4	4	4	6	6	7	0	1	1	1	6	6	1	1	1
965	0	4	4	4	4	4	4	4	4	4	4	7	0	1	1	1	6	6	1	1	1
966	0	4	4	4	4	4	4	4	4	4	6	7	0	1	1	1	6	6	1	1	1
967	0	4	4	4	4	4	4	4	4	4	4	7	0	1	1	1	6	6	1	1	1
968	0	4	4	4	4	4	4	4	4	4	4	7	0	1	1	1	6	6	1	1	1
969	0	4	4	4	4	4	4	4	4	4	4	7	0	1	1	1	6	6	1	1	1
970	0	4	4	4	4	4	4	4	4	4	4	7	0	1	1	1	6	6	1	1	1
971	0	4	4	4	4	4	4	4	4	4	4	0	0	1	1	1	6	6	1	1	1
972	0	4	4	4	4	4	4	4	4	4	4	7	0	1	1	1	6	6	1	1	1
973	0	4	4	4	4	4	4	4	4	4	4	7	0	1	1	1	6	6	1	1	1
974	0	4	4	4	4	4	4	4	4	4	4	7	0	1	1	1	6	6	1	1	1
975	0	4	4	4	4	4	4	4	4	4	4	7	0	1	1	0	7	7	7	1	1
976	0	4	4	4	4	4	4	4	4	4	4	7	0	1	1	1	6	6	1	1	1
977	0	4	4	4	4	4	4	4	4	4	4	7	0	1	1	1	6	6	1	1	1
978	0	4	4	4	4	4	4	4	4	4	4	7	0	1	1	1	6	6	1	1	1
979	0	4	4	4	4	4	4	4	4	4	4	0	0	1	1	1	6	6	1	1	1
980	0	4	4	4	4	4	4	4	4	4	4	0	0	1	1	1	6	6	1	1	1
981	0	4	4	4	4	4	4	4	4	4	6	7	0	1	1	1	6	6	1	1	1
982	0	4	4	4	4	4	4	4	4	4	4	7	0	1	1	0	7	7	7	1	1
983	0	4	4	4	4	4	4	4	4	4	4	7	0	1	1	1	6	6	1	1	1
984	0	4	4	4	4	4	4	4	4	4	4	7	0	2	0	0	7	7	7	0	2
985	0	4	4	4	4	4	4	4	4	4	4	7	0	1	1	0	7	7	7	1	1
986	0	4	4	4	4	4	4	4	4	4	4	7	0	1	1	1	6	6	1	1	1
987	0	4	4	4	4	4	4	4	4	4	4	7	0	1	1	1	6	6	1	1	1
988	0	4	4	4	4	4	4	4	4	4	4	7	0	1	1	1	6	6	1	1	1
989	0	4	4	4	4	4	4	4	4	4	4	7	0	1	1	1	6	6	1	1	1
990	0	4	4	4	4	4	4	4	4	4	4	7	0	1	1	1	6	6	1	1	1
991	0	4	4	4	4	4	4	4	4	4	4	7	0	1	1	1	6	6	1	1	1
992	0	4	4	4	4	4	4	4	4	4	4	7	0	1	1	0	7	7	7	1	1
993	0	4	4	4	4	4	4	4	4	4	4	7	0	1	1	1	6	6	1	1	1
994	0	4	4	4	4	4	4	4	4	4	4	7	0	1	1	1	6	6	1	1	1
995	0	4	4	4	4	4	4	4	4	4	4	7	0	1	1	1	6	6	1	1	1
996	0	4	4	4	4	4	4	4	4	4	4	7	0	1	1	1	6	6	1	1	1
997	0	4	4	4	4	4	4	4	4	4	4	7	0	1	1	1	6	6	1	1	1
998	0	4	4	4	4	4	4	4	4	4	4	7	0	1	1	1	6	6	1	1	1
999	0	4	4	4	4	4	4	4	4	4	4	7	0	1	1	1	6	6	1	1	1
