# Supplementary material for: Structure of the stress-related LHCSR1 complex determined by an integrated computational strategy
Source: Commun Biol. 2022 Feb 17;5:145. doi: 10.1038/s42003-022-03083-8 (PMC8854571; doi:10.1038/s42003-022-03083-8)
Supplement: Supplementary file 10 — Supplementary Data 7 [file 42003_2022_3083_MOESM10_ESM.zip › MD4_sstype_E.csv]

Time (ns)	Ser 120	Leu 121	Phe 122	Tyr 123	Asn 124	Phe 125	Asp 126	Gly 127	Gln 128	Ile 129	Ser 130	Gly 131	Pro 132	Ala 133	Ile 134	Tyr 135	Hie 136	Phe 137	Gln 138	Gln 139	Val 140
0	0	4	4	4	4	4	4	4	4	4	4	7	0	0	1	1	6	6	1	1	0
1	0	4	4	4	4	4	4	4	4	4	4	7	0	1	1	1	6	6	1	1	1
2	0	4	4	4	4	4	4	4	4	4	4	7	0	0	1	1	6	6	1	1	0
3	0	4	4	4	4	4	4	4	4	4	7	7	0	0	1	1	6	6	1	1	0
4	0	4	4	4	4	4	4	4	4	6	6	7	0	0	1	1	6	6	1	1	0
5	0	4	4	4	4	4	4	4	4	4	4	7	0	0	1	1	6	6	1	1	0
6	0	4	4	4	4	4	4	4	4	4	4	7	0	1	1	1	6	6	1	1	1
7	0	4	4	4	4	4	4	4	4	4	4	7	0	1	1	1	6	6	1	1	1
8	0	4	4	4	4	4	4	4	4	4	7	7	0	0	1	1	6	6	1	1	0
9	0	4	4	4	4	4	4	4	4	4	4	7	7	0	1	1	6	6	1	1	0
10	0	4	4	4	4	4	4	6	6	6	7	7	0	0	1	1	6	6	1	1	0
11	0	4	4	4	4	4	4	4	4	4	7	7	0	0	1	1	6	6	1	1	0
12	0	4	4	4	4	4	4	4	4	4	7	7	7	1	1	1	6	6	1	1	1
13	0	4	4	4	4	4	4	4	6	6	6	7	0	0	1	1	6	6	1	1	0
14	0	4	4	4	4	4	4	4	4	4	7	7	0	0	1	1	6	6	1	1	0
15	0	4	4	4	4	4	4	4	4	4	4	7	0	0	1	1	6	6	1	1	0
16	0	4	4	4	4	4	4	4	4	4	4	7	0	0	1	1	6	6	1	1	0
17	0	4	4	4	4	4	4	4	4	4	7	7	7	0	1	1	6	6	1	1	0
18	0	4	4	4	4	4	4	4	4	4	6	7	7	1	1	1	6	6	1	1	1
19	0	4	4	4	4	4	4	4	4	4	6	7	7	1	1	1	6	6	1	1	1
20	0	4	4	4	4	4	4	4	4	4	4	7	0	1	1	1	6	6	1	1	1
21	0	4	4	4	4	4	4	4	4	4	4	7	0	0	1	1	6	6	1	1	0
22	0	4	4	4	4	4	4	4	4	4	4	7	0	0	1	1	6	6	1	1	0
23	0	4	4	4	4	4	4	4	4	4	7	7	7	0	1	1	6	6	1	1	0
24	0	4	4	4	4	4	4	4	4	4	6	7	7	0	1	1	6	6	1	1	0
25	0	4	4	4	4	4	4	4	4	4	4	7	0	0	1	1	6	6	1	1	0
26	0	4	4	4	4	4	4	4	4	4	4	7	0	1	1	1	6	6	1	1	1
27	0	4	4	4	4	4	4	4	4	4	7	7	7	1	1	0	7	7	0	1	1
28	0	4	4	4	4	4	4	4	4	4	6	7	7	1	1	1	6	6	1	1	1
29	0	4	4	4	4	4	4	4	4	4	6	7	7	1	1	1	6	6	1	1	1
30	0	4	4	4	4	4	4	4	4	4	6	7	7	1	1	1	6	6	1	1	1
31	0	4	4	4	4	4	4	4	6	6	7	7	7	0	1	1	6	6	1	1	0
32	0	4	4	4	4	4	4	4	4	4	7	7	7	1	1	1	6	6	1	1	1
33	0	4	4	4	4	4	4	4	4	4	7	7	7	1	1	1	6	6	1	1	1
34	0	4	4	4	4	4	4	4	4	4	6	7	7	1	1	1	6	6	1	1	1
35	0	4	4	4	4	4	4	4	4	4	4	7	7	1	1	1	6	6	1	1	1
36	0	4	4	4	4	4	4	4	4	4	4	7	0	1	1	1	6	6	1	1	1
37	0	4	4	4	4	4	4	4	4	4	6	7	7	1	1	1	6	6	1	1	1
38	0	4	4	4	4	4	4	4	4	4	4	7	7	0	1	1	6	6	1	1	0
39	0	4	4	4	4	4	4	4	4	4	7	7	7	0	1	1	6	6	1	1	0
40	0	4	4	4	4	4	4	4	4	4	7	7	7	1	1	1	6	6	1	1	1
41	0	4	4	4	4	4	4	4	4	4	4	7	0	1	1	1	6	6	1	1	1
42	0	4	4	4	4	4	4	4	4	4	6	7	7	1	1	1	6	6	1	1	1
43	0	4	4	4	4	4	4	4	4	4	7	7	7	0	1	1	6	6	1	1	0
44	0	4	4	4	4	4	4	4	4	4	6	7	0	0	1	1	6	6	1	1	0
45	0	4	4	4	4	4	4	4	4	4	7	7	0	0	1	1	6	6	1	1	0
46	0	4	4	4	4	4	4	4	4	4	7	7	0	1	1	1	6	6	1	1	1
47	0	4	4	4	4	4	4	4	4	4	4	7	0	1	1	1	6	6	1	1	1
48	0	4	4	4	4	4	4	4	4	6	6	7	2	0	0	2	6	6	2	0	0
49	0	4	4	4	4	4	4	4	4	4	7	7	0	0	1	1	6	6	1	1	0
50	0	4	4	4	4	4	4	4	4	6	6	7	0	0	1	1	6	6	1	1	0
51	0	4	4	4	4	4	4	4	4	4	6	7	7	1	1	1	6	6	1	1	1
52	0	4	4	4	4	4	4	4	4	4	6	7	7	1	1	1	6	6	1	1	1
53	0	4	4	4	4	4	4	4	4	4	4	7	7	1	1	1	6	6	1	1	1
54	0	4	4	4	4	4	4	4	4	4	6	7	7	1	1	1	6	6	1	1	1
55	0	4	4	4	4	4	4	4	4	4	4	7	0	1	1	1	6	6	1	1	1
56	0	4	4	4	4	4	4	4	4	6	6	7	7	1	1	1	6	6	1	1	1
57	0	4	4	4	4	4	4	4	4	4	4	7	0	1	1	1	6	6	1	1	1
58	0	4	4	4	4	4	4	4	4	4	7	7	7	1	1	1	6	6	1	1	1
59	0	4	4	4	4	4	4	4	4	6	6	7	7	1	1	1	6	6	1	1	1
60	0	4	4	4	4	4	4	4	4	4	7	7	1	1	1	1	6	6	1	1	1
61	0	4	4	4	4	4	4	4	4	4	6	7	7	1	1	1	6	6	1	1	1
62	0	4	4	4	4	4	4	4	4	4	6	7	7	1	1	1	6	6	1	1	1
63	0	4	4	4	4	4	4	4	4	4	6	7	7	1	1	1	6	6	1	1	1
64	0	4	4	4	4	4	4	4	4	4	7	7	7	1	1	1	6	6	1	1	1
65	0	4	4	4	4	4	4	4	4	4	7	7	7	1	1	1	6	6	1	1	1
66	0	4	4	4	4	4	4	4	4	4	4	7	0	0	1	1	6	6	1	1	0
67	0	4	4	4	4	4	4	4	4	4	4	7	1	1	1	1	6	6	1	1	1
68	0	4	4	4	4	4	4	4	4	4	4	7	1	1	1	1	6	6	1	1	1
69	0	4	4	4	4	4	4	4	4	4	7	7	7	0	1	1	6	6	1	1	0
70	0	4	4	4	4	4	4	4	4	4	7	7	0	0	1	1	6	6	1	1	0
71	0	4	4	4	4	4	4	4	4	4	7	7	7	1	1	1	6	6	1	1	1
72	0	4	4	4	4	4	4	4	4	4	4	7	1	1	1	1	6	6	1	1	1
73	0	4	4	4	4	4	4	4	4	4	4	7	7	0	1	1	6	6	1	1	0
74	0	4	4	4	4	4	4	4	4	4	6	7	7	1	1	1	6	6	1	1	1
75	0	4	4	4	4	4	4	4	4	4	4	7	7	0	1	1	6	6	1	1	0
76	0	4	4	4	4	4	4	4	4	4	4	7	7	0	0	2	6	6	2	0	0
77	0	4	4	4	4	4	4	4	4	4	4	7	7	0	1	1	6	6	1	1	0
78	0	4	4	4	4	4	4	4	4	4	6	7	1	1	1	1	6	6	1	1	1
79	0	4	4	4	4	4	4	4	4	4	4	7	7	0	1	1	6	6	1	1	0
80	0	4	4	4	4	4	4	4	4	4	6	7	2	0	0	2	6	6	2	0	0
81	0	4	4	4	4	4	4	4	4	4	4	7	7	0	1	1	6	6	1	1	0
82	0	4	4	4	4	4	4	4	4	4	4	7	1	1	1	1	6	6	1	1	1
83	0	4	4	4	4	4	4	4	4	4	4	7	1	1	1	1	6	6	1	1	1
84	0	4	4	4	4	4	4	4	4	4	4	7	7	0	1	1	6	6	1	1	0
85	0	4	4	4	4	4	4	4	4	6	6	7	1	1	1	1	6	6	1	1	1
86	0	4	4	4	4	4	4	4	4	4	7	7	1	1	1	1	6	6	1	1	1
87	0	4	4	4	4	4	4	4	4	4	4	7	0	0	1	1	6	6	1	1	0
88	0	7	4	4	4	4	4	4	4	4	7	7	0	0	1	1	6	6	1	1	0
89	0	4	4	4	4	4	4	4	4	4	4	7	7	0	1	1	6	6	1	1	0
90	0	7	4	4	4	4	4	4	4	4	4	7	1	1	1	0	7	7	7	1	1
91	0	4	4	4	4	4	4	4	4	4	4	7	0	0	1	1	6	6	1	1	0
92	0	4	4	4	4	4	4	4	4	4	4	7	0	0	1	1	6	6	1	1	0
93	0	4	4	4	4	4	4	4	4	4	4	7	1	1	1	1	6	6	1	1	1
94	0	4	4	4	4	4	4	4	4	4	4	7	0	0	1	1	6	6	1	1	0
95	0	4	4	4	4	4	4	4	4	4	4	7	0	0	1	1	6	6	1	1	0
96	0	4	4	4	4	4	4	4	4	4	4	7	0	0	1	1	6	6	1	1	0
97	0	4	4	4	4	4	4	4	4	4	4	7	0	0	1	1	6	6	1	1	0
98	0	4	4	4	4	4	4	4	4	4	4	7	0	0	1	1	6	6	1	1	0
99	0	4	4	4	4	4	4	4	4	4	4	7	0	0	1	1	6	6	1	1	0
100	0	4	4	4	4	4	4	4	4	4	7	7	0	0	1	1	6	6	1	1	0
101	0	4	4	4	4	4	4	4	4	4	4	7	0	0	1	1	6	6	1	1	0
102	0	4	4	4	4	4	4	4	4	4	4	7	0	0	1	1	6	6	1	1	0
103	0	4	4	4	4	4	4	4	4	4	6	7	0	0	1	1	6	6	1	1	0
104	0	4	4	4	4	4	4	4	4	4	4	7	7	1	1	1	6	6	1	1	1
105	0	4	4	4	4	4	4	4	4	4	4	7	7	0	1	1	6	6	1	1	0
106	0	4	4	4	4	4	4	4	4	4	4	7	0	0	1	1	6	6	1	1	0
107	0	4	4	4	4	4	4	4	4	4	4	7	0	0	1	1	6	6	1	1	0
108	0	4	4	4	4	4	4	4	4	4	4	7	0	0	1	1	6	6	1	1	0
109	0	4	4	4	4	4	4	4	4	4	4	7	0	0	1	1	6	6	1	1	0
110	0	4	4	4	4	4	4	4	4	4	4	7	7	0	1	1	6	6	1	1	0
111	0	4	4	4	4	4	4	4	4	4	4	7	7	0	1	1	6	6	1	1	0
112	0	4	4	4	4	4	4	4	4	4	7	7	0	0	1	1	6	6	1	1	0
113	0	4	4	4	4	4	4	6	6	6	7	7	0	0	0	2	6	6	2	0	0
114	0	4	4	4	4	4	4	4	4	4	4	7	7	0	1	1	6	6	1	1	0
115	0	4	4	4	4	4	4	4	4	4	7	7	7	0	1	1	6	6	1	1	0
116	0	4	4	4	4	4	4	4	4	4	7	7	7	0	1	1	6	6	1	1	0
117	0	4	4	4	4	4	4	4	4	4	4	7	0	0	1	1	6	6	1	1	0
118	0	4	4	4	4	4	4	4	4	4	4	7	7	0	1	1	6	6	1	1	0
119	0	4	4	4	4	4	4	4	4	4	4	7	0	0	1	1	6	6	1	1	0
120	0	4	4	4	4	4	4	4	4	4	7	7	0	0	0	0	7	7	7	0	0
121	0	4	4	4	4	4	4	4	4	4	4	7	0	0	0	0	7	7	7	0	0
122	0	4	4	4	4	4	4	4	4	4	7	7	0	0	0	2	6	6	2	0	0
123	0	4	4	4	4	4	4	4	4	4	4	7	0	0	0	7	7	7	0	0	0
124	0	4	4	4	4	4	4	4	4	4	4	7	7	0	1	1	6	6	1	1	0
125	0	4	4	4	4	4	4	4	4	4	4	7	0	0	1	1	6	6	1	1	0
126	0	4	4	4	4	4	4	4	4	4	7	7	0	0	0	2	6	6	2	0	0
127	0	4	4	4	4	4	4	4	4	4	7	7	7	0	0	2	6	6	2	0	0
128	0	4	4	4	4	4	4	4	4	4	6	7	0	0	0	2	6	6	2	0	0
129	0	4	4	4	4	4	4	4	4	4	7	7	7	0	1	1	6	6	1	1	0
130	0	4	4	4	4	4	4	4	4	4	4	7	7	0	1	1	6	6	1	1	0
131	0	4	4	4	4	4	4	4	4	4	4	7	7	0	1	1	6	6	1	1	0
132	0	4	4	4	4	4	4	4	4	4	7	7	7	7	1	1	6	6	1	1	0
133	0	4	4	4	4	4	4	4	4	6	6	7	7	7	1	1	6	6	1	1	0
134	0	4	4	4	4	4	4	4	4	4	4	7	7	0	1	1	6	6	1	1	0
135	0	4	4	4	4	4	4	4	4	4	4	7	7	0	0	0	6	6	0	0	0
136	0	4	4	4	4	4	4	4	4	4	7	7	6	6	1	1	6	6	1	1	0
137	0	4	4	4	4	4	4	4	4	4	4	7	7	0	1	1	6	6	1	1	0
138	0	4	4	4	4	4	4	4	4	4	7	7	7	0	1	1	6	6	1	1	0
139	0	4	4	4	4	4	4	4	4	4	4	7	7	7	1	1	6	6	1	1	0
140	0	4	4	4	4	4	4	4	4	4	4	7	7	0	1	1	6	6	1	1	0
141	0	4	4	4	4	4	4	4	4	4	4	7	7	0	1	1	6	6	1	1	0
142	0	4	4	4	4	4	4	4	4	4	4	7	7	0	1	1	6	6	1	1	0
143	0	4	4	4	4	4	4	4	4	6	6	7	7	0	1	1	6	6	1	1	0
144	0	4	4	4	4	4	4	4	4	4	4	7	7	0	1	1	6	6	1	1	0
145	0	4	4	4	4	4	4	4	4	4	4	7	7	0	1	1	6	6	1	1	0
146	0	4	4	4	4	4	4	4	4	4	4	7	7	0	1	1	6	6	1	1	0
147	0	4	4	4	4	4	4	4	4	6	6	7	7	7	1	1	6	6	1	1	0
148	0	4	4	4	4	4	4	4	4	4	4	7	7	0	1	1	6	6	1	1	0
149	0	4	4	4	4	4	4	4	4	4	4	7	7	0	1	1	6	6	1	1	0
150	0	4	4	4	4	4	4	4	4	6	6	7	7	0	1	1	6	6	1	1	0
151	0	4	4	4	4	4	4	4	4	4	4	7	7	0	1	1	6	6	1	1	0
152	0	4	4	4	4	4	4	4	4	4	7	7	7	0	1	1	6	6	1	1	0
153	0	4	4	4	4	4	4	4	4	4	6	7	7	0	1	1	6	6	1	1	0
154	0	4	4	4	4	4	4	4	4	4	4	7	7	0	1	1	6	6	1	1	0
155	0	4	4	4	4	4	4	4	4	4	4	7	0	0	0	0	7	7	7	0	0
156	0	4	4	4	4	4	4	4	4	4	4	7	0	0	0	2	6	6	2	0	0
157	0	4	4	4	4	4	4	4	4	4	4	7	7	0	1	1	6	6	1	1	0
158	0	4	4	4	4	4	4	4	4	4	4	7	7	0	1	1	6	6	1	1	0
159	0	4	4	4	4	4	4	4	4	4	7	7	7	0	1	1	6	6	1	1	0
160	0	4	4	4	4	4	4	4	4	4	4	7	7	0	1	1	6	6	1	1	0
161	0	4	4	4	4	4	4	4	4	4	4	7	7	0	0	2	6	6	2	0	0
162	0	4	4	4	4	4	4	4	4	4	4	7	7	0	0	2	6	6	2	0	0
163	0	4	4	4	4	4	4	4	4	4	7	7	7	0	0	2	6	6	2	0	0
164	0	4	4	4	4	4	4	4	4	4	7	7	7	0	1	1	6	6	1	1	0
165	0	4	4	4	4	4	4	4	4	4	4	7	7	0	1	1	6	6	1	1	0
166	0	4	4	4	4	4	4	4	4	4	4	7	7	0	1	1	6	6	1	1	0
167	0	4	4	4	4	4	4	4	4	4	7	7	0	0	1	1	6	6	1	1	0
168	0	4	4	4	4	4	4	4	4	4	4	7	7	0	1	1	6	6	1	1	0
169	0	4	4	4	4	4	4	4	4	4	4	7	0	0	1	1	6	6	1	1	0
170	0	4	4	4	4	4	4	4	4	4	4	7	7	0	1	1	6	6	1	1	0
171	0	4	4	4	4	4	4	4	4	4	4	7	7	0	1	1	6	6	1	1	0
172	0	4	4	4	4	4	4	4	4	4	7	7	0	0	1	1	6	6	1	1	0
173	0	4	4	4	4	4	4	4	4	4	4	7	0	0	1	1	6	6	1	1	0
174	0	4	4	4	4	4	4	4	4	4	4	7	7	0	1	1	6	6	1	1	0
175	0	4	4	4	4	4	4	4	4	4	4	7	7	0	0	2	6	6	2	0	0
176	0	4	4	4	4	4	4	4	4	4	4	7	7	0	0	0	7	7	7	0	0
177	0	4	4	4	4	4	4	4	4	4	4	7	7	0	1	1	6	6	1	1	0
178	0	4	4	4	4	4	4	4	4	4	4	7	7	0	1	1	6	6	1	1	0
179	0	4	4	4	4	4	4	4	4	4	7	7	7	0	1	1	6	6	1	1	0
180	0	4	4	4	4	4	4	4	4	4	7	7	7	0	1	1	6	6	1	1	0
181	0	4	4	4	4	4	4	4	4	4	4	7	7	0	1	1	6	6	1	1	0
182	0	4	4	4	4	4	4	4	4	4	4	7	7	0	2	0	7	7	7	2	0
183	0	4	4	4	4	4	4	4	4	4	4	7	7	0	1	1	6	6	1	1	0
184	0	4	4	4	4	4	4	4	4	4	6	7	7	0	1	1	6	6	1	1	0
185	0	4	4	4	4	4	4	4	4	4	4	7	7	0	1	1	6	6	1	1	0
186	0	4	4	4	4	4	4	4	4	4	4	7	7	0	1	1	6	6	1	1	0
187	0	4	4	4	4	4	4	4	4	4	6	7	7	0	1	1	6	6	1	1	0
188	0	4	4	4	4	4	4	4	4	4	7	7	7	0	1	1	6	6	1	1	0
189	0	4	4	4	4	4	4	4	4	4	7	7	7	0	1	1	6	6	1	1	0
190	0	4	4	4	4	4	4	4	4	4	4	7	7	0	1	1	6	6	1	1	0
191	0	4	4	4	4	4	4	4	4	4	4	7	7	0	1	1	6	6	1	1	0
192	0	4	4	4	4	4	4	4	4	4	7	7	7	0	1	1	6	6	1	1	0
193	0	4	4	4	4	4	4	4	4	4	6	7	7	0	1	1	6	6	1	1	0
194	0	4	4	4	4	4	4	4	4	4	4	7	0	0	1	1	6	6	1	1	0
195	0	4	4	4	4	4	4	4	4	4	4	7	7	0	1	1	6	6	1	1	0
196	0	4	4	4	4	4	4	6	6	6	7	7	7	0	1	1	6	6	1	1	0
197	0	4	4	4	4	4	4	4	4	4	4	7	7	0	1	1	6	6	1	1	0
198	0	4	4	4	4	4	4	4	4	4	4	7	7	0	1	1	6	6	1	1	0
199	0	4	4	4	4	4	4	4	4	4	7	7	7	0	1	1	6	6	1	1	0
200	0	4	4	4	4	4	4	4	4	4	4	7	7	0	1	1	6	6	1	1	0
201	0	4	4	4	4	4	4	4	4	4	4	7	7	0	2	0	7	7	7	2	0
202	0	4	4	4	4	4	4	4	4	4	4	7	7	0	2	0	7	7	7	2	0
203	0	4	4	4	4	4	4	4	4	4	4	7	7	0	2	0	7	7	7	2	0
204	0	4	4	4	4	4	4	4	4	4	6	7	7	0	1	1	6	6	1	1	0
205	0	4	4	4	4	4	4	4	4	4	4	7	7	0	1	1	6	6	1	1	0
206	0	4	4	4	4	4	4	4	6	6	7	7	7	0	1	1	6	6	1	1	0
207	0	4	4	4	4	4	4	4	4	4	4	7	7	0	1	1	6	6	1	1	0
208	0	4	4	4	4	4	4	4	4	4	4	7	7	0	1	1	6	6	1	1	0
209	0	4	4	4	4	4	4	4	4	4	4	7	0	0	1	1	6	6	1	1	0
210	0	4	4	4	4	4	4	4	4	4	6	7	0	0	1	1	6	6	1	1	0
211	0	4	4	4	4	4	4	4	4	4	4	7	7	0	0	0	7	7	7	0	0
212	0	4	4	4	4	4	4	4	4	4	4	7	7	0	0	0	7	7	7	0	0
213	0	4	4	4	4	4	4	4	4	4	7	7	7	0	1	1	6	6	1	1	0
214	0	4	4	4	4	4	4	4	4	4	6	7	7	0	1	1	6	6	1	1	0
215	0	4	4	4	4	4	4	4	4	4	7	7	0	0	0	2	6	6	2	0	0
216	0	4	4	4	4	4	4	4	4	4	4	7	0	0	2	0	7	7	7	2	0
217	0	4	4	4	4	4	4	4	4	4	4	7	7	0	2	0	7	7	7	2	0
218	0	4	4	4	4	4	4	4	4	4	7	7	0	0	1	1	6	6	1	1	0
219	0	4	4	4	4	4	4	4	4	4	4	7	0	0	2	0	7	7	7	2	0
220	0	4	4	4	4	4	4	4	4	4	4	7	7	0	1	1	6	6	1	1	0
221	0	4	4	4	4	4	3	3	3	6	7	7	7	0	1	1	6	6	1	1	0
222	0	4	4	4	4	4	4	4	4	4	6	7	7	0	0	2	6	6	2	0	0
223	0	4	4	4	4	4	4	4	4	4	6	7	7	0	1	1	6	6	1	1	0
224	0	4	4	4	4	4	4	4	4	4	7	7	7	0	1	1	6	6	1	1	0
225	0	4	4	4	4	4	4	4	4	4	4	7	7	0	2	0	7	7	7	2	0
226	0	4	4	4	4	4	4	4	4	4	4	7	7	0	1	1	6	6	1	1	0
227	0	4	4	4	4	4	4	4	4	4	7	7	7	0	1	1	6	6	1	1	0
228	0	4	4	4	4	4	4	4	4	4	4	7	7	0	2	0	7	7	7	2	0
229	0	4	4	4	4	4	4	4	4	4	6	7	0	0	1	1	6	6	1	1	0
230	0	4	4	4	4	4	4	4	4	4	4	7	7	0	0	0	6	6	7	0	0
231	0	4	4	4	4	4	4	4	4	4	4	7	7	0	2	0	7	7	7	2	0
232	0	4	4	4	4	4	4	4	4	4	6	7	7	0	1	1	6	6	1	1	0
233	0	4	4	4	4	4	4	4	4	4	4	7	7	0	2	0	7	7	7	2	0
234	0	4	4	4	4	4	4	4	4	4	6	7	0	0	1	1	6	6	1	1	0
235	0	4	4	4	4	4	4	4	4	4	4	7	0	0	1	1	6	6	1	1	0
236	0	4	4	4	4	4	4	4	4	4	4	7	7	0	2	0	7	7	7	2	0
237	0	4	4	4	4	4	4	4	4	4	4	7	7	0	1	1	6	6	1	1	0
238	0	4	4	4	4	4	6	6	6	6	7	7	7	0	1	1	6	6	1	1	0
239	0	4	4	4	4	4	4	4	4	4	6	7	0	0	1	1	6	6	1	1	0
240	0	4	4	4	4	4	4	4	4	4	4	7	0	0	1	1	6	6	1	1	0
241	0	4	4	4	4	4	4	4	4	4	4	7	7	0	1	1	6	6	1	1	0
242	0	4	4	4	4	4	4	4	4	4	4	7	7	0	1	1	6	6	1	1	0
243	0	4	4	4	4	4	4	4	4	4	7	7	7	0	1	1	6	6	1	1	0
244	0	4	4	4	4	4	4	4	4	4	7	7	0	0	0	2	6	6	2	0	0
245	0	4	4	4	4	4	4	4	4	4	4	7	0	0	1	1	6	6	1	1	0
246	0	4	4	4	4	4	4	4	4	4	7	7	7	0	1	1	6	6	1	1	0
247	0	4	4	4	4	4	4	4	4	4	4	7	0	0	1	1	6	6	1	1	0
248	0	4	4	4	4	4	4	4	4	4	4	7	0	0	1	1	6	6	1	1	0
249	0	4	4	4	4	4	4	4	4	4	4	7	0	0	1	1	6	6	1	1	0
250	0	4	4	4	4	4	4	4	4	4	4	7	0	0	1	1	6	6	1	1	0
251	0	4	4	4	4	4	4	4	4	4	7	7	0	0	0	2	6	6	2	0	0
252	0	4	4	4	4	4	4	4	4	4	4	7	0	0	1	1	6	6	1	1	0
253	0	4	4	4	4	4	4	4	4	4	7	7	0	0	1	1	6	6	1	1	0
254	0	4	4	4	4	4	4	4	4	4	7	7	7	0	1	1	6	6	1	1	0
255	0	4	4	4	4	4	4	4	4	4	4	7	7	0	1	1	6	6	1	1	0
256	0	4	4	4	4	4	4	4	4	4	4	7	0	0	1	1	6	6	1	1	0
257	0	4	4	4	4	4	4	4	4	4	7	7	7	0	0	0	7	7	7	0	0
258	0	4	4	4	4	4	4	4	4	4	4	7	7	0	1	1	6	6	1	1	0
259	0	4	4	4	4	4	4	4	4	4	4	7	0	0	1	1	6	6	1	1	0
260	0	4	4	4	4	4	4	4	4	4	4	7	0	0	1	1	6	6	1	1	0
261	0	4	4	4	4	4	4	4	4	6	6	7	0	0	1	1	6	6	1	1	0
262	0	4	4	4	4	4	4	4	4	4	4	7	0	0	1	1	6	6	1	1	0
263	0	4	4	4	4	4	4	4	4	4	7	7	7	0	1	1	6	6	1	1	0
264	0	4	4	4	4	4	4	4	4	4	4	7	0	0	1	1	6	6	1	1	0
265	0	4	4	4	4	4	4	4	4	4	4	7	7	0	1	1	6	6	1	1	0
266	0	4	4	4	4	4	4	4	4	4	4	7	0	0	2	0	7	7	7	2	0
267	0	4	4	4	4	4	4	4	4	4	4	7	7	0	1	1	6	6	1	1	0
268	0	4	4	4	4	4	4	4	4	4	4	7	7	0	2	0	7	7	7	2	0
269	0	4	4	4	4	4	4	4	4	4	4	7	0	0	1	1	6	6	1	1	0
270	0	4	4	4	4	4	4	4	4	4	4	7	0	0	1	1	6	6	1	1	0
271	0	4	4	4	4	4	4	4	4	4	4	7	0	0	1	1	6	6	1	1	0
272	0	4	4	4	4	4	4	4	4	4	4	7	0	0	1	1	6	6	1	1	0
273	0	4	4	4	4	4	4	4	4	4	4	7	0	0	0	2	6	6	2	0	0
274	0	4	4	4	4	4	4	4	4	4	4	7	0	0	1	1	6	6	1	1	0
275	0	4	4	4	4	4	4	4	4	4	7	7	7	0	1	1	6	6	1	1	0
276	0	4	4	4	4	4	4	6	6	6	7	7	7	0	1	1	6	6	1	1	0
277	0	4	4	4	4	4	4	4	4	4	4	7	0	0	2	7	7	7	7	2	0
278	0	4	4	4	4	4	4	4	4	4	4	7	0	0	1	1	6	6	1	1	0
279	0	4	4	4	4	4	4	4	4	4	4	7	0	0	1	1	6	6	1	1	0
280	0	4	4	4	4	4	4	4	4	4	4	7	0	0	1	1	6	6	1	1	0
281	0	4	4	4	4	4	4	4	4	4	6	7	7	0	1	1	6	6	1	1	0
282	0	4	4	4	4	4	4	4	4	4	4	7	0	0	2	7	7	7	7	2	0
283	0	4	4	4	4	4	4	4	4	4	7	7	0	0	1	1	6	6	1	1	0
284	0	4	4	4	4	4	4	4	4	4	4	7	0	0	1	1	6	6	1	1	0
285	0	4	4	4	4	4	4	4	4	4	4	7	0	0	1	1	6	6	1	1	0
286	0	4	4	4	4	4	4	6	6	6	7	7	0	0	1	1	6	6	1	1	0
287	0	4	4	4	4	4	4	4	4	4	4	7	0	0	1	1	6	6	1	1	0
288	0	4	4	4	4	4	4	4	4	4	4	7	0	0	1	1	6	6	1	1	0
289	0	4	4	4	4	4	4	4	4	4	4	7	0	0	1	1	6	6	1	1	0
290	0	4	4	4	4	4	4	4	4	4	4	7	0	0	1	1	6	6	1	1	0
291	0	4	4	4	4	4	4	4	4	4	4	7	0	0	1	1	6	6	1	1	0
292	0	4	4	4	4	4	4	4	4	4	4	7	0	0	2	7	7	7	7	2	0
293	0	4	4	4	4	4	4	4	4	4	4	7	0	0	2	0	7	7	7	2	0
294	0	4	4	4	4	4	4	4	4	4	4	7	0	0	2	0	7	7	7	2	0
295	0	4	4	4	4	4	4	4	4	4	7	7	0	0	1	1	6	6	1	1	0
296	0	4	4	4	4	4	4	4	4	4	4	7	0	0	1	1	6	6	1	1	0
297	0	4	4	4	4	4	4	4	4	4	4	7	0	0	1	1	6	6	1	1	0
298	0	4	4	4	4	4	4	4	4	4	4	7	0	0	1	1	6	6	1	1	0
299	0	4	4	4	4	4	4	4	4	4	7	7	7	0	1	1	6	6	1	1	0
300	0	4	4	4	4	4	4	4	4	4	6	7	7	0	1	1	6	6	1	1	0
301	0	4	4	4	4	4	4	4	4	4	7	7	0	0	1	1	6	6	1	1	0
302	0	4	4	4	4	4	4	4	4	4	4	7	7	0	1	1	6	6	1	1	0
303	0	7	3	3	3	4	4	4	4	4	4	7	7	0	1	1	6	6	1	1	0
304	0	4	4	4	4	4	4	4	4	4	4	7	7	0	1	1	6	6	1	1	0
305	0	4	4	4	4	4	4	4	4	4	7	7	7	0	1	1	6	6	1	1	0
306	0	4	4	4	4	4	4	4	4	4	4	7	0	0	1	1	6	6	1	1	0
307	0	4	4	4	4	4	4	4	4	4	4	7	7	0	1	1	6	6	1	1	0
308	0	4	4	4	4	4	4	4	4	4	4	7	0	0	1	1	6	6	1	1	0
309	0	4	4	4	4	4	4	4	4	4	7	7	7	0	1	1	6	6	1	1	0
310	0	4	4	4	4	4	4	4	4	4	4	7	0	0	1	1	6	6	1	1	0
311	0	4	4	4	4	4	4	4	4	4	4	7	0	0	1	1	6	6	1	1	0
312	0	4	4	4	4	4	4	4	4	4	4	7	0	0	1	1	6	6	1	1	0
313	0	4	4	4	4	4	4	4	4	4	4	7	0	0	1	1	6	6	1	1	0
314	0	4	4	4	4	4	4	4	4	4	7	7	7	0	1	1	6	6	1	1	0
315	0	4	4	4	4	4	4	4	4	4	7	7	7	0	1	1	6	6	1	1	0
316	0	4	4	4	4	4	4	4	4	4	4	7	7	0	1	1	6	6	1	1	0
317	0	4	4	4	4	4	4	4	6	6	6	6	6	0	1	1	6	6	1	1	0
318	0	4	4	4	4	4	4	4	4	4	4	7	0	0	1	1	6	6	1	1	0
319	0	4	4	4	4	4	4	4	4	4	7	7	0	0	1	1	6	6	1	1	0
320	0	4	4	4	4	4	4	4	4	4	4	7	0	0	1	1	6	6	1	1	0
321	0	4	4	4	4	4	4	4	4	4	6	7	7	0	1	1	6	6	1	1	0
322	0	4	4	4	4	4	4	4	4	4	4	7	0	0	1	1	6	6	1	1	0
323	0	4	4	4	4	4	4	4	4	4	4	7	7	0	1	1	6	6	1	1	0
324	0	4	4	4	4	4	4	4	4	4	4	7	0	0	1	1	6	6	1	1	0
325	0	4	4	4	4	4	4	4	4	4	4	7	0	0	1	1	6	6	1	1	0
326	0	4	4	4	4	4	4	4	4	4	7	7	7	0	1	1	6	6	1	1	0
327	0	4	4	4	4	4	4	4	4	7	7	7	0	0	1	1	6	6	1	1	0
328	0	4	4	4	4	4	4	4	4	6	6	7	0	0	1	1	6	6	1	1	0
329	0	4	4	4	4	4	4	4	4	4	4	7	0	0	2	0	7	7	7	2	0
330	0	4	4	4	4	4	4	4	4	4	6	7	0	0	1	1	6	6	1	1	0
331	0	4	4	4	4	4	4	4	4	4	4	7	7	0	1	1	6	6	1	1	0
332	0	4	4	4	4	4	4	4	4	4	6	7	7	0	1	1	6	6	1	1	0
333	0	4	4	4	4	4	4	4	4	4	4	7	0	0	1	1	6	6	1	1	0
334	0	4	4	4	4	4	4	4	4	4	7	7	7	0	1	1	6	6	1	1	0
335	0	4	4	4	4	4	4	4	4	6	6	7	0	0	1	1	6	6	1	1	0
336	0	4	4	4	4	4	4	6	6	7	7	7	0	0	1	1	6	6	1	1	0
337	0	4	4	4	4	4	4	4	4	4	4	7	0	0	1	1	6	6	1	1	0
338	0	4	4	4	4	4	4	4	4	4	4	7	0	0	1	1	6	6	1	1	0
339	0	4	4	4	4	4	4	4	4	4	4	7	7	0	1	1	6	6	1	1	0
340	0	4	4	4	4	4	4	4	4	4	4	7	0	0	1	1	6	6	1	1	0
341	0	4	4	4	4	4	4	4	4	4	4	7	0	0	1	1	6	6	1	1	0
342	0	4	4	4	4	4	4	4	4	4	4	7	0	0	1	1	6	6	1	1	0
343	0	4	4	4	4	4	4	4	4	4	4	7	0	0	1	1	6	6	1	1	0
344	0	4	4	4	4	4	4	4	4	6	6	7	0	0	1	1	6	6	1	1	0
345	0	4	4	4	4	4	4	4	4	6	6	7	0	0	1	1	6	6	1	1	0
346	0	4	4	4	4	4	4	4	4	4	4	7	0	0	1	1	6	6	1	1	0
347	0	4	4	4	4	4	4	4	4	4	4	7	0	0	1	1	6	6	1	1	0
348	0	4	4	4	4	4	4	4	4	4	4	7	7	1	1	1	6	6	1	1	1
349	0	4	4	4	4	4	4	4	4	4	4	7	0	0	1	1	6	6	1	1	0
350	0	4	4	4	4	4	4	4	4	4	6	7	7	0	1	1	6	6	1	1	0
351	0	4	4	4	4	4	4	4	4	4	4	7	7	0	1	1	6	6	1	1	0
352	0	4	4	4	4	4	4	4	4	4	4	7	0	0	1	1	6	6	1	1	0
353	0	4	4	4	4	4	4	4	4	4	4	7	0	0	1	1	6	6	1	1	0
354	0	4	4	4	4	4	4	4	4	4	4	7	7	0	1	1	6	6	1	1	0
355	0	4	4	4	4	4	4	4	4	4	4	7	0	0	2	0	7	7	7	2	0
356	0	4	4	4	4	4	4	4	4	4	7	7	7	0	1	1	6	6	1	1	0
357	0	4	4	4	4	4	4	4	4	4	4	7	0	0	2	7	7	7	7	2	0
358	0	4	4	4	4	4	4	4	4	4	4	7	0	0	1	1	6	6	1	1	0
359	0	4	4	4	4	4	4	4	4	4	4	7	7	0	1	1	6	6	1	1	0
360	0	4	4	4	4	4	4	4	4	4	4	7	0	0	1	1	6	6	1	1	0
361	0	4	4	4	4	4	4	4	4	4	4	7	0	0	1	1	6	6	1	1	0
362	0	4	4	4	4	4	4	4	4	4	7	7	7	0	1	1	6	6	1	1	0
363	0	4	4	4	4	4	4	4	4	4	4	7	7	0	1	1	6	6	1	1	0
364	0	4	4	4	4	4	4	4	4	4	6	7	0	0	1	1	6	6	1	1	0
365	0	4	4	4	4	4	4	4	4	4	6	7	0	1	1	1	6	6	1	1	1
366	0	4	4	4	4	4	4	4	4	4	4	7	0	0	2	7	7	7	7	2	0
367	0	4	4	4	4	4	4	4	4	4	7	7	0	0	2	0	7	7	7	2	0
368	0	4	4	4	4	4	6	6	6	6	7	7	0	0	1	1	6	6	1	1	0
369	0	4	4	4	4	4	4	4	4	4	4	7	0	0	1	1	6	6	1	1	0
370	0	4	4	4	4	4	4	4	4	4	4	7	0	0	1	1	6	6	1	1	0
371	0	4	4	4	4	4	4	4	4	4	6	7	0	0	1	1	6	6	1	1	0
372	0	4	4	4	4	4	4	4	4	4	4	7	0	0	2	0	7	7	7	2	0
373	0	4	4	4	4	4	4	4	4	4	4	7	0	0	1	1	6	6	1	1	0
374	0	4	4	4	4	4	4	4	4	4	4	7	0	0	1	1	6	6	1	1	0
375	0	4	4	4	4	4	4	4	4	4	4	7	0	0	1	1	6	6	1	1	0
376	0	4	4	4	4	4	4	4	4	4	7	7	0	0	1	1	6	6	1	1	0
377	0	4	4	4	4	4	4	4	4	4	7	7	7	0	2	0	7	7	7	2	0
378	0	4	4	4	4	4	4	4	4	4	6	7	0	0	1	1	6	6	1	1	0
379	0	4	4	4	4	4	4	4	4	4	4	7	0	0	1	1	6	6	1	1	0
380	0	4	4	4	4	4	4	4	4	4	4	7	0	0	1	1	6	6	1	1	0
381	0	4	4	4	4	4	4	4	4	4	6	7	0	0	1	1	6	6	1	1	0
382	0	4	4	4	4	4	4	4	4	4	7	7	0	0	1	1	6	6	1	1	0
383	0	4	4	4	4	4	4	4	4	4	7	7	0	0	2	0	7	7	7	2	0
384	0	4	4	4	4	4	4	4	4	4	7	7	0	0	1	1	6	6	1	1	0
385	0	4	4	4	4	4	4	4	4	4	4	7	0	0	1	1	6	6	1	1	0
386	0	4	4	4	4	4	4	4	4	4	4	7	0	0	2	0	7	7	7	2	0
387	0	4	4	4	4	4	4	4	4	4	4	7	0	0	1	1	6	6	1	1	0
388	0	4	4	4	4	4	4	4	4	4	6	7	0	1	1	1	6	6	1	1	1
389	0	4	4	4	4	4	4	4	4	4	7	7	0	0	1	1	6	6	1	1	0
390	0	4	4	4	4	4	4	4	4	4	4	7	0	1	1	7	7	7	7	1	1
391	0	4	4	4	4	4	4	4	4	4	7	7	0	0	1	1	6	6	1	1	0
392	0	4	4	4	4	4	4	4	4	4	4	7	0	0	1	1	6	6	1	1	0
393	0	4	4	4	4	4	4	4	4	6	6	7	0	0	1	1	6	6	1	1	0
394	0	4	4	4	4	4	4	4	4	4	4	7	0	0	1	1	6	6	1	1	0
395	0	4	4	4	4	4	4	4	4	4	7	7	0	0	1	1	6	6	1	1	0
396	0	4	4	4	4	4	4	4	4	4	6	7	0	0	1	1	6	6	1	1	0
397	0	4	4	4	4	4	4	4	4	4	4	7	0	1	1	1	6	6	1	1	1
398	0	4	4	4	4	4	4	4	4	4	7	7	0	0	1	1	6	6	1	1	0
399	0	4	4	4	4	4	4	4	4	4	4	7	0	0	1	1	6	6	1	1	0
400	0	4	4	4	4	4	4	4	4	4	4	7	7	0	1	1	6	6	1	1	0
401	0	4	4	4	4	4	4	4	4	4	7	7	0	0	2	7	7	7	7	2	0
402	0	4	4	4	4	4	4	4	4	4	4	7	0	0	2	0	7	7	7	2	0
403	0	4	4	4	4	4	4	4	4	4	4	7	0	0	1	1	6	6	1	1	0
404	0	4	4	4	4	4	4	4	4	4	7	7	0	0	1	1	6	6	1	1	0
405	0	4	4	4	4	4	4	4	4	4	4	7	0	0	2	0	7	7	7	2	0
406	0	4	4	4	4	4	4	4	4	4	4	7	0	0	1	1	6	6	1	1	0
407	0	4	4	4	4	4	4	4	4	4	4	7	0	0	1	1	6	6	1	1	0
408	0	4	4	4	4	4	4	4	4	4	7	7	0	0	1	1	6	6	1	1	0
409	0	4	4	4	4	4	4	4	4	4	4	7	0	0	1	1	6	6	1	1	0
410	0	4	4	4	4	4	4	4	4	4	7	7	0	0	1	1	6	6	1	1	0
411	0	4	4	4	4	4	4	4	4	4	7	7	0	0	1	1	6	6	1	1	0
412	0	4	4	4	4	4	4	4	4	4	4	7	0	0	1	1	6	6	1	1	0
413	0	4	4	4	4	4	4	4	4	4	7	7	0	0	1	1	6	6	1	1	0
414	0	4	4	4	4	4	4	4	4	4	4	7	0	0	1	1	6	6	1	1	0
415	0	4	4	4	4	4	4	4	4	4	4	7	0	0	1	1	6	6	1	1	0
416	0	4	4	4	4	4	4	4	4	4	4	7	0	0	1	1	6	6	1	1	0
417	0	4	4	4	4	4	4	4	4	4	4	7	0	0	1	1	6	6	1	1	0
418	0	4	4	4	4	4	4	4	4	4	4	7	0	0	1	1	6	6	1	1	0
419	0	4	4	4	4	4	4	4	4	4	7	7	0	0	1	1	6	6	1	1	0
420	0	4	4	4	4	4	4	4	4	4	4	7	0	0	1	1	6	6	1	1	0
421	0	4	4	4	4	4	4	4	4	6	6	7	0	0	1	1	6	6	1	1	0
422	0	4	4	4	4	4	4	4	4	4	4	7	0	0	1	1	6	6	1	1	0
423	0	4	4	4	4	4	4	4	4	4	4	7	0	0	1	1	6	6	1	1	0
424	0	4	4	4	4	4	4	4	4	4	4	7	0	0	1	1	6	6	1	1	0
425	0	4	4	4	4	4	4	4	4	4	4	7	0	0	2	7	7	7	7	2	0
426	0	4	4	4	4	4	4	4	4	4	4	7	0	0	1	1	6	6	1	1	0
427	0	4	4	4	4	4	4	4	4	4	4	7	0	0	1	1	6	6	1	1	0
428	0	4	4	4	4	4	4	4	4	4	4	7	0	0	2	0	7	7	7	2	0
429	0	4	4	4	4	4	4	4	4	4	6	7	0	0	1	1	6	6	1	1	0
430	0	4	4	4	4	4	4	4	4	4	4	7	0	0	1	1	6	6	1	1	0
431	0	4	4	4	4	4	4	4	4	4	4	7	0	0	1	1	6	6	1	1	0
432	0	4	4	4	4	4	4	4	4	4	4	7	0	0	1	1	6	6	1	1	0
433	0	4	4	4	4	4	4	4	4	4	7	7	0	0	1	1	6	6	1	1	0
434	0	4	4	4	4	4	4	4	4	4	7	7	0	0	1	1	6	6	1	1	0
435	0	4	4	4	4	4	4	4	4	4	4	7	0	0	1	1	6	6	1	1	0
436	0	4	4	4	4	4	4	4	4	4	4	7	0	0	1	1	6	6	1	1	0
437	0	4	4	4	4	4	4	4	4	4	4	7	0	0	2	0	7	7	7	2	0
438	0	4	4	4	4	4	4	4	4	4	7	7	0	0	1	1	6	6	1	1	0
439	0	4	4	4	4	4	4	4	4	4	4	7	0	0	1	1	6	6	1	1	0
440	0	4	4	4	4	4	4	4	4	4	4	7	0	0	1	1	6	6	1	1	0
441	0	4	4	4	4	4	4	4	4	4	4	7	0	0	1	1	6	6	1	1	0
442	0	4	4	4	4	4	4	4	4	4	4	7	0	0	1	1	6	6	1	1	0
443	0	4	4	4	4	4	4	4	4	4	4	7	0	0	2	0	7	7	7	2	0
444	0	4	4	4	4	4	4	4	4	4	4	7	0	0	2	0	7	7	7	2	0
445	0	4	4	4	4	4	4	4	4	4	4	7	0	0	1	1	6	6	1	1	0
446	0	4	4	4	4	4	4	4	4	4	4	7	0	0	1	1	6	6	1	1	0
447	0	4	4	4	4	4	4	4	4	4	4	7	0	0	2	0	7	7	7	2	0
448	0	4	4	4	4	4	4	4	4	4	4	7	0	0	1	1	6	6	1	1	0
449	0	4	4	4	4	4	4	4	4	4	4	7	0	0	1	1	6	6	1	1	0
450	0	4	4	4	4	4	4	4	4	4	4	7	7	0	1	1	6	6	1	1	0
451	0	4	4	4	4	4	4	4	4	4	4	7	0	0	1	1	6	6	1	1	0
452	0	4	4	4	4	4	4	4	4	4	4	7	0	0	1	1	6	6	1	1	0
453	0	4	4	4	4	4	4	4	4	4	4	7	0	0	1	1	6	6	1	1	0
454	0	4	4	4	4	4	4	4	4	4	4	7	0	0	1	1	6	6	1	1	0
455	0	4	4	4	4	4	4	4	4	4	4	7	0	0	1	1	6	6	1	1	0
456	0	4	4	4	4	4	4	4	4	4	4	7	7	0	1	1	6	6	1	1	0
457	0	4	4	4	4	4	4	4	4	4	4	7	0	0	1	1	6	6	1	1	0
458	0	4	4	4	4	4	4	4	4	4	7	7	7	0	1	1	6	6	1	1	0
459	0	4	4	4	4	4	4	4	4	4	4	7	7	0	1	1	6	6	1	1	0
460	0	4	4	4	4	4	4	4	4	6	6	7	0	0	1	1	6	6	1	1	0
461	0	4	4	4	4	4	4	4	4	6	7	7	7	0	1	1	6	6	1	1	0
462	0	4	4	4	4	4	4	4	4	6	6	7	0	0	1	1	6	6	1	1	0
463	0	4	4	4	4	4	4	4	4	4	4	7	0	0	1	1	6	6	1	1	0
464	0	4	4	4	4	4	4	4	4	6	7	7	7	0	1	1	6	6	1	1	0
465	0	4	4	4	4	4	4	4	4	6	6	7	7	0	1	1	6	6	1	1	0
466	0	4	4	4	4	4	4	4	4	6	6	7	7	0	1	1	6	6	1	1	0
467	0	4	4	4	4	4	4	4	4	6	6	7	0	0	1	1	6	6	1	1	0
468	0	4	4	4	4	4	4	4	4	6	6	7	0	0	1	1	6	6	1	1	0
469	0	4	4	4	4	4	4	4	4	4	4	7	0	0	1	1	6	6	1	1	0
470	0	4	4	4	4	4	4	4	4	6	6	7	0	0	1	1	6	6	1	1	0
471	0	4	4	4	4	4	4	4	4	4	4	7	0	0	1	1	6	6	1	1	0
472	0	4	4	4	4	4	4	4	4	4	4	7	7	0	1	1	6	6	1	1	0
473	0	4	4	4	4	4	4	4	4	4	4	7	0	0	2	0	7	7	7	2	0
474	0	4	4	4	4	4	4	4	4	4	4	7	0	0	1	1	6	6	1	1	0
475	0	4	4	4	4	4	4	4	4	4	4	7	0	0	1	1	6	6	1	1	0
476	0	4	4	4	4	4	4	4	4	4	6	7	0	0	1	1	6	6	1	1	0
477	0	4	4	4	4	4	4	4	4	4	4	7	0	1	1	1	6	6	1	1	1
478	0	4	4	4	4	4	4	4	4	4	7	7	0	1	1	1	6	6	1	1	1
479	0	4	4	4	4	4	4	4	4	4	4	7	0	0	1	1	6	6	1	1	0
480	0	4	4	4	4	4	4	4	4	4	7	7	0	0	1	1	6	6	1	1	0
481	0	4	4	4	4	4	4	4	4	4	4	7	0	0	1	1	6	6	1	1	0
482	0	4	4	4	4	4	4	4	6	6	7	7	0	1	1	1	6	6	1	1	1
483	0	4	4	4	4	4	4	4	4	4	4	7	0	1	1	1	6	6	1	1	1
484	0	4	4	4	4	4	4	4	4	4	4	7	0	0	1	1	6	6	1	1	0
485	0	4	4	4	4	4	4	4	4	4	7	7	0	0	1	1	6	6	1	1	0
486	0	4	4	4	4	4	4	4	4	4	4	7	0	0	2	0	7	7	7	2	0
487	0	4	4	4	4	4	4	4	4	4	7	7	0	0	1	1	6	6	1	1	0
488	0	4	4	4	4	4	4	4	4	4	4	7	0	0	1	1	6	6	1	1	0
489	0	4	4	4	4	4	4	4	4	4	4	7	0	0	1	1	6	6	1	1	0
490	0	4	4	4	4	4	4	4	4	4	4	7	0	0	1	1	6	6	1	1	0
491	0	4	4	4	4	4	4	4	4	4	4	7	0	0	1	1	6	6	1	1	0
492	0	4	4	4	4	4	4	4	4	4	4	7	0	0	1	1	6	6	1	1	0
493	0	4	4	4	4	4	4	4	4	4	4	7	0	0	1	1	6	6	1	1	0
494	0	4	4	4	4	4	4	4	4	4	4	7	0	0	1	1	6	6	1	1	0
495	0	4	4	4	4	4	4	4	4	4	4	7	0	0	1	1	6	6	1	1	0
496	0	4	4	4	4	4	4	4	4	4	4	7	0	0	2	7	7	7	7	2	0
497	0	4	4	4	4	4	4	4	4	4	4	7	0	0	1	1	6	6	1	1	0
498	0	4	4	4	4	4	4	4	4	4	4	7	0	0	1	1	6	6	1	1	0
499	0	4	4	4	4	4	4	4	4	4	7	7	0	0	1	1	6	6	1	1	0
500	0	4	4	4	4	4	4	4	4	4	4	7	0	0	1	1	6	6	1	1	0
501	0	4	4	4	4	4	4	4	4	4	4	7	0	0	1	1	6	6	1	1	0
502	0	4	4	4	4	4	4	4	4	4	4	7	0	0	1	1	6	6	1	1	0
503	0	4	4	4	4	4	4	4	4	4	4	7	0	0	1	1	6	6	1	1	0
504	0	4	4	4	4	4	4	4	4	4	4	7	0	0	1	1	6	6	1	1	0
505	0	4	4	4	4	4	4	4	4	4	4	7	0	0	1	1	6	6	1	1	0
506	0	4	4	4	4	4	4	4	4	4	4	7	0	1	1	1	6	6	1	1	1
507	0	4	4	4	4	4	4	4	4	4	4	7	0	1	1	1	6	6	1	1	1
508	0	4	4	4	4	4	4	4	4	4	4	7	0	1	1	1	6	6	1	1	1
509	0	4	4	4	4	4	4	4	4	4	7	7	0	1	1	1	6	6	1	1	1
510	0	4	4	4	4	4	4	4	4	7	7	7	0	0	1	1	6	6	1	1	0
511	0	4	4	4	4	4	4	4	4	6	6	7	0	0	1	1	6	6	1	1	0
512	0	4	4	4	4	4	4	4	4	4	7	7	0	0	1	1	6	6	1	1	0
513	0	4	4	4	4	4	4	4	6	6	7	7	0	0	1	1	6	6	1	1	0
514	0	4	4	4	4	4	4	4	4	4	4	7	0	0	1	1	6	6	1	1	0
515	0	4	4	4	4	4	4	4	4	4	6	7	0	0	1	1	6	6	1	1	0
516	0	4	4	4	4	4	4	4	4	4	4	7	0	0	1	1	6	6	1	1	0
517	0	4	4	4	4	4	4	4	4	4	6	7	0	1	1	1	6	6	1	1	1
518	0	4	4	4	4	4	4	4	4	4	6	7	0	1	1	1	6	6	1	1	1
519	0	4	4	4	4	4	4	4	4	4	6	7	0	0	1	1	6	6	1	1	0
520	0	4	4	4	4	4	4	4	4	4	4	7	0	1	1	1	6	6	1	1	1
521	0	4	4	4	4	4	4	4	4	4	6	7	0	0	1	1	6	6	1	1	0
522	0	4	4	4	4	4	4	4	4	4	4	7	0	0	1	1	6	6	1	1	0
523	0	4	4	4	4	4	4	4	4	4	4	7	0	0	1	1	6	6	1	1	0
524	0	4	4	4	4	4	4	4	4	4	4	7	0	0	1	1	6	6	1	1	0
525	0	4	4	4	4	4	4	4	6	6	7	7	0	1	1	1	6	6	1	1	1
526	0	4	4	4	4	4	4	4	4	4	4	7	0	0	1	1	6	6	1	1	0
527	0	4	4	4	4	4	4	4	4	4	7	7	0	0	2	0	7	7	7	2	0
528	0	4	4	4	4	4	4	4	4	4	4	7	0	0	1	1	6	6	1	1	0
529	0	4	4	4	4	4	4	4	4	4	4	7	0	1	1	1	6	6	1	1	1
530	0	4	4	4	4	4	4	4	4	6	7	7	0	0	1	1	6	6	1	1	0
531	0	4	4	4	4	4	4	4	4	4	7	7	0	0	1	1	6	6	1	1	0
532	0	4	4	4	4	4	4	4	4	4	4	7	0	0	1	1	6	6	1	1	0
533	0	4	4	4	4	4	4	4	4	4	7	7	0	0	1	1	6	6	1	1	0
534	0	4	4	4	4	4	4	4	4	4	4	7	0	0	1	1	6	6	1	1	0
535	0	4	4	4	4	4	4	4	4	4	4	7	0	0	1	1	6	6	1	1	0
536	0	4	4	4	4	4	4	4	4	4	7	7	0	0	1	1	6	6	1	1	0
537	0	4	4	4	4	4	4	4	6	6	6	7	0	0	1	1	6	6	1	1	0
538	0	4	4	4	4	4	4	4	4	4	6	7	0	0	1	1	6	6	1	1	0
539	0	4	4	4	4	4	4	4	4	4	4	7	0	0	1	1	6	6	1	1	0
540	0	4	4	4	4	4	4	4	4	4	7	7	0	0	2	7	7	7	7	2	0
541	0	4	4	4	4	4	4	4	4	4	7	7	0	0	1	1	6	6	1	1	0
542	0	4	4	4	4	4	4	4	4	4	6	7	0	0	1	1	6	6	1	1	0
543	0	4	4	4	4	4	4	4	4	4	4	7	0	0	1	1	6	6	1	1	0
544	0	4	4	4	4	4	4	4	4	4	6	7	0	0	1	1	6	6	1	1	0
545	0	4	4	4	4	4	4	4	4	4	4	7	0	0	1	1	6	6	1	1	0
546	0	4	4	4	4	4	4	4	4	4	4	7	0	0	1	1	6	6	1	1	0
547	0	4	4	4	4	4	4	4	4	4	4	7	0	0	1	1	6	6	1	1	0
548	0	4	4	4	4	4	4	4	6	6	7	7	0	0	1	1	6	6	1	1	0
549	0	4	4	4	4	4	4	4	4	4	4	7	0	0	1	1	6	6	1	1	0
550	0	4	4	4	4	4	4	4	4	4	4	7	0	0	1	1	6	6	1	1	0
551	0	4	4	4	4	4	4	4	4	4	4	7	0	0	1	1	6	6	1	1	0
552	0	4	4	4	4	4	4	4	4	4	7	7	0	0	1	1	6	6	1	1	0
553	0	4	4	4	4	4	4	4	4	4	4	7	0	0	1	1	6	6	1	1	0
554	0	4	4	4	4	4	4	4	4	4	7	7	0	0	1	1	6	6	1	1	0
555	0	4	4	4	4	4	4	4	4	4	4	7	0	0	1	1	6	6	1	1	0
556	0	4	4	4	4	4	4	4	4	4	4	7	0	0	1	1	6	6	1	1	0
557	0	4	4	4	4	4	4	4	4	4	4	7	0	0	1	1	6	6	1	1	0
558	0	4	4	4	4	4	4	4	4	4	4	7	0	0	1	1	6	6	1	1	0
559	0	4	4	4	4	4	4	4	4	4	4	7	0	0	1	1	6	6	1	1	0
560	0	4	4	4	4	4	4	4	4	4	4	7	0	0	1	1	6	6	1	1	0
561	0	4	4	4	4	4	4	4	4	4	6	7	0	0	1	1	6	6	1	1	0
562	0	4	4	4	4	4	4	4	4	4	4	7	0	0	1	1	6	6	1	1	0
563	0	4	4	4	4	4	4	4	4	4	7	7	0	0	1	1	6	6	1	1	0
564	0	4	4	4	4	4	4	4	4	4	6	7	0	0	1	1	6	6	1	1	0
565	0	4	4	4	4	4	4	4	4	4	4	7	0	0	1	1	6	6	1	1	0
566	0	4	4	4	4	4	4	4	4	4	7	7	0	0	1	1	6	6	1	1	0
567	0	4	4	4	4	4	4	4	4	4	4	7	0	0	1	1	6	6	1	1	0
568	0	4	4	4	4	4	4	4	4	4	7	7	0	0	1	1	6	6	1	1	0
569	0	4	4	4	4	4	4	4	4	4	4	7	0	0	1	1	6	6	1	1	0
570	0	4	4	4	4	4	4	4	4	4	4	7	0	0	1	1	6	6	1	1	0
571	0	4	4	4	4	4	4	4	4	4	4	7	0	0	1	1	6	6	1	1	0
572	0	4	4	4	4	4	4	4	4	4	4	7	0	0	1	1	6	6	1	1	0
573	0	4	4	4	4	4	4	4	4	4	4	7	0	0	1	1	6	6	1	1	0
574	0	4	4	4	4	4	4	4	4	4	4	7	0	0	1	1	6	6	1	1	0
575	0	4	4	4	4	4	4	4	4	4	4	7	0	0	1	1	6	6	1	1	0
576	0	4	4	4	4	4	4	4	6	6	7	7	7	0	1	1	6	6	1	1	0
577	0	4	4	4	4	4	4	4	4	4	7	7	7	0	1	1	6	6	1	1	0
578	0	4	4	4	4	4	4	4	4	4	4	7	0	0	1	1	6	6	1	1	0
579	0	4	4	4	4	4	4	4	4	4	4	7	0	0	1	1	6	6	1	1	0
580	0	4	4	4	4	4	4	4	4	4	7	7	1	1	1	1	6	6	1	1	1
581	0	4	4	4	4	4	4	4	4	4	4	7	0	0	1	1	6	6	1	1	0
582	0	4	4	4	4	4	4	4	4	4	4	7	0	0	2	0	7	7	7	2	0
583	0	4	4	4	4	4	4	4	4	4	4	7	0	0	1	1	6	6	1	1	0
584	0	4	4	4	4	4	4	4	4	4	4	7	0	0	1	1	6	6	1	1	0
585	0	4	4	4	4	4	4	4	4	4	4	7	1	1	1	1	6	6	1	1	1
586	0	4	4	4	4	4	4	4	4	4	4	7	0	0	1	1	6	6	1	1	0
587	0	4	4	4	4	4	4	4	4	4	4	7	0	0	1	1	6	6	1	1	0
588	0	4	4	4	4	4	4	4	4	4	4	7	0	0	1	1	6	6	1	1	0
589	0	4	4	4	4	4	4	4	4	4	4	7	0	0	1	1	6	6	1	1	0
590	0	4	4	4	4	4	4	4	4	4	4	7	0	0	1	1	6	6	1	1	0
591	0	4	4	4	4	4	4	4	4	4	4	7	0	0	1	1	6	6	1	1	0
592	0	4	4	4	4	4	4	4	4	4	4	7	0	1	1	1	6	6	1	1	1
593	0	4	4	4	4	4	4	4	4	4	4	7	0	0	1	1	6	6	1	1	0
594	0	4	4	4	4	4	4	4	4	4	7	7	0	0	1	1	6	6	1	1	0
595	0	4	4	4	4	4	4	4	4	4	7	7	0	0	1	1	6	6	1	1	0
596	0	4	4	4	4	4	4	4	4	4	4	7	0	0	1	1	6	6	1	1	0
597	0	4	4	4	4	4	4	4	4	4	4	7	0	0	1	1	6	6	1	1	0
598	0	4	4	4	4	4	4	4	4	4	4	7	0	0	1	1	6	6	1	1	0
599	0	4	4	4	4	4	4	4	4	4	4	7	0	0	1	1	6	6	1	1	0
600	0	4	4	4	4	4	4	4	4	4	4	7	0	0	0	2	6	6	2	0	0
601	0	4	4	4	4	4	4	4	4	4	4	7	0	0	1	1	6	6	1	1	0
602	0	4	4	4	4	4	4	4	4	6	6	7	0	0	1	1	6	6	1	1	0
603	0	4	4	4	4	4	4	4	4	4	4	7	0	0	1	1	6	6	1	1	0
604	0	4	4	4	4	4	4	4	4	4	4	7	0	0	1	1	6	6	1	1	0
605	0	4	4	4	4	4	4	4	4	4	4	7	0	0	1	1	6	6	1	1	0
606	0	4	4	4	4	4	4	4	4	4	4	7	0	0	1	1	6	6	1	1	0
607	0	4	4	4	4	4	4	4	4	4	6	7	0	0	1	1	6	6	1	1	0
608	0	4	4	4	4	4	4	4	6	6	7	7	0	0	1	1	6	6	1	1	0
609	0	4	4	4	4	4	4	4	4	4	4	7	0	0	1	1	6	6	1	1	0
610	0	4	4	4	4	4	4	4	4	4	4	7	0	0	1	1	6	6	1	1	0
611	0	4	4	4	4	4	4	4	4	4	4	7	0	0	1	1	6	6	1	1	0
612	0	4	4	4	4	4	4	4	4	4	4	7	0	0	1	1	6	6	1	1	0
613	0	4	4	4	4	4	4	4	4	4	6	7	0	0	1	1	6	6	1	1	0
614	0	4	4	4	4	4	4	4	4	4	4	7	0	0	1	1	6	6	1	1	0
615	0	4	4	4	4	4	4	4	4	4	4	7	0	0	1	1	6	6	1	1	0
616	0	4	4	4	4	4	4	4	4	4	4	7	7	0	1	1	6	6	1	1	0
617	0	4	4	4	4	4	4	4	4	4	4	7	7	0	1	1	6	6	1	1	0
618	0	4	4	4	4	4	4	4	4	4	4	7	0	0	1	1	6	6	1	1	0
619	0	4	4	4	4	4	4	4	4	4	4	7	0	0	1	1	6	6	1	1	0
620	0	4	4	4	4	4	4	4	6	6	7	7	0	0	1	1	6	6	1	1	0
621	0	4	4	4	4	4	4	4	4	4	4	7	7	0	1	1	6	6	1	1	0
622	0	4	4	4	4	4	4	4	4	4	6	7	0	0	1	1	6	6	1	1	0
623	0	4	4	4	4	4	4	4	4	4	4	7	0	0	1	1	6	6	1	1	0
624	0	4	4	4	4	4	4	4	4	4	4	7	0	0	1	1	6	6	1	1	0
625	0	4	4	4	4	4	4	4	4	4	7	7	0	0	1	1	6	6	1	1	0
626	0	4	4	4	4	4	4	4	4	4	4	7	0	0	1	1	6	6	1	1	0
627	0	4	4	4	4	4	4	4	4	4	7	7	0	0	1	1	6	6	1	1	0
628	0	4	4	4	4	4	4	4	4	4	4	7	7	0	1	1	6	6	1	1	0
629	0	4	4	4	4	4	4	4	4	4	4	7	7	0	1	1	6	6	1	1	0
630	0	4	4	4	4	4	4	4	4	4	4	7	0	0	1	1	6	6	1	1	0
631	0	4	4	4	4	4	4	4	4	4	4	7	0	0	1	1	6	6	1	1	0
632	0	4	4	4	4	4	4	4	4	4	4	7	0	0	1	1	6	6	1	1	0
633	0	4	4	4	4	4	4	4	4	4	4	7	7	0	1	1	6	6	1	1	0
634	0	4	4	4	4	4	4	4	4	4	4	7	0	0	1	1	6	6	1	1	0
635	0	6	4	4	4	4	4	4	4	4	4	7	0	0	1	1	6	6	1	1	0
636	0	4	4	4	4	4	4	4	4	4	4	7	7	0	1	1	6	6	1	1	0
637	0	4	4	4	4	4	4	4	4	4	7	7	0	0	1	1	6	6	1	1	0
638	0	4	4	4	4	4	4	4	4	4	4	7	0	0	1	1	6	6	1	1	0
639	0	4	4	4	4	4	4	4	4	4	4	7	0	0	1	1	6	6	1	1	0
640	0	4	4	4	4	4	4	4	4	4	4	7	0	0	1	1	6	6	1	1	0
641	0	4	4	4	4	4	4	4	4	4	6	7	0	0	1	1	6	6	1	1	0
642	0	4	4	4	4	4	4	4	4	4	7	7	0	0	1	1	6	6	1	1	0
643	0	4	4	4	4	4	4	4	4	4	4	7	7	0	0	0	6	6	7	0	0
644	0	4	4	4	4	4	4	4	4	4	6	7	0	0	1	1	6	6	1	1	0
645	0	4	4	4	4	4	4	4	4	4	7	7	0	0	1	1	6	6	1	1	0
646	0	4	4	4	4	4	4	4	4	4	4	7	0	1	1	1	6	6	1	1	1
647	0	4	4	4	4	4	4	4	4	4	7	7	0	0	1	1	6	6	1	1	0
648	0	4	4	4	4	4	4	4	4	4	4	7	0	0	1	1	6	6	1	1	0
649	0	4	4	4	4	4	4	4	4	4	4	7	0	0	1	1	6	6	1	1	0
650	0	4	4	4	4	4	4	4	4	4	7	7	7	0	1	1	6	6	1	1	0
651	0	4	4	4	4	4	4	4	4	4	4	7	0	0	1	1	6	6	1	1	0
652	0	4	4	4	4	4	4	4	4	4	4	7	0	0	1	1	6	6	1	1	0
653	0	4	4	4	4	4	4	4	4	4	7	7	0	0	1	1	6	6	1	1	0
654	0	4	4	4	4	4	4	4	4	4	4	7	0	1	1	1	6	6	1	1	1
655	0	4	4	4	4	4	4	4	4	4	4	7	0	0	1	1	6	6	1	1	0
656	0	4	4	4	4	4	4	4	4	4	6	7	0	0	1	1	6	6	1	1	0
657	0	4	4	4	4	4	4	4	4	4	7	7	0	0	1	1	6	6	1	1	0
658	0	4	4	4	4	4	4	4	4	4	4	7	0	0	1	1	6	6	1	1	0
659	0	4	4	4	4	4	4	4	4	4	7	7	0	0	1	1	6	6	1	1	0
660	0	4	4	4	4	4	4	4	4	4	6	7	0	0	1	1	6	6	1	1	0
661	0	4	4	4	4	4	4	4	4	4	4	7	0	0	1	1	6	6	1	1	0
662	0	4	4	4	4	4	4	4	4	4	7	7	0	0	1	1	6	6	1	1	0
663	0	4	4	4	4	4	4	4	4	4	4	7	0	0	1	1	6	6	1	1	0
664	0	4	4	4	4	4	4	4	4	4	4	7	0	0	1	1	6	6	1	1	0
665	0	4	4	4	4	4	4	4	4	4	4	7	0	0	1	1	6	6	1	1	0
666	0	4	4	4	4	4	4	4	4	4	4	7	0	0	1	1	6	6	1	1	0
667	0	4	4	4	4	4	4	4	4	6	6	7	0	0	1	1	6	6	1	1	0
668	0	4	4	4	4	4	4	4	4	4	4	7	0	0	1	1	6	6	1	1	0
669	0	4	4	4	4	4	4	4	4	4	7	7	0	0	1	1	6	6	1	1	0
670	0	4	4	4	4	4	4	4	4	4	4	7	0	1	1	1	6	6	1	1	1
671	0	4	4	4	4	4	4	4	4	4	4	7	7	0	1	1	6	6	1	1	0
672	0	4	4	4	4	4	4	4	4	4	4	7	0	0	1	1	6	6	1	1	0
673	0	4	4	4	4	4	4	4	4	4	4	7	0	1	1	1	6	6	1	1	1
674	0	4	4	4	4	4	4	4	4	4	4	7	0	0	2	0	7	7	0	2	0
675	0	4	4	4	4	4	4	4	4	4	7	7	0	0	1	1	6	6	1	1	0
676	0	4	4	4	4	4	4	4	4	4	6	6	6	0	1	1	6	6	1	1	0
677	0	4	4	4	4	4	4	4	4	4	7	7	0	0	1	1	6	6	1	1	0
678	0	4	4	4	4	4	4	4	4	4	4	7	0	0	1	1	6	6	1	1	0
679	0	4	4	4	4	4	4	4	4	4	4	7	0	0	1	1	6	6	1	1	0
680	0	4	4	4	4	4	4	4	4	4	4	7	0	1	1	0	7	7	0	1	1
681	0	4	4	4	4	4	4	4	4	4	4	7	0	0	1	1	6	6	1	1	0
682	0	4	4	4	4	4	4	4	4	4	4	7	1	1	1	1	6	6	1	1	1
683	0	4	4	4	4	4	4	4	4	4	4	7	0	0	1	1	6	6	1	1	0
684	0	4	4	4	4	4	4	4	4	4	6	7	0	1	1	1	6	6	1	1	1
685	0	4	4	4	4	4	4	4	4	4	4	7	0	0	1	1	6	6	1	1	0
686	0	4	4	4	4	4	4	4	4	4	7	7	7	1	1	0	7	7	7	1	1
687	0	4	4	4	4	4	4	4	4	4	4	7	0	0	1	1	6	6	1	1	0
688	0	4	4	4	4	4	4	4	6	6	7	7	0	0	1	1	6	6	1	1	0
689	0	4	4	4	4	4	4	4	4	4	6	7	0	0	2	0	7	7	7	2	0
690	0	4	4	4	4	4	4	4	4	4	4	7	0	0	2	0	7	7	0	2	0
691	0	4	4	4	4	4	4	4	4	4	7	7	0	0	1	1	6	6	1	1	0
692	0	4	4	4	4	4	4	4	4	4	4	7	0	0	1	1	6	6	1	1	0
693	0	4	4	4	4	4	4	4	4	4	6	7	7	1	1	1	6	6	1	1	1
694	0	4	4	4	4	4	4	4	4	4	4	7	0	0	1	1	6	6	1	1	0
695	0	4	4	4	4	4	4	4	4	4	7	7	0	0	1	1	6	6	1	1	0
696	0	4	4	4	4	4	4	4	4	4	4	7	0	0	1	1	6	6	1	1	0
697	0	4	4	4	4	4	4	4	4	4	4	7	0	1	1	1	6	6	1	1	1
698	0	4	4	4	4	4	4	4	4	4	4	7	0	0	1	1	6	6	1	1	0
699	0	4	4	4	4	4	4	4	4	4	4	7	0	0	1	1	6	6	1	1	0
700	0	4	4	4	4	4	4	4	4	4	4	7	0	1	1	1	6	6	1	1	1
701	0	4	4	4	4	4	4	4	4	4	7	7	0	0	1	1	6	6	1	1	0
702	0	4	4	4	4	4	4	4	4	6	6	7	0	0	1	1	6	6	1	1	0
703	0	4	4	4	4	4	4	4	4	4	4	7	0	0	2	0	7	7	0	2	0
704	0	4	4	4	4	4	4	4	4	4	7	7	7	0	1	1	6	6	1	1	0
705	0	4	4	4	4	4	4	4	4	4	7	7	0	0	1	1	6	6	1	1	0
706	0	4	4	4	4	4	4	4	4	4	7	7	0	0	1	1	6	6	1	1	0
707	0	4	4	4	4	4	4	4	4	4	4	7	0	0	1	1	6	6	1	1	0
708	0	4	4	4	4	4	4	4	4	4	4	7	0	0	1	1	6	6	1	1	0
709	0	4	4	4	4	4	4	4	4	4	4	7	0	0	1	1	6	6	1	1	0
710	0	4	4	4	4	4	4	4	4	4	4	7	0	0	1	1	6	6	1	1	0
711	0	4	4	4	4	4	4	4	4	4	4	7	0	0	1	1	6	6	1	1	0
712	0	4	4	4	4	4	4	4	4	4	4	7	0	0	1	1	6	6	1	1	0
713	0	4	4	4	4	4	4	4	4	4	4	7	0	0	1	1	6	6	1	1	0
714	0	4	4	4	4	4	4	4	4	4	7	7	0	0	1	1	6	6	1	1	0
715	0	4	4	4	4	4	4	4	4	4	7	7	0	0	1	1	6	6	1	1	0
716	0	4	4	4	4	4	4	4	4	4	4	7	0	0	1	1	6	6	1	1	0
717	0	4	4	4	4	4	4	4	4	4	4	7	0	0	1	1	6	6	1	1	0
718	0	4	4	4	4	4	4	4	4	4	4	7	0	0	1	1	6	6	1	1	0
719	0	4	4	4	4	4	4	4	4	4	4	7	0	0	1	1	6	6	1	1	0
720	0	4	4	4	4	4	4	4	4	4	4	7	0	0	1	1	6	6	1	1	0
721	0	4	4	4	4	4	4	4	4	4	4	7	0	0	1	1	6	6	1	1	0
722	0	4	4	4	4	4	4	4	4	4	4	7	0	0	1	1	6	6	1	1	0
723	0	4	4	4	4	4	4	4	4	4	4	7	0	0	1	1	6	6	1	1	0
724	0	4	4	4	4	4	4	4	4	4	4	7	0	0	1	1	6	6	1	1	0
725	0	4	4	4	4	4	4	4	4	4	4	7	0	0	1	1	6	6	1	1	0
726	0	4	4	4	4	4	4	4	4	4	4	7	0	0	1	1	6	6	1	1	0
727	0	4	4	4	4	4	4	4	4	4	4	7	0	0	1	1	6	6	1	1	0
728	0	4	4	4	4	4	4	4	4	4	4	7	7	0	1	1	6	6	1	1	0
729	0	4	4	4	4	4	4	4	4	6	6	7	0	0	1	1	6	6	1	1	0
730	0	4	4	4	4	4	4	4	4	4	4	7	0	0	1	1	6	6	1	1	0
731	0	4	4	4	4	4	4	4	4	4	7	7	0	0	1	1	6	6	1	1	0
732	0	4	4	4	4	4	4	4	4	4	4	7	0	0	1	1	6	6	1	1	0
733	0	4	4	4	4	4	4	4	4	4	4	7	0	0	1	1	6	6	1	1	0
734	0	4	4	4	4	4	4	4	4	4	4	7	0	0	1	1	6	6	1	1	0
735	0	4	4	4	4	4	4	4	4	4	7	7	0	0	1	1	6	6	1	1	0
736	0	4	4	4	4	4	4	4	4	4	4	7	0	0	1	1	6	6	1	1	0
737	0	4	4	4	4	4	4	4	4	4	7	7	0	0	1	1	6	6	1	1	0
738	0	4	4	4	4	4	4	4	4	4	6	7	0	0	1	1	6	6	1	1	0
739	0	4	4	4	4	4	4	4	4	4	4	7	0	0	1	1	6	6	1	1	0
740	0	4	4	4	4	4	4	4	4	4	7	7	0	0	1	1	6	6	1	1	0
741	0	4	4	4	4	4	4	4	4	4	7	7	0	0	1	1	6	6	1	1	0
742	0	4	4	4	4	4	4	4	4	4	6	7	0	0	1	1	6	6	1	1	0
743	0	4	4	4	4	4	4	4	4	4	4	7	0	0	1	1	6	6	1	1	0
744	0	4	4	4	4	4	4	4	4	4	4	7	0	0	1	1	6	6	1	1	0
745	0	4	4	4	4	4	4	4	4	4	4	7	0	0	1	1	6	6	1	1	0
746	0	4	4	4	4	4	4	4	4	4	4	7	0	0	1	1	6	6	1	1	0
747	0	4	4	4	4	4	4	4	4	4	7	7	0	0	1	1	6	6	1	1	0
748	0	4	4	4	4	4	4	4	4	4	4	7	0	0	1	1	6	6	1	1	0
749	0	4	4	4	4	4	4	4	4	4	4	7	0	0	1	1	6	6	1	1	0
750	0	4	4	4	4	4	4	4	4	4	4	7	0	0	1	1	6	6	1	1	0
751	0	4	4	4	4	4	4	4	4	4	4	7	0	0	1	1	6	6	1	1	0
752	0	4	4	4	4	4	4	4	4	4	4	7	0	0	1	1	6	6	1	1	0
753	0	4	4	4	4	4	4	4	4	4	4	7	0	0	1	1	6	6	1	1	0
754	0	4	4	4	4	4	4	4	4	4	4	7	7	0	1	1	6	6	1	1	0
755	0	4	4	4	4	4	4	4	4	4	7	7	7	0	1	1	6	6	1	1	0
756	0	4	4	4	4	4	4	4	4	4	4	7	0	0	1	1	6	6	1	1	0
757	0	4	4	4	4	4	4	4	4	4	4	7	7	0	1	1	6	6	1	1	0
758	0	4	4	4	4	4	4	4	4	4	4	7	0	0	1	1	6	6	1	1	0
759	0	4	4	4	4	4	4	4	4	4	7	7	0	0	1	1	6	6	1	1	0
760	0	4	4	4	4	4	4	4	4	4	4	7	0	1	1	1	6	6	1	1	1
761	0	4	4	4	4	4	4	4	4	4	6	7	0	0	1	1	6	6	1	1	0
762	0	4	4	4	4	4	4	4	4	4	4	7	0	0	1	1	6	6	1	1	0
763	0	4	4	4	4	4	4	4	4	4	7	7	0	0	1	1	6	6	1	1	0
764	0	4	4	4	4	4	4	4	4	4	7	7	0	1	1	0	7	7	7	1	1
765	0	4	4	4	4	4	4	4	4	4	7	7	0	0	1	1	6	6	1	1	0
766	0	4	4	4	4	4	4	4	4	4	4	7	0	0	1	1	6	6	1	1	0
767	0	4	4	4	4	4	4	4	4	4	4	7	0	0	1	1	6	6	1	1	0
768	0	4	4	4	4	4	4	4	4	4	7	7	0	0	1	1	6	6	1	1	0
769	0	4	4	4	4	4	4	6	6	6	7	7	0	0	1	1	6	6	1	1	0
770	0	4	4	4	4	4	4	4	4	4	4	7	7	0	1	1	6	6	1	1	0
771	0	4	4	4	4	4	4	4	4	4	4	7	0	0	1	1	6	6	1	1	0
772	0	4	4	4	4	4	4	4	4	4	4	7	0	0	1	1	6	6	1	1	0
773	0	4	4	4	4	4	4	4	4	4	7	7	7	0	1	1	6	6	1	1	0
774	0	4	4	4	4	4	4	4	4	4	4	7	0	0	1	1	6	6	1	1	0
775	0	4	4	4	4	4	4	4	4	4	4	7	0	0	1	1	6	6	1	1	0
776	0	4	4	4	4	4	4	4	4	4	6	7	0	1	1	1	6	6	1	1	1
777	0	4	4	4	4	4	4	4	4	4	4	7	0	0	1	1	6	6	1	1	0
778	0	4	4	4	4	4	4	4	4	4	7	7	0	0	1	1	6	6	1	1	0
779	0	4	4	4	4	4	4	4	4	4	7	7	0	1	1	1	6	6	1	1	1
780	0	4	4	4	4	4	4	4	4	4	7	7	0	0	1	1	6	6	1	1	0
781	0	4	4	4	4	4	4	4	4	4	4	7	0	1	1	1	6	6	1	1	1
782	0	4	4	4	4	4	4	4	4	4	4	7	0	0	1	1	6	6	1	1	0
783	0	4	4	4	4	4	4	4	4	4	7	7	0	0	1	1	6	6	1	1	0
784	0	4	4	4	4	4	4	4	4	4	7	7	0	0	1	1	6	6	1	1	0
785	0	4	4	4	4	4	4	4	4	4	7	7	0	0	1	1	6	6	1	1	0
786	0	4	4	4	4	4	4	4	4	4	6	7	0	0	1	1	6	6	1	1	0
787	0	4	4	4	4	4	4	4	4	6	6	7	0	1	1	1	6	6	1	1	1
788	0	4	4	4	4	4	4	4	4	4	4	7	0	0	1	1	6	6	1	1	0
789	0	4	4	4	4	4	4	4	4	4	4	7	0	0	1	1	6	6	1	1	0
790	0	4	4	4	4	4	4	4	4	4	4	7	0	0	1	1	6	6	1	1	0
791	0	4	4	4	4	4	4	4	4	4	7	7	0	0	1	1	6	6	1	1	0
792	0	4	4	4	4	4	4	4	4	4	4	7	0	0	1	1	6	6	1	1	0
793	0	4	4	4	4	4	4	4	4	4	4	7	0	0	1	1	6	6	1	1	0
794	0	4	4	4	4	4	4	4	4	4	4	7	0	0	1	1	6	6	1	1	0
795	0	4	4	4	4	4	4	4	4	4	4	7	0	0	1	1	6	6	1	1	0
796	0	4	4	4	4	4	4	4	4	4	4	7	0	0	1	1	6	6	1	1	0
797	0	4	4	4	4	4	4	4	4	4	6	7	0	0	1	1	6	6	1	1	0
798	0	4	4	4	4	4	4	4	4	4	4	7	0	0	1	1	6	6	1	1	0
799	0	4	4	4	4	4	4	4	4	4	7	7	0	0	1	1	6	6	1	1	0
800	0	7	4	4	4	4	4	4	4	4	7	7	0	1	1	1	6	6	1	1	1
801	0	4	4	4	4	4	4	4	4	4	7	7	0	0	1	1	6	6	1	1	0
802	0	4	4	4	4	4	4	4	4	4	4	7	0	0	1	1	6	6	1	1	0
803	0	4	4	4	4	4	4	4	4	4	4	7	0	0	1	1	6	6	1	1	0
804	0	4	4	4	4	4	4	4	4	4	4	7	0	0	1	1	6	6	1	1	0
805	0	4	4	4	4	4	4	4	4	4	4	7	0	0	1	1	6	6	1	1	0
806	0	4	4	4	4	4	4	4	4	4	4	7	0	0	2	7	7	7	7	2	0
807	0	4	4	4	4	4	4	4	4	4	4	7	0	0	1	1	6	6	1	1	0
808	0	4	4	4	4	4	4	4	4	4	4	7	0	0	1	1	6	6	1	1	0
809	0	4	4	4	4	4	4	4	4	4	4	7	0	0	1	1	6	6	1	1	0
810	0	4	4	4	4	4	4	4	4	4	7	7	7	1	1	1	6	6	1	1	1
811	0	4	4	4	4	4	4	4	4	4	6	7	0	0	1	1	6	6	1	1	0
812	0	4	4	4	4	4	4	4	4	4	7	7	0	0	1	1	6	6	1	1	0
813	0	4	4	4	4	4	4	4	4	4	7	7	0	0	2	7	7	7	7	2	0
814	0	4	4	4	4	4	4	4	4	4	7	7	0	0	1	1	6	6	1	1	0
815	0	4	4	4	4	4	4	4	4	4	7	7	0	0	1	1	6	6	1	1	0
816	0	4	4	4	4	4	4	4	4	4	6	7	7	0	1	1	6	6	1	1	0
817	0	4	4	4	4	4	4	4	4	4	4	7	0	0	1	1	6	6	1	1	0
818	0	4	4	4	4	4	4	4	4	4	4	7	7	0	1	1	6	6	1	1	0
819	0	4	4	4	4	4	4	4	4	4	7	7	7	0	1	1	6	6	1	1	0
820	0	4	4	4	4	4	4	4	4	4	4	7	7	0	1	1	6	6	1	1	0
821	0	4	4	4	4	4	3	3	3	6	7	7	7	0	1	1	6	6	1	1	0
822	0	4	4	4	4	4	4	4	4	4	4	7	7	0	1	1	6	6	1	1	0
823	0	4	4	4	4	4	4	4	4	4	4	7	7	0	1	1	6	6	1	1	0
824	0	4	4	4	4	4	4	4	4	4	7	7	7	0	1	1	6	6	1	1	0
825	0	4	4	4	4	4	4	4	4	4	4	7	7	0	1	1	6	6	1	1	0
826	0	4	4	4	4	4	4	4	4	4	4	7	0	0	1	1	6	6	1	1	0
827	0	4	4	4	4	4	4	4	4	4	4	7	0	0	2	0	7	7	7	2	0
828	0	4	4	4	4	4	4	4	4	4	4	7	7	0	1	1	6	6	1	1	0
829	0	4	4	4	4	4	4	6	6	6	7	7	0	0	1	1	6	6	1	1	0
830	0	4	4	4	4	4	4	4	4	4	7	7	7	0	1	1	6	6	1	1	0
831	0	4	4	4	4	4	4	4	4	4	7	7	7	0	1	1	6	6	1	1	0
832	0	4	4	4	4	4	4	4	4	4	4	7	7	0	1	1	6	6	1	1	0
833	0	4	4	4	4	4	4	4	4	4	4	7	7	0	0	3	3	3	7	0	0
834	0	4	4	4	4	4	4	4	4	4	4	7	7	0	1	1	6	6	1	1	0
835	0	4	4	4	4	4	4	4	4	4	4	7	7	0	1	1	6	6	1	1	0
836	0	4	4	4	4	4	4	4	4	4	7	7	7	0	1	1	6	6	1	1	0
837	0	4	4	4	4	4	4	6	6	7	7	7	0	0	1	1	6	6	1	1	0
838	0	4	4	4	4	4	4	4	4	4	4	7	0	0	1	1	6	6	1	1	0
839	0	4	4	4	4	4	4	4	4	4	7	7	0	0	1	1	6	6	1	1	0
840	0	4	4	4	4	4	4	4	4	4	4	7	0	0	1	1	6	6	1	1	0
841	0	4	4	4	4	4	4	4	4	4	7	7	0	0	1	1	6	6	1	1	0
842	0	4	4	4	4	4	4	4	4	4	4	7	0	0	1	1	6	6	1	1	0
843	0	4	4	4	4	4	4	4	4	4	4	7	7	0	1	1	6	6	1	1	0
844	0	4	4	4	4	4	4	4	4	4	4	7	0	0	1	1	6	6	1	1	0
845	0	4	4	4	4	4	4	4	4	4	4	7	0	0	1	1	6	6	1	1	0
846	0	4	4	4	4	4	4	4	4	4	4	7	0	0	1	1	6	6	1	1	0
847	0	4	4	4	4	4	4	4	4	4	7	7	7	0	1	1	6	6	1	1	0
848	0	4	4	4	4	4	4	4	4	4	4	7	7	0	1	1	6	6	1	1	0
849	0	4	4	4	4	4	4	4	4	4	7	7	7	0	1	1	6	6	1	1	0
850	0	4	4	4	4	4	4	4	4	4	4	7	0	0	1	1	6	6	1	1	0
851	0	4	4	4	4	4	4	4	4	4	4	7	7	0	1	1	6	6	1	1	0
852	0	4	4	4	4	4	4	4	4	4	4	7	7	0	1	1	6	6	1	1	0
853	0	4	4	4	4	4	4	4	4	4	4	7	0	0	1	1	6	6	1	1	0
854	0	4	4	4	4	4	4	4	4	4	7	7	7	0	1	1	6	6	1	1	0
855	0	4	4	4	4	4	4	4	4	4	7	7	0	0	1	1	6	6	1	1	0
856	0	4	4	4	4	4	4	4	4	4	7	7	7	0	1	1	6	6	1	1	0
857	0	4	4	4	4	4	4	4	6	6	7	7	7	0	1	1	6	6	1	1	0
858	0	4	4	4	4	4	4	4	4	4	4	7	0	0	1	1	6	6	1	1	0
859	0	4	4	4	4	4	4	4	4	4	4	7	7	0	1	1	6	6	1	1	0
860	0	4	4	4	4	4	4	4	4	4	4	7	0	0	1	1	6	6	1	1	0
861	0	4	4	4	4	4	4	4	4	4	4	7	0	0	1	1	6	6	1	1	0
862	0	4	4	4	4	4	4	4	6	6	7	7	0	0	1	1	6	6	1	1	0
863	0	4	4	4	4	4	4	4	4	4	4	7	0	0	1	1	6	6	1	1	0
864	0	4	4	4	4	4	4	4	4	4	4	7	0	0	1	1	6	6	1	1	0
865	0	4	4	4	4	4	4	6	6	6	7	7	0	0	1	1	6	6	1	1	0
866	0	4	4	4	4	4	4	4	4	4	4	7	7	0	2	7	7	7	7	2	0
867	0	4	4	4	4	4	4	4	4	4	7	7	7	0	1	1	6	6	1	1	0
868	0	4	4	4	4	4	6	4	4	4	4	7	0	0	1	1	6	6	1	1	0
869	0	4	4	4	4	4	4	4	4	4	7	7	0	0	1	1	6	6	1	1	0
870	0	4	4	4	4	4	4	4	4	4	4	7	0	0	1	1	6	6	1	1	0
871	0	4	4	4	4	4	4	4	4	4	4	7	0	0	1	1	6	6	1	1	0
872	0	4	4	4	4	4	4	4	4	4	6	7	7	0	1	1	6	6	1	1	0
873	0	4	4	4	4	4	4	4	4	4	6	7	0	0	2	7	7	7	7	2	0
874	0	4	4	4	4	4	4	4	4	4	7	7	0	0	1	1	6	6	1	1	0
875	0	4	4	4	4	4	4	4	4	4	4	7	7	0	1	1	6	6	1	1	0
876	0	4	4	4	4	4	4	4	4	4	4	7	0	0	1	1	6	6	1	1	0
877	0	4	4	4	4	4	4	4	4	4	7	7	0	0	1	1	6	6	1	1	0
878	0	4	4	4	4	4	4	4	4	4	4	7	0	0	1	1	6	6	1	1	0
879	0	4	4	4	4	4	4	4	4	4	4	7	0	0	1	1	6	6	1	1	0
880	0	4	4	4	4	4	4	4	4	4	7	7	0	0	2	0	7	7	7	2	0
881	0	4	4	4	4	4	4	4	4	4	4	7	7	0	1	1	6	6	1	1	0
882	0	4	4	4	4	4	4	4	4	4	7	7	0	0	1	1	6	6	1	1	0
883	0	4	4	4	4	4	4	4	4	4	4	7	0	0	2	7	7	7	7	2	0
884	0	4	4	4	4	4	4	4	4	4	7	7	0	0	1	1	6	6	1	1	0
885	0	4	4	4	4	4	4	4	4	4	4	7	7	0	1	1	6	6	1	1	0
886	0	4	4	4	4	4	4	4	4	4	4	7	0	0	1	1	6	6	1	1	0
887	0	4	4	4	4	4	4	4	4	4	7	7	0	0	1	1	6	6	1	1	0
888	0	4	4	4	4	4	4	4	4	4	4	7	0	0	1	1	6	6	1	1	0
889	0	4	4	4	4	4	4	4	4	4	4	7	0	0	2	7	7	7	7	2	0
890	0	4	4	4	4	4	4	4	4	4	7	7	0	0	1	1	6	6	1	1	0
891	0	4	4	4	4	4	4	4	4	4	4	7	0	0	1	1	6	6	1	1	0
892	0	4	4	4	4	4	4	4	4	4	4	7	0	0	1	1	6	6	1	1	0
893	0	4	4	4	4	4	4	4	4	4	4	7	0	0	1	1	6	6	1	1	0
894	0	4	4	4	4	4	4	4	4	4	4	7	0	0	1	1	6	6	1	1	0
895	0	4	4	4	4	4	4	4	4	4	6	7	0	0	1	1	6	6	1	1	0
896	0	4	4	4	4	4	4	4	4	4	4	7	0	0	1	1	6	6	1	1	0
897	0	4	4	4	4	4	4	4	4	4	6	7	0	0	1	1	6	6	1	1	0
898	0	4	4	4	4	4	4	4	4	4	7	7	0	0	2	7	7	7	7	2	0
899	0	4	4	4	4	4	4	4	4	6	7	7	0	0	1	1	6	6	1	1	0
900	0	4	4	4	4	4	4	4	4	6	6	0	0	0	1	1	6	6	1	1	0
901	0	4	4	4	4	4	4	4	4	6	6	7	0	0	1	1	6	6	1	1	0
902	0	6	6	4	4	4	4	4	4	4	4	7	0	1	1	1	6	6	1	1	1
903	0	4	4	4	4	4	4	4	4	6	6	7	0	0	1	1	6	6	1	1	0
904	0	4	4	4	4	6	3	3	3	7	7	7	0	1	1	1	6	6	1	1	1
905	0	4	4	4	4	4	4	4	4	6	6	7	0	0	1	1	6	6	1	1	0
906	0	4	4	4	4	4	4	4	4	6	6	7	0	1	1	1	6	6	1	1	1
907	0	4	4	4	4	4	4	4	6	6	6	7	0	0	1	1	6	6	1	1	0
908	0	4	4	4	4	4	4	4	4	6	6	7	0	0	1	1	6	6	1	1	0
909	0	4	4	4	4	4	4	4	4	6	7	7	0	1	1	1	6	6	1	1	1
910	0	4	4	4	4	4	4	4	4	6	6	7	0	1	1	0	7	7	7	1	1
911	0	4	4	4	4	4	4	4	4	4	6	7	0	0	1	1	6	6	1	1	0
912	0	4	4	4	4	4	4	4	4	6	6	7	0	0	1	1	6	6	1	1	0
913	0	4	4	4	4	4	4	4	4	6	6	7	0	0	1	1	6	6	1	1	0
914	0	4	4	4	4	4	4	4	4	6	6	7	0	0	1	1	6	6	1	1	0
915	0	4	4	4	4	4	4	4	4	6	6	7	0	1	1	1	6	6	1	1	1
916	0	4	4	4	4	4	4	4	4	6	6	7	0	1	1	1	6	6	1	1	1
917	0	4	4	4	4	4	4	4	4	4	7	7	0	0	1	1	6	6	1	1	0
918	0	4	4	4	4	4	4	4	4	6	6	7	0	1	1	1	6	6	1	1	1
919	0	4	4	4	4	4	4	4	4	4	6	7	0	0	1	1	6	6	1	1	0
920	0	4	4	4	4	4	4	4	4	6	6	7	0	1	1	1	6	6	1	1	1
921	0	4	4	4	4	4	4	4	4	4	6	7	0	1	1	1	6	6	1	1	1
922	0	4	4	4	4	4	4	4	4	6	6	7	0	0	1	1	6	6	1	1	0
923	0	4	4	4	4	4	4	4	4	6	6	7	0	0	1	1	6	6	1	1	0
924	0	4	4	4	4	4	4	4	4	6	6	7	0	0	1	1	6	6	1	1	0
925	0	4	4	4	4	4	4	4	4	6	6	7	0	0	1	1	6	6	1	1	0
926	0	4	4	4	4	4	4	4	4	6	6	7	0	0	1	1	6	6	1	1	0
927	0	4	4	4	4	4	4	4	4	6	6	7	0	1	1	1	6	6	1	1	1
928	0	4	4	4	4	4	4	4	4	6	6	7	0	0	1	1	6	6	1	1	0
929	0	6	4	4	4	4	6	6	6	6	6	7	0	1	1	1	6	6	1	1	1
930	0	4	4	4	4	4	4	4	4	6	7	7	0	0	1	1	6	6	1	1	0
931	0	6	4	4	4	4	4	4	4	6	6	7	0	1	1	1	6	6	1	1	1
932	0	4	4	4	4	4	4	4	4	6	6	7	0	1	1	7	7	7	0	1	1
933	0	4	4	4	4	4	4	4	4	6	6	7	0	0	1	1	6	6	1	1	0
934	0	4	4	4	4	4	4	4	4	6	6	7	0	0	1	1	6	6	1	1	0
935	0	4	4	4	4	4	4	4	4	6	6	7	0	1	1	1	6	6	1	1	1
936	0	4	4	4	4	4	4	4	4	6	6	7	0	0	1	1	6	6	1	1	0
937	0	4	4	4	4	4	4	4	4	6	6	7	0	1	1	1	6	6	1	1	1
938	0	4	4	4	4	4	4	4	4	4	6	7	7	0	1	1	6	6	1	1	0
939	0	4	4	4	4	4	4	4	4	4	6	7	7	0	1	1	6	6	1	1	0
940	0	4	4	4	4	4	4	4	4	7	7	7	0	0	0	2	6	6	2	0	0
941	0	4	4	4	4	4	4	6	6	7	7	7	7	0	1	1	6	6	1	1	0
942	0	4	4	4	4	4	4	4	4	4	7	7	0	0	1	1	6	6	1	1	0
943	0	4	4	4	4	4	4	4	4	7	7	7	0	0	1	1	6	6	1	1	0
944	0	4	4	4	4	4	4	6	6	6	6	7	7	0	1	1	6	6	1	1	0
945	0	4	4	4	4	4	4	4	4	4	6	7	7	0	2	7	7	7	7	2	0
946	0	4	4	4	4	4	4	4	4	6	6	7	7	0	1	1	6	6	1	1	0
947	0	4	4	4	4	4	4	6	6	6	6	7	7	0	2	7	7	7	7	2	0
948	0	4	4	4	4	4	4	4	4	6	6	7	0	0	1	1	6	6	1	1	0
949	0	4	4	4	4	4	4	4	4	4	4	7	0	0	1	1	6	6	1	1	0
950	0	4	4	4	4	4	4	4	4	6	6	7	0	0	1	1	6	6	1	1	0
951	0	4	4	4	4	4	4	6	6	7	7	7	0	0	1	1	6	6	1	1	0
952	0	4	4	4	4	4	4	4	4	6	6	7	0	0	1	1	6	6	1	1	0
953	0	4	4	4	4	4	4	4	4	7	7	7	0	1	1	1	6	6	1	1	1
954	0	4	4	4	4	4	4	4	4	6	6	7	0	0	1	1	6	6	1	1	0
955	0	4	4	4	4	4	4	4	4	4	7	7	0	0	1	1	6	6	1	1	0
956	0	4	4	4	4	4	4	4	4	4	4	7	0	1	1	1	6	6	1	1	1
957	0	4	4	4	4	4	4	4	4	6	6	7	0	1	1	1	6	6	1	1	1
958	0	4	4	4	4	4	4	4	4	4	6	7	0	1	1	1	6	6	1	1	1
959	0	4	4	4	4	4	4	4	4	6	6	7	0	1	1	1	6	6	1	1	1
960	0	4	4	4	4	4	4	4	4	6	6	7	0	0	1	1	6	6	1	1	0
961	0	4	4	4	4	4	4	6	6	7	7	7	0	0	2	7	7	7	7	2	0
962	0	4	4	4	4	4	4	4	4	4	6	7	0	0	1	1	6	6	1	1	0
963	0	4	4	4	4	4	4	4	4	4	6	7	0	0	2	7	7	7	7	2	0
964	0	4	4	4	4	4	4	4	4	6	6	7	0	0	1	1	6	6	1	1	0
965	0	4	4	4	4	4	4	4	4	4	6	7	0	0	1	1	6	6	1	1	0
966	0	4	4	4	4	4	4	4	4	4	4	7	0	0	1	1	6	6	1	1	0
967	0	4	4	4	4	4	4	4	4	6	6	7	0	0	1	1	6	6	1	1	0
968	0	4	4	4	4	4	4	4	4	4	4	7	0	0	1	1	6	6	1	1	0
969	0	4	4	4	4	4	4	4	4	6	6	7	0	0	1	1	6	6	1	1	0
970	0	4	4	4	4	4	4	4	4	6	6	7	0	0	1	1	6	6	1	1	0
971	0	4	4	4	4	4	6	6	7	7	7	7	0	0	1	1	6	6	1	1	0
972	0	4	4	4	4	4	4	4	4	6	6	7	0	1	1	1	6	6	1	1	1
973	0	4	4	4	4	4	4	4	4	4	4	7	0	0	1	1	6	6	1	1	0
974	0	6	4	4	4	4	4	4	4	4	4	7	0	0	1	1	6	6	1	1	0
975	0	4	4	4	4	4	4	4	4	4	7	7	0	0	1	1	6	6	1	1	0
976	0	4	4	4	4	4	4	4	4	4	4	7	7	0	1	1	6	6	1	1	0
977	0	4	4	4	4	4	4	4	4	4	7	7	0	0	1	1	6	6	1	1	0
978	0	4	4	4	4	4	4	4	4	4	7	7	0	0	0	2	6	6	2	0	0
979	0	4	4	4	4	4	4	4	4	4	7	7	7	0	0	2	6	6	2	0	0
980	0	4	4	4	4	4	4	6	6	6	7	7	0	0	1	1	6	6	1	1	0
981	0	4	4	4	4	4	4	4	4	4	4	7	0	0	1	1	6	6	1	1	0
982	0	4	4	4	4	4	4	4	4	4	4	7	0	0	1	1	6	6	1	1	0
983	0	4	4	4	4	4	4	4	4	4	4	7	0	0	2	7	7	7	7	2	0
984	0	4	4	4	4	4	4	4	4	4	4	7	0	0	1	1	6	6	1	1	0
985	0	6	4	4	4	4	4	4	4	4	7	7	0	0	1	1	6	6	1	1	0
986	0	4	4	4	4	4	4	4	4	4	7	7	0	0	2	7	7	7	7	2	0
987	0	3	3	3	6	4	4	4	4	4	4	7	0	0	1	1	6	6	1	1	0
988	0	4	4	4	4	4	4	4	4	4	4	7	0	1	1	1	6	6	1	1	1
989	0	4	4	4	4	4	4	4	4	4	7	7	0	0	1	1	6	6	1	1	0
990	0	4	4	4	4	4	4	4	4	4	7	7	0	0	1	1	6	6	1	1	0
991	0	6	4	4	4	4	4	4	4	4	4	7	0	0	2	0	7	7	7	2	0
992	0	4	4	4	4	4	4	6	6	6	6	7	0	0	1	1	6	6	1	1	0
993	0	4	4	4	4	4	4	4	4	4	4	7	0	1	1	7	7	7	7	1	1
994	0	4	4	4	4	4	4	4	4	4	7	7	0	0	1	1	6	6	1	1	0
995	0	4	4	4	4	4	4	4	4	4	7	7	0	0	1	1	6	6	1	1	0
996	0	4	4	4	4	4	4	4	4	4	4	7	0	0	1	1	6	6	1	1	0
997	0	4	4	4	4	4	4	4	4	4	4	7	7	0	1	1	6	6	1	1	0
998	0	4	4	4	4	4	4	4	4	4	7	7	7	0	1	1	6	6	1	1	0
999	0	4	4	4	4	4	4	4	4	4	6	7	7	0	1	1	6	6	1	1	0
