# Supplementary material for: Structure of the stress-related LHCSR1 complex determined by an integrated computational strategy
Source: Commun Biol. 2022 Feb 17;5:145. doi: 10.1038/s42003-022-03083-8 (PMC8854571; doi:10.1038/s42003-022-03083-8)
Supplement: Supplementary file 10 — Supplementary Data 7 [file 42003_2022_3083_MOESM10_ESM.zip › MD5_sstype_D.csv]

Time (ns)	Glu 232	Glu 233	Ile 234	Phe 235	Val 236	Hie 237	Leu 238	Phe 239	Lys 240	Arg 241	Leu 242	Gly 243	Leu 244
0	0	7	4	4	4	4	4	4	4	7	7	0	0
1	0	7	4	4	4	4	4	4	4	7	7	0	0
2	0	7	4	4	4	4	4	4	4	6	6	0	0
3	0	7	4	4	4	4	4	4	4	6	6	0	0
4	0	7	4	4	4	4	4	4	4	6	6	0	0
5	0	7	4	4	4	4	4	4	4	6	6	0	0
6	0	7	4	4	4	4	4	4	4	6	6	0	0
7	0	7	4	4	4	4	4	4	4	6	6	0	0
8	0	7	4	4	4	4	4	4	4	7	7	0	0
9	0	7	7	6	6	4	4	4	4	7	7	0	0
10	7	7	7	4	4	4	4	4	4	7	7	0	0
11	0	7	7	6	6	4	4	4	4	6	6	0	0
12	7	7	7	6	6	4	4	4	4	7	7	0	0
13	7	7	7	6	6	4	4	4	4	7	7	0	0
14	7	7	7	4	4	4	4	4	4	7	7	0	0
15	7	7	7	4	4	4	4	4	6	6	6	0	0
16	0	7	7	6	6	4	4	4	4	7	7	0	0
17	0	7	7	6	6	4	4	4	4	0	7	0	0
18	0	7	7	6	6	4	4	4	4	6	6	0	0
19	7	7	7	4	4	4	4	4	4	7	7	0	0
20	7	7	7	6	6	4	4	4	4	7	7	0	0
21	7	7	7	6	6	4	4	4	4	7	7	0	0
22	0	7	7	4	4	4	4	4	4	7	7	0	0
23	7	4	4	4	4	4	4	4	4	7	7	0	0
24	7	4	4	4	4	4	4	4	4	0	7	0	0
25	0	7	7	4	4	4	4	4	4	0	7	0	0
26	0	7	7	4	4	4	4	4	4	7	7	0	0
27	0	7	7	4	4	4	4	4	4	0	7	0	0
28	0	7	7	4	4	4	4	4	4	6	6	0	0
29	0	7	4	4	4	4	4	4	4	0	7	0	0
30	0	7	4	4	4	4	4	4	4	0	7	0	0
31	0	7	6	6	4	4	4	4	4	7	7	0	0
32	0	7	4	4	4	4	4	4	4	0	7	0	0
33	0	4	4	4	4	6	6	6	6	0	7	0	0
34	6	4	4	4	4	4	4	4	4	0	7	0	0
35	7	6	6	6	6	4	4	4	4	0	7	0	0
36	7	6	6	4	4	4	4	4	4	0	7	0	0
37	7	7	7	4	4	4	4	4	4	0	7	0	0
38	0	7	7	4	4	4	4	4	4	0	7	0	0
39	0	4	4	4	4	4	4	4	4	0	7	0	0
40	0	4	4	4	4	4	4	4	6	0	7	0	0
41	0	4	4	4	4	4	4	4	6	0	7	0	0
42	0	4	4	4	4	4	4	4	4	0	7	0	0
43	0	4	4	4	4	4	4	4	4	0	7	0	0
44	0	4	4	4	4	4	4	4	4	0	7	0	0
45	0	4	4	4	4	4	4	4	4	0	7	0	0
46	7	4	4	4	4	4	4	4	4	0	7	0	0
47	7	4	4	4	4	4	4	4	6	0	7	0	0
48	7	4	4	4	4	4	4	4	4	0	7	0	0
49	7	7	4	4	4	4	4	4	4	0	7	0	0
50	7	4	4	4	4	4	4	4	4	0	7	0	0
51	7	4	4	4	4	4	4	4	4	0	7	0	0
52	7	4	4	4	4	4	4	4	4	0	7	0	0
53	0	4	4	4	4	4	4	4	6	0	7	0	0
54	0	4	4	4	4	4	4	4	6	0	7	0	0
55	0	4	4	4	4	4	4	4	4	0	7	0	0
56	7	4	4	4	4	4	4	4	6	0	7	0	0
57	0	4	4	4	4	4	4	4	6	0	7	0	0
58	0	4	4	4	4	4	4	4	6	0	7	0	0
59	0	4	4	4	4	4	4	4	6	0	7	0	0
60	0	4	4	4	4	4	4	4	6	0	7	0	0
61	0	7	4	4	4	4	4	4	4	0	7	0	0
62	0	4	4	4	4	4	4	6	6	0	7	0	0
63	7	4	4	4	4	4	4	6	6	0	7	0	0
64	0	7	4	4	4	4	4	4	6	0	7	0	0
65	0	4	4	4	4	4	4	6	6	0	7	0	0
66	0	4	4	4	4	4	4	6	6	0	7	0	0
67	0	4	4	4	4	4	4	4	6	0	7	0	0
68	0	4	4	4	4	4	6	6	7	0	7	0	0
69	0	4	4	4	4	4	4	4	6	0	7	0	0
70	0	4	4	4	4	4	4	6	6	0	7	0	0
71	0	4	4	4	4	4	4	4	6	0	7	0	0
72	0	4	4	4	4	4	4	4	4	0	7	0	0
73	0	4	4	4	4	4	4	4	6	0	7	0	0
74	0	4	4	4	4	4	4	6	6	0	7	0	0
75	0	4	4	4	4	4	4	4	6	0	7	0	0
76	0	4	4	4	4	4	4	4	6	0	7	0	0
77	0	4	4	4	4	4	4	4	6	0	7	0	0
78	0	6	4	4	4	4	4	4	4	0	7	0	0
79	0	4	4	4	4	4	4	4	6	0	7	0	0
80	0	4	4	4	4	4	4	4	4	0	7	0	0
81	0	4	4	4	4	4	4	4	4	0	7	0	0
82	0	4	4	4	4	4	4	4	4	0	7	0	0
83	0	4	4	4	4	4	4	4	4	0	7	0	0
84	0	4	4	4	4	4	4	4	6	0	7	0	0
85	0	4	4	4	4	4	4	4	6	0	7	0	0
86	0	4	4	4	4	6	6	6	6	0	7	0	0
87	0	4	4	4	4	4	4	6	6	0	7	0	0
88	0	4	4	4	4	4	4	4	6	0	7	0	0
89	0	4	4	4	4	4	4	4	6	0	7	0	0
90	0	4	4	4	4	4	4	6	6	0	7	0	0
91	0	4	4	4	4	4	4	6	6	0	7	0	0
92	0	4	4	4	4	4	4	4	6	0	7	0	0
93	0	4	4	4	4	4	4	6	6	0	7	0	0
94	0	4	4	4	4	4	4	6	7	0	7	0	0
95	0	4	4	4	4	4	4	6	6	0	7	0	0
96	0	4	4	4	4	4	4	4	6	0	7	0	0
97	0	4	4	4	4	4	4	6	6	0	7	0	0
98	0	7	4	4	4	4	4	4	6	0	7	0	0
99	0	4	4	4	4	4	4	6	6	0	7	0	0
100	0	4	4	4	4	4	4	4	6	0	7	0	0
101	0	4	4	4	4	4	4	4	6	0	7	0	0
102	0	4	4	4	4	4	4	4	6	0	7	0	0
103	0	4	4	4	4	4	6	6	6	0	7	0	0
104	0	4	4	4	4	4	4	4	6	0	7	0	0
105	0	4	4	4	4	4	4	4	6	0	7	0	0
106	0	4	4	4	4	4	4	4	6	0	7	0	0
107	0	4	4	4	4	4	6	6	6	0	7	0	0
108	0	4	4	4	4	4	4	4	6	0	7	0	0
109	0	4	4	4	4	4	4	4	6	0	7	0	0
110	0	4	4	4	4	4	4	4	4	0	7	0	0
111	0	4	4	4	4	4	4	4	4	0	7	0	0
112	0	4	4	4	4	4	4	4	4	0	7	0	0
113	0	0	4	4	4	4	4	4	6	0	7	0	0
114	0	7	4	4	4	4	4	4	6	0	7	0	0
115	0	7	4	4	4	4	4	4	6	0	7	0	0
116	0	7	4	4	4	4	4	4	4	0	7	0	0
117	0	7	4	4	4	4	4	4	6	0	7	0	0
118	0	7	4	4	4	4	4	4	6	0	7	0	0
119	0	7	4	4	4	4	4	4	6	0	7	0	0
120	0	7	4	4	4	4	4	4	6	0	7	0	0
121	0	7	4	4	4	4	4	4	4	0	7	0	0
122	0	7	4	4	4	4	4	4	6	0	7	0	0
123	0	4	4	4	4	4	4	4	4	0	7	0	0
124	0	4	4	4	4	4	4	4	4	0	7	0	0
125	0	4	4	4	4	4	4	4	4	0	7	0	0
126	0	4	4	4	4	4	4	4	4	0	7	0	0
127	0	4	4	4	4	4	4	4	4	0	7	0	0
128	0	4	4	4	4	4	4	4	4	0	7	0	0
129	0	7	4	4	4	4	4	4	4	0	7	0	0
130	0	4	4	4	4	4	4	4	4	0	7	0	0
131	0	4	4	4	4	4	4	4	4	0	7	0	0
132	0	4	4	4	4	4	4	4	4	0	0	0	0
133	0	4	4	4	4	4	4	4	4	0	7	0	0
134	0	4	4	4	4	4	4	4	4	0	7	0	0
135	0	7	4	4	4	4	4	4	4	0	7	0	0
136	0	4	4	4	4	4	4	4	4	0	7	0	0
137	0	7	4	4	4	4	4	4	4	0	7	0	0
138	0	4	4	4	4	4	4	4	4	0	0	0	0
139	0	7	4	4	4	4	4	4	6	0	0	0	0
140	0	4	4	4	4	4	4	4	4	0	7	0	0
141	0	4	4	4	4	4	4	4	4	0	0	0	0
142	0	4	4	4	4	4	4	4	4	0	7	0	0
143	0	7	4	4	4	4	4	4	4	0	7	0	0
144	0	4	4	4	4	4	4	4	4	0	7	0	0
145	0	7	4	4	4	4	4	4	6	0	7	0	0
146	0	0	4	4	4	4	4	4	6	0	0	0	0
147	0	4	4	4	4	4	4	4	4	0	7	0	0
148	0	4	4	4	4	4	4	4	4	0	7	0	0
149	0	7	4	4	4	4	4	4	4	0	7	0	0
150	0	7	4	4	4	4	4	4	4	0	7	0	0
151	0	4	4	4	4	4	4	4	4	0	7	0	0
152	0	4	4	4	4	4	4	4	4	0	7	0	0
153	0	7	4	4	4	4	4	4	4	0	7	0	0
154	0	4	4	4	4	4	4	4	6	0	7	0	0
155	0	4	4	4	4	4	4	4	6	0	7	0	0
156	0	4	4	4	4	4	4	4	4	0	7	0	0
157	0	4	4	4	4	4	4	4	4	0	7	0	0
158	0	4	4	4	4	4	4	4	4	0	7	0	0
159	0	4	4	4	4	4	4	4	4	0	7	0	0
160	0	4	4	4	4	4	4	4	4	0	7	0	0
161	0	0	4	4	4	4	4	4	6	0	7	0	0
162	0	0	4	4	4	4	4	4	4	0	7	0	0
163	0	4	4	4	4	4	4	4	6	0	7	0	0
164	0	4	4	4	4	4	4	4	4	0	7	0	0
165	0	4	4	4	4	4	4	4	4	0	7	0	0
166	0	7	4	4	4	4	4	4	4	0	7	0	0
167	0	4	4	4	4	4	4	4	4	0	7	0	0
168	0	4	4	4	4	4	4	4	4	0	0	0	0
169	0	4	4	4	4	4	4	4	4	0	7	0	0
170	0	4	4	4	4	4	4	4	4	0	0	0	0
171	0	4	4	4	4	4	4	4	4	0	7	0	0
172	0	7	4	4	4	4	4	4	4	0	7	0	0
173	0	4	4	4	4	4	4	4	4	0	0	0	0
174	0	4	4	4	4	4	4	4	4	0	7	0	0
175	0	4	4	4	4	4	4	4	6	0	7	0	0
176	0	4	4	4	4	4	6	6	6	0	7	0	0
177	0	4	4	4	4	4	4	4	6	0	0	0	0
178	0	4	4	4	4	4	4	4	4	0	7	0	0
179	0	4	4	4	4	4	4	4	4	0	0	0	0
180	0	4	4	4	4	4	4	4	4	0	0	0	0
181	7	6	4	4	4	4	6	6	7	0	7	0	0
182	0	4	4	4	4	4	4	4	7	0	0	0	0
183	0	4	4	4	4	4	4	4	7	0	0	0	0
184	0	4	4	4	4	4	4	6	6	0	0	0	0
185	0	4	4	4	4	4	4	4	6	0	0	0	0
186	0	4	4	4	4	4	4	4	4	0	0	0	0
187	0	4	4	4	4	4	4	4	6	0	0	0	0
188	0	4	4	4	4	4	4	4	7	0	7	0	0
189	0	4	4	4	4	4	4	4	7	0	0	0	0
190	0	4	4	4	4	4	4	4	7	0	0	0	0
191	0	4	4	4	4	4	6	6	7	0	0	0	0
192	0	4	4	4	4	4	6	6	7	0	0	0	0
193	0	4	4	4	4	4	4	4	7	0	0	0	0
194	7	4	4	4	4	4	4	4	7	0	0	0	0
195	7	4	4	4	4	4	6	6	7	0	0	0	0
196	7	4	4	4	4	4	4	4	7	0	0	0	0
197	7	4	4	4	4	4	4	4	7	0	0	0	0
198	7	4	4	4	4	4	4	4	7	0	0	0	0
199	0	4	4	4	4	4	6	6	7	0	0	0	0
200	7	4	4	4	4	4	4	4	7	0	0	0	0
201	0	6	6	3	3	3	3	6	7	0	0	0	0
202	0	4	4	4	4	4	6	6	7	0	0	0	0
203	0	4	4	4	4	4	6	6	7	0	0	0	0
204	0	4	4	4	4	4	6	6	7	0	0	0	0
205	0	4	4	4	4	4	4	4	7	0	0	0	0
206	0	4	4	4	4	6	6	6	0	0	0	0	0
207	0	4	4	4	4	6	6	6	0	0	0	0	0
208	0	4	4	4	4	6	6	6	0	0	0	0	0
209	0	4	4	4	4	6	6	6	0	0	0	0	0
210	0	4	4	4	4	6	6	6	0	0	0	0	0
211	0	4	4	4	4	6	6	6	0	0	0	0	0
212	0	4	4	4	4	6	6	6	0	0	0	0	0
213	0	4	4	4	4	4	4	6	7	0	0	0	0
214	0	4	4	4	4	4	4	4	7	0	0	0	0
215	0	4	4	4	4	4	4	4	7	0	0	0	0
216	0	4	4	4	4	4	6	6	7	0	0	0	0
217	0	4	4	4	4	4	4	6	7	0	0	0	0
218	0	4	4	4	4	4	6	6	7	0	0	0	0
219	0	4	4	4	4	4	4	6	7	0	0	0	0
220	0	4	4	4	4	4	4	4	7	0	0	0	0
221	0	4	4	4	4	4	4	4	7	0	0	0	0
222	0	4	4	4	4	4	6	6	7	0	0	0	0
223	0	7	4	4	4	4	6	6	7	0	0	0	0
224	0	7	4	4	4	4	4	4	7	0	0	0	0
225	0	0	7	6	6	6	6	6	7	0	0	0	0
226	0	4	4	4	4	4	4	4	7	0	0	0	0
227	0	4	4	4	4	4	4	4	7	0	0	0	0
228	0	4	4	4	4	4	6	6	7	0	0	0	0
229	0	4	4	4	4	4	6	6	7	0	0	0	0
230	0	4	4	4	4	4	4	4	7	0	0	0	0
231	0	4	4	4	4	4	4	4	7	0	0	0	0
232	0	4	4	4	4	4	4	4	7	0	0	0	0
233	0	4	4	4	4	4	6	6	7	0	0	0	0
234	0	4	4	4	4	4	6	6	7	0	0	0	0
235	0	4	4	4	4	4	4	4	7	0	0	0	0
236	0	4	4	4	4	4	4	4	7	0	0	0	0
237	0	4	4	4	4	4	4	4	7	0	0	0	0
238	0	4	4	4	4	4	4	4	7	0	0	0	0
239	0	4	4	4	4	4	4	4	7	0	0	0	0
240	0	4	4	4	4	4	4	4	7	0	0	0	0
241	0	4	4	4	4	4	4	4	7	0	0	0	0
242	0	4	4	4	4	4	4	4	7	0	0	0	0
243	0	4	4	4	4	4	4	4	7	0	0	0	0
244	0	4	4	4	4	4	4	4	7	0	0	0	0
245	0	4	4	4	4	4	4	4	7	0	0	0	0
246	0	4	4	4	4	4	4	4	7	0	0	0	0
247	0	4	4	4	4	4	4	4	7	0	0	0	0
248	0	4	4	4	4	4	4	4	7	0	0	0	0
249	0	4	4	4	4	4	4	4	7	0	7	0	0
250	0	4	4	4	4	4	4	4	7	0	0	0	0
251	0	4	4	4	4	4	6	6	7	0	0	0	0
252	0	4	4	4	4	4	4	4	7	0	0	0	0
253	0	4	4	4	4	4	4	4	7	0	0	0	0
254	0	4	4	4	4	4	4	4	7	0	0	0	0
255	0	4	4	4	4	4	4	4	7	0	0	0	0
256	0	4	4	4	4	4	4	4	7	0	0	0	0
257	0	4	4	4	4	4	4	4	7	0	0	0	0
258	0	4	4	4	4	4	4	4	7	0	0	0	0
259	0	4	4	4	4	4	4	4	7	0	0	0	0
260	0	6	6	6	6	6	6	6	7	0	0	0	0
261	0	4	4	4	4	4	4	4	7	0	0	0	0
262	0	4	4	4	4	4	4	4	7	0	0	0	0
263	0	4	4	4	4	4	4	4	7	0	0	0	0
264	0	4	4	4	4	4	4	4	7	0	0	0	0
265	0	4	4	4	4	4	6	6	7	0	0	0	0
266	0	6	6	6	6	6	6	6	7	0	0	0	0
267	0	4	4	4	4	4	4	4	7	0	0	0	0
268	0	4	4	4	4	4	6	6	7	0	7	0	0
269	0	4	4	4	4	4	4	4	7	0	7	0	0
270	0	4	4	4	4	4	4	4	7	0	0	0	0
271	0	6	6	4	4	4	4	4	7	0	0	0	0
272	0	4	4	4	4	4	4	4	7	0	7	0	0
273	0	4	4	4	4	6	6	6	7	0	7	0	0
274	0	6	6	6	4	4	4	4	7	0	7	0	0
275	0	6	6	3	3	3	3	6	7	0	7	0	0
276	0	4	4	4	4	4	4	4	7	0	7	0	0
277	0	4	4	4	4	4	6	6	7	0	0	0	0
278	0	4	4	4	4	4	4	4	7	0	0	0	0
279	0	4	4	4	4	4	4	4	7	0	0	0	0
280	0	4	4	4	4	4	4	4	7	0	0	0	0
281	0	4	4	4	4	4	4	4	7	0	0	0	0
282	0	4	4	4	4	4	4	4	7	0	0	0	0
283	0	4	4	4	4	4	4	4	7	0	0	0	0
284	0	4	4	4	4	4	4	4	7	0	0	0	0
285	0	4	4	4	4	4	4	4	7	0	0	0	0
286	0	4	4	4	4	4	4	4	7	0	0	0	0
287	0	4	4	4	4	4	4	4	7	0	0	0	0
288	0	4	4	4	4	4	4	4	7	0	0	0	0
289	0	4	4	4	4	4	4	4	7	0	0	0	0
290	0	4	4	4	4	4	4	4	7	0	0	0	0
291	0	4	4	4	4	4	4	4	7	0	0	0	0
292	0	6	6	4	4	4	4	4	7	0	0	0	0
293	0	6	6	4	4	4	4	4	7	0	0	0	0
294	0	6	6	4	4	4	4	4	7	0	0	0	0
295	0	4	4	4	4	4	4	4	7	0	0	0	0
296	0	4	4	4	4	4	4	4	7	0	0	0	0
297	0	4	4	4	4	4	4	4	7	0	0	0	0
298	0	6	6	4	4	4	4	4	7	0	0	0	0
299	0	6	6	4	4	4	4	4	7	0	0	0	0
300	0	6	6	4	4	4	4	4	7	0	0	0	0
301	0	6	6	4	4	4	4	4	7	0	0	0	0
302	0	6	6	4	4	4	4	4	7	0	0	0	0
303	7	6	6	4	4	4	4	4	7	0	0	0	0
304	0	6	6	4	4	4	4	4	7	0	0	0	0
305	0	4	4	4	4	4	6	6	7	0	0	0	0
306	0	6	6	4	4	4	4	4	7	0	0	0	0
307	0	4	4	4	4	4	4	4	7	0	0	0	0
308	0	6	6	6	4	4	4	4	7	0	0	0	0
309	0	4	4	4	4	4	6	6	7	0	0	0	0
310	0	6	6	6	6	6	6	6	7	0	0	0	0
311	0	6	6	4	4	4	4	4	7	0	0	0	0
312	0	4	4	4	4	4	4	4	7	0	0	0	0
313	0	4	4	4	4	4	4	4	7	0	0	0	0
314	0	4	4	4	4	4	4	4	7	0	0	0	0
315	0	4	4	4	4	4	4	4	7	0	0	0	0
316	0	4	4	4	4	4	4	4	7	0	0	0	0
317	0	4	4	4	4	4	6	6	7	0	0	0	0
318	0	4	4	4	4	4	4	4	7	0	0	0	0
319	0	4	4	4	4	4	4	4	7	0	0	0	0
320	0	4	4	4	4	4	6	6	7	0	0	0	0
321	0	4	4	4	4	4	4	4	7	0	0	0	0
322	0	4	4	4	4	4	6	6	7	0	0	0	0
323	0	4	4	4	4	4	6	6	7	0	0	0	0
324	0	4	4	4	4	4	6	6	7	0	0	0	0
325	0	4	4	4	4	4	6	6	7	0	0	0	0
326	0	4	4	4	4	4	6	6	7	0	0	0	0
327	0	4	4	4	4	4	6	6	7	0	0	0	0
328	0	4	4	4	4	4	4	4	7	0	0	0	0
329	0	4	4	4	4	4	4	4	7	0	0	0	0
330	0	4	4	4	4	4	4	4	7	0	0	0	0
331	0	4	4	4	4	4	6	6	7	0	0	0	0
332	0	4	4	4	4	4	6	6	7	0	0	0	0
333	0	4	4	4	4	4	4	4	7	0	0	0	0
334	0	4	4	4	4	4	6	6	7	0	0	0	0
335	0	4	4	4	4	4	4	4	7	0	0	0	0
336	0	4	4	4	4	4	4	4	7	0	0	0	0
337	0	4	4	4	4	4	4	4	7	0	0	0	0
338	0	4	4	4	4	4	4	4	7	0	0	0	0
339	0	4	4	4	4	4	4	4	7	0	0	0	0
340	0	4	4	4	4	4	4	4	7	0	0	0	0
341	0	4	4	4	4	4	4	4	7	0	0	0	0
342	0	4	4	4	4	4	4	4	7	0	0	0	0
343	0	4	4	4	4	4	4	4	7	0	0	0	0
344	0	4	4	4	4	4	4	4	7	0	0	0	0
345	0	4	4	4	4	4	6	6	7	0	0	0	0
346	0	4	4	4	4	4	6	6	7	0	0	0	0
347	0	4	4	4	4	4	4	4	7	0	0	0	0
348	0	6	6	4	4	4	4	4	7	0	0	0	0
349	0	4	4	4	4	4	4	4	7	0	0	0	0
350	0	6	6	4	4	4	4	4	7	0	0	0	0
351	0	6	6	4	4	4	4	4	7	0	0	0	0
352	0	4	4	4	4	4	4	4	7	0	7	0	0
353	0	4	4	4	4	4	6	6	7	0	7	0	0
354	0	4	4	4	4	4	6	6	0	0	7	0	0
355	0	4	4	4	4	4	6	6	7	0	0	0	0
356	0	4	4	4	4	4	6	6	7	0	0	0	0
357	0	4	4	4	4	4	6	6	7	0	0	0	0
358	0	4	4	4	4	4	4	4	7	0	0	0	0
359	0	4	4	4	4	4	4	4	7	0	0	0	0
360	0	4	4	4	4	4	6	6	7	0	0	0	0
361	0	4	4	4	4	4	4	4	7	0	0	0	0
362	0	4	4	4	4	4	4	4	7	0	0	0	0
363	0	4	4	4	4	4	6	6	7	0	0	0	0
364	0	4	4	4	4	4	6	6	7	0	0	0	0
365	0	4	4	4	4	4	4	4	7	0	0	0	0
366	0	4	4	4	4	4	6	6	7	0	0	0	0
367	0	7	4	4	4	4	4	4	7	0	0	0	0
368	0	4	4	4	4	4	4	4	7	0	7	0	0
369	0	4	4	4	4	4	4	4	7	0	7	0	0
370	0	4	4	4	4	4	4	4	7	0	0	0	0
371	0	4	4	4	4	4	6	6	7	0	0	0	0
372	0	6	6	4	4	4	4	4	7	0	0	0	0
373	0	4	4	4	4	4	4	4	7	0	7	0	0
374	0	4	4	4	4	4	4	4	7	0	0	0	0
375	0	4	4	4	4	4	6	6	7	0	0	0	0
376	0	4	4	4	4	4	6	6	7	0	0	0	0
377	0	4	4	4	4	4	4	4	7	0	0	0	0
378	0	4	4	4	4	4	4	4	7	0	0	0	0
379	0	7	4	4	4	4	4	4	7	0	0	0	0
380	0	7	4	4	4	4	4	4	7	0	0	0	0
381	0	7	4	4	4	4	6	6	7	0	0	0	0
382	0	7	4	4	4	4	4	4	7	0	0	0	0
383	0	0	4	4	4	4	6	6	7	0	0	0	0
384	0	4	4	4	4	4	4	4	7	0	7	0	0
385	0	4	4	4	4	4	4	4	7	0	0	0	0
386	0	4	4	4	4	4	4	4	7	0	0	0	0
387	0	4	4	4	4	4	4	4	7	0	0	0	0
388	0	4	4	4	4	4	4	4	7	0	0	0	0
389	0	4	4	4	4	4	6	6	7	0	0	0	0
390	0	4	4	4	4	4	4	4	7	0	0	0	0
391	0	4	4	4	4	4	6	6	7	0	0	0	0
392	0	4	4	4	4	4	4	4	7	0	0	0	0
393	0	4	4	4	4	4	4	4	7	0	0	0	0
394	0	4	4	4	4	4	4	4	7	0	0	0	0
395	0	4	4	4	4	4	4	4	7	0	7	0	0
396	0	4	4	4	4	4	4	4	7	0	0	0	0
397	0	4	4	4	4	4	6	6	7	0	7	0	0
398	0	7	6	6	3	3	3	6	7	0	0	0	0
399	0	4	4	4	4	4	4	4	7	0	0	0	0
400	0	4	4	4	4	4	4	4	7	0	0	0	0
401	0	4	4	4	4	4	6	6	7	0	0	0	0
402	0	0	4	4	4	4	6	6	7	0	0	0	0
403	0	7	4	4	4	4	4	4	7	0	0	0	0
404	0	7	4	4	4	4	6	6	7	0	0	0	0
405	0	0	4	4	4	4	6	6	7	0	0	0	0
406	0	7	4	4	4	4	6	6	7	0	0	0	0
407	0	4	4	4	4	4	6	6	7	0	0	0	0
408	0	4	4	4	4	4	4	4	7	0	0	0	0
409	0	6	6	6	6	6	6	6	7	0	7	0	0
410	0	6	6	6	6	6	6	6	7	0	0	0	0
411	0	6	6	6	6	6	6	6	7	0	0	0	0
412	0	6	6	4	4	4	4	4	7	0	0	0	0
413	0	4	4	4	4	4	6	6	7	0	7	0	0
414	0	4	4	4	4	4	4	4	7	0	7	0	0
415	0	6	6	6	6	6	6	6	7	0	0	0	0
416	0	6	6	4	4	4	4	4	7	0	0	0	0
417	0	6	6	6	4	4	4	4	7	0	0	0	0
418	0	4	4	4	4	4	6	6	7	0	0	0	0
419	0	4	4	4	4	4	4	4	7	0	0	0	0
420	0	4	4	4	4	4	4	4	7	0	0	0	0
421	0	4	4	4	4	4	4	4	7	0	0	0	0
422	0	4	4	4	4	4	4	4	7	0	0	0	0
423	0	4	4	4	4	4	4	4	7	0	0	0	0
424	0	0	4	4	4	4	6	6	7	0	0	0	0
425	0	4	4	4	4	4	4	4	7	0	0	0	0
426	0	4	4	4	4	4	6	6	7	0	0	0	0
427	0	4	4	4	4	4	6	6	7	0	0	0	0
428	0	4	4	4	4	4	6	6	7	0	0	0	0
429	0	4	4	4	4	4	6	6	7	0	7	0	0
430	0	4	4	4	4	4	6	6	7	0	0	0	0
431	0	4	4	4	4	4	4	4	7	0	0	0	0
432	0	4	4	4	4	4	6	6	7	0	7	0	0
433	0	4	4	4	4	4	6	6	7	0	0	0	0
434	0	4	4	4	4	4	6	6	7	0	0	0	0
435	0	4	4	4	4	6	6	6	7	0	0	0	0
436	0	4	4	4	4	4	4	4	7	0	0	0	0
437	0	4	4	4	4	4	6	6	7	0	0	0	0
438	7	4	4	4	4	6	6	6	7	0	7	0	0
439	0	4	4	4	4	4	4	4	7	0	0	0	0
440	0	4	4	4	4	4	6	6	7	0	7	0	0
441	0	4	4	4	4	4	4	4	7	0	7	0	0
442	0	4	4	4	4	4	6	6	7	0	7	0	0
443	0	0	6	6	3	3	3	6	7	0	7	0	0
444	0	4	4	4	4	6	6	6	7	0	7	0	0
445	0	4	4	4	4	4	4	4	7	0	7	0	0
446	0	4	4	4	4	6	6	6	7	0	7	0	0
447	0	4	4	4	4	6	6	6	7	0	7	0	0
448	0	4	4	4	4	4	6	6	7	0	7	0	0
449	0	4	4	4	4	4	6	6	7	0	7	0	0
450	0	4	4	4	4	6	6	6	7	0	7	0	0
451	0	4	4	4	4	6	6	6	7	0	7	0	0
452	0	4	4	4	4	6	6	6	7	0	0	0	0
453	0	4	4	4	4	6	6	6	7	0	0	0	0
454	0	4	4	4	4	4	4	4	7	0	0	0	0
455	0	4	4	4	4	6	6	6	7	0	7	0	0
456	7	4	4	4	4	6	6	6	7	0	7	0	0
457	0	4	4	4	4	6	6	6	7	0	0	0	0
458	0	4	4	4	4	6	6	6	7	0	0	0	0
459	0	0	4	4	4	4	6	6	7	0	0	0	0
460	0	0	4	4	4	4	6	6	7	0	0	0	0
461	0	4	4	4	4	4	6	6	7	0	0	0	0
462	0	4	4	4	4	4	4	4	7	0	0	0	0
463	0	4	4	4	4	6	6	6	7	0	0	0	0
464	0	4	4	4	4	4	4	4	7	0	0	0	0
465	0	4	4	4	4	6	6	6	7	0	7	0	0
466	0	4	4	4	4	6	6	6	7	0	7	0	0
467	0	4	4	4	4	4	6	6	7	0	7	0	0
468	0	4	4	4	4	6	6	6	7	0	0	0	0
469	0	4	4	4	4	6	6	6	7	0	7	0	0
470	0	4	4	4	4	4	6	6	7	0	7	0	0
471	0	4	4	4	4	4	4	4	7	0	7	0	0
472	0	4	4	4	4	4	6	6	7	0	7	0	0
473	0	4	4	4	4	4	6	6	7	0	7	0	0
474	0	4	4	4	4	4	6	6	7	0	7	0	0
475	0	4	4	4	4	4	6	6	7	0	7	0	0
476	0	4	4	4	4	4	4	4	7	0	7	0	0
477	0	4	4	4	4	4	6	6	7	0	7	0	0
478	0	4	4	4	4	4	4	4	7	0	7	0	0
479	0	4	4	4	4	4	6	6	7	0	7	0	0
480	7	4	4	4	4	6	6	6	7	0	0	0	0
481	0	4	4	4	4	4	6	6	7	0	7	0	0
482	0	4	4	4	4	4	6	6	7	0	0	0	0
483	0	4	4	4	4	4	4	4	7	0	7	0	0
484	0	4	4	4	4	4	6	6	7	0	7	0	0
485	0	4	4	4	4	4	4	4	7	0	0	0	0
486	0	4	4	4	4	4	6	6	7	0	0	0	0
487	0	4	4	4	4	4	6	6	7	0	7	0	0
488	0	6	6	6	3	3	3	6	7	0	7	0	0
489	0	4	4	4	4	6	6	6	7	0	7	0	0
490	0	4	4	4	4	4	4	4	7	0	7	0	0
491	0	4	4	4	4	6	6	6	7	0	0	0	0
492	0	4	4	4	4	6	6	6	7	0	0	0	0
493	0	4	4	4	4	4	4	4	7	0	0	0	0
494	0	4	4	4	4	4	6	6	7	0	0	0	0
495	0	4	4	4	4	4	6	6	7	0	0	0	0
496	7	4	4	4	4	6	6	6	7	0	0	0	0
497	7	4	4	4	4	6	6	6	7	0	0	0	0
498	7	4	4	4	4	4	6	6	7	0	0	0	0
499	0	4	4	4	4	4	4	4	7	0	0	0	0
500	0	4	4	4	4	4	4	4	7	0	0	0	0
501	0	4	4	4	4	4	4	4	7	0	0	0	0
502	0	4	4	4	4	4	4	4	7	0	0	0	0
503	0	4	4	4	4	4	6	6	7	0	0	0	0
504	0	4	4	4	4	4	6	6	7	0	0	0	0
505	0	4	4	4	4	4	4	4	7	0	0	0	0
506	0	4	4	4	4	4	4	4	7	0	0	0	0
507	0	4	4	4	4	4	4	4	7	0	0	0	0
508	0	4	4	4	4	4	4	4	7	0	0	0	0
509	0	4	4	4	4	4	4	4	7	0	0	0	0
510	7	4	4	4	4	4	4	4	7	0	0	0	0
511	0	4	4	4	4	4	4	4	7	0	0	0	0
512	0	4	4	4	4	4	4	4	7	0	0	0	0
513	0	4	4	4	4	6	6	6	7	0	0	0	0
514	0	4	4	4	4	4	4	4	7	0	0	0	0
515	7	4	4	4	4	4	4	4	7	0	0	0	0
516	0	4	4	4	4	4	6	6	7	0	0	0	0
517	0	4	4	4	4	4	6	6	7	0	0	0	0
518	7	4	4	4	4	4	4	4	7	0	0	0	0
519	0	4	4	4	4	4	6	6	7	0	0	0	0
520	7	4	4	4	4	4	4	4	7	0	0	0	0
521	0	4	4	4	4	4	4	4	7	0	0	0	0
522	0	4	4	4	4	4	4	4	7	0	0	0	0
523	0	7	4	4	4	4	4	4	7	0	0	0	0
524	0	4	4	4	4	4	4	4	7	0	0	0	0
525	0	4	4	4	4	4	6	6	7	0	0	0	0
526	7	4	4	4	4	4	6	6	7	0	0	0	0
527	0	4	4	4	4	4	4	4	7	0	0	0	0
528	7	4	4	4	4	4	4	4	7	0	0	0	0
529	7	6	6	4	4	4	4	4	7	0	0	0	0
530	0	4	4	4	4	4	4	4	7	0	0	0	0
531	0	4	4	4	4	4	4	4	7	0	0	0	0
532	0	6	6	4	4	4	4	4	7	0	0	0	0
533	0	4	4	4	4	4	4	4	7	0	0	0	0
534	0	4	4	4	4	4	4	4	7	0	0	0	0
535	0	4	4	4	4	4	6	6	7	0	0	0	0
536	0	4	4	4	4	4	4	4	7	0	0	0	0
537	0	4	4	4	4	4	4	4	7	0	0	0	0
538	0	4	4	4	4	4	4	4	7	0	0	0	0
539	0	4	4	4	4	4	4	4	7	0	0	0	0
540	0	4	4	4	4	4	4	4	7	0	0	0	0
541	0	4	4	4	4	4	4	4	7	0	0	0	0
542	0	4	4	4	4	4	4	4	7	0	0	0	0
543	0	4	4	4	4	4	4	4	7	0	0	0	0
544	0	4	4	4	4	4	4	4	7	0	0	0	0
545	7	4	4	4	4	4	4	4	7	0	0	0	0
546	0	4	4	4	4	4	6	6	7	0	0	0	0
547	0	4	4	4	4	4	4	4	7	0	0	0	0
548	0	6	6	4	4	4	4	4	7	0	0	0	0
549	0	4	4	4	4	4	4	4	7	0	0	0	0
550	0	4	4	4	4	4	4	4	7	0	0	0	0
551	0	4	4	4	4	4	4	4	7	0	0	0	0
552	0	6	6	4	4	4	4	4	7	0	0	0	0
553	0	4	4	4	4	4	4	4	7	0	0	0	0
554	0	4	4	4	4	4	4	4	7	0	0	0	0
555	0	4	4	4	4	4	4	4	7	0	0	0	0
556	0	4	4	4	4	4	4	4	7	0	0	0	0
557	0	4	4	4	4	4	4	4	7	0	0	0	0
558	0	4	4	4	4	4	4	4	7	0	0	0	0
559	0	4	4	4	4	4	4	4	7	0	0	0	0
560	0	4	4	4	4	4	4	4	7	0	0	0	0
561	0	4	4	4	4	4	4	4	7	0	0	0	0
562	0	4	4	4	4	4	4	4	7	0	0	0	0
563	0	4	4	4	4	4	4	4	7	0	0	0	0
564	0	4	4	4	4	4	4	4	7	0	0	0	0
565	0	4	4	4	4	4	4	4	7	0	0	0	0
566	0	4	4	4	4	4	6	6	7	0	0	0	0
567	0	4	4	4	4	4	4	4	7	0	0	0	0
568	0	4	4	4	4	4	4	4	7	0	0	0	0
569	0	0	4	4	4	4	4	4	7	0	0	0	0
570	0	0	4	4	4	4	4	4	7	0	0	0	0
571	0	0	4	4	4	4	4	4	7	0	0	0	0
572	0	0	4	4	4	4	4	4	7	0	0	0	0
573	0	7	4	4	4	4	4	4	7	0	0	0	0
574	0	0	4	4	4	4	4	4	7	0	0	0	0
575	0	7	4	4	4	4	4	4	7	0	0	0	0
576	0	0	4	4	4	4	4	4	7	0	0	0	0
577	0	0	4	4	4	4	4	4	7	0	0	0	0
578	0	0	4	4	4	4	4	4	7	0	0	0	0
579	0	4	4	4	4	4	6	6	7	0	0	0	0
580	0	7	4	4	4	4	4	4	7	0	0	0	0
581	0	0	4	4	4	4	4	4	7	0	0	0	0
582	0	0	4	4	4	4	6	6	7	0	0	0	0
583	0	0	6	6	4	4	4	4	7	0	0	0	0
584	0	0	4	4	4	4	6	6	7	0	0	0	0
585	0	0	4	4	4	4	4	4	7	0	0	0	0
586	0	0	4	4	4	4	6	6	7	0	0	0	0
587	0	0	4	4	4	4	4	4	7	0	0	0	0
588	7	0	4	4	4	4	4	4	7	0	0	0	0
589	7	0	4	4	4	4	4	4	7	0	0	0	0
590	0	0	4	4	4	4	6	6	7	0	0	0	0
591	0	0	4	4	4	4	4	4	7	0	0	0	0
592	0	4	4	4	4	4	4	4	7	0	0	0	0
593	0	0	3	3	3	3	3	6	7	0	0	0	0
594	7	0	3	3	3	3	3	6	7	0	0	0	0
595	0	0	3	3	3	3	3	6	7	0	0	0	0
596	0	0	3	3	3	3	3	6	7	0	0	0	0
597	0	0	3	3	3	3	3	6	7	0	0	0	0
598	7	0	3	3	3	3	3	6	7	0	0	0	0
599	7	0	3	3	3	3	3	6	7	0	0	0	0
600	0	0	7	3	3	3	3	6	7	0	0	0	0
601	7	0	6	6	4	4	4	4	7	0	0	0	0
602	0	0	3	3	3	3	3	6	7	0	0	0	0
603	0	0	3	3	3	3	3	6	7	0	0	0	0
604	0	0	3	3	3	3	3	6	7	0	0	0	0
605	0	7	3	3	3	6	6	6	7	0	0	0	0
606	0	7	3	3	3	3	3	6	7	0	0	0	0
607	7	0	3	3	3	3	3	6	7	0	0	0	0
608	7	0	3	3	3	3	3	6	7	0	0	0	0
609	0	0	3	3	3	3	3	6	7	0	0	0	0
610	0	6	4	4	4	4	6	6	7	0	0	0	0
611	0	4	4	4	4	4	4	4	7	0	0	0	0
612	7	6	4	4	4	4	4	4	7	0	0	0	0
613	7	6	4	4	4	4	6	6	7	0	0	0	0
614	7	6	4	4	4	4	6	6	7	0	0	0	0
615	7	0	4	4	4	4	4	4	7	0	0	0	0
616	7	4	4	4	4	4	4	4	7	0	0	0	0
617	7	4	4	4	4	4	6	6	7	0	0	0	0
618	0	4	4	4	4	4	4	4	7	0	0	0	0
619	0	4	4	4	4	4	6	6	7	0	0	0	0
620	0	6	4	4	4	4	4	4	7	0	0	0	0
621	7	6	4	4	4	4	6	6	7	0	0	0	0
622	0	6	4	4	4	4	6	6	7	0	0	0	0
623	0	4	4	4	4	4	4	4	7	0	0	0	0
624	7	6	4	4	4	4	4	4	7	0	0	0	0
625	7	4	4	4	4	4	4	4	7	0	0	0	0
626	7	6	4	4	4	4	4	4	7	0	0	0	0
627	7	6	4	4	4	4	4	4	7	0	0	0	0
628	7	6	4	4	4	4	4	4	7	0	0	0	0
629	0	4	4	4	4	4	6	6	7	0	0	0	0
630	7	4	4	4	4	4	6	6	7	0	0	0	0
631	7	6	4	4	4	4	6	6	7	0	0	0	0
632	7	4	4	4	4	6	6	6	7	0	0	0	0
633	7	6	4	4	4	4	4	4	7	0	0	0	0
634	7	4	4	4	4	4	4	4	7	0	0	0	0
635	0	6	4	4	4	4	6	6	7	0	0	0	0
636	7	4	4	4	4	4	4	4	7	0	0	0	0
637	7	4	4	4	4	4	4	4	7	0	0	0	0
638	7	4	4	4	4	4	6	6	7	0	0	0	0
639	7	4	4	4	4	4	4	4	7	0	0	0	0
640	0	4	4	4	4	4	6	6	7	0	0	0	0
641	7	4	4	4	4	4	4	4	7	0	0	0	0
642	0	6	4	4	4	4	4	4	7	0	0	0	0
643	7	4	4	4	4	4	6	6	7	0	0	0	0
644	7	4	4	4	4	6	6	6	7	0	0	0	0
645	7	4	4	4	4	6	6	6	7	0	0	0	0
646	7	4	4	4	4	4	4	4	7	0	0	0	0
647	0	4	4	4	4	6	6	6	7	0	0	0	0
648	7	4	4	4	4	6	6	6	7	0	0	0	0
649	0	4	4	4	4	4	6	6	7	0	0	0	0
650	7	4	4	4	4	4	4	4	7	0	0	0	0
651	0	4	4	4	4	4	6	6	7	0	0	0	0
652	0	4	4	4	4	6	6	6	7	0	0	0	0
653	7	4	4	4	4	6	6	6	7	0	0	0	0
654	7	6	6	6	3	3	3	6	7	0	0	0	0
655	7	4	4	4	4	6	6	6	7	0	0	0	0
656	7	6	4	4	4	4	6	6	7	0	0	0	0
657	7	4	4	4	4	4	4	4	7	0	0	0	0
658	7	4	4	4	4	6	6	6	7	0	0	0	0
659	7	4	4	4	4	6	6	6	7	0	0	0	0
660	7	4	4	4	4	6	6	6	7	0	0	0	0
661	0	4	4	4	4	4	4	4	7	0	0	0	0
662	0	4	4	4	4	4	6	6	7	0	0	0	0
663	0	4	4	4	4	6	6	6	7	0	0	0	0
664	0	4	4	4	4	4	4	4	7	0	0	0	0
665	0	4	4	4	4	4	6	6	7	0	0	0	0
666	0	4	4	4	4	4	4	4	7	0	0	0	0
667	7	4	4	4	4	4	4	4	7	0	0	0	0
668	7	4	4	4	4	4	6	6	7	0	0	0	0
669	7	4	4	4	4	4	6	6	7	0	0	0	0
670	7	4	4	4	4	4	6	6	7	0	0	0	0
671	7	4	4	4	4	4	4	4	7	0	0	0	0
672	7	4	4	4	4	4	6	6	7	0	0	0	0
673	7	4	4	4	4	6	6	6	7	0	0	0	0
674	0	4	4	4	4	4	4	4	7	0	0	0	0
675	0	4	4	4	4	4	4	4	7	0	0	0	0
676	7	4	4	4	4	4	4	4	7	0	0	0	0
677	0	4	4	4	4	6	6	6	7	0	0	0	0
678	0	4	4	4	4	4	4	4	7	0	0	0	0
679	0	4	4	4	4	4	4	4	7	0	0	0	0
680	7	4	4	4	4	4	4	4	7	0	0	0	0
681	0	4	4	4	4	4	4	4	7	0	0	0	0
682	0	4	4	4	4	4	4	4	7	0	0	0	0
683	0	4	4	4	4	4	6	6	7	0	0	0	0
684	0	4	4	4	4	4	4	4	7	0	0	0	0
685	0	4	4	4	4	4	6	6	7	0	0	0	0
686	7	4	4	4	4	4	6	6	7	0	0	0	0
687	7	4	4	4	4	4	4	4	7	0	0	0	0
688	7	4	4	4	4	4	4	4	7	0	0	0	0
689	7	4	4	4	4	4	4	4	7	0	0	0	0
690	0	0	4	4	4	4	4	4	7	0	0	0	0
691	0	4	4	4	4	4	4	4	7	0	0	0	0
692	6	4	4	4	4	4	4	6	7	0	0	0	0
693	0	4	4	4	4	4	4	4	7	0	0	0	0
694	7	4	4	4	4	4	4	4	7	0	0	0	0
695	0	7	7	6	6	6	6	6	7	0	0	0	0
696	7	7	7	6	6	6	6	6	7	0	0	0	0
697	7	6	6	4	4	4	4	4	7	0	0	0	0
698	7	6	6	6	6	6	6	6	7	0	0	0	0
699	0	7	7	6	6	6	6	6	7	0	0	0	0
700	7	7	7	4	4	4	4	4	7	0	0	0	0
701	6	7	7	4	4	4	4	4	7	0	0	0	0
702	0	0	4	4	4	4	6	6	7	0	0	0	0
703	0	0	4	4	4	4	4	4	7	0	0	0	0
704	0	0	4	4	4	4	4	4	7	0	0	0	0
705	0	0	4	4	4	4	4	4	7	0	0	0	0
706	0	0	4	4	4	4	6	6	7	0	0	0	0
707	0	0	4	4	4	4	6	6	7	0	0	0	0
708	0	0	4	4	4	4	4	4	7	0	0	0	0
709	0	0	4	4	4	4	4	4	7	0	0	0	0
710	0	4	4	4	4	4	4	4	7	0	0	0	0
711	7	0	4	4	4	4	4	4	7	0	0	0	0
712	0	0	4	4	4	4	4	4	7	0	0	0	0
713	0	7	7	4	4	4	4	4	7	0	0	0	0
714	0	0	4	4	4	4	4	4	7	0	0	0	0
715	0	0	4	4	4	4	6	6	7	0	0	0	0
716	0	0	4	4	4	4	4	4	7	0	0	0	0
717	0	0	4	4	4	4	6	6	7	0	0	0	0
718	0	0	4	4	4	4	6	6	7	0	0	0	0
719	0	0	4	4	4	4	6	6	7	0	0	0	0
720	0	0	4	4	4	4	6	6	7	0	0	0	0
721	0	0	4	4	4	4	4	4	7	0	0	0	0
722	0	7	7	3	3	3	3	6	7	0	0	0	0
723	7	7	7	4	4	4	4	4	7	0	0	0	0
724	0	7	7	3	3	3	3	6	7	0	0	0	0
725	0	7	7	4	4	4	4	4	7	0	0	0	0
726	0	7	7	6	4	4	4	4	7	0	0	0	0
727	0	7	7	4	4	4	4	7	7	0	0	0	0
728	0	7	7	4	4	4	4	4	7	0	0	0	0
729	0	7	7	4	4	4	4	6	7	0	0	0	0
730	0	7	7	4	4	4	4	4	7	0	0	0	0
731	0	7	7	4	4	4	4	4	7	0	0	0	0
732	0	7	7	4	4	4	4	4	7	0	0	0	0
733	0	7	7	4	4	4	4	4	7	0	0	0	0
734	0	7	7	4	4	4	4	4	7	0	0	0	0
735	0	7	7	6	6	6	6	6	7	0	0	0	0
736	7	7	7	4	4	4	4	4	7	0	0	0	0
737	0	7	7	4	4	4	4	4	7	0	0	0	0
738	0	7	7	4	4	4	4	4	7	0	0	0	0
739	0	7	7	4	4	4	4	4	7	0	0	0	0
740	0	7	7	6	6	6	6	6	7	0	0	0	0
741	0	7	7	4	4	4	4	4	7	0	0	0	0
742	0	7	7	4	4	4	4	4	7	0	0	0	0
743	0	7	7	4	4	4	4	4	7	0	0	0	0
744	0	7	7	4	4	4	4	4	7	0	0	0	0
745	0	7	7	6	6	6	6	6	7	0	0	0	0
746	0	7	7	4	4	4	4	4	7	0	0	0	0
747	0	7	7	6	6	6	6	6	7	0	0	0	0
748	0	7	7	4	4	4	4	4	7	0	0	0	0
749	0	7	7	4	4	4	4	4	7	0	0	0	0
750	0	7	7	6	6	6	6	6	7	0	0	0	0
751	0	7	7	3	3	3	3	6	7	0	0	0	0
752	0	7	7	4	4	4	4	4	7	0	0	0	0
753	7	7	7	3	3	3	3	6	7	0	0	0	0
754	0	7	7	6	4	4	4	4	7	0	0	0	0
755	0	7	7	4	4	4	4	4	7	0	0	0	0
756	0	7	7	4	4	4	4	4	7	0	0	0	0
757	0	7	7	4	4	4	4	4	7	0	0	0	0
758	0	7	7	6	4	4	4	4	7	0	0	0	0
759	0	7	7	4	4	4	4	4	7	0	0	0	0
760	0	7	7	4	4	4	4	4	7	0	0	0	0
761	0	7	7	4	4	4	4	4	7	0	0	0	0
762	0	7	7	4	4	4	4	4	7	0	0	0	0
763	0	7	7	4	4	4	4	4	7	0	0	0	0
764	0	7	7	4	4	4	4	4	7	0	0	0	0
765	0	7	7	4	4	4	4	4	7	0	0	0	0
766	7	6	6	4	4	4	4	4	7	0	0	0	0
767	0	7	7	4	4	4	4	4	7	0	0	0	0
768	0	7	7	4	4	4	4	4	7	0	0	0	0
769	0	7	7	4	4	4	4	4	7	0	0	0	0
770	6	6	6	4	4	4	4	4	7	0	0	0	0
771	0	7	7	6	6	6	6	6	7	0	0	0	0
772	0	7	7	4	4	4	4	4	7	0	0	0	0
773	0	7	7	4	4	4	4	4	7	0	0	0	0
774	0	6	6	6	6	6	6	6	7	0	0	0	0
775	0	7	7	6	6	6	6	6	7	0	0	0	0
776	0	7	7	4	4	4	4	4	7	0	0	0	0
777	0	7	7	4	4	4	4	4	7	0	0	0	0
778	0	6	6	4	4	4	4	4	7	0	0	0	0
779	0	6	6	4	4	4	4	4	7	0	0	0	0
780	0	6	6	6	6	6	6	6	7	0	0	0	0
781	0	6	6	4	4	4	4	4	7	0	0	0	0
782	0	6	6	4	4	4	4	4	7	0	0	0	0
783	0	6	6	4	4	4	4	4	7	0	0	0	0
784	0	0	7	4	4	4	4	4	7	0	0	0	0
785	0	7	7	6	6	6	6	6	7	0	0	0	0
786	0	0	7	6	6	6	6	6	7	0	0	0	0
787	0	7	7	4	4	4	4	4	7	0	0	0	0
788	0	7	7	4	4	4	4	4	7	0	0	0	0
789	0	7	7	4	4	4	4	4	7	0	0	0	0
790	0	7	7	4	4	4	4	4	7	0	0	0	0
791	0	7	7	6	6	6	6	6	7	0	0	0	0
792	0	6	6	4	4	4	4	4	7	0	0	0	0
793	7	4	4	4	4	4	6	6	7	0	0	0	0
794	0	4	4	4	4	4	4	4	7	0	0	0	0
795	7	4	4	4	4	4	4	4	7	0	0	0	0
796	0	4	4	4	4	4	6	6	7	0	0	0	0
797	7	4	4	4	4	4	4	4	7	0	0	0	0
798	0	4	4	4	4	4	4	4	7	0	0	0	0
799	7	4	4	4	4	4	4	4	7	0	0	0	0
800	7	4	4	4	4	4	4	4	7	0	0	0	0
801	7	4	4	4	4	4	4	4	7	0	0	0	0
802	7	4	4	4	4	4	4	4	7	0	0	0	0
803	7	4	4	4	4	4	4	4	7	0	0	0	0
804	0	4	4	4	4	4	4	4	7	0	0	0	0
805	7	4	4	4	4	4	4	4	7	0	0	0	0
806	0	4	4	4	4	4	4	4	7	0	0	0	0
807	0	4	4	4	4	4	6	6	7	0	0	0	0
808	0	4	4	4	4	4	6	6	7	0	0	0	0
809	0	4	4	4	4	4	6	6	7	0	0	0	0
810	0	4	4	4	4	4	4	4	7	0	0	0	0
811	6	4	4	4	4	4	4	4	7	0	0	0	0
812	7	4	4	4	4	4	4	4	7	0	0	0	0
813	6	4	4	4	4	4	6	6	7	0	0	0	0
814	0	4	4	4	4	4	6	6	7	0	0	0	0
815	0	4	4	4	4	4	4	4	7	0	0	0	0
816	0	4	4	4	4	4	4	4	7	0	0	0	0
817	0	4	4	4	4	4	6	6	7	0	0	0	0
818	0	4	4	4	4	4	4	4	7	0	0	0	0
819	7	4	4	4	4	4	4	4	7	0	0	0	0
820	7	4	4	4	4	4	4	4	7	0	0	0	0
821	7	4	4	4	4	4	4	4	7	0	0	0	0
822	0	4	4	4	4	4	4	4	7	0	0	0	0
823	0	4	4	4	4	4	6	6	7	0	0	0	0
824	0	4	4	4	4	4	4	4	7	0	0	0	0
825	0	4	4	4	4	4	4	4	7	0	0	0	0
826	7	4	4	4	4	4	6	6	7	0	0	0	0
827	0	4	4	4	4	4	4	4	7	0	0	0	0
828	0	4	4	4	4	4	4	4	7	0	0	0	0
829	7	4	4	4	4	4	4	4	7	0	0	0	0
830	7	4	4	4	4	4	6	6	7	0	0	0	0
831	7	4	4	4	4	4	6	6	7	0	0	0	0
832	7	4	4	4	4	4	6	6	7	0	0	0	0
833	7	4	4	4	4	4	6	6	7	0	0	0	0
834	7	4	4	4	4	4	4	4	7	0	0	0	0
835	7	4	4	4	4	4	4	4	7	0	0	0	0
836	7	4	4	4	4	4	6	6	7	0	0	0	0
837	7	4	4	4	4	4	4	4	7	0	0	0	0
838	7	4	4	4	4	4	4	4	7	0	0	0	0
839	7	4	4	4	4	4	4	4	7	0	0	0	0
840	7	4	4	4	4	4	4	4	7	0	0	0	0
841	7	4	4	4	4	4	4	4	7	0	0	0	0
842	7	4	4	4	4	4	4	4	7	0	0	0	0
843	0	4	4	4	4	4	4	4	7	0	0	0	0
844	7	4	4	4	4	4	6	6	7	0	0	0	0
845	7	4	4	4	4	4	6	6	7	0	0	0	0
846	7	4	4	4	4	4	4	4	7	0	0	0	0
847	7	4	4	4	4	4	4	4	7	0	0	0	0
848	0	4	4	4	4	4	4	4	7	0	0	0	0
849	7	4	4	4	4	4	4	4	7	0	0	0	0
850	0	4	4	4	4	4	6	6	7	0	0	0	0
851	6	4	4	4	4	4	6	6	7	0	0	0	0
852	7	4	4	4	4	4	6	6	7	0	0	0	0
853	7	4	4	4	4	4	6	6	7	0	0	0	0
854	0	4	4	4	4	4	4	4	7	0	0	0	0
855	7	4	4	4	4	4	4	4	7	0	0	0	0
856	0	4	4	4	4	4	4	4	7	0	0	0	0
857	7	4	4	4	4	4	4	4	7	0	0	0	0
858	0	4	4	4	4	4	6	6	7	0	0	0	0
859	7	4	4	4	4	4	6	6	7	0	0	0	0
860	7	4	4	4	4	4	4	4	7	0	0	0	0
861	7	4	4	4	4	4	4	4	7	0	0	0	0
862	7	4	4	4	4	4	4	4	7	0	0	0	0
863	7	4	4	4	4	4	4	4	7	0	0	0	0
864	0	4	4	4	4	4	4	4	7	0	0	0	0
865	7	4	4	4	4	4	6	6	7	0	0	0	0
866	7	4	4	4	4	4	4	4	7	0	0	0	0
867	7	4	4	4	4	4	4	4	7	0	0	0	0
868	7	4	4	4	4	4	4	4	7	0	0	0	0
869	7	4	4	4	4	4	6	6	7	0	0	0	0
870	7	4	4	4	4	4	4	4	7	0	0	0	0
871	7	4	4	4	4	4	4	4	7	0	0	0	0
872	7	4	4	4	4	4	6	6	7	0	0	0	0
873	0	4	4	4	4	4	4	4	7	0	0	0	0
874	0	4	4	4	4	4	4	4	7	0	0	0	0
875	0	4	4	4	4	4	4	4	7	0	0	0	0
876	0	4	4	4	4	4	4	4	7	0	0	0	0
877	0	7	4	4	4	4	4	4	7	0	0	0	0
878	0	0	4	4	4	4	6	6	7	0	0	0	0
879	0	0	4	4	4	4	6	6	7	0	0	0	0
880	0	7	4	4	4	4	4	4	7	0	0	0	0
881	0	0	4	4	4	4	4	4	7	0	0	0	0
882	0	0	4	4	4	4	4	4	7	0	0	0	0
883	0	7	4	4	4	4	6	6	7	0	0	0	0
884	0	0	4	4	4	4	4	4	7	0	0	0	0
885	0	7	4	4	4	4	4	4	7	0	0	0	0
886	0	4	4	4	4	4	6	6	7	0	0	0	0
887	0	0	4	4	4	4	6	6	7	0	0	0	0
888	0	0	4	4	4	4	4	4	7	0	0	0	0
889	0	0	4	4	4	4	4	4	7	0	0	0	0
890	0	0	4	4	4	4	4	4	7	0	0	0	0
891	0	0	4	4	4	4	4	4	7	0	0	0	0
892	7	4	4	4	4	4	4	4	7	0	0	0	0
893	7	4	4	4	4	4	4	4	7	0	0	0	0
894	7	4	4	4	4	4	4	4	7	0	0	0	0
895	0	0	4	4	4	4	4	4	7	0	0	0	0
896	0	0	4	4	4	4	4	4	7	0	0	0	0
897	0	0	4	4	4	4	4	4	7	0	0	0	0
898	0	0	4	4	4	4	4	4	7	0	0	0	0
899	0	7	4	4	4	4	4	4	7	0	0	0	0
900	0	0	4	4	4	4	4	4	7	0	0	0	0
901	0	0	4	4	4	4	4	4	7	0	0	0	0
902	0	0	4	4	4	4	4	4	7	0	0	0	0
903	0	0	4	4	4	4	4	4	7	0	0	0	0
904	0	0	4	4	4	4	4	4	7	0	0	0	0
905	0	0	4	4	4	4	6	6	7	0	0	0	0
906	0	7	4	4	4	4	6	6	7	0	0	0	0
907	0	0	4	4	4	4	4	4	7	0	0	0	0
908	0	0	6	6	4	4	4	4	7	0	0	0	0
909	0	0	4	4	4	4	4	4	7	0	0	0	0
910	0	0	4	4	4	4	4	4	7	0	0	0	0
911	7	0	6	6	4	4	4	4	7	0	0	0	0
912	7	0	4	4	4	4	6	6	7	0	0	0	0
913	7	0	4	4	4	4	4	4	7	0	0	0	0
914	7	0	4	4	4	4	4	4	7	0	0	0	0
915	0	0	4	4	4	4	4	4	7	0	0	0	0
916	0	7	4	4	4	4	6	6	7	0	0	0	0
917	0	0	4	4	4	4	4	4	7	0	0	0	0
918	7	0	4	4	4	4	4	4	7	0	0	0	0
919	0	0	4	4	4	4	4	4	7	0	0	0	0
920	0	0	4	4	4	4	6	6	7	0	0	0	0
921	0	0	4	4	4	4	4	4	7	0	0	0	0
922	0	0	4	4	4	4	4	4	7	0	0	0	0
923	0	7	4	4	4	4	4	4	7	0	0	0	0
924	0	7	4	4	4	4	4	4	7	0	0	0	0
925	0	0	4	4	4	4	4	4	7	0	0	0	0
926	0	7	4	4	4	4	6	6	7	0	0	0	0
927	0	7	4	4	4	4	4	4	7	0	0	0	0
928	0	7	4	4	4	4	4	4	7	0	0	0	0
929	0	7	4	4	4	4	4	4	7	0	0	0	0
930	0	7	4	4	4	4	6	6	7	0	0	0	0
931	0	0	4	4	4	4	4	4	7	0	0	0	0
932	0	7	4	4	4	4	4	4	7	0	0	0	0
933	0	0	4	4	4	4	4	4	7	0	0	0	0
934	0	0	4	4	4	4	4	4	7	0	0	0	0
935	0	7	4	4	4	4	4	4	7	0	0	0	0
936	0	7	4	4	4	4	6	6	7	0	0	0	0
937	0	7	4	4	4	4	6	6	7	0	0	0	0
938	0	7	7	7	7	6	6	6	7	0	0	0	0
939	0	7	4	4	4	4	6	6	7	0	0	0	0
940	0	7	4	4	4	4	6	6	7	0	0	0	0
941	0	7	4	4	4	4	6	6	7	0	0	0	0
942	0	4	4	4	4	4	4	4	7	0	0	0	0
943	0	4	4	4	4	4	4	4	7	0	0	0	0
944	7	4	4	4	4	4	4	4	7	0	0	0	0
945	0	7	6	6	4	4	4	4	7	0	0	0	0
946	0	0	4	4	4	4	4	4	7	0	0	0	0
947	0	0	4	4	4	4	4	4	7	0	0	0	0
948	0	7	4	4	4	4	6	6	7	0	0	0	0
949	0	0	4	4	4	4	4	4	7	0	0	0	0
950	0	0	4	4	4	4	4	4	7	0	0	0	0
951	0	0	4	4	4	4	4	4	7	0	0	0	0
952	0	0	6	6	4	4	4	4	7	0	0	0	0
953	0	0	4	4	4	4	4	4	7	0	0	0	0
954	0	0	4	4	4	4	4	4	7	0	0	0	0
955	0	7	4	4	4	4	4	4	7	0	0	0	0
956	0	0	4	4	4	4	4	4	7	0	0	0	0
957	0	7	4	4	4	4	6	6	7	0	0	0	0
958	0	0	4	4	4	4	6	6	7	0	0	0	0
959	0	7	4	4	4	4	6	6	7	0	0	0	0
960	0	7	4	4	4	4	4	4	7	0	0	0	0
961	0	7	4	4	4	4	6	6	7	0	0	0	0
962	0	4	4	4	4	4	4	4	7	0	0	0	0
963	0	4	4	4	4	4	4	4	7	0	0	0	0
964	0	4	4	4	4	4	4	4	7	0	0	0	0
965	0	4	4	4	4	4	6	6	7	0	0	0	0
966	0	4	4	4	4	4	4	4	7	0	0	0	0
967	0	4	4	4	4	4	6	6	7	0	0	0	0
968	0	4	4	4	4	4	6	6	7	0	0	0	0
969	0	4	4	4	4	4	6	6	7	0	0	0	0
970	7	4	4	4	4	4	4	4	7	0	0	0	0
971	7	4	4	4	4	4	4	4	7	0	0	0	0
972	0	4	4	4	4	4	4	4	7	0	0	0	0
973	0	4	4	4	4	4	4	4	7	0	0	0	0
974	7	4	4	4	4	4	4	4	7	0	0	0	0
975	0	4	4	4	4	4	4	4	7	0	0	0	0
976	0	4	4	4	4	4	4	4	7	0	0	0	0
977	7	4	4	4	4	4	4	4	7	0	0	0	0
978	0	4	4	4	4	4	4	4	7	0	0	0	0
979	7	6	4	4	4	4	6	6	7	0	0	0	0
980	7	4	4	4	4	4	4	4	7	0	0	0	0
981	7	4	4	4	4	4	4	4	7	0	0	0	0
982	7	4	4	4	4	4	4	4	7	0	0	0	0
983	7	4	4	4	4	4	6	6	7	0	0	0	0
984	7	4	4	4	4	4	4	4	7	0	0	0	0
985	7	4	4	4	4	4	6	6	7	0	0	0	0
986	0	4	4	4	4	4	4	4	7	0	0	0	0
987	7	4	4	4	4	4	6	6	7	0	0	0	0
988	0	4	4	4	4	4	6	6	7	0	0	0	0
989	7	4	4	4	4	4	4	4	7	0	0	0	0
990	7	4	4	4	4	4	4	4	7	0	0	0	0
991	7	4	4	4	4	4	4	4	7	0	0	0	0
992	0	0	4	4	4	4	6	6	7	0	0	0	0
993	0	0	4	4	4	4	6	6	7	0	0	0	0
994	0	0	4	4	4	4	4	4	7	0	0	0	0
995	0	0	4	4	4	4	4	4	7	0	0	0	0
996	7	0	4	4	4	4	4	4	7	0	0	0	0
997	0	0	4	4	4	4	4	4	7	0	0	0	0
998	0	0	4	4	4	4	6	6	7	0	0	0	0
999	0	0	4	4	4	4	6	6	7	0	0	0	0
