# Supplementary material for: Structure of the stress-related LHCSR1 complex determined by an integrated computational strategy
Source: Commun Biol. 2022 Feb 17;5:145. doi: 10.1038/s42003-022-03083-8 (PMC8854571; doi:10.1038/s42003-022-03083-8)
Supplement: Supplementary file 10 — Supplementary Data 7 [file 42003_2022_3083_MOESM10_ESM.zip › MD5_sstype_E.csv]

Time (ns)	Ser 120	Leu 121	Phe 122	Tyr 123	Asn 124	Phe 125	Asp 126	Gly 127	Gln 128	Ile 129	Ser 130	Gly 131	Pro 132	Ala 133	Ile 134	Tyr 135	Hie 136	Phe 137	Gln 138	Gln 139	Val 140
0	0	6	6	6	6	6	0	6	6	0	0	0	0	0	1	1	6	6	1	1	0
1	0	6	6	6	6	6	0	6	6	0	0	7	0	0	1	1	6	6	1	1	0
2	0	6	6	6	6	6	7	6	6	0	0	7	0	0	1	1	6	6	1	1	0
3	0	3	3	3	3	6	0	6	6	0	0	7	0	0	2	7	7	7	7	2	0
4	0	3	3	3	3	6	0	7	7	0	0	7	0	0	1	1	6	6	1	1	0
5	0	3	3	3	3	6	0	6	6	0	0	7	0	0	1	1	6	6	1	1	0
6	0	3	3	3	3	6	0	6	6	0	0	7	0	0	1	1	6	6	1	1	0
7	0	3	3	3	3	3	0	7	7	0	0	0	0	0	1	1	6	6	1	1	0
8	0	6	6	6	6	6	0	6	6	0	0	0	0	7	1	1	6	6	1	1	0
9	0	6	6	6	6	6	0	6	6	0	0	7	7	0	1	1	6	6	1	1	0
10	0	3	3	3	3	6	0	6	6	7	0	7	7	1	1	1	6	6	1	1	1
11	0	6	6	6	6	6	0	6	6	0	0	7	7	1	1	1	6	6	1	1	1
12	0	6	6	6	6	6	0	6	6	0	0	7	7	0	1	1	6	6	1	1	0
13	0	6	6	6	6	6	0	6	6	7	0	7	0	0	1	1	6	6	1	1	0
14	0	6	6	6	6	6	0	6	6	0	0	7	0	0	1	1	6	6	1	1	0
15	0	6	6	3	3	3	0	6	6	0	0	7	0	0	1	1	6	6	1	1	0
16	0	6	6	6	6	7	0	6	6	0	0	7	0	0	1	1	6	6	1	1	0
17	0	3	3	3	3	6	0	6	6	0	0	7	0	0	1	1	6	6	1	1	0
18	0	6	6	6	6	6	0	6	6	0	0	7	0	0	1	1	6	6	1	1	0
19	0	6	6	3	3	3	0	6	6	0	0	7	0	0	1	1	6	6	1	1	0
20	0	6	6	6	6	6	0	6	6	0	0	7	0	0	1	1	6	6	1	1	0
21	0	6	6	6	6	6	0	6	6	0	0	7	0	0	0	2	6	6	2	0	0
22	0	3	3	3	3	6	0	6	6	0	0	7	0	0	1	1	6	6	1	1	0
23	0	6	6	6	6	6	0	6	6	0	0	0	0	0	1	1	6	6	1	1	0
24	0	6	6	6	6	6	7	6	6	0	0	0	0	0	1	1	6	6	1	1	0
25	0	6	6	6	6	6	0	6	6	0	0	7	0	0	1	1	6	6	1	1	0
26	0	6	6	6	6	6	0	7	7	0	0	7	0	7	1	1	6	6	1	1	0
27	0	3	3	3	3	6	0	6	6	0	0	7	0	0	1	1	6	6	1	1	0
28	0	3	3	3	3	6	0	6	6	0	0	7	0	0	2	7	7	7	7	2	0
29	0	3	3	3	3	6	0	6	6	0	0	7	0	0	2	7	7	7	7	2	0
30	0	3	3	3	3	6	0	6	6	0	0	7	0	0	1	1	6	6	1	1	0
31	0	6	6	6	6	6	0	6	6	0	0	7	7	1	1	1	6	6	1	1	1
32	0	6	6	6	6	6	0	6	6	0	0	0	0	0	1	1	6	6	1	1	0
33	0	6	6	6	6	6	0	6	6	0	0	0	0	0	1	1	6	6	1	1	0
34	0	6	6	6	6	6	0	6	6	0	0	7	0	0	1	1	6	6	1	1	0
35	0	6	6	6	6	6	0	7	7	0	0	7	0	0	1	1	6	6	1	1	0
36	0	6	6	6	6	6	0	6	6	0	0	7	0	0	1	1	6	6	1	1	0
37	0	6	6	6	6	6	0	6	6	0	0	7	0	0	1	1	6	6	1	1	0
38	0	6	6	6	6	6	0	6	6	0	0	0	0	0	1	1	6	6	1	1	0
39	0	6	6	6	6	6	0	6	6	0	0	7	0	0	1	1	6	6	1	1	0
40	0	6	6	6	6	6	7	6	6	0	0	0	0	0	1	1	6	6	1	1	0
41	0	6	6	6	6	6	0	6	6	0	0	0	0	0	1	1	6	6	1	1	0
42	0	3	3	3	3	6	0	6	6	0	0	7	0	0	1	1	6	6	1	1	0
43	0	3	3	3	3	6	0	6	6	7	0	0	0	7	1	1	6	6	1	1	0
44	0	6	6	6	6	6	7	7	7	0	0	7	0	0	1	1	6	6	1	1	0
45	0	6	6	6	6	6	0	6	6	0	0	0	0	0	1	1	6	6	1	1	0
46	0	6	6	6	6	6	0	6	6	0	0	0	0	0	1	1	6	6	1	1	0
47	0	3	3	3	3	6	0	6	6	0	0	0	0	0	1	1	6	6	1	1	0
48	0	3	3	3	3	6	0	6	6	7	0	0	0	0	1	1	6	6	1	1	0
49	0	6	6	6	6	6	0	6	6	0	0	7	0	0	1	1	6	6	1	1	0
50	0	6	6	6	6	6	0	6	6	0	0	0	0	0	1	1	6	6	1	1	0
51	0	3	3	3	3	6	0	6	6	0	0	7	0	0	1	1	6	6	1	1	0
52	0	6	6	6	6	6	0	6	6	7	0	7	0	0	1	1	6	6	1	1	0
53	0	6	6	6	6	6	0	6	6	0	0	0	0	0	1	1	6	6	1	1	0
54	0	6	6	6	6	6	0	6	6	0	0	0	0	0	1	1	6	6	1	1	0
55	0	6	6	6	6	6	0	7	7	0	0	0	0	0	1	1	6	6	1	1	0
56	0	6	6	6	6	6	0	6	6	0	0	0	0	0	1	1	6	6	1	1	0
57	0	6	6	6	6	6	0	6	6	0	0	7	0	0	1	1	6	6	1	1	0
58	0	6	6	6	6	6	0	6	6	0	0	0	0	0	1	1	6	6	1	1	0
59	0	6	6	6	6	6	0	6	6	0	0	7	0	0	1	1	6	6	1	1	0
60	0	6	6	6	6	6	0	6	6	0	0	7	0	0	1	1	6	6	1	1	0
61	0	6	6	6	6	6	0	6	6	0	0	7	0	0	1	1	6	6	1	1	0
62	0	6	6	3	3	3	0	6	6	0	0	7	7	0	1	1	6	6	1	1	0
63	0	6	6	6	6	6	0	6	6	0	0	7	0	1	1	1	6	6	1	1	1
64	0	6	6	6	6	6	0	6	6	0	0	7	7	1	1	1	6	6	1	1	1
65	0	6	6	6	6	6	0	6	6	0	0	7	7	1	1	1	6	6	1	1	1
66	0	6	6	6	6	6	0	6	6	0	0	7	7	0	1	1	6	6	1	1	0
67	0	6	6	6	6	6	0	6	6	0	0	7	0	0	0	2	6	6	2	0	0
68	0	6	6	6	6	6	0	6	6	0	0	0	0	0	1	1	6	6	1	1	0
69	0	6	6	6	6	6	0	6	6	0	0	0	0	0	0	2	6	6	2	0	0
70	0	6	6	6	6	6	0	6	6	0	0	7	0	0	1	1	6	6	1	1	0
71	0	6	6	6	6	6	0	6	6	0	0	7	0	0	1	1	6	6	1	1	0
72	0	3	3	3	3	7	0	7	7	0	0	0	0	0	2	7	7	7	7	2	0
73	0	6	6	3	3	3	0	6	6	0	0	7	0	0	1	1	6	6	1	1	0
74	0	7	3	3	3	6	0	6	6	0	0	7	0	0	1	1	6	6	1	1	0
75	0	6	6	6	6	6	0	6	6	0	0	7	0	0	1	1	6	6	1	1	0
76	0	6	6	6	6	6	0	6	6	0	0	7	0	0	1	1	6	6	1	1	0
77	0	3	3	3	3	6	0	6	6	0	0	0	0	0	1	1	6	6	1	1	0
78	0	6	6	6	6	6	0	6	6	0	0	0	0	0	1	1	6	6	1	1	0
79	0	7	3	3	3	6	0	6	6	0	0	7	0	0	1	1	6	6	1	1	0
80	0	6	6	6	6	6	0	6	6	0	0	7	0	0	1	1	6	6	1	1	0
81	0	6	6	6	6	6	0	6	6	0	0	7	0	0	1	1	6	6	1	1	0
82	0	6	6	6	6	6	0	6	6	0	0	7	0	0	1	1	6	6	1	1	0
83	0	6	6	3	3	3	0	6	6	0	0	0	0	7	1	1	6	6	1	1	0
84	0	6	6	6	6	6	0	6	6	0	0	7	0	0	1	1	6	6	1	1	0
85	0	6	6	6	6	6	0	6	6	0	0	7	0	0	1	1	6	6	1	1	0
86	0	6	6	6	6	6	0	6	6	0	0	7	0	0	1	1	6	6	1	1	0
87	0	6	6	6	6	6	0	6	6	0	0	7	0	0	0	2	6	6	2	0	0
88	0	6	6	6	6	6	0	6	6	0	0	0	0	0	1	1	6	6	1	1	0
89	0	3	3	3	3	6	0	6	6	0	0	0	0	0	1	1	6	6	1	1	0
90	0	6	6	6	6	6	0	6	6	0	0	0	0	0	1	1	6	6	1	1	0
91	0	6	6	6	6	6	0	6	6	0	0	7	0	0	1	1	6	6	1	1	0
92	0	6	6	6	6	6	0	6	6	0	0	7	0	0	1	1	6	6	1	1	0
93	0	6	6	6	6	6	0	6	6	0	0	7	0	0	1	1	6	6	1	1	0
94	0	6	6	6	6	6	0	6	6	0	0	7	0	0	1	1	6	6	1	1	0
95	0	6	6	6	6	6	0	6	6	0	0	0	0	7	1	1	6	6	1	1	0
96	0	3	3	3	3	6	7	6	6	0	0	7	0	0	1	1	6	6	1	1	0
97	0	6	6	6	6	6	0	6	6	0	0	7	0	0	1	1	6	6	1	1	0
98	0	3	3	3	3	6	0	6	6	0	0	7	0	0	1	1	6	6	1	1	0
99	0	6	6	6	6	6	0	6	6	0	0	0	0	7	2	7	7	7	7	2	0
100	0	6	6	6	6	6	0	6	6	0	0	7	0	0	1	1	6	6	1	1	0
101	0	6	6	6	6	6	0	6	6	0	0	7	0	0	1	1	6	6	1	1	0
102	0	6	6	3	3	3	0	6	6	0	0	7	0	0	1	1	6	6	1	1	0
103	0	6	6	6	6	6	0	6	6	0	0	7	0	0	1	1	6	6	1	1	0
104	0	6	6	6	6	6	0	7	7	0	0	0	0	7	1	1	6	6	1	1	0
105	0	3	3	3	3	6	0	6	6	0	0	7	0	0	1	1	6	6	1	1	0
106	0	6	6	6	6	6	0	6	6	0	0	7	0	0	1	1	6	6	1	1	0
107	0	6	6	6	6	6	0	6	6	0	0	7	0	0	1	1	6	6	1	1	0
108	0	6	6	3	3	3	0	6	6	0	0	7	0	7	1	1	6	6	1	1	0
109	0	6	6	6	6	6	0	6	6	0	0	0	0	0	1	1	6	6	1	1	0
110	0	6	6	6	6	6	0	6	6	0	0	7	0	0	1	1	6	6	1	1	0
111	0	6	6	6	6	6	0	6	6	0	0	0	0	0	1	1	6	6	1	1	0
112	0	6	6	6	6	6	0	6	6	0	0	7	0	7	1	1	6	6	1	1	0
113	0	6	6	6	6	6	0	6	6	0	0	7	0	7	1	1	6	6	1	1	0
114	0	6	6	6	6	6	0	6	6	0	0	7	0	0	1	1	6	6	1	1	0
115	0	6	6	6	6	6	0	6	6	0	0	0	0	0	1	1	6	6	1	1	0
116	0	6	6	6	6	6	0	6	6	0	0	7	0	0	1	1	6	6	1	1	0
117	0	3	3	3	3	6	0	6	6	0	0	7	0	0	1	1	6	6	1	1	0
118	0	6	6	6	6	6	0	6	6	0	0	0	0	0	1	1	6	6	1	1	0
119	0	6	6	6	6	6	0	6	6	0	0	0	0	0	1	1	6	6	1	1	0
120	0	6	6	6	6	6	0	6	6	0	0	7	0	0	1	1	6	6	1	1	0
121	0	6	6	3	3	3	7	6	6	0	0	7	0	0	1	1	6	6	1	1	0
122	0	6	6	6	6	6	0	6	6	0	0	0	0	0	1	1	6	6	1	1	0
123	0	6	6	6	6	6	0	6	6	0	0	7	0	0	1	1	6	6	1	1	0
124	0	6	6	3	3	3	0	6	6	0	0	7	0	0	1	1	6	6	1	1	0
125	0	6	6	6	6	6	0	6	6	0	0	7	0	0	1	1	6	6	1	1	0
126	0	3	3	3	3	6	0	6	6	0	0	7	0	0	1	1	6	6	1	1	0
127	0	6	6	6	6	6	0	6	6	0	0	0	0	7	1	1	6	6	1	1	0
128	0	6	6	6	6	6	0	6	6	0	0	0	0	0	1	1	6	6	1	1	0
129	0	3	3	3	3	6	0	6	6	0	0	0	0	0	1	1	6	6	1	1	0
130	0	6	6	6	6	6	0	6	6	0	0	0	0	0	1	1	6	6	1	1	0
131	0	6	6	6	6	6	0	6	6	0	0	0	0	0	1	1	6	6	1	1	0
132	0	6	6	6	6	6	0	6	6	0	0	0	0	0	1	1	6	6	1	1	0
133	0	3	3	3	3	6	7	6	6	0	0	7	0	0	1	1	6	6	1	1	0
134	0	6	6	3	3	3	0	6	6	0	0	7	0	0	1	1	6	6	1	1	0
135	0	6	6	6	6	6	0	6	6	0	0	7	0	0	1	1	6	6	1	1	0
136	0	6	6	6	6	6	0	6	6	0	0	0	0	0	1	1	6	6	1	1	0
137	0	6	6	6	6	6	0	7	7	0	0	7	0	0	0	2	6	6	2	0	0
138	0	3	3	3	3	6	0	6	6	0	0	0	0	1	1	1	6	6	1	1	1
139	0	6	6	3	3	3	0	6	6	0	0	7	0	0	1	1	6	6	1	1	0
140	0	3	3	3	3	6	7	6	6	0	0	7	7	0	1	1	6	6	1	1	0
141	0	6	6	6	6	6	0	7	7	0	0	0	0	0	1	1	6	6	1	1	0
142	0	6	6	6	6	6	0	7	7	0	0	0	0	0	1	1	6	6	1	1	0
143	0	6	6	6	6	6	0	6	6	0	0	0	0	0	1	1	6	6	1	1	0
144	0	6	6	3	3	3	0	7	7	0	0	7	7	0	1	1	6	6	1	1	0
145	0	6	6	3	3	3	0	6	6	0	0	0	0	0	1	1	6	6	1	1	0
146	0	6	6	3	3	3	0	6	6	0	0	7	0	1	1	1	6	6	1	1	1
147	0	3	3	3	3	6	7	6	6	0	0	0	0	0	2	7	7	7	7	2	0
148	0	3	3	3	3	6	0	6	6	0	0	0	0	0	1	1	6	6	1	1	0
149	0	6	6	6	6	6	0	6	6	0	0	0	0	0	1	1	6	6	1	1	0
150	0	3	3	3	3	6	0	6	6	0	0	0	0	0	1	1	6	6	1	1	0
151	0	6	6	6	6	6	0	6	6	0	0	0	0	0	1	1	6	6	1	1	0
152	0	3	3	3	3	6	0	6	6	0	0	0	0	0	0	2	6	6	2	0	0
153	0	6	6	6	6	6	0	6	6	0	0	0	0	0	1	1	6	6	1	1	0
154	0	6	6	6	6	6	0	6	6	0	0	0	0	0	1	1	6	6	1	1	0
155	0	6	6	6	6	6	0	6	6	0	0	0	0	0	1	1	6	6	1	1	0
156	0	6	6	6	6	6	0	7	7	0	0	0	0	0	0	2	6	6	2	0	0
157	0	6	6	6	6	6	0	7	7	0	0	0	0	0	1	1	6	6	1	1	0
158	0	6	6	6	6	6	0	6	6	0	0	7	0	0	1	1	6	6	1	1	0
159	0	6	6	6	6	6	0	6	6	0	0	0	0	0	1	1	6	6	1	1	0
160	0	6	6	6	6	6	0	6	6	0	0	7	0	0	0	2	6	6	2	0	0
161	0	6	6	6	6	6	0	6	6	0	0	7	0	0	1	1	6	6	1	1	0
162	0	6	6	6	6	6	0	6	6	0	0	0	0	0	1	1	6	6	1	1	0
163	0	6	6	6	6	6	0	6	6	0	0	0	0	0	1	1	6	6	1	1	0
164	0	6	6	6	6	6	0	7	7	0	0	0	0	0	1	1	6	6	1	1	0
165	0	6	6	6	6	6	0	6	6	0	0	7	0	0	1	1	6	6	1	1	0
166	0	6	6	6	6	6	0	7	7	0	0	0	0	0	1	1	6	6	1	1	0
167	0	6	6	6	6	6	0	6	6	0	0	0	0	0	1	1	6	6	1	1	0
168	0	6	6	6	6	6	0	6	6	0	0	0	0	0	1	1	6	6	1	1	0
169	0	6	6	6	6	7	0	6	6	0	0	7	0	0	1	1	6	6	1	1	0
170	0	6	6	6	6	6	0	6	6	0	0	7	7	0	1	1	6	6	1	1	0
171	0	6	6	6	6	6	0	6	6	0	0	0	0	0	1	1	6	6	1	1	0
172	0	6	6	6	6	6	0	6	6	0	0	7	0	0	1	1	6	6	1	1	0
173	0	3	3	3	3	6	0	7	7	0	0	0	0	0	0	2	6	6	2	0	0
174	0	6	6	3	3	3	0	6	6	0	0	7	0	0	0	2	6	6	2	0	0
175	0	6	6	6	6	6	0	6	6	0	0	7	0	0	0	2	6	6	2	0	0
176	0	6	6	6	6	6	7	6	6	0	0	7	0	0	0	2	6	6	2	0	0
177	0	3	3	3	3	6	0	6	6	0	0	7	0	0	0	2	6	6	2	0	0
178	0	3	3	3	3	6	7	6	6	0	0	7	0	0	1	1	6	6	1	1	0
179	0	3	3	3	3	6	0	6	6	0	0	7	0	0	1	1	6	6	1	1	0
180	0	3	3	3	3	6	0	6	6	0	0	0	0	0	1	1	6	6	1	1	0
181	0	6	6	6	6	6	0	6	6	0	0	7	0	0	1	1	6	6	1	1	0
182	0	6	6	6	6	6	0	6	6	0	0	0	0	0	1	1	6	6	1	1	0
183	0	6	6	6	6	6	0	6	6	0	0	7	0	0	0	2	6	6	2	0	0
184	0	6	6	6	6	6	0	6	6	0	0	7	0	7	1	1	6	6	1	1	0
185	0	6	6	6	6	6	0	6	6	0	0	7	0	0	1	1	6	6	1	1	0
186	0	6	6	6	6	6	0	6	6	0	0	7	0	0	0	2	6	6	2	0	0
187	0	6	6	6	6	6	0	6	6	0	0	7	0	0	0	2	6	6	2	0	0
188	0	6	6	6	6	6	0	6	6	0	0	7	0	0	0	2	6	6	2	0	0
189	0	6	6	6	6	6	0	6	6	0	0	7	0	0	1	1	6	6	1	1	0
190	0	6	6	6	6	6	0	6	6	0	0	7	0	0	1	1	6	6	1	1	0
191	0	6	6	3	3	3	0	6	6	0	0	7	0	0	0	2	6	6	2	0	0
192	0	6	6	6	6	6	0	6	6	0	0	0	0	0	1	1	6	6	1	1	0
193	0	6	6	6	6	6	0	6	6	0	0	7	0	0	1	1	6	6	1	1	0
194	0	6	6	6	6	6	0	6	6	0	0	7	0	0	1	1	6	6	1	1	0
195	0	6	6	6	6	6	0	6	6	0	0	0	0	0	0	2	6	6	2	0	0
196	0	3	3	3	3	6	0	6	6	0	0	0	0	0	1	1	6	6	1	1	0
197	0	6	6	6	6	6	0	6	6	0	0	0	0	0	1	1	6	6	1	1	0
198	0	6	6	6	6	6	0	6	6	0	0	7	0	0	0	2	6	6	2	0	0
199	0	3	3	3	3	6	0	6	6	0	0	0	0	0	0	2	6	6	2	0	0
200	0	6	6	6	6	6	0	6	6	0	0	7	0	0	0	2	6	6	2	0	0
201	0	6	6	6	6	6	0	6	6	0	0	7	0	0	1	1	6	6	1	1	0
202	0	6	6	6	6	6	0	7	7	0	0	7	0	0	0	2	6	6	2	0	0
203	0	6	6	6	6	6	0	6	6	0	0	7	0	0	0	2	6	6	2	0	0
204	0	6	6	6	6	6	0	6	6	0	0	7	0	0	1	1	6	6	1	1	0
205	0	6	6	6	6	6	0	6	6	0	0	7	0	0	1	1	6	6	1	1	0
206	0	7	3	3	3	6	7	6	6	0	0	7	0	0	1	1	6	6	1	1	0
207	0	3	3	3	3	6	0	6	6	0	0	7	0	7	1	1	6	6	1	1	0
208	0	3	3	3	3	6	0	6	6	0	0	7	0	0	1	1	6	6	1	1	0
209	0	6	6	6	6	6	0	6	6	0	0	7	0	0	1	1	6	6	1	1	0
210	0	3	3	3	3	3	0	7	7	0	0	7	0	0	1	1	6	6	1	1	0
211	0	6	6	6	6	6	0	6	6	0	0	7	0	0	1	1	6	6	1	1	0
212	0	3	3	3	3	6	0	6	6	0	0	7	0	0	1	1	6	6	1	1	0
213	0	6	6	6	6	6	0	6	6	0	0	7	0	0	1	1	6	6	1	1	0
214	0	6	6	3	3	3	0	7	7	0	0	7	0	0	1	1	6	6	1	1	0
215	0	6	6	6	6	6	0	6	6	0	0	7	0	0	1	1	6	6	1	1	0
216	0	6	6	6	6	6	0	6	6	0	0	7	0	0	0	2	6	6	2	0	0
217	0	3	3	3	3	6	0	7	7	0	0	7	0	0	0	2	6	6	2	0	0
218	0	6	6	3	3	3	0	6	6	0	0	0	0	0	0	2	6	6	2	0	0
219	0	3	3	3	3	6	0	6	6	0	0	7	0	0	1	1	6	6	1	1	0
220	0	6	6	3	3	3	0	6	6	0	0	0	0	0	0	2	6	6	2	0	0
221	0	6	6	6	6	6	0	6	6	0	0	0	0	0	0	2	6	6	2	0	0
222	0	3	3	3	3	6	0	6	6	0	0	7	0	0	1	1	6	6	1	1	0
223	0	3	3	3	3	6	0	6	6	0	0	7	0	1	1	1	6	6	1	1	1
224	0	6	6	6	6	6	0	6	6	0	0	7	0	0	1	1	6	6	1	1	0
225	0	6	6	6	6	6	0	6	6	0	0	7	0	0	1	1	6	6	1	1	0
226	0	6	6	6	6	6	0	6	6	0	0	7	0	0	1	1	6	6	1	1	0
227	0	3	3	3	3	7	0	6	6	0	0	0	0	0	0	2	6	6	2	0	0
228	0	6	6	6	6	6	0	6	6	0	0	7	0	0	1	1	6	6	1	1	0
229	0	6	6	6	6	6	0	6	6	0	0	7	0	0	1	1	6	6	1	1	0
230	0	6	6	6	6	6	0	7	7	0	0	7	0	0	1	1	6	6	1	1	0
231	0	6	6	3	3	3	0	6	6	0	0	0	0	0	1	1	6	6	1	1	0
232	0	6	6	3	3	3	0	6	6	0	0	7	0	0	1	1	6	6	1	1	0
233	0	6	6	6	6	6	0	6	6	0	0	7	0	0	1	1	6	6	1	1	0
234	0	3	3	3	3	6	0	6	6	0	0	7	0	0	1	1	6	6	1	1	0
235	0	6	6	6	6	6	0	6	6	0	0	7	0	0	1	1	6	6	1	1	0
236	0	3	3	3	3	6	0	6	6	0	0	7	0	0	1	1	6	6	1	1	0
237	0	3	3	3	3	3	0	6	6	0	0	7	0	0	1	1	6	6	1	1	0
238	0	6	6	6	6	6	0	6	6	0	0	7	0	0	1	1	6	6	1	1	0
239	0	6	6	6	6	6	0	6	6	0	0	7	0	0	1	1	6	6	1	1	0
240	0	3	3	3	3	6	0	6	6	0	0	7	0	0	1	1	6	6	1	1	0
241	0	3	3	3	3	6	0	6	6	0	0	7	0	0	1	1	6	6	1	1	0
242	0	6	6	6	6	6	0	7	7	0	0	0	0	0	1	1	6	6	1	1	0
243	0	3	3	3	3	6	0	6	6	0	0	0	0	0	1	1	6	6	1	1	0
244	0	6	6	3	3	3	0	6	6	0	0	7	0	0	1	1	6	6	1	1	0
245	0	6	6	6	6	6	0	6	6	0	0	7	0	0	2	7	7	7	7	2	0
246	0	3	3	3	3	6	0	6	6	0	0	7	0	0	1	1	6	6	1	1	0
247	0	6	6	6	6	6	0	6	6	0	0	7	0	0	1	1	6	6	1	1	0
248	0	6	6	6	6	6	0	6	6	0	0	7	0	0	1	1	6	6	1	1	0
249	0	6	6	6	6	6	0	6	6	0	0	0	0	0	1	1	6	6	1	1	0
250	0	6	6	6	6	6	7	6	6	0	0	7	0	0	1	1	6	6	1	1	0
251	0	6	6	6	6	6	0	6	6	0	0	7	0	0	2	7	7	7	7	2	0
252	0	6	6	6	6	6	0	6	6	0	0	7	0	0	1	1	6	6	1	1	0
253	0	6	6	6	6	6	0	6	6	0	0	0	0	0	2	7	7	7	7	2	0
254	0	6	6	6	6	6	0	6	6	0	0	0	0	0	2	7	7	7	7	2	0
255	0	6	6	6	6	6	0	6	6	0	0	7	0	0	1	1	6	6	1	1	0
256	0	6	6	6	6	6	0	6	6	0	0	0	0	0	1	1	6	6	1	1	0
257	0	3	3	3	3	6	0	6	6	0	0	0	0	0	1	1	6	6	1	1	0
258	0	6	6	6	6	6	0	6	6	0	0	0	0	1	1	1	6	6	1	1	1
259	0	6	6	6	6	6	0	7	7	0	0	0	0	0	1	1	6	6	1	1	0
260	0	6	6	6	6	6	0	7	7	0	0	0	0	0	1	1	6	6	1	1	0
261	0	6	6	6	6	6	0	7	7	0	0	0	0	0	1	1	6	6	1	1	0
262	0	6	6	6	6	6	0	6	6	0	0	0	0	1	1	1	6	6	1	1	1
263	0	3	3	3	3	7	0	6	6	0	0	7	0	7	1	1	6	6	1	1	0
264	0	6	6	6	6	6	0	6	6	0	0	7	0	1	1	1	6	6	1	1	1
265	0	6	6	6	6	6	0	6	6	0	0	7	0	0	1	1	6	6	1	1	0
266	0	6	6	6	6	6	0	6	6	0	0	0	0	0	1	1	6	6	1	1	0
267	0	6	6	6	6	6	0	6	6	0	0	0	0	7	1	1	6	6	1	1	0
268	0	6	6	6	6	6	0	6	6	0	0	7	0	0	1	1	6	6	1	1	0
269	0	3	3	3	3	6	0	6	6	0	0	7	0	0	1	1	6	6	1	1	0
270	0	6	6	3	3	3	0	6	6	0	0	7	0	0	1	1	6	6	1	1	0
271	0	6	6	6	6	6	0	7	7	0	0	0	0	0	1	1	6	6	1	1	0
272	0	6	6	3	3	3	0	7	7	0	0	0	0	0	1	1	6	6	1	1	0
273	0	3	3	3	3	6	0	6	6	0	0	7	0	0	1	1	6	6	1	1	0
274	0	6	6	6	6	6	0	6	6	0	0	0	0	0	1	1	6	6	1	1	0
275	0	6	6	6	6	6	0	6	6	0	0	7	0	0	1	1	6	6	1	1	0
276	0	3	3	3	3	6	0	3	3	3	0	7	0	0	1	1	6	6	1	1	0
277	0	7	3	3	3	3	0	6	6	0	0	7	0	0	1	1	6	6	1	1	0
278	0	3	3	3	3	6	0	6	6	0	0	7	7	1	1	1	6	6	1	1	1
279	0	6	6	6	6	6	0	6	6	0	0	7	7	1	1	7	7	7	7	1	1
280	0	6	6	6	6	6	0	6	6	0	0	7	7	0	1	1	6	6	1	1	0
281	0	6	6	6	6	6	0	6	6	0	0	7	7	1	1	7	7	7	7	1	1
282	0	6	6	6	6	6	0	6	6	0	0	7	7	0	1	1	6	6	1	1	0
283	0	6	6	6	6	6	0	6	6	0	0	7	0	0	1	1	6	6	1	1	0
284	0	6	6	6	6	6	0	6	6	0	0	7	0	0	1	1	6	6	1	1	0
285	0	6	6	6	6	6	0	6	6	0	0	7	7	1	1	1	6	6	1	1	1
286	0	6	6	6	6	6	0	6	6	0	0	7	0	1	1	1	6	6	1	1	1
287	0	6	6	6	6	6	0	6	6	0	0	7	7	0	1	1	6	6	1	1	0
288	0	3	3	3	3	6	7	6	6	0	0	7	0	0	1	1	6	6	1	1	0
289	0	6	6	6	6	6	0	6	6	0	0	0	0	0	1	1	6	6	1	1	0
290	0	6	6	6	6	6	0	6	6	0	0	0	0	0	1	1	6	6	1	1	0
291	0	6	6	6	6	6	0	6	6	0	0	0	0	0	1	1	6	6	1	1	0
292	0	6	6	6	6	6	0	6	6	0	0	7	0	0	1	1	6	6	1	1	0
293	0	3	3	3	3	6	0	6	6	0	0	7	0	0	1	1	6	6	1	1	0
294	0	6	6	6	6	6	0	6	6	0	0	0	0	0	1	1	6	6	1	1	0
295	0	6	6	3	3	3	0	6	6	0	0	0	0	0	1	1	6	6	1	1	0
296	0	6	6	6	6	6	0	6	6	0	0	7	0	7	1	1	6	6	1	1	0
297	0	6	6	6	6	6	0	6	6	0	0	7	0	0	1	1	6	6	1	1	0
298	0	6	6	6	6	6	0	6	6	0	0	7	0	0	1	1	6	6	1	1	0
299	0	6	6	3	3	3	0	6	6	0	0	7	0	0	0	2	6	6	2	0	0
300	0	6	6	6	6	6	0	6	6	0	0	7	7	0	1	1	6	6	1	1	0
301	0	6	6	6	6	6	0	7	7	0	0	7	7	0	1	1	6	6	1	1	0
302	0	6	6	6	6	6	0	6	6	0	0	7	7	1	1	1	6	6	1	1	1
303	0	6	6	6	6	6	0	6	6	0	0	7	7	0	1	1	6	6	1	1	0
304	0	6	6	6	6	6	0	6	6	0	0	7	0	0	1	1	6	6	1	1	0
305	0	6	6	6	6	6	0	6	6	7	0	7	7	0	1	1	6	6	1	1	0
306	0	6	6	6	6	6	0	6	6	7	0	7	7	0	1	1	6	6	1	1	0
307	0	6	6	3	3	3	0	6	6	0	0	7	7	0	1	1	6	6	1	1	0
308	0	3	3	3	3	3	0	6	6	7	0	7	7	1	1	1	6	6	1	1	1
309	0	3	3	3	3	6	0	6	6	0	0	7	7	1	1	1	6	6	1	1	1
310	0	6	6	6	6	6	7	6	6	0	0	7	7	0	1	1	6	6	1	1	0
311	0	3	3	3	3	6	0	6	6	0	0	7	7	0	1	1	6	6	1	1	0
312	0	3	3	3	3	6	0	6	6	0	0	7	7	0	1	1	6	6	1	1	0
313	0	3	3	3	3	6	0	6	6	0	0	7	7	1	1	1	6	6	1	1	1
314	0	6	6	6	6	6	0	6	6	7	0	7	7	0	1	1	6	6	1	1	0
315	0	6	6	6	6	6	0	6	6	0	0	7	0	0	1	1	6	6	1	1	0
316	0	3	3	3	3	6	0	6	6	0	0	7	0	0	1	1	6	6	1	1	0
317	0	3	3	3	3	6	0	6	6	0	0	7	7	1	1	1	6	6	1	1	1
318	0	6	6	6	6	6	0	6	6	0	0	7	0	0	1	1	6	6	1	1	0
319	0	6	6	6	6	6	0	6	6	0	0	7	7	1	1	1	6	6	1	1	1
320	0	6	6	6	6	6	0	6	6	0	0	7	7	0	1	1	6	6	1	1	0
321	0	6	6	6	6	6	0	6	6	0	0	7	7	1	1	1	6	6	1	1	1
322	0	3	3	3	3	6	0	6	6	0	0	7	7	0	1	1	6	6	1	1	0
323	0	6	6	6	6	6	0	6	6	7	0	7	7	0	1	1	6	6	1	1	0
324	0	3	3	3	3	6	0	6	6	0	0	7	7	0	1	1	6	6	1	1	0
325	0	3	3	3	3	6	0	6	6	0	0	7	7	1	1	1	6	6	1	1	1
326	0	3	3	3	3	6	0	6	6	0	0	7	7	0	1	1	6	6	1	1	0
327	0	3	3	3	3	6	0	6	6	0	0	7	0	0	1	1	6	6	1	1	0
328	0	3	3	3	3	6	0	6	6	0	0	7	7	0	1	1	6	6	1	1	0
329	0	6	6	6	6	6	0	7	7	0	0	7	7	1	1	1	6	6	1	1	1
330	0	3	3	3	3	6	0	6	6	0	0	7	7	1	1	1	6	6	1	1	1
331	0	6	6	6	6	6	0	6	6	7	0	7	7	0	1	1	6	6	1	1	0
332	0	6	6	6	6	6	0	6	6	0	0	7	0	0	1	1	6	6	1	1	0
333	0	6	6	6	6	6	0	6	6	0	0	7	7	0	0	2	6	6	2	0	0
334	0	3	3	3	3	6	0	6	6	0	0	7	0	0	1	1	6	6	1	1	0
335	0	6	6	6	6	6	0	6	6	0	0	7	0	0	1	1	6	6	1	1	0
336	0	6	6	6	6	6	0	6	6	0	0	7	0	0	1	1	6	6	1	1	0
337	0	3	3	3	3	6	0	6	6	0	0	7	7	0	1	1	6	6	1	1	0
338	0	3	3	3	3	6	0	6	6	0	0	7	7	0	1	1	6	6	1	1	0
339	0	6	6	6	6	6	0	6	6	0	0	0	0	0	1	1	6	6	1	1	0
340	0	6	6	6	6	6	0	6	6	0	0	0	7	7	1	1	6	6	1	1	0
341	0	6	6	6	6	6	0	6	6	0	0	0	0	0	1	1	6	6	1	1	0
342	0	6	6	6	6	6	0	6	6	0	0	0	0	0	1	1	6	6	1	1	0
343	0	6	6	6	6	6	0	6	6	0	0	7	0	7	1	1	6	6	1	1	0
344	0	3	3	3	3	6	0	6	6	0	0	7	0	0	1	1	6	6	1	1	0
345	0	3	3	3	3	6	0	6	6	0	0	0	0	7	1	1	6	6	1	1	0
346	0	3	3	3	3	6	0	6	6	0	0	0	0	1	1	1	6	6	1	1	1
347	0	6	6	6	6	6	0	7	7	0	0	0	0	7	1	1	6	6	1	1	0
348	0	3	3	3	3	6	0	6	6	0	0	0	0	0	1	1	6	6	1	1	0
349	0	3	3	3	3	6	0	6	6	0	0	0	0	7	1	1	6	6	1	1	0
350	0	3	3	3	3	6	0	6	6	0	0	0	0	7	1	1	6	6	1	1	0
351	0	3	3	3	3	6	0	6	6	0	0	7	0	0	1	1	6	6	1	1	0
352	0	3	3	3	3	6	0	7	0	0	0	7	0	7	1	1	6	6	1	1	0
353	0	3	3	3	3	6	0	6	6	0	0	7	0	7	1	1	6	6	1	1	0
354	0	3	3	3	3	6	0	6	6	0	0	0	0	7	1	1	6	6	1	1	0
355	0	3	3	3	3	6	0	6	6	0	0	0	0	0	1	1	6	6	1	1	0
356	0	6	6	6	6	6	0	6	6	0	0	7	0	0	1	1	6	6	1	1	0
357	0	3	3	3	3	6	0	6	6	0	0	7	0	0	1	1	6	6	1	1	0
358	0	3	3	3	3	6	0	6	6	0	0	7	0	7	1	1	6	6	1	1	0
359	0	6	6	6	6	6	0	7	7	0	0	7	0	0	1	1	6	6	1	1	0
360	0	6	6	6	6	6	0	6	6	0	0	7	0	0	1	1	6	6	1	1	0
361	0	6	6	6	6	6	0	6	6	0	0	0	0	0	1	1	6	6	1	1	0
362	0	3	3	3	3	6	0	6	6	0	0	7	0	7	1	1	6	6	1	1	0
363	0	6	6	6	6	6	0	6	6	0	0	7	0	0	1	1	6	6	1	1	0
364	0	3	3	3	3	6	0	6	6	0	0	0	0	0	1	1	6	6	1	1	0
365	0	3	3	3	3	6	0	6	6	0	0	0	0	0	1	1	6	6	1	1	0
366	0	3	3	3	3	6	7	6	6	0	0	7	7	1	1	1	6	6	1	1	1
367	0	6	6	6	6	6	0	6	6	0	0	0	0	7	1	1	6	6	1	1	0
368	0	3	3	3	3	6	7	6	6	0	0	7	0	0	1	1	6	6	1	1	0
369	0	3	3	3	3	6	7	6	6	0	0	7	0	0	1	1	6	6	1	1	0
370	0	6	6	6	6	6	0	6	6	7	0	0	0	0	1	1	6	6	1	1	0
371	0	3	3	3	3	6	0	6	6	0	0	0	0	0	1	1	6	6	1	1	0
372	0	6	6	6	6	6	0	7	7	0	0	0	0	7	1	1	6	6	1	1	0
373	0	6	6	6	6	6	0	6	6	0	0	7	0	0	1	1	6	6	1	1	0
374	0	6	6	6	6	6	0	7	7	0	0	7	0	0	1	1	6	6	1	1	0
375	0	6	6	6	6	6	0	6	6	0	0	7	0	0	1	1	6	6	1	1	0
376	0	6	6	6	6	6	0	6	6	0	0	7	7	0	1	1	6	6	1	1	0
377	0	6	6	6	6	6	0	6	6	0	0	7	7	0	1	1	6	6	1	1	0
378	0	3	3	3	6	6	0	6	6	0	0	7	7	0	1	1	6	6	1	1	0
379	0	6	6	6	6	6	0	6	6	0	0	7	0	0	1	1	6	6	1	1	0
380	0	3	3	3	3	6	0	6	6	0	0	7	7	0	1	1	6	6	1	1	0
381	0	6	6	3	3	3	0	6	6	0	0	7	7	1	1	1	6	6	1	1	1
382	0	6	6	6	6	6	0	6	6	0	0	7	7	0	1	1	6	6	1	1	0
383	0	6	6	6	6	6	0	7	7	0	0	7	7	0	1	1	6	6	1	1	0
384	0	6	6	6	6	6	0	6	6	0	0	7	7	0	1	1	6	6	1	1	0
385	0	6	6	3	3	3	0	6	6	0	0	7	0	0	1	1	6	6	1	1	0
386	0	6	6	6	6	6	0	6	6	0	0	7	7	0	1	1	6	6	1	1	0
387	0	6	6	6	6	6	0	6	6	0	0	7	7	0	1	1	6	6	1	1	0
388	0	6	6	6	6	6	0	6	6	0	0	7	7	0	1	1	6	6	1	1	0
389	0	6	6	6	6	6	0	6	6	0	0	7	7	0	1	1	6	6	1	1	0
390	0	6	6	3	3	3	0	6	6	0	0	7	7	0	1	1	6	6	1	1	0
391	0	6	6	6	6	6	0	6	6	0	0	7	7	0	1	1	6	6	1	1	0
392	0	6	6	6	6	6	0	6	6	0	0	7	7	0	1	1	6	6	1	1	0
393	0	6	6	6	6	6	0	6	6	0	0	7	7	0	1	1	6	6	1	1	0
394	0	7	0	6	6	6	0	6	6	0	0	7	0	0	1	1	6	6	1	1	0
395	0	6	6	6	6	6	0	7	7	0	0	0	0	0	1	1	6	6	1	1	0
396	0	6	6	6	6	6	0	6	6	0	0	7	0	0	1	1	6	6	1	1	0
397	0	6	6	6	6	6	0	6	6	0	0	7	0	0	1	1	6	6	1	1	0
398	0	6	6	6	6	6	0	6	6	0	0	7	0	7	1	1	6	6	1	1	0
399	0	6	6	6	6	6	0	6	6	0	0	7	0	7	1	1	6	6	1	1	0
400	0	6	6	6	6	6	0	6	6	0	0	0	0	0	1	1	6	6	1	1	0
401	0	3	3	3	3	6	0	6	6	0	0	0	0	7	1	1	6	6	1	1	0
402	0	6	6	6	6	6	0	6	6	0	0	0	0	0	1	1	6	6	1	1	0
403	0	6	6	6	6	6	0	7	7	0	0	0	0	0	1	1	6	6	1	1	0
404	0	3	3	3	3	6	0	6	6	0	0	0	0	0	1	1	6	6	1	1	0
405	0	7	3	3	3	6	0	7	7	0	0	0	0	0	1	1	6	6	1	1	0
406	0	3	3	3	3	6	0	6	6	0	0	7	7	0	1	1	6	6	1	1	0
407	0	6	6	6	6	6	0	6	6	0	0	7	7	1	1	1	6	6	1	1	1
408	0	6	6	6	6	6	0	6	6	0	0	7	7	0	1	1	6	6	1	1	0
409	0	3	3	3	3	6	0	6	6	0	0	7	7	0	1	1	6	6	1	1	0
410	0	6	6	6	6	6	0	6	6	0	0	7	0	1	1	1	6	6	1	1	1
411	0	6	6	6	6	6	0	6	6	0	0	7	7	0	1	1	6	6	1	1	0
412	0	6	6	6	6	6	0	6	6	0	0	7	7	0	1	1	6	6	1	1	0
413	0	6	6	3	3	3	0	6	6	7	7	0	0	0	1	1	6	6	1	1	0
414	0	6	6	6	6	6	0	6	6	0	0	7	0	1	1	1	6	6	1	1	1
415	0	6	6	6	6	6	0	6	6	0	0	7	7	1	1	7	7	7	0	1	1
416	0	6	6	6	6	6	0	6	6	0	0	7	0	0	1	1	6	6	1	1	0
417	0	6	6	6	6	6	0	6	6	0	0	7	0	0	1	1	6	6	1	1	0
418	0	6	6	3	3	3	0	7	7	0	0	7	0	1	1	1	6	6	1	1	1
419	0	6	6	6	6	6	0	6	6	0	0	7	0	0	1	1	6	6	1	1	0
420	0	6	6	6	6	6	0	6	6	0	0	0	0	0	1	1	6	6	1	1	0
421	0	6	6	6	6	6	0	6	6	0	0	7	0	0	1	1	6	6	1	1	0
422	0	6	6	6	6	6	0	6	6	0	0	7	0	1	1	1	6	6	1	1	1
423	0	6	6	6	6	6	0	6	6	0	0	7	7	0	1	1	6	6	1	1	0
424	0	6	6	6	6	6	0	6	6	0	0	7	7	1	1	0	7	7	7	1	1
425	0	6	6	6	6	6	0	7	7	0	0	7	7	0	1	1	6	6	1	1	0
426	0	6	6	6	6	6	0	6	6	0	0	7	7	0	1	1	6	6	1	1	0
427	0	6	6	6	6	6	0	6	6	7	0	0	0	0	1	1	6	6	1	1	0
428	0	6	6	6	6	6	0	6	6	0	0	7	7	0	1	1	6	6	1	1	0
429	0	3	3	3	3	6	0	6	6	0	0	7	7	0	1	1	6	6	1	1	0
430	0	6	6	6	6	6	0	6	6	0	0	7	7	0	1	1	6	6	1	1	0
431	0	6	6	6	6	6	0	7	7	7	0	7	7	0	1	1	6	6	1	1	0
432	0	3	3	3	3	6	0	6	6	0	0	7	7	1	1	1	6	6	1	1	1
433	0	3	3	3	3	3	0	6	6	7	0	7	7	0	0	2	6	6	2	0	0
434	0	6	6	6	6	6	0	6	6	0	0	7	7	0	1	1	6	6	1	1	0
435	0	6	6	6	6	6	0	6	6	0	0	7	0	0	1	1	6	6	1	1	0
436	0	6	6	3	3	3	0	6	6	7	0	7	0	0	1	1	6	6	1	1	0
437	0	6	6	3	3	3	0	6	6	7	0	7	7	1	1	7	7	7	7	1	1
438	0	6	6	3	3	3	0	7	7	0	0	7	7	0	2	7	7	7	7	2	0
439	0	6	6	6	6	6	0	7	7	0	0	7	7	0	2	7	7	7	7	2	0
440	0	6	6	6	6	6	0	7	7	0	0	7	7	1	1	1	6	6	1	1	1
441	0	3	3	3	6	6	0	7	7	7	0	7	7	0	1	1	6	6	1	1	0
442	0	6	6	6	6	6	0	6	6	0	0	7	7	1	1	1	6	6	1	1	1
443	0	6	6	6	6	6	0	7	7	0	0	7	7	1	1	1	6	6	1	1	1
444	0	6	6	6	6	6	0	6	6	0	0	7	0	0	1	1	6	6	1	1	0
445	0	6	6	6	6	6	0	6	6	0	0	7	7	0	1	1	6	6	1	1	0
446	0	6	6	3	3	3	0	7	7	0	0	7	7	0	1	1	6	6	1	1	0
447	0	3	3	3	6	6	0	7	7	0	0	7	0	0	1	1	6	6	1	1	0
448	0	6	6	3	3	3	0	6	6	0	0	7	7	0	1	1	6	6	1	1	0
449	0	6	6	3	3	3	0	6	6	0	0	7	7	0	1	1	6	6	1	1	0
450	0	6	6	6	6	6	0	7	7	0	0	7	7	0	1	1	6	6	1	1	0
451	0	6	6	6	6	6	0	6	6	0	0	7	7	0	1	1	6	6	1	1	0
452	0	6	6	6	6	6	0	6	6	0	0	7	7	0	1	1	6	6	1	1	0
453	0	6	6	6	6	6	0	6	6	0	0	7	7	0	1	1	6	6	1	1	0
454	0	6	6	6	6	6	0	6	6	0	0	7	7	0	1	1	6	6	1	1	0
455	0	6	6	6	6	6	0	6	6	0	0	7	7	0	1	1	6	6	1	1	0
456	0	6	6	6	6	6	0	6	6	0	0	7	7	0	1	1	6	6	1	1	0
457	0	6	6	6	6	6	0	6	6	0	0	7	0	0	1	1	6	6	1	1	0
458	0	6	6	6	6	6	0	7	7	0	0	7	7	1	1	1	6	6	1	1	1
459	0	6	6	6	6	6	0	6	6	0	0	7	0	0	1	1	6	6	1	1	0
460	0	6	6	6	6	6	0	6	6	0	0	7	0	0	1	1	6	6	1	1	0
461	0	6	6	6	6	6	0	6	6	0	0	7	0	0	1	1	6	6	1	1	0
462	0	6	6	6	6	6	0	6	6	0	0	0	0	7	1	1	6	6	1	1	0
463	0	6	6	6	6	6	0	6	6	0	0	0	0	0	1	1	6	6	1	1	0
464	0	6	6	6	6	6	0	7	7	0	0	7	0	0	1	1	6	6	1	1	0
465	0	6	6	6	6	6	0	6	6	0	0	0	0	0	1	1	6	6	1	1	0
466	0	6	6	6	6	6	0	6	6	0	0	7	0	0	1	1	6	6	1	1	0
467	0	6	6	6	6	6	0	6	6	0	0	7	7	0	1	1	6	6	1	1	0
468	0	6	6	6	6	6	0	7	7	0	0	7	7	0	1	1	6	6	1	1	0
469	0	6	6	6	6	6	0	6	6	0	0	7	7	0	1	1	6	6	1	1	0
470	0	3	3	3	3	6	0	6	6	0	0	7	0	0	1	1	6	6	1	1	0
471	0	6	6	6	6	6	0	6	6	0	0	7	7	0	1	1	6	6	1	1	0
472	0	6	6	6	6	6	0	6	6	0	0	7	7	0	1	1	6	6	1	1	0
473	0	6	6	6	6	6	0	7	7	0	0	7	0	0	2	7	7	7	7	2	0
474	0	6	6	6	6	6	0	6	6	0	0	7	7	0	1	1	6	6	1	1	0
475	0	6	6	6	6	6	0	6	6	0	0	7	7	1	1	1	6	6	1	1	1
476	0	3	3	3	3	7	0	6	6	0	0	7	7	1	1	1	6	6	1	1	1
477	0	6	6	6	6	6	0	6	6	0	0	7	7	0	1	1	6	6	1	1	0
478	0	6	6	6	6	6	0	6	6	0	0	7	7	0	1	1	6	6	1	1	0
479	0	6	6	6	6	6	0	6	6	0	0	7	7	0	1	1	6	6	1	1	0
480	0	6	6	6	6	6	7	7	7	0	0	7	7	0	1	1	6	6	1	1	0
481	0	6	6	6	6	6	0	6	6	0	0	7	7	0	1	1	6	6	1	1	0
482	0	6	6	6	6	6	0	6	6	0	0	7	0	0	2	7	7	7	7	2	0
483	0	6	6	6	6	6	0	6	6	0	0	7	7	0	1	1	6	6	1	1	0
484	0	6	6	6	6	6	0	6	6	7	0	7	0	0	1	1	6	6	1	1	0
485	0	6	6	6	6	6	0	6	6	7	0	7	7	0	2	7	7	7	7	2	0
486	0	6	6	6	6	6	0	6	6	0	0	7	0	0	1	1	6	6	1	1	0
487	0	6	6	6	6	6	0	6	6	0	0	7	7	0	1	1	6	6	1	1	0
488	0	6	6	6	6	6	0	6	6	0	0	7	0	1	1	7	7	7	7	1	1
489	0	6	6	6	6	6	0	6	6	0	0	0	0	0	1	1	6	6	1	1	0
490	0	6	6	6	6	6	0	7	7	0	0	7	0	0	1	1	6	6	1	1	0
491	0	6	6	6	6	6	0	6	6	0	0	7	7	0	1	1	6	6	1	1	0
492	0	3	3	3	3	6	0	6	6	0	0	7	7	0	1	1	6	6	1	1	0
493	0	6	6	6	6	6	0	6	6	0	0	7	7	0	1	1	6	6	1	1	0
494	0	6	6	6	6	6	0	6	6	0	0	7	7	0	1	1	6	6	1	1	0
495	0	6	6	6	6	6	0	6	6	7	0	7	7	0	1	1	6	6	1	1	0
496	0	6	6	6	6	6	0	6	6	0	0	7	7	0	1	1	6	6	1	1	0
497	0	3	3	3	3	6	0	6	6	0	0	7	7	0	1	1	6	6	1	1	0
498	0	6	6	6	6	6	0	6	6	0	0	7	7	0	1	1	6	6	1	1	0
499	0	6	6	6	6	6	0	6	6	0	0	7	0	0	1	1	6	6	1	1	0
500	0	6	6	6	6	6	0	6	6	0	0	7	7	0	1	1	6	6	1	1	0
501	0	6	6	6	6	6	0	6	6	0	0	7	7	0	0	2	6	6	2	0	0
502	0	6	6	6	6	6	0	6	6	0	0	7	0	0	1	1	6	6	1	1	0
503	0	6	6	6	6	6	0	6	6	0	0	7	7	0	1	1	6	6	1	1	0
504	0	3	3	3	3	6	0	6	6	0	0	7	0	0	1	1	6	6	1	1	0
505	0	6	6	6	6	6	0	6	6	0	0	7	0	0	1	1	6	6	1	1	0
506	0	6	6	6	6	6	0	6	6	0	0	7	7	0	1	1	6	6	1	1	0
507	0	6	6	6	6	6	0	6	6	0	0	7	7	0	1	1	6	6	1	1	0
508	0	3	3	3	3	6	7	6	6	0	0	7	7	0	1	1	6	6	1	1	0
509	0	6	6	6	6	6	0	6	6	0	0	7	7	0	1	1	6	6	1	1	0
510	0	6	6	6	6	6	0	6	6	0	0	7	7	0	1	1	6	6	1	1	0
511	0	6	6	6	6	6	0	6	6	0	0	7	7	0	1	1	6	6	1	1	0
512	0	3	3	3	3	6	0	6	6	0	0	7	0	0	1	1	6	6	1	1	0
513	0	6	6	6	6	6	0	6	6	0	0	7	7	0	1	1	6	6	1	1	0
514	0	7	0	6	6	6	0	6	6	0	0	7	7	0	1	1	6	6	1	1	0
515	0	6	6	6	6	6	0	6	6	0	0	7	7	0	1	1	6	6	1	1	0
516	0	6	6	6	6	6	0	6	6	0	0	7	7	0	1	1	6	6	1	1	0
517	0	6	6	6	6	6	0	6	6	0	0	7	0	1	1	1	6	6	1	1	1
518	0	6	6	6	6	6	0	7	7	7	0	7	7	1	1	1	6	6	1	1	1
519	0	6	6	6	6	6	0	6	6	7	0	7	7	1	1	1	6	6	1	1	1
520	0	6	6	6	6	6	0	0	7	7	0	7	7	0	1	1	6	6	1	1	0
521	0	6	6	6	6	6	0	6	6	0	0	7	7	1	1	1	6	6	1	1	1
522	0	6	6	6	6	6	0	6	6	0	0	7	0	0	2	7	7	7	7	2	0
523	0	6	6	6	6	6	0	6	6	0	0	7	7	0	1	1	6	6	1	1	0
524	0	6	6	6	6	6	0	6	6	0	0	7	7	0	1	1	6	6	1	1	0
525	0	6	6	6	6	6	0	6	6	0	0	7	7	0	1	1	6	6	1	1	0
526	0	6	6	6	6	6	0	6	6	0	0	7	7	0	1	1	6	6	1	1	0
527	0	6	6	6	6	6	0	6	6	0	0	7	0	0	1	1	6	6	1	1	0
528	0	6	6	6	6	6	0	7	7	0	0	7	7	0	1	1	6	6	1	1	0
529	0	6	6	6	6	6	0	6	6	0	0	7	7	0	1	1	6	6	1	1	0
530	0	6	6	6	6	6	0	6	6	0	0	7	7	0	1	1	6	6	1	1	0
531	0	6	6	6	6	6	0	6	6	0	0	7	7	0	1	1	6	6	1	1	0
532	0	6	6	6	6	6	0	6	6	0	0	0	0	0	1	1	6	6	1	1	0
533	0	6	6	6	6	6	0	6	6	0	0	7	0	0	2	7	7	7	7	2	0
534	0	6	6	6	6	6	0	6	6	0	0	0	0	0	1	1	6	6	1	1	0
535	0	6	6	6	6	6	0	6	6	0	0	7	0	0	2	0	7	7	7	2	0
536	0	6	6	6	6	6	0	6	6	0	0	0	0	0	1	1	6	6	1	1	0
537	0	6	6	6	6	6	0	6	6	0	0	0	0	7	1	1	6	6	1	1	0
538	0	6	6	3	3	3	0	6	6	0	0	0	0	0	2	0	7	7	7	2	0
539	0	6	6	6	6	6	0	6	6	0	0	7	0	0	2	7	7	7	7	2	0
540	0	6	6	3	3	3	0	7	7	7	0	7	0	0	1	1	6	6	1	1	0
541	0	6	6	3	3	3	0	7	7	0	0	0	0	1	1	0	7	7	7	1	1
542	0	6	6	6	6	6	0	6	6	7	0	0	0	1	1	0	7	7	7	1	1
543	0	6	6	3	3	3	0	6	6	0	0	7	7	0	1	1	6	6	1	1	0
544	0	6	6	3	3	3	0	6	6	0	0	7	7	1	1	1	6	6	1	1	1
545	0	6	6	6	6	6	0	6	6	0	0	7	7	0	2	0	7	7	7	2	0
546	0	6	6	6	6	6	0	6	6	0	0	7	0	0	1	1	6	6	1	1	0
547	0	6	6	6	6	6	0	6	6	7	0	7	7	0	2	7	7	7	7	2	0
548	0	6	6	3	3	3	0	6	6	0	0	7	7	0	1	1	6	6	1	1	0
549	0	6	6	3	3	3	0	6	6	0	0	7	7	0	1	1	6	6	1	1	0
550	0	6	6	3	3	3	0	6	6	7	0	7	7	0	1	1	6	6	1	1	0
551	0	6	6	3	3	3	0	7	7	7	0	7	0	1	1	1	6	6	1	1	1
552	0	6	6	3	3	3	0	7	7	7	0	7	7	0	1	1	6	6	1	1	0
553	0	6	6	3	3	3	0	7	7	7	0	7	7	1	1	0	7	7	7	1	1
554	0	3	3	3	3	3	0	6	6	7	0	7	7	0	1	1	6	6	1	1	0
555	0	3	3	3	3	3	0	6	6	7	0	7	7	0	1	1	6	6	1	1	0
556	0	3	3	3	3	3	0	6	6	7	0	7	7	0	1	1	6	6	1	1	0
557	0	3	3	3	3	3	0	7	7	0	0	7	7	0	1	1	6	6	1	1	0
558	0	6	6	3	3	3	0	7	7	7	0	7	7	0	1	1	6	6	1	1	0
559	0	3	3	3	3	3	0	7	7	0	0	7	7	0	2	0	7	7	7	2	0
560	0	3	3	3	3	3	0	6	6	7	0	7	7	1	1	1	6	6	1	1	1
561	0	6	6	3	3	3	0	6	6	0	0	7	7	1	1	1	6	6	1	1	1
562	0	6	6	3	3	3	0	7	7	7	0	7	7	0	2	0	7	7	7	2	0
563	0	6	6	3	3	3	0	7	7	7	0	7	7	0	2	0	7	7	7	2	0
564	0	6	6	3	3	3	0	7	7	0	0	7	7	0	1	1	6	6	1	1	0
565	0	6	6	3	3	3	0	7	7	7	7	7	7	0	2	0	7	7	7	2	0
566	0	6	6	3	3	3	0	7	7	7	0	7	7	0	1	1	6	6	1	1	0
567	0	6	6	6	6	6	0	6	6	0	0	7	7	1	1	0	7	7	7	1	1
568	0	6	6	6	6	6	0	6	6	0	0	7	7	1	1	7	7	7	7	1	1
569	0	7	7	6	6	6	0	6	6	0	0	7	7	0	2	0	7	7	7	2	0
570	0	6	6	3	3	3	0	7	7	0	0	7	7	0	1	1	6	6	1	1	0
571	0	6	6	6	6	6	0	6	6	0	0	7	7	1	1	0	7	7	7	1	1
572	0	6	6	6	6	6	0	6	6	0	0	7	7	0	1	1	6	6	1	1	0
573	0	6	6	6	6	6	0	6	6	0	0	7	7	0	0	2	6	6	2	0	0
574	0	6	6	3	3	3	0	6	6	0	0	7	0	0	0	2	6	6	2	0	0
575	0	6	6	6	6	6	0	6	6	0	0	7	0	0	0	2	6	6	2	0	0
576	0	6	6	6	6	6	0	6	6	0	0	7	0	0	0	2	6	6	2	0	0
577	0	3	3	3	3	6	0	6	6	0	0	7	0	0	0	2	6	6	2	0	0
578	0	3	3	3	3	6	0	6	6	7	0	7	0	0	0	2	6	6	2	0	0
579	0	3	3	3	3	3	0	6	6	7	0	7	0	0	0	2	6	6	2	0	0
580	0	3	3	3	3	6	0	6	6	7	0	7	7	0	0	2	6	6	2	0	0
581	0	6	6	6	6	6	0	6	6	0	0	7	0	0	0	2	6	6	2	0	0
582	0	6	6	3	3	3	0	7	7	0	0	0	0	0	1	1	6	6	1	1	0
583	0	6	6	6	6	6	0	6	6	0	0	7	7	1	1	1	6	6	1	1	1
584	0	6	6	6	6	6	0	6	6	0	0	7	7	0	1	1	6	6	1	1	0
585	0	3	3	3	3	6	0	6	6	0	0	7	7	1	1	1	6	6	1	1	1
586	0	3	3	3	3	6	0	6	6	0	0	7	0	0	1	1	6	6	1	1	0
587	0	6	6	3	3	3	0	6	6	0	0	7	7	0	1	1	6	6	1	1	0
588	0	6	6	6	6	6	0	6	6	0	0	7	7	0	1	1	6	6	1	1	0
589	0	3	3	3	3	6	0	7	7	0	0	0	0	0	0	2	6	6	2	0	0
590	0	3	3	3	3	6	0	7	7	0	0	7	0	0	1	1	6	6	1	1	0
591	0	3	3	3	3	6	0	6	6	7	0	7	7	0	1	1	6	6	1	1	0
592	0	3	3	3	3	6	0	6	6	0	0	7	7	1	1	1	6	6	1	1	1
593	0	6	6	6	6	6	0	6	6	0	0	7	7	1	1	1	6	6	1	1	1
594	0	6	6	6	6	6	7	6	6	0	0	7	7	1	1	1	6	6	1	1	1
595	0	6	6	6	6	6	7	6	6	0	0	7	7	1	1	1	6	6	1	1	1
596	0	6	6	4	4	4	4	7	7	0	0	0	0	1	1	1	6	6	1	1	1
597	0	6	6	4	4	4	4	0	0	7	0	0	0	1	1	1	6	6	1	1	1
598	0	6	6	4	4	4	4	7	7	7	0	0	0	1	1	1	6	6	1	1	1
599	0	3	3	3	3	6	7	0	7	7	0	7	7	1	1	1	6	6	1	1	1
600	0	6	6	6	6	6	7	0	7	7	0	7	7	0	1	1	6	6	1	1	0
601	0	3	3	3	3	3	7	0	7	7	7	7	7	1	1	1	6	6	1	1	1
602	0	6	6	6	6	6	7	0	7	7	7	7	7	0	1	1	6	6	1	1	0
603	0	6	6	4	4	4	4	0	7	7	0	7	7	1	1	1	6	6	1	1	1
604	0	6	6	6	6	6	7	7	0	0	7	7	7	0	1	1	6	6	1	1	0
605	0	3	3	3	3	6	7	7	0	0	7	7	7	1	1	7	7	7	7	1	1
606	0	6	6	6	6	6	7	7	0	0	7	7	7	1	1	1	6	6	1	1	1
607	0	6	6	3	3	3	7	7	0	0	7	7	0	1	1	0	7	7	7	1	1
608	0	6	6	6	6	6	7	0	0	0	7	7	0	1	1	0	7	7	7	1	1
609	0	6	6	6	6	6	7	7	0	0	7	0	0	1	1	1	6	6	1	1	1
610	0	3	3	3	3	3	0	0	0	0	7	0	0	1	1	0	7	7	7	1	1
611	0	3	3	3	3	3	7	7	7	0	0	0	7	1	1	1	6	6	1	1	1
612	0	6	6	3	3	3	0	7	7	0	0	0	7	0	1	1	6	6	1	1	0
613	0	6	6	3	3	3	7	7	0	0	0	0	7	1	1	1	6	6	1	1	1
614	0	6	6	6	6	6	7	7	0	0	0	0	0	1	1	1	6	6	1	1	1
615	0	6	6	6	6	6	7	7	0	0	0	0	7	0	1	1	6	6	1	1	0
616	0	6	6	6	6	6	7	7	0	0	0	7	7	1	1	1	6	6	1	1	1
617	0	6	6	6	6	6	7	7	0	0	0	0	7	1	1	0	7	7	7	1	1
618	0	6	6	6	6	6	7	7	0	0	0	0	7	0	1	1	6	6	1	1	0
619	0	6	6	6	6	6	7	7	0	0	7	7	0	0	1	1	6	6	1	1	0
620	0	6	6	6	6	6	7	7	0	0	0	0	0	1	1	1	6	6	1	1	1
621	0	6	6	3	3	3	7	0	0	0	0	0	0	0	1	1	6	6	1	1	0
622	0	3	3	3	3	3	7	7	0	0	7	7	0	1	1	1	6	6	1	1	1
623	0	6	6	6	6	6	7	7	7	0	7	7	0	1	1	1	6	6	1	1	1
624	0	6	6	6	6	6	7	7	7	0	0	0	0	0	1	1	6	6	1	1	0
625	0	6	6	6	6	6	7	7	7	0	0	0	7	1	1	1	6	6	1	1	1
626	0	6	6	6	6	6	7	7	0	0	7	0	0	1	1	1	6	6	1	1	1
627	0	6	6	6	6	6	7	0	7	0	0	0	0	0	1	1	6	6	1	1	0
628	0	6	6	3	3	3	7	7	7	0	0	0	7	0	1	1	6	6	1	1	0
629	0	6	6	3	3	3	7	7	7	0	0	0	0	0	1	1	6	6	1	1	0
630	0	6	6	3	3	3	7	7	0	0	7	0	0	0	1	1	6	6	1	1	0
631	0	6	6	6	6	6	7	7	7	0	0	7	7	1	1	1	6	6	1	1	1
632	0	6	6	6	6	6	7	7	7	0	0	0	0	0	1	1	6	6	1	1	0
633	0	6	6	6	6	6	7	7	0	0	0	0	0	0	1	1	6	6	1	1	0
634	0	6	6	6	6	6	7	7	0	0	0	0	0	0	1	1	6	6	1	1	0
635	0	3	3	3	3	6	7	7	0	0	0	7	7	1	1	1	6	6	1	1	1
636	0	6	6	6	6	6	7	7	0	0	0	0	0	0	1	1	6	6	1	1	0
637	0	6	6	6	6	6	7	7	7	0	0	0	0	0	1	1	6	6	1	1	0
638	0	6	6	6	6	6	7	7	0	0	0	0	7	7	1	1	6	6	1	1	0
639	0	3	3	3	3	6	7	0	0	0	0	0	0	0	1	1	6	6	1	1	0
640	0	6	6	6	6	6	7	7	0	0	0	0	7	1	1	1	6	6	1	1	1
641	0	3	3	3	3	6	7	7	0	0	7	0	0	0	1	1	6	6	1	1	0
642	0	6	6	3	3	3	7	7	0	0	0	0	0	0	1	1	6	6	1	1	0
643	0	6	6	6	6	6	7	7	0	0	0	0	7	1	1	1	6	6	1	1	1
644	0	6	6	6	6	6	7	7	0	0	0	0	7	0	1	1	6	6	1	1	0
645	0	6	6	6	6	6	7	7	7	0	0	0	7	0	1	1	6	6	1	1	0
646	0	6	6	6	6	6	7	7	7	0	0	0	0	0	1	1	6	6	1	1	0
647	0	6	6	6	6	6	7	7	0	0	7	0	0	0	1	1	6	6	1	1	0
648	0	6	6	3	3	3	7	7	0	0	0	0	7	0	1	1	6	6	1	1	0
649	0	6	6	6	6	6	7	0	0	0	0	0	0	0	1	1	6	6	1	1	0
650	0	6	6	3	3	3	7	7	7	0	0	0	7	1	1	1	6	6	1	1	1
651	0	6	6	6	6	6	7	7	0	0	0	0	0	0	1	1	6	6	1	1	0
652	0	6	6	6	6	6	7	7	7	0	0	0	7	1	1	1	6	6	1	1	1
653	0	6	6	3	3	3	7	7	7	0	0	0	0	0	1	1	6	6	1	1	0
654	0	6	6	3	3	3	0	7	7	0	0	0	0	0	1	1	6	6	1	1	0
655	0	6	6	3	3	3	7	7	0	0	0	7	7	0	1	1	6	6	1	1	0
656	0	6	6	3	3	3	0	7	7	0	0	0	0	0	1	1	6	6	1	1	0
657	0	6	6	6	6	6	7	7	0	0	0	0	0	0	1	1	6	6	1	1	0
658	0	6	6	6	6	6	7	7	0	0	7	0	0	0	2	7	7	7	7	2	0
659	0	6	6	6	6	6	7	0	0	7	0	0	0	0	1	1	6	6	1	1	0
660	0	6	6	6	6	6	7	7	0	0	7	0	0	1	1	1	6	6	1	1	1
661	0	6	6	6	6	6	7	7	0	0	0	0	0	0	1	1	6	6	1	1	0
662	0	6	6	6	6	6	7	7	0	0	0	0	0	1	1	7	7	7	0	1	1
663	0	6	6	6	6	6	7	7	7	0	0	0	0	0	1	1	6	6	1	1	0
664	0	6	6	3	3	3	7	7	0	0	0	0	0	0	1	1	6	6	1	1	0
665	0	6	6	6	6	6	7	0	0	0	0	0	0	1	1	1	6	6	1	1	1
666	0	6	6	6	6	6	7	7	0	0	0	0	0	0	1	1	6	6	1	1	0
667	0	6	6	6	6	6	7	7	0	0	0	0	0	0	1	1	6	6	1	1	0
668	0	6	6	6	6	6	7	7	0	7	0	0	0	0	1	1	6	6	1	1	0
669	0	6	6	6	6	6	7	7	0	0	0	0	0	0	1	1	6	6	1	1	0
670	0	6	6	6	6	6	7	0	0	0	0	0	0	0	1	1	6	6	1	1	0
671	0	6	6	6	6	6	7	0	0	0	0	0	7	0	1	1	6	6	1	1	0
672	0	6	6	6	6	6	7	7	7	0	0	0	0	0	1	1	6	6	1	1	0
673	0	3	3	3	3	6	7	0	0	0	0	7	0	0	1	1	6	6	1	1	0
674	0	6	6	6	6	6	7	7	7	0	0	0	0	0	1	1	6	6	1	1	0
675	0	6	6	6	6	6	7	0	0	0	7	0	0	0	1	1	6	6	1	1	0
676	0	6	6	6	6	6	7	0	0	0	0	0	0	0	1	1	6	6	1	1	0
677	0	6	6	6	6	6	7	0	0	0	0	7	7	1	1	1	6	6	1	1	1
678	0	6	6	6	6	6	7	0	0	0	0	0	0	1	1	1	6	6	1	1	1
679	0	6	6	3	3	3	7	0	0	0	7	0	0	1	1	1	6	6	1	1	1
680	0	6	6	6	6	7	7	7	0	0	0	0	0	1	1	1	6	6	1	1	1
681	0	6	6	6	6	6	7	0	7	0	0	0	0	1	1	1	6	6	1	1	1
682	0	6	6	3	3	3	7	0	7	0	0	0	0	0	1	1	6	6	1	1	0
683	0	6	6	6	6	6	7	0	0	0	0	0	0	0	1	1	6	6	1	1	0
684	0	6	6	6	6	6	7	0	7	0	7	0	0	1	1	1	6	6	1	1	1
685	0	6	6	3	3	3	7	7	0	0	0	7	7	1	1	1	6	6	1	1	1
686	0	6	6	3	3	3	7	0	0	0	7	7	7	1	1	1	6	6	1	1	1
687	0	6	6	3	3	3	7	0	0	0	7	7	0	1	1	1	6	6	1	1	1
688	0	6	6	3	3	3	7	0	0	0	7	7	7	1	1	1	6	6	1	1	1
689	0	6	6	6	6	7	7	0	0	0	0	7	7	1	1	1	6	6	1	1	1
690	0	6	6	3	3	3	0	0	0	0	7	0	0	1	1	1	6	6	1	1	1
691	0	6	6	3	3	3	7	0	0	0	7	7	0	1	1	1	6	6	1	1	1
692	0	6	6	3	3	3	0	0	0	6	6	0	0	1	1	1	6	6	1	1	1
693	0	6	6	3	3	3	7	0	0	6	6	0	0	1	1	1	6	6	1	1	1
694	0	6	6	3	3	3	7	7	0	7	7	0	0	1	1	1	6	6	1	1	1
695	0	6	6	3	3	3	7	7	0	0	7	0	0	0	1	1	6	6	1	1	0
696	0	6	6	3	3	3	0	7	7	0	0	0	0	0	1	1	6	6	1	1	0
697	0	6	6	3	3	3	7	7	0	0	0	0	7	1	1	1	6	6	1	1	1
698	0	6	6	3	3	3	7	0	0	0	0	0	7	1	1	1	6	6	1	1	1
699	0	6	6	3	3	3	0	0	0	0	0	0	0	0	1	1	6	6	1	1	0
700	0	6	6	3	3	3	7	0	0	0	0	0	7	0	1	1	6	6	1	1	0
701	0	6	6	6	6	6	7	0	0	0	0	0	7	1	1	1	6	6	1	1	1
702	0	6	6	3	3	3	7	0	7	0	7	7	0	1	1	1	6	6	1	1	1
703	0	6	6	3	3	3	0	7	7	0	7	7	0	1	1	1	6	6	1	1	1
704	0	6	6	6	6	6	7	7	7	0	0	0	0	1	1	1	6	6	1	1	1
705	0	6	6	6	6	6	7	0	7	0	0	0	7	1	1	1	6	6	1	1	1
706	0	6	6	6	6	6	7	7	7	0	0	0	0	1	1	1	6	6	1	1	1
707	0	6	6	6	6	6	7	7	7	0	0	0	0	1	1	1	6	6	1	1	1
708	0	6	6	3	3	3	7	7	7	0	7	7	0	1	1	1	6	6	1	1	1
709	0	3	3	3	3	6	7	7	0	0	0	0	0	0	1	1	6	6	1	1	0
710	0	6	6	6	6	6	7	7	7	0	0	0	7	0	1	1	6	6	1	1	0
711	0	6	6	6	6	6	7	0	7	0	0	0	7	0	1	1	6	6	1	1	0
712	0	6	6	6	6	6	7	7	7	0	0	0	7	1	1	1	6	6	1	1	1
713	0	3	3	3	6	6	7	7	7	0	0	0	0	1	1	1	6	6	1	1	1
714	0	6	6	6	6	6	7	7	7	0	0	0	0	1	1	1	6	6	1	1	1
715	0	6	6	3	3	3	7	7	7	0	0	0	1	1	1	1	6	6	1	1	1
716	0	6	6	6	6	6	7	7	7	0	7	0	0	0	1	1	6	6	1	1	0
717	0	6	6	7	6	6	7	7	7	0	7	0	1	1	1	1	6	6	1	1	1
718	0	6	6	3	3	3	7	7	7	0	0	0	1	1	1	1	6	6	1	1	1
719	0	6	6	6	6	6	7	7	0	0	7	0	0	0	1	1	6	6	1	1	0
720	0	3	3	3	3	3	7	7	7	0	0	7	1	1	1	1	6	6	1	1	1
721	0	6	6	6	6	7	7	7	7	0	0	0	2	0	0	2	6	6	2	0	0
722	0	6	6	7	6	6	7	7	7	0	0	0	1	1	1	1	6	6	1	1	1
723	0	6	6	3	3	3	7	7	7	0	7	7	1	1	1	1	6	6	1	1	1
724	0	6	6	6	6	6	7	7	7	0	0	7	1	1	1	1	6	6	1	1	1
725	0	6	6	6	6	6	7	7	7	0	0	0	1	1	1	1	6	6	1	1	1
726	0	3	3	3	3	3	7	7	7	0	7	0	1	1	1	1	6	6	1	1	1
727	0	6	6	3	3	3	7	7	7	0	0	0	7	0	1	1	6	6	1	1	0
728	0	6	6	3	3	3	7	7	0	0	0	0	7	0	1	1	6	6	1	1	0
729	0	6	6	3	3	3	7	7	7	0	0	0	7	0	1	1	6	6	1	1	0
730	0	6	6	6	6	6	7	7	0	0	0	0	7	0	1	1	6	6	1	1	0
731	0	3	3	3	3	6	7	7	0	0	0	0	7	0	1	1	6	6	1	1	0
732	0	6	6	3	3	3	7	7	7	0	0	0	7	0	2	0	7	7	0	2	0
733	0	6	6	3	3	3	0	0	7	0	0	0	7	0	1	1	6	6	1	1	0
734	0	6	6	3	3	3	7	7	7	0	0	0	7	0	1	1	6	6	1	1	0
735	0	6	6	6	6	6	7	7	7	0	0	0	7	0	1	1	6	6	1	1	0
736	0	6	6	3	3	3	7	7	0	0	0	0	7	0	1	1	6	6	1	1	0
737	0	6	6	3	3	3	7	7	7	0	0	7	7	0	1	1	6	6	1	1	0
738	0	6	6	6	6	6	7	7	0	0	0	0	7	0	1	1	6	6	1	1	0
739	0	6	6	3	3	3	7	7	7	0	0	0	0	1	1	1	6	6	1	1	1
740	0	6	6	6	6	6	7	7	7	0	0	0	0	1	1	1	6	6	1	1	1
741	0	6	6	3	3	3	7	7	0	0	7	0	7	1	1	1	6	6	1	1	1
742	0	6	6	6	6	6	7	0	0	0	0	0	0	1	1	1	6	6	1	1	1
743	0	6	6	3	3	3	7	0	7	0	0	0	7	1	1	1	6	6	1	1	1
744	0	6	6	6	6	6	7	7	7	0	0	0	7	1	1	1	6	6	1	1	1
745	0	6	6	3	3	3	7	7	7	0	0	0	1	1	1	1	6	6	1	1	1
746	0	6	6	3	3	3	7	7	7	0	0	0	0	1	1	1	6	6	1	1	1
747	0	6	6	6	6	6	7	7	0	0	7	0	7	0	1	1	6	6	1	1	0
748	0	6	6	6	6	6	7	7	0	0	0	7	7	0	1	1	6	6	1	1	0
749	0	6	6	3	3	3	0	0	7	0	0	0	7	0	1	1	6	6	1	1	0
750	0	6	6	3	3	3	7	7	7	0	0	0	7	0	1	1	6	6	1	1	0
751	0	6	6	6	6	6	7	0	0	0	0	7	7	0	1	1	6	6	1	1	0
752	0	3	3	3	3	6	7	7	0	0	0	7	7	0	1	1	6	6	1	1	0
753	0	6	6	6	6	6	7	7	0	0	0	7	7	0	1	1	6	6	1	1	0
754	0	6	6	3	3	3	7	7	0	0	0	0	7	0	1	1	6	6	1	1	0
755	0	6	6	3	3	3	7	0	7	0	0	0	7	0	1	1	6	6	1	1	0
756	0	6	6	3	3	3	7	7	0	0	7	7	7	1	1	1	6	6	1	1	1
757	0	6	6	6	6	6	7	7	7	0	0	0	7	0	1	1	6	6	1	1	0
758	0	6	6	6	6	6	7	7	0	0	0	7	7	0	1	1	6	6	1	1	0
759	0	6	6	3	3	3	0	7	7	0	0	0	0	1	1	1	6	6	1	1	1
760	0	6	6	6	6	6	7	0	0	0	0	7	7	0	1	1	6	6	1	1	0
761	0	6	6	6	6	6	7	7	0	0	0	0	7	1	1	1	6	6	1	1	1
762	0	6	6	3	3	3	7	7	7	0	0	0	1	1	1	1	6	6	1	1	1
763	0	6	6	3	3	3	0	7	7	0	0	0	0	0	1	1	6	6	1	1	0
764	0	6	6	6	6	6	7	7	7	0	0	0	0	0	1	1	6	6	1	1	0
765	0	6	6	6	6	6	7	0	0	0	0	7	7	0	1	1	6	6	1	1	0
766	0	6	6	6	6	6	7	0	0	0	0	0	7	0	1	1	6	6	1	1	0
767	0	6	6	3	3	3	7	0	0	0	0	0	0	0	1	1	6	6	1	1	0
768	0	6	6	6	6	6	7	7	0	0	0	0	7	0	1	1	6	6	1	1	0
769	0	6	6	6	6	6	7	0	0	0	0	0	7	0	1	1	6	6	1	1	0
770	0	3	3	3	3	3	7	7	7	0	0	0	7	0	1	1	6	6	1	1	0
771	0	6	6	6	6	6	7	7	7	0	0	0	7	0	1	1	6	6	1	1	0
772	0	6	6	6	6	6	7	7	0	0	0	0	0	0	1	1	6	6	1	1	0
773	0	6	6	6	6	6	7	7	0	0	0	7	7	0	1	1	6	6	1	1	0
774	0	6	6	6	6	6	7	7	0	0	0	0	7	7	1	1	6	6	1	1	0
775	0	6	6	3	3	3	7	7	7	0	0	0	7	0	1	1	6	6	1	1	0
776	0	3	3	3	3	6	7	0	7	0	0	0	7	0	1	1	6	6	1	1	0
777	0	6	6	3	3	3	7	7	7	0	0	0	7	0	1	1	6	6	1	1	0
778	0	3	3	3	3	3	0	0	7	0	0	0	7	1	1	1	6	6	1	1	1
779	0	6	6	3	3	3	7	7	7	0	0	0	1	1	1	1	6	6	1	1	1
780	0	6	6	3	3	3	0	7	7	0	0	0	7	1	1	1	6	6	1	1	1
781	0	6	6	3	3	3	7	7	7	0	0	0	7	1	1	1	6	6	1	1	1
782	0	6	6	3	3	3	7	0	7	0	0	0	7	1	1	1	6	6	1	1	1
783	0	6	6	3	3	3	7	7	7	0	0	0	7	1	1	1	6	6	1	1	1
784	0	6	6	3	3	3	7	7	7	0	0	0	7	1	1	1	6	6	1	1	1
785	0	6	6	3	3	3	7	7	7	0	0	0	0	1	1	1	6	6	1	1	1
786	0	6	6	3	3	3	0	7	7	0	0	0	7	1	1	0	7	7	0	1	1
787	0	6	6	6	6	6	7	7	0	0	0	0	0	1	1	1	6	6	1	1	1
788	0	6	6	3	3	3	7	0	7	0	0	0	0	1	1	1	6	6	1	1	1
789	0	6	6	3	3	3	7	0	7	0	0	0	7	1	1	1	6	6	1	1	1
790	0	6	6	6	6	6	7	7	0	0	0	0	7	1	1	0	7	7	0	1	1
791	0	6	6	3	3	3	7	7	7	0	0	0	7	1	1	0	7	7	0	1	1
792	0	6	6	3	3	3	7	7	7	0	0	0	7	1	1	1	6	6	1	1	1
793	0	6	6	6	6	6	7	7	7	0	0	0	7	1	1	1	6	6	1	1	1
794	0	6	6	3	3	3	7	7	7	0	0	0	7	1	1	1	6	6	1	1	1
795	0	6	6	3	3	3	7	0	7	0	0	0	7	1	1	1	6	6	1	1	1
796	0	6	6	3	3	3	7	0	7	0	0	0	7	1	1	1	6	6	1	1	1
797	0	6	6	3	3	3	0	0	7	0	0	0	7	1	1	1	6	6	1	1	1
798	0	6	6	3	3	3	0	0	7	0	0	0	7	1	1	1	6	6	1	1	1
799	0	6	6	6	6	6	7	7	7	0	0	0	7	1	1	1	6	6	1	1	1
800	0	6	6	6	6	7	7	7	7	0	0	0	0	1	1	1	6	6	1	1	1
801	0	6	6	3	3	3	7	0	7	0	0	0	0	1	1	1	6	6	1	1	1
802	0	6	6	6	6	7	7	7	7	0	0	0	7	1	1	1	6	6	1	1	1
803	0	6	6	6	6	7	7	7	7	0	0	0	0	1	1	1	6	6	1	1	1
804	0	6	6	3	3	3	7	0	0	0	0	0	7	1	1	1	6	6	1	1	1
805	0	6	6	3	3	3	0	0	7	0	0	0	7	1	1	1	6	6	1	1	1
806	0	6	6	3	3	3	7	7	7	0	0	0	0	1	1	1	6	6	1	1	1
807	0	6	6	3	3	3	7	7	7	0	0	0	7	1	1	1	6	6	1	1	1
808	0	6	6	6	6	6	7	7	7	0	0	0	0	1	1	1	6	6	1	1	1
809	0	6	6	3	3	3	0	0	7	0	0	0	7	1	1	0	7	7	0	1	1
810	0	6	6	3	3	3	7	7	7	0	0	0	0	1	1	1	6	6	1	1	1
811	0	6	6	3	3	3	7	7	7	0	0	0	7	1	1	1	6	6	1	1	1
812	0	6	6	6	6	7	0	0	7	0	0	0	7	1	1	1	6	6	1	1	1
813	0	6	6	6	6	6	7	7	7	0	0	0	0	1	1	1	6	6	1	1	1
814	0	6	6	6	6	6	7	7	7	0	0	0	7	1	1	1	6	6	1	1	1
815	0	6	6	6	6	6	7	0	7	0	0	0	0	1	1	1	6	6	1	1	1
816	0	6	6	3	3	3	7	7	7	0	0	0	7	1	1	1	6	6	1	1	1
817	0	6	6	6	6	6	7	7	7	0	0	0	7	1	1	1	6	6	1	1	1
818	0	6	6	6	6	6	7	0	0	0	0	0	7	1	1	1	6	6	1	1	1
819	0	6	6	3	3	3	7	0	0	0	7	0	0	1	1	1	6	6	1	1	1
820	0	6	6	6	6	6	7	7	0	0	7	0	0	1	1	1	6	6	1	1	1
821	0	6	6	6	6	6	7	7	0	0	7	0	0	1	1	0	7	7	0	1	1
822	0	6	6	6	6	6	7	7	0	0	7	0	0	1	1	1	6	6	1	1	1
823	0	6	6	6	6	6	7	7	0	0	7	0	0	1	1	1	6	6	1	1	1
824	0	6	6	6	6	6	7	7	0	0	0	0	0	1	1	1	6	6	1	1	1
825	0	6	6	6	6	6	7	0	0	0	0	0	7	1	1	1	6	6	1	1	1
826	0	6	6	6	6	6	7	0	0	0	7	7	7	1	1	1	6	6	1	1	1
827	0	6	6	3	3	3	7	7	0	0	7	7	7	1	1	1	6	6	1	1	1
828	0	6	6	6	6	6	7	7	0	0	0	0	7	1	1	1	6	6	1	1	1
829	0	6	6	6	6	6	7	7	0	0	0	0	7	1	1	1	6	6	1	1	1
830	0	6	6	3	3	3	7	7	7	0	0	0	7	1	1	1	6	6	1	1	1
831	0	6	6	3	3	3	7	7	7	0	0	0	0	1	1	1	6	6	1	1	1
832	0	6	6	3	3	3	7	7	7	0	0	0	7	1	1	1	6	6	1	1	1
833	0	6	6	3	3	3	7	7	0	0	7	0	0	1	1	1	6	6	1	1	1
834	0	3	3	3	3	3	7	0	7	0	0	0	0	1	1	1	6	6	1	1	1
835	0	3	3	3	3	6	7	0	0	0	0	0	0	1	1	1	6	6	1	1	1
836	0	6	6	6	6	7	7	7	0	0	0	0	0	1	1	1	6	6	1	1	1
837	0	6	6	3	3	3	7	0	0	0	7	0	0	1	1	1	6	6	1	1	1
838	0	6	6	6	6	6	7	7	0	0	7	0	0	1	1	1	6	6	1	1	1
839	0	6	6	6	6	6	7	7	0	0	0	7	7	1	1	1	6	6	1	1	1
840	0	6	6	6	6	6	7	0	0	0	0	0	7	1	1	0	7	7	0	1	1
841	0	6	6	6	6	6	7	7	0	0	0	0	7	1	1	0	7	7	0	1	1
842	0	3	3	3	3	6	7	7	0	0	0	0	7	1	1	1	6	6	1	1	1
843	0	6	6	6	6	6	7	0	0	0	0	7	7	1	1	1	6	6	1	1	1
844	0	6	6	6	6	6	7	7	0	0	7	0	0	1	1	1	6	6	1	1	1
845	0	6	6	6	6	6	7	7	0	0	0	0	7	1	1	1	6	6	1	1	1
846	0	7	0	6	6	6	7	7	7	0	0	0	1	1	1	1	6	6	1	1	1
847	0	6	6	6	6	6	7	7	0	0	7	0	7	1	1	1	6	6	1	1	1
848	0	3	3	3	3	6	7	7	0	0	7	7	7	1	1	1	6	6	1	1	1
849	0	6	6	3	3	3	7	7	7	0	0	0	7	1	1	1	6	6	1	1	1
850	0	3	3	3	3	3	7	7	0	0	7	7	0	1	1	1	6	6	1	1	1
851	0	6	6	3	3	3	7	7	0	0	7	7	7	1	1	1	6	6	1	1	1
852	0	6	6	6	6	6	7	7	0	0	7	0	7	1	1	1	6	6	1	1	1
853	0	6	6	3	3	3	7	7	0	0	7	7	0	1	1	1	6	6	1	1	1
854	0	6	6	3	3	3	7	7	7	0	7	0	7	1	1	1	6	6	1	1	1
855	0	6	6	3	3	3	7	0	7	0	0	0	7	1	1	1	6	6	1	1	1
856	0	6	6	3	3	3	0	0	7	0	0	0	7	1	1	1	6	6	1	1	1
857	0	6	6	3	3	3	7	0	7	0	0	0	0	1	1	1	6	6	1	1	1
858	0	6	6	6	6	6	7	0	7	0	0	0	0	1	1	1	6	6	1	1	1
859	0	3	3	3	3	3	7	7	7	0	0	0	7	1	1	7	7	7	0	1	1
860	0	6	6	6	6	6	7	7	7	0	0	0	0	1	1	1	6	6	1	1	1
861	0	3	3	3	3	7	7	7	7	0	0	0	0	1	1	1	6	6	1	1	1
862	0	6	6	6	6	6	7	7	7	0	0	0	1	1	1	1	6	6	1	1	1
863	0	3	3	3	6	6	7	7	7	0	0	0	0	1	1	1	6	6	1	1	1
864	0	6	6	6	6	6	7	7	7	0	0	0	1	1	1	1	6	6	1	1	1
865	0	3	3	3	6	6	7	7	0	0	0	0	7	1	1	1	6	6	1	1	1
866	0	3	3	3	3	3	7	7	7	0	0	0	1	1	1	1	6	6	1	1	1
867	0	3	3	3	3	3	7	7	7	0	0	0	1	1	1	1	6	6	1	1	1
868	0	6	6	6	6	6	7	7	7	0	0	0	7	1	1	1	6	6	1	1	1
869	0	3	3	3	7	7	7	7	7	0	0	0	0	1	1	1	6	6	1	1	1
870	0	6	6	3	3	3	7	7	7	0	0	0	0	1	1	1	6	6	1	1	1
871	0	3	3	3	3	6	7	7	7	0	0	0	0	1	1	1	6	6	1	1	1
872	0	3	3	3	6	6	7	7	7	0	0	0	1	1	1	1	6	6	1	1	1
873	0	3	3	3	6	6	7	0	7	0	0	0	0	1	1	1	6	6	1	1	1
874	0	3	3	3	3	3	7	7	7	0	0	0	1	1	1	1	6	6	1	1	1
875	0	6	6	6	6	6	7	7	7	0	0	0	1	1	1	1	6	6	1	1	1
876	0	3	3	3	6	6	7	7	7	0	0	0	1	1	1	1	6	6	1	1	1
877	0	3	3	3	7	7	7	7	7	0	0	0	1	1	1	1	6	6	1	1	1
878	0	3	3	3	6	6	7	0	7	0	0	0	0	0	1	1	6	6	1	1	0
879	0	6	6	7	6	6	7	7	7	0	0	0	1	1	1	1	6	6	1	1	1
880	0	6	6	6	6	6	7	7	7	0	0	0	1	1	1	1	6	6	1	1	1
881	0	6	6	6	6	6	7	7	7	0	0	0	1	1	1	1	6	6	1	1	1
882	0	3	3	3	6	6	7	0	7	0	0	0	1	1	1	1	6	6	1	1	1
883	0	6	6	3	3	3	7	7	7	0	0	0	1	1	1	1	6	6	1	1	1
884	0	3	3	3	3	6	7	7	0	0	0	0	1	1	1	1	6	6	1	1	1
885	0	3	3	3	6	6	7	7	7	0	0	0	1	1	1	1	6	6	1	1	1
886	0	6	6	6	6	6	7	7	7	0	0	0	1	1	1	1	6	6	1	1	1
887	0	6	6	3	3	3	7	7	7	0	0	0	1	1	1	1	6	6	1	1	1
888	0	3	3	3	6	6	7	7	7	0	0	0	1	1	1	1	6	6	1	1	1
889	0	6	6	7	6	6	7	7	7	0	0	0	1	1	1	1	6	6	1	1	1
890	0	3	3	3	3	3	7	7	0	0	0	0	1	1	1	1	6	6	1	1	1
891	0	3	3	3	6	6	7	7	7	0	0	0	1	1	1	1	6	6	1	1	1
892	0	6	6	6	6	6	7	7	0	0	0	0	1	1	1	1	6	6	1	1	1
893	0	6	6	6	6	6	7	7	7	0	0	0	1	1	1	1	6	6	1	1	1
894	0	3	3	3	3	6	7	7	7	0	0	0	1	1	1	1	6	6	1	1	1
895	0	3	3	3	3	6	7	7	7	0	0	0	1	1	1	1	6	6	1	1	1
896	0	3	3	3	3	3	7	7	7	0	0	0	1	1	1	1	6	6	1	1	1
897	0	6	6	6	6	7	7	7	7	0	0	0	1	1	1	1	6	6	1	1	1
898	0	6	6	6	6	6	7	7	7	0	0	0	1	1	1	1	6	6	1	1	1
899	0	3	3	3	6	6	7	7	7	0	0	0	1	1	1	1	6	6	1	1	1
900	0	3	3	3	6	6	7	7	7	0	0	0	1	1	1	1	6	6	1	1	1
901	0	6	6	6	6	6	7	7	7	0	0	0	1	1	1	1	6	6	1	1	1
902	0	3	3	3	3	3	7	7	7	0	0	0	1	1	1	1	6	6	1	1	1
903	0	6	6	6	6	6	7	7	7	0	0	0	1	1	1	1	6	6	1	1	1
904	0	6	6	3	3	3	7	7	7	0	0	0	1	1	1	1	6	6	1	1	1
905	0	3	3	3	3	3	7	7	7	0	0	0	1	1	1	1	6	6	1	1	1
906	0	3	3	3	6	6	7	7	7	0	0	0	1	1	1	1	6	6	1	1	1
907	0	6	6	6	6	6	7	7	7	0	0	0	1	1	1	1	6	6	1	1	1
908	0	6	6	6	6	6	7	0	7	0	0	0	1	1	1	1	6	6	1	1	1
909	0	6	6	6	6	6	7	7	0	0	0	0	0	0	1	1	6	6	1	1	0
910	0	6	6	6	6	6	7	0	0	0	0	0	0	0	1	1	6	6	1	1	0
911	0	3	3	3	3	6	7	7	0	0	0	0	0	0	1	1	6	6	1	1	0
912	0	6	6	6	6	6	7	0	0	0	0	0	0	1	1	1	6	6	1	1	1
913	0	6	6	6	6	6	7	0	7	0	0	0	0	0	1	1	6	6	1	1	0
914	0	6	6	3	3	3	7	0	7	0	0	0	7	1	1	1	6	6	1	1	1
915	0	6	6	6	6	6	7	7	7	0	0	0	0	1	1	1	6	6	1	1	1
916	0	6	6	6	6	6	7	0	0	0	0	0	0	1	1	1	6	6	1	1	1
917	0	6	6	6	6	6	7	0	7	0	0	0	0	1	1	1	6	6	1	1	1
918	0	6	6	3	3	3	0	0	7	0	0	0	0	1	1	1	6	6	1	1	1
919	0	6	6	3	3	3	7	0	0	0	0	0	0	1	1	1	6	6	1	1	1
920	0	3	3	3	3	3	7	0	0	0	0	0	0	1	1	1	6	6	1	1	1
921	0	6	6	6	6	6	7	7	7	0	0	0	1	1	1	1	6	6	1	1	1
922	0	6	6	3	3	3	7	7	7	0	0	0	1	1	1	1	6	6	1	1	1
923	0	6	6	3	3	3	7	7	7	0	0	0	0	1	1	1	6	6	1	1	1
924	0	6	6	6	6	6	7	7	7	0	0	0	1	1	1	1	6	6	1	1	1
925	0	6	6	3	3	3	7	7	7	0	0	0	1	1	1	1	6	6	1	1	1
926	0	6	6	6	6	6	7	7	7	0	0	0	1	1	1	1	6	6	1	1	1
927	0	6	6	6	6	6	7	0	7	0	0	0	1	1	1	1	6	6	1	1	1
928	0	6	6	6	6	6	7	7	7	7	0	0	1	1	1	1	6	6	1	1	1
929	0	6	6	7	6	6	7	0	7	0	0	0	1	1	1	1	6	6	1	1	1
930	0	6	6	7	7	7	7	7	7	0	0	0	1	1	1	1	6	6	1	1	1
931	0	6	6	6	6	6	7	7	7	0	0	0	1	1	1	1	6	6	1	1	1
932	0	3	3	3	3	6	7	0	7	0	0	0	1	1	1	1	6	6	1	1	1
933	0	3	3	3	3	6	7	7	7	7	0	0	1	1	1	1	6	6	1	1	1
934	0	6	6	6	6	6	7	0	7	0	0	0	1	1	1	1	6	6	1	1	1
935	0	3	3	3	6	6	7	7	0	0	0	0	1	1	1	1	6	6	1	1	1
936	0	6	6	6	6	6	7	7	7	0	0	0	1	1	1	1	6	6	1	1	1
937	0	6	6	7	7	7	7	7	7	0	0	0	1	1	1	1	6	6	1	1	1
938	0	3	3	3	3	6	7	7	7	0	0	0	1	1	1	1	6	6	1	1	1
939	0	6	6	6	6	6	7	7	7	0	0	0	1	1	1	1	6	6	1	1	1
940	0	6	6	3	3	3	7	7	7	0	0	0	1	1	1	1	6	6	1	1	1
941	0	6	6	7	7	7	7	7	7	0	0	0	1	1	1	1	6	6	1	1	1
942	0	3	3	3	3	6	7	0	7	0	0	0	1	1	1	1	6	6	1	1	1
943	0	6	6	3	3	3	7	7	7	0	0	0	1	1	1	1	6	6	1	1	1
944	0	6	6	7	6	6	7	7	7	0	0	0	1	1	1	1	6	6	1	1	1
945	0	6	6	3	3	3	7	7	7	0	0	0	1	1	1	1	6	6	1	1	1
946	0	6	6	6	6	6	7	7	7	0	0	0	1	1	1	1	6	6	1	1	1
947	0	6	6	6	6	6	7	7	7	0	0	0	1	1	1	1	6	6	1	1	1
948	0	3	3	3	3	3	7	7	7	0	0	0	1	1	1	1	6	6	1	1	1
949	0	3	3	3	6	6	7	7	7	0	0	0	1	1	1	1	6	6	1	1	1
950	0	6	6	6	6	0	7	0	7	0	0	0	1	1	1	1	6	6	1	1	1
951	0	6	6	6	6	6	7	7	7	0	0	0	1	1	1	1	6	6	1	1	1
952	0	6	6	7	6	6	7	0	7	0	0	0	1	1	1	1	6	6	1	1	1
953	0	6	6	3	3	3	7	0	7	0	0	0	1	1	1	1	6	6	1	1	1
954	0	6	6	6	6	6	7	7	7	0	0	0	0	0	1	1	6	6	1	1	0
955	0	6	6	3	3	3	7	7	7	0	0	0	1	1	1	1	6	6	1	1	1
956	0	6	6	3	3	3	7	7	7	0	0	0	1	1	1	1	6	6	1	1	1
957	0	6	6	3	3	3	0	7	7	0	0	0	0	1	1	1	6	6	1	1	1
958	0	6	6	3	3	3	7	0	0	0	0	0	1	1	1	1	6	6	1	1	1
959	0	6	6	6	6	6	7	7	0	0	0	0	1	1	1	1	6	6	1	1	1
960	0	3	3	3	3	3	0	7	7	0	0	0	1	1	1	1	6	6	1	1	1
961	0	3	3	3	3	3	7	0	0	0	0	0	1	1	1	1	6	6	1	1	1
962	0	6	6	3	3	3	7	7	7	0	0	0	1	1	1	1	6	6	1	1	1
963	0	6	6	3	3	3	7	7	7	0	0	0	0	0	1	1	6	6	1	1	0
964	0	3	3	3	3	3	7	7	7	0	0	0	1	1	1	1	6	6	1	1	1
965	0	7	7	3	3	3	0	0	7	0	0	0	7	0	1	1	6	6	1	1	0
966	0	3	3	3	3	6	7	7	7	0	0	0	0	0	1	1	6	6	1	1	0
967	0	6	6	6	6	6	7	7	7	0	0	0	1	1	1	1	6	6	1	1	1
968	0	7	3	3	3	6	7	7	0	0	0	0	1	1	1	1	6	6	1	1	1
969	0	3	3	3	3	6	6	6	0	0	0	0	1	1	1	1	6	6	1	1	1
970	0	3	3	3	3	6	7	7	7	0	0	0	1	1	1	1	6	6	1	1	1
971	0	3	3	3	3	6	7	7	0	0	0	0	1	1	1	1	6	6	1	1	1
972	0	3	3	3	3	3	7	7	7	0	0	0	0	0	1	1	6	6	1	1	0
973	0	3	3	3	3	6	7	7	7	0	0	0	0	0	1	1	6	6	1	1	0
974	0	3	3	3	3	6	7	7	7	0	7	0	1	1	1	1	6	6	1	1	1
975	0	6	6	3	3	3	7	7	7	0	0	0	1	1	1	1	6	6	1	1	1
976	0	6	6	3	3	3	7	0	7	0	0	0	0	0	1	1	6	6	1	1	0
977	0	3	3	3	3	3	7	7	7	0	0	0	1	1	1	1	6	6	1	1	1
978	0	7	3	3	3	6	0	0	7	0	0	0	1	1	1	1	6	6	1	1	1
979	0	6	6	3	3	3	7	7	7	0	0	0	1	1	1	1	6	6	1	1	1
980	0	6	6	3	3	3	7	7	7	0	0	0	1	1	1	1	6	6	1	1	1
981	0	3	3	3	3	3	7	7	7	0	0	0	1	1	1	1	6	6	1	1	1
982	0	3	3	3	3	3	7	7	7	0	0	0	1	1	1	1	6	6	1	1	1
983	0	3	3	3	3	3	7	7	0	0	0	0	0	0	1	1	6	6	1	1	0
984	0	6	6	3	3	3	7	7	7	0	0	0	1	1	1	1	6	6	1	1	1
985	0	3	3	3	3	3	7	0	0	0	0	0	1	1	1	1	6	6	1	1	1
986	0	7	3	3	3	3	7	7	7	0	0	0	1	1	1	1	6	6	1	1	1
987	0	6	6	3	3	3	7	7	7	0	0	0	1	1	1	1	6	6	1	1	1
988	0	3	3	3	3	3	7	7	7	0	0	0	1	1	1	1	6	6	1	1	1
989	0	6	6	3	3	3	7	7	7	0	0	0	1	1	1	1	6	6	1	1	1
990	0	3	3	3	3	3	7	7	0	0	0	0	1	1	1	1	6	6	1	1	1
991	0	3	3	3	3	3	0	7	7	0	0	0	1	1	1	1	6	6	1	1	1
992	0	6	6	3	3	3	7	7	0	0	0	0	1	1	1	1	6	6	1	1	1
993	0	6	6	3	3	3	7	0	7	0	0	0	1	1	1	1	6	6	1	1	1
994	0	6	6	3	3	3	7	7	7	0	0	0	1	1	1	1	6	6	1	1	1
995	0	6	6	3	3	3	7	7	0	0	0	0	0	0	1	1	6	6	1	1	0
996	0	6	6	3	3	3	7	7	7	0	0	0	1	1	1	1	6	6	1	1	1
997	0	7	7	0	0	7	7	7	7	0	0	0	1	1	1	1	6	6	1	1	1
998	0	3	3	3	3	3	7	7	7	0	0	0	1	1	1	1	6	6	1	1	1
999	0	6	6	3	3	3	7	7	0	0	0	0	0	0	1	1	6	6	1	1	0
