# Supplementary material for: Structure of the stress-related LHCSR1 complex determined by an integrated computational strategy
Source: Commun Biol. 2022 Feb 17;5:145. doi: 10.1038/s42003-022-03083-8 (PMC8854571; doi:10.1038/s42003-022-03083-8)
Supplement: Supplementary file 10 — Supplementary Data 7 [file 42003_2022_3083_MOESM10_ESM.zip › MD6_sstype_D.csv]

Time (ns)	Glu 232	Glu 233	Ile 234	Phe 235	Val 236	Hie 237	Leu 238	Phe 239	Lys 240	Arg 241	Leu 242	Gly 243	Leu 244
0	7	7	4	4	4	4	6	6	0	7	7	0	0
1	0	7	6	6	4	4	4	4	0	7	7	0	0
2	6	6	6	6	4	4	4	4	0	7	7	0	0
3	7	7	6	6	4	4	4	4	0	7	7	0	0
4	7	7	4	4	4	4	4	4	0	7	7	0	0
5	7	7	6	6	4	4	4	4	0	7	7	0	0
6	7	7	4	4	4	4	4	4	0	7	7	0	0
7	0	7	4	4	4	4	4	4	0	7	7	0	0
8	0	0	4	4	4	4	4	4	0	7	7	0	0
9	0	0	4	4	4	4	4	4	0	7	7	0	0
10	0	0	6	6	4	4	4	4	0	7	7	0	0
11	0	0	4	4	4	4	4	4	0	7	7	0	0
12	0	0	4	4	4	4	6	6	0	7	7	0	0
13	0	7	4	4	4	4	7	7	0	7	7	0	0
14	0	0	6	6	4	4	4	4	0	7	7	0	0
15	0	0	6	6	4	4	4	4	0	7	7	0	0
16	0	7	4	4	4	4	6	6	0	7	7	0	0
17	0	0	4	4	4	4	6	6	0	7	7	0	0
18	0	0	4	4	4	4	6	6	0	7	7	0	0
19	0	0	4	4	4	4	6	6	0	7	7	0	0
20	6	6	4	4	4	4	6	6	0	7	7	0	0
21	0	4	4	4	4	4	6	6	0	7	7	0	0
22	0	4	4	4	4	4	4	4	0	7	7	0	0
23	6	4	4	4	4	4	4	4	0	7	7	0	0
24	6	6	4	4	4	4	6	6	0	7	7	0	0
25	6	4	4	4	4	4	4	4	0	7	7	0	0
26	6	4	4	4	4	4	4	4	0	7	7	0	0
27	6	4	4	4	4	4	4	4	0	7	7	0	0
28	6	4	4	4	4	4	4	4	0	7	7	0	0
29	6	6	4	4	4	4	6	6	0	7	7	0	0
30	6	4	4	4	4	4	6	6	0	7	7	0	0
31	6	6	4	4	4	4	6	6	0	0	7	0	0
32	0	4	4	4	4	4	6	6	0	7	7	0	0
33	4	4	4	4	4	4	6	6	0	7	7	0	0
34	6	6	4	4	4	4	6	6	0	7	7	0	0
35	6	6	4	4	4	4	4	4	0	7	7	0	0
36	6	4	4	4	4	4	4	4	0	7	7	0	0
37	0	6	4	4	4	4	6	6	0	7	7	0	0
38	0	4	4	4	4	4	4	4	0	7	7	0	0
39	0	4	4	4	4	4	6	6	0	7	7	0	0
40	6	6	4	4	4	4	6	6	0	7	7	0	0
41	0	4	4	4	4	4	6	6	0	7	7	0	0
42	0	4	4	4	4	4	6	6	0	7	7	0	0
43	0	7	4	4	4	4	6	6	0	7	7	0	0
44	0	4	4	4	4	4	6	6	0	7	7	0	0
45	0	4	4	4	4	4	6	6	0	7	7	0	0
46	0	4	4	4	4	4	6	6	0	7	7	0	0
47	0	4	4	4	4	4	6	6	0	7	7	0	0
48	0	4	4	4	4	6	6	6	0	7	7	0	0
49	0	4	4	4	4	4	6	6	0	7	7	0	0
50	0	4	4	4	4	4	6	6	0	7	7	0	0
51	0	4	4	4	4	4	6	6	0	7	7	0	0
52	6	4	4	4	4	4	4	4	0	7	7	0	0
53	0	4	4	4	4	6	6	6	0	7	7	0	0
54	0	4	4	4	4	4	6	6	0	7	7	0	0
55	0	4	4	4	4	4	4	4	0	3	3	3	0
56	0	4	4	4	4	4	4	4	7	6	6	0	0
57	0	4	4	4	4	4	4	4	7	6	6	0	0
58	0	4	4	4	4	4	4	4	7	0	0	0	0
59	0	4	4	4	4	4	4	4	7	7	0	0	0
60	0	0	4	4	4	4	6	6	7	0	0	0	0
61	0	0	4	4	4	4	6	6	7	0	0	0	0
62	0	0	4	4	4	4	4	4	7	0	7	0	0
63	0	0	4	4	4	4	4	4	7	0	0	0	0
64	0	4	4	4	4	4	4	4	7	0	0	0	0
65	0	0	4	4	4	4	4	4	7	0	0	0	0
66	0	0	4	4	4	4	6	6	7	0	0	0	0
67	0	0	4	4	4	4	4	4	7	0	0	0	0
68	7	0	4	4	4	4	6	6	7	0	0	0	0
69	0	0	6	6	4	4	4	4	7	0	0	0	0
70	0	0	6	6	6	6	6	6	7	0	0	0	0
71	0	0	4	4	4	4	4	4	7	0	6	6	0
72	0	0	4	4	4	4	6	6	7	0	0	0	0
73	0	0	4	4	4	4	4	4	7	0	0	0	0
74	0	0	4	4	4	4	4	4	7	0	0	0	0
75	0	0	4	4	4	4	4	4	7	0	0	0	0
76	0	0	4	4	4	4	4	4	7	0	0	0	0
77	0	6	4	4	4	4	4	4	7	0	0	0	0
78	7	0	4	4	4	4	6	6	7	0	0	0	0
79	0	0	6	6	4	4	4	4	7	0	0	0	0
80	7	0	6	6	3	3	3	6	7	0	0	0	0
81	7	0	6	6	4	4	4	4	7	0	0	0	0
82	7	0	6	6	3	3	3	6	7	0	0	0	0
83	0	0	6	6	4	4	4	4	7	0	0	0	0
84	7	0	6	6	4	4	4	4	7	0	0	0	0
85	7	0	6	3	3	3	3	6	7	0	0	0	0
86	7	0	6	6	3	3	3	6	7	0	0	0	0
87	7	0	6	6	4	4	4	4	7	0	0	0	0
88	0	0	6	6	3	3	3	6	7	0	0	0	0
89	0	0	6	6	4	4	4	4	7	0	0	0	0
90	0	0	6	6	4	4	4	4	7	0	0	0	0
91	7	0	6	6	4	4	4	4	7	0	0	0	0
92	7	0	6	6	6	6	6	6	7	0	0	0	0
93	7	0	6	6	4	4	4	4	7	0	0	0	0
94	7	6	6	7	3	3	3	6	7	0	0	0	0
95	7	0	7	7	3	3	3	6	7	0	0	0	0
96	7	7	7	7	3	3	3	6	7	0	0	0	0
97	0	3	3	3	3	3	3	6	7	0	0	0	0
98	0	0	4	4	4	4	4	4	7	0	0	0	0
99	7	0	7	3	3	3	3	6	7	0	0	0	0
100	7	7	6	6	3	3	3	6	7	0	0	0	0
101	7	7	7	3	3	3	3	6	7	0	0	0	0
102	7	7	7	3	3	3	3	6	7	0	0	0	0
103	6	0	0	3	3	3	3	6	7	0	0	0	0
104	7	7	0	3	3	3	3	6	7	0	0	0	0
105	7	7	7	3	3	3	3	6	7	0	0	0	0
106	6	6	6	6	3	3	3	6	7	0	0	0	0
107	7	7	6	6	3	3	3	6	7	0	0	0	0
108	7	7	7	3	3	3	6	6	7	0	0	0	0
109	7	7	7	3	3	3	3	6	7	0	0	0	0
110	7	7	6	6	3	3	3	6	7	0	0	0	0
111	7	0	7	7	3	3	3	6	7	0	0	0	0
112	7	0	6	6	3	3	3	6	7	0	0	0	0
113	7	7	6	6	3	3	3	6	7	0	0	0	0
114	7	6	6	7	3	3	3	6	7	0	0	0	0
115	7	0	6	6	4	4	4	4	7	0	0	0	0
116	7	0	6	6	3	3	3	6	7	0	0	0	0
117	7	3	3	3	3	3	3	6	7	0	0	0	0
118	7	0	6	6	4	4	4	4	7	0	0	0	0
119	7	7	6	6	4	4	4	4	7	0	0	0	0
120	7	6	6	7	4	4	4	4	7	0	0	0	0
121	7	0	7	7	3	3	3	6	7	0	0	0	0
122	7	0	6	6	3	3	3	6	7	0	0	0	0
123	7	0	6	6	3	3	3	6	7	0	0	0	0
124	7	0	6	6	3	3	3	6	7	0	0	0	0
125	7	3	3	3	3	3	3	6	7	0	0	0	0
126	7	6	6	7	4	4	4	4	7	0	0	0	0
127	7	0	7	7	3	3	3	6	7	0	0	0	0
128	7	0	7	7	3	3	3	6	7	0	0	0	0
129	7	0	6	6	3	3	3	6	7	0	0	0	0
130	7	6	6	7	3	3	3	6	7	0	0	0	0
131	7	0	6	6	3	3	3	6	7	0	0	0	0
132	7	6	6	6	3	3	3	6	7	0	0	0	0
133	7	0	6	6	3	3	3	6	7	0	0	0	0
134	7	0	6	6	3	3	3	6	7	0	0	0	0
135	7	0	6	6	3	3	3	6	7	0	0	0	0
136	7	0	7	7	3	3	3	6	7	0	0	0	0
137	7	6	6	6	4	4	4	4	7	0	0	0	0
138	7	3	3	3	0	6	6	6	7	0	0	0	0
139	7	3	3	3	3	3	3	6	7	0	0	0	0
140	7	6	6	7	3	3	3	6	7	0	0	0	0
141	7	3	3	3	4	4	4	4	7	0	0	0	0
142	7	3	3	3	3	3	3	6	7	0	0	0	0
143	7	3	3	3	4	4	4	4	7	0	0	0	0
144	7	3	3	3	3	3	3	6	7	0	0	0	0
145	7	0	6	6	3	3	3	6	7	0	0	0	0
146	7	0	6	6	3	3	3	6	7	0	0	0	0
147	7	0	7	7	4	4	4	4	7	0	0	0	0
148	7	0	6	6	3	3	3	6	7	0	0	0	0
149	7	0	6	6	3	3	3	6	7	0	0	0	0
150	7	0	6	6	3	3	3	6	7	0	0	0	0
151	7	0	7	7	3	3	3	6	7	0	0	0	0
152	7	0	6	6	3	3	3	6	7	0	0	0	0
153	7	0	7	7	3	3	3	6	7	0	0	0	0
154	7	0	7	7	3	3	3	6	7	0	0	0	0
155	7	0	7	7	3	3	3	6	7	0	0	0	0
156	7	0	7	7	3	3	3	6	7	0	0	0	0
157	7	0	7	7	3	3	3	6	7	0	0	0	0
158	7	0	7	7	4	4	4	4	7	0	0	0	0
159	7	0	7	7	4	4	4	4	7	0	0	0	0
160	7	0	7	7	4	4	4	4	7	0	0	0	0
161	7	0	7	7	3	3	3	6	7	0	7	0	0
162	7	0	7	7	4	4	4	4	7	0	7	0	0
163	7	0	6	6	4	4	4	4	7	0	7	0	0
164	7	0	6	6	4	4	4	4	7	0	0	0	0
165	7	0	7	7	4	4	4	4	7	0	0	0	0
166	7	0	7	7	3	3	3	6	7	0	0	0	0
167	7	0	7	7	4	4	4	4	7	0	0	0	0
168	7	0	7	7	3	3	3	6	7	0	7	0	0
169	7	0	7	7	4	4	4	4	7	0	0	0	0
170	7	0	7	7	3	3	3	6	7	0	0	0	0
171	7	0	7	7	3	3	3	6	0	0	0	0	0
172	7	0	7	7	3	3	3	6	0	0	6	6	0
173	7	0	6	6	4	4	4	4	0	0	6	6	0
174	7	0	6	6	4	4	4	4	7	0	7	0	0
175	7	7	6	6	4	4	4	4	7	0	7	0	0
176	7	0	7	7	0	6	6	6	7	0	0	0	0
177	7	0	6	6	4	4	4	4	0	0	0	0	0
178	7	0	6	6	4	4	4	4	7	0	6	6	0
179	7	0	6	6	3	3	3	6	7	0	7	0	0
180	7	0	6	6	4	4	4	4	0	0	7	0	0
181	7	0	7	7	4	4	4	4	7	0	0	0	0
182	7	0	7	7	4	4	4	4	0	0	0	0	0
183	7	7	6	6	4	4	4	4	0	0	0	0	0
184	7	0	7	7	3	3	3	6	0	0	7	0	0
185	7	0	6	6	4	4	4	4	0	0	0	0	0
186	7	0	6	6	4	4	4	4	7	0	0	0	0
187	7	0	6	6	4	4	4	4	7	0	0	0	0
188	7	0	6	6	4	4	4	4	7	0	0	0	0
189	7	0	6	6	3	3	3	6	7	0	0	0	0
190	6	0	6	6	3	3	3	6	0	0	0	0	0
191	7	0	6	6	4	4	4	4	0	0	0	0	0
192	7	0	6	6	3	3	3	6	0	0	7	0	0
193	7	0	6	6	3	3	3	6	0	0	7	0	0
194	7	0	6	6	4	4	4	4	0	0	7	0	0
195	6	0	6	6	3	3	3	6	0	0	6	6	0
196	7	7	6	6	3	3	3	6	7	0	6	6	0
197	7	0	6	6	3	3	3	6	7	0	6	6	0
198	7	0	6	6	3	3	3	6	0	0	7	0	0
199	7	0	6	6	3	3	3	6	7	0	7	0	0
200	7	0	6	6	4	4	4	4	0	0	7	0	0
201	7	0	6	6	4	4	4	4	7	0	6	6	0
202	6	0	6	6	4	4	4	4	0	0	7	0	0
203	7	0	6	6	3	3	3	6	0	0	7	0	0
204	7	0	6	6	4	4	4	4	7	0	6	6	0
205	7	0	6	6	4	4	4	4	7	0	6	6	0
206	7	0	6	6	3	3	3	6	7	0	7	0	0
207	7	0	7	0	4	4	4	4	7	0	7	0	0
208	7	0	6	6	4	4	4	4	7	0	6	6	0
209	7	0	6	6	4	4	4	4	0	0	6	6	0
210	7	7	6	6	4	4	4	4	0	0	0	0	0
211	7	0	6	6	3	3	3	6	7	0	0	0	0
212	7	0	6	6	3	3	3	6	0	0	7	0	0
213	7	0	6	6	3	3	3	6	7	0	7	0	0
214	7	0	6	6	3	3	3	6	7	0	7	0	0
215	7	0	6	6	3	3	3	6	7	0	7	0	0
216	7	0	6	6	3	3	3	6	0	7	7	0	0
217	7	0	7	7	4	4	4	4	7	0	7	0	0
218	7	0	6	6	4	4	4	4	7	0	7	0	0
219	7	0	6	6	4	4	4	4	7	0	6	6	0
220	7	0	6	6	6	6	6	6	7	0	7	0	0
221	7	0	6	6	4	4	4	4	7	0	6	6	0
222	6	0	6	6	4	4	4	4	7	0	6	6	0
223	7	0	6	6	3	3	3	6	7	0	7	0	0
224	7	7	6	6	3	3	3	6	7	0	7	0	0
225	7	0	6	6	4	4	4	4	7	0	6	6	0
226	7	0	6	6	3	3	3	6	0	0	7	0	0
227	7	0	6	6	3	3	3	6	0	0	7	0	0
228	6	0	6	6	4	4	4	4	0	0	0	0	0
229	7	7	6	6	3	3	3	6	0	0	0	0	0
230	7	0	6	6	3	3	3	6	7	0	7	0	0
231	7	0	6	6	4	4	4	4	7	0	7	0	0
232	7	0	6	6	3	3	3	6	7	0	7	0	0
233	7	0	6	6	4	4	4	4	7	0	7	0	0
234	7	0	6	6	3	3	3	6	7	0	6	6	0
235	7	0	6	6	3	3	3	6	7	0	7	0	0
236	7	0	6	6	3	3	3	6	7	0	6	6	0
237	7	0	6	6	4	4	4	4	7	0	6	6	0
238	7	0	6	6	4	4	4	4	0	0	6	6	0
239	7	0	6	6	4	4	4	4	7	0	6	6	0
240	7	7	6	6	4	4	4	4	7	0	6	6	0
241	7	0	6	6	3	3	3	6	7	0	7	0	0
242	7	0	6	6	3	3	3	6	7	0	6	6	0
243	7	0	6	6	3	3	3	6	7	0	7	0	0
244	7	0	6	6	3	3	3	6	7	0	6	6	0
245	7	0	6	6	3	3	3	6	7	0	6	6	0
246	7	0	6	6	3	3	3	6	7	0	7	0	0
247	7	0	6	6	3	3	3	6	7	0	6	6	0
248	7	0	6	6	4	4	4	4	7	0	6	6	0
249	7	0	6	6	3	3	3	6	7	0	7	0	0
250	7	0	6	6	3	3	3	6	7	0	6	6	0
251	6	0	6	6	3	3	3	6	0	0	7	0	0
252	7	0	6	6	3	3	3	6	7	0	6	6	0
253	7	0	7	7	4	4	4	4	7	0	7	0	0
254	7	0	6	6	4	4	4	4	0	0	0	0	0
255	7	0	6	6	3	3	3	6	7	0	6	6	0
256	7	0	6	6	4	4	4	4	7	0	7	0	0
257	7	0	6	6	4	4	4	4	7	0	6	6	0
258	7	0	6	6	3	3	3	6	7	0	6	6	0
259	7	0	6	6	3	3	3	6	7	0	6	6	0
260	7	0	6	6	3	3	3	6	7	0	6	6	0
261	7	0	6	6	3	3	3	6	7	0	7	0	0
262	7	0	6	6	3	3	3	6	7	0	7	0	0
263	7	0	6	6	4	4	4	4	7	0	7	0	0
264	7	0	6	6	3	3	3	6	7	0	0	0	0
265	7	0	6	6	3	3	3	6	7	0	7	0	0
266	7	0	6	6	3	3	3	6	7	0	7	0	0
267	7	0	6	6	4	4	4	4	7	0	6	6	0
268	7	0	6	6	4	4	4	4	7	0	6	6	0
269	7	0	6	6	3	3	3	6	7	0	6	6	0
270	6	0	6	6	4	4	4	4	7	0	6	6	0
271	7	0	6	6	3	3	3	6	0	0	7	0	0
272	7	0	6	6	3	3	3	6	0	0	6	6	0
273	7	0	6	6	4	4	4	4	0	0	6	6	0
274	7	0	6	6	3	3	3	6	0	0	6	6	0
275	7	0	6	6	3	3	3	6	0	0	7	0	0
276	7	0	6	6	3	3	3	6	7	0	0	0	0
277	7	7	6	6	3	3	3	6	0	0	0	0	0
278	7	0	6	6	4	4	4	4	0	0	0	0	0
279	7	0	6	6	4	4	4	4	0	0	0	0	0
280	7	0	6	6	3	3	3	6	0	0	0	0	0
281	7	0	6	6	4	4	4	4	0	0	0	0	0
282	7	7	6	6	3	3	3	6	7	0	7	0	0
283	7	0	6	6	4	4	4	4	0	0	7	0	0
284	7	0	6	6	3	3	3	6	0	0	7	0	0
285	7	0	6	6	4	4	4	4	0	0	0	0	0
286	7	0	6	6	3	3	3	6	7	0	0	0	0
287	7	0	6	6	4	4	4	4	7	0	0	0	0
288	7	0	6	6	3	3	3	6	7	0	7	0	0
289	6	0	6	6	4	4	4	4	0	0	0	0	0
290	7	0	6	6	4	4	4	4	7	0	7	0	0
291	7	0	7	7	3	3	3	6	7	0	0	0	0
292	7	0	6	6	4	4	4	4	0	0	0	0	0
293	7	0	6	6	4	4	4	4	0	0	0	0	0
294	7	0	6	6	4	4	4	4	0	0	0	0	0
295	7	0	6	6	4	4	4	4	0	0	0	0	0
296	7	0	7	7	4	4	4	4	0	0	0	0	0
297	7	0	7	7	4	4	4	4	0	0	0	0	0
298	7	0	6	6	4	4	4	4	0	0	0	0	0
299	7	0	6	6	4	4	4	4	7	0	0	0	0
300	7	0	6	6	4	4	4	4	7	0	0	0	0
301	7	0	7	7	3	3	3	6	7	0	0	0	0
302	7	0	6	6	4	4	4	4	7	0	0	0	0
303	7	0	6	6	4	4	4	4	7	0	0	0	0
304	7	0	6	6	4	4	4	4	7	0	0	0	0
305	7	0	6	6	4	4	4	4	7	0	7	0	0
306	7	0	6	6	4	4	4	4	7	0	7	0	0
307	6	0	6	6	4	4	4	4	7	0	7	0	0
308	7	0	6	6	4	4	4	4	7	0	7	0	0
309	7	0	6	6	4	4	4	4	7	0	7	0	0
310	7	0	6	6	4	4	4	4	7	0	0	0	0
311	7	0	6	6	4	4	4	4	7	0	0	0	0
312	7	0	6	6	4	4	4	4	7	0	7	0	0
313	7	0	6	6	3	3	3	6	7	0	6	6	0
314	7	0	6	6	3	3	3	6	7	0	0	0	0
315	7	0	6	6	4	4	4	4	7	0	7	0	0
316	7	0	6	6	4	4	4	4	7	0	7	0	0
317	7	0	6	6	3	3	3	6	7	0	7	0	0
318	7	0	6	6	3	3	3	6	7	0	6	6	0
319	7	0	6	6	3	3	3	6	7	0	6	6	0
320	7	0	6	6	3	3	3	6	7	0	6	6	0
321	7	0	6	6	4	4	4	4	7	0	0	0	0
322	6	0	6	6	3	3	3	6	7	0	7	0	0
323	7	7	6	6	4	4	4	4	7	0	6	6	0
324	7	0	6	6	3	3	3	6	7	0	6	6	0
325	7	0	6	6	3	3	3	6	7	0	7	0	0
326	7	0	6	6	3	3	3	6	7	0	0	0	0
327	7	0	6	6	3	3	3	6	7	0	0	0	0
328	7	0	6	6	4	4	4	4	7	0	0	0	0
329	7	0	6	6	3	3	3	6	7	0	0	0	0
330	7	0	6	6	3	3	3	6	7	0	0	0	0
331	7	0	6	6	3	3	3	6	7	0	0	0	0
332	7	0	6	6	3	3	3	6	7	0	0	0	0
333	7	0	6	6	3	3	3	6	7	0	0	0	0
334	6	0	6	6	4	4	4	4	7	0	7	0	0
335	7	0	6	6	3	3	3	6	7	0	7	0	0
336	7	0	6	6	4	4	4	4	7	0	7	0	0
337	7	7	6	6	4	4	4	4	7	0	7	0	0
338	7	0	6	6	4	4	4	4	7	0	0	0	0
339	7	0	6	6	4	4	4	4	7	0	7	0	0
340	7	0	6	6	4	4	4	4	7	0	6	6	0
341	7	7	6	6	4	4	4	4	7	0	7	0	0
342	7	0	6	6	4	4	4	4	7	0	6	6	0
343	7	0	6	6	4	4	4	4	7	0	7	0	0
344	7	0	6	6	4	4	4	4	7	0	6	6	0
345	7	0	6	6	4	4	4	4	7	0	7	0	0
346	7	0	6	6	4	4	4	4	7	0	6	6	0
347	7	0	6	6	3	3	3	6	7	0	0	0	0
348	7	0	6	6	0	6	6	6	7	0	0	0	0
349	7	0	6	6	3	3	3	6	7	0	0	0	0
350	7	0	6	6	3	3	3	6	7	0	0	0	0
351	7	0	6	6	3	3	3	6	7	0	0	0	0
352	7	0	6	6	3	3	3	6	7	0	0	0	0
353	7	0	6	6	3	3	3	6	7	0	6	6	0
354	7	0	6	6	4	4	4	4	7	0	6	6	0
355	7	0	6	6	3	3	3	6	7	0	6	6	0
356	7	0	6	6	3	3	3	6	7	0	6	6	0
357	7	0	6	6	3	3	3	6	7	0	7	0	0
358	7	7	6	6	4	4	4	4	7	0	7	0	0
359	7	0	6	6	4	4	4	4	7	0	6	6	0
360	7	0	6	6	4	4	4	4	7	0	6	6	0
361	7	0	7	7	4	4	4	4	7	0	6	6	0
362	7	0	6	6	4	4	4	4	7	0	7	0	0
363	7	0	6	6	4	4	4	4	7	0	0	0	0
364	7	0	6	6	4	4	4	4	7	0	0	0	0
365	7	0	6	6	3	3	3	6	7	0	0	0	0
366	7	0	6	6	4	4	4	4	7	0	7	0	0
367	7	0	6	6	4	4	4	4	7	0	0	0	0
368	7	0	6	6	3	3	3	6	7	0	0	0	0
369	7	0	6	6	3	3	3	6	7	0	7	0	0
370	7	0	6	6	3	3	3	6	7	0	7	0	0
371	7	0	6	6	4	4	4	4	0	0	7	0	0
372	7	0	6	6	4	4	4	4	7	0	7	0	0
373	7	0	6	6	3	3	3	6	0	0	0	0	0
374	7	0	6	6	3	3	3	6	7	0	7	0	0
375	7	0	6	6	4	4	4	4	0	0	7	0	0
376	7	0	6	6	4	4	4	4	7	0	7	0	0
377	7	0	6	6	4	4	4	4	0	0	7	0	0
378	7	0	6	6	4	4	4	4	7	0	7	0	0
379	7	0	6	6	4	4	4	4	0	0	7	0	0
380	7	0	7	7	3	3	3	6	0	0	7	0	0
381	7	0	6	6	4	4	4	4	7	0	7	0	0
382	7	0	6	6	4	4	4	4	7	0	7	0	0
383	7	0	6	6	4	4	4	4	7	0	7	0	0
384	7	0	7	7	4	4	4	4	7	7	7	0	0
385	7	0	7	7	4	4	4	4	7	0	7	0	0
386	7	0	7	7	4	4	4	4	7	0	7	0	0
387	7	0	7	7	4	4	4	4	0	0	7	0	0
388	7	0	7	7	3	3	3	6	7	0	7	0	0
389	7	0	7	7	4	4	4	4	0	0	7	0	0
390	7	0	7	7	4	4	4	4	7	0	0	0	0
391	7	0	7	7	3	3	3	6	7	0	7	0	0
392	7	0	7	7	4	4	4	4	0	0	0	0	0
393	7	0	6	6	4	4	4	4	7	0	0	0	0
394	7	0	7	7	4	4	4	4	7	7	7	0	0
395	7	0	7	7	4	4	4	4	7	7	7	0	0
396	7	0	7	7	4	4	4	4	7	0	7	0	0
397	6	0	7	7	3	3	3	6	7	0	7	0	0
398	7	0	7	7	4	4	4	4	7	0	7	0	0
399	7	0	7	7	4	4	4	4	7	0	7	0	0
400	7	0	6	6	4	4	4	4	7	0	7	0	0
401	7	0	6	6	4	4	4	4	7	0	7	0	0
402	7	0	7	7	4	4	4	4	7	0	0	0	0
403	7	0	7	7	4	4	4	4	7	0	7	0	0
404	7	0	7	7	4	4	4	4	7	0	0	0	0
405	7	0	7	7	3	3	3	6	7	0	0	0	0
406	7	0	7	7	3	3	3	6	7	0	7	0	0
407	7	0	7	7	4	4	4	4	7	0	7	0	0
408	7	7	7	7	3	3	3	6	7	0	0	0	0
409	7	0	7	7	3	3	3	6	0	0	7	0	0
410	7	7	7	7	3	3	3	6	0	0	7	0	0
411	7	0	7	7	3	3	3	6	7	0	7	0	0
412	7	0	7	7	3	3	3	6	7	0	7	0	0
413	7	0	7	7	4	4	4	4	7	0	0	0	0
414	7	0	7	7	3	3	3	6	7	0	7	0	0
415	7	0	7	7	4	4	4	4	0	0	0	0	0
416	7	0	7	7	4	4	4	4	0	0	0	0	0
417	7	0	7	7	4	4	4	4	0	0	0	0	0
418	7	0	7	7	3	3	3	6	0	0	0	0	0
419	7	0	7	7	4	4	4	4	0	0	0	0	0
420	7	0	7	7	4	4	4	4	0	0	0	0	0
421	7	0	7	7	3	3	3	6	7	0	7	0	0
422	7	0	7	7	3	3	3	6	0	0	0	0	0
423	7	0	7	7	3	3	3	6	7	0	7	0	0
424	7	0	6	6	3	3	3	6	7	0	0	0	0
425	7	0	7	3	3	3	3	6	0	0	0	0	0
426	7	0	7	3	3	3	3	6	0	0	0	0	0
427	7	0	7	3	3	3	3	6	0	0	0	0	0
428	7	0	7	6	4	4	4	4	7	0	0	0	0
429	7	0	7	6	4	4	4	4	7	0	0	0	0
430	7	0	7	4	4	4	4	4	7	0	0	0	0
431	7	0	7	6	4	4	4	4	7	0	0	0	0
432	7	0	6	3	3	3	3	6	7	0	7	0	0
433	7	0	6	6	4	4	4	4	7	0	7	0	0
434	7	0	7	7	3	3	3	6	7	0	7	0	0
435	7	0	0	3	3	3	3	6	7	0	7	0	0
436	7	0	7	3	3	3	3	6	7	0	0	0	0
437	7	7	0	3	3	3	3	6	7	0	0	0	0
438	7	7	0	3	3	3	3	6	7	0	0	0	0
439	7	0	0	3	3	3	3	6	7	0	7	0	0
440	7	0	0	6	4	4	4	4	7	0	7	0	0
441	7	7	0	6	4	4	4	4	7	0	7	0	0
442	7	7	0	3	3	3	3	6	7	0	0	0	0
443	7	7	0	3	3	3	3	6	7	0	0	0	0
444	7	7	0	3	3	3	3	6	7	0	0	0	0
445	7	7	0	3	3	3	3	6	7	0	0	0	0
446	7	0	0	3	3	3	3	6	7	0	0	0	0
447	7	0	0	3	3	3	3	6	7	0	0	0	0
448	7	0	0	3	3	3	3	6	7	0	0	0	0
449	7	0	0	3	3	3	3	6	7	0	0	0	0
450	7	0	0	3	3	3	3	6	7	0	0	0	0
451	7	0	0	3	3	3	3	6	7	0	0	0	0
452	7	0	7	3	3	3	3	6	7	0	0	0	0
453	7	0	0	3	3	3	3	6	7	0	0	0	0
454	7	0	7	3	3	3	3	6	7	0	0	0	0
455	7	0	0	3	3	3	3	6	7	0	0	0	0
456	7	0	0	6	6	6	6	6	7	0	0	0	0
457	7	0	7	3	3	3	3	6	7	0	0	0	0
458	7	0	0	3	3	3	3	6	7	0	0	0	0
459	7	0	7	7	3	3	3	6	7	0	0	0	0
460	7	0	0	3	3	3	3	6	7	0	7	0	0
461	7	0	7	3	3	3	3	6	7	0	0	0	0
462	7	0	7	3	3	3	3	6	7	0	0	0	0
463	7	0	0	3	3	3	3	6	7	0	0	0	0
464	7	0	0	6	4	4	4	4	7	0	7	0	0
465	7	0	0	3	3	3	3	6	7	0	0	0	0
466	7	0	0	3	3	3	3	6	7	0	7	0	0
467	7	0	7	3	3	3	3	6	7	0	7	0	0
468	7	0	0	3	3	3	3	6	7	0	7	0	0
469	7	0	7	3	3	3	3	6	7	0	7	0	0
470	7	0	0	3	3	3	3	6	7	0	7	0	0
471	7	0	7	3	3	3	3	6	7	0	7	0	0
472	7	0	7	3	3	3	3	6	7	0	7	0	0
473	7	0	7	6	4	4	4	4	7	0	0	0	0
474	7	0	0	3	3	3	3	6	7	0	7	0	0
475	7	0	0	3	3	3	3	6	7	0	0	0	0
476	7	0	0	3	3	3	3	6	7	0	7	0	0
477	7	0	7	3	3	3	3	6	7	0	7	0	0
478	7	0	7	3	3	3	3	6	7	0	0	0	0
479	7	0	7	3	3	3	3	6	7	0	7	0	0
480	7	0	7	3	3	3	3	6	7	0	7	0	0
481	7	0	0	3	3	3	3	6	7	0	7	0	0
482	7	0	0	3	3	3	3	6	7	0	0	0	0
483	7	0	0	6	4	4	4	4	7	0	0	0	0
484	7	0	7	3	3	3	3	6	7	0	7	0	0
485	7	0	0	3	3	3	3	6	7	0	0	0	0
486	7	0	0	3	3	3	6	6	7	0	0	0	0
487	7	0	0	3	3	3	3	6	7	0	0	0	0
488	7	0	7	3	3	3	3	6	7	0	0	0	0
489	7	0	0	3	3	3	3	6	7	0	7	0	0
490	7	0	7	3	3	3	3	6	7	0	7	0	0
491	7	0	7	3	3	3	3	6	7	0	0	0	0
492	7	0	7	3	3	3	3	6	7	0	0	0	0
493	7	0	0	3	3	3	3	6	7	0	0	0	0
494	7	0	0	3	3	3	3	6	7	0	0	0	0
495	7	0	7	3	3	3	3	6	7	0	0	0	0
496	7	0	0	3	3	3	6	6	7	0	0	0	0
497	7	0	7	3	3	3	3	6	7	0	0	0	0
498	7	0	7	3	3	3	3	6	7	0	7	0	0
499	7	0	7	3	3	3	3	6	7	0	0	0	0
500	7	0	7	3	3	3	3	6	7	0	7	0	0
501	7	0	7	3	3	3	3	6	7	0	7	0	0
502	7	0	7	3	3	3	3	6	7	0	0	0	0
503	7	0	0	3	3	3	3	6	7	0	7	0	0
504	7	0	7	3	3	3	3	6	7	0	0	0	0
505	7	0	0	3	3	3	3	6	7	0	7	0	0
506	7	0	0	3	3	3	3	6	7	0	0	0	0
507	7	0	0	7	3	3	3	6	7	0	0	0	0
508	7	0	0	3	3	3	3	6	7	0	7	0	0
509	7	0	0	3	3	3	3	6	7	0	0	0	0
510	7	0	0	3	3	3	3	6	7	0	0	0	0
511	7	0	7	3	3	3	3	6	7	0	0	0	0
512	7	0	0	3	3	3	3	6	7	0	7	0	0
513	7	0	0	3	3	3	3	6	7	0	0	0	0
514	7	0	0	3	3	3	3	6	7	0	7	0	0
515	7	0	0	3	3	3	3	6	7	0	7	0	0
516	7	0	7	4	4	4	4	4	7	0	7	0	0
517	7	0	7	3	3	3	3	6	7	0	7	0	0
518	7	0	0	3	3	3	3	6	7	0	7	0	0
519	7	0	0	3	3	3	3	6	7	0	7	0	0
520	7	0	0	3	3	3	3	6	7	0	7	0	0
521	7	0	7	3	3	3	3	6	7	0	7	0	0
522	7	0	0	3	3	3	3	6	7	0	0	0	0
523	7	0	0	3	3	3	3	6	7	0	7	0	0
524	7	0	0	6	4	4	4	4	7	0	6	6	0
525	7	0	0	6	6	6	6	6	7	0	7	0	0
526	7	0	0	3	3	3	3	6	7	0	0	0	0
527	7	0	0	3	3	3	3	6	7	0	0	0	0
528	7	0	0	6	6	6	6	6	7	0	0	0	0
529	7	0	7	3	3	3	3	6	7	0	7	0	0
530	7	0	0	3	3	3	3	6	7	0	7	0	0
531	7	0	0	3	3	3	3	6	7	0	7	0	0
532	7	0	7	3	3	3	3	6	7	0	7	0	0
533	7	0	0	3	3	3	3	6	7	0	7	0	0
534	7	0	0	3	3	3	3	6	7	0	7	0	0
535	7	0	7	3	3	3	3	6	7	0	0	0	0
536	7	0	7	3	3	3	3	6	7	0	0	0	0
537	7	0	0	3	3	3	3	6	7	0	7	0	0
538	7	0	7	3	3	3	3	6	7	0	0	0	0
539	7	0	7	3	3	3	3	6	7	0	0	0	0
540	7	0	0	3	3	3	3	6	7	0	0	0	0
541	7	0	0	3	3	3	3	6	7	0	0	0	0
542	7	0	0	3	3	3	3	6	7	0	0	0	0
543	7	0	7	3	3	3	3	6	7	0	0	0	0
544	7	0	7	3	3	3	3	6	7	0	7	0	0
545	7	0	0	6	4	4	4	4	7	0	0	0	0
546	7	0	0	3	3	3	3	6	7	0	0	0	0
547	7	0	7	3	3	3	3	6	7	0	0	0	0
548	7	0	0	3	3	3	3	6	7	0	0	0	0
549	7	0	0	3	3	3	3	6	7	0	0	0	0
550	7	0	0	3	3	3	3	6	7	0	0	0	0
551	7	0	0	3	3	3	3	6	7	0	0	0	0
552	7	0	0	3	3	3	3	6	7	0	0	0	0
553	7	0	0	3	3	3	3	6	7	0	0	0	0
554	7	0	7	3	3	3	3	6	7	0	0	0	0
555	7	0	0	3	3	3	3	6	7	0	6	6	0
556	7	0	0	3	3	3	3	6	7	0	6	6	0
557	7	0	0	3	3	3	3	6	7	0	6	6	0
558	7	0	0	3	3	3	3	6	7	0	0	0	0
559	7	0	0	3	3	3	3	6	7	0	0	0	0
560	7	0	0	6	4	4	4	4	7	0	0	0	0
561	7	0	0	3	3	3	3	6	7	0	0	0	0
562	7	0	7	3	3	3	3	6	7	0	0	0	0
563	7	0	7	3	3	3	3	6	7	0	0	0	0
564	7	0	0	3	3	3	3	6	7	0	0	0	0
565	7	0	0	3	3	3	3	6	7	0	0	0	0
566	7	0	0	3	3	3	3	6	7	0	0	0	0
567	7	0	7	6	6	6	6	6	7	0	0	0	0
568	7	0	0	3	3	3	3	6	7	0	0	0	0
569	7	0	0	3	3	3	3	6	7	0	0	0	0
570	7	0	0	3	3	3	3	6	7	0	7	0	0
571	7	0	0	3	3	3	3	6	7	0	7	0	0
572	7	0	0	3	3	3	3	6	7	0	0	0	0
573	7	0	0	3	3	3	3	6	7	0	0	0	0
574	7	0	7	3	3	3	3	6	7	0	7	0	0
575	7	0	7	3	3	3	3	6	7	0	7	0	0
576	7	0	7	6	4	4	4	4	7	0	0	0	0
577	7	0	0	3	3	3	3	6	7	0	0	0	0
578	7	0	7	3	3	3	3	6	7	0	0	0	0
579	7	0	0	3	3	3	3	6	7	0	0	0	0
580	7	0	0	3	3	3	3	6	7	0	0	0	0
581	7	0	7	3	3	3	3	6	7	0	0	0	0
582	7	0	0	3	3	3	3	6	7	0	0	0	0
583	7	0	0	3	3	3	3	6	7	0	0	0	0
584	7	0	7	3	3	3	3	6	7	0	0	0	0
585	7	0	0	3	3	3	3	6	7	0	7	0	0
586	7	0	0	3	3	3	3	6	7	0	0	0	0
587	7	0	7	3	3	3	6	6	7	0	0	0	0
588	7	0	0	3	3	3	3	6	7	0	0	0	0
589	7	0	0	3	3	3	3	6	7	0	0	0	0
590	7	0	0	3	3	3	3	6	7	0	0	0	0
591	7	0	0	3	3	3	3	6	7	0	0	0	0
592	7	0	0	3	3	3	3	6	7	0	0	0	0
593	7	0	7	7	3	3	3	6	7	0	0	0	0
594	7	0	0	3	3	3	3	6	7	0	7	0	0
595	7	0	7	3	3	3	3	6	7	0	0	0	0
596	7	0	7	3	3	3	3	6	7	0	0	0	0
597	7	0	0	3	3	3	3	6	7	0	7	0	0
598	7	0	7	3	3	3	3	6	7	0	7	0	0
599	7	0	0	3	3	3	3	6	7	0	7	0	0
600	7	0	0	3	3	3	3	6	7	0	7	0	0
601	7	0	0	3	3	3	3	6	7	0	7	0	0
602	7	0	0	3	3	3	3	6	7	0	7	0	0
603	7	0	0	3	3	3	3	6	7	0	7	0	0
604	7	0	7	3	3	3	3	6	7	0	0	0	0
605	7	0	7	6	4	4	4	4	7	0	7	0	0
606	7	0	0	3	3	3	3	6	7	0	7	0	0
607	7	0	7	6	4	4	4	4	7	0	7	0	0
608	7	0	0	3	3	3	3	6	7	0	0	0	0
609	7	0	0	6	4	4	4	4	7	0	0	0	0
610	7	0	0	3	3	3	3	6	7	0	0	0	0
611	7	0	0	3	3	3	3	6	7	0	0	0	0
612	7	0	0	3	3	3	3	6	7	0	0	0	0
613	7	0	0	3	3	3	3	6	7	0	0	0	0
614	7	0	0	3	3	3	3	6	7	0	0	0	0
615	7	0	7	6	6	6	6	6	7	0	0	0	0
616	7	0	0	6	6	6	6	6	7	0	0	0	0
617	7	0	0	3	3	3	3	6	7	0	0	0	0
618	7	0	0	3	3	3	3	6	7	0	0	0	0
619	7	0	0	6	6	6	6	6	7	0	0	0	0
620	7	0	0	6	6	6	6	6	7	0	0	0	0
621	7	0	0	6	6	6	6	6	7	0	0	0	0
622	7	0	0	6	6	6	6	6	7	0	0	0	0
623	7	0	0	6	6	6	6	6	7	0	0	0	0
624	7	0	0	6	6	6	6	6	7	0	0	0	0
625	7	7	0	6	6	6	6	6	7	0	0	0	0
626	7	0	0	6	6	6	6	6	7	0	0	0	0
627	7	0	0	6	6	6	6	6	7	0	0	0	0
628	7	0	0	6	6	6	6	6	7	0	0	0	0
629	7	0	0	6	6	6	6	6	7	0	0	0	0
630	7	0	0	6	6	6	6	6	7	0	0	0	0
631	7	0	0	6	6	6	6	6	7	0	0	0	0
632	7	0	0	6	6	6	6	6	7	0	0	0	0
633	7	0	0	6	6	6	6	6	7	0	0	0	0
634	7	0	0	6	6	6	6	6	7	0	0	0	0
635	7	0	0	3	3	3	3	6	7	0	0	0	0
636	7	0	0	3	3	3	3	6	7	0	0	0	0
637	7	0	0	3	3	3	3	6	7	0	0	0	0
638	7	0	0	3	3	3	3	6	7	0	0	0	0
639	7	0	0	3	3	3	3	6	7	0	0	0	0
640	7	0	0	3	3	3	3	6	7	0	7	0	0
641	7	0	0	3	3	3	3	6	7	0	0	0	0
642	7	0	0	6	6	6	6	6	7	0	0	0	0
643	7	0	0	6	6	6	6	6	7	0	0	0	0
644	7	0	0	3	3	3	3	6	7	0	0	0	0
645	7	0	0	6	6	6	6	6	7	0	0	0	0
646	7	0	0	6	6	6	6	6	7	0	0	0	0
647	7	0	0	6	6	6	6	6	7	0	0	0	0
648	7	0	0	6	6	6	6	6	7	0	0	0	0
649	7	0	0	6	6	6	6	6	7	0	0	0	0
650	7	0	0	6	6	6	6	6	7	0	0	0	0
651	7	0	0	3	3	3	3	6	7	0	0	0	0
652	7	0	0	3	3	3	3	6	7	0	0	0	0
653	7	0	0	3	3	3	3	6	7	0	0	0	0
654	7	0	0	3	3	3	3	6	7	0	0	0	0
655	7	0	0	3	3	3	3	6	7	0	0	0	0
656	7	0	0	3	3	3	3	6	7	0	0	0	0
657	7	0	0	3	3	3	3	6	7	0	0	0	0
658	7	0	0	3	3	3	3	6	7	0	0	0	0
659	7	0	0	3	3	3	3	6	7	0	0	0	0
660	7	0	0	3	3	3	3	6	0	0	7	0	0
661	7	0	0	3	3	3	3	6	7	0	0	0	0
662	7	0	0	6	6	6	6	6	7	0	0	0	0
663	7	0	0	3	3	3	3	6	7	0	0	0	0
664	7	0	0	6	6	6	6	6	7	0	0	0	0
665	7	0	0	3	3	3	3	6	7	0	0	0	0
666	7	0	7	6	6	6	6	6	7	0	0	0	0
667	7	0	7	7	3	3	3	6	7	0	0	0	0
668	7	0	0	3	3	3	3	6	7	0	0	0	0
669	7	0	0	6	6	6	6	6	7	0	0	0	0
670	7	0	0	3	3	3	3	6	7	0	0	0	0
671	7	0	0	3	3	3	3	6	7	0	0	0	0
672	7	0	0	3	3	3	3	6	7	0	0	0	0
673	7	0	0	3	3	3	3	6	7	0	0	0	0
674	7	0	0	3	3	3	3	6	7	0	0	0	0
675	7	0	0	3	3	3	3	6	7	0	0	0	0
676	7	0	0	3	3	3	3	6	7	0	0	0	0
677	7	0	0	3	3	3	3	6	7	0	0	0	0
678	7	0	0	3	3	3	3	6	7	0	0	0	0
679	7	0	0	3	3	3	3	6	7	0	0	0	0
680	7	0	0	3	3	3	3	6	7	0	0	0	0
681	7	0	0	3	3	3	3	6	7	0	0	0	0
682	7	0	0	3	3	3	3	7	7	0	0	0	0
683	7	0	0	3	3	3	3	6	7	0	0	0	0
684	7	0	0	3	3	3	3	6	7	0	0	0	0
685	7	0	0	6	6	6	6	6	7	0	0	0	0
686	7	0	0	3	3	3	3	6	7	0	0	0	0
687	7	0	0	3	3	3	3	6	7	0	0	0	0
688	7	0	0	3	3	3	3	6	7	0	0	0	0
689	7	0	0	3	3	3	3	6	7	0	0	0	0
690	7	0	0	3	3	3	3	6	7	0	0	0	0
691	7	0	0	3	3	3	3	6	7	0	0	0	0
692	7	0	0	6	6	6	6	6	0	0	7	0	0
693	7	0	0	3	3	3	3	6	7	0	0	0	0
694	7	0	0	3	3	3	3	6	7	0	0	0	0
695	7	0	0	6	6	6	6	6	7	0	0	0	0
696	7	0	0	3	3	3	3	6	7	0	0	0	0
697	7	0	0	3	3	3	3	6	7	0	0	0	0
698	7	0	0	3	3	3	3	6	7	0	0	0	0
699	7	0	0	3	3	3	3	6	7	0	0	0	0
700	7	0	0	3	3	3	3	6	7	0	0	0	0
701	7	0	0	3	3	3	3	6	7	0	0	0	0
702	7	0	0	3	3	3	3	6	7	0	0	0	0
703	7	0	0	3	3	3	3	6	7	0	0	0	0
704	7	0	7	3	3	3	3	6	7	0	0	0	0
705	7	0	0	3	3	3	3	6	7	0	0	0	0
706	7	0	0	6	6	6	6	6	7	0	0	0	0
707	7	0	0	3	3	3	3	6	7	0	0	0	0
708	7	0	0	3	3	3	3	6	7	0	0	0	0
709	7	0	0	3	3	3	3	6	7	0	0	0	0
710	7	0	0	3	3	3	3	6	7	0	0	0	0
711	7	0	7	6	6	6	6	6	0	0	0	0	0
712	7	0	0	3	3	3	3	6	0	0	0	0	0
713	7	0	0	3	3	3	3	6	7	0	0	0	0
714	7	0	0	3	3	3	3	6	7	0	0	0	0
715	7	0	0	3	3	3	3	6	7	0	0	0	0
716	7	0	0	3	3	3	3	6	7	0	0	0	0
717	7	0	7	3	3	3	3	6	7	0	0	0	0
718	7	0	0	3	3	3	3	6	7	0	0	0	0
719	7	0	0	3	3	3	3	6	7	0	0	0	0
720	7	0	0	6	6	6	6	6	7	0	0	0	0
721	7	0	0	6	6	3	3	3	7	0	0	0	0
722	7	0	0	3	3	3	3	6	7	0	0	0	0
723	7	0	0	3	3	3	3	6	7	0	0	0	0
724	7	0	0	3	3	3	3	6	7	0	0	0	0
725	7	0	0	3	3	3	3	6	7	0	0	0	0
726	7	0	0	3	3	3	3	6	7	0	0	0	0
727	7	0	0	6	6	6	6	6	7	0	0	0	0
728	7	0	0	6	6	6	6	6	7	0	0	0	0
729	7	0	7	3	3	3	3	6	7	0	0	0	0
730	7	0	7	3	3	3	3	6	7	0	0	0	0
731	7	0	0	3	3	3	3	6	7	0	0	0	0
732	7	0	7	3	3	3	3	6	7	0	0	0	0
733	7	0	7	3	3	3	3	6	7	0	0	0	0
734	7	0	0	3	3	3	3	6	7	0	7	0	0
735	7	0	7	3	3	3	3	6	7	0	7	0	0
736	7	0	7	3	3	3	3	6	7	0	0	0	0
737	7	0	7	3	3	3	3	6	7	0	0	0	0
738	7	0	0	6	6	6	6	6	7	0	7	0	0
739	7	0	7	3	3	3	3	6	7	0	7	0	0
740	7	0	7	7	7	6	6	6	7	0	7	0	0
741	7	0	0	3	3	3	3	6	7	0	0	0	0
742	7	0	0	3	3	3	3	6	7	0	7	0	0
743	7	0	0	3	3	3	3	6	7	0	7	0	0
744	7	0	7	6	4	4	4	4	7	0	7	0	0
745	7	0	7	3	3	3	3	6	7	0	0	0	0
746	7	0	0	3	3	3	3	6	7	0	0	0	0
747	7	0	0	3	3	3	3	6	7	0	0	0	0
748	7	0	0	7	3	3	3	6	7	0	0	0	0
749	7	0	0	3	3	3	3	6	7	0	0	0	0
750	7	0	7	3	3	3	3	6	7	0	0	0	0
751	7	0	0	3	3	3	3	6	7	0	0	0	0
752	7	0	0	6	6	6	6	6	7	0	0	0	0
753	7	0	0	6	6	6	6	6	7	0	0	0	0
754	7	0	0	3	3	3	3	6	7	0	0	0	0
755	7	0	7	3	3	3	6	6	7	0	0	0	0
756	7	0	0	3	3	3	3	6	0	0	0	0	0
757	7	0	7	3	3	3	3	6	0	0	0	0	0
758	7	0	7	3	3	3	3	6	0	0	0	0	0
759	7	0	0	6	6	6	6	6	0	0	0	0	0
760	7	0	7	3	3	3	3	6	0	0	0	0	0
761	7	0	7	7	3	3	3	6	0	0	0	0	0
762	7	0	0	3	3	3	3	6	0	0	0	0	0
763	7	0	0	3	3	3	3	6	0	0	0	0	0
764	7	0	0	3	3	3	3	6	0	0	0	0	0
765	7	0	7	3	3	3	3	6	0	0	0	0	0
766	7	0	7	3	3	3	3	6	0	0	0	0	0
767	7	0	7	3	3	3	3	6	0	0	0	0	0
768	7	0	7	3	3	3	3	6	0	0	0	0	0
769	7	0	0	7	4	4	4	4	0	0	7	0	0
770	7	0	7	3	3	3	3	6	0	0	7	0	0
771	7	0	0	3	3	3	3	6	0	0	0	0	0
772	7	0	7	6	4	4	4	4	0	0	7	0	0
773	7	0	7	7	3	3	3	6	0	0	0	0	0
774	7	0	0	3	3	3	3	6	0	0	7	0	0
775	7	0	0	6	4	4	4	4	0	0	0	0	0
776	7	0	7	6	4	4	4	4	0	0	0	0	0
777	7	0	0	3	3	3	3	6	0	0	0	0	0
778	7	0	0	3	3	3	3	6	0	0	7	0	0
779	7	0	0	3	3	3	3	6	0	0	0	0	0
780	7	0	0	3	3	3	3	6	0	0	0	0	0
781	7	0	7	3	3	3	3	6	0	0	0	0	0
782	7	0	0	3	3	3	3	6	0	0	7	0	0
783	7	0	7	6	4	4	4	4	0	0	7	0	0
784	7	0	0	3	3	3	3	6	7	0	0	0	0
785	7	0	7	3	3	3	3	6	7	0	0	0	0
786	7	0	0	3	3	3	3	6	0	0	7	0	0
787	7	0	0	3	3	3	3	6	7	0	7	0	0
788	7	0	0	3	3	3	3	6	0	0	7	0	0
789	7	0	0	3	3	3	3	6	7	0	0	0	0
790	7	0	7	3	3	3	3	6	7	0	0	0	0
791	7	0	7	3	3	3	3	6	0	0	7	0	0
792	7	0	0	3	3	3	3	6	7	0	0	0	0
793	7	0	0	3	3	3	3	6	7	0	0	0	0
794	7	0	0	3	3	3	3	6	7	0	7	0	0
795	7	0	0	3	3	3	3	6	7	0	0	0	0
796	7	0	0	3	3	3	3	6	0	0	0	0	0
797	7	0	7	3	3	3	3	6	7	0	0	0	0
798	7	0	0	3	3	3	3	6	7	0	0	0	0
799	7	0	0	3	3	3	3	6	7	0	0	0	0
800	7	0	0	3	3	3	3	6	7	0	0	0	0
801	7	0	0	3	3	3	3	6	7	0	7	0	0
802	7	0	0	3	3	3	3	6	0	0	7	0	0
803	7	0	0	3	3	3	3	6	0	0	7	0	0
804	7	0	0	3	3	3	3	6	0	0	7	0	0
805	7	0	0	3	3	3	3	6	0	0	7	0	0
806	7	0	7	7	3	3	3	6	0	0	7	0	0
807	7	0	7	7	3	3	3	6	7	0	7	0	0
808	7	0	7	7	3	3	3	6	7	0	7	0	0
809	7	0	7	7	3	3	3	6	0	0	6	6	0
810	7	0	7	7	3	3	3	6	0	0	7	0	0
811	7	0	7	3	3	3	3	6	0	0	6	6	0
812	7	0	7	7	3	3	3	6	0	0	7	0	0
813	7	0	7	7	3	3	3	6	0	0	7	0	0
814	7	0	0	3	3	3	3	6	0	0	0	0	0
815	7	0	7	3	3	3	3	6	0	0	0	0	0
816	7	0	0	6	6	6	6	6	0	0	7	0	0
817	7	0	7	3	3	3	3	6	0	0	0	0	0
818	7	0	0	7	4	4	4	4	7	0	0	0	0
819	7	0	0	3	3	3	3	6	0	0	0	0	0
820	7	0	7	3	3	3	3	6	0	0	6	6	0
821	7	0	7	3	3	3	3	6	7	0	7	0	0
822	7	0	7	3	3	3	3	6	0	0	0	0	0
823	7	0	7	3	3	3	3	6	0	0	0	0	0
824	7	0	0	3	3	3	3	6	0	0	0	0	0
825	7	0	7	3	3	3	3	6	7	0	0	0	0
826	7	0	0	3	3	3	3	6	7	0	6	6	0
827	7	0	0	3	3	3	3	6	7	0	7	0	0
828	7	0	7	3	3	3	3	6	0	0	7	0	0
829	7	0	0	3	3	3	3	6	0	0	6	6	0
830	7	0	0	3	3	3	3	6	7	0	6	6	0
831	7	0	7	3	3	3	3	6	7	0	6	6	0
832	7	0	7	3	3	3	3	6	7	0	7	0	0
833	7	0	0	3	3	3	3	6	0	0	6	6	0
834	7	0	7	3	3	3	3	6	7	0	7	0	0
835	7	0	0	3	3	3	3	6	7	0	0	0	0
836	7	0	7	3	3	3	3	6	0	0	0	0	0
837	7	0	0	3	3	3	3	6	0	0	0	0	0
838	7	0	0	6	6	6	6	6	7	0	7	0	0
839	7	0	7	3	3	3	3	6	0	0	0	0	0
840	7	0	0	3	3	3	3	6	0	0	0	0	0
841	7	0	0	7	3	3	3	6	7	0	0	0	0
842	7	0	7	7	3	3	3	6	7	0	0	0	0
843	7	0	7	3	3	3	3	6	0	0	0	0	0
844	7	0	0	3	3	3	3	6	7	0	0	0	0
845	7	0	0	3	3	3	3	6	7	0	7	0	0
846	7	0	0	3	3	3	3	6	7	0	7	0	0
847	7	0	0	3	3	3	3	6	7	0	0	0	0
848	7	0	7	3	3	3	3	7	7	0	0	0	0
849	7	0	0	3	3	3	3	6	7	0	0	0	0
850	7	0	0	6	4	4	4	4	7	7	0	0	0
851	7	0	0	3	3	3	3	6	7	0	0	0	0
852	7	0	0	3	3	3	3	6	7	0	0	0	0
853	7	0	7	6	4	4	4	4	7	0	0	0	0
854	7	0	0	3	3	3	3	6	7	0	0	0	0
855	7	0	0	3	3	3	3	6	0	0	0	0	0
856	7	0	0	3	3	3	3	6	0	0	6	6	0
857	7	0	0	3	3	3	3	6	7	0	7	0	0
858	7	0	0	3	3	3	3	6	7	0	6	6	0
859	7	0	0	7	3	3	3	6	7	0	7	0	0
860	7	0	7	7	3	3	3	6	0	0	6	6	0
861	7	0	0	3	3	3	3	6	7	0	7	0	0
862	7	0	0	3	3	3	3	6	7	0	7	0	0
863	7	0	7	3	3	3	3	6	0	0	7	0	0
864	7	0	7	3	3	3	3	6	7	0	7	0	0
865	7	0	7	3	3	3	3	6	7	0	0	0	0
866	7	0	7	3	3	3	3	6	7	0	0	0	0
867	7	0	7	7	3	3	3	6	7	0	0	0	0
868	7	0	0	3	3	3	3	6	7	0	0	0	0
869	7	0	7	7	3	3	3	6	7	0	7	0	0
870	7	0	0	7	3	3	3	6	7	0	6	6	0
871	7	0	0	3	3	3	3	6	7	0	6	6	0
872	7	0	0	3	3	3	3	6	7	0	6	6	0
873	7	0	0	3	3	3	3	7	7	7	6	6	0
874	7	0	0	3	3	3	3	7	7	0	6	6	0
875	7	0	0	7	3	3	3	7	7	0	6	6	0
876	7	0	0	3	3	3	3	7	7	0	6	6	0
877	7	0	0	3	3	3	3	6	7	0	0	0	0
878	7	0	0	3	3	3	3	6	7	0	0	0	0
879	7	0	7	3	3	3	3	3	7	0	7	0	0
880	7	0	7	3	3	3	3	6	7	0	0	0	0
881	7	0	0	3	3	3	3	6	7	0	0	0	0
882	7	0	0	6	6	6	6	6	7	0	7	0	0
883	7	0	0	3	3	3	3	7	7	0	0	0	0
884	7	0	0	3	3	3	3	6	7	0	7	0	0
885	7	0	0	7	3	3	3	7	7	0	0	0	0
886	7	0	0	3	3	3	3	3	7	0	0	0	0
887	7	0	0	6	6	6	6	6	7	0	7	0	0
888	7	0	0	3	3	3	3	6	0	0	0	0	0
889	7	0	7	3	3	3	3	6	0	0	0	0	0
890	7	0	7	3	3	3	3	6	0	0	0	0	0
891	7	0	0	3	3	3	3	6	0	0	0	0	0
892	7	0	7	3	3	3	3	6	0	0	7	0	0
893	7	0	0	3	3	3	3	6	0	0	0	0	0
894	7	0	0	3	3	3	3	6	7	7	7	0	0
895	7	0	0	3	3	3	3	6	7	7	0	0	0
896	7	0	0	3	3	3	6	7	7	6	6	0	0
897	7	0	7	3	3	3	3	6	7	6	6	0	0
898	7	7	0	3	3	3	3	6	7	7	7	0	0
899	7	0	0	7	3	3	3	6	7	6	6	0	0
900	7	0	7	7	3	3	3	6	0	6	6	0	0
901	7	7	0	7	3	3	3	6	7	7	7	0	0
902	7	0	0	6	4	4	4	4	7	7	7	0	0
903	7	7	0	7	3	3	3	6	7	7	7	0	0
904	7	7	0	7	3	3	3	7	7	6	6	0	0
905	7	0	0	7	4	4	4	4	7	7	7	0	0
906	7	0	7	7	3	3	3	6	0	7	7	0	0
907	7	0	7	3	3	3	3	6	7	6	6	0	0
908	7	0	7	6	4	4	4	4	0	7	7	0	0
909	7	0	7	3	3	3	3	6	7	6	6	0	0
910	7	0	7	3	3	3	3	6	7	6	6	0	0
911	7	0	7	3	3	3	3	6	7	7	7	0	0
912	7	0	7	3	3	3	3	6	7	7	7	0	0
913	7	0	7	7	3	3	3	6	7	6	6	0	0
914	7	0	0	3	3	3	3	6	0	6	6	0	0
915	7	0	7	3	3	3	3	6	0	7	7	0	0
916	7	0	0	3	3	3	3	6	7	6	6	0	0
917	7	0	7	3	3	3	3	6	0	7	7	0	0
918	7	0	7	6	4	4	4	4	0	7	7	0	0
919	7	0	0	3	3	3	3	6	7	7	7	0	0
920	7	0	7	3	3	3	3	6	0	7	7	0	0
921	7	0	7	3	3	3	3	6	0	7	7	0	0
922	7	0	7	7	3	3	3	6	7	6	6	0	0
923	7	0	7	3	3	3	3	6	0	7	7	0	0
924	7	0	0	3	3	3	3	6	7	7	7	0	0
925	7	0	0	6	4	4	4	4	0	7	7	0	0
926	7	0	7	7	4	4	4	4	0	7	7	0	0
927	7	0	7	3	3	3	3	6	7	7	7	0	0
928	7	0	7	6	4	4	4	4	7	7	7	0	0
929	7	0	7	3	3	3	3	6	7	6	6	0	0
930	7	0	7	4	4	4	4	4	0	7	7	0	0
931	7	0	7	3	3	3	3	6	7	7	7	0	0
932	7	0	0	6	6	6	6	6	0	6	6	0	0
933	7	0	7	3	3	3	3	6	0	6	6	0	0
934	7	0	7	7	7	6	6	6	7	6	6	0	0
935	7	0	7	3	3	3	3	6	7	0	7	0	0
936	7	0	7	3	3	3	3	6	0	0	7	0	0
937	7	0	7	6	3	3	3	6	7	7	7	0	0
938	7	0	7	3	3	3	3	6	7	6	6	0	0
939	7	0	7	3	3	3	3	6	7	7	7	0	0
940	7	0	7	6	6	6	6	6	0	6	6	0	0
941	7	0	7	3	3	3	3	6	7	7	7	0	0
942	7	0	7	7	4	4	4	4	7	7	7	0	0
943	7	0	7	3	3	3	3	6	0	7	7	0	0
944	7	0	7	6	6	6	6	6	7	0	7	0	0
945	7	0	7	3	3	3	3	6	0	0	7	0	0
946	7	0	0	3	3	3	3	6	7	6	6	0	0
947	7	0	0	3	3	3	3	6	0	7	7	0	0
948	7	0	0	3	3	3	3	6	0	7	7	0	0
949	7	0	0	3	3	3	3	6	0	6	6	0	0
950	7	0	0	7	3	3	3	6	0	7	7	0	0
951	7	0	7	7	3	3	3	6	0	6	6	0	0
952	7	0	0	3	3	3	3	6	0	7	7	0	0
953	7	0	7	3	3	3	3	6	7	0	7	0	0
954	7	0	7	7	3	3	3	6	7	7	0	0	0
955	7	0	0	7	3	3	3	6	7	0	7	0	0
956	7	0	0	7	3	3	3	6	0	0	7	0	0
957	7	0	0	3	3	3	3	6	0	7	7	0	0
958	7	0	0	3	3	3	3	6	0	6	6	0	0
959	7	0	0	3	3	3	3	6	0	7	7	0	0
960	7	0	0	3	3	3	3	6	0	0	7	0	0
961	7	0	7	3	3	3	3	6	7	7	7	0	0
962	7	0	0	7	3	3	3	6	0	7	7	0	0
963	7	0	0	3	3	3	3	6	0	0	0	0	0
964	7	0	7	3	3	3	3	6	0	0	0	0	0
965	7	0	0	3	3	3	3	6	0	7	7	0	0
966	7	0	7	3	3	3	3	6	0	0	7	0	0
967	7	0	7	3	3	3	3	6	0	0	7	0	0
968	7	0	0	6	4	4	4	4	0	7	0	0	0
969	7	0	7	6	4	4	4	4	7	7	0	0	0
970	7	0	7	3	3	3	3	6	0	7	7	0	0
971	7	0	0	3	3	3	3	6	0	7	0	0	0
972	7	0	7	6	4	4	4	4	0	0	7	0	0
973	7	0	0	3	3	3	6	6	0	7	7	0	0
974	7	0	7	6	4	4	4	4	7	7	7	0	0
975	7	0	0	3	3	3	3	6	0	7	7	0	0
976	7	0	0	4	4	4	4	6	0	7	7	0	0
977	7	0	0	6	6	6	6	6	7	7	7	0	0
978	7	0	0	3	3	3	3	6	7	7	7	0	0
979	7	0	0	7	3	3	3	6	7	0	7	0	0
980	7	0	0	6	6	6	6	6	7	7	7	0	0
981	7	0	0	6	4	4	4	4	7	7	7	0	0
982	7	0	0	4	4	4	4	4	7	7	7	0	0
983	7	0	0	6	4	4	4	4	0	7	7	0	0
984	7	0	7	6	4	4	4	4	0	7	0	0	0
985	7	0	0	6	4	4	4	4	0	0	7	0	0
986	7	0	3	3	3	3	3	6	0	7	7	0	0
987	7	0	6	6	4	4	4	4	7	6	6	0	0
988	7	0	6	6	4	4	4	4	7	6	6	0	0
989	7	0	7	3	3	3	3	6	0	7	7	0	0
990	7	0	0	3	3	3	3	6	7	6	6	0	0
991	7	0	7	4	4	4	4	4	7	6	6	0	0
992	7	0	7	3	3	3	3	6	7	6	6	0	0
993	7	0	7	6	4	4	4	4	7	6	6	0	0
994	7	0	7	3	3	3	3	6	7	7	7	0	0
995	7	0	7	6	4	4	4	4	7	6	6	0	0
996	7	0	7	3	3	3	3	6	7	6	6	0	0
997	7	0	7	3	3	3	3	6	0	7	7	0	0
998	7	0	7	6	4	4	4	4	0	7	7	0	0
999	7	0	7	6	4	4	4	4	0	7	7	0	0
