# Supplementary material for: Structure of the stress-related LHCSR1 complex determined by an integrated computational strategy
Source: Commun Biol. 2022 Feb 17;5:145. doi: 10.1038/s42003-022-03083-8 (PMC8854571; doi:10.1038/s42003-022-03083-8)
Supplement: Supplementary file 10 — Supplementary Data 7 [file 42003_2022_3083_MOESM10_ESM.zip › MD6_sstype_E.csv]

Time (ns)	Ser 120	Leu 121	Phe 122	Tyr 123	Asn 124	Phe 125	Asp 126	Gly 127	Gln 128	Ile 129	Ser 130	Gly 131	Pro 132	Ala 133	Ile 134	Tyr 135	Hie 136	Phe 137	Gln 138	Gln 139	Val 140
0	0	4	4	4	4	4	4	4	4	4	7	7	0	1	1	1	6	6	1	1	1
1	0	4	4	4	4	4	6	6	6	6	7	7	0	0	1	1	6	6	1	1	0
2	0	4	4	4	4	4	4	4	4	4	7	7	0	0	1	1	6	6	1	1	0
3	0	4	4	4	4	4	4	4	6	6	7	7	0	0	1	1	6	6	1	1	0
4	0	4	4	4	4	4	4	4	4	4	4	7	0	0	0	2	6	6	2	0	0
5	0	4	4	4	4	4	4	4	6	6	7	7	0	0	1	1	6	6	1	1	0
6	0	4	4	4	4	4	4	4	4	4	7	7	0	0	1	1	6	6	1	1	0
7	0	4	4	4	4	4	4	4	4	4	4	7	0	0	1	1	6	6	1	1	0
8	0	4	4	4	4	4	4	4	4	4	7	7	0	0	1	1	6	6	1	1	0
9	0	4	4	4	4	4	4	4	4	4	4	7	0	0	1	1	6	6	1	1	0
10	0	4	4	4	4	4	6	4	4	4	4	7	0	0	1	1	6	6	1	1	0
11	0	4	4	4	4	4	4	4	4	4	4	7	0	0	1	1	6	6	1	1	0
12	0	4	4	4	4	4	4	4	4	4	4	7	0	0	1	1	6	6	1	1	0
13	0	4	4	4	4	4	4	4	4	4	4	7	0	0	1	1	6	6	1	1	0
14	0	4	4	4	4	4	4	4	4	4	7	7	0	1	1	7	7	7	7	1	1
15	0	4	4	4	4	4	4	4	4	4	7	7	0	0	1	1	6	6	1	1	0
16	0	4	4	4	4	4	4	4	4	4	7	7	0	0	1	1	6	6	1	1	0
17	0	4	4	4	4	4	4	4	4	4	4	7	0	0	1	1	6	6	1	1	0
18	0	4	4	4	4	4	4	4	4	4	4	7	0	1	1	1	6	6	1	1	1
19	0	4	4	4	4	4	4	4	4	4	4	7	0	0	1	1	6	6	1	1	0
20	0	4	4	4	4	4	4	4	4	4	4	7	0	0	1	1	6	6	1	1	0
21	0	4	4	4	4	4	4	4	4	4	4	7	0	0	1	1	6	6	1	1	0
22	0	4	4	4	4	4	4	4	4	4	7	7	0	1	1	1	6	6	1	1	1
23	0	4	4	4	4	4	4	4	4	4	7	7	0	0	1	1	6	6	1	1	0
24	0	4	4	4	4	4	4	4	4	4	7	7	0	0	1	1	6	6	1	1	0
25	0	4	4	4	4	4	4	4	4	4	7	7	0	0	1	1	6	6	1	1	0
26	0	4	4	4	4	4	4	4	4	4	7	7	0	0	1	1	6	6	1	1	0
27	0	4	4	4	4	4	4	4	4	4	7	7	0	0	1	1	6	6	1	1	0
28	0	4	4	4	4	4	4	4	4	4	7	7	0	0	1	1	6	6	1	1	0
29	0	4	4	4	4	4	4	4	4	6	6	7	0	1	1	1	6	6	1	1	1
30	0	4	4	4	4	4	4	4	4	4	4	7	0	1	1	1	6	6	1	1	1
31	0	4	4	4	4	4	4	4	4	4	4	7	0	1	1	0	7	7	0	1	1
32	0	4	4	4	4	4	4	4	4	4	4	7	0	1	1	1	6	6	1	1	1
33	0	4	4	4	4	4	4	4	4	4	4	7	0	1	1	1	6	6	1	1	1
34	0	4	4	4	4	4	4	4	4	4	4	7	0	0	0	2	6	6	2	0	0
35	0	4	4	4	4	4	4	4	4	4	4	7	0	1	1	1	6	6	1	1	1
36	0	4	4	4	4	4	4	4	4	4	4	7	0	1	1	1	6	6	1	1	1
37	0	4	4	4	4	4	4	4	4	4	4	7	0	0	1	1	6	6	1	1	0
38	0	4	4	4	4	4	4	4	4	4	4	7	0	1	1	1	6	6	1	1	1
39	0	4	4	4	4	4	4	4	4	6	6	7	0	1	1	1	6	6	1	1	1
40	0	4	4	4	4	4	4	4	4	4	4	7	0	0	1	1	6	6	1	1	0
41	0	4	4	4	4	4	4	4	4	6	6	7	0	1	1	1	6	6	1	1	1
42	0	4	4	4	4	4	4	4	4	7	7	7	0	1	1	1	6	6	1	1	1
43	0	4	4	4	4	4	4	4	4	4	4	7	0	1	1	1	6	6	1	1	1
44	0	4	4	4	4	4	4	4	4	4	4	7	0	1	1	1	6	6	1	1	1
45	0	4	4	4	4	4	4	4	4	4	7	7	0	0	1	1	6	6	1	1	0
46	0	4	4	4	4	4	4	6	6	6	6	7	0	1	1	1	6	6	1	1	1
47	0	4	4	4	4	4	4	4	4	4	4	7	7	1	1	1	6	6	1	1	1
48	0	4	4	4	4	4	4	4	4	4	4	7	7	0	1	1	6	6	1	1	0
49	0	4	4	4	4	4	4	4	4	4	4	7	0	1	1	7	7	7	0	1	1
50	0	4	4	4	4	4	4	4	4	4	4	7	0	1	1	1	6	6	1	1	1
51	0	4	4	4	4	4	4	4	4	4	7	7	0	0	1	1	6	6	1	1	0
52	0	4	4	4	4	4	4	4	4	4	4	7	0	1	1	1	6	6	1	1	1
53	0	4	4	4	4	4	4	4	4	4	4	7	0	1	1	1	6	6	1	1	1
54	0	4	4	4	4	4	4	4	4	4	4	7	0	1	1	1	6	6	1	1	1
55	0	4	4	4	4	4	4	4	4	4	4	7	0	1	1	1	6	6	1	1	1
56	0	4	4	4	4	4	4	4	4	4	4	7	0	1	1	1	6	6	1	1	1
57	0	4	4	4	4	4	4	4	6	6	6	7	0	1	1	1	6	6	1	1	1
58	0	4	4	4	4	4	4	4	4	4	4	7	0	0	1	1	6	6	1	1	0
59	0	4	4	4	4	4	4	4	4	4	4	7	0	1	1	1	6	6	1	1	1
60	0	4	4	4	4	4	4	4	4	4	4	7	0	0	1	1	6	6	1	1	0
61	0	4	4	4	4	4	4	4	4	4	4	7	0	1	1	1	6	6	1	1	1
62	0	4	4	4	4	4	4	4	4	4	4	7	0	1	1	1	6	6	1	1	1
63	0	4	4	4	4	4	4	4	4	4	4	7	0	1	1	1	6	6	1	1	1
64	0	4	4	4	4	4	4	4	4	4	4	7	0	1	1	1	6	6	1	1	1
65	0	4	4	4	4	4	4	4	6	6	7	7	0	1	1	1	6	6	1	1	1
66	0	4	4	4	4	4	4	4	6	7	7	7	0	1	1	1	6	6	1	1	1
67	0	4	4	4	4	4	4	4	4	4	4	7	0	1	1	1	6	6	1	1	1
68	0	4	4	4	4	4	4	4	6	6	6	7	0	1	1	1	6	6	1	1	1
69	0	4	4	4	4	4	4	4	6	6	6	7	0	0	1	1	6	6	1	1	0
70	0	4	4	4	4	4	4	4	3	3	3	7	0	1	1	1	6	6	1	1	1
71	0	4	4	4	4	4	4	4	6	6	6	7	0	0	0	2	6	6	2	0	0
72	0	4	4	4	4	4	4	4	6	6	6	7	0	0	0	7	6	6	7	0	0
73	0	4	4	4	4	4	4	4	6	6	6	7	0	0	0	2	6	6	2	0	0
74	0	4	4	4	4	4	4	4	6	6	6	7	0	0	0	2	6	6	2	0	0
75	0	4	4	4	4	4	6	6	6	6	6	7	0	0	0	7	6	6	7	0	0
76	0	4	4	4	4	4	6	6	6	6	6	7	0	0	0	7	6	6	7	0	0
77	0	4	4	4	4	4	4	4	6	6	6	7	0	1	1	1	6	6	1	1	1
78	0	4	4	4	4	4	4	4	6	6	6	7	0	1	1	1	6	6	1	1	1
79	0	4	4	4	4	4	4	4	6	6	6	7	0	1	1	1	6	6	1	1	1
80	0	4	4	4	4	4	4	4	4	4	4	7	0	1	1	7	7	7	7	1	1
81	0	4	4	4	4	4	4	4	4	4	4	7	0	1	1	1	6	6	1	1	1
82	0	4	4	4	4	4	4	4	4	4	4	7	0	1	1	1	6	6	1	1	1
83	0	6	6	6	4	4	4	4	4	4	4	7	0	1	1	1	6	6	1	1	1
84	0	6	6	6	6	6	6	4	4	4	4	7	0	0	1	1	6	6	1	1	0
85	0	4	4	4	4	4	4	4	4	4	4	7	0	1	1	1	6	6	1	1	1
86	0	6	6	6	4	4	4	4	4	4	4	7	0	1	1	1	6	6	1	1	1
87	0	4	4	4	4	4	4	4	6	6	7	7	0	1	1	1	6	6	1	1	1
88	0	6	6	4	4	4	4	4	6	6	7	7	0	1	1	7	7	7	0	1	1
89	0	6	6	6	4	4	4	4	6	6	7	7	0	0	1	1	6	6	1	1	0
90	0	4	4	4	4	4	4	4	4	4	4	7	0	1	1	1	6	6	1	1	1
91	0	7	6	6	4	4	4	4	4	4	4	7	7	1	1	1	6	6	1	1	1
92	0	7	7	6	4	4	4	4	4	4	6	7	0	1	1	1	6	6	1	1	1
93	0	7	7	7	4	4	4	4	4	4	4	7	0	1	1	1	6	6	1	1	1
94	0	7	6	6	4	4	4	4	4	4	4	7	0	0	2	7	7	7	7	2	0
95	0	6	6	6	4	4	4	4	4	4	4	7	0	1	1	1	6	6	1	1	1
96	0	7	7	6	4	4	4	4	4	4	4	7	7	0	1	1	6	6	1	1	0
97	0	7	6	6	4	4	4	4	4	4	4	7	0	0	1	1	6	6	1	1	0
98	0	7	6	6	4	4	4	4	4	4	4	7	0	0	2	7	7	7	7	2	0
99	0	6	6	6	4	4	4	4	4	4	4	7	0	0	2	7	7	7	7	2	0
100	0	7	7	6	4	4	4	4	4	4	4	7	0	1	1	1	6	6	1	1	1
101	0	6	6	6	4	4	4	4	6	6	7	7	0	0	1	1	6	6	1	1	0
102	0	7	7	6	4	4	4	4	4	4	4	7	0	1	1	1	6	6	1	1	1
103	0	4	4	4	4	4	4	4	4	4	4	7	0	0	1	1	6	6	1	1	0
104	0	6	6	4	4	4	4	4	4	4	4	7	0	0	1	1	6	6	1	1	0
105	0	6	6	4	4	4	4	4	4	4	4	7	7	1	1	1	6	6	1	1	1
106	0	6	6	6	4	4	4	4	4	4	4	7	0	0	1	1	6	6	1	1	0
107	0	6	6	6	4	4	4	4	4	4	4	7	7	0	1	1	6	6	1	1	0
108	0	6	6	6	4	4	4	4	4	4	4	7	0	1	1	1	6	6	1	1	1
109	0	6	6	6	4	4	4	4	4	4	4	7	0	0	1	1	6	6	1	1	0
110	0	6	6	6	4	4	4	4	4	4	4	7	0	1	1	1	6	6	1	1	1
111	0	6	6	4	4	4	4	4	4	4	4	7	0	1	1	1	6	6	1	1	1
112	0	6	6	6	4	4	4	4	4	4	4	7	0	0	1	1	6	6	1	1	0
113	0	6	6	6	4	4	4	4	4	4	4	7	0	0	1	1	6	6	1	1	0
114	0	3	3	3	4	4	4	4	4	4	4	7	0	0	1	1	6	6	1	1	0
115	0	3	3	3	4	4	4	4	4	4	4	7	0	1	1	1	6	6	1	1	1
116	0	7	6	6	4	4	4	4	4	4	4	7	0	1	1	1	6	6	1	1	1
117	0	6	6	4	4	4	4	4	4	4	4	7	0	0	1	1	6	6	1	1	0
118	0	6	6	6	4	4	4	4	4	4	4	7	0	1	1	1	6	6	1	1	1
119	0	6	6	6	4	4	4	4	4	4	4	7	0	0	1	1	6	6	1	1	0
120	0	3	3	3	4	4	4	4	4	4	4	7	0	1	1	1	6	6	1	1	1
121	0	6	6	6	4	4	4	4	4	4	4	7	0	0	1	1	6	6	1	1	0
122	0	7	7	6	4	4	4	4	4	4	4	7	0	0	1	1	6	6	1	1	0
123	0	7	7	6	4	4	4	4	4	4	4	7	0	1	1	1	6	6	1	1	1
124	0	6	6	6	4	4	4	4	4	4	7	7	0	0	1	1	6	6	1	1	0
125	0	4	4	4	4	4	4	4	4	4	4	7	0	0	1	1	6	6	1	1	0
126	0	6	6	4	4	4	4	4	6	6	6	7	0	0	0	2	6	6	2	0	0
127	0	7	7	7	4	4	4	4	4	4	4	7	0	1	1	1	6	6	1	1	1
128	0	6	6	6	4	4	4	4	4	4	4	7	0	1	1	1	6	6	1	1	1
129	0	6	6	6	4	4	4	4	4	4	4	7	0	0	1	1	6	6	1	1	0
130	0	6	6	6	4	4	4	4	4	4	4	7	0	0	1	1	6	6	1	1	0
131	0	6	6	4	4	4	4	4	4	4	4	7	0	1	1	1	6	6	1	1	1
132	0	7	7	6	6	6	6	4	4	4	4	0	0	1	1	1	6	6	1	1	1
133	0	6	6	6	6	6	6	4	4	4	4	7	7	1	1	1	6	6	1	1	1
134	0	7	7	6	4	4	4	4	6	6	6	7	0	1	1	1	6	6	1	1	1
135	0	7	6	6	4	4	4	4	4	4	4	7	0	1	1	1	6	6	1	1	1
136	0	6	6	6	4	4	4	4	4	4	4	7	0	1	1	1	6	6	1	1	1
137	0	6	6	6	4	4	4	4	4	4	4	7	0	1	1	1	6	6	1	1	1
138	0	6	6	6	4	4	4	4	4	4	4	7	0	1	1	1	6	6	1	1	1
139	0	6	6	6	6	6	6	4	4	4	4	7	0	0	1	1	6	6	1	1	0
140	0	6	6	6	4	4	4	4	4	4	4	7	0	0	1	1	6	6	1	1	0
141	0	6	6	6	4	4	4	4	4	4	4	7	0	1	1	1	6	6	1	1	1
142	0	4	4	4	4	4	4	4	4	4	4	7	0	0	1	1	6	6	1	1	0
143	0	6	6	6	4	4	4	4	4	4	4	7	0	1	1	1	6	6	1	1	1
144	0	6	6	6	4	4	4	4	4	4	4	7	0	1	1	1	6	6	1	1	1
145	0	6	6	6	4	4	4	4	4	4	4	7	0	1	1	1	6	6	1	1	1
146	0	6	6	6	4	4	4	4	4	4	4	7	0	1	1	1	6	6	1	1	1
147	0	6	6	4	4	4	4	4	4	4	4	7	0	0	1	1	6	6	1	1	0
148	0	6	6	6	4	4	4	4	4	4	4	7	0	1	1	1	6	6	1	1	1
149	0	6	6	6	4	4	4	4	4	4	4	7	0	0	1	1	6	6	1	1	0
150	0	6	6	4	4	4	4	4	4	4	4	7	0	0	1	1	6	6	1	1	0
151	0	6	6	6	4	4	4	4	4	4	4	7	0	0	1	1	6	6	1	1	0
152	0	6	6	4	4	4	4	4	4	4	4	7	0	1	1	1	6	6	1	1	1
153	0	6	6	6	4	4	4	4	4	4	4	7	0	0	1	1	6	6	1	1	0
154	0	6	6	6	4	4	4	4	4	4	4	7	7	1	1	1	6	6	1	1	1
155	0	6	6	6	4	4	4	4	4	4	4	7	7	1	1	1	6	6	1	1	1
156	0	7	6	6	4	4	4	4	4	4	4	7	7	0	1	1	6	6	1	1	0
157	0	6	6	6	4	4	4	4	4	4	4	7	0	1	1	1	6	6	1	1	1
158	0	7	6	6	4	4	4	4	6	6	7	7	0	0	1	1	6	6	1	1	0
159	0	6	6	6	4	4	4	4	4	4	6	7	0	0	1	1	6	6	1	1	0
160	0	7	7	6	4	4	4	4	6	6	7	7	7	0	1	1	6	6	1	1	0
161	0	3	3	3	4	4	4	4	4	4	4	7	7	0	1	1	6	6	1	1	0
162	0	6	6	6	4	4	4	4	4	4	4	7	0	0	1	1	6	6	1	1	0
163	0	7	7	6	4	4	4	4	4	4	4	7	0	0	1	1	6	6	1	1	0
164	0	6	6	6	4	4	4	4	4	4	4	7	0	0	1	1	6	6	1	1	0
165	0	6	6	6	4	4	4	4	4	4	4	7	0	0	1	1	6	6	1	1	0
166	0	7	6	6	4	4	4	4	6	6	7	7	0	0	1	1	6	6	1	1	0
167	0	6	6	6	4	4	4	4	4	4	4	7	0	1	1	1	6	6	1	1	1
168	0	7	6	6	4	4	4	4	4	4	4	7	0	0	1	1	6	6	1	1	0
169	0	6	6	4	4	4	4	4	4	4	4	7	0	0	1	1	6	6	1	1	0
170	0	6	6	6	4	4	4	4	4	4	7	7	0	1	1	1	6	6	1	1	1
171	0	6	6	6	4	4	4	4	4	4	4	7	0	1	1	1	6	6	1	1	1
172	0	7	6	6	4	4	4	4	4	4	4	7	0	0	1	1	6	6	1	1	0
173	0	6	6	6	4	4	4	4	4	4	4	7	0	0	1	1	6	6	1	1	0
174	0	3	3	3	4	4	4	4	4	4	4	7	0	0	1	1	6	6	1	1	0
175	0	3	3	3	4	4	4	4	6	6	7	7	0	1	1	1	6	6	1	1	1
176	0	3	3	3	4	4	4	4	4	4	4	7	0	1	1	1	6	6	1	1	1
177	0	3	3	3	4	4	4	4	6	6	7	7	0	1	1	1	6	6	1	1	1
178	0	3	3	3	4	4	4	4	4	4	4	7	0	1	1	1	6	6	1	1	1
179	0	6	6	6	4	4	4	4	4	4	4	7	0	1	1	1	6	6	1	1	1
180	0	6	6	6	4	4	4	4	4	4	4	7	0	0	1	1	6	6	1	1	0
181	0	6	6	6	4	4	4	4	4	4	4	7	0	1	1	1	6	6	1	1	1
182	0	6	6	6	4	4	4	4	4	4	4	7	0	0	1	1	6	6	1	1	0
183	0	6	6	6	4	4	4	4	4	4	4	7	0	1	1	1	6	6	1	1	1
184	0	6	6	6	4	4	4	4	4	4	4	7	0	0	1	1	6	6	1	1	0
185	0	6	6	6	4	4	4	4	4	4	4	7	7	0	1	1	6	6	1	1	0
186	0	6	6	6	4	4	4	4	4	4	4	7	0	0	1	1	6	6	1	1	0
187	0	6	6	6	4	4	4	4	4	4	4	7	0	0	1	1	6	6	1	1	0
188	0	6	6	6	4	4	4	4	4	4	4	7	0	0	1	1	6	6	1	1	0
189	0	6	6	6	4	4	4	4	4	4	4	7	0	0	1	1	6	6	1	1	0
190	0	6	6	6	4	4	4	4	6	6	7	7	0	0	1	1	6	6	1	1	0
191	0	6	6	6	4	4	4	4	4	4	4	7	0	0	1	1	6	6	1	1	0
192	0	4	4	4	4	4	4	4	4	4	4	7	7	0	1	1	6	6	1	1	0
193	0	6	6	6	4	4	4	4	4	4	4	7	0	0	1	1	6	6	1	1	0
194	0	6	6	6	4	4	4	4	4	4	4	7	0	0	1	1	6	6	1	1	0
195	0	6	6	6	4	4	4	4	4	4	4	7	0	1	1	1	6	6	1	1	1
196	0	6	6	6	4	4	4	4	4	4	4	7	0	1	1	1	6	6	1	1	1
197	0	6	6	6	4	4	4	4	3	3	3	7	0	0	1	1	6	6	1	1	0
198	0	4	4	4	4	4	4	4	4	4	4	7	0	0	1	1	6	6	1	1	0
199	0	4	4	4	4	4	4	4	4	4	4	7	0	1	1	1	6	6	1	1	1
200	0	6	6	6	4	4	4	4	4	4	4	7	0	1	1	1	6	6	1	1	1
201	0	6	6	6	4	4	4	4	4	4	4	7	0	0	1	1	6	6	1	1	0
202	0	6	6	6	4	4	4	4	4	4	4	7	0	0	1	1	6	6	1	1	0
203	0	6	6	4	4	4	4	4	4	4	4	7	0	1	1	1	6	6	1	1	1
204	0	6	6	6	4	4	4	4	4	4	4	7	0	1	1	1	6	6	1	1	1
205	0	6	6	6	4	4	4	4	4	4	4	7	0	1	1	1	6	6	1	1	1
206	0	6	6	6	4	4	4	4	4	4	7	7	0	0	1	1	6	6	1	1	0
207	0	6	6	6	4	4	4	4	4	4	4	7	0	0	1	1	6	6	1	1	0
208	0	6	6	6	4	4	4	4	4	4	4	7	0	1	1	1	6	6	1	1	1
209	0	6	6	6	4	4	4	4	4	4	4	7	0	1	1	1	6	6	1	1	1
210	0	6	6	6	4	4	4	4	6	6	7	7	0	1	1	1	6	6	1	1	1
211	0	6	6	6	4	4	4	4	4	4	4	7	0	0	1	1	6	6	1	1	0
212	0	6	6	6	4	4	4	4	4	4	4	7	0	0	1	1	6	6	1	1	0
213	0	6	6	6	4	4	4	4	4	4	7	7	0	0	1	1	6	6	1	1	0
214	0	4	4	4	4	4	4	4	4	4	4	7	0	0	1	1	6	6	1	1	0
215	0	6	6	4	4	4	4	4	6	6	7	7	0	0	1	1	6	6	1	1	0
216	0	6	6	6	4	4	4	4	4	4	4	7	0	0	1	1	6	6	1	1	0
217	0	6	6	6	4	4	4	4	4	4	4	7	0	1	1	1	6	6	1	1	1
218	0	6	6	6	4	4	4	4	6	6	7	7	0	1	1	1	6	6	1	1	1
219	0	6	6	6	4	4	4	4	6	6	7	7	0	1	1	1	6	6	1	1	1
220	0	6	6	6	4	4	4	4	6	6	7	7	0	1	1	1	6	6	1	1	1
221	0	6	6	6	4	4	4	4	4	4	4	7	0	1	1	1	6	6	1	1	1
222	0	4	4	4	4	4	4	4	4	4	4	7	0	0	1	1	6	6	1	1	0
223	0	6	6	6	4	4	4	4	4	4	4	7	0	0	1	1	6	6	1	1	0
224	0	6	6	6	4	4	4	4	4	4	4	7	0	1	1	1	6	6	1	1	1
225	0	6	6	6	4	4	4	4	4	4	4	7	0	1	1	1	6	6	1	1	1
226	0	6	6	6	4	4	4	4	4	4	4	7	0	0	1	1	6	6	1	1	0
227	0	6	6	6	4	4	4	4	4	4	7	7	0	1	1	1	6	6	1	1	1
228	0	6	6	6	4	4	4	4	4	4	4	7	0	0	1	1	6	6	1	1	0
229	0	6	6	6	4	4	4	4	6	6	7	7	0	1	1	1	6	6	1	1	1
230	0	6	6	6	4	4	4	4	4	4	4	7	0	1	1	1	6	6	1	1	1
231	0	6	6	6	4	4	4	4	6	6	7	7	0	1	1	1	6	6	1	1	1
232	0	6	6	4	4	4	4	4	4	4	4	7	0	0	1	1	6	6	1	1	0
233	0	6	6	6	4	4	4	4	4	4	4	7	0	0	1	1	6	6	1	1	0
234	0	6	6	6	6	6	4	4	4	4	4	7	0	1	1	7	7	7	7	1	1
235	0	6	6	4	4	4	4	4	4	4	4	7	0	0	1	1	6	6	1	1	0
236	0	6	6	4	4	4	4	4	4	4	4	7	0	1	1	1	6	6	1	1	1
237	0	6	6	6	4	4	4	4	4	4	4	7	0	0	1	1	6	6	1	1	0
238	0	6	6	3	3	3	6	4	4	4	4	7	0	1	1	1	6	6	1	1	1
239	0	7	7	6	4	4	4	4	4	4	4	7	0	1	1	1	6	6	1	1	1
240	0	6	6	6	4	4	4	4	4	4	4	7	7	1	1	1	6	6	1	1	1
241	0	6	6	6	4	4	4	4	4	4	4	7	7	0	1	1	6	6	1	1	0
242	0	7	6	6	4	4	4	4	4	4	4	7	7	0	1	1	6	6	1	1	0
243	0	6	6	6	4	4	4	4	4	4	4	7	0	0	1	1	6	6	1	1	0
244	0	7	6	6	4	4	4	4	4	4	4	7	0	1	1	1	6	6	1	1	1
245	0	4	4	4	4	4	4	4	3	3	3	7	0	1	1	1	6	6	1	1	1
246	0	6	6	6	6	6	3	3	3	7	7	7	0	1	1	1	6	6	1	1	1
247	0	6	6	6	4	4	4	4	4	4	4	7	0	0	1	1	6	6	1	1	0
248	0	6	6	6	4	4	4	4	4	4	4	7	0	0	1	1	6	6	1	1	0
249	0	6	6	6	4	4	4	4	4	4	4	7	0	1	1	1	6	6	1	1	1
250	0	6	6	6	4	4	4	4	4	4	4	7	0	1	1	1	6	6	1	1	1
251	0	6	6	6	4	4	4	4	4	4	4	7	0	0	1	1	6	6	1	1	0
252	0	6	6	6	6	6	6	4	4	4	4	7	0	1	1	1	6	6	1	1	1
253	0	6	6	6	4	4	4	4	6	6	7	7	0	1	1	1	6	6	1	1	1
254	0	6	6	6	4	4	4	4	6	6	7	7	0	1	1	1	6	6	1	1	1
255	0	6	6	6	4	4	4	4	6	6	6	7	0	1	1	1	6	6	1	1	1
256	0	6	6	6	4	4	4	4	4	4	4	7	0	0	2	7	7	7	0	2	0
257	0	6	6	6	4	4	4	4	4	4	4	7	0	1	1	1	6	6	1	1	1
258	0	6	6	6	4	4	4	4	4	4	4	7	0	1	1	1	6	6	1	1	1
259	0	6	6	4	4	4	4	4	4	4	4	7	0	1	1	1	6	6	1	1	1
260	0	6	6	4	4	4	4	4	4	4	4	7	0	0	1	1	6	6	1	1	0
261	0	4	4	4	4	4	4	4	4	6	6	7	0	0	1	1	6	6	1	1	0
262	0	7	7	4	4	4	4	4	4	4	4	7	0	1	1	1	6	6	1	1	1
263	0	4	4	4	4	4	4	4	4	4	4	7	0	1	1	1	6	6	1	1	1
264	0	7	6	6	4	4	4	4	4	4	4	7	0	1	1	1	6	6	1	1	1
265	0	6	6	4	4	4	4	4	6	6	7	7	0	1	1	1	6	6	1	1	1
266	0	4	4	4	4	4	4	4	4	4	4	7	0	0	1	1	6	6	1	1	0
267	0	6	6	4	4	4	4	4	4	4	7	7	0	1	1	1	6	6	1	1	1
268	0	6	6	6	4	4	4	4	4	4	4	7	0	0	1	1	6	6	1	1	0
269	0	6	6	4	4	4	4	4	4	4	4	7	0	1	1	1	6	6	1	1	1
270	0	7	7	6	4	4	4	4	4	4	4	7	0	1	1	1	6	6	1	1	1
271	0	7	6	6	4	4	4	4	6	6	7	7	7	1	1	1	6	6	1	1	1
272	0	6	6	6	4	4	4	4	4	4	4	7	7	0	1	1	6	6	1	1	0
273	0	7	7	6	4	4	4	4	6	6	7	7	0	0	1	1	6	6	1	1	0
274	0	7	6	6	4	4	4	4	4	4	4	7	0	0	1	1	6	6	1	1	0
275	0	6	6	4	4	4	4	4	4	4	4	7	0	0	1	1	6	6	1	1	0
276	0	7	7	3	3	3	6	6	6	7	7	7	0	1	1	1	6	6	1	1	1
277	0	7	7	6	4	4	4	4	6	6	7	7	7	0	1	1	6	6	1	1	0
278	0	7	7	6	4	4	4	4	4	4	4	7	0	0	1	1	6	6	1	1	0
279	0	6	6	6	4	4	4	4	6	6	7	7	0	1	1	1	6	6	1	1	1
280	0	6	6	6	4	4	4	4	4	4	4	7	0	1	1	1	6	6	1	1	1
281	0	6	6	6	4	4	4	4	4	4	4	7	0	0	1	1	6	6	1	1	0
282	0	6	6	6	4	4	4	4	4	4	4	7	0	0	1	1	6	6	1	1	0
283	0	6	6	6	4	4	4	4	4	4	4	7	0	0	1	1	6	6	1	1	0
284	0	4	4	4	4	4	6	6	7	7	7	7	0	1	1	1	6	6	1	1	1
285	0	6	6	6	4	4	4	4	6	6	6	7	0	1	1	1	6	6	1	1	1
286	0	7	7	4	4	4	4	4	4	4	7	7	0	0	1	1	6	6	1	1	0
287	0	7	6	4	4	4	4	4	4	4	4	7	0	0	1	1	6	6	1	1	0
288	0	4	4	4	4	4	4	4	4	4	4	7	0	0	1	1	6	6	1	1	0
289	0	6	6	4	4	4	4	4	4	4	4	7	0	1	1	1	6	6	1	1	1
290	0	6	6	6	4	4	4	4	6	6	7	7	0	0	1	1	6	6	1	1	0
291	0	6	6	6	4	4	4	4	6	6	7	7	7	1	1	1	6	6	1	1	1
292	0	6	6	4	4	4	4	4	4	4	4	7	0	1	1	1	6	6	1	1	1
293	0	6	6	6	4	4	4	4	4	4	4	7	0	1	1	1	6	6	1	1	1
294	0	7	7	4	4	4	4	4	4	4	4	7	0	1	1	1	6	6	1	1	1
295	0	6	6	6	4	4	4	4	4	4	4	7	0	1	1	1	6	6	1	1	1
296	0	7	7	6	6	4	4	4	4	4	4	7	0	1	1	1	6	6	1	1	1
297	0	6	6	6	4	4	4	4	4	4	4	7	7	1	1	1	6	6	1	1	1
298	0	6	6	6	4	4	4	4	4	4	4	7	7	1	1	1	6	6	1	1	1
299	0	7	7	6	4	4	4	4	4	4	4	7	7	1	1	1	6	6	1	1	1
300	0	6	6	4	4	4	4	4	4	4	4	7	7	1	1	1	6	6	1	1	1
301	0	7	7	4	4	4	4	4	4	4	4	7	0	1	1	1	6	6	1	1	1
302	0	6	6	6	4	4	4	4	4	4	4	7	0	1	1	1	6	6	1	1	1
303	0	6	6	6	4	4	4	4	4	4	4	7	7	1	1	1	6	6	1	1	1
304	0	6	6	6	4	4	4	4	4	4	4	7	0	1	1	1	6	6	1	1	1
305	0	6	6	6	4	4	4	4	4	4	4	7	0	1	1	1	6	6	1	1	1
306	0	6	6	6	4	4	4	4	4	4	4	7	0	1	1	1	6	6	1	1	1
307	0	7	7	6	4	4	4	4	4	4	4	7	0	1	1	1	6	6	1	1	1
308	0	6	6	6	4	4	4	4	4	4	4	7	7	1	1	1	6	6	1	1	1
309	0	4	4	4	4	4	4	4	3	3	3	7	7	1	1	1	6	6	1	1	1
310	0	6	6	6	4	4	4	4	4	4	4	7	7	1	1	1	6	6	1	1	1
311	0	4	4	4	4	4	4	4	4	4	4	7	7	1	1	1	6	6	1	1	1
312	0	6	6	4	4	4	4	4	4	4	4	7	0	1	1	1	6	6	1	1	1
313	0	6	6	4	4	4	4	4	4	4	4	7	7	1	1	1	6	6	1	1	1
314	0	6	6	6	4	4	4	4	4	4	4	7	7	1	1	1	6	6	1	1	1
315	0	6	6	6	4	4	4	4	6	6	7	7	7	1	1	1	6	6	1	1	1
316	0	6	6	6	4	4	4	4	4	4	4	7	7	1	1	1	6	6	1	1	1
317	0	6	6	6	4	4	4	4	4	4	4	7	7	1	1	7	7	7	0	1	1
318	0	6	6	6	4	4	4	4	4	4	7	7	7	1	1	1	6	6	1	1	1
319	0	7	7	6	4	4	4	4	4	6	6	7	7	1	1	1	6	6	1	1	1
320	0	6	6	4	4	4	4	4	4	4	4	7	7	1	1	1	6	6	1	1	1
321	0	6	6	6	4	4	4	4	4	4	4	7	7	1	1	1	6	6	1	1	1
322	0	6	6	4	4	4	4	4	4	4	4	7	7	1	1	1	6	6	1	1	1
323	0	6	6	6	4	4	4	4	4	4	4	7	7	1	1	1	6	6	1	1	1
324	0	7	7	6	4	4	4	4	4	4	7	7	7	1	1	1	6	6	1	1	1
325	0	7	7	6	4	4	4	4	4	4	4	7	7	1	1	1	6	6	1	1	1
326	0	6	6	4	4	4	4	4	4	4	4	7	0	1	1	1	6	6	1	1	1
327	0	6	6	6	4	4	4	4	4	4	4	7	0	1	1	1	6	6	1	1	1
328	0	6	6	6	4	4	4	4	4	4	4	7	0	1	1	1	6	6	1	1	1
329	0	4	4	4	4	4	4	4	4	4	4	7	0	1	1	1	6	6	1	1	1
330	0	4	4	4	4	4	4	4	4	4	4	7	7	1	1	1	6	6	1	1	1
331	0	7	7	6	4	4	4	4	6	7	7	7	0	1	1	1	6	6	1	1	1
332	0	6	6	4	4	4	4	4	4	4	4	7	0	1	1	7	7	7	7	1	1
333	0	6	6	6	4	4	4	4	4	4	7	7	7	1	1	1	6	6	1	1	1
334	0	7	7	4	4	4	4	4	6	6	6	7	7	1	1	1	6	6	1	1	1
335	0	7	6	6	4	4	4	4	4	4	4	7	7	1	1	1	6	6	1	1	1
336	0	6	6	4	4	4	4	4	4	4	4	7	0	1	1	1	6	6	1	1	1
337	0	7	7	4	4	4	4	4	4	4	6	7	0	1	1	1	6	6	1	1	1
338	0	6	6	4	4	4	4	4	4	4	4	7	0	1	1	1	6	6	1	1	1
339	0	6	6	6	4	4	4	4	4	4	4	7	0	1	1	1	6	6	1	1	1
340	0	7	6	6	4	4	4	4	4	4	4	7	7	1	1	1	6	6	1	1	1
341	0	6	6	6	4	4	4	4	4	4	4	7	0	1	1	1	6	6	1	1	1
342	0	7	7	6	4	4	4	4	4	4	4	7	0	1	1	1	6	6	1	1	1
343	0	6	6	6	4	4	4	4	4	4	4	7	0	1	1	1	6	6	1	1	1
344	0	6	6	6	4	4	4	4	4	4	4	7	0	1	1	1	6	6	1	1	1
345	0	7	7	4	4	4	4	4	4	4	7	7	0	1	1	1	6	6	1	1	1
346	0	6	6	4	4	4	4	4	4	4	7	7	0	1	1	1	6	6	1	1	1
347	0	6	6	4	4	4	4	4	6	6	6	7	0	1	1	1	6	6	1	1	1
348	0	7	6	6	4	4	4	4	4	4	4	7	0	1	1	7	7	7	0	1	1
349	0	4	4	4	4	4	4	4	4	4	4	7	0	1	1	1	6	6	1	1	1
350	0	6	6	6	6	4	4	4	4	6	6	7	0	1	1	1	6	6	1	1	1
351	0	6	6	6	4	4	4	4	4	4	4	7	0	1	1	1	6	6	1	1	1
352	0	7	6	6	4	4	4	4	4	7	7	7	0	1	1	1	6	6	1	1	1
353	0	6	6	4	4	4	4	4	4	4	4	7	0	1	1	1	6	6	1	1	1
354	0	6	6	4	4	4	4	4	4	4	4	7	0	1	1	1	6	6	1	1	1
355	0	6	6	3	3	3	3	3	3	6	7	7	0	1	1	1	6	6	1	1	1
356	0	7	7	6	4	4	4	4	4	4	4	7	0	1	1	1	6	6	1	1	1
357	0	6	6	4	4	4	4	6	6	6	7	7	0	1	1	1	6	6	1	1	1
358	0	7	7	6	4	4	4	4	4	4	4	7	0	0	1	1	6	6	1	1	0
359	0	6	6	4	4	4	4	4	4	4	4	7	0	1	1	1	6	6	1	1	1
360	0	6	6	4	4	4	4	4	4	4	4	7	0	1	1	1	6	6	1	1	1
361	0	6	6	6	4	4	4	4	4	4	4	7	0	1	1	1	6	6	1	1	1
362	0	6	6	6	4	4	4	4	4	4	4	7	7	1	1	1	6	6	1	1	1
363	0	6	6	6	4	4	4	4	4	4	4	7	0	1	1	1	6	6	1	1	1
364	0	7	7	4	4	4	4	4	4	4	4	7	0	1	1	1	6	6	1	1	1
365	0	4	4	4	4	4	4	4	6	6	7	7	0	1	1	1	6	6	1	1	1
366	0	4	4	4	4	4	4	4	4	4	4	7	0	1	1	1	6	6	1	1	1
367	0	6	6	6	4	4	4	4	4	4	4	7	0	1	1	1	6	6	1	1	1
368	0	7	7	6	4	4	4	4	4	4	4	7	0	1	1	1	6	6	1	1	1
369	0	6	6	6	4	4	4	4	6	6	7	7	0	0	2	7	7	7	7	2	0
370	0	6	6	4	4	4	4	4	6	6	7	7	0	1	1	1	6	6	1	1	1
371	0	4	4	4	4	4	4	4	6	6	6	7	0	1	1	7	7	7	7	1	1
372	0	7	6	6	4	4	4	4	4	4	4	7	0	1	1	1	6	6	1	1	1
373	0	7	7	6	4	4	4	4	4	4	4	7	0	1	1	1	6	6	1	1	1
374	0	6	6	6	4	4	4	4	4	4	4	7	0	1	1	1	6	6	1	1	1
375	0	7	7	4	4	4	4	4	4	4	4	7	0	1	1	1	6	6	1	1	1
376	0	7	7	4	4	4	4	4	4	4	4	7	0	1	1	1	6	6	1	1	1
377	0	6	6	6	4	4	4	4	4	4	4	7	0	1	1	1	6	6	1	1	1
378	0	3	3	3	4	4	4	4	6	6	7	7	0	1	1	1	6	6	1	1	1
379	0	6	6	6	4	4	4	4	6	6	6	7	0	1	1	1	6	6	1	1	1
380	0	6	6	6	4	4	4	4	4	4	4	7	0	1	1	1	6	6	1	1	1
381	0	3	3	3	4	4	4	4	4	4	4	7	0	0	1	1	6	6	1	1	0
382	0	6	6	7	6	6	6	6	6	6	7	7	0	1	1	1	6	6	1	1	1
383	0	3	3	3	4	4	4	4	6	7	7	7	0	1	1	1	6	6	1	1	1
384	0	3	3	3	3	3	6	4	4	4	4	7	0	1	1	1	6	6	1	1	1
385	0	3	3	3	3	3	6	7	0	7	7	7	0	1	1	1	6	6	1	1	1
386	0	6	6	6	6	6	6	6	6	7	7	7	0	1	1	1	6	6	1	1	1
387	0	6	6	4	4	4	4	7	7	7	7	7	0	1	1	1	6	6	1	1	1
388	0	6	6	6	4	4	4	4	6	6	6	7	0	1	1	1	6	6	1	1	1
389	0	3	3	3	4	4	4	4	4	4	4	7	0	0	1	1	6	6	1	1	0
390	0	3	3	3	4	4	4	4	6	6	6	7	0	1	1	1	6	6	1	1	1
391	0	3	3	3	4	4	4	4	4	4	4	7	0	0	1	1	6	6	1	1	0
392	0	7	7	6	4	4	4	4	4	4	4	7	0	0	1	1	6	6	1	1	0
393	0	6	6	7	4	4	4	4	4	4	4	7	0	0	1	1	6	6	1	1	0
394	0	7	7	7	4	4	4	4	4	4	4	7	0	1	1	1	6	6	1	1	1
395	0	6	6	4	4	4	4	4	4	4	4	7	0	1	1	1	6	6	1	1	1
396	0	7	7	4	4	4	4	4	4	4	4	7	0	0	1	1	6	6	1	1	0
397	0	6	6	4	4	4	4	4	4	4	4	7	0	1	1	1	6	6	1	1	1
398	0	6	6	4	4	4	4	4	4	4	4	7	7	1	1	1	6	6	1	1	1
399	0	7	6	6	4	4	4	4	6	6	7	7	0	1	1	1	6	6	1	1	1
400	0	6	6	4	4	4	4	4	4	4	4	7	0	1	1	1	6	6	1	1	1
401	0	6	6	3	3	3	6	7	6	6	6	7	0	1	1	1	6	6	1	1	1
402	0	6	6	6	4	4	4	4	4	4	4	7	0	1	1	1	6	6	1	1	1
403	0	6	6	4	4	4	4	4	6	6	6	7	0	1	1	1	6	6	1	1	1
404	0	6	6	4	4	4	4	4	4	6	6	7	0	1	1	1	6	6	1	1	1
405	0	6	6	3	3	3	6	6	6	7	7	7	0	1	1	1	6	6	1	1	1
406	0	6	6	6	6	7	7	7	6	6	7	7	0	1	1	1	6	6	1	1	1
407	0	6	6	6	6	6	7	7	3	3	3	7	0	1	1	1	6	6	1	1	1
408	0	6	6	3	3	3	7	7	3	3	3	7	0	0	0	2	6	6	2	0	0
409	0	6	6	3	3	3	7	7	7	7	7	7	0	1	1	1	6	6	1	1	1
410	0	6	6	6	6	7	7	0	6	6	6	0	0	1	1	1	6	6	1	1	1
411	0	6	6	3	3	3	7	7	7	7	7	7	0	1	1	1	6	6	1	1	1
412	0	6	6	3	3	3	7	7	6	6	6	7	0	1	1	1	6	6	1	1	1
413	0	6	6	3	3	3	6	6	6	6	6	7	0	0	1	1	6	6	1	1	0
414	0	6	6	0	6	6	7	0	6	6	6	0	0	1	1	1	6	6	1	1	1
415	0	6	6	3	3	3	7	0	6	6	6	7	0	0	1	1	6	6	1	1	0
416	0	3	3	3	6	6	7	0	6	6	6	0	0	1	1	1	6	6	1	1	1
417	0	6	6	3	3	3	7	7	6	6	6	0	0	0	1	1	6	6	1	1	0
418	0	6	6	6	6	6	7	0	3	3	3	7	7	1	1	1	6	6	1	1	1
419	0	6	6	3	3	3	7	0	6	6	6	7	0	1	1	1	6	6	1	1	1
420	0	7	7	3	3	3	7	7	6	6	6	7	0	1	1	1	6	6	1	1	1
421	0	6	6	3	3	3	7	7	6	6	7	7	0	1	1	1	6	6	1	1	1
422	0	6	6	3	3	3	7	7	0	7	7	7	0	1	1	1	6	6	1	1	1
423	0	6	6	3	3	3	6	6	6	6	6	7	0	1	1	1	6	6	1	1	1
424	0	6	6	3	3	3	7	7	3	3	3	7	0	1	1	1	6	6	1	1	1
425	0	6	6	3	3	3	7	7	6	6	6	7	0	1	1	1	6	6	1	1	1
426	0	6	6	3	3	3	7	7	6	6	7	7	0	1	1	1	6	6	1	1	1
427	0	6	6	3	3	3	7	7	6	6	6	7	0	1	1	1	6	6	1	1	1
428	0	6	6	3	3	3	7	7	6	6	6	7	0	1	1	1	6	6	1	1	1
429	0	6	6	3	3	3	7	7	6	6	6	7	0	0	1	1	6	6	1	1	0
430	0	6	6	3	3	3	7	7	7	7	7	7	0	1	1	1	6	6	1	1	1
431	0	6	6	3	3	3	7	7	0	7	7	7	0	1	1	1	6	6	1	1	1
432	0	6	6	3	3	3	7	7	3	3	3	7	0	1	1	1	6	6	1	1	1
433	0	6	6	3	3	3	7	7	3	3	3	7	0	1	1	1	6	6	1	1	1
434	0	6	6	6	6	6	7	7	6	6	7	7	0	1	1	7	7	7	0	1	1
435	0	6	6	3	3	3	7	7	6	6	6	7	0	1	1	1	6	6	1	1	1
436	0	6	6	3	3	3	7	7	3	3	3	7	0	1	1	1	6	6	1	1	1
437	0	6	6	3	3	3	7	7	6	6	6	7	0	1	1	1	6	6	1	1	1
438	0	6	6	3	3	3	7	7	6	6	6	7	0	1	1	1	6	6	1	1	1
439	0	6	6	3	3	3	7	7	6	6	6	7	0	1	1	1	6	6	1	1	1
440	0	3	3	3	3	7	7	7	6	6	6	7	0	1	1	1	6	6	1	1	1
441	0	6	6	3	3	3	7	7	6	6	6	7	0	1	1	1	6	6	1	1	1
442	0	6	6	3	3	3	7	7	6	6	7	7	0	1	1	1	6	6	1	1	1
443	0	6	6	3	3	3	6	6	3	3	3	7	0	1	1	1	6	6	1	1	1
444	0	6	6	4	4	4	4	6	7	7	7	7	7	1	1	1	6	6	1	1	1
445	0	6	6	6	4	4	4	4	6	7	7	7	0	1	1	1	6	6	1	1	1
446	0	6	6	3	3	3	6	6	6	6	7	7	0	1	1	1	6	6	1	1	1
447	0	6	6	7	6	6	6	6	6	6	6	7	7	1	1	1	6	6	1	1	1
448	0	6	6	3	3	3	3	7	6	6	6	7	0	0	1	1	6	6	1	1	0
449	0	3	3	3	3	3	6	6	6	6	6	7	0	1	1	1	6	6	1	1	1
450	0	6	6	6	3	3	3	6	6	6	7	7	0	0	1	1	6	6	1	1	0
451	0	6	6	7	6	6	6	6	3	3	3	7	7	1	1	1	6	6	1	1	1
452	0	6	6	6	6	6	6	6	3	3	3	7	7	1	1	1	6	6	1	1	1
453	0	6	6	4	4	4	4	6	3	3	3	7	0	0	1	1	6	6	1	1	0
454	0	6	6	6	6	6	6	6	3	3	3	7	0	0	1	1	6	6	1	1	0
455	0	6	6	4	4	4	4	6	0	0	7	7	7	1	1	1	6	6	1	1	1
456	0	6	6	4	4	4	4	6	6	6	7	7	7	1	1	1	6	6	1	1	1
457	0	6	6	4	4	4	4	6	0	0	7	7	7	1	1	1	6	6	1	1	1
458	0	6	6	4	4	4	4	6	0	7	7	7	7	1	1	1	6	6	1	1	1
459	0	6	6	6	6	6	6	6	0	0	7	7	7	1	1	1	6	6	1	1	1
460	0	6	6	4	4	4	4	6	0	0	7	7	7	1	1	1	6	6	1	1	1
461	0	7	7	3	3	3	6	6	0	0	7	7	7	1	1	1	6	6	1	1	1
462	0	6	6	6	6	6	6	6	0	0	7	7	7	0	1	1	6	6	1	1	0
463	0	6	6	3	3	3	6	6	6	7	7	7	0	1	1	1	6	6	1	1	1
464	0	6	6	4	4	4	4	6	0	0	7	7	0	1	1	1	6	6	1	1	1
465	0	6	6	4	4	4	4	6	0	0	7	7	7	1	1	1	6	6	1	1	1
466	0	6	6	4	4	4	4	6	0	0	7	7	7	1	1	1	6	6	1	1	1
467	0	6	6	6	6	6	6	6	0	0	7	7	7	1	1	7	7	7	0	1	1
468	0	6	6	3	3	3	6	6	0	0	7	7	7	1	1	1	6	6	1	1	1
469	0	6	6	6	6	6	7	7	0	7	7	7	0	1	1	1	6	6	1	1	1
470	0	6	6	3	3	3	6	7	0	7	7	7	0	1	1	1	6	6	1	1	1
471	0	6	6	3	3	3	7	0	0	7	7	7	0	1	1	1	6	6	1	1	1
472	0	6	6	3	3	3	6	0	0	7	7	7	0	1	1	1	6	6	1	1	1
473	0	6	6	4	4	4	4	7	0	7	7	7	0	0	1	1	6	6	1	1	0
474	0	6	6	4	4	4	4	7	0	7	7	7	7	1	1	1	6	6	1	1	1
475	0	6	6	4	4	4	4	7	0	7	7	7	0	1	1	1	6	6	1	1	1
476	0	6	6	3	3	3	6	7	0	7	7	7	0	1	1	1	6	6	1	1	1
477	0	6	6	4	4	4	4	7	0	7	7	7	0	1	1	1	6	6	1	1	1
478	0	6	6	4	4	4	4	7	0	0	7	7	7	1	1	1	6	6	1	1	1
479	0	6	6	3	3	3	6	7	0	7	7	7	0	1	1	1	6	6	1	1	1
480	0	6	6	3	3	3	6	7	0	7	7	7	0	1	1	1	6	6	1	1	1
481	0	6	6	3	3	3	6	7	0	0	7	7	7	1	1	1	6	6	1	1	1
482	0	6	6	3	3	3	7	7	0	0	7	7	7	1	1	1	6	6	1	1	1
483	0	6	6	4	4	4	4	7	0	0	0	7	7	1	1	1	6	6	1	1	1
484	0	6	6	3	3	3	7	7	7	0	7	7	7	1	1	1	6	6	1	1	1
485	0	6	6	3	3	3	7	7	7	0	0	7	7	1	1	1	6	6	1	1	1
486	0	6	6	4	4	4	4	0	0	7	7	7	0	1	1	1	6	6	1	1	1
487	0	7	7	4	4	4	4	0	0	0	7	7	0	1	1	1	6	6	1	1	1
488	0	6	6	4	4	4	4	0	0	0	0	7	7	1	1	1	6	6	1	1	1
489	0	6	6	4	4	4	4	7	0	0	0	7	7	1	1	1	6	6	1	1	1
490	0	6	6	4	4	4	4	7	0	0	0	7	7	1	1	1	6	6	1	1	1
491	0	6	6	4	4	4	4	7	0	7	7	7	0	1	1	1	6	6	1	1	1
492	0	6	6	3	3	3	6	7	0	7	7	7	0	1	1	1	6	6	1	1	1
493	0	6	6	4	4	4	4	7	0	7	7	7	0	1	1	1	6	6	1	1	1
494	0	6	6	4	4	4	4	7	0	7	7	7	0	1	1	1	6	6	1	1	1
495	0	6	6	6	6	6	7	7	0	6	6	7	0	1	1	1	6	6	1	1	1
496	0	6	6	6	6	6	7	7	0	6	6	7	0	1	1	1	6	6	1	1	1
497	0	6	6	7	3	3	3	7	0	6	6	7	0	1	1	1	6	6	1	1	1
498	0	6	6	3	3	3	6	7	0	7	7	7	0	1	1	1	6	6	1	1	1
499	0	6	6	3	3	3	6	7	0	7	7	7	0	1	1	1	6	6	1	1	1
500	0	6	6	3	3	3	6	7	0	6	6	7	0	1	1	1	6	6	1	1	1
501	0	6	6	4	4	4	4	7	0	6	6	7	0	1	1	1	6	6	1	1	1
502	0	7	7	3	3	3	7	7	0	7	7	7	0	1	1	1	6	6	1	1	1
503	0	6	6	3	3	3	7	7	3	3	3	7	0	1	1	1	6	6	1	1	1
504	0	6	6	3	3	3	7	7	7	7	7	7	0	1	1	1	6	6	1	1	1
505	0	6	6	3	3	3	7	7	3	3	3	7	0	1	1	1	6	6	1	1	1
506	0	7	7	3	3	3	7	7	7	0	0	7	7	1	1	1	6	6	1	1	1
507	0	7	0	6	6	6	7	6	6	0	0	7	7	1	1	1	6	6	1	1	1
508	0	6	6	6	6	6	7	6	6	0	0	7	7	1	1	1	6	6	1	1	1
509	0	6	6	3	3	3	7	3	3	3	0	7	7	1	1	1	6	6	1	1	1
510	0	6	6	6	6	6	7	7	0	0	0	7	7	1	1	1	6	6	1	1	1
511	0	6	6	3	3	3	7	7	7	0	0	7	7	1	1	1	6	6	1	1	1
512	0	6	6	3	3	3	0	6	6	0	0	7	7	1	1	1	6	6	1	1	1
513	0	6	6	3	3	3	0	6	6	0	0	7	7	1	1	1	6	6	1	1	1
514	0	6	6	6	6	6	0	6	6	0	0	7	7	1	1	1	6	6	1	1	1
515	0	6	6	6	6	6	0	6	6	0	0	7	7	1	1	1	6	6	1	1	1
516	0	6	6	6	6	6	0	6	6	0	0	7	0	1	1	1	6	6	1	1	1
517	0	6	6	6	6	6	7	6	6	0	0	7	7	1	1	1	6	6	1	1	1
518	0	6	6	6	6	6	0	6	6	0	0	7	7	0	1	1	6	6	1	1	0
519	0	7	0	6	6	6	0	6	6	0	0	7	7	0	1	1	6	6	1	1	0
520	0	6	6	6	6	6	0	6	6	0	0	7	0	1	1	1	6	6	1	1	1
521	0	6	6	6	6	6	0	6	6	0	0	7	0	1	1	1	6	6	1	1	1
522	0	6	6	6	6	6	0	6	6	0	0	0	0	0	1	1	6	6	1	1	0
523	0	6	6	6	6	6	0	6	6	0	0	7	0	0	1	1	6	6	1	1	0
524	0	6	6	6	6	6	0	6	6	0	0	7	0	0	1	1	6	6	1	1	0
525	0	6	6	6	6	6	0	6	6	0	0	7	0	0	1	1	6	6	1	1	0
526	0	6	6	6	6	6	0	6	6	0	0	7	0	0	1	1	6	6	1	1	0
527	0	6	6	6	6	6	0	7	7	0	0	7	0	0	1	1	6	6	1	1	0
528	0	7	7	6	6	6	0	6	6	0	0	7	0	0	1	1	6	6	1	1	0
529	0	6	6	6	6	6	0	6	6	0	0	7	0	0	2	7	7	7	7	2	0
530	0	7	0	6	6	6	0	7	7	0	0	0	0	0	1	1	6	6	1	1	0
531	0	7	7	6	6	6	0	6	6	0	0	7	0	0	1	1	6	6	1	1	0
532	0	6	6	6	6	6	0	6	6	0	0	7	0	1	1	1	6	6	1	1	1
533	0	6	6	6	6	6	0	6	6	0	0	7	0	0	2	7	7	7	7	2	0
534	0	6	6	6	6	6	0	6	6	0	0	7	0	0	1	1	6	6	1	1	0
535	0	6	6	6	6	6	0	6	6	0	0	7	0	0	1	1	6	6	1	1	0
536	0	6	6	6	6	6	0	6	6	0	0	7	0	0	1	1	6	6	1	1	0
537	0	7	3	3	3	6	0	6	6	0	0	0	7	1	1	1	6	6	1	1	1
538	0	6	6	6	6	6	0	6	6	0	0	7	0	0	1	1	6	6	1	1	0
539	0	6	6	6	6	6	0	6	6	0	0	7	7	0	1	1	6	6	1	1	0
540	0	6	6	6	6	6	0	6	6	0	0	7	7	0	1	1	6	6	1	1	0
541	0	6	6	6	6	6	0	6	6	0	0	0	0	1	1	1	6	6	1	1	1
542	0	7	0	6	6	6	0	6	6	0	0	7	0	1	1	1	6	6	1	1	1
543	0	6	6	6	6	6	0	6	6	0	0	7	7	0	1	1	6	6	1	1	0
544	0	6	6	6	6	6	0	6	6	0	0	7	7	0	1	1	6	6	1	1	0
545	0	7	0	6	6	6	0	6	6	0	0	7	0	1	1	1	6	6	1	1	1
546	0	6	6	6	6	6	0	6	6	0	0	7	7	0	1	1	6	6	1	1	0
547	0	7	0	6	6	6	0	6	6	0	0	7	0	0	1	1	6	6	1	1	0
548	0	6	6	6	6	6	0	6	6	0	0	7	0	0	1	1	6	6	1	1	0
549	0	6	6	6	6	6	0	6	6	0	0	7	0	0	2	7	7	7	7	2	0
550	0	6	6	6	6	6	0	6	6	0	0	7	0	7	1	1	6	6	1	1	0
551	0	6	6	6	6	6	0	6	6	0	0	0	0	0	1	1	6	6	1	1	0
552	0	6	6	6	6	6	0	6	6	0	0	7	0	0	1	1	6	6	1	1	0
553	0	6	6	6	6	6	0	6	6	0	0	7	0	0	1	1	6	6	1	1	0
554	0	6	6	6	6	6	0	6	6	0	0	7	0	1	1	1	6	6	1	1	1
555	0	6	6	6	6	6	0	7	7	0	0	7	0	0	2	7	7	7	7	2	0
556	0	6	6	6	6	6	0	6	6	0	0	0	0	0	2	7	7	7	7	2	0
557	0	6	6	6	6	6	0	6	6	0	0	7	0	1	1	1	6	6	1	1	1
558	0	6	6	3	3	3	0	6	6	0	0	7	0	1	1	1	6	6	1	1	1
559	0	6	6	6	6	6	0	6	6	0	0	0	0	0	1	1	6	6	1	1	0
560	0	6	6	6	6	6	0	6	6	0	0	7	0	0	1	1	6	6	1	1	0
561	0	6	6	6	6	6	0	6	6	0	0	7	0	0	2	7	7	7	7	2	0
562	0	6	6	6	6	6	0	6	6	0	0	7	0	0	1	1	6	6	1	1	0
563	0	6	6	6	6	6	0	6	6	0	0	7	0	1	1	1	6	6	1	1	1
564	0	6	6	6	6	6	0	6	6	0	0	0	0	1	1	1	6	6	1	1	1
565	0	6	6	6	6	6	0	6	6	0	0	0	0	0	1	1	6	6	1	1	0
566	0	6	6	6	6	6	0	7	7	0	0	7	0	1	1	1	6	6	1	1	1
567	0	6	6	6	6	6	0	6	6	0	0	0	0	1	1	1	6	6	1	1	1
568	0	6	6	6	6	6	0	6	6	0	0	0	0	0	1	1	6	6	1	1	0
569	0	6	6	6	6	6	0	6	6	0	0	7	0	1	1	1	6	6	1	1	1
570	0	6	6	6	6	6	0	6	6	0	0	7	0	0	1	1	6	6	1	1	0
571	0	6	6	6	6	6	0	6	6	0	0	7	0	0	1	1	6	6	1	1	0
572	0	7	0	6	6	6	7	6	6	0	0	7	0	0	1	1	6	6	1	1	0
573	0	6	6	6	6	6	0	6	6	0	0	7	0	1	1	1	6	6	1	1	1
574	0	6	6	6	6	6	0	6	6	0	0	7	7	0	1	1	6	6	1	1	0
575	0	7	0	6	6	6	0	6	6	0	0	7	0	0	1	1	6	6	1	1	0
576	0	6	6	6	6	6	0	6	6	0	0	7	0	1	1	1	6	6	1	1	1
577	0	7	3	3	3	6	0	6	6	7	0	7	0	1	1	1	6	6	1	1	1
578	0	6	6	6	6	6	0	6	6	0	0	7	7	1	1	1	6	6	1	1	1
579	0	7	0	6	6	6	0	6	6	0	0	7	7	0	1	1	6	6	1	1	0
580	0	6	6	6	6	6	0	6	6	0	0	7	0	0	1	1	6	6	1	1	0
581	0	6	6	6	6	6	0	6	6	0	0	7	0	1	1	1	6	6	1	1	1
582	0	7	7	6	6	6	0	6	6	0	0	7	0	0	1	1	6	6	1	1	0
583	0	6	6	6	6	6	0	6	6	0	0	0	0	1	1	1	6	6	1	1	1
584	0	6	6	6	6	6	0	6	6	0	0	7	0	1	1	1	6	6	1	1	1
585	0	7	3	3	3	6	0	6	6	0	0	7	0	1	1	1	6	6	1	1	1
586	0	6	6	6	6	6	0	6	6	0	0	7	0	1	1	1	6	6	1	1	1
587	0	6	6	6	6	6	0	6	6	0	0	7	0	1	1	1	6	6	1	1	1
588	0	3	3	3	6	6	0	6	6	0	0	7	0	1	1	1	6	6	1	1	1
589	0	6	6	6	6	6	0	7	7	0	0	7	7	1	1	1	6	6	1	1	1
590	0	6	6	6	6	6	0	6	6	0	0	7	7	1	1	1	6	6	1	1	1
591	0	6	6	6	6	6	0	6	6	0	0	7	7	1	1	1	6	6	1	1	1
592	0	6	6	6	6	6	0	6	6	0	0	7	7	1	1	1	6	6	1	1	1
593	0	6	6	3	3	3	0	6	6	0	0	7	0	1	1	1	6	6	1	1	1
594	0	7	7	6	6	6	0	6	6	0	0	7	0	1	1	1	6	6	1	1	1
595	0	6	6	3	3	3	0	6	6	0	0	7	0	0	1	1	6	6	1	1	0
596	0	6	6	6	6	6	0	6	6	0	0	7	7	1	1	1	6	6	1	1	1
597	0	6	6	3	3	3	7	6	6	0	7	7	0	1	1	1	6	6	1	1	1
598	0	6	6	3	3	3	0	6	6	0	0	7	0	1	1	1	6	6	1	1	1
599	0	6	6	6	6	6	0	6	6	0	0	7	0	1	1	1	6	6	1	1	1
600	0	6	6	3	3	3	0	6	6	0	0	7	0	0	1	1	6	6	1	1	0
601	0	6	6	3	3	3	0	6	6	0	0	0	0	1	1	1	6	6	1	1	1
602	0	6	6	3	3	3	0	6	6	7	7	7	7	0	1	1	6	6	1	1	0
603	0	6	6	6	6	6	0	7	7	0	0	7	0	0	1	1	6	6	1	1	0
604	0	6	6	6	6	6	7	6	6	0	0	7	0	0	1	1	6	6	1	1	0
605	0	3	3	3	3	6	0	6	6	0	0	7	0	1	1	1	6	6	1	1	1
606	0	6	6	6	6	6	0	6	6	0	0	7	0	1	1	1	6	6	1	1	1
607	0	6	6	6	6	6	0	7	7	0	0	7	0	0	1	1	6	6	1	1	0
608	0	6	6	6	6	6	0	6	6	0	0	7	0	1	1	1	6	6	1	1	1
609	0	6	6	6	6	6	0	6	6	0	0	7	0	7	1	1	6	6	1	1	0
610	0	6	6	6	6	6	0	6	6	0	0	7	0	0	1	1	6	6	1	1	0
611	0	6	6	6	6	6	0	6	6	0	0	0	0	0	1	1	6	6	1	1	0
612	0	7	7	6	6	6	0	6	6	0	0	7	0	7	1	1	6	6	1	1	0
613	0	6	6	6	6	6	0	6	6	0	0	7	0	7	1	1	6	6	1	1	0
614	0	6	6	6	6	6	0	6	6	0	0	0	0	0	1	1	6	6	1	1	0
615	0	7	7	6	6	6	0	6	6	0	0	7	0	0	0	2	6	6	2	0	0
616	0	6	6	6	6	6	0	6	6	0	0	7	0	0	1	1	6	6	1	1	0
617	0	6	6	6	6	6	0	6	6	0	0	0	0	0	1	1	6	6	1	1	0
618	0	6	6	6	6	6	0	6	6	0	0	0	0	7	1	1	6	6	1	1	0
619	0	6	6	6	6	6	0	6	6	0	0	7	0	0	1	1	6	6	1	1	0
620	0	6	6	6	6	6	0	6	6	0	0	7	0	0	1	1	6	6	1	1	0
621	0	7	3	3	3	6	0	6	6	0	0	7	0	7	1	1	6	6	1	1	0
622	0	6	6	6	6	6	0	6	6	0	0	7	0	7	1	1	6	6	1	1	0
623	0	6	6	6	6	6	0	6	6	0	0	7	0	0	1	1	6	6	1	1	0
624	0	6	6	6	6	6	0	6	6	0	0	7	0	0	1	1	6	6	1	1	0
625	0	3	3	3	3	3	0	6	6	0	0	7	0	7	1	1	6	6	1	1	0
626	0	6	6	6	6	6	0	6	6	0	0	7	0	0	1	1	6	6	1	1	0
627	0	6	6	6	6	6	0	6	6	0	0	7	0	7	1	1	6	6	1	1	0
628	0	6	6	6	6	6	0	7	7	0	0	7	7	1	1	1	6	6	1	1	1
629	0	6	6	6	6	6	0	6	6	0	0	0	0	1	1	1	6	6	1	1	1
630	0	6	6	6	6	6	0	6	6	0	0	7	7	0	1	1	6	6	1	1	0
631	0	6	6	6	6	6	0	6	6	0	0	7	0	1	1	1	6	6	1	1	1
632	0	7	0	6	6	6	0	7	7	0	0	7	0	0	1	1	6	6	1	1	0
633	0	6	6	6	6	6	0	7	7	0	0	0	0	0	1	1	6	6	1	1	0
634	0	6	6	6	6	6	0	7	7	0	0	7	0	0	1	1	6	6	1	1	0
635	0	6	6	6	6	6	0	6	6	0	0	7	0	0	1	1	6	6	1	1	0
636	0	6	6	6	6	6	0	6	6	0	0	0	0	1	1	1	6	6	1	1	1
637	0	6	6	6	6	6	0	6	6	0	0	7	0	0	1	1	6	6	1	1	0
638	0	6	6	6	6	6	0	6	6	0	0	7	0	0	1	1	6	6	1	1	0
639	0	6	6	6	6	6	0	6	6	0	0	7	0	0	1	1	6	6	1	1	0
640	0	6	6	6	6	7	0	6	6	0	0	7	0	1	1	1	6	6	1	1	1
641	0	6	6	6	6	6	0	6	6	0	0	0	0	0	1	1	6	6	1	1	0
642	0	6	6	6	6	6	0	6	6	0	0	7	0	1	1	1	6	6	1	1	1
643	0	6	6	6	6	6	0	6	6	0	0	7	0	0	1	1	6	6	1	1	0
644	0	6	6	6	6	6	0	6	6	0	0	7	0	0	1	1	6	6	1	1	0
645	0	6	6	6	6	6	0	6	6	0	0	0	0	1	1	1	6	6	1	1	1
646	0	6	6	6	6	6	0	6	6	0	0	7	0	0	1	1	6	6	1	1	0
647	0	6	6	6	6	6	0	6	6	0	0	7	0	1	1	1	6	6	1	1	1
648	0	6	6	6	6	6	0	6	6	0	0	7	0	1	1	1	6	6	1	1	1
649	0	6	6	6	6	6	0	6	6	7	0	0	0	1	1	1	6	6	1	1	1
650	0	7	7	6	6	6	0	6	6	0	0	0	0	7	1	1	6	6	1	1	0
651	0	6	6	6	6	6	0	6	6	0	0	0	7	1	1	1	6	6	1	1	1
652	0	6	6	6	6	6	0	6	6	0	0	0	0	1	1	1	6	6	1	1	1
653	0	6	6	6	6	6	0	6	6	0	0	0	0	1	1	1	6	6	1	1	1
654	0	6	6	6	6	6	0	6	6	0	0	7	0	1	1	1	6	6	1	1	1
655	0	7	0	6	6	6	0	6	6	0	0	0	0	7	1	1	6	6	1	1	0
656	0	6	6	6	6	6	0	7	7	0	0	0	0	0	1	1	6	6	1	1	0
657	0	6	6	6	6	6	0	6	6	0	0	7	0	0	1	1	6	6	1	1	0
658	0	6	6	6	6	6	0	6	6	0	0	0	0	0	1	1	6	6	1	1	0
659	0	6	6	6	6	6	0	6	6	0	0	0	0	0	1	1	6	6	1	1	0
660	0	6	6	6	6	6	0	7	7	0	0	7	0	1	1	1	6	6	1	1	1
661	0	6	6	6	6	6	0	6	6	0	0	7	0	7	1	1	6	6	1	1	0
662	0	6	6	6	6	6	0	6	6	0	0	7	0	1	1	1	6	6	1	1	1
663	0	6	6	6	6	6	0	6	6	0	0	7	0	1	1	1	6	6	1	1	1
664	0	6	6	6	6	6	0	6	6	0	0	7	0	1	1	1	6	6	1	1	1
665	0	6	6	6	6	6	0	3	3	3	0	7	7	1	1	1	6	6	1	1	1
666	0	6	6	6	6	6	0	6	6	7	0	0	0	0	1	1	6	6	1	1	0
667	0	6	6	6	6	6	0	6	6	6	0	0	7	1	1	1	6	6	1	1	1
668	0	6	6	6	6	6	0	6	6	6	0	0	7	1	1	1	6	6	1	1	1
669	0	6	6	6	6	6	0	6	6	6	0	0	7	0	1	1	6	6	1	1	0
670	0	6	6	6	6	6	0	6	6	6	0	0	7	0	1	1	6	6	1	1	0
671	0	6	6	6	6	6	0	6	6	6	0	0	7	0	1	1	6	6	1	1	0
672	0	6	6	6	6	6	0	6	6	6	0	0	7	0	1	1	6	6	1	1	0
673	0	6	6	6	6	6	0	6	6	6	0	0	7	0	1	1	6	6	1	1	0
674	0	6	6	6	6	6	0	6	6	6	0	0	7	0	1	1	6	6	1	1	0
675	0	6	6	6	6	6	0	3	3	3	0	0	7	0	1	1	6	6	1	1	0
676	0	6	6	6	6	6	0	6	6	6	0	0	7	0	1	1	6	6	1	1	0
677	0	6	6	6	6	6	0	6	6	6	0	0	7	0	1	1	6	6	1	1	0
678	0	6	6	6	6	6	0	3	3	3	0	0	7	0	1	1	6	6	1	1	0
679	0	6	6	6	6	6	0	6	6	6	0	0	7	0	1	1	6	6	1	1	0
680	0	6	6	6	6	6	0	6	6	6	0	0	7	0	2	7	7	7	7	2	0
681	0	6	6	6	6	6	0	6	6	6	0	0	7	0	1	1	6	6	1	1	0
682	0	6	6	6	6	6	0	6	6	6	0	0	7	1	1	1	6	6	1	1	1
683	0	6	6	6	6	6	0	6	6	6	0	0	7	1	1	1	6	6	1	1	1
684	0	6	6	6	6	6	0	6	6	6	0	0	7	0	1	1	6	6	1	1	0
685	0	6	6	6	6	6	0	6	6	6	0	0	7	0	1	1	6	6	1	1	0
686	0	7	0	6	6	6	0	6	6	6	0	7	0	0	1	1	6	6	1	1	0
687	0	6	6	6	6	6	0	6	6	6	0	0	7	1	1	7	7	7	7	1	1
688	0	6	6	6	6	6	0	6	6	6	0	0	7	0	1	1	6	6	1	1	0
689	0	6	6	6	6	6	0	6	6	6	0	0	7	0	0	2	6	6	2	0	0
690	0	7	7	6	6	6	0	6	6	6	0	7	7	1	1	1	6	6	1	1	1
691	0	6	6	6	6	6	0	6	6	6	0	7	7	1	1	1	6	6	1	1	1
692	0	6	6	6	6	6	0	6	6	6	0	7	7	1	1	1	6	6	1	1	1
693	0	6	6	6	6	6	0	6	6	6	0	0	7	0	2	7	7	7	0	2	0
694	0	6	6	6	6	6	0	6	6	6	0	0	7	0	2	7	7	7	0	2	0
695	0	7	7	6	6	6	0	6	6	6	0	0	7	0	1	1	6	6	1	1	0
696	0	6	6	6	6	6	0	6	6	6	0	0	7	0	1	1	6	6	1	1	0
697	0	6	6	6	6	6	0	6	6	6	0	0	7	7	1	1	6	6	1	1	0
698	0	6	6	6	6	6	0	3	3	3	0	0	7	0	1	1	6	6	1	1	0
699	0	6	6	6	6	6	0	6	6	6	0	0	7	0	1	1	6	6	1	1	0
700	0	6	6	6	6	6	0	6	6	6	0	0	7	0	1	1	6	6	1	1	0
701	0	6	6	6	6	6	0	6	6	6	0	0	7	0	1	1	6	6	1	1	0
702	0	6	6	6	6	6	0	6	6	6	0	0	7	0	1	1	6	6	1	1	0
703	0	6	6	6	6	6	0	6	6	6	0	0	7	7	1	1	6	6	1	1	0
704	0	6	6	6	6	6	0	6	6	6	0	0	7	0	1	1	6	6	1	1	0
705	0	6	6	6	6	6	0	6	6	6	0	0	7	0	1	1	6	6	1	1	0
706	0	6	6	6	6	6	0	6	6	6	0	0	7	0	2	7	7	7	7	2	0
707	0	6	6	6	6	6	0	6	6	6	0	0	7	0	1	1	6	6	1	1	0
708	0	6	6	6	6	6	0	6	6	6	0	0	7	0	2	7	7	7	7	2	0
709	0	6	6	6	6	6	0	6	6	6	0	0	7	0	1	1	6	6	1	1	0
710	0	7	7	6	6	6	0	6	6	6	0	0	7	0	1	1	6	6	1	1	0
711	0	6	6	6	6	6	0	6	6	6	0	0	7	0	1	1	6	6	1	1	0
712	0	6	6	6	6	6	0	6	6	6	0	0	7	0	2	7	7	7	7	2	0
713	0	6	6	6	6	6	0	6	6	6	0	0	7	0	1	1	6	6	1	1	0
714	0	6	6	6	6	6	0	6	6	6	0	0	7	0	1	1	6	6	1	1	0
715	0	6	6	6	6	6	0	6	6	6	0	0	7	0	2	7	7	7	7	2	0
716	0	6	6	6	6	6	0	6	6	6	0	0	7	0	1	1	6	6	1	1	0
717	0	6	6	6	6	6	0	6	6	6	0	0	7	0	1	1	6	6	1	1	0
718	0	6	6	6	6	6	0	3	3	3	0	7	0	0	2	7	7	7	7	2	0
719	0	6	6	6	6	6	0	6	6	6	0	0	7	0	1	1	6	6	1	1	0
720	0	6	6	6	6	6	0	6	6	6	0	0	7	0	1	1	6	6	1	1	0
721	0	7	0	6	6	6	0	6	6	6	0	0	7	0	1	1	6	6	1	1	0
722	0	6	6	6	6	6	0	6	6	6	0	0	7	0	1	1	6	6	1	1	0
723	0	6	6	6	6	6	0	6	6	6	0	0	7	0	1	1	6	6	1	1	0
724	0	6	6	6	6	6	0	6	6	6	0	0	7	0	1	1	6	6	1	1	0
725	0	7	7	6	6	6	0	6	6	6	0	0	7	0	2	7	7	7	7	2	0
726	0	6	6	6	6	6	0	6	6	6	0	0	7	0	1	1	6	6	1	1	0
727	0	6	6	6	6	6	0	6	6	6	0	0	7	0	1	1	6	6	1	1	0
728	0	6	6	6	6	6	0	6	6	6	0	0	7	0	1	1	6	6	1	1	0
729	0	6	6	6	6	6	0	6	6	6	0	0	7	0	1	1	6	6	1	1	0
730	0	6	6	6	6	6	0	6	6	6	0	0	7	1	1	1	6	6	1	1	1
731	0	6	6	6	6	6	0	6	6	6	0	0	7	0	1	1	6	6	1	1	0
732	0	6	6	6	6	6	0	6	6	6	0	0	7	0	1	1	6	6	1	1	0
733	0	6	6	6	6	6	0	6	6	6	0	0	7	0	1	1	6	6	1	1	0
734	0	6	6	6	6	6	0	6	6	6	0	0	7	1	1	1	6	6	1	1	1
735	0	6	6	6	6	6	0	6	6	6	0	0	7	0	1	1	6	6	1	1	0
736	0	6	6	6	6	6	0	6	6	6	0	0	7	0	1	1	6	6	1	1	0
737	0	6	6	6	6	6	0	6	6	6	0	0	7	0	1	1	6	6	1	1	0
738	0	6	6	6	6	6	0	6	6	6	0	7	7	0	1	1	6	6	1	1	0
739	0	6	6	6	6	6	0	6	6	6	0	7	7	1	1	1	6	6	1	1	1
740	0	6	6	3	3	3	0	6	6	6	0	0	7	1	1	1	6	6	1	1	1
741	0	7	7	7	6	6	0	6	6	6	0	7	7	1	1	1	6	6	1	1	1
742	0	6	6	3	3	3	0	3	3	3	0	0	7	0	1	1	6	6	1	1	0
743	0	6	6	3	3	3	0	3	3	3	0	0	7	1	1	1	6	6	1	1	1
744	0	6	6	3	3	3	0	6	6	6	0	0	7	1	1	1	6	6	1	1	1
745	0	7	7	3	3	3	0	3	3	3	0	0	7	1	1	1	6	6	1	1	1
746	0	6	6	3	3	3	7	3	3	3	0	0	7	0	1	1	6	6	1	1	0
747	0	6	6	6	6	6	7	6	6	6	0	0	0	0	1	1	6	6	1	1	0
748	0	6	6	3	3	3	0	6	6	6	0	0	0	0	1	1	6	6	1	1	0
749	0	6	6	3	3	3	0	3	3	3	0	0	7	1	1	1	6	6	1	1	1
750	0	6	6	6	6	6	0	6	6	6	0	0	7	0	1	1	6	6	1	1	0
751	0	6	6	6	6	6	0	6	6	6	0	0	7	0	1	1	6	6	1	1	0
752	0	6	6	6	6	6	0	6	6	6	0	0	7	0	1	1	6	6	1	1	0
753	0	6	6	6	6	6	0	6	6	6	0	0	7	0	1	1	6	6	1	1	0
754	0	6	6	6	6	6	0	6	6	6	0	0	7	1	1	1	6	6	1	1	1
755	0	6	6	6	6	6	0	6	6	6	0	0	7	1	1	1	6	6	1	1	1
756	0	7	7	6	6	6	0	6	6	6	0	0	7	0	1	1	6	6	1	1	0
757	0	6	6	6	6	6	0	6	6	6	0	0	7	1	1	1	6	6	1	1	1
758	0	6	6	6	6	6	0	6	6	6	0	0	7	0	1	1	6	6	1	1	0
759	0	6	6	6	6	6	0	6	6	6	0	7	7	1	1	1	6	6	1	1	1
760	0	6	6	6	6	6	0	6	6	6	0	0	7	0	1	1	6	6	1	1	0
761	0	6	6	6	6	6	0	6	6	6	0	0	7	0	1	1	6	6	1	1	0
762	0	6	6	6	6	6	0	6	6	6	0	0	7	0	2	7	7	7	7	2	0
763	0	6	6	6	6	6	0	6	6	6	0	0	7	0	1	1	6	6	1	1	0
764	0	6	6	6	6	6	0	6	6	6	0	0	7	0	1	1	6	6	1	1	0
765	0	6	6	6	6	6	0	6	6	6	0	0	7	0	0	2	6	6	2	0	0
766	0	6	6	6	6	6	0	7	7	7	0	0	7	7	1	1	6	6	1	1	0
767	0	6	6	6	6	6	0	7	7	7	0	0	7	0	1	1	6	6	1	1	0
768	0	6	6	6	6	6	0	7	7	7	0	0	7	0	1	1	6	6	1	1	0
769	0	6	6	6	6	6	0	7	7	7	0	0	7	0	1	1	6	6	1	1	0
770	0	6	6	6	6	6	0	7	7	7	0	0	7	0	1	1	6	6	1	1	0
771	0	6	6	6	6	6	0	7	7	7	0	0	7	0	1	1	6	6	1	1	0
772	0	6	6	6	6	6	0	7	7	7	0	0	7	0	1	1	6	6	1	1	0
773	0	6	6	6	6	6	0	6	6	6	0	0	7	0	1	1	6	6	1	1	0
774	0	6	6	6	6	6	0	6	6	6	0	0	7	0	1	1	6	6	1	1	0
775	0	3	3	3	3	6	0	6	6	6	0	0	7	7	1	1	6	6	1	1	0
776	0	6	6	6	6	6	0	6	6	6	0	0	7	0	2	7	7	7	0	2	0
777	0	6	6	6	6	6	0	6	6	6	0	0	7	0	1	1	6	6	1	1	0
778	0	6	6	6	6	6	0	6	6	6	0	0	7	0	1	1	6	6	1	1	0
779	0	7	7	6	6	6	0	6	6	6	0	0	7	7	1	1	6	6	1	1	0
780	0	6	6	6	6	6	0	6	6	6	0	0	7	0	1	1	6	6	1	1	0
781	0	6	6	6	6	6	0	6	6	6	0	0	7	7	1	1	6	6	1	1	0
782	0	6	6	6	6	6	0	6	6	6	0	0	7	0	1	1	6	6	1	1	0
783	0	6	6	6	6	6	0	6	6	6	0	0	7	0	1	1	6	6	1	1	0
784	0	6	6	6	6	6	0	6	6	6	0	0	7	0	1	1	6	6	1	1	0
785	0	6	6	6	6	6	0	6	6	6	0	0	7	0	1	1	6	6	1	1	0
786	0	6	6	6	6	6	0	6	6	6	0	0	7	0	1	1	6	6	1	1	0
787	0	6	6	6	6	6	0	6	6	6	0	0	7	0	1	1	6	6	1	1	0
788	0	6	6	6	6	6	0	6	6	6	0	0	7	0	1	1	6	6	1	1	0
789	0	6	6	6	6	6	7	6	6	6	0	0	7	0	2	0	7	7	7	2	0
790	0	6	6	6	6	6	0	6	6	6	0	0	7	0	1	1	6	6	1	1	0
791	0	3	3	3	3	6	0	6	6	6	0	0	7	0	1	1	6	6	1	1	0
792	0	6	6	6	6	6	0	6	6	6	0	0	7	0	1	1	6	6	1	1	0
793	0	3	3	3	3	6	0	6	6	6	0	0	7	0	1	1	6	6	1	1	0
794	0	3	3	3	3	6	0	6	6	6	0	0	7	0	2	7	7	7	7	2	0
795	0	6	6	6	6	6	0	6	6	6	0	0	7	0	1	1	6	6	1	1	0
796	0	6	6	6	6	6	0	6	6	6	0	0	7	0	2	7	7	7	7	2	0
797	0	3	3	3	3	6	0	3	3	3	0	0	0	0	2	7	7	7	7	2	0
798	0	6	6	6	6	6	0	6	6	6	0	0	7	0	1	1	6	6	1	1	0
799	0	6	6	6	6	6	0	6	6	6	0	0	7	0	1	1	6	6	1	1	0
800	0	3	3	3	3	6	0	6	6	6	0	0	7	0	1	1	6	6	1	1	0
801	0	6	6	6	6	6	0	6	6	6	0	0	7	0	1	1	6	6	1	1	0
802	0	6	6	6	6	6	0	6	6	6	0	0	7	0	1	1	6	6	1	1	0
803	0	3	3	3	3	6	0	6	6	6	0	0	7	0	1	1	6	6	1	1	0
804	0	3	3	3	3	6	0	6	6	6	0	0	7	0	1	1	6	6	1	1	0
805	0	3	3	3	3	6	0	6	6	6	0	0	7	0	1	1	6	6	1	1	0
806	0	3	3	3	3	6	0	6	6	6	0	0	7	0	1	1	6	6	1	1	0
807	0	3	3	3	3	6	0	6	6	7	0	0	7	0	0	7	7	7	0	0	0
808	0	3	3	3	3	6	0	6	6	6	0	0	7	0	1	1	6	6	1	1	0
809	0	3	3	3	3	6	0	6	6	6	0	0	7	0	1	1	6	6	1	1	0
810	0	6	6	6	6	6	0	6	6	6	0	0	7	0	1	1	6	6	1	1	0
811	0	3	3	3	3	6	0	6	6	6	0	0	0	7	1	1	6	6	1	1	0
812	0	3	3	3	3	6	0	6	6	6	0	0	7	0	1	1	6	6	1	1	0
813	0	6	6	6	6	6	0	6	6	6	0	0	7	0	1	1	6	6	1	1	0
814	0	3	3	3	3	6	0	6	6	6	0	0	7	0	2	0	7	7	7	2	0
815	0	6	6	6	6	6	0	6	6	6	0	0	7	0	2	7	7	7	7	2	0
816	0	6	6	6	6	6	0	6	6	6	0	0	0	0	0	2	6	6	2	0	0
817	0	6	6	6	6	6	0	6	6	6	0	0	7	0	2	7	7	7	7	2	0
818	0	6	6	6	6	6	0	6	6	6	0	0	7	0	1	1	6	6	1	1	0
819	0	6	6	6	6	6	0	6	6	6	0	0	7	0	1	1	6	6	1	1	0
820	0	3	3	3	3	6	0	6	6	6	0	0	7	0	1	1	6	6	1	1	0
821	0	3	3	3	3	6	0	6	6	6	0	0	7	0	1	1	6	6	1	1	0
822	0	3	3	3	3	6	0	6	6	6	0	0	7	0	1	1	6	6	1	1	0
823	0	3	3	3	3	6	0	6	6	6	0	0	7	0	1	1	6	6	1	1	0
824	0	6	6	6	6	6	0	6	6	6	0	0	7	0	1	1	6	6	1	1	0
825	0	6	6	6	6	6	0	6	6	6	0	0	7	0	1	1	6	6	1	1	0
826	0	6	6	6	6	6	0	6	6	6	0	0	7	0	1	1	6	6	1	1	0
827	0	3	3	3	3	6	0	6	6	6	0	0	7	0	1	1	6	6	1	1	0
828	0	6	6	6	6	6	0	6	6	6	0	0	7	0	1	1	6	6	1	1	0
829	0	6	6	6	6	6	7	6	6	6	0	0	7	0	1	1	6	6	1	1	0
830	0	3	3	3	3	6	0	6	6	6	0	0	7	0	1	1	6	6	1	1	0
831	0	3	3	3	3	6	0	6	6	6	0	0	7	0	1	1	6	6	1	1	0
832	0	6	6	6	6	6	0	6	6	6	0	0	7	0	0	2	6	6	2	0	0
833	0	3	3	3	3	6	0	6	6	6	0	0	7	0	1	1	6	6	1	1	0
834	0	6	6	6	6	6	0	6	6	6	0	0	7	0	1	1	6	6	1	1	0
835	0	3	3	3	3	6	0	6	6	6	0	0	7	0	0	2	6	6	2	0	0
836	0	3	3	3	3	6	0	6	6	6	0	0	7	0	1	1	6	6	1	1	0
837	0	6	6	6	6	6	0	6	6	6	0	0	7	0	1	1	6	6	1	1	0
838	0	6	6	6	6	6	0	6	6	6	0	0	7	1	1	1	6	6	1	1	1
839	0	6	6	6	6	6	0	6	6	6	0	0	7	0	1	1	6	6	1	1	0
840	0	6	6	6	6	6	0	6	6	6	0	0	7	0	1	1	6	6	1	1	0
841	0	3	3	3	3	6	0	6	6	6	0	0	7	0	1	1	6	6	1	1	0
842	0	3	3	3	3	6	0	6	6	6	0	0	0	0	1	1	6	6	1	1	0
843	0	6	6	6	6	6	0	6	6	6	0	0	7	0	1	1	6	6	1	1	0
844	0	6	6	6	6	6	0	6	6	6	0	0	0	0	1	1	6	6	1	1	0
845	0	6	6	6	6	6	0	6	6	6	0	0	0	0	1	1	6	6	1	1	0
846	0	6	6	6	6	6	0	6	6	6	0	0	0	0	1	1	6	6	1	1	0
847	0	6	6	6	6	6	0	6	6	6	0	0	0	0	1	1	6	6	1	1	0
848	0	6	6	6	6	6	0	6	6	6	0	0	0	0	1	1	6	6	1	1	0
849	0	6	6	6	6	6	0	6	6	6	0	0	0	0	0	2	6	6	2	0	0
850	0	6	6	6	6	6	7	6	6	6	0	0	0	0	1	1	6	6	1	1	0
851	0	6	6	6	6	6	7	6	6	6	0	0	0	0	1	1	6	6	1	1	0
852	0	6	6	6	6	6	0	6	6	6	0	0	0	0	1	1	6	6	1	1	0
853	0	6	6	6	6	6	7	3	3	3	0	0	0	7	1	1	6	6	1	1	0
854	0	6	6	6	6	6	0	6	6	6	0	0	0	0	0	2	6	6	2	0	0
855	0	6	6	6	6	6	0	6	6	6	0	0	0	0	1	1	6	6	1	1	0
856	0	6	6	6	6	6	0	6	6	6	0	0	0	0	1	1	6	6	1	1	0
857	0	6	6	6	6	6	0	6	6	6	0	0	0	0	1	1	6	6	1	1	0
858	0	6	6	6	6	6	0	6	6	6	6	0	0	0	1	1	6	6	1	1	0
859	0	6	6	6	6	6	0	6	6	6	0	0	0	0	2	7	7	7	7	2	0
860	0	6	6	6	6	6	0	3	3	3	0	0	0	0	1	1	6	6	1	1	0
861	0	3	3	3	6	6	7	6	6	6	0	0	0	0	1	1	6	6	1	1	0
862	0	6	6	6	6	6	0	6	6	6	0	0	0	0	2	7	7	7	0	2	0
863	0	6	6	6	6	6	0	6	6	6	0	0	0	0	2	7	7	7	0	2	0
864	0	3	3	3	3	6	0	6	6	6	0	0	0	0	2	7	7	7	7	2	0
865	0	6	6	6	6	6	0	6	6	6	6	0	0	0	2	7	7	7	0	2	0
866	0	6	6	6	6	6	7	6	6	6	0	0	0	0	1	1	6	6	1	1	0
867	0	6	6	6	6	6	7	3	3	3	0	0	0	0	2	7	7	7	0	2	0
868	0	6	6	6	6	6	0	3	3	3	0	0	0	0	1	1	6	6	1	1	0
869	0	6	6	6	6	6	0	6	6	6	6	0	0	0	2	7	7	7	0	2	0
870	0	6	6	6	6	6	0	6	6	6	0	0	0	0	1	1	6	6	1	1	0
871	0	6	6	6	6	6	0	6	6	6	0	0	0	0	1	1	6	6	1	1	0
872	0	6	6	6	6	6	0	6	6	6	0	0	0	0	1	1	6	6	1	1	0
873	0	6	6	6	6	6	0	6	6	6	0	0	0	0	2	7	7	7	7	2	0
874	0	6	6	6	6	6	0	6	6	6	0	0	0	1	1	1	6	6	1	1	1
875	0	6	6	6	6	6	0	6	6	6	0	0	0	0	1	1	6	6	1	1	0
876	0	6	6	6	6	6	0	6	6	6	0	0	0	0	1	1	6	6	1	1	0
877	0	6	6	6	6	6	0	6	6	6	6	0	0	0	1	1	6	6	1	1	0
878	0	6	6	6	6	6	0	6	6	6	0	0	0	0	1	1	6	6	1	1	0
879	0	6	6	6	6	6	0	6	6	6	6	0	0	0	1	1	6	6	1	1	0
880	0	6	6	6	6	6	0	6	6	6	0	0	0	0	1	1	6	6	1	1	0
881	0	6	6	6	6	6	0	6	6	6	0	0	0	0	1	1	6	6	1	1	0
882	0	6	6	6	6	6	0	6	6	6	6	0	0	7	1	1	6	6	1	1	0
883	0	6	6	6	6	6	0	6	6	6	0	0	0	0	1	1	6	6	1	1	0
884	0	6	6	6	6	6	0	6	6	6	0	0	0	0	1	1	6	6	1	1	0
885	0	6	6	6	6	6	0	6	6	6	6	0	0	0	1	1	6	6	1	1	0
886	0	6	6	6	6	6	0	6	6	6	0	0	0	0	1	1	6	6	1	1	0
887	0	6	6	6	6	6	0	6	6	6	0	0	0	1	1	7	7	7	0	1	1
888	0	6	6	6	6	6	0	6	6	6	0	0	0	0	1	1	6	6	1	1	0
889	0	6	6	6	6	6	0	3	3	3	0	0	0	0	2	0	7	7	0	2	0
890	0	6	6	6	6	6	0	3	3	3	0	0	0	0	1	1	6	6	1	1	0
891	0	6	6	6	6	6	0	6	6	6	0	0	0	0	1	1	6	6	1	1	0
892	0	6	6	6	6	6	0	6	6	6	0	0	0	0	1	1	6	6	1	1	0
893	0	6	6	6	6	6	0	6	6	6	0	0	0	0	1	1	6	6	1	1	0
894	0	6	6	6	6	6	0	6	6	6	6	0	0	1	1	1	6	6	1	1	1
895	0	7	7	6	6	6	0	6	6	6	6	0	0	0	2	7	7	7	7	2	0
896	0	6	6	6	6	6	7	3	3	3	0	0	0	0	1	1	6	6	1	1	0
897	0	6	6	6	6	6	0	6	6	6	0	0	0	7	1	1	6	6	1	1	0
898	0	6	6	6	6	6	0	6	6	6	0	0	0	0	1	1	6	6	1	1	0
899	0	6	6	6	6	6	0	6	6	6	6	0	0	0	1	1	6	6	1	1	0
900	0	6	6	6	6	6	0	6	6	6	6	0	0	0	1	1	6	6	1	1	0
901	0	6	6	6	6	6	0	6	6	6	0	0	0	7	1	1	6	6	1	1	0
902	0	6	6	6	6	6	0	6	6	6	0	0	0	0	1	1	6	6	1	1	0
903	0	6	6	6	6	6	0	6	6	6	0	0	0	0	1	1	6	6	1	1	0
904	0	6	6	6	6	6	0	7	7	7	0	0	0	0	1	1	6	6	1	1	0
905	0	6	6	6	6	6	0	6	6	6	0	0	0	0	1	1	6	6	1	1	0
906	0	6	6	6	6	6	0	6	6	6	6	0	0	7	1	1	6	6	1	1	0
907	0	7	7	6	6	6	0	6	6	6	0	0	0	0	0	2	6	6	2	0	0
908	0	7	7	6	6	6	0	6	6	6	0	0	0	0	0	2	6	6	2	0	0
909	0	6	6	6	6	6	0	6	6	6	6	0	0	0	1	1	6	6	1	1	0
910	0	6	6	6	6	6	0	6	6	6	0	0	0	0	1	1	6	6	1	1	0
911	0	6	6	6	6	6	0	6	6	6	6	0	0	7	1	1	6	6	1	1	0
912	0	6	6	6	6	6	7	6	6	6	0	0	0	0	1	1	6	6	1	1	0
913	0	6	6	6	6	6	0	6	6	6	0	0	0	7	1	1	6	6	1	1	0
914	0	6	6	6	6	6	0	6	6	6	6	0	0	0	1	1	6	6	1	1	0
915	0	6	6	6	6	6	0	6	6	6	0	0	0	7	1	1	6	6	1	1	0
916	0	6	6	6	6	6	0	6	6	6	0	0	0	0	1	1	6	6	1	1	0
917	0	6	6	6	6	6	0	6	6	6	0	0	0	0	1	1	6	6	1	1	0
918	0	6	6	6	6	6	0	6	6	6	0	0	0	1	1	1	6	6	1	1	1
919	0	6	6	6	6	6	0	6	6	6	0	0	0	0	0	2	6	6	2	0	0
920	0	6	6	6	6	6	0	6	6	6	0	0	0	7	1	1	6	6	1	1	0
921	0	6	6	6	6	6	0	6	6	6	0	0	0	0	1	1	6	6	1	1	0
922	0	6	6	6	6	6	0	3	3	3	0	0	0	0	1	1	6	6	1	1	0
923	0	6	6	6	6	6	7	6	6	6	0	0	0	1	1	1	6	6	1	1	1
924	0	6	6	6	6	6	7	7	7	7	0	0	0	1	1	1	6	6	1	1	1
925	0	6	6	6	6	6	0	6	6	6	0	0	0	1	1	1	6	6	1	1	1
926	0	7	7	6	6	6	0	6	6	6	6	0	0	0	1	1	6	6	1	1	0
927	0	6	6	6	6	6	0	6	6	6	0	0	0	1	1	1	6	6	1	1	1
928	0	6	6	6	6	6	0	6	6	6	0	0	0	0	1	1	6	6	1	1	0
929	0	6	6	6	6	6	0	6	6	6	0	0	0	1	1	1	6	6	1	1	1
930	0	6	6	6	6	6	0	6	6	6	0	0	0	0	2	0	7	7	0	2	0
931	0	6	6	6	6	6	0	6	6	6	0	0	0	0	1	1	6	6	1	1	0
932	0	6	6	6	6	6	0	6	6	6	6	0	0	0	1	1	6	6	1	1	0
933	0	6	6	6	6	6	0	6	6	6	0	0	0	0	1	1	6	6	1	1	0
934	0	6	6	6	6	6	0	6	6	6	6	0	0	0	2	7	7	7	0	2	0
935	0	6	6	6	6	6	0	6	6	6	0	0	0	0	1	1	6	6	1	1	0
936	0	6	6	6	6	6	0	6	6	6	0	0	0	0	1	1	6	6	1	1	0
937	0	6	6	6	6	6	0	6	6	6	6	0	0	1	1	1	6	6	1	1	1
938	0	6	6	6	6	6	0	6	6	6	0	0	0	7	0	2	6	6	2	0	0
939	0	6	6	6	6	6	0	6	6	6	0	0	0	0	1	1	6	6	1	1	0
940	0	6	6	6	6	6	0	6	6	6	0	0	0	0	1	1	6	6	1	1	0
941	0	6	6	6	6	6	0	6	6	6	0	0	0	0	1	1	6	6	1	1	0
942	0	6	6	6	6	6	7	6	6	6	0	0	0	0	1	1	6	6	1	1	0
943	0	6	6	6	6	6	0	6	6	6	0	0	0	0	1	1	6	6	1	1	0
944	0	6	6	6	6	6	7	6	6	6	0	0	0	0	1	1	6	6	1	1	0
945	0	6	6	6	6	6	0	6	6	6	0	0	0	0	1	1	6	6	1	1	0
946	0	7	7	6	6	6	0	6	6	6	0	0	0	1	1	1	6	6	1	1	1
947	0	6	6	6	6	6	0	6	6	6	0	0	0	7	1	1	6	6	1	1	0
948	0	6	6	6	6	6	0	6	6	6	0	0	0	0	0	2	6	6	2	0	0
949	0	6	6	6	6	6	0	6	6	6	6	0	0	0	1	1	6	6	1	1	0
950	0	6	6	6	6	6	0	6	6	6	0	0	0	0	1	1	6	6	1	1	0
951	0	6	6	6	6	6	7	6	6	6	0	0	0	7	1	1	6	6	1	1	0
952	0	6	6	6	6	6	0	6	6	6	0	0	0	0	1	1	6	6	1	1	0
953	0	6	6	6	6	6	0	6	6	6	0	0	0	0	1	1	6	6	1	1	0
954	0	6	6	6	6	6	0	6	6	6	0	0	0	0	1	1	6	6	1	1	0
955	0	6	6	6	6	6	0	6	6	6	0	0	0	0	1	1	6	6	1	1	0
956	0	6	6	6	6	6	7	6	6	6	0	0	0	0	1	1	6	6	1	1	0
957	0	6	6	6	6	6	0	6	6	6	0	0	0	0	1	1	6	6	1	1	0
958	0	6	6	6	6	6	0	6	6	6	0	0	0	0	1	1	6	6	1	1	0
959	0	6	6	6	6	6	0	6	6	6	0	0	0	7	1	1	6	6	1	1	0
960	0	6	6	6	6	6	0	6	6	6	0	0	0	0	1	1	6	6	1	1	0
961	0	6	6	6	6	6	0	6	6	6	0	0	0	0	1	1	6	6	1	1	0
962	0	6	6	6	6	6	0	6	6	6	6	0	0	0	1	1	6	6	1	1	0
963	0	6	6	6	6	6	0	6	6	6	0	0	0	7	1	1	6	6	1	1	0
964	0	6	6	6	6	6	0	6	6	6	0	0	0	0	1	1	6	6	1	1	0
965	0	6	6	6	6	6	7	6	6	6	0	0	0	7	1	1	6	6	1	1	0
966	0	6	6	6	6	6	7	6	6	6	0	0	0	7	1	1	6	6	1	1	0
967	0	6	6	6	6	6	7	6	6	6	0	0	0	0	1	1	6	6	1	1	0
968	0	6	6	6	6	6	0	6	6	6	0	0	0	7	2	7	7	7	0	2	0
969	0	6	6	6	6	6	7	6	6	6	0	0	0	7	1	1	6	6	1	1	0
970	0	6	6	6	6	6	0	6	6	6	0	0	0	0	1	1	6	6	1	1	0
971	0	6	6	6	6	6	0	6	6	6	0	0	0	0	1	1	6	6	1	1	0
972	0	6	6	6	6	6	0	6	6	6	0	0	0	0	1	1	6	6	1	1	0
973	0	6	6	6	6	6	0	6	6	6	0	0	0	7	1	1	6	6	1	1	0
974	0	6	6	6	6	6	0	6	6	6	0	0	0	7	1	1	6	6	1	1	0
975	0	6	6	6	6	6	0	6	6	6	0	0	0	0	1	1	6	6	1	1	0
976	0	6	6	6	6	6	0	3	3	3	0	0	0	0	1	1	6	6	1	1	0
977	0	6	6	6	6	6	7	6	6	6	0	0	0	7	1	1	6	6	1	1	0
978	0	6	6	6	6	6	0	6	6	6	0	0	0	0	1	1	6	6	1	1	0
979	0	6	6	6	6	6	0	6	6	6	0	0	0	0	1	1	6	6	1	1	0
980	0	7	7	6	6	6	0	6	6	6	6	0	0	0	1	1	6	6	1	1	0
981	0	6	6	6	6	6	0	6	6	6	0	0	0	0	1	1	6	6	1	1	0
982	0	6	6	6	6	6	0	6	6	6	0	0	0	7	1	1	6	6	1	1	0
983	0	6	6	6	6	6	0	6	6	6	0	0	0	7	1	1	6	6	1	1	0
984	0	6	6	6	6	6	0	6	6	6	0	0	0	7	1	1	6	6	1	1	0
985	0	6	6	6	6	6	0	6	6	6	0	0	0	7	1	1	6	6	1	1	0
986	0	6	6	6	6	6	0	6	6	6	0	0	0	0	1	1	6	6	1	1	0
987	0	6	6	6	6	6	0	6	6	6	0	0	0	0	1	1	6	6	1	1	0
988	0	6	4	4	4	4	0	6	6	6	6	0	0	7	1	1	6	6	1	1	0
989	0	6	6	6	6	6	0	6	6	6	0	0	0	0	0	2	6	6	2	0	0
990	0	6	6	6	6	6	0	6	6	6	6	0	0	7	0	2	6	6	2	0	0
991	0	6	6	6	6	6	0	6	6	6	0	0	0	0	1	1	6	6	1	1	0
992	0	6	6	6	6	6	0	6	6	6	0	0	0	0	1	1	6	6	1	1	0
993	0	6	6	6	6	6	0	6	6	6	0	0	0	7	1	1	6	6	1	1	0
994	0	7	7	6	6	6	0	6	6	6	0	0	0	7	1	1	6	6	1	1	0
995	0	6	6	6	6	6	0	6	6	6	0	0	0	7	1	1	6	6	1	1	0
996	0	6	6	6	6	6	0	6	6	6	0	0	0	0	1	1	6	6	1	1	0
997	0	7	7	6	6	6	0	6	6	6	0	0	0	7	1	1	6	6	1	1	0
998	0	6	6	6	6	6	0	6	6	6	0	0	0	0	1	1	6	6	1	1	0
999	0	6	6	6	6	6	7	6	6	6	0	0	0	7	1	1	6	6	1	1	0
