# Supplementary material for: Structure of the stress-related LHCSR1 complex determined by an integrated computational strategy
Source: Commun Biol. 2022 Feb 17;5:145. doi: 10.1038/s42003-022-03083-8 (PMC8854571; doi:10.1038/s42003-022-03083-8)
Supplement: Supplementary file 11 — Supplementary Data 8 [file 42003_2022_3083_MOESM11_ESM.zip › Figure_S4_RMSD_Ramachandran.csv]

	0	1	2	3	4	5	6	7	8	9	10	11	12	13	14	15	16	17	18	19	20	21	22	23	24	25	26	27	28	29	30	31	32	33	34	35	36	37	38	39	40	41	42	43	44	45	46	47	48
0	0.0	0.10517681855012852	0.1076460111701641	0.1184333024301123	0.12102958919011954	0.11800399686096946	0.10601969309882492	0.1283435946601603	0.12718819345783036	0.14637497775397795	0.11790717831354855	0.12865577092467234	0.14554589883730937	0.13941528574165474	0.1216033669799839	0.13035717204262026	0.1631044937578777	0.1605920983934183	0.15458257502485867	0.1644349935585154	0.16510576843624827	0.1700379871267997	0.18096704489139054	0.17664825891288777	0.18650149574941402	0.13893475215405104	0.12740537398125373	0.13468273103748946	0.12223300436783159	0.1347339160568977	0.14746137852788976	0.12064372307749267	0.12760311427283566	0.1401261497509465	0.1255415888388447	0.13266324742106705	0.13161786907799353	0.13273641247106355	0.13494268938339818	0.13942328622276326	0.14796180150272825	0.14997796052100168	0.13321158516398465	0.1369120297850968	0.13617024994395083	0.11956341354102279	0.12812104942870148	0.14208478904328128	0.15668156870490804
1	0.10517681855012852	0.0	0.11027833537336279	0.11493470988543694	0.12098562428317595	0.10081917068505625	0.1078301546123754	0.11813414620672694	0.12499858406176027	0.13287788710354118	0.10701400471780088	0.12265625126005385	0.1439736160550462	0.1254276263066505	0.10667398987683256	0.1236808137300167	0.15726475775149046	0.1635707946220358	0.14979079045433785	0.16557366906646162	0.16611783112378087	0.16995802145035588	0.17678267525688846	0.1694473713429623	0.18883122830299803	0.12983658754011315	0.12920164836316186	0.1303973460069548	0.11619905341861488	0.12845033230612474	0.1438785002010886	0.12385765894757629	0.11342567294021076	0.1528141109486145	0.11697965935281912	0.12441544162398493	0.12330501787579858	0.12402849440309238	0.13283660223159025	0.14113601868369277	0.14029262389800293	0.14012650157277548	0.12629969490973683	0.1291422838212218	0.13404914717255415	0.12716321984991968	0.12200952693993765	0.14682888659217838	0.14653777517078748
2	0.1076460111701641	0.11027833537336279	0.0	0.10055708123688441	0.1031767886654028	0.102234194841545	0.10238437342589525	0.1170803472218405	0.1188865399675676	0.13411860239756326	0.10208273327732967	0.11560330494954041	0.13701967280886782	0.11087239687045243	0.10531520689173295	0.1258755196872865	0.14614285347987613	0.14463295787177824	0.14693975602229015	0.15645748039920798	0.15117538879395934	0.1524568186993478	0.16934995186707433	0.15543619469238054	0.1746531455560168	0.11662102190877685	0.10855671824118669	0.11814207214571167	0.1005611915259418	0.10807404609643186	0.12405811341097757	0.10254664799520109	0.11124409313039116	0.1348406085255035	0.10739255475985751	0.10886832141474909	0.11179964030576502	0.12507991369153945	0.12477481671671084	0.1320667506672287	0.11146018046843734	0.1282804917573993	0.11979844123973732	0.12336460145802448	0.13361872334407418	0.11006770150027292	0.11186063049492785	0.14101887681225878	0.13336609946437836
3	0.1184333024301123	0.11493470988543694	0.10055708123688441	0.0	0.08923857037425595	0.10467447868184702	0.10355826888215465	0.116259661989415	0.11888301291152893	0.12381209600433653	0.10868488213077461	0.09669119165796328	0.13417045910160166	0.1099758261599676	0.10871475411169611	0.10502568237946115	0.14553508679654864	0.14985667905249977	0.14462338019384116	0.1563243101601861	0.15388010375615568	0.15355649955091988	0.1573859704496102	0.15072160718208205	0.17241770607610535	0.11944045408893489	0.10586561333355027	0.11236890770598429	0.10427441329743706	0.10090050989393087	0.12703435186943687	0.11488721069728955	0.11251788195512179	0.13075485742574552	0.09289969368306847	0.10627546570256088	0.11244335612360416	0.11866193259758456	0.11280938942080762	0.12694489027416223	0.12759205696836917	0.12770717904007234	0.12487303930916833	0.13039754155370722	0.1405173879162124	0.1160728005878126	0.10244205719235247	0.13688720034401136	0.12420455107240598
4	0.12102958919011954	0.12098562428317595	0.1031767886654028	0.08923857037425595	0.0	0.09946324023991508	0.09546794079862489	0.1058544745131464	0.11104699835971199	0.12110353009971468	0.09917696556859582	0.10149972354580389	0.1327048360678145	0.11034276591011455	0.09866533849894571	0.10938520526180842	0.1438423818331693	0.15015248792029087	0.14244468544202757	0.1549425838745478	0.15256024963283465	0.15220685135622852	0.1577462447343718	0.14888123002925518	0.1683316318915494	0.10193176896895971	0.10749693411030235	0.10732543999934123	0.10156185256962794	0.09969822173546172	0.11627124441381739	0.10481218015021851	0.10700948628464287	0.12891031131415645	0.09627119261542436	0.10277279906601276	0.11595164081509651	0.12141509191037411	0.11942344874354865	0.11599930691468435	0.11788160557200633	0.12189880113468683	0.11660597643079579	0.12555977991094908	0.13659616655052506	0.10593379822068394	0.10651726654059757	0.12814853340780288	0.12685305210405587
5	0.11800399686096946	0.10081917068505625	0.102234194841545	0.10467447868184702	0.09946324023991508	0.0	0.09278189231205661	0.1050345318949589	0.11053322483166562	0.11604214015070276	0.08622790199993488	0.09533234308310722	0.14128503745898624	0.11153289997216398	0.09673739754988593	0.11329572046614365	0.14687987034328825	0.1496573555265317	0.1379346371658731	0.15409988664810484	0.16020091592305424	0.15778978901159174	0.17016888814577474	0.15759629267239525	0.17529083833524184	0.11366211254969165	0.10940571087214719	0.11826499583436208	0.1047522628981546	0.10915622001154829	0.1198858574868643	0.10499784957084503	0.10310921946616772	0.1303760806973305	0.10346614168900364	0.11297658265683533	0.12116051715487627	0.12195378708682623	0.1272494252807868	0.13543335052596767	0.12372508713231284	0.13111210261158276	0.11947719208734948	0.129491590356517	0.13801015265707495	0.11308411800263526	0.0983232204197406	0.1354750478246167	0.13355013086429368
6	0.10601969309882492	0.1078301546123754	0.10238437342589525	0.10355826888215465	0.09546794079862489	0.09278189231205661	0.0	0.09955704435384335	0.10094295047770449	0.11981237039423838	0.09898887065999779	0.10645423744513101	0.1300126462155871	0.11633886295214535	0.1085948151402651	0.11106458469655381	0.15073573274493934	0.1492672465256932	0.1435164883949585	0.15662285429674105	0.15752392009523816	0.15603539694036728	0.16604053176750352	0.1652118690534844	0.17419485462320217	0.11919781643314063	0.12000238041808878	0.11931908149495789	0.11256139566024824	0.12016331564735591	0.12224077240005866	0.11196741093533635	0.10917001360325256	0.13298636316883672	0.1065988046893897	0.12351387981909594	0.11083995546582462	0.12282856356648877	0.12734642384064673	0.13142902186326055	0.12692922066413734	0.13787050690808644	0.11828701191295177	0.13009092499035524	0.1315095085171388	0.1088190597528099	0.10834946746766179	0.13803708033706302	0.14103433656709216
7	0.1283435946601603	0.11813414620672694	0.1170803472218405	0.116259661989415	0.1058544745131464	0.1050345318949589	0.09955704435384335	0.0	0.10701926940741428	0.1131901378214905	0.10248067609619502	0.10679142331263573	0.11864409723951394	0.10634773121933253	0.09911449838703994	0.1098811973139381	0.1460018388506524	0.14738287145186452	0.1469989571143746	0.1490168600419125	0.15683210456118504	0.14709574390598718	0.15635730036093454	0.15167087974838694	0.16388677422872167	0.09503938473723203	0.11708100208520635	0.1200251985418057	0.10319040498355889	0.10866274726635719	0.12389486725954744	0.10359834244851085	0.09967770267094854	0.12843557521284843	0.10328420571036862	0.1086886322641421	0.11219425287963579	0.11764052987713369	0.12480537394746906	0.12414493715876149	0.12182551713042253	0.12005984937423156	0.11162825822288801	0.11454921662852689	0.12429246735495546	0.10482630977185331	0.09979701963931757	0.1298151155963858	0.13188850258866502
8	0.12718819345783036	0.12499858406176027	0.1188865399675676	0.11888301291152893	0.11104699835971199	0.11053322483166562	0.10094295047770449	0.10701926940741428	0.0	0.09384432437284035	0.09974171993088674	0.10189564790120413	0.11104063620230792	0.12316729658232654	0.11332424345229491	0.11727339786810964	0.14968890009969435	0.15392601666290864	0.15397906001652423	0.15877861319022865	0.1612611842562017	0.1584694462944686	0.1710951449331404	0.16196482640043544	0.17578178030290562	0.12010496687434073	0.12372069823256872	0.12254899932611057	0.11819519280164931	0.12031505199774183	0.12989351222497086	0.10888555180346268	0.11454141053088025	0.13912581969920718	0.1125276499873097	0.12185200099960992	0.1260096896164705	0.09983242846324773	0.10654621615279349	0.09848957102749127	0.09887517452933432	0.11682371137631345	0.08919708105897817	0.11247541625176526	0.1149281916710608	0.11542645094291247	0.11367539626190012	0.11611993360979717	0.12189005070779466
9	0.14637497775397795	0.13287788710354118	0.13411860239756326	0.12381209600433653	0.12110353009971468	0.11604214015070276	0.11981237039423838	0.1131901378214905	0.09384432437284035	0.0	0.1120843314434363	0.1063641174120581	0.1271611511710451	0.12246758487647981	0.12238626287314346	0.10742808674356781	0.15729195406464463	0.1595982016772371	0.16179850851186203	0.16047553122523708	0.16968358859617674	0.15929655432263512	0.16150509644395988	0.16185385051526388	0.1790245395799351	0.12643301115478586	0.12587527922865532	0.12024472945840398	0.1206969021444636	0.12137492958267183	0.12757624005399973	0.12894959874734638	0.12109526146755481	0.15024450689518334	0.11164693251225132	0.12894637310046894	0.11700441548337935	0.10266623414570036	0.1064143608957711	0.11223047956492602	0.10927115594121815	0.11479287429918056	0.09621653013238894	0.12567525293628304	0.12890747502241554	0.12844079734929084	0.12067419315556839	0.1316600078556909	0.11691598106079364
10	0.11790717831354855	0.10701400471780088	0.10208273327732967	0.10868488213077461	0.09917696556859582	0.08622790199993488	0.09898887065999779	0.10248067609619502	0.09974171993088674	0.1120843314434363	0.0	0.0958296977491361	0.12731068245626667	0.10042484931827016	0.10393961138898913	0.11594339973341189	0.14164221429541154	0.15217473991987515	0.1414501633791355	0.15020460944226924	0.1583752988339532	0.15654680811036115	0.16545084973509347	0.1505117225144859	0.17644018409395806	0.11084116901690953	0.11128832042685637	0.11614299175799848	0.10422350649599227	0.10841435131900413	0.12479982393977228	0.1057618673441616	0.10450276390558161	0.13779242947361275	0.10478225616452487	0.11699001935986766	0.12504437211169014	0.11587967700684187	0.11733722216829826	0.12669416988867166	0.11241726875210602	0.1257937865926625	0.1096793288553235	0.1138793178047535	0.11369445597185175	0.10122730746177167	0.10847586721972607	0.1310415517551171	0.12529098207627248
11	0.12865577092467234	0.12265625126005385	0.11560330494954041	0.09669119165796328	0.10149972354580389	0.09533234308310722	0.10645423744513101	0.10679142331263573	0.10189564790120413	0.1063641174120581	0.0958296977491361	0.0	0.10802689373133677	0.0885396836000374	0.10591485322889833	0.11284339332564824	0.13633784528401513	0.14245117764338094	0.1385593465286261	0.13704723150082845	0.15217166360107606	0.14041670205767975	0.15660229596409944	0.14703565196156596	0.16362539781893776	0.11424267996175938	0.0996278639157467	0.10824017428297336	0.09856646125243657	0.10294074095198155	0.11728576898524017	0.0997028944561955	0.09717932034154209	0.12492829953378796	0.10073340757427444	0.11431403756840378	0.11166388521914002	0.11698047626168176	0.11582523390070289	0.12171051015467037	0.11129925093199067	0.12403916290177992	0.11426278182903038	0.11978639817549704	0.12948860363686512	0.10646444333486162	0.0963406326611518	0.11912226442947867	0.11263454235711128
12	0.14554589883730937	0.1439736160550462	0.13701967280886782	0.13417045910160166	0.1327048360678145	0.14128503745898624	0.1300126462155871	0.11864409723951394	0.11104063620230792	0.1271611511710451	0.12731068245626667	0.10802689373133677	0.0	0.11307871215777407	0.1334335670145032	0.1320013779965431	0.1445389200854384	0.1631467563744302	0.16842293736227806	0.1432740865478374	0.15602328262033652	0.15500703156621998	0.177522994123296	0.16096955441556224	0.16562174425909973	0.1258350338404994	0.13074205503112984	0.12435017373500391	0.11212263268209091	0.12380828144099128	0.1370425983821631	0.118413994435448	0.12017117659912836	0.1431393515996122	0.12617491420633656	0.1406691733492459	0.12432556970205537	0.12666870659981472	0.12663817914655065	0.12983614375150493	0.12534422143696422	0.13558858474078386	0.12701245542061027	0.11463116482100492	0.12310660554692636	0.13227790607876427	0.13306999451631482	0.13536001651032115	0.13610895420161542
13	0.13941528574165474	0.1254276263066505	0.11087239687045243	0.1099758261599676	0.11034276591011455	0.11153289997216398	0.11633886295214535	0.10634773121933253	0.12316729658232654	0.12246758487647981	0.10042484931827016	0.0885396836000374	0.11307871215777407	0.0	0.11025306816667804	0.11451123997837319	0.1394893193054857	0.1493973390716104	0.1465822328414902	0.1431986275484768	0.1547063717129814	0.15030168733835433	0.15367596749245682	0.14383890815082404	0.16299525942171283	0.10373537901594727	0.10255261939932749	0.09743289140811592	0.08729412746027806	0.10413725932072451	0.12986964336175363	0.1073736015209457	0.1006479997195816	0.13092696887774358	0.10042067155371544	0.11114015254239963	0.10821929918711813	0.12952118491511774	0.12365091402600152	0.13246626886412657	0.11787626543482763	0.13237543207582905	0.12731046441627905	0.1256396436294878	0.1404931819970622	0.11636975310326625	0.11155360299353556	0.13625604096795804	0.12799340890344835
14	0.1216033669799839	0.10667398987683256	0.10531520689173295	0.10871475411169611	0.09866533849894571	0.09673739754988593	0.1085948151402651	0.09911449838703994	0.11332424345229491	0.12238626287314346	0.10393961138898913	0.10591485322889833	0.1334335670145032	0.11025306816667804	0.0	0.10792174547415515	0.14792366915167027	0.15283921762828181	0.1444157180284542	0.15180310510444794	0.15494234970197307	0.14781322985095205	0.15594099100326	0.14899264430755224	0.16359985034848618	0.10402188876921507	0.10928388948259941	0.12812798252853938	0.10527373164032017	0.11165781317185987	0.12616841247608077	0.10867114866708102	0.10254042553357672	0.1288911515339336	0.10124904161017173	0.10284724588068452	0.10885789684515607	0.10874428591345543	0.12861983140745947	0.12006670796026857	0.12083662750109753	0.12318822158419498	0.11340284680952517	0.1196998208066551	0.12153542905462385	0.10765833223924962	0.09855343019641134	0.1276453169931614	0.137733216001237
15	0.13035717204262026	0.1236808137300167	0.1258755196872865	0.10502568237946115	0.10938520526180842	0.11329572046614365	0.11106458469655381	0.1098811973139381	0.11727339786810964	0.10742808674356781	0.11594339973341189	0.11284339332564824	0.1320013779965431	0.11451123997837319	0.10792174547415515	0.0	0.14738708249380944	0.1468431564010925	0.15158634822734715	0.15874217014049397	0.16280417657908158	0.14690348956199048	0.13993022465150876	0.13838797739120795	0.16008368556937816	0.12429430075384246	0.11589806184016173	0.1141073175197924	0.11611632764197938	0.1179368861211298	0.11408566614202938	0.1222729414051105	0.1108759676887595	0.1366606935905999	0.08908221832437199	0.1150998545651726	0.10845172069726129	0.11684443284179556	0.11861837325430628	0.12310921374253359	0.13336855308759593	0.1336569105418529	0.11525194159339773	0.13319625247311023	0.1366061364490811	0.11473678537796818	0.11486320155610898	0.13193958450120874	0.12060664879802785
16	0.1631044937578777	0.15726475775149046	0.14614285347987613	0.14553508679654864	0.1438423818331693	0.14687987034328825	0.15073573274493934	0.1460018388506524	0.14968890009969435	0.15729195406464463	0.14164221429541154	0.13633784528401513	0.1445389200854384	0.1394893193054857	0.14792366915167027	0.14738708249380944	0.0	0.10102892538957989	0.09519426198524336	0.09249298384475933	0.0953118635393912	0.1019647384316522	0.12552896993501542	0.10033085089478963	0.11260765440702244	0.1451493922834454	0.14159178764978916	0.13973050570103906	0.13971649798299438	0.14192278840356679	0.14898978314993322	0.14246071974184615	0.13758050923675375	0.15514514294604392	0.14321956756570542	0.14296601248221313	0.15605001337142535	0.15935260736048235	0.1594028705197821	0.1638177038190068	0.15159674574003296	0.1599491885191975	0.16062401724494865	0.15212673778093477	0.14791168616976944	0.1550463489431006	0.1543067818265632	0.15957796069994606	0.15072431309735354
17	0.1605920983934183	0.1635707946220358	0.14463295787177824	0.14985667905249977	0.15015248792029087	0.1496573555265317	0.1492672465256932	0.14738287145186452	0.15392601666290864	0.1595982016772371	0.15217473991987515	0.14245117764338094	0.1631467563744302	0.1493973390716104	0.15283921762828181	0.1468431564010925	0.10102892538957989	0.0	0.10072431652968018	0.10210281448076954	0.10927570068798544	0.09468746795896282	0.11900307433827556	0.12173602538654543	0.13094191869094926	0.1586850515720691	0.1457971856857881	0.15665592408512785	0.14241369908083262	0.15237444248582782	0.1517204059856586	0.14302179803366158	0.14596193986613026	0.15535185222044945	0.14871044840741035	0.1413500844101674	0.14281038669991708	0.16116874005876405	0.16261150847613304	0.16521752925588457	0.16086102733170118	0.1627424906118342	0.15060788841952427	0.15934765657015917	0.16907161679993102	0.14889925100986806	0.151448830694507	0.1580792156036827	0.15420982608889144
18	0.15458257502485867	0.14979079045433785	0.14693975602229015	0.14462338019384116	0.14244468544202757	0.1379346371658731	0.1435164883949585	0.1469989571143746	0.15397906001652423	0.16179850851186203	0.1414501633791355	0.1385593465286261	0.16842293736227806	0.1465822328414902	0.1444157180284542	0.15158634822734715	0.09519426198524336	0.10072431652968018	0.0	0.11539932906228832	0.11338305471232005	0.1082266234260428	0.13099662274906318	0.11725643503717766	0.13628465319663252	0.15347841486418454	0.14712987883306586	0.15081871475544154	0.14299917772771922	0.15192314489006603	0.153700980837897	0.15123160057923163	0.1419568039032316	0.15935817917990175	0.13990831844769658	0.14802690882472616	0.15779047454836975	0.15822987605134517	0.15987408733186914	0.15955680953704118	0.16250243687229263	0.16156801956251832	0.15795965365094453	0.15320582767486157	0.15353046335100926	0.1507857187462034	0.1444459128630951	0.1656379375666331	0.16029981248534167
19	0.1644349935585154	0.16557366906646162	0.15645748039920798	0.1563243101601861	0.1549425838745478	0.15409988664810484	0.15662285429674105	0.1490168600419125	0.15877861319022865	0.16047553122523708	0.15020460944226924	0.13704723150082845	0.1432740865478374	0.1431986275484768	0.15180310510444794	0.15874217014049397	0.09249298384475933	0.10210281448076954	0.11539932906228832	0.0	0.0956164094272602	0.11737870223621322	0.14196193161925014	0.12069529409611714	0.14406610812524637	0.15530129355870614	0.14614596157890566	0.1548564680662155	0.1376258604518175	0.15609504723277842	0.15948862227957664	0.1465609835526849	0.14656608834501178	0.16149176702683798	0.15329579012508357	0.15320981151110258	0.15465875226836934	0.1653805196287937	0.17097120644374897	0.17334631007392864	0.1659575395506958	0.16518031446197937	0.16463490780835868	0.15371069656229974	0.15442514770290872	0.15230218004720514	0.15108983742148982	0.15656155246794784	0.15446959437319563
20	0.16510576843624827	0.16611783112378087	0.15117538879395934	0.15388010375615568	0.15256024963283465	0.16020091592305424	0.15752392009523816	0.15683210456118504	0.1612611842562017	0.16968358859617674	0.1583752988339532	0.15217166360107606	0.15602328262033652	0.1547063717129814	0.15494234970197307	0.16280417657908158	0.0953118635393912	0.10927570068798544	0.11338305471232005	0.0956164094272602	0.0	0.11985788948851944	0.1412136856967835	0.12179159340733968	0.1494752532319141	0.15882402863139652	0.15157430659636925	0.16054223295744746	0.14917491520813425	0.1500770719066593	0.16472147437838874	0.15346471511385157	0.15160402034583995	0.15922261011783254	0.15466892840991656	0.1573006535485314	0.1595844626126518	0.170359572558978	0.17253194495918284	0.17413328059954314	0.16402128746645134	0.16714097125474442	0.16813524207728028	0.15742050470696892	0.16894234303470826	0.15670571777964304	0.159528543331699	0.1715645005224742	0.17412726050645852
21	0.1700379871267997	0.16995802145035588	0.1524568186993478	0.15355649955091988	0.15220685135622852	0.15778978901159174	0.15603539694036728	0.14709574390598718	0.1584694462944686	0.15929655432263512	0.15654680811036115	0.14041670205767975	0.15500703156621998	0.15030168733835433	0.14781322985095205	0.14690348956199048	0.1019647384316522	0.09468746795896282	0.1082266234260428	0.11737870223621322	0.11985788948851944	0.0	0.10045153130350186	0.1134573453139761	0.11289906781729439	0.14986878380134658	0.1418052038821354	0.14808621367139352	0.13600568056181095	0.1324991543971444	0.1446273705021919	0.14843288948316763	0.13667459061721432	0.14380526212436182	0.1399743413834611	0.14117462141128795	0.1344817425708164	0.16023083573406102	0.16085517804546526	0.15818881725141398	0.1468487232751773	0.16154132707346688	0.15365549537333487	0.1550574926923219	0.16283401237614115	0.14723829035012856	0.1463082560249225	0.1551346190495458	0.16057538466642834
22	0.18096704489139054	0.17678267525688846	0.16934995186707433	0.1573859704496102	0.1577462447343718	0.17016888814577474	0.16604053176750352	0.15635730036093454	0.1710951449331404	0.16150509644395988	0.16545084973509347	0.15660229596409944	0.177522994123296	0.15367596749245682	0.15594099100326	0.13993022465150876	0.12552896993501542	0.11900307433827556	0.13099662274906318	0.14196193161925014	0.1412136856967835	0.10045153130350186	0.0	0.10968636586715834	0.11310475128764205	0.14745036097014175	0.15127501927110118	0.1538103911236992	0.15249725558904526	0.14794620228507638	0.15694331546685422	0.16586724124905014	0.1517350981118048	0.16056368338567248	0.13923629067162627	0.14999494024811033	0.14584359330505065	0.163189432762662	0.15580446412120857	0.16271313100887702	0.16982994942187943	0.16395925318741725	0.162435888710018	0.16579778900489647	0.17604449590382396	0.1562837136318109	0.14859525720816605	0.1698440284281134	0.1622072834677177
23	0.17664825891288777	0.1694473713429623	0.15543619469238054	0.15072160718208205	0.14888123002925518	0.15759629267239525	0.1652118690534844	0.15167087974838694	0.16196482640043544	0.16185385051526388	0.1505117225144859	0.14703565196156596	0.16096955441556224	0.14383890815082404	0.14899264430755224	0.13838797739120795	0.10033085089478963	0.12173602538654543	0.11725643503717766	0.12069529409611714	0.12179159340733968	0.1134573453139761	0.10968636586715834	0.0	0.11672369261620008	0.14254125347692806	0.14637042109297563	0.14238402354375584	0.13429127624294887	0.142068621334728	0.1476088452185446	0.1425027022199122	0.14315421354281488	0.1557767937704778	0.13847646952412543	0.1403545411886573	0.1570086945388504	0.15308428190684134	0.1461634889449559	0.15971354746615396	0.15520211957755328	0.15457189952418096	0.15706641439613717	0.14933272066420653	0.15792991792209893	0.14843132903950343	0.14600671114624164	0.16138226885604193	0.14754614492012827
24	0.18650149574941402	0.18883122830299803	0.1746531455560168	0.17241770607610535	0.1683316318915494	0.17529083833524184	0.17419485462320217	0.16388677422872167	0.17578178030290562	0.1790245395799351	0.17644018409395806	0.16362539781893776	0.16562174425909973	0.16299525942171283	0.16359985034848618	0.16008368556937816	0.11260765440702244	0.13094191869094926	0.13628465319663252	0.14406610812524637	0.1494752532319141	0.11289906781729439	0.11310475128764205	0.11672369261620008	0.0	0.1552734721935932	0.16362226087234955	0.15843537687641976	0.15333714827749856	0.15644914004233837	0.15432105709041516	0.16551031685990752	0.15867173621000644	0.15326805000299815	0.15379814489228968	0.15940707282944774	0.15798742384517903	0.17354774157119532	0.1692612404434158	0.16531347133934043	0.1698004612158013	0.17624400101815565	0.1730985058504393	0.16728158564419393	0.178776056250476	0.16809019475457995	0.16456982347034974	0.17988218012902918	0.17076848635553799
25	0.13893475215405104	0.12983658754011315	0.11662102190877685	0.11944045408893489	0.10193176896895971	0.11366211254969165	0.11919781643314063	0.09503938473723203	0.12010496687434073	0.12643301115478586	0.11084116901690953	0.11424267996175938	0.1258350338404994	0.10373537901594727	0.10402188876921507	0.12429430075384246	0.1451493922834454	0.1586850515720691	0.15347841486418454	0.15530129355870614	0.15882402863139652	0.14986878380134658	0.14745036097014175	0.14254125347692806	0.1552734721935932	0.0	0.10528063474328941	0.1038074794329176	0.10155939916358696	0.09702439583941345	0.11146444141380271	0.10625568706480965	0.09030907894766876	0.12207097097131657	0.09802913584805367	0.10582649988812012	0.11744845403425024	0.1191556294189618	0.11047495997468804	0.11015192964439727	0.10821682185242226	0.1115826882342135	0.11701549928949563	0.12346765101278648	0.12643011615982278	0.1083814995734929	0.1022866811941999	0.12140245797324958	0.12596770730857365
26	0.12740537398125373	0.12920164836316186	0.10855671824118669	0.10586561333355027	0.10749693411030235	0.10940571087214719	0.12000238041808878	0.11708100208520635	0.12372069823256872	0.12587527922865532	0.11128832042685637	0.0996278639157467	0.13074205503112984	0.10255261939932749	0.10928388948259941	0.11589806184016173	0.14159178764978916	0.1457971856857881	0.14712987883306586	0.14614596157890566	0.15157430659636925	0.1418052038821354	0.15127501927110118	0.14637042109297563	0.16362226087234955	0.10528063474328941	0.0	0.09881070525289379	0.0979572915925785	0.08646924556731399	0.11265771049266858	0.09048838251953535	0.0906102442771244	0.12076092713936025	0.08927065843429324	0.09890648897570904	0.1156553375696625	0.11699321835586302	0.12176011239117131	0.1143081144668971	0.11331134334410467	0.12457771708227744	0.12183789190239618	0.11281236938920233	0.13230565874076547	0.1094549149178247	0.10049467400469603	0.11287749104989403	0.11899313091578288
27	0.13468273103748946	0.1303973460069548	0.11814207214571167	0.11236890770598429	0.10732543999934123	0.11826499583436208	0.11931908149495789	0.1200251985418057	0.12254899932611057	0.12024472945840398	0.11614299175799848	0.10824017428297336	0.12435017373500391	0.09743289140811592	0.12812798252853938	0.1141073175197924	0.13973050570103906	0.15665592408512785	0.15081871475544154	0.1548564680662155	0.16054223295744746	0.14808621367139352	0.1538103911236992	0.14238402354375584	0.15843537687641976	0.1038074794329176	0.09881070525289379	0.0	0.08124498468204568	0.09414125393894468	0.11832756303058702	0.10319972785809736	0.10288494295773096	0.11623021294763647	0.09648484726360673	0.11498682875198295	0.11180543315010052	0.11732838508453933	0.1112819826340248	0.11334509267406234	0.11027204901330658	0.1267081930544524	0.12436082005166972	0.11669830086836638	0.13896266977356225	0.11413142447021687	0.11750381931341179	0.1350421823981605	0.11993373855257011
28	0.12223300436783159	0.11619905341861488	0.1005611915259418	0.10427441329743706	0.10156185256962794	0.1047522628981546	0.11256139566024824	0.10319040498355889	0.11819519280164931	0.1206969021444636	0.10422350649599227	0.09856646125243657	0.11212263268209091	0.08729412746027806	0.10527373164032017	0.11611632764197938	0.13971649798299438	0.14241369908083262	0.14299917772771922	0.1376258604518175	0.14917491520813425	0.13600568056181095	0.15249725558904526	0.13429127624294887	0.15333714827749856	0.10155939916358696	0.0979572915925785	0.08124498468204568	0.0	0.08947486735369285	0.11155828915822702	0.08856130756420379	0.09139089760490074	0.10921033158849357	0.08814001275685988	0.09760379370253415	0.09616973346176744	0.1141084949383028	0.10646024261822429	0.11614472768047349	0.10843762180347116	0.124887143315753	0.11730086264655255	0.10785271551716445	0.12816158281125384	0.10072704200593544	0.09814548655290974	0.12556267276110775	0.11716896680249077
29	0.1347339160568977	0.12845033230612474	0.10807404609643186	0.10090050989393087	0.09969822173546172	0.10915622001154829	0.12016331564735591	0.10866274726635719	0.12031505199774183	0.12137492958267183	0.10841435131900413	0.10294074095198155	0.12380828144099128	0.10413725932072451	0.11165781317185987	0.1179368861211298	0.14192278840356679	0.15237444248582782	0.15192314489006603	0.15609504723277842	0.1500770719066593	0.1324991543971444	0.14794620228507638	0.142068621334728	0.15644914004233837	0.09702439583941345	0.08646924556731399	0.09414125393894468	0.08947486735369285	0.0	0.10981263142911649	0.09961714572233717	0.09164797617721165	0.11016355832327761	0.09007123968723856	0.09758168518705894	0.10519538586438146	0.11676717053890637	0.10490344192646867	0.11435114574167704	0.10515621699698063	0.10984550001854498	0.11122198883205568	0.11511771091045798	0.14024715546478664	0.10309100469752128	0.10024896580614812	0.12208317780132462	0.11856339358856098
30	0.14746137852788976	0.1438785002010886	0.12405811341097757	0.12703435186943687	0.11627124441381739	0.1198858574868643	0.12224077240005866	0.12389486725954744	0.12989351222497086	0.12757624005399973	0.12479982393977228	0.11728576898524017	0.1370425983821631	0.12986964336175363	0.12616841247608077	0.11408566614202938	0.14898978314993322	0.1517204059856586	0.153700980837897	0.15948862227957664	0.16472147437838874	0.1446273705021919	0.15694331546685422	0.1476088452185446	0.15432105709041516	0.11146444141380271	0.11265771049266858	0.11832756303058702	0.11155828915822702	0.10981263142911649	0.0	0.10422565262384473	0.09650143916274137	0.11737810892420149	0.09599843119812233	0.11320521629872825	0.12356725397640936	0.12913985456542662	0.11959430164161583	0.10916675479012769	0.12144354128507576	0.12695240341159658	0.11840573234260583	0.13453902251754196	0.13711940758027985	0.11593369783756217	0.11635044342182735	0.12686785682687743	0.11191615701266908
31	0.12064372307749267	0.12385765894757629	0.10254664799520109	0.11488721069728955	0.10481218015021851	0.10499784957084503	0.11196741093533635	0.10359834244851085	0.10888555180346268	0.12894959874734638	0.1057618673441616	0.0997028944561955	0.118413994435448	0.1073736015209457	0.10867114866708102	0.1222729414051105	0.14246071974184615	0.14302179803366158	0.15123160057923163	0.1465609835526849	0.15346471511385157	0.14843288948316763	0.16586724124905014	0.1425027022199122	0.16551031685990752	0.10625568706480965	0.09048838251953535	0.10319972785809736	0.08856130756420379	0.09961714572233717	0.10422565262384473	0.0	0.0894467114691824	0.10980049162211526	0.09670069615216627	0.09994857296563243	0.1211027212491545	0.10944806125024575	0.1095601435127336	0.11221627811709284	0.1120444442290625	0.12439123821341289	0.11503096329792417	0.11558215634896273	0.1271579519380487	0.09860840011082934	0.10345548745254138	0.11584332719963376	0.11475320379605086
32	0.12760311427283566	0.11342567294021076	0.11124409313039116	0.11251788195512179	0.10700948628464287	0.10310921946616772	0.10917001360325256	0.09967770267094854	0.11454141053088025	0.12109526146755481	0.10450276390558161	0.09717932034154209	0.12017117659912836	0.1006479997195816	0.10254042553357672	0.1108759676887595	0.13758050923675375	0.14596193986613026	0.1419568039032316	0.14656608834501178	0.15160402034583995	0.13667459061721432	0.1517350981118048	0.14315421354281488	0.15867173621000644	0.09030907894766876	0.0906102442771244	0.10288494295773096	0.09139089760490074	0.09164797617721165	0.09650143916274137	0.0894467114691824	0.0	0.1171403574227262	0.08636167974965618	0.10392376182312527	0.11215607601489622	0.1124913660661467	0.11904205570427298	0.10951522545122261	0.1095413186532518	0.11341304023169708	0.10939923316423378	0.11498440892505683	0.12721832855729956	0.10340563746397224	0.09702319684356507	0.10889900996301757	0.11788872706489928
33	0.1401261497509465	0.1528141109486145	0.1348406085255035	0.13075485742574552	0.12891031131415645	0.1303760806973305	0.13298636316883672	0.12843557521284843	0.13912581969920718	0.15024450689518334	0.13779242947361275	0.12492829953378796	0.1431393515996122	0.13092696887774358	0.1288911515339336	0.1366606935905999	0.15514514294604392	0.15535185222044945	0.15935817917990175	0.16149176702683798	0.15922261011783254	0.14380526212436182	0.16056368338567248	0.1557767937704778	0.15326805000299815	0.12207097097131657	0.12076092713936025	0.11623021294763647	0.10921033158849357	0.11016355832327761	0.11737810892420149	0.10980049162211526	0.1171403574227262	0.0	0.11917874797322879	0.11516858934045919	0.1264492809287388	0.13237770659635242	0.13612231730197086	0.12213085200902056	0.132387056606508	0.13699151233937537	0.12949252393331817	0.12513977334989976	0.1424314288973577	0.0998852342852849	0.12354238229244884	0.1333459471786677	0.14353283088321378
34	0.1255415888388447	0.11697965935281912	0.10739255475985751	0.09289969368306847	0.09627119261542436	0.10346614168900364	0.1065988046893897	0.10328420571036862	0.1125276499873097	0.11164693251225132	0.10478225616452487	0.10073340757427444	0.12617491420633656	0.10042067155371544	0.10124904161017173	0.08908221832437199	0.14321956756570542	0.14871044840741035	0.13990831844769658	0.15329579012508357	0.15466892840991656	0.1399743413834611	0.13923629067162627	0.13847646952412543	0.15379814489228968	0.09802913584805367	0.08927065843429324	0.09648484726360673	0.08814001275685988	0.09007123968723856	0.09599843119812233	0.09670069615216627	0.08636167974965618	0.11917874797322879	0.0	0.08690155998176316	0.10375355751147115	0.09907302559033206	0.09694242524630581	0.09184330876051286	0.11303341119325035	0.11006873072454154	0.10673846396799588	0.11583179458885003	0.12621228670561407	0.10015211441993986	0.08986048913702255	0.11843920290879487	0.11197100600710942
35	0.13266324742106705	0.12441544162398493	0.10886832141474909	0.10627546570256088	0.10277279906601276	0.11297658265683533	0.12351387981909594	0.1086886322641421	0.12185200099960992	0.12894637310046894	0.11699001935986766	0.11431403756840378	0.1406691733492459	0.11114015254239963	0.10284724588068452	0.1150998545651726	0.14296601248221313	0.1413500844101674	0.14802690882472616	0.15320981151110258	0.1573006535485314	0.14117462141128795	0.14999494024811033	0.1403545411886573	0.15940707282944774	0.10582649988812012	0.09890648897570904	0.11498682875198295	0.09760379370253415	0.09758168518705894	0.11320521629872825	0.09994857296563243	0.10392376182312527	0.11516858934045919	0.08690155998176316	0.0	0.12146326897399032	0.11050190635350851	0.11479308554166011	0.10560619947294111	0.11461168936415016	0.11864594670705217	0.10251541424820788	0.11010253514950612	0.13022182743995395	0.10416455570780948	0.101365786500608	0.10616877023378855	0.11687896744601542
36	0.13161786907799353	0.12330501787579858	0.11179964030576502	0.11244335612360416	0.11595164081509651	0.12116051715487627	0.11083995546582462	0.11219425287963579	0.1260096896164705	0.11700441548337935	0.12504437211169014	0.11166388521914002	0.12432556970205537	0.10821929918711813	0.10885789684515607	0.10845172069726129	0.15605001337142535	0.14281038669991708	0.15779047454836975	0.15465875226836934	0.1595844626126518	0.1344817425708164	0.14584359330505065	0.1570086945388504	0.15798742384517903	0.11744845403425024	0.1156553375696625	0.11180543315010052	0.09616973346176744	0.10519538586438146	0.12356725397640936	0.1211027212491545	0.11215607601489622	0.1264492809287388	0.10375355751147115	0.12146326897399032	0.0	0.12653967189439588	0.12587640704959857	0.1360088789601655	0.12519380961592114	0.13474390613684378	0.12500263003154793	0.13366177493697756	0.15076958456445494	0.11282251856276153	0.1205837971138677	0.14482470330112335	0.13739536326333718
37	0.13273641247106355	0.12402849440309238	0.12507991369153945	0.11866193259758456	0.12141509191037411	0.12195378708682623	0.12282856356648877	0.11764052987713369	0.09983242846324773	0.10266623414570036	0.11587967700684187	0.11698047626168176	0.12666870659981472	0.12952118491511774	0.10874428591345543	0.11684443284179556	0.15935260736048235	0.16116874005876405	0.15822987605134517	0.1653805196287937	0.170359572558978	0.16023083573406102	0.163189432762662	0.15308428190684134	0.17354774157119532	0.1191556294189618	0.11699321835586302	0.11732838508453933	0.1141084949383028	0.11676717053890637	0.12913985456542662	0.10944806125024575	0.1124913660661467	0.13237770659635242	0.09907302559033206	0.11050190635350851	0.12653967189439588	0.0	0.09350275539616755	0.08421300523921811	0.10468566403471949	0.0981578228129114	0.08488611620455583	0.09986299719328258	0.11904767282021482	0.11317828192218025	0.11061547634185485	0.10013863427900095	0.1077488589238643
38	0.13494268938339818	0.13283660223159025	0.12477481671671084	0.11280938942080762	0.11942344874354865	0.1272494252807868	0.12734642384064673	0.12480537394746906	0.10654621615279349	0.1064143608957711	0.11733722216829826	0.11582523390070289	0.12663817914655065	0.12365091402600152	0.12861983140745947	0.11861837325430628	0.1594028705197821	0.16261150847613304	0.15987408733186914	0.17097120644374897	0.17253194495918284	0.16085517804546526	0.15580446412120857	0.1461634889449559	0.1692612404434158	0.11047495997468804	0.12176011239117131	0.1112819826340248	0.10646024261822429	0.10490344192646867	0.11959430164161583	0.1095601435127336	0.11904205570427298	0.13612231730197086	0.09694242524630581	0.11479308554166011	0.12587640704959857	0.09350275539616755	0.0	0.09456499978077908	0.11476439986054802	0.1055177621536229	0.09846859773639041	0.11780062941552892	0.1313721243799487	0.11971582510973654	0.11756929285035013	0.12813365222623074	0.10572611945225495
39	0.13942328622276326	0.14113601868369277	0.1320667506672287	0.12694489027416223	0.11599930691468435	0.13543335052596767	0.13142902186326055	0.12414493715876149	0.09848957102749127	0.11223047956492602	0.12669416988867166	0.12171051015467037	0.12983614375150493	0.13246626886412657	0.12006670796026857	0.12310921374253359	0.1638177038190068	0.16521752925588457	0.15955680953704118	0.17334631007392864	0.17413328059954314	0.15818881725141398	0.16271313100887702	0.15971354746615396	0.16531347133934043	0.11015192964439727	0.1143081144668971	0.11334509267406234	0.11614472768047349	0.11435114574167704	0.10916675479012769	0.11221627811709284	0.10951522545122261	0.12213085200902056	0.09184330876051286	0.10560619947294111	0.1360088789601655	0.08421300523921811	0.09456499978077908	0.0	0.10602530788665285	0.09577964207475176	0.08278703664957987	0.10703249178329698	0.12116049800824624	0.11643755122454061	0.11137043209714773	0.10692762457203393	0.11757766306917239
40	0.14796180150272825	0.14029262389800293	0.11146018046843734	0.12759205696836917	0.11788160557200633	0.12372508713231284	0.12692922066413734	0.12182551713042253	0.09887517452933432	0.10927115594121815	0.11241726875210602	0.11129925093199067	0.12534422143696422	0.11787626543482763	0.12083662750109753	0.13336855308759593	0.15159674574003296	0.16086102733170118	0.16250243687229263	0.1659575395506958	0.16402128746645134	0.1468487232751773	0.16982994942187943	0.15520211957755328	0.1698004612158013	0.10821682185242226	0.11331134334410467	0.11027204901330658	0.10843762180347116	0.10515621699698063	0.12144354128507576	0.1120444442290625	0.1095413186532518	0.132387056606508	0.11303341119325035	0.11461168936415016	0.12519380961592114	0.10468566403471949	0.11476439986054802	0.10602530788665285	0.0	0.10602829188552428	0.09275334889650093	0.11642748084938556	0.13039038419307555	0.11610383852557732	0.12250304405836375	0.11861546563473024	0.11299577084527854
41	0.14997796052100168	0.14012650157277548	0.1282804917573993	0.12770717904007234	0.12189880113468683	0.13111210261158276	0.13787050690808644	0.12005984937423156	0.11682371137631345	0.11479287429918056	0.1257937865926625	0.12403916290177992	0.13558858474078386	0.13237543207582905	0.12318822158419498	0.1336569105418529	0.1599491885191975	0.1627424906118342	0.16156801956251832	0.16518031446197937	0.16714097125474442	0.16154132707346688	0.16395925318741725	0.15457189952418096	0.17624400101815565	0.1115826882342135	0.12457771708227744	0.1267081930544524	0.124887143315753	0.10984550001854498	0.12695240341159658	0.12439123821341289	0.11341304023169708	0.13699151233937537	0.11006873072454154	0.11864594670705217	0.13474390613684378	0.0981578228129114	0.1055177621536229	0.09577964207475176	0.10602829188552428	0.0	0.08918943758406399	0.11101584699377726	0.128907695562355	0.1144654401748854	0.10667309245204247	0.1104337651029849	0.11315504148113824
42	0.13321158516398465	0.12629969490973683	0.11979844123973732	0.12487303930916833	0.11660597643079579	0.11947719208734948	0.11828701191295177	0.11162825822288801	0.08919708105897817	0.09621653013238894	0.1096793288553235	0.11426278182903038	0.12701245542061027	0.12731046441627905	0.11340284680952517	0.11525194159339773	0.16062401724494865	0.15060788841952427	0.15795965365094453	0.16463490780835868	0.16813524207728028	0.15365549537333487	0.162435888710018	0.15706641439613717	0.1730985058504393	0.11701549928949563	0.12183789190239618	0.12436082005166972	0.11730086264655255	0.11122198883205568	0.11840573234260583	0.11503096329792417	0.10939923316423378	0.12949252393331817	0.10673846396799588	0.10251541424820788	0.12500263003154793	0.08488611620455583	0.09846859773639041	0.08278703664957987	0.09275334889650093	0.08918943758406399	0.0	0.10047346567445378	0.12124583589693001	0.0994209644012077	0.11951420353894175	0.10068183122395517	0.10768081025066001
43	0.1369120297850968	0.1291422838212218	0.12336460145802448	0.13039754155370722	0.12555977991094908	0.129491590356517	0.13009092499035524	0.11454921662852689	0.11247541625176526	0.12567525293628304	0.1138793178047535	0.11978639817549704	0.11463116482100492	0.1256396436294878	0.1196998208066551	0.13319625247311023	0.15212673778093477	0.15934765657015917	0.15320582767486157	0.15371069656229974	0.15742050470696892	0.1550574926923219	0.16579778900489647	0.14933272066420653	0.16728158564419393	0.12346765101278648	0.11281236938920233	0.11669830086836638	0.10785271551716445	0.11511771091045798	0.13453902251754196	0.11558215634896273	0.11498440892505683	0.12513977334989976	0.11583179458885003	0.11010253514950612	0.13366177493697756	0.09986299719328258	0.11780062941552892	0.10703249178329698	0.11642748084938556	0.11101584699377726	0.10047346567445378	0.0	0.10243437406110463	0.10423673694017487	0.11415196694389694	0.11527164641170504	0.12249902251572395
44	0.13617024994395083	0.13404914717255415	0.13361872334407418	0.1405173879162124	0.13659616655052506	0.13801015265707495	0.1315095085171388	0.12429246735495546	0.1149281916710608	0.12890747502241554	0.11369445597185175	0.12948860363686512	0.12310660554692636	0.1404931819970622	0.12153542905462385	0.1366061364490811	0.14791168616976944	0.16907161679993102	0.15353046335100926	0.15442514770290872	0.16894234303470826	0.16283401237614115	0.17604449590382396	0.15792991792209893	0.178776056250476	0.12643011615982278	0.13230565874076547	0.13896266977356225	0.12816158281125384	0.14024715546478664	0.13711940758027985	0.1271579519380487	0.12721832855729956	0.1424314288973577	0.12621228670561407	0.13022182743995395	0.15076958456445494	0.11904767282021482	0.1313721243799487	0.12116049800824624	0.13039038419307555	0.128907695562355	0.12124583589693001	0.10243437406110463	0.0	0.12488990197722294	0.12405189036877098	0.13217996414001132	0.13634368257822854
45	0.11956341354102279	0.12716321984991968	0.11006770150027292	0.1160728005878126	0.10593379822068394	0.11308411800263526	0.1088190597528099	0.10482630977185331	0.11542645094291247	0.12844079734929084	0.10122730746177167	0.10646444333486162	0.13227790607876427	0.11636975310326625	0.10765833223924962	0.11473678537796818	0.1550463489431006	0.14889925100986806	0.1507857187462034	0.15230218004720514	0.15670571777964304	0.14723829035012856	0.1562837136318109	0.14843132903950343	0.16809019475457995	0.1083814995734929	0.1094549149178247	0.11413142447021687	0.10072704200593544	0.10309100469752128	0.11593369783756217	0.09860840011082934	0.10340563746397224	0.0998852342852849	0.10015211441993986	0.10416455570780948	0.11282251856276153	0.11317828192218025	0.11971582510973654	0.11643755122454061	0.11610383852557732	0.1144654401748854	0.0994209644012077	0.10423673694017487	0.12488990197722294	0.0	0.1126651792412872	0.11690186840037871	0.12436370258988419
46	0.12812104942870148	0.12200952693993765	0.11186063049492785	0.10244205719235247	0.10651726654059757	0.0983232204197406	0.10834946746766179	0.09979701963931757	0.11367539626190012	0.12067419315556839	0.10847586721972607	0.0963406326611518	0.13306999451631482	0.11155360299353556	0.09855343019641134	0.11486320155610898	0.1543067818265632	0.151448830694507	0.1444459128630951	0.15108983742148982	0.159528543331699	0.1463082560249225	0.14859525720816605	0.14600671114624164	0.16456982347034974	0.1022866811941999	0.10049467400469603	0.11750381931341179	0.09814548655290974	0.10024896580614812	0.11635044342182735	0.10345548745254138	0.09702319684356507	0.12354238229244884	0.08986048913702255	0.101365786500608	0.1205837971138677	0.11061547634185485	0.11756929285035013	0.11137043209714773	0.12250304405836375	0.10667309245204247	0.11951420353894175	0.11415196694389694	0.12405189036877098	0.1126651792412872	0.0	0.11849199652747514	0.12702069191442406
47	0.14208478904328128	0.14682888659217838	0.14101887681225878	0.13688720034401136	0.12814853340780288	0.1354750478246167	0.13803708033706302	0.1298151155963858	0.11611993360979717	0.1316600078556909	0.1310415517551171	0.11912226442947867	0.13536001651032115	0.13625604096795804	0.1276453169931614	0.13193958450120874	0.15957796069994606	0.1580792156036827	0.1656379375666331	0.15656155246794784	0.1715645005224742	0.1551346190495458	0.1698440284281134	0.16138226885604193	0.17988218012902918	0.12140245797324958	0.11287749104989403	0.1350421823981605	0.12556267276110775	0.12208317780132462	0.12686785682687743	0.11584332719963376	0.10889900996301757	0.1333459471786677	0.11843920290879487	0.10616877023378855	0.14482470330112335	0.10013863427900095	0.12813365222623074	0.10692762457203393	0.11861546563473024	0.1104337651029849	0.10068183122395517	0.11527164641170504	0.13217996414001132	0.11690186840037871	0.11849199652747514	0.0	0.10689683834905397
48	0.15668156870490804	0.14653777517078748	0.13336609946437836	0.12420455107240598	0.12685305210405587	0.13355013086429368	0.14103433656709216	0.13188850258866502	0.12189005070779466	0.11691598106079364	0.12529098207627248	0.11263454235711128	0.13610895420161542	0.12799340890344835	0.137733216001237	0.12060664879802785	0.15072431309735354	0.15420982608889144	0.16029981248534167	0.15446959437319563	0.17412726050645852	0.16057538466642834	0.1622072834677177	0.14754614492012827	0.17076848635553799	0.12596770730857365	0.11899313091578288	0.11993373855257011	0.11716896680249077	0.11856339358856098	0.11191615701266908	0.11475320379605086	0.11788872706489928	0.14353283088321378	0.11197100600710942	0.11687896744601542	0.13739536326333718	0.1077488589238643	0.10572611945225495	0.11757766306917239	0.11299577084527854	0.11315504148113824	0.10768081025066001	0.12249902251572395	0.13634368257822854	0.12436370258988419	0.12702069191442406	0.10689683834905397	0.0
49	0.14803033733399076	0.13684335147916366	0.1491197202982617	0.1459160936593093	0.13795582980172472	0.12916450471966137	0.14223860404530278	0.12455861372032041	0.11734267189692876	0.1227557579851698	0.12197709478365173	0.12196546782589536	0.14381734048377987	0.14276677811371044	0.12559235653265377	0.13592523037457846	0.17709314536838827	0.1734386158587178	0.17349386213127638	0.16970973848410872	0.1933097925448272	0.17212555308016786	0.1665364112590439	0.17440620939760043	0.18551459092084865	0.1292478099009586	0.1409008125187016	0.14766401585807135	0.13014210721419875	0.13576439816060737	0.134805912684038	0.13075913912857048	0.12272897384513982	0.15102749241491892	0.12872107333070754	0.1317547073535735	0.14093556814831987	0.12296820950782746	0.12675812933688335	0.11999634564846297	0.13999470324356983	0.1227464053305433	0.10640463839729464	0.12511274234555808	0.1348405385963024	0.12621683366850084	0.12133883805000256	0.11880078029797111	0.11455549983602645
50	0.12171077185101627	0.12328090853229409	0.11243741116788503	0.11495798646253914	0.10845929826992173	0.1166962724671711	0.12361882359572345	0.11437352390167603	0.13449560154803142	0.127997137971501	0.11400152243970238	0.1182323616420482	0.15243695029817292	0.1201939383348429	0.10117528766104447	0.11508065990589578	0.1573461955869797	0.15846376081844674	0.15202351557143587	0.1637587539669018	0.16491016742012257	0.14669327560298692	0.1520604794203892	0.14609778501984327	0.16014091583083306	0.10549968354430095	0.10958156156957424	0.1109721588009987	0.10069477061059526	0.10612881967174854	0.11521821895381307	0.1154064207429411	0.1066922419234659	0.11892894880856471	0.090329457068225	0.10073525535470328	0.11698040576979722	0.10848212761642516	0.11943087304417167	0.1096087856473996	0.11697949857831806	0.1197709921883786	0.11031564051909748	0.11470839281758381	0.13129749328220397	0.10260238301242651	0.10461689546417008	0.12936585548322624	0.12675034792352205
51	0.13668002499104256	0.1364000810408161	0.11824730440085401	0.10361385135744583	0.11203785318378294	0.12782145636320075	0.12641866229197368	0.12678892974314881	0.12750381606835065	0.1310058258871246	0.12245224857898812	0.10487920571494659	0.14177299754878547	0.11711696807250267	0.12171975722694371	0.1214714377218702	0.149028107162296	0.15228208433307963	0.1531311630234045	0.163251084071118	0.16370881896563053	0.14777071329822858	0.15662811315637756	0.14820482479054178	0.15940078333431645	0.11658814256592087	0.10203727255596388	0.10140199497785572	0.10729534579104234	0.09690954881088917	0.11370377328447719	0.10575428783082523	0.10816280951272939	0.11955711666203901	0.10087966341935133	0.1116920858702193	0.11443269772235756	0.11695338262137654	0.10972294069205533	0.11705704551015358	0.12086310057298057	0.12175824824477496	0.11868995984125555	0.12291807237434575	0.14193382435739701	0.117594170517819	0.11410335691157361	0.13548437529394114	0.11267828376566062
52	0.12451312042412618	0.13181863038330352	0.11872365773402933	0.11090626373384783	0.10272973933057365	0.10267470152592506	0.11189203986100639	0.10982089922052488	0.12544011532914998	0.1280971980415512	0.11664910116093617	0.10965069670141933	0.1443922663533368	0.13466756082427103	0.10586418483833714	0.1181141139857962	0.15951450198384115	0.1617250755785332	0.15144015463873872	0.16129331229764066	0.17190563045304177	0.14958562443601606	0.159389466187021	0.16304232690163856	0.16954504233436635	0.10993077612370086	0.10801406277848878	0.12283226832850147	0.11298074569012487	0.10374451470108609	0.10328100239203068	0.10783148163615876	0.1034763907557366	0.11575335170127994	0.09537184330683214	0.11313686250506727	0.12658002944382418	0.11824745099297997	0.12569368767046582	0.11286305833205823	0.12388700179997343	0.12087802838956431	0.11063579575327834	0.13138492434592408	0.1349036548049665	0.10508775226290563	0.09782389894495548	0.11544841912679119	0.1272767592055349
53	0.13559059818177926	0.14449869219159925	0.1248879291376646	0.11901006839204425	0.11332459364049907	0.11371299843287092	0.12307372959775732	0.12800290889192445	0.13109565086793848	0.13108897519248228	0.12068314053638723	0.1051108626950679	0.13812374791327348	0.11795511145179585	0.1325417195636951	0.1264035947389161	0.15414875243072312	0.15426293357077595	0.14989660995428178	0.1567313270595279	0.16066875871781955	0.1515390939263711	0.16718039356521205	0.15110231505180724	0.16998537509611836	0.12306925934264284	0.1012256611289877	0.10573536973126244	0.10372652588140718	0.09678903932861431	0.10934840716559448	0.1106172711947456	0.11120547068860487	0.12153257626761213	0.10461447094628261	0.12183190635170534	0.12757363210569853	0.12581389879370475	0.12042383865916272	0.12437781133052955	0.12765118364007463	0.12223200301426243	0.12895125197143273	0.1261884538340992	0.14139595566006719	0.11351420689529879	0.10927204561462427	0.13193566362025197	0.12496920964507183
54	0.11922459495123222	0.12492771814738024	0.10731256021473039	0.10341214175819108	0.09996426435600597	0.1001859424033256	0.10703798017284118	0.10798770004968056	0.1183968133250422	0.12515064095137593	0.11129409757966123	0.09456514232347696	0.13963607022947902	0.11653878852799802	0.09974299998538387	0.11686379606302426	0.15584870041272672	0.14591516166596666	0.1456493047038722	0.1591933639416395	0.15975532355945415	0.14393882924224155	0.1528483524694051	0.15352305694981383	0.1620265533985489	0.10656482576056173	0.09988509082381013	0.1110665710970366	0.10438875625790185	0.09129227078086219	0.1142606939069372	0.10000510633360019	0.10467662955021002	0.11447103755817147	0.0854878929954965	0.09993313734856005	0.11648956044763942	0.10467683566247288	0.11213179679334594	0.10515492048756671	0.1127579020400154	0.1133223890408288	0.1052945346343537	0.1207187241850517	0.1346995535200953	0.09882578311966492	0.09171685912581774	0.11764519569881404	0.1261572339005698
55	0.1319595746689288	0.13365449798025092	0.12163282757556966	0.12850559550354262	0.10575874992386419	0.1123414294214884	0.11973381113764597	0.120001082150596	0.1213558604078467	0.1294245667188228	0.1236788010945982	0.12718807198154408	0.15464580603659456	0.14160465924298743	0.1132109063784988	0.12036446071909758	0.15977920057896403	0.1592098589657235	0.15447181402974794	0.16959228808495805	0.17305686181469454	0.15120274602469033	0.1629491024311682	0.16245226452249792	0.17093128741591368	0.11741410687780911	0.11357830687956229	0.12874825642616636	0.12108149411693907	0.11575681319815354	0.09661236687684395	0.10678871221116826	0.10994949769347283	0.11994068764907578	0.10726493310607974	0.10260202286304015	0.13480855448252943	0.12055506695234483	0.13063559254982116	0.10624791756442037	0.1233914283371455	0.12825084174598786	0.10852142795228789	0.13062152262482868	0.12817995987841557	0.11141447255053052	0.11295836656077116	0.12176400384298594	0.1325986567638812
56	0.13906724285232439	0.13406450775603806	0.12167273508385364	0.12979984499057065	0.12125344477625513	0.11924662690908647	0.13127379441529663	0.12065877664043739	0.12335971347675412	0.1288728552719643	0.11984117946929904	0.11336824784310917	0.1400522437577885	0.12126893311233462	0.11921507038536114	0.12164321847498362	0.1417639489445039	0.1508570327929608	0.15319316444540168	0.15060466406826567	0.16059790874694296	0.13728686130219592	0.1616886872222838	0.1395200266193544	0.15975229558152512	0.10745981307686805	0.11263341624521335	0.10899224500652982	0.10117328434144104	0.10365398483679805	0.10299242274184227	0.10194172689706449	0.09909762646363186	0.10125967189474175	0.10650211539970694	0.09780003285015766	0.1267761156279181	0.12460809292383808	0.12084641567482633	0.11392934401540797	0.10649883792725479	0.12308564439488337	0.11074137828610166	0.12570765679751986	0.1281280026311693	0.09649608836076584	0.1229517377568163	0.11224720546353231	0.11309054495920892
57	0.13190324895040115	0.1260867040793734	0.1139219919895047	0.11464097793394586	0.11268889418432994	0.11014895735355063	0.11740168906619729	0.11365339154093763	0.1214258237012792	0.1271073189063964	0.11282193782926118	0.1004503821684054	0.13390244776617913	0.11004271167233612	0.11200472320318544	0.12744495632644234	0.14144378840427163	0.14454051129554574	0.13831333428336054	0.1464062025786726	0.1492436853997895	0.13618682968454296	0.15870607116521535	0.14212785917108187	0.15247667928829112	0.10723417194543869	0.09985556918997035	0.10338632529895452	0.09015884426075015	0.09128230420985606	0.10428548920922542	0.10238907052216836	0.08739365880637509	0.10257144641766444	0.09666525154439443	0.10745761865187935	0.11474348575833945	0.11618603657051209	0.11309246684162728	0.11061874412503832	0.11285452272999638	0.11012670884430927	0.10975584075096377	0.11279475381996294	0.13671548535513228	0.10051622685937234	0.10319611245534177	0.12224589717328987	0.12154756202799921
58	0.1457537276959998	0.14633947256305774	0.12669180675895791	0.12172318998788485	0.11675376376062503	0.12482794888295237	0.1277171434127869	0.12160653762022344	0.13790630587955796	0.13835013491793188	0.12050330681340903	0.11826015220468876	0.14045532207898984	0.11693126698123793	0.12679699742096634	0.11963286736697304	0.16176976303236665	0.15894487405640545	0.15533625852944882	0.16663969732655115	0.16386381210937268	0.15014658152769916	0.1561339637065702	0.1543828167455845	0.168824201287017	0.11850313720617013	0.11244538671363523	0.11771718725522841	0.10471729623633157	0.10271761459666975	0.12021369128451573	0.11194727496892481	0.09569395358196006	0.12947438153813795	0.10383526341669441	0.11587925755402272	0.1247593069966962	0.12768586705315796	0.1236431318490938	0.13083813615440135	0.12805287584747754	0.13085235137804163	0.12372720511106064	0.12357180468753971	0.1470423686905399	0.10304640729001213	0.11531997311867231	0.12723280120916167	0.1315249908035582
59	0.1305032495368633	0.129644306063367	0.1176977182912109	0.11020955626718187	0.11797598372640075	0.1205534149154958	0.11888502432135281	0.11069138162419818	0.12448981305338988	0.1230484120031492	0.11522997243292636	0.1102549782857159	0.14016755791163368	0.11752696900909951	0.12111100385463323	0.11527369038772783	0.15897894721154968	0.15380814988665564	0.15033826043741616	0.16563721868453163	0.16929704612362836	0.1460390172867249	0.14914121936183894	0.15831377705691993	0.16086088330241632	0.1215788764119614	0.10836629337138605	0.11874975544306655	0.10349041532377905	0.10494879646386976	0.10783610985782235	0.11310616961602978	0.10432880795856828	0.1187413322051816	0.09232269186232572	0.10641654223499888	0.11075983740894767	0.12001042541235407	0.11529303079762493	0.11104170147473522	0.12423548060475684	0.12421561569439286	0.11070264051630307	0.12015328824166473	0.14011616841279922	0.10672380656692039	0.09776351501441598	0.12895984786408424	0.125964678638509
60	0.13756319329131778	0.13648474860820853	0.13138565790012496	0.12603309813126717	0.12033541826912982	0.12344939711937236	0.12668211180420982	0.12627855301454136	0.12810543040555333	0.13479960035463756	0.12091356986433938	0.12856470469129547	0.15223362805274787	0.1317557748238208	0.12012142765440409	0.11469802423844264	0.16750310477630878	0.1540400648239187	0.15907330997681	0.17200211301911372	0.17597810522312007	0.14990966992554075	0.15537619298385177	0.15861145153311762	0.16193427949012873	0.12205191708114822	0.11852566751187565	0.1204698693998249	0.11275472874977822	0.10838546960987916	0.10736815400280207	0.11621347138490216	0.11001781654276307	0.11393284403646628	0.09977306419178872	0.10112525199654827	0.12481531134163792	0.11813922521323963	0.12458161280811825	0.10784394956214205	0.13231058262359352	0.12546233060784773	0.10781564969616392	0.1325621638168508	0.14727602366844092	0.11026122940797171	0.112990836750348	0.11078700702621339	0.1330753666622012
61	0.12561998136075747	0.12609635271454134	0.11410614490105768	0.11581609920913943	0.10890954842345862	0.11319988645721236	0.1181358138825004	0.11294556715651098	0.12019040730301846	0.1211399809349726	0.1081517395222373	0.10732888405202991	0.139134256965493	0.1150137771838039	0.10178072398057304	0.11144659130964388	0.1473168564134815	0.14565229213358047	0.14478067371827652	0.15025225079003068	0.15674175775540608	0.14278467599514497	0.14643741313803027	0.13424736950090022	0.15619651715277735	0.10829357005044246	0.10848057689216173	0.11065694356725451	0.10169483953794597	0.0995385877659443	0.1064737839598374	0.10508827027465244	0.10133151395885506	0.10755409274422516	0.095726991030841	0.10724594649167053	0.1098495949066545	0.10684969024419039	0.11313258498050935	0.11184012936764076	0.1134428425521277	0.09689855816693771	0.10199896994478043	0.11397045681411952	0.12351813348620704	0.09076697416552243	0.09949510423714615	0.11849203023821223	0.11537062703188734
62	0.17020626980244905	0.1650295690020137	0.14967670532575944	0.1525674925918499	0.14429441210881397	0.14826452553670855	0.15240033308706571	0.15595593935094298	0.155295074070861	0.16283478273927945	0.14718196083635202	0.1488437740457929	0.16677661926750598	0.15399995786959686	0.1401498197197809	0.15070212604210081	0.18495023192288726	0.18759623853026797	0.18141881959796932	0.1907419737867088	0.19145781477071644	0.17511272386207577	0.18249982993570835	0.18072892874179536	0.1953976067007732	0.14430337456130518	0.14380245647501586	0.1609223664862791	0.1478576303170116	0.14312135086202812	0.135869576263246	0.14844607649700092	0.146854235117385	0.15824065823161118	0.1367626225002889	0.14772870814140177	0.1576881265485021	0.15701446466472227	0.15593028150920119	0.14785951650296067	0.15443017069165316	0.15712575746766458	0.15397358150349555	0.166945600708979	0.16105286304317715	0.14844673344042228	0.13213615415971772	0.15974890039269488	0.16735645370365498
63	0.15639361761419895	0.15869550079894532	0.1404170891265963	0.14130142890162878	0.1376106091674821	0.14487166044005073	0.14650419974633355	0.14428600605380215	0.14921089994157152	0.1529738578566884	0.14318423169770056	0.1449467087713216	0.15986831920894815	0.14117909538170995	0.14215342916449522	0.1429899642763283	0.1674007218637758	0.17469999945311712	0.16825267252743845	0.1809023504891475	0.18429305294733866	0.16648128941551502	0.17945721909298126	0.1692093601077108	0.18177970859454867	0.12737850318585364	0.13816153543479623	0.14752410038830682	0.13859901428442054	0.13650004561242549	0.13338530644360458	0.14024279029012343	0.13761049312178536	0.14515097350845263	0.13287938882929812	0.13612719124543896	0.143420602072028	0.1474031786096927	0.1388021795222152	0.1435087530552589	0.14327182956955098	0.1518481136510387	0.1451000063832879	0.16136081836045682	0.15961231618405158	0.13541925393077467	0.14734229598294638	0.153442474961148	0.1559679809397914
64	0.1721317559442542	0.1629966166548014	0.15518353352073436	0.15329737237278895	0.14907651794431775	0.15046026434894844	0.1501051474001873	0.14519474926729403	0.15354857115031123	0.1588005879919673	0.1530416459068767	0.14642377575855522	0.16704157183798427	0.15049758111359735	0.14335201850326426	0.14795004402521272	0.1826905446486646	0.18243972410037726	0.17685797264194678	0.18864161869576104	0.1932595034838529	0.1778414389770019	0.17866085220930616	0.17931070401984184	0.18355037344459268	0.14164443056232498	0.1512195433900632	0.1548206975570157	0.14272336303311384	0.1419073090558497	0.1315177897535849	0.1473464919518592	0.14170821176344553	0.1475317212891259	0.13309428017874417	0.14401132009638043	0.15220523661524107	0.1495007186789913	0.153732447742994	0.14051440699165824	0.15563723207260954	0.151941669581511	0.14786256015487378	0.1628765246868334	0.15749493903654335	0.14262467739483434	0.1378716061718564	0.16067285644114543	0.15451341703110935
65	0.15968601982188252	0.15360658291714133	0.14669839319438055	0.14599220011603362	0.14469308555804433	0.14746351160160684	0.14648708512307454	0.1418342192377094	0.15137148366440528	0.14546513236935987	0.14301200830908958	0.1386140146664814	0.14719962296424172	0.13749264292449676	0.13637503079136812	0.13929434282503447	0.16267027613567164	0.17467453322514118	0.168573453498493	0.17141654625315633	0.1855605154111618	0.16611307032659417	0.16426932954998297	0.15793114046747164	0.1653199508153127	0.1279714485729331	0.1328951827521598	0.13516201913007445	0.1265104489595505	0.1367183364355266	0.1262995660273797	0.13079051044580237	0.1358200461659259	0.14928115118908591	0.1231234078811207	0.13329289748367296	0.14265694152257957	0.1399668805254208	0.13240410843638684	0.14027857930537044	0.1465197800220702	0.1466571622064463	0.14590358353191685	0.14490866821063195	0.1402626907324607	0.1398944592798634	0.12758976857747287	0.15155094040396258	0.14126002597672582
66	0.16610473297317105	0.15130081743257842	0.15403476810142758	0.15580611430710262	0.14605249824563626	0.15047921788501786	0.14398257994791522	0.14226186121063575	0.1355682021021581	0.137986857759778	0.14609472626664985	0.14740085760555346	0.14952518795728892	0.1556796953160501	0.14328582765580905	0.14613942068626415	0.1768206123612982	0.18166273386980292	0.1765947156004668	0.18853496928185587	0.19484610444428424	0.17359031471406902	0.1844531719935092	0.18147255434798967	0.18615662044112827	0.1372599883206217	0.15137899224747603	0.15088235960542437	0.14647916232571662	0.14133179788248681	0.13545711498136698	0.14930027212010558	0.13944450615461745	0.16083260419014767	0.13617142581549568	0.139046001078927	0.15000769177683268	0.12507460912685872	0.137942238577455	0.12496684341297662	0.13903766365574646	0.13447079282842	0.12397131802275639	0.1386571199786233	0.14417912928275387	0.1438884546786495	0.1466019674522327	0.13113911086373442	0.14622989832921027
67	0.1611959971623263	0.1556160320851428	0.1431703365829708	0.14824957712141176	0.13877466403372943	0.14560160265706976	0.14989436919520763	0.14271521312018282	0.13059252173323502	0.14056599863036812	0.13898601468311148	0.14088666600178415	0.14811321604014013	0.1445152651180181	0.13986055943176154	0.1540478728432116	0.1719967170111453	0.18285652895640034	0.16512375977255495	0.18287071043844091	0.18647731177326637	0.1714739750801495	0.1855106533509735	0.17578295802655022	0.1861837630223425	0.1299968846900127	0.14283673323373436	0.13960782737569719	0.13507769267874112	0.1307335535094007	0.136651559363469	0.14003739728334536	0.13706936859328991	0.14491371771856262	0.13204269416293263	0.13602616266238862	0.15539111055503227	0.12506346373937444	0.12290499750084563	0.11748256796399457	0.12336691860468706	0.12015621968602745	0.12283182400665009	0.136604655636932	0.13348098168844022	0.13356591127386194	0.1364538198572885	0.13798796186359416	0.14056953972433248
68	0.16694226260755357	0.16102010650208992	0.16037172911929856	0.16364186344907766	0.15812403562725771	0.16359884933390617	0.1605675350231667	0.15848706303783752	0.15315910327006738	0.15004186232162348	0.15564571596718632	0.15956325092317913	0.161312090689815	0.16394217553042142	0.15292783954138536	0.16773165147386132	0.1824801832663727	0.1931184820761306	0.18585372953770785	0.19112921202942934	0.2023462677216058	0.18743621597545776	0.19588174847250617	0.18987386593398087	0.19147316066252412	0.14674480815506014	0.15991318027609697	0.15992203925956178	0.153648655972243	0.15027452684055215	0.15704611738174498	0.15863891884412396	0.15229032599309558	0.165615436556486	0.1547736761114701	0.14879373491799397	0.1615497792246599	0.13921181219794848	0.1455810467332036	0.1392659979768584	0.15444603297784507	0.13726088590403338	0.1417384333158557	0.1438331256704298	0.1452870326254746	0.15322793332930137	0.1497356519769333	0.1481918371582056	0.16035350855975997
69	0.1540020312851577	0.14920376722234818	0.14359017553549527	0.14872370093071943	0.14390430190593473	0.1486219299360474	0.143326976987041	0.14561686057165432	0.13895519182790916	0.1496781611839035	0.1440765241103205	0.14829722073672696	0.1499983420203157	0.1557194389240642	0.1462928932843299	0.15939780679090115	0.1738107805482012	0.18333598295654174	0.17071734425400362	0.1770349731441259	0.18870623514211832	0.17744709431599978	0.18781259002233022	0.1781320120281323	0.19292148799203857	0.13654573902384928	0.1467639139540755	0.15075361223758574	0.14080672661507676	0.14206427617527564	0.14922534999118692	0.1456753508075835	0.14334233060094143	0.15937955099814746	0.14589308329610026	0.1370792141278231	0.16395990939640137	0.13387595260427856	0.1437747049947323	0.13471216241606127	0.1383551435344927	0.13618690343062934	0.12673254206288878	0.13671936262405585	0.1290806861711634	0.14091043619639818	0.13846078011768545	0.1375615700771017	0.14725739283661488
70	0.16105389769310927	0.15153260510301203	0.1494774327102698	0.1485746844755738	0.1465690124040571	0.1519764045375298	0.1463975707727537	0.1481037179283368	0.14329286217855652	0.1401677390596979	0.14181525966962566	0.13423548095584778	0.15097883269114054	0.14337909341950586	0.1455697660540762	0.16299597469732988	0.18455110597320698	0.18604120218005765	0.1746784500364864	0.1815549755049368	0.1948771492596709	0.1800130786953156	0.1849940568168893	0.1818601160310939	0.1937680429099406	0.14047715527141014	0.14249197720816273	0.15122988657506578	0.13732347562492034	0.14299991456049221	0.1451484441139059	0.14156128677178476	0.1432554672621245	0.1615564350071264	0.13911816734424481	0.1423119062058234	0.1562744874627303	0.1311483953051709	0.13606954801538212	0.13211254014493595	0.1372545240795739	0.13191606531752564	0.13329232731939397	0.14218786391451047	0.1423890808229284	0.1458379447426634	0.12574042015976603	0.14445514208240853	0.14453771828465303
71	0.1716425850988829	0.15675458472306975	0.1489605300708644	0.1581666504316672	0.15113886437694954	0.1544603252773491	0.15633453526962274	0.14864545155533576	0.14197487960449257	0.13587977795974643	0.14887029543487196	0.14581436760894773	0.1423428167666962	0.14309089311387804	0.14088678409704064	0.15317204807949197	0.1805585803748071	0.1905058035468497	0.18068479927112094	0.18897507430973834	0.19271004596248906	0.18035504211328832	0.1883206974036934	0.18217005199434708	0.19134925073394551	0.1361841624227262	0.14971233026242378	0.14886352018949886	0.1446749652033983	0.14098647514965534	0.14858639205597945	0.15468358161028536	0.13861330710074585	0.17066623315590201	0.14102810371381877	0.14574399851622039	0.14893569957142835	0.1343232289400852	0.13758509302309582	0.13514204675591016	0.13272686622519736	0.13151664538443175	0.1294193370804027	0.14205149147222768	0.15346604772628483	0.14911696194224808	0.15020909061713386	0.14324117432306857	0.15109644494386604
72	0.17388266819552553	0.1648686553300278	0.15070280336913888	0.1478567856439742	0.14910440271568784	0.1626551719842841	0.16101343582247757	0.15404272656962834	0.15022367498969533	0.15603212464101496	0.16137373016134318	0.15231364266342393	0.15496437202113203	0.15662517124452396	0.14912791357376345	0.16137879969155233	0.18767882822961302	0.19046425404162007	0.18460261364229918	0.18929705090743118	0.1947209496848324	0.18452243889518719	0.1915892078533267	0.1802023524506694	0.19380294363080722	0.1469819603632948	0.1518816851753986	0.1590284161147626	0.14154991537482836	0.1438087619968871	0.15098546242544295	0.15391260390187309	0.15042209524603986	0.16048281092097746	0.14341435031774638	0.13669260870863015	0.16053367020382223	0.13607833424128035	0.13800374047065114	0.13395266374165005	0.14281107822232594	0.13628621302288008	0.13484849464179322	0.14549037069560497	0.15326635727701485	0.14474494914366914	0.14268786645991155	0.14837824827054807	0.15597848178232304
73	0.1789817780771617	0.16814566565803446	0.1651032261836763	0.15904158098289498	0.1565974781453816	0.15712651443499487	0.16008094296557795	0.16111978975876765	0.14861567150391777	0.15170837137576093	0.16216178417496982	0.1522803303057736	0.16301323834582296	0.16309462343573336	0.15498128033021935	0.15709828514498023	0.18909908519657162	0.18722596718619186	0.1781890941389967	0.1895022627446834	0.2019829922836164	0.18545101331579833	0.1945274454467957	0.1860032178504691	0.1941706459682773	0.15291876866854734	0.1527792358558272	0.16428194772631882	0.15408849256099416	0.15547902626390603	0.14096464702370287	0.15704059506259493	0.14925410228084032	0.16240412689090297	0.14401142939194475	0.14580789881046125	0.1636178062861518	0.14070247204275455	0.14525428856874642	0.13384171539006579	0.15051067597853054	0.13833060755143245	0.13005600218221364	0.15034000995833333	0.15103606686698634	0.14984805561735873	0.1489705993316348	0.1446686081561486	0.1468157998268186
74	0.17397824481298355	0.16418123634940687	0.15478225499921008	0.15271758222396306	0.1474969640224159	0.15334973219713163	0.1548435059547958	0.1510845201185107	0.13758330845939098	0.1429311376909816	0.15256782410498085	0.14075357407279088	0.1441670719230298	0.1514322604583538	0.14345370737170157	0.1465220154779397	0.18033923331060656	0.18313043021108125	0.17888495399188484	0.18601313384752652	0.1945577172005406	0.17759323237816738	0.1823396322367007	0.1735860269589715	0.18528814785487094	0.14015061245078755	0.14477827694618103	0.15448771823916746	0.14611349811012528	0.14402914767936942	0.13216917390972804	0.14219972438021722	0.14520424388332215	0.15660660040488597	0.13775090887895902	0.13663054121126156	0.15928594307664987	0.13460848043338902	0.13304424117198685	0.12508037061400032	0.13856003968313907	0.13798147642766792	0.1265009741257611	0.1453400888194744	0.14499976271812628	0.143379285349328	0.13923594235917935	0.14169710066902236	0.14230638902031217
75	0.17349427407074286	0.17041602587355315	0.15106042556507285	0.15668877656498306	0.14899120691449977	0.15959601026465026	0.1551327981326444	0.15337329692534288	0.14506921283503293	0.15084338353008417	0.15429968694497656	0.15439316700411304	0.15607526677234698	0.1573030752654005	0.14870272433834472	0.15185542914584335	0.18313926677666473	0.18511117622172693	0.17709535978813645	0.19640109850304216	0.19992270411634971	0.17436347517350584	0.18434956721511853	0.175009748437881	0.18376244236053274	0.13953206431842322	0.14835596820410896	0.14655249182403335	0.14190216751521292	0.13777753190720982	0.1340842840675485	0.14607291421757368	0.14603565441480124	0.15896751820108984	0.13845352015934395	0.1468835632555111	0.15713066790126692	0.1340930317219028	0.1311306822125855	0.12874350542142937	0.13264066621335419	0.13983896453211744	0.13257173273093348	0.15137618991885565	0.15349277322181537	0.14888235343086245	0.14562403600538068	0.14819133030658133	0.1476535779752803
76	0.1833470421494335	0.17173980789572213	0.16139878178450506	0.1617920222257844	0.15691627527973537	0.1645190349958359	0.15959118771685862	0.15289128977525634	0.14792816782865237	0.14727449103134152	0.1545723714987268	0.15197329314278338	0.16207919265335924	0.156521537722741	0.14990408595290036	0.15815976717042038	0.18237497226780966	0.18764909572656285	0.18326299254847833	0.1896432007555022	0.19727127923349083	0.18036552302820705	0.1858127505022371	0.17820199550750473	0.1915885543845992	0.1372369677604989	0.15010418983729068	0.16025752235745874	0.15504391929525277	0.1470479159187174	0.13574142348681834	0.14856998649848804	0.1406986671331013	0.15914882339969383	0.14917563708679576	0.1468829319092258	0.1693547248411851	0.1425745576051314	0.1437027874130275	0.13343311960000911	0.14818623329900396	0.13776267056024388	0.13576455017581918	0.14931180725629234	0.14819313234262088	0.15083415588256674	0.141494852165743	0.14187644646764905	0.1482564919793993
77	0.17349469075973326	0.1659169059580664	0.1553062186347335	0.15351545676990141	0.14798231757845046	0.1595958932541782	0.15300477009806931	0.15276343669097114	0.14227515346452524	0.1424797646370657	0.15834629091373567	0.15265003683962133	0.15485660823740832	0.15740038462720907	0.15848206524075115	0.14848808464425534	0.18169095663054852	0.18177947500414138	0.18133154437761845	0.19094952753561564	0.1925962536902579	0.17662086196128837	0.18335949246399258	0.17199287992930037	0.1851485365665241	0.13620244023817887	0.14947420808683184	0.14565472922208728	0.14117184497328	0.13894406875113421	0.12925069039884327	0.14513031140533533	0.13858236132810128	0.14938798548942314	0.14145076784552074	0.14422311514736125	0.15352227226086104	0.14016433414940607	0.12708704008842098	0.1293886534424389	0.13688695022388572	0.13404097705311413	0.1263379876772398	0.14691216010002137	0.15443962044198759	0.13915808477903885	0.14992822621373852	0.14461293491163416	0.14118362144933466
78	0.17446062347854105	0.16783231384347222	0.1533580847313943	0.1519284327937835	0.14918429873909783	0.15833284535093972	0.15843450582600668	0.14293955533182848	0.1415437807921819	0.1466478408829998	0.15296687629576133	0.15167447109891158	0.1467746878069271	0.151385043901692	0.1493270301533196	0.15129237616991906	0.17443970380496585	0.17959191081889725	0.1796735846345961	0.18873682025435257	0.19298303437331868	0.17200153804237478	0.1774040160697573	0.1761390202467034	0.18257863424904927	0.1324377991975335	0.14364061761818456	0.15115428748853563	0.1453775143380307	0.1380708633251913	0.14627137559970405	0.14604097160261262	0.14408523315491423	0.16341183551625185	0.1407444960431425	0.13951950700973317	0.15602191672143534	0.13548041854342951	0.13587409468689907	0.13439693469328623	0.14036916518595177	0.1350572648860454	0.13517583841387323	0.14477495823788314	0.1492725561834965	0.15066602268048696	0.14222177921637316	0.13868198915707064	0.14609612393503493
79	0.17466262032338956	0.1663766365838382	0.16105375201929237	0.16302652453239252	0.15816898870483007	0.1642867648424164	0.1584053269996881	0.1525531627567378	0.14636503071053236	0.15192549590933194	0.16312501207543365	0.15653552910762858	0.16467862460703808	0.16513310757324337	0.14607862012547188	0.1518080186229127	0.1870507336260501	0.1915267980106753	0.1835464465247395	0.19536667372362662	0.2023307906007166	0.18396019831064417	0.19200318743392283	0.17938280577697285	0.19146528367639315	0.14719132048252068	0.1569415550742459	0.15985097466538836	0.1504637129240995	0.15770731008816924	0.15079636826650863	0.1516890232248188	0.14685638072447033	0.1646920588751848	0.1440530519121091	0.14245669291356397	0.16640227132609117	0.13410180747359374	0.14944314875844264	0.12991060042693695	0.1511399327260731	0.1487998137099371	0.13970922710311845	0.14899411392395212	0.14973439639069555	0.1546060332633793	0.1419001677329198	0.14146631346550745	0.15476656086534654
80	0.17136899886080195	0.1573096469401744	0.15777343954741804	0.16203146181741857	0.15278165588716403	0.15517720363341295	0.15623965400161383	0.150941781463286	0.14892591144089062	0.14991533048851158	0.14886320640241776	0.15735494557200305	0.15308132354806642	0.1608828324900005	0.15211949531797025	0.16394567795435255	0.18601012971348949	0.19407479633889432	0.18440612187781422	0.1945042375905123	0.1950575259142702	0.18998218956577723	0.19741943026461248	0.17858412769077514	0.19700633919222918	0.13609477929791705	0.16296818474978006	0.158574012264332	0.14717293660473482	0.15055045755340682	0.15064987702047009	0.14806500677994575	0.15005686558431078	0.16753357429810112	0.1479845160542652	0.14704923151346083	0.16945234562589015	0.13484162282568155	0.13438112501667407	0.1394980208628484	0.14045912347286044	0.1457434245828234	0.1352688499517143	0.15037267350275102	0.1495127345508928	0.14979680751026492	0.1505559710537291	0.15337075110898463	0.15761610257659633
81	0.1751196983146572	0.17070971893751416	0.15726438825178396	0.1578530033518017	0.15392936510994898	0.16180668640388376	0.16010560004743904	0.1508125739147936	0.1433524851557287	0.14309608937790813	0.1512296332162156	0.15013284777359928	0.1513321428409074	0.14754882349367374	0.14218789365404097	0.1486273898492771	0.18070312277791942	0.18599415065294556	0.17767616869793448	0.18427222520821745	0.19612962277217214	0.17743784859907508	0.18309447697866416	0.17383587305953843	0.18554013662459748	0.14361370531183051	0.1482824863567755	0.15752910618046728	0.1434706797521553	0.1507118599020947	0.14232958971098503	0.1516212248971124	0.1460096129059459	0.15934428542562473	0.1379846580760654	0.14302542816175912	0.15771249013081956	0.13296232187417856	0.14490757436936283	0.12939075906518221	0.13972691465217763	0.13635367464655404	0.13422593906245908	0.14133826293930543	0.13868654301712946	0.1500523848868747	0.13938601581192347	0.14759966663244933	0.1461256537517911
82	0.17284270060589613	0.15862889400792568	0.15851463370944344	0.1533326238869273	0.154246718925432	0.1550474973237884	0.15589536777017737	0.14924212036610157	0.1384845982966797	0.1363100492576916	0.1465359526021173	0.1444529113571697	0.14817572418233813	0.14998697583924145	0.15259821299402876	0.15207625471582484	0.18154936088584883	0.19223653991381656	0.18078266140111737	0.19016217858619475	0.19741479203142745	0.18372678492605002	0.18617504223823497	0.18034148419224458	0.1930225301137493	0.1403666331945817	0.15377958533765013	0.1504404430677652	0.14668291897548125	0.1483968777325453	0.15108556940359386	0.15447131173859385	0.14463891684002406	0.16902852376277244	0.14100118474924128	0.15414278710553894	0.15364096019612294	0.14032372439909543	0.1342986571927653	0.1385681198898614	0.14271056737666277	0.14208930511779225	0.13702033608390515	0.14972904808475615	0.14332058000377987	0.156291032027401	0.14519780161544107	0.15448391388923624	0.15305656641812104
83	0.16193302248241873	0.15978316705131482	0.15122818257870255	0.1578667325234583	0.15283900800499853	0.15553398491753587	0.15582983989380594	0.1522420533504074	0.14236027743920857	0.14101548352386503	0.1530546889970725	0.15313472530627947	0.150897488478197	0.1496866986662718	0.14877523353497937	0.15607526720022008	0.18561071253763892	0.18298996858856806	0.18220729431513344	0.1920984138486873	0.19871764535034095	0.18773576079855922	0.19544389948175964	0.18231197471012198	0.1965114305607118	0.1423125461145533	0.15405559365733537	0.1489163649043853	0.14015071083535008	0.15008026290817653	0.14930619067887854	0.14430877151550167	0.14555338453582528	0.16397472382136938	0.14443636047550956	0.14675629910009183	0.15511188522131159	0.13409360083486999	0.1306283757668818	0.13369780609871862	0.1407080793305794	0.1421641670449681	0.12878719598073585	0.14442652332417744	0.14934132923520158	0.14845143861191007	0.14783281109108126	0.15258109560085134	0.15519616586553758
84	0.1766922550304305	0.1647321023118629	0.16515975871878846	0.17013165001159947	0.16455337944740878	0.16651445833951337	0.17033767427214166	0.15601512770880124	0.14819254394557083	0.1538705591566021	0.15269185833516644	0.15931725744598121	0.1551079014994297	0.16038754164698882	0.15142641659891848	0.16346285887153558	0.18227981307815994	0.194375524123743	0.18681047026274325	0.18647544651729583	0.19965197098298296	0.19011732324452219	0.19509970011755287	0.17686884809305647	0.19989756572495426	0.1504692674292758	0.16084513704847966	0.1666239398415803	0.1548080101585577	0.1592731393882937	0.16109355740554093	0.1552784979966996	0.15510196213197952	0.1756584455038622	0.15651477982406128	0.15588994512907944	0.17913871198904227	0.15136253521898316	0.15066573417367823	0.14512315336818737	0.15656349614389176	0.14736158299383134	0.13997789077197248	0.14621800323372527	0.13742883954816223	0.1630717428465494	0.14904550502019173	0.16028484430047363	0.15873734967138672
85	0.1632689370548967	0.15239427046995507	0.15151209648518307	0.1551421071637784	0.15316968790298405	0.1529739926579462	0.1533061118731909	0.14297887255590935	0.14150958436283945	0.14354782479324227	0.14181252970539163	0.1515976550411944	0.1413538579760289	0.14486449817373348	0.1491514391595313	0.14745358365464112	0.17949571578975848	0.18314983003056004	0.1770124591534716	0.1817360204822776	0.19358328536243427	0.18362150597546154	0.1930197268990467	0.1784434741592505	0.19131613099862682	0.13876887522034556	0.15012949844223786	0.14135656043331435	0.13187128252659785	0.150108467588694	0.14906060285017833	0.1459908480131232	0.142089878013867	0.16277780734710914	0.14222106945839477	0.1469288992805007	0.15897113359517737	0.13768086147661415	0.14288159577770715	0.13831378373973374	0.13913312078810244	0.14906698040031618	0.13558165010658207	0.1322491986928203	0.13315152937879765	0.14747566389532088	0.14253780147414308	0.150505974762578	0.14952614434277464
86	0.16027480767449648	0.15442403940235414	0.15335901574802677	0.1588766080554629	0.1496047188702516	0.15237878316451234	0.15062342526046335	0.1446631893784979	0.14019096011228008	0.146126534272914	0.14425265350445382	0.14842415203655726	0.1486648158556368	0.15303810204635412	0.14693728759456295	0.16193884315188412	0.17549094285018757	0.18090743590445563	0.171843407321002	0.1819959275960215	0.19688073469879444	0.1746136538343315	0.190436979284251	0.17424332078754234	0.18964781042159037	0.14197643988153358	0.1436659033976386	0.14910487164324404	0.1354416726662016	0.14607310612218694	0.15896969129140917	0.14121163307508747	0.14018460529488536	0.16158664244476603	0.14651056969868306	0.1448715923021258	0.15812939431539866	0.13277344209930594	0.1427298161328155	0.14262996955615254	0.13652362842921753	0.1388546971162218	0.13543230911480503	0.14312280743926853	0.13744861236472028	0.15105507486027187	0.1408989346044807	0.14084267217848964	0.14739270960458778
87	0.16699127396805813	0.16321219330784678	0.15456370209583628	0.15491787492902337	0.15045201846140913	0.162170975390335	0.15718896521068945	0.149783362380466	0.14593762191901077	0.14751773912308155	0.1534117851021171	0.15650100304902154	0.150305458498316	0.150261546107548	0.14246072425197412	0.15356885362484224	0.18793343665666393	0.19414902509036877	0.18527496782481906	0.19185950226368356	0.1950972498569054	0.18874464421075304	0.19332093775445838	0.18577282658258382	0.20176513814899755	0.14405329191298147	0.14778855413058012	0.15538214644160445	0.14952454909886262	0.15155203824778068	0.15647226778140014	0.15207885278486233	0.14667755612763997	0.1698042260630761	0.14534631524164282	0.14795001013973366	0.16513533597566699	0.13120903095669142	0.14430119164027927	0.13042328794539543	0.14374379332838969	0.14518766663059543	0.13437797381293043	0.14304890071612922	0.14797209180614623	0.15278075814667008	0.14760227965212752	0.15074401504260562	0.15797646459946973
88	0.17748691568872732	0.17163888772984448	0.1686655367108281	0.16482110792864443	0.16572200719761107	0.16857703883483016	0.16981610831645644	0.16468851944933396	0.14344494655141385	0.15318379245410835	0.15582480625583733	0.15579147080335112	0.15528502215984677	0.16732898194331552	0.15905622367078795	0.16664070335776338	0.19295294001898178	0.1915461593535074	0.18932959550403697	0.19027250946486235	0.20162850313123015	0.19030600717132212	0.1967441392921295	0.19126677530308928	0.20747518167679838	0.15090366036934075	0.16975099139304714	0.17420571081833838	0.1596826682176173	0.16060016992484974	0.16189484745568947	0.1644402158692594	0.1509016738411477	0.18216717059530177	0.15576482924385238	0.16386000819435403	0.16771181070018948	0.1484960426342398	0.1459451709843917	0.15098261425598	0.1556426819039147	0.14786727917577522	0.14688946160847785	0.15750378841736296	0.1534777659008887	0.1647034628097699	0.15277942079442783	0.1492150382809732	0.1513458103970712
89	0.166801889950112	0.15824221966788724	0.14565858327193856	0.15796042154860396	0.1508268789160077	0.14859484934116768	0.15423842916102082	0.1543036431314723	0.13417753236539712	0.1493045419936149	0.14057604042725946	0.153300184586942	0.16213370277498168	0.1604921631822433	0.1473277785755182	0.16223138699457054	0.1773289233643765	0.18217892856213957	0.17584493789510117	0.18963950389121795	0.19305693785649378	0.1822882996040445	0.193556994677799	0.1794748914900104	0.1964449028693174	0.14162293666936548	0.1519646022418503	0.15671055444583956	0.14211426634872398	0.1460718916994612	0.15330108399255324	0.1478839762253428	0.14276623389169313	0.1639268158345929	0.1464937878020157	0.13903517420910308	0.16604494783364948	0.13006951377814646	0.14071477630968704	0.13604274235169928	0.13032151478138163	0.13910562004199606	0.12927455171953597	0.14010949783878746	0.13855324448911943	0.14432570413200238	0.1486864774956002	0.14187903749595862	0.14406281009266309
90	0.16505893958842835	0.15841285212212786	0.1526918627951164	0.1596506686218655	0.15373201917491872	0.16599624647747258	0.1603176928280542	0.1546741862121964	0.14460529988699408	0.15464110380064083	0.1520041537672521	0.16164779640940857	0.1464814098939806	0.15319424587215494	0.13906255847795812	0.15641839209026576	0.18722349297074029	0.19310252446569923	0.18334218000727262	0.1905517423280366	0.19509103423113014	0.18431892689393117	0.19210129230177891	0.18253394033003412	0.19743177431964884	0.14802669417041223	0.15473550085500973	0.16570215483912898	0.1448305161703186	0.15602732195710545	0.16383138012097695	0.15895655326153044	0.14926062718756328	0.1757929025548369	0.14377598990925972	0.15246351455982304	0.15887629184469995	0.136360301949104	0.14859086686016998	0.139247960070633	0.15349111409439165	0.14927666210011797	0.13766008777097463	0.1382606911774602	0.1380331283649876	0.15192535421461273	0.15140269806475348	0.15192104231086054	0.1656622697337927
91	0.17151937335097078	0.1666315430837982	0.1655600287461065	0.1705628803353263	0.16555209516090338	0.1617207625331379	0.1608028940116828	0.15886892387618595	0.14272798307812307	0.15009280551280918	0.15750793943986394	0.1585681229176703	0.16726175124724052	0.1638044798437111	0.15181342228335581	0.16308373678403437	0.1934894060048635	0.19241873291695374	0.18483880252668347	0.19490096912976682	0.20217804369024348	0.19578725584879525	0.19345400925723494	0.1882819252530892	0.20899961765010408	0.15628952391723758	0.1617099780771169	0.1666349133137128	0.15495958055213954	0.1653718078256044	0.16588415373505289	0.15611575914504858	0.15695155717300016	0.17846710920603454	0.1531318971661608	0.15493455345592164	0.17444382006301512	0.143439907163086	0.14656811406580955	0.14491733794631434	0.158468021977948	0.1544680582567446	0.1438884277092168	0.15639352245540436	0.14546117169914038	0.16025702578756773	0.14876984727332868	0.15663197552720953	0.16541346893565553
92	0.17140600579162463	0.1666328425143605	0.15768104612911316	0.15920241465025517	0.15901838663467377	0.15591494261297972	0.16601802442926833	0.1629024393302254	0.14650695520935914	0.15110973640182665	0.14677709044510634	0.1540684853915645	0.16411537421960717	0.16440632478415448	0.15236756571679552	0.1628758244133142	0.18906948375418903	0.1842359399548439	0.17637913028679247	0.18757234022060268	0.1975472930909513	0.18756368725973627	0.19775919403266834	0.18410123572226914	0.20833738665236434	0.1541841641347579	0.1522739410658368	0.16537824496834277	0.14644589622305795	0.1550290919198025	0.16208965605625067	0.15868575556368397	0.15312080114299612	0.1743941955072424	0.1485834535806094	0.15130951941742168	0.16605016513881082	0.1348350691059442	0.14148981423768622	0.14370811181054485	0.1470862182704471	0.13768500554938654	0.14079456897365644	0.1478013095760804	0.14155779423800777	0.1518599440510176	0.14338815831417173	0.146908865559787	0.1514661100251342
93	0.17332806186867553	0.1747151022424582	0.16208455533372038	0.1616959697849507	0.15657356593992183	0.1726624591746108	0.16813545743761005	0.16118906568238225	0.14711734612035854	0.15544699011926488	0.15764644495229108	0.1631739467900896	0.1585190880877407	0.15927452358155983	0.15486533449722142	0.16303483929977822	0.19402279013012877	0.19260646259900996	0.18664220927165878	0.19491134882975478	0.19892648181406208	0.1856744084516261	0.19299714508748114	0.18750559714292933	0.2011219327198063	0.1526006586401166	0.15365007678935919	0.16718606068591707	0.15341721144722564	0.15139015542071557	0.15524055880259555	0.15631805128822485	0.15239967500052065	0.17203245163510292	0.14978142779891537	0.1488782713533421	0.16994912910577312	0.14195099141178283	0.1483099838607565	0.13613313279524433	0.1516058473546966	0.14010186989736786	0.13739364025233394	0.15296933193846604	0.15968404237725273	0.15263159680545152	0.14646758902779825	0.1388076410946827	0.15312925412185424
94	0.17077058879205279	0.17268707301537023	0.16495464312675867	0.1770198219751296	0.16881538194051268	0.17364173318238912	0.1720044229010449	0.16635011612433986	0.15434198889483133	0.16743007053386355	0.16213947603855117	0.1748164656139196	0.1692110180290142	0.1725808874723767	0.16533889138709806	0.17379728837478117	0.1993683221592844	0.20724207676174314	0.2003266472093232	0.20772132090204762	0.21410012467887604	0.2000213253038518	0.20589798414134486	0.19371723493345738	0.21620462785956057	0.1590063562436814	0.16467757112315104	0.17487002111336875	0.16307470121740472	0.16893301931108404	0.1764611343983524	0.1631885233472283	0.16252453271879094	0.1912835586529845	0.16110045872418677	0.16842499295191551	0.1797897746807207	0.14481281357122902	0.15838190287405537	0.15725791747970908	0.15730495933879007	0.16286871491133456	0.1616284522558822	0.1628262530118952	0.1570973262221831	0.16641301756071433	0.16402099333293768	0.16050074166352274	0.17282386125777302
95	0.162682068205982	0.16305147418558147	0.15822266642861654	0.15598679000598836	0.15801986199667237	0.1646740338501732	0.16610227407847822	0.16562432607850283	0.1522182559863547	0.16363462607004264	0.15016112352161745	0.15468903285152505	0.1590597177724839	0.15978763819466	0.15375132491234184	0.16231863727506096	0.18736648810554593	0.19091812092531102	0.17806775430306626	0.19315808913129184	0.2011615717791762	0.1891128541533586	0.20062414838353126	0.18422356165604334	0.2052920766133229	0.1602662999918221	0.15038247048718498	0.16492805557385654	0.15307101689030322	0.15358429439058044	0.17036504233142283	0.1575941452047763	0.16118760462605128	0.18229024697017104	0.15123836974897917	0.15400522152336435	0.17440006690396576	0.14334802465923363	0.14218828992293497	0.15242751107513455	0.1540652772922476	0.151589187196887	0.1484435773704044	0.14901262624694278	0.15327972384512545	0.16090542880785252	0.1492203949247087	0.1446444125250516	0.15349486300158105
96	0.17424400165958917	0.16873338460627418	0.15923104680026162	0.15038350488220295	0.1453444249362281	0.15961399431200238	0.15362042489885103	0.1488422444221733	0.13601668161511077	0.14879509709722868	0.15129891157667857	0.1476286620492069	0.14372422012703367	0.15104154735391587	0.15167243354378826	0.14910645527700464	0.1839806959453864	0.18736184312060852	0.18759776992054364	0.19383951717108575	0.19559431662262558	0.18240773811629837	0.19055569044369147	0.1847263702882785	0.19892529088531685	0.13791952314763145	0.1516365084680815	0.15865572697764238	0.14872714002163356	0.14238559391987984	0.14895510840548268	0.15013567961003652	0.1400018011141648	0.17307387520492976	0.14014469273839278	0.1480293065631478	0.16194412732075444	0.14087211294953308	0.1431311497078401	0.136840517787125	0.14355469673544277	0.14294041626338452	0.13241312665324756	0.1493195415909184	0.15312445169361336	0.14916220914936534	0.14384826872767237	0.13937610902112904	0.15239699500453746
97	0.16929793086836975	0.16806754946624192	0.1610514064823958	0.1566192295404562	0.1589967445784005	0.16822664440355076	0.16525550600225247	0.15276720920001177	0.14789218841997595	0.15818055731193054	0.1521873497948772	0.15490086934357558	0.1573902453528563	0.14833806108130174	0.15329739446916468	0.1559276542284243	0.18707861218751695	0.19041599821244656	0.17831012328837967	0.18869701419324061	0.19307559743425884	0.18820321145140656	0.1904003648932861	0.1756764823688201	0.20169113457360133	0.15084073818040475	0.15526334800513675	0.16579072076841775	0.14722105056655668	0.15627272723714747	0.16160893595647213	0.15664707887921822	0.14781002600452967	0.17260468299146745	0.14217965988620154	0.1516785611291675	0.1651705754871798	0.14141535571435498	0.1426793188047247	0.1405748525301583	0.1570023131395324	0.1449715072246407	0.14278966146728428	0.1504586522965471	0.1501579033478632	0.15134912377250853	0.1502132141489156	0.14983016754176232	0.15218432888394928
98	0.17268646680025543	0.16909277905166326	0.16123755624511468	0.16057011173913632	0.15285800004705236	0.16198542732538534	0.16514346950885342	0.15296866383606675	0.14262686958242737	0.15579570102361223	0.1577339147672918	0.15903082924204298	0.15692810486926465	0.1613467265047526	0.15079510459005901	0.15680062119896893	0.19569591986255985	0.19181159265181794	0.18918476286158745	0.19874167082672176	0.19887011223553444	0.187300272165568	0.1898835349260017	0.18747055936055573	0.1983007262358624	0.1440653194203917	0.15469593451281835	0.1676392752635827	0.15256759189345245	0.15136298552676353	0.1522766872705491	0.15318350847275566	0.14700037355900536	0.1634265165387267	0.14761341358166763	0.15006734833831573	0.16718772066215554	0.1393479209110683	0.14481560137427246	0.13145786954666483	0.14804753755846062	0.14637217830845065	0.14006706561056892	0.15437350375547867	0.15831243918648805	0.14952922026485996	0.14313326327090453	0.14628424091734882	0.16110636670525158
99	0.17330717681084212	0.1658905184938972	0.1563064693080958	0.16776007102642154	0.16218366420098101	0.16291108306496638	0.15839877950399373	0.14560533296409967	0.13630532203953608	0.1499779932996971	0.1506091657184001	0.1577021701031437	0.1503288514864779	0.15209837120580427	0.15184041512626786	0.16423734845867927	0.1836743262840552	0.1925910279427213	0.18541939327333296	0.1898149485497204	0.19638991815912063	0.1893044710048581	0.19465064574282864	0.1858238953928542	0.20298639364203463	0.1422134460502756	0.1530824077461968	0.16102891438094277	0.15208365564614548	0.1549327703752432	0.16183143134191774	0.15115034858087603	0.1514946628226044	0.1751050645064098	0.14738849585851405	0.1555234103385872	0.1681771167226921	0.13939699643757433	0.14036273636464427	0.1414179842992778	0.14402487560073374	0.15038418772333564	0.14222898976631856	0.14616582079629345	0.13666776811771827	0.15656633971732373	0.1505374897023282	0.15826713684846092	0.16221564621390058
100	0.21480434570488574	0.2110971880169427	0.21461108773607057	0.21675997542996145	0.21155813499748152	0.20282733891928845	0.21056072291794514	0.2114323683653308	0.20425848414973347	0.20873808103060928	0.203984553962245	0.20775176526418102	0.21666828825135595	0.2151095018958976	0.20942855747945205	0.2171817726754076	0.23664524191651426	0.23887321819801893	0.2335707460272304	0.24263811466371588	0.24591594641102996	0.24241311069527058	0.2435774216837213	0.24600913811120398	0.25180366744499816	0.21171371188407642	0.21428830824995165	0.22443113518310448	0.20964842813130363	0.21613120900737162	0.21340748392546696	0.20964894637095788	0.21384819186266119	0.21837537660832254	0.21085677767355346	0.21483640101452817	0.22579576177112456	0.2080220315699275	0.20988779341818561	0.20685646455695392	0.20597878032299521	0.21182741817471953	0.20444172151363554	0.21314844606516498	0.21076299014543004	0.21385763633653093	0.2096330198388931	0.2177802957679281	0.21963067613999362
101	0.22219628085496335	0.22159616480311184	0.2146892385162063	0.2067907671583063	0.21015065738754102	0.20809869949282628	0.21098010915920706	0.21193141942297888	0.20141474119241443	0.20845484898270358	0.20977698492613728	0.19935528413480288	0.21156744345688794	0.21483030991491855	0.2009437625427405	0.21811560192546986	0.23035042549465537	0.23639018984665597	0.22839250519315307	0.23466540546448006	0.2326262676482138	0.2317810586478874	0.23995213503268847	0.23937968614970084	0.2462998999949007	0.21443726479864442	0.20839842624979144	0.2244410949443025	0.21054338810659962	0.2038168444449225	0.20865650887750997	0.2069978346828563	0.20965549844946288	0.2029796018804311	0.2109232772392445	0.20893970944921123	0.22007483993708563	0.20370792502107168	0.20894027305470067	0.20515049497502214	0.20215267203765702	0.2005864361804248	0.19694153046358367	0.20415608634169735	0.20981212888375586	0.20510268646632018	0.20557178587421546	0.206839500755619	0.21193871065600234
102	0.22550297312671608	0.23066217113132473	0.21908038657887147	0.2160127478104529	0.21323610643015004	0.20780631257261506	0.21141494992206702	0.21747818516137027	0.2051414378404113	0.21183945606038435	0.21081500524595947	0.2068014681702631	0.22357510472328382	0.22165205825634815	0.20902973203539965	0.21979559048876204	0.24344005984591682	0.24636148519540016	0.23691345090687904	0.24658637652242263	0.24697560928959095	0.24054220648427385	0.23992868368913373	0.25120939855192603	0.252852406301459	0.21935131963714008	0.214754802220889	0.2287014282870385	0.21812585593933564	0.21375698759261316	0.21272350847406818	0.21296689464767551	0.21462008932222879	0.21299793817548618	0.2102702921108987	0.2193328793285493	0.2260306382361816	0.20799970781706056	0.21585279777260247	0.20668221150721686	0.2051194529402706	0.2099382825080085	0.2026297042450704	0.21593613601527084	0.21894288401530815	0.21137994352324357	0.20970564533518318	0.21506592013022477	0.2199566989142998
103	0.2241151138365335	0.22222350213815392	0.2184821079789737	0.21197533287335218	0.20898196795607937	0.2073050811162868	0.20901889814453772	0.21601700478040092	0.2054197307696425	0.20751610339653875	0.2125075023452283	0.20554756929233792	0.22104409980778067	0.22363614597001755	0.20955916542652145	0.2181795784194888	0.24115174160086897	0.2454564253148576	0.23798894742176468	0.24942491983176043	0.24549726485248366	0.23999101536700992	0.2387787400729921	0.24696454784668365	0.24936110809170467	0.2210948884738455	0.21298280517071758	0.22958264025490463	0.22085871257669373	0.21214693522066877	0.21525035186557837	0.21259066575115718	0.21685468799373972	0.21058463703338456	0.2146649976823486	0.21910702413961075	0.2235620726295024	0.2092691108338955	0.21561345677732713	0.20763735429494373	0.20973768676094237	0.21040932830810347	0.20114082896800317	0.21187768089853543	0.21491323193721482	0.20829829300010083	0.20997184950665282	0.21767933852999624	0.22343826473482029
104	0.22555828331420796	0.23050568369394092	0.22091568455197927	0.21082027043838134	0.21730262276323256	0.2130471099841781	0.21839248070217826	0.21918989657128157	0.21090019660378612	0.211976275700188	0.21549102823834998	0.20892732503122924	0.22128286848360212	0.22405448326621955	0.2150168029954508	0.22054090997170528	0.2377123472618828	0.2411982337163422	0.23582101259840693	0.24416366999220226	0.2461510429765334	0.24041301974742763	0.24502197906402326	0.2492539172110016	0.25276654838697626	0.2217999504750273	0.21356491016470824	0.23164467980596978	0.22371667869716436	0.21583011161753318	0.21836013468293952	0.2165190977907753	0.21912266257969046	0.21398634980617784	0.21536146008143472	0.21793256645710316	0.23147661377639184	0.2056796937725064	0.2199199243983066	0.20717349732020332	0.20987545714032566	0.2083533101374954	0.20513916230832036	0.21443782909891987	0.2147711957363985	0.216310039182554	0.2092379689043886	0.21211616479491321	0.22091357795908634
105	0.21906694768779666	0.22314503199518834	0.22182580165281002	0.20553358975780928	0.20400819192523884	0.20660593392971624	0.2086367034914557	0.21720545791316917	0.19991189958204567	0.2116611721029278	0.20863847463992088	0.2024501281989194	0.2167196522985407	0.22069775154671392	0.2076638170649996	0.21450265691904039	0.23623233269081195	0.2437644720738149	0.23212684258689473	0.2356937088146442	0.23575443024307438	0.24205571566722192	0.24302166666820138	0.24358097426854466	0.2515150012100556	0.21517504776106286	0.21422131227807165	0.22684772776126996	0.2186014689481478	0.21470641429298465	0.21246397188728416	0.21328823664493338	0.2135808090860198	0.20608901970296684	0.2091501857451584	0.21215386281299717	0.230177436160786	0.2037033416128763	0.21364884435933934	0.20041213724618098	0.2113654216053449	0.20698621453819532	0.19717646245166665	0.20937246481922786	0.2093856617452558	0.20363434390332544	0.20521245678491354	0.20524853956485414	0.22159705198056664
106	0.21944140167852652	0.22089265728214616	0.2227012935970551	0.20818531147947306	0.20475842047942716	0.20719788204315231	0.20457826034469417	0.21165803694356922	0.20702580775854268	0.20986806490262372	0.21164152191156183	0.2032356039121779	0.2190606051983085	0.21961161551199998	0.20507410206395038	0.2136914799702169	0.23550574978720049	0.24108713165723236	0.22843002595700898	0.23510729636370767	0.24072538013435968	0.24076683108132152	0.2402802113057182	0.23818254610695017	0.24506366703584148	0.21355893910354726	0.21143866123783772	0.22576017559886935	0.21586525831710393	0.21441984392167673	0.21083474262714408	0.2091402379609641	0.21254161567763616	0.21171436241305705	0.20790689896455003	0.21641143177198943	0.22570309888716514	0.204112786157924	0.20995854582150172	0.20319326637398233	0.2175510815408163	0.20899411018313396	0.20370813201609791	0.21156738761662444	0.20802889150796516	0.20673405531221692	0.20176159759825885	0.2118278532055341	0.2176956102484371
107	0.21786692894732315	0.21675525084293143	0.2194854353129213	0.208003112831174	0.21081041158918642	0.20804257228569878	0.20855828528786993	0.2103671409155819	0.20366055560632443	0.20380927174767102	0.20564321470907668	0.20610620465797228	0.21550982048965167	0.21660748094089885	0.20429528717635223	0.21038833241419772	0.2298720372333084	0.24033184523417236	0.22840901970686064	0.2309867051897789	0.2382792382387361	0.24084363732166306	0.24125765141266994	0.23821826131081275	0.24556012572554228	0.21510511756627437	0.21095869216132704	0.22362066419342705	0.21393502231336353	0.21603437089831262	0.21327041928429696	0.2132844469489884	0.21442353372496958	0.20929052252123875	0.20781859298999095	0.21276470040290824	0.2246328982992344	0.1993429673200702	0.21215216956040261	0.20134627975766597	0.20958212034097257	0.2049048287789092	0.1980199926586717	0.2031858229124085	0.20244103116076106	0.20526250250915262	0.2084309044661728	0.20426276228166731	0.21454843143278654
108	0.21640492062935843	0.22279194006543707	0.22004586920655822	0.21226836104062483	0.2074349283481221	0.20546167034966395	0.20670459838079203	0.20933577776800208	0.19621515412744098	0.20443757527882656	0.20564689958596385	0.20082223603802812	0.2066374063071232	0.21629522057148	0.20690924783030665	0.21165908882081075	0.2303141790222546	0.24128578762054442	0.23208476271760276	0.23346862191230666	0.23123146755934135	0.2359896836761009	0.23835687866724842	0.2415770302173853	0.2444308046785376	0.2091929731365337	0.21384268037744214	0.2225661743274333	0.2164033105808405	0.20857060031327276	0.20575206105156293	0.2085540000776879	0.20788153280680174	0.20350530582209037	0.20943260786386125	0.21696551409143228	0.22619658128197126	0.2041760103434141	0.20720882505728785	0.2024362715432886	0.20686728553070063	0.20460245790966072	0.19963225189217337	0.21040288003002963	0.20796108153240433	0.20260467239713098	0.20788473975750646	0.2019979552867867	0.2144734193567338
109	0.21928881530808406	0.2186299991762675	0.21674436021847274	0.2100105587670587	0.20849053325348013	0.20548779972639694	0.20914145501170078	0.21286282405102955	0.19773437895001383	0.19820919664051975	0.2088392038359112	0.19854760482663583	0.21238055114437648	0.2140207021727651	0.20211421997132176	0.21161335348153487	0.23737855802453084	0.23977356289059998	0.23007190272165956	0.23689060361807826	0.23929203993727136	0.23487262196401965	0.23441106608649437	0.2375485447231371	0.24401301451711105	0.21291861815760857	0.20792096635612328	0.2205822391381608	0.20764803039446758	0.20222935376052134	0.19986553875931531	0.2064012436889446	0.2103896536886058	0.20594562039705017	0.2010810583871125	0.20688834515835164	0.2202294978244736	0.19959013918136503	0.19899425793740058	0.19410211167483932	0.20242198464086547	0.20109099974961425	0.1934418011608883	0.20568321918548604	0.2056023339392921	0.205210879177155	0.2005926411009397	0.20499409539665428	0.21025247250832685
110	0.21913756671228315	0.22339404420331427	0.21958649492716434	0.20446070845613137	0.20728354637350715	0.20560006827940155	0.2037395789681033	0.21586468293920177	0.20236900331074706	0.20700646707750595	0.21042193591598693	0.20161191030355408	0.21665834896907066	0.21867869319924893	0.20971126142969135	0.21319751390049654	0.23894275543656843	0.24169827373927147	0.23467350577392254	0.2360106101360088	0.24181237152475601	0.2424010156938241	0.24449279928202614	0.2457655041124214	0.2542492322159011	0.21641548034769958	0.21271847197558702	0.22422237731890124	0.21561235122292396	0.2140165137072177	0.21027214402655853	0.21291840961605063	0.21449486920016886	0.2134774944303612	0.20845995092328537	0.2182901762111073	0.22748424805563128	0.20516986994036826	0.20963798184756818	0.20318207422605414	0.2108902413668103	0.20960648114696015	0.20065771686632553	0.21596334834695705	0.2121969609484222	0.21021976622108166	0.20580561860727375	0.208352528942364	0.21681226393799938
111	0.22648614466127628	0.2323700794208534	0.234347224243108	0.22381864156842673	0.2186175491407381	0.21868169725267936	0.21824339222925226	0.2278342723442463	0.21512912614433188	0.2183786202340989	0.22227920890659997	0.21621537667966287	0.22800595585223063	0.23512658813924703	0.2202118801131503	0.22551942414745393	0.24936198937259704	0.2500766378864639	0.2430653496712667	0.24418665729414077	0.2512577461292926	0.24855396949619146	0.2530169252975949	0.2521016700180005	0.25286173692254804	0.22821418179548844	0.22010221913619135	0.2371507399517746	0.2241313455434269	0.22361416637388265	0.2198658380226405	0.22335644688124964	0.22239039038548683	0.2112656726039402	0.21787670540449125	0.22309979619728032	0.23703405515329548	0.2153663830275828	0.22292717006679624	0.2117654429995005	0.21953014619820244	0.21935374321200948	0.2108147794518211	0.2209790368291195	0.21725786672202418	0.21763495516851578	0.21514876717851655	0.21281050256241593	0.2260696047400169
112	0.21912422295636644	0.22283109784934618	0.22246464135988897	0.2092968266863094	0.21405745614722688	0.20813971829030845	0.21336486194254098	0.2192464394894507	0.20621497855397983	0.2088947289744249	0.21331061701332368	0.20740673706421772	0.2249969694106022	0.2226839254173617	0.2106475598964646	0.2110941465373977	0.23976278834174927	0.24395724265815183	0.23542185270832058	0.2431346156596021	0.24955043122048962	0.2441821598796235	0.24414616881964316	0.24783649687792278	0.2519709945733949	0.22075820222400777	0.20910938533286993	0.22765901000951003	0.22035178614580525	0.2146444664774836	0.2116256494751437	0.2116705666586461	0.21382887582513882	0.2106170289851722	0.2120484618001765	0.21895893841091818	0.22746961760202472	0.20900685195850363	0.2129137222097896	0.20404789531052228	0.21273751351442197	0.21095394590249872	0.20508760044712007	0.2184967615618694	0.21646919385938884	0.21205044349323082	0.20886599217268192	0.20851194876609233	0.21428373110364046
113	0.22757251976103843	0.23299995643494464	0.2348741174458453	0.21785098521906912	0.2161590800730565	0.21925160074113476	0.2173283335289311	0.22181002561333474	0.21527727328892024	0.22185946591055636	0.2231469620855216	0.2122679397925746	0.22435236162618402	0.23087164480098038	0.21668866622886182	0.2242823694242992	0.24399867791560814	0.2491896194223296	0.23882239812169204	0.24350530468326703	0.24247063163038102	0.24913593808763343	0.2511978344928497	0.2528217127628293	0.260076676257743	0.22087022821163402	0.21801937620562548	0.23701813187524598	0.23147180114673835	0.22102531468611322	0.2153528051766326	0.22078520835793083	0.2204708148704043	0.21585543064761084	0.2183993013333414	0.22576685570171068	0.24163587188854455	0.215395554374891	0.22550460217262128	0.20783683224048202	0.21975042049464144	0.21333361631805173	0.2084809659012732	0.22149672736810483	0.22105898559915005	0.21608820068042836	0.21496306744306967	0.21290894849977543	0.22290372715127865
114	0.23084360200751322	0.22790755373972468	0.2315069296811566	0.21221864093604653	0.22098259487761934	0.21915275358825745	0.22258443273874537	0.22509808785597607	0.21548095291999164	0.22092733533358105	0.22188249851143926	0.21033327231818177	0.2238279791493874	0.2242242834947429	0.21377575765717965	0.2222417519836291	0.24205258495568902	0.2462459692956014	0.2361861346766513	0.23575137662874293	0.23948923729585747	0.24500712685640005	0.24819392295949672	0.2485208885658152	0.257860151166278	0.22748589502822716	0.22551964415369788	0.23657235164393836	0.22376693345612275	0.22350845294716604	0.2222852481770889	0.22469857491501993	0.22141490478905757	0.21293639480090748	0.22011303647088304	0.22070835856209312	0.23606252101138625	0.21567033039388095	0.21908752957956296	0.2147682049545495	0.22691763271369203	0.21837376703853412	0.2099286613307725	0.2169428464404767	0.22035511009738507	0.21372002041306473	0.21778421078218912	0.21468565910814696	0.2242003989250491
115	0.23321301815534703	0.22530541012855587	0.233401848434709	0.2224770266737313	0.2215346095464671	0.21979597012503277	0.22397892987195683	0.22855478237379714	0.2255453077186555	0.2210063710884558	0.22407371461646924	0.22212544607115878	0.22855004691598804	0.23370752582356058	0.2253713610134066	0.2281815355058202	0.24403749620556006	0.2531596753166556	0.23956941153009598	0.24496537006760857	0.24158064896864415	0.2559732928976345	0.25744609915921185	0.25128700774625684	0.2624849120038205	0.23279632238441253	0.23543360847092626	0.24503329875253047	0.23033052240755983	0.23165075542884778	0.23018695266626854	0.23279117028156976	0.230681224828257	0.22292237183565694	0.22868262906861608	0.23407798468845803	0.24113334510286155	0.2259464867600081	0.22768909458900508	0.2292777724016682	0.2300223145879057	0.22165739113038135	0.220389622133801	0.22645625189445917	0.22453136093474854	0.2251231918494219	0.22582334682358562	0.2299054972785519	0.23106544713390262
116	0.22314293934041557	0.21957287170630463	0.21716750184606634	0.20656140584709104	0.21210776245585258	0.20510541994045914	0.2154509874031944	0.2179740749745457	0.21601938946895152	0.21285619263977643	0.21516827065180213	0.20644108254936228	0.22762958010297932	0.21899704474975015	0.20841477423693397	0.22037610464277038	0.2382322736746738	0.24411190716980238	0.22778248262119136	0.2396495729513705	0.2391691184291687	0.24399084236252083	0.2400823208520879	0.24611057075931803	0.2525917332849225	0.21582374778271082	0.21123079313815502	0.22899892952876832	0.21461134210790522	0.21513308247391688	0.2082722165473332	0.21453575821280807	0.2142364894907935	0.2064999329490589	0.20423268711547804	0.21384057170033174	0.22965655454464973	0.2061622424894128	0.20946443212969942	0.2075703198915801	0.2159925332262181	0.2042152857093318	0.21023918711539824	0.2144638487115874	0.21462041757270695	0.21420930523166734	0.19877616179429947	0.2153415731814565	0.2154746723791496
117	0.21145689794635522	0.20854298370274085	0.21334089197219427	0.20778533177711198	0.2083745840979293	0.2029538866441521	0.20259518295547221	0.21114411049753332	0.2055949040546133	0.2102633475605303	0.20741873809750758	0.19930494156574566	0.2156720997929448	0.21124801463501705	0.19951064954650322	0.20963078184724773	0.23562541562086498	0.23930908701783182	0.22357852980645465	0.23718649814358367	0.23894693447567986	0.23716413680503343	0.23718976040630646	0.23902130526628323	0.25153413906555633	0.21791944514322031	0.21278664610487832	0.22362300066400934	0.20672663610579362	0.21423782074508807	0.21482683928236512	0.20983874708385886	0.211536247605499	0.21076747831379536	0.20749836751857162	0.21594383335993736	0.22134491387643304	0.20716456255709667	0.21304859343269153	0.2114801517800548	0.2180679601561789	0.2162068325975559	0.2106177184246306	0.2169637363903704	0.20997868778486695	0.21146127526176905	0.19820933756712075	0.21523869172558027	0.22204822874245495
118	0.21544721477152726	0.21733255835999604	0.21659970782019097	0.19881355697928366	0.20671650722644067	0.20349692591483115	0.2044205986126461	0.21390436255758857	0.2095376125712322	0.21517120441314025	0.21121261958248047	0.20260513183172635	0.2144127756180077	0.2168088586822078	0.21140975358854147	0.2159937357894179	0.23182836291177586	0.23691733393303768	0.2268360009353501	0.2318404202892648	0.2288013423755635	0.23960966046891208	0.23931675966418972	0.2395840555025555	0.24887314522267878	0.21537884112882544	0.204724888176544	0.22619406821547514	0.21365151326432513	0.21313048953741712	0.21056810466494183	0.21390090962221883	0.2109082557176906	0.20423687092656906	0.2073071769410454	0.2124943946203031	0.22588143707932662	0.2118362327326924	0.21577280349296776	0.2112437954941651	0.2161332974502208	0.2079335843754146	0.20872852510098602	0.20869718878300342	0.20775606792984533	0.20543345934627205	0.19833739873172587	0.21289652248662624	0.2179142485424562
119	0.2168098891206919	0.21597783125679013	0.2167266900093808	0.20806097486327918	0.21375211079752074	0.20801721881932247	0.21526171450068277	0.22424669364039748	0.21144642004729483	0.21203512451880385	0.213991116033822	0.20769111217275807	0.22325794192639137	0.22124497364639026	0.21282116908280307	0.21505531278201942	0.23708554172936427	0.24013127917285218	0.23413491246763687	0.2407187382823105	0.24223762941141003	0.240507602353461	0.23926774420202238	0.2404770098000427	0.24722783506177484	0.21660226002553098	0.21076376255088386	0.22363073093982705	0.21417784687976274	0.21155949882429487	0.20534069670932326	0.21072797778642707	0.21358086769231666	0.20303099229502866	0.20726590215280624	0.21220003586015337	0.22297245502158752	0.20687458330156383	0.2126166682094367	0.20489037766272122	0.21786420170603335	0.2080273258381999	0.20593362021178177	0.21415765967935	0.21161036012960677	0.20794940437479517	0.20254806031496297	0.20962318657580203	0.21828067792288963
120	0.20957403409371775	0.21567408597104895	0.21341644320698697	0.20461090756467454	0.20989117491276277	0.2099537676114948	0.21191471355278343	0.2180753442580596	0.2101866929474473	0.20950868130857442	0.21415600695624687	0.20645042156125085	0.2208044410995011	0.21685217856958935	0.2162749359006362	0.21686521494183	0.23861068584273706	0.2419002939964908	0.23392689526637483	0.23955881572574633	0.24386370316967065	0.24393071332687574	0.2423865434248103	0.24142428782253672	0.25315368168306795	0.21733225856893	0.20990787290931773	0.22235709819653185	0.21285770740228518	0.21582493176780967	0.21780931672110415	0.21179062820466668	0.21630055785606803	0.21259843160915232	0.20872978025095626	0.21357335396338606	0.22123706211595182	0.20853377761179448	0.20653912527933316	0.20504959792503016	0.2129425866880218	0.20696609225522042	0.20688665314678703	0.21548981015155738	0.2144773389715061	0.21172501439845245	0.20503739718353062	0.21328087694636497	0.219477750275741
121	0.21410187172578518	0.21680840882629002	0.21481306653900664	0.20335893587136622	0.20644034097410652	0.2047513184198922	0.2071688002960607	0.21860314390755908	0.20886217041517946	0.2071504355450355	0.20498988663046303	0.1993341117820006	0.21338540851214463	0.21091859541177935	0.20988073997586362	0.2051520394230454	0.233284066757426	0.24050650047753497	0.22992847845097691	0.23930993130229378	0.24058385021561327	0.2380508137030564	0.23526139817060923	0.23644882946135548	0.24906825422558568	0.21151803284197399	0.20984089676525255	0.21718685405150723	0.21140831103563712	0.21069460136331672	0.2026660522491351	0.21160475705427081	0.20620211768187474	0.2064037533125649	0.20199257601387324	0.21673830798837546	0.21917840968684713	0.2089513774075741	0.20680938459141746	0.2027019599355851	0.212060753071786	0.20463744002399092	0.20340391106712813	0.21079722978913795	0.20798991608275247	0.20346215140248644	0.20578148876423455	0.21196927267883317	0.2183096178493605
122	0.2127850955200666	0.21252225129718763	0.2127587797153252	0.20182958743397683	0.20491012359821698	0.20605896737829335	0.20790398029758972	0.20923468945619378	0.2049884662912205	0.207966088992244	0.20667982166548107	0.19769393384054787	0.20620638467351438	0.2056367094071438	0.19979850328787818	0.20465985190948996	0.227647962506254	0.23602097087470475	0.22513165279554156	0.2308612870330604	0.23259494896455005	0.2346999865506342	0.2315993913038788	0.23009836800132555	0.24134294555225497	0.20996256714154732	0.20742530411309257	0.22063770863098783	0.2074763596153218	0.20752664458367362	0.20838207131738148	0.21020981821271517	0.2041104152425796	0.20629194258450695	0.20199110452236815	0.20604640630483007	0.222405520824274	0.1991975968508813	0.20285619829083532	0.20158915468682845	0.20584996014213605	0.1980245706574767	0.19542423867873948	0.20456107140094731	0.20686359967652976	0.20632356302971874	0.19767574276300168	0.20466875689578723	0.21237025124609332
123	0.2064192707117512	0.21016080054385128	0.21162644839729755	0.2005245366956908	0.20309653457713317	0.19869986196912823	0.20259102654474567	0.209796723599129	0.19949042541113207	0.20310659347236168	0.20241095031466028	0.19307584567510905	0.21408124200594994	0.21108770359794587	0.1986284955031383	0.2108089319384847	0.23359103361677142	0.23142357664209043	0.22522165865630714	0.23232323639977587	0.23336622918266103	0.23459058542757724	0.23466876340630183	0.23847213700902073	0.2494739693089383	0.21189809117901282	0.2079362831084206	0.22619039203318492	0.20793926669695026	0.21223943670528062	0.20850279378586936	0.2094565638105046	0.20756718687327866	0.20914701037883068	0.20345824763759326	0.2102615751960377	0.2176936925739691	0.2051932474714741	0.2065500718715246	0.20476990630370526	0.2068545888515329	0.20545649474832214	0.19880481574305653	0.20858801363842122	0.20386889045484285	0.20335423981442996	0.19655349172987893	0.2102420408935125	0.21491116058364634
124	0.2204751424309646	0.22037076756564386	0.21655014108826692	0.20642880049003642	0.20922958599971425	0.20288005396475528	0.2135118254838504	0.21778025527412861	0.20385798498420793	0.20812490018547383	0.2087029623848768	0.20020677510391088	0.22023254585311414	0.21140516217517755	0.20586340174012843	0.2130016263144316	0.23297257484945474	0.23884229052852718	0.22978829592027936	0.23854039799826648	0.2431805067513333	0.24473723922231205	0.24049383529479998	0.23821425613271896	0.24929568910859717	0.2175952287953273	0.21265624222377705	0.22720560484417107	0.21566551615052157	0.2151159149062146	0.21555069229854878	0.21210009136042524	0.21436335393762068	0.21465819980132153	0.21304702634790032	0.2151295056507922	0.22556418093351385	0.20886170023822545	0.21076716149169683	0.20936888674966556	0.2135620835704009	0.20789931865379566	0.2082180930431683	0.21381954083371002	0.2112907701367776	0.212423250699568	0.2024017864866697	0.21333877173318655	0.21229033960046798
125	0.21475262621861188	0.21922262561962066	0.21496304679166114	0.20109048256181994	0.2051825941649189	0.20086382093428934	0.2020175436988797	0.21138049374846765	0.20203053135578788	0.20562531007120635	0.2042403720734293	0.20208026185710706	0.2157349922655927	0.20962120595062392	0.20626153966141178	0.20675800176894918	0.23228201732950707	0.2385429724907098	0.22917507452709246	0.23361075432133588	0.23754222474959935	0.23814383804681083	0.23513813526430197	0.23752810297286164	0.25054444263465553	0.2095907319912311	0.20858931305517328	0.2231041966625829	0.21227387444528134	0.2120768718688812	0.21416346189955396	0.21082059230844133	0.2102723902840272	0.21234037837338618	0.20329066867647613	0.2127006588536263	0.22401014450547013	0.20343291012420656	0.2101502371630168	0.20582682540783712	0.21130167169473754	0.20841019910930272	0.20697018236176556	0.2152167284481022	0.20993336316346956	0.2091030999035995	0.19651212884786073	0.2077508953301607	0.2154857436944431
126	0.21732985016101203	0.2224127662329561	0.21789186106480474	0.20584166358728687	0.21063073514850267	0.20965213480372585	0.21146779801554597	0.21940213131802686	0.211138749115501	0.21867223052576681	0.2125422208340783	0.21083929165548343	0.21980811496971084	0.22153949545076398	0.2154842802383111	0.2227949363207815	0.2360882499256798	0.2445495272755696	0.23162681905736623	0.23150568593351575	0.23031241471282823	0.24385742539891533	0.24535644273277468	0.24255780517490613	0.2549381455794779	0.21696099239882422	0.214065557650622	0.23162252564457078	0.21729124770606015	0.2174022374482376	0.21841805334365866	0.22016551402212317	0.21829004057935678	0.21376589531070583	0.2129949049794608	0.2227978873002111	0.22983996504906906	0.21537488773573077	0.21533029469580048	0.21529139728317936	0.22094270542418973	0.21452026252824954	0.21538216568670326	0.21900922140322923	0.21998251207092046	0.21587596673945467	0.20424294508943897	0.22033697663366528	0.22853835556436797
127	0.21883692263142	0.21913633064938418	0.21233722796200166	0.2038918814279672	0.20489057112252054	0.20334689854672894	0.2040287821073187	0.209265042771691	0.2045688751934953	0.20315715265928933	0.20838732461276288	0.20406925334120657	0.21523284143774019	0.20992364103988279	0.20651381740095714	0.20668873079767358	0.230810525629029	0.23876486089229623	0.22781192792968985	0.23489730647210583	0.23565606039940248	0.23843801090929956	0.23679056878564295	0.23729770679467085	0.24881680605555054	0.21312620323079204	0.21187213957291684	0.21985990721107157	0.21184435616552383	0.21283583632006306	0.21626192246005296	0.21229683759108098	0.2136984642850768	0.2148992873083161	0.20745876072694577	0.2152443314359664	0.22082015563448415	0.20459870510252165	0.21011578981206835	0.2086976962529199	0.21180577300665587	0.2076521040223072	0.20632128771519662	0.20966381010308566	0.21569607839578564	0.21145919109137032	0.19808766012703796	0.21358953742117162	0.21582699059378374
128	0.20876034219237996	0.21325507893543855	0.2105348618961325	0.20217064097557538	0.20276908925786594	0.20349704445768432	0.20409569316522286	0.21149745439764445	0.20529311169484835	0.20659060192531392	0.20436784831648308	0.2026436530162819	0.22279713724338585	0.21188229365181088	0.20670985422509644	0.20967941982531102	0.22992449850793814	0.2380104924861747	0.22463696615083592	0.2357306472677312	0.2363770113101391	0.24063878378954515	0.23603168945894518	0.23506654524770895	0.24633953610727058	0.21532501978703142	0.20768722799884914	0.21848540150075774	0.20715897456869	0.21580152289195714	0.21432448682033756	0.20975148897084653	0.20942183089701527	0.20912458804724426	0.20729953233519	0.21866005997792934	0.2219825582573137	0.20650151214432794	0.21194262927204663	0.2094759688544572	0.21180706156864673	0.2099283233711812	0.21224879399728713	0.21035248958130784	0.206512237220364	0.20927070366361494	0.19633933578717516	0.2172437860765224	0.2174004044299819
129	0.21837015105566532	0.21907446182575238	0.2141887861932457	0.20979093664911702	0.20765206501237216	0.2015177135313597	0.20146472935776386	0.21111850420695488	0.205018147465325	0.20487807790814158	0.2059811668821662	0.20172217641607426	0.2173059642452268	0.21731936366026872	0.20999655878181242	0.21485356055917668	0.2342578133324055	0.23635960303963455	0.22649962827146228	0.23671627333396178	0.2366428541431175	0.2387087243920499	0.23813848135899351	0.24359879878676358	0.25076493227633573	0.2158688958543393	0.2144632323506257	0.2287037966076323	0.21471602299131423	0.21757569678206815	0.21070986428848526	0.2139224177669494	0.2125048583237372	0.21846852089055233	0.21084680684329782	0.22116671045390762	0.22367936293556764	0.21043459963826736	0.21100840040686444	0.2120129134728348	0.21674376775266407	0.20717423537276844	0.20523849555638204	0.21522106982673467	0.21179883338167405	0.21271283083026715	0.20509073394578978	0.21295214802342663	0.21713845328820236
130	0.22129871595598632	0.22363716132282782	0.21971073774010036	0.21038409608565867	0.21226642315125563	0.20786099733264607	0.20717529678800353	0.2170049670663972	0.20656720728070616	0.21147685612802192	0.20695555868508153	0.20870415631746186	0.22164161704738394	0.2179866859155997	0.22075208423319628	0.22095576564441852	0.23857421167870083	0.24942046988254715	0.23525342551909012	0.24412844248251647	0.24811531319741492	0.25187565828709746	0.24766552048530185	0.24781350284834702	0.25235547393089636	0.22155672432262347	0.22043883677365786	0.22098385546553842	0.21553644695850777	0.223744721410955	0.2225991520734128	0.2189620444364456	0.2223836860251903	0.22423239195548475	0.21668564923212583	0.2323086950419144	0.22819428630734276	0.21701633947155383	0.21551940943619166	0.2161991444999027	0.21632091233064146	0.2188428288116888	0.2202044235569996	0.2182929203485402	0.21811181076528174	0.2190297074121814	0.21102087991655383	0.23094516071276971	0.22532152776584305
131	0.2143373149718163	0.21927894198964695	0.2164648391036802	0.21171565503739978	0.2105002674196676	0.20622378379156447	0.20464951532016531	0.21743999729553576	0.20570297112473743	0.2148621482811972	0.21000772135617135	0.2134595338469707	0.21849657869850111	0.222331535477217	0.21237275032440395	0.2175790214896565	0.23562502335044183	0.2426355080591657	0.23028962574801107	0.24236281573252874	0.23924837084364814	0.24502599342657572	0.2414533623516595	0.24373486653321966	0.2495917388952295	0.21935670339823912	0.2172126888319397	0.22873439080663324	0.21678919448844597	0.22104483621178658	0.21966780412498557	0.21892235325899403	0.21760058914077451	0.20979222698516004	0.21358190932567944	0.22259307403055872	0.22835003922168964	0.20877345326243976	0.21527686412414976	0.21139210888171278	0.21656158621527621	0.21198632105498888	0.20915444200757716	0.213096451741105	0.20885412004106813	0.21390324368370195	0.20755710942001704	0.21938001998200554	0.2252333554768378
132	0.2135466078317888	0.21047707198512658	0.2159509928652478	0.19979073281816787	0.20411612909085095	0.19374429869143012	0.20075262908545377	0.21671160254652724	0.20434530232888207	0.20288226880111979	0.20304158985112963	0.1968975601709282	0.2161366997368529	0.2092605252140977	0.20482778641274077	0.20682982472620273	0.23587347446652202	0.240100684301916	0.22657389504374056	0.2358578722921785	0.23975553965846666	0.2424051602610295	0.23915794355313572	0.23944041501251326	0.25114735424912055	0.21771391785770847	0.20657301649492488	0.21895872465584962	0.21044891443378463	0.21356421737091	0.2144655504826464	0.2126817672952635	0.2106173818750818	0.21704074989945651	0.2064845193765677	0.21739875566729516	0.21864763555952	0.20302555876623157	0.21169703589601954	0.21136350841812263	0.2121183641280673	0.21247377189122288	0.20664675745799382	0.21194425025268798	0.21822147439161144	0.20906889683435123	0.20002874959472222	0.2125885233124397	0.21437838550834357
133	0.219545639574802	0.2212276937934892	0.22077257725031635	0.21061469910236802	0.2099441628441542	0.20332098439604976	0.204437165484141	0.2148527238984465	0.204588568391878	0.21354295648124916	0.20781960138655045	0.2061700374781217	0.21813949674030578	0.2198409177335524	0.20746585124422812	0.21825280433975985	0.24039798867694429	0.24447607935845928	0.23381379736004404	0.2371813011221209	0.243010415668687	0.24306936862717454	0.24491303352812363	0.2424455468598215	0.25277501139585845	0.21528168911212633	0.21342980400055708	0.22369080695402757	0.21136922639546693	0.21485663260225793	0.2170703398748104	0.20764965512434277	0.21204360886596363	0.2092196986794717	0.21223928075570406	0.2214217481263034	0.22866045614447988	0.2074721799371052	0.214310633909241	0.20744182893617477	0.21699315314589013	0.20843327433775802	0.20851201561677718	0.20770561115912875	0.21288894714142023	0.20778151084355972	0.20099367186566355	0.20945504158503833	0.2190455635750076
134	0.2205171774142262	0.21894974082299418	0.2133127952064081	0.2012604972684898	0.20309813968011556	0.20598575969768881	0.2057315110830681	0.21648246326263848	0.20847531752845125	0.20845708278297748	0.20617128981821037	0.19765088681638898	0.21626588933021987	0.20786749326063658	0.2029104558399408	0.20640107825931658	0.22966219005107294	0.2429837723325612	0.22777329768148658	0.24266365047076033	0.24376570586984506	0.2355446503512505	0.23067940126711095	0.2356910418951491	0.2403979632615907	0.20829173475207274	0.20495908861466955	0.21940307715421095	0.21341060797329522	0.20819546022756474	0.21052426394762908	0.21187550358021623	0.21002337284178624	0.218151678974168	0.2024207986278294	0.21110506264862142	0.2210984801201112	0.20676716733581146	0.2050486920882839	0.2070650997085148	0.2106854610782063	0.2098152286234255	0.21032882247370843	0.21357130105523783	0.21329421917143584	0.2163450250065138	0.19861421064640233	0.21041324478892456	0.21615217079638346
135	0.21778342722190253	0.2173332834947271	0.21305667996863048	0.2044911618572529	0.20930189797935747	0.19673504048039228	0.2067871692131211	0.21491919268858956	0.20606150116011454	0.2037669286437449	0.20671658247776703	0.19780864620361616	0.2119895566537726	0.21186455749269958	0.20767169376434347	0.20641619159781163	0.23082140784881633	0.2359953614501673	0.22933469825338065	0.2345769716536359	0.24017969128901637	0.23474418672421168	0.23623473231829234	0.2359412011342287	0.24116192449570603	0.21833966395398605	0.21171817083266534	0.2220502454108207	0.20901415468770446	0.2137604360515491	0.21316979671863756	0.21138663362029553	0.21258009835497446	0.21161117697190665	0.20742098618092936	0.21688811812963985	0.2183723603736235	0.2054031873853242	0.21220975060044306	0.21369087786004504	0.20915562368594007	0.21118208374472852	0.20669016894314335	0.21186449153327166	0.2146960105508876	0.20904324997172502	0.2050270852115537	0.2153053975287916	0.21270702512750778
136	0.21354208551458245	0.21253679771619255	0.21140355880081926	0.20405772917096657	0.20224464585731822	0.1979649194560234	0.20004192023810388	0.20431514487780233	0.19920765508505334	0.19735480216215776	0.20348691660267493	0.19647971842689127	0.20789091631715836	0.20710785721628736	0.19923733192541315	0.20445777397768125	0.23230907199027095	0.23070332616385408	0.22044925016481584	0.2296915744100261	0.23314393920215642	0.22894389671105667	0.23002670889136617	0.2347110948509451	0.2416423147414099	0.2087345142469195	0.20084921296710972	0.2171693100414391	0.20472175195730355	0.20103016345289482	0.19993785431486538	0.20487925764201928	0.20632519220310047	0.20214967921643676	0.19692103526775676	0.2081148248072309	0.21247926033724365	0.19752123570095054	0.20131003765369868	0.1964289149550082	0.20153040253459142	0.1940604934045189	0.19453663811533722	0.20212042082050713	0.20565171194638665	0.20001206484926864	0.19094436587582236	0.2056422190818899	0.2090846472457889
137	0.21874718050360298	0.21555891748563094	0.21604976976475268	0.21037817445138335	0.21220849242981785	0.2078395515606788	0.21611887148680015	0.21906742952648786	0.21266079821676387	0.20718387109373415	0.20963642725164205	0.20734048341571887	0.21956020965752662	0.22024719273715057	0.20908298965623903	0.2075572662875133	0.23806085832975818	0.23867397996040499	0.2306306275614569	0.2407232223828718	0.24485562993725454	0.23829545424991846	0.2362681853312913	0.24015888249728737	0.24639190315047851	0.21688965112468606	0.21367812918397563	0.22564115525528297	0.21459717112583593	0.21310638237759597	0.2088743051092865	0.21354567956093148	0.2133413097941905	0.2151076004873112	0.2038766461552156	0.21461160402928117	0.218449623720872	0.20513190109979704	0.20415128764912116	0.20768593731245846	0.21592429838275717	0.2022329317757998	0.20182254497177937	0.21538506634238505	0.2175400152739904	0.20847592272752652	0.2092329616089839	0.20998501606590128	0.21279587209982764
138	0.21330096146698704	0.21284217839334307	0.21198992904917524	0.19992257116640813	0.20681494738563427	0.2017707000798657	0.2074587182444986	0.21727515577808584	0.20933415233528982	0.20289268876272468	0.21155571318420235	0.20256761539873389	0.21454013998948349	0.2139274807502983	0.20667272665997982	0.20711620446845247	0.23602135769523389	0.2413751374564343	0.2273352679155522	0.2367871105298639	0.2338704313403551	0.24364077309636753	0.24016879403291877	0.23874138068995795	0.25660281599591095	0.2184392784422397	0.21343274611642915	0.22199491442912545	0.21754499444516892	0.2133144732131288	0.21864843840781878	0.2146459488306797	0.21594169214478387	0.21165846528128418	0.20982978265996666	0.21902194255334753	0.21839735777513125	0.20495015458591587	0.20739720858218874	0.21425770199074076	0.21766264892351372	0.20465635945315133	0.20826833420356766	0.21184853678076418	0.2144116693068545	0.20723050264819617	0.20470003061779146	0.2172233944340194	0.22276267416694312
139	0.21806519771233496	0.2132442156446583	0.2197619013235213	0.21044245143903917	0.20799764061354328	0.20645842720438418	0.20531975928912827	0.21100859252685114	0.19482755955276332	0.20275236929806487	0.20783084243503633	0.20397140494881771	0.2155933683132797	0.21924912363040452	0.20562893120998782	0.20833234940546885	0.23477784034481325	0.23768149524469961	0.22633963640387014	0.23352867285620235	0.2345490331096921	0.2387514302870436	0.238237059795446	0.23789105365078972	0.24672974266662825	0.21418844055881117	0.21229393169319227	0.22578697253146612	0.21269654840442756	0.21529429779479084	0.20704713125536006	0.2090567623593899	0.21290232482579952	0.20859145319833364	0.20701306918511284	0.21338471909080228	0.22464410854130415	0.2057698582709654	0.2085288160089924	0.2027758311468722	0.20808007227405706	0.2085377045368555	0.19918159553268577	0.2091218936695323	0.19945913421453532	0.20660197192444582	0.20081844508875124	0.2125781542904704	0.21500293294253572
140	0.20805753463006837	0.2106251646437173	0.21750509055499317	0.208046687911904	0.20098453921156273	0.20204522808775705	0.2041588234258795	0.20810175622183497	0.20283918025023856	0.20601152483377316	0.20209156930822034	0.20261644874373572	0.21753064609504663	0.2140496233497653	0.20646369129997885	0.20630742341596325	0.23091728620114868	0.23692457361959965	0.22381751567606473	0.2376075008690943	0.2449657938488278	0.2384152091680583	0.23678768977775333	0.23352917901185255	0.24203594278161095	0.20827195749952682	0.20880070399122777	0.2139416773266981	0.2093545738942636	0.2173959620248181	0.205432046415029	0.20711403459763544	0.2112662858426749	0.20674742996431997	0.2061276108249705	0.2120511450500278	0.22266982474114028	0.19761352628901974	0.2066447494333073	0.19829386565561824	0.20986992763960577	0.20863670988831867	0.20135030393957395	0.203678119908159	0.20075958618421877	0.20603047019768306	0.20354075419315368	0.20604623460748173	0.21617477600480903
141	0.210047825359952	0.21302190903201648	0.21446713087984032	0.20566657861385085	0.2045231130808448	0.1948395952143024	0.20038720436381802	0.21137566990886697	0.2017668738380837	0.19795502209587013	0.20287180426000875	0.19764998675289663	0.2142827789638222	0.21003422788256207	0.20370772063453965	0.20900635327757272	0.2356779805985993	0.2334816048111159	0.2264039814214787	0.2306626318379395	0.23758485587718148	0.2357761987303519	0.23316157543274696	0.24034765713169268	0.24269229495859804	0.21048080339092046	0.20679005568087833	0.2175255889761211	0.2050171123954591	0.20769545860409927	0.2034359705561739	0.20840256084163786	0.20996998356738106	0.20474548838732054	0.20235194644082471	0.21656981447051413	0.21097015171970843	0.20531460286634004	0.20239345016456603	0.20451169410935066	0.20734206292150326	0.20241454256225302	0.20029566172616128	0.2114174455038565	0.2097280371979283	0.20052908217601606	0.19963025118034136	0.2119439745577242	0.21251094194294476
142	0.20488895293889095	0.20796842972740578	0.2073315007243593	0.19538014403120563	0.201021027227339	0.19830160294006283	0.20342502858505135	0.20966697774875825	0.20232100949927964	0.2014224857440198	0.20352216487134	0.19611068900423248	0.20887692319722656	0.2090406078532156	0.2012794561719224	0.20370861189617434	0.2254954979545922	0.2326257500681236	0.22084430064298288	0.23019771293315017	0.2331879438486348	0.23234034544722823	0.23215414238622115	0.23267811661626747	0.2356258279074687	0.20755077698933905	0.2002323883187342	0.21626642789211412	0.20612914247279412	0.2064270476247749	0.20334658304211972	0.2007771603872224	0.20739697691082584	0.20029188086334734	0.19773068205488406	0.20949435292790705	0.21271721495849907	0.1992554832186737	0.1983378803441815	0.19907360775471733	0.2095293759849348	0.20614357870825362	0.20183899064752475	0.20483394183890002	0.20225919089026514	0.2059369141653168	0.197878294386998	0.20916129122195587	0.2114007782681898
143	0.21585816619007783	0.22298155864475122	0.22160942366639863	0.2064541202973405	0.21033044857573824	0.2087161750123675	0.21189358347114565	0.2145630975198983	0.20950183877784562	0.21305362600343283	0.21172901327499077	0.20405390228390272	0.21507193603209548	0.2173409390012787	0.2127463111065944	0.2114447110115714	0.23023812083102949	0.24088152163932466	0.22977191863908322	0.23448009988347193	0.23684022005036867	0.23921020374439883	0.23706282986689622	0.24086736194340602	0.24336941241244564	0.21755606694818813	0.21251263109232643	0.22220866230658	0.21368482468989147	0.21394321231111105	0.20877513482257648	0.21180669256609042	0.21274650380916477	0.20110255792897752	0.20577895150721115	0.2140663295319379	0.2259699314534208	0.20801952433422075	0.21281119481324742	0.20806528984130276	0.2204098058487732	0.21547413732975412	0.20980054846849713	0.21219654464570653	0.2087245044021385	0.20694619747561202	0.20592429742966378	0.21422504822065022	0.21492259979634998
144	0.2113774201720102	0.21255659755969614	0.20927648352802541	0.19885493806665175	0.2078321222095403	0.20145197275703605	0.20393490813012216	0.2121641533420807	0.2060101638213415	0.20118655458850848	0.2040592188696617	0.2033886791519198	0.21431758290660718	0.21219484385477588	0.20954073088485045	0.20540856896755574	0.23202044753888398	0.23918600846300164	0.22603971900948897	0.23383027977315315	0.23819507327130676	0.239158372565615	0.24024895960153275	0.23750972611065016	0.24663205967700913	0.214072289604671	0.20597343808737684	0.2141279812265341	0.20632128791417978	0.20764968531196204	0.2099182722440902	0.20765160374170785	0.21036296685793443	0.2090721553760554	0.2027867818951948	0.21272893156986772	0.2177758612305485	0.20286263623059014	0.20342089158434876	0.20673488868016854	0.21362314640679697	0.21079021083294125	0.20623253896796162	0.20823453186535154	0.20645899993093	0.20649844052179867	0.2013830457048056	0.21535482786054186	0.21114930989504385
145	0.21565928397193695	0.2170491563091402	0.21777047934960453	0.20260702811908765	0.2105023962517484	0.2118374147491144	0.21049575986330257	0.21679785625191766	0.2102535213392995	0.20718064343428744	0.2162920089763668	0.20615311977709505	0.21173326817685081	0.21885125979930356	0.21388101133295964	0.2112710753544383	0.2340769115262596	0.2424693033397487	0.23634859112888087	0.23404303812060348	0.23529893604822907	0.24346615668947585	0.24022693534752132	0.24089134761401726	0.24690909039441153	0.21423356617624684	0.21036376248857014	0.21975947993537395	0.21072071184191674	0.21375802363378946	0.2146195506238327	0.21460533940236404	0.2135307786747612	0.2099921497570168	0.20895557695523262	0.22029974142068676	0.21993075072747484	0.2110444301116993	0.2112622376425476	0.2084583113158886	0.22051321132090873	0.21206583412349117	0.2107825424091173	0.20755803467830022	0.20696497940404998	0.21031335116028269	0.20516148521954516	0.2176038202554817	0.2183240816263643
146	0.21367094169281817	0.21800013564482024	0.21785456782425003	0.20343735787878842	0.20952643612435617	0.20607573475076485	0.20760427010551855	0.21351756761342053	0.2058158945676962	0.2127723672741738	0.20923740640359498	0.2042127448973489	0.21441708964068726	0.21651380313820578	0.21149517428197714	0.20951300530248393	0.2293316579866304	0.23861884796987132	0.22426721317658058	0.23178922769183394	0.23285448850162546	0.2387407718998014	0.23898379039301465	0.24043470430715824	0.24680736867248565	0.2204551553174898	0.21804189798427487	0.22983216297100115	0.2194696286441753	0.21791142893304763	0.21409597071685735	0.21750445444033148	0.217584412495474	0.21459041771646492	0.2108618124939177	0.22027464139140912	0.22484055045839682	0.21216557309149714	0.21453122858002877	0.2136056474685907	0.21834071100986782	0.21213156063035157	0.2108843655377265	0.21512970458100414	0.21404563591109896	0.21153850628543078	0.20973647094401887	0.2149008401693068	0.21722632152133417
147	0.22893096812646818	0.2353557530400465	0.2305611628072097	0.22120690566773782	0.21793587346478352	0.2190700389650824	0.21985717942234018	0.2241909656092073	0.21499706994751247	0.21817981721086008	0.2228633936663336	0.21771753131665958	0.22067989645768699	0.22708468464926426	0.21716477987670413	0.21752248467071486	0.2395547576636039	0.24479545515918766	0.23761385152782746	0.23837675120249693	0.2427506937060223	0.24752998866965575	0.250346246765634	0.24686304574155873	0.24687781145755155	0.2231795471506508	0.22501672135790826	0.23433373068832355	0.22411745180607218	0.2258633089526059	0.21935864758673207	0.2231526546729078	0.22488604566007314	0.21173664777340595	0.21732257881728928	0.2250437032590955	0.23514947530265923	0.21748623588032565	0.22376270075167637	0.21563573905147704	0.22460544744071176	0.21858759295360086	0.2134230608209329	0.21987953727888998	0.21722602672143507	0.218564134090163	0.21693160477302031	0.21636959555755017	0.22336624947262462
148	0.23105091014248372	0.23703022318511532	0.23593664423715843	0.22274452748591042	0.2228331235110135	0.2225541129156487	0.22383745923157713	0.22457286297314893	0.2208531390734238	0.2167959739662653	0.2266807753088352	0.2218910643410545	0.22372392700488755	0.22887296433746782	0.22484645989967764	0.2198252162051656	0.24389467926740763	0.25085313959526606	0.24431929404648028	0.24115290636674563	0.2511684970945006	0.24986616941955261	0.24884064349190313	0.2527064392469135	0.25243245177352636	0.22815070781540703	0.22821501595723467	0.23279118106628005	0.22838639926742	0.2283867769343648	0.22422876059453298	0.22564063281785915	0.22696582202807752	0.2128713972362872	0.22309125565556456	0.22789419046548426	0.2331986053194285	0.21857181899316813	0.2229308557941901	0.21814098590335348	0.2255903341185541	0.21746762051201388	0.21585989200039785	0.22327753827652927	0.22269864373096557	0.2225628681981917	0.221643422338863	0.22222968815641422	0.2253376202044982
149	0.2280705771985044	0.23182778513339264	0.23011868858403764	0.22615783560348282	0.22452265267419275	0.2220974490124264	0.2191331275712457	0.22757310746570286	0.2241727983571402	0.22405790282187296	0.2268591633258134	0.22509138048362384	0.22780130961211734	0.2330950802023596	0.22389902235985176	0.2254969808208859	0.24380652589566387	0.24925297270041943	0.24489616198322553	0.24472192749181398	0.24742052264347508	0.2479055399797785	0.25203934407049555	0.25961225065820365	0.2512345077716303	0.22877709030620166	0.2274383901978226	0.23979601227458328	0.23097645942558037	0.23106274062834556	0.2274819417937541	0.22873191015158723	0.22508042909013193	0.2154581266246947	0.22501182189817856	0.23166819258412918	0.2309736218532409	0.22624799559085482	0.23347503578492865	0.22741049405226615	0.22602573021829883	0.2273004003707952	0.22176933458905326	0.22759337471437302	0.22678681926781522	0.2249316961637453	0.22404980028075525	0.22369683202774762	0.23590654415493895
150	0.22366908078144782	0.22476435550169457	0.2233307571516983	0.2166776400014845	0.21694853958977653	0.21537154408671638	0.209197191922464	0.22325269579653914	0.2218894408694925	0.2181699178355904	0.22175034485826595	0.21579846947859774	0.22890051764932212	0.22613272303787776	0.2195223323399685	0.2185019387606097	0.2423584741617013	0.245668412093173	0.2344498742031638	0.24258285113996783	0.2401353715629553	0.24488522451205177	0.24792919273132036	0.2519035088007436	0.2548152574390761	0.22517224871674557	0.22040179468444537	0.2301964167355199	0.22479208966313222	0.22611460488580934	0.2172611489963983	0.22348876206766088	0.22093969278193332	0.20965749612931012	0.21742707320651952	0.2312932777639703	0.22375675374214604	0.22484794084272466	0.22849211294979055	0.22510134034893653	0.22571379688176557	0.22537861126894648	0.22290996545941122	0.22474988002228558	0.21865052884266253	0.21571658572478125	0.21922867340394184	0.23055622496747702	0.2308317399522868
151	0.19674582309969352	0.19835768014340308	0.20126212797634077	0.19138539777598546	0.19244736941603893	0.18758841181159727	0.1928084986168069	0.19588561786610137	0.18921544673972915	0.18709556890604784	0.19303742256557374	0.18913318176404237	0.20260610351626152	0.19888516140212534	0.19824289040911014	0.19393771564572126	0.22592565446455148	0.22956807043573965	0.2205024058137836	0.22699026592009852	0.22767087962705362	0.23035079987538692	0.22743860361502438	0.23087439974333174	0.24361800820259485	0.19872545456863172	0.1948375481859241	0.20647176253386632	0.1960348019042787	0.198353276339511	0.20462866891332326	0.19838702900662397	0.19873846396639427	0.20301348608999084	0.19387645972146156	0.2003661841433491	0.20605673158794818	0.19391993356590853	0.19398530399581207	0.19444653466735135	0.19420904746560488	0.1978640423537876	0.19371826229943148	0.19820831090055366	0.20097790991705788	0.19878749029564588	0.18683868550188515	0.20154182677044533	0.20648698860944875
152	0.20602753446021982	0.20281768259209984	0.20566308331783212	0.19511120750406521	0.19589223604708939	0.1913322613198504	0.19267589416212863	0.19974918936952565	0.19258231016987115	0.19421913554457013	0.20013939032185535	0.19158562783956945	0.2076738753620332	0.19972922310786556	0.195978816045362	0.19375977249343754	0.22949913074519593	0.23162555539427304	0.22172593923208414	0.2292054254482403	0.23523038310374328	0.23029658478046042	0.2260601075279566	0.2315104401817824	0.24066840741422366	0.20062079195972865	0.19503123675321252	0.21252888393184038	0.20397531130520533	0.20161000603723161	0.2030061462874989	0.20044424306772543	0.19924857671157103	0.20467734734718535	0.19333750880559006	0.20345467812163984	0.21155157732382146	0.1973691283020048	0.19976805290105054	0.1962752170573944	0.20023045135078815	0.1990391056784607	0.19542044952424067	0.20816846677541967	0.20240622609712913	0.20147428085833716	0.18479708961706026	0.20430499725677634	0.20781980574742867
153	0.23229159142976147	0.2389633988700399	0.2420189983508974	0.2322909429736276	0.22629704528767133	0.23528832289712864	0.23598644403964059	0.24274878531777283	0.22943569965597124	0.22470623702456066	0.23219411015244115	0.2305931233517113	0.2328389420136601	0.24328538928243423	0.23463634424665367	0.23558634667027353	0.25154912587647765	0.26450590655637835	0.24501003437604932	0.24993184778376454	0.24526092151378023	0.2567850378100793	0.2572097426724525	0.2554416880901616	0.26205209903229526	0.23718003395905662	0.23540813566848995	0.24124765524870545	0.23293242486199206	0.2316179102339705	0.23480043628677522	0.24101482821394257	0.23913350768564084	0.2274022467351371	0.23119831995485066	0.24218769506047494	0.24361406229627228	0.2314313502583185	0.22713070646841266	0.229067302896494	0.23371158797769884	0.22942548682297725	0.23147478188247575	0.22956481079622557	0.22157972448337587	0.23477011494666744	0.23019380765151304	0.23751060052893372	0.24304012880234346
154	0.22010961170234483	0.21741790925737614	0.21802991611096945	0.21031403087538025	0.20987043558421334	0.20923576734757032	0.2053610495787453	0.2158933869456202	0.2129214649189657	0.20451341317174315	0.21198901543106682	0.20912503585496142	0.2280653037981364	0.2168051603330625	0.21141095242910818	0.2078304772758688	0.23603301550934	0.24102538363753337	0.22679594507361364	0.2400093249444045	0.23922837218698512	0.24033723415089345	0.23374432044387358	0.23718148963449684	0.25543505847006454	0.2167789503073614	0.21364528699446056	0.22308849199862843	0.21424747171154096	0.21808117958220521	0.21508222185386563	0.21590754016951985	0.21297636898249192	0.21740720228889648	0.20930912991769948	0.22248153516328478	0.22454535617914884	0.20686551763347363	0.21676832221508244	0.2161527157730324	0.21276698087400578	0.21909700801765822	0.214616543504958	0.21960553883828693	0.21517296531846233	0.21771784364145308	0.20873424087111409	0.22149877413465377	0.21766766436237192
155	0.21740795768261423	0.21195220824096866	0.21816079682905343	0.2133110683584959	0.20796906619288466	0.2088174756575833	0.21060792696558037	0.21593798227718575	0.20782774340527552	0.20222093664408405	0.2119201869552541	0.20325660432609588	0.21727520884528848	0.20974261000658403	0.2097223687468722	0.21100841071143966	0.23416895636485632	0.2455199503208021	0.22930727103441015	0.24130503013436147	0.23970958037597043	0.24084349759128523	0.2348995182569804	0.23526450307616326	0.2427555927403415	0.21342094335136688	0.21199256915826442	0.21969492925479983	0.20955387687777638	0.21326753582348373	0.20771584285464847	0.21729901578031982	0.20727411587922887	0.21766670111999645	0.21124795506338093	0.21954131435676413	0.2225515243625737	0.21187839879961343	0.21227335421553692	0.20947163120070322	0.20724779026447562	0.21813129250433907	0.20908176718411753	0.21400585137296557	0.21086917136242542	0.21889173155286756	0.21052478026011487	0.2220015513990334	0.2249230013090319
156	0.21613564975657532	0.2147970621068229	0.21216540881935736	0.20627407959556646	0.20478669282373665	0.2002334570110325	0.20505300067796178	0.213603573532579	0.19876176430288975	0.20571408556189824	0.20189524762306854	0.18979415082151796	0.20774899783498027	0.20769046285239662	0.20862399212510704	0.2166062585128461	0.22890529093828493	0.23723636640714224	0.2290739020138453	0.2303471923804714	0.23132057777397766	0.23730308040033343	0.24104065692509585	0.2407597944834028	0.24589466415627564	0.21075108216107866	0.2024917078367283	0.21378476472127275	0.20194079756333055	0.20812800909493842	0.20669986623437006	0.20692805332761413	0.20784091828193138	0.20512886858854362	0.20989682096025786	0.21498212851542817	0.22274261470018134	0.2074283052030856	0.20953981317771742	0.2077780482651918	0.20088314952577363	0.21185279389366352	0.2057758355870116	0.2032792123865693	0.21086460051446607	0.20951360136597055	0.2020265783245776	0.20807273356584544	0.21474430289011953
157	0.21379809217350282	0.20898655610275968	0.217959514465703	0.21080662565288777	0.2146471539117617	0.20885410098921237	0.21218589214886088	0.21621894625337384	0.20731884616051302	0.210358879389983	0.20994424302997083	0.19925694100353233	0.20561540189428387	0.2061150058064848	0.2090654606441869	0.21347716292057028	0.23265798412916686	0.24518708512604956	0.23082850063878713	0.23289431055011162	0.2351250869155009	0.2424302992436311	0.2416204178085924	0.24128614564980372	0.2478473188281643	0.2117825890010978	0.20741117318452074	0.22420045959455218	0.2105623789003676	0.21062204778393617	0.21187281792132273	0.20929902242899243	0.1984541197744528	0.21635152188798173	0.20627510497917548	0.2239159595751214	0.22275794697842052	0.20922492773082338	0.20924062331457005	0.21242968677049617	0.21101251133527546	0.21319700998556848	0.21274528426727818	0.21364101507069164	0.21032409375227165	0.21709669931188136	0.20539643633625684	0.21721023272397935	0.21452415765877608
158	0.21282186016257446	0.21266158993197073	0.21330122801804566	0.20696316833991063	0.20541892218473262	0.20168032711504252	0.21023465445827963	0.21333938226313784	0.21068880259238565	0.2079645752225735	0.20931466186743483	0.2002884520196811	0.2123927808371739	0.21004834489751031	0.2079328700337548	0.20939377516455926	0.23464603334920925	0.23930976522726702	0.22842512411751406	0.23168750555468	0.2356612351147033	0.23867950064556342	0.2362545158436075	0.24217614827816364	0.24443006776292864	0.21109309672568	0.21084258699233768	0.22238479442839815	0.20645113704626983	0.20563253834797723	0.20486642759541823	0.20948683587521585	0.20660833212636376	0.20611777634531064	0.20415637415638252	0.21454574082034822	0.2218011233385516	0.20863429479369966	0.20846233633934946	0.20649941301928734	0.21654324683729398	0.20798665015499104	0.2074037181970564	0.2184523574727202	0.2165032947800457	0.2108374175433081	0.19912367946126694	0.21191861444424748	0.21122456613091703
159	0.21094607371177593	0.2089140478821085	0.2134632964474999	0.20751436650060315	0.21364340915986826	0.2084712882563441	0.20430430080779916	0.2195558722863899	0.2107679709956157	0.21053314324693964	0.21155105085749126	0.2064656466607695	0.2174606674587663	0.21519911563797994	0.209742107062342	0.2194583732070852	0.2386396058147065	0.24475172814659452	0.22796692909148378	0.23654495582187912	0.2378281530432597	0.24395461384943093	0.2412880303152635	0.2478674497873184	0.255736502517421	0.21524666899130093	0.21499633848808034	0.22456890221220197	0.20905091284968463	0.21396205890798692	0.21975451248788047	0.2177430386380365	0.21091460836094705	0.21989854127250286	0.2085316649728905	0.22367850372108664	0.2218649726989769	0.20767927926202742	0.2085605579976554	0.21352883316267668	0.215280604527077	0.21612513604121164	0.2163415992675983	0.21871013039500417	0.2141353100374446	0.2233034954052966	0.20312182601909728	0.21790293647752948	0.22161070185225382
160	0.2093918781579342	0.20716042623514588	0.20771268761736686	0.19355747661798145	0.19527667604989957	0.19185187048933916	0.1980948252834469	0.20530904441335213	0.19837820580568977	0.20080438958116797	0.20262893881668662	0.19161720564331297	0.2068893661217971	0.20162623432373566	0.2027209229845871	0.2064572412061846	0.22875829442698636	0.23481852416191026	0.22183500246565513	0.2277929790601498	0.23242878627378685	0.2312446834040153	0.23183288652535927	0.23151208602686169	0.2397858903138289	0.20596402585487397	0.20313596344814394	0.212494008670461	0.19646905749474594	0.1987780027791974	0.2027234032549068	0.2006373298209988	0.20216896390872244	0.20004166670610135	0.19595653223485693	0.20946369230851736	0.21543734520273763	0.2013811835091757	0.19902835971332586	0.20322753084301168	0.2043216107353152	0.20475778822604312	0.20395503856739075	0.20979722521620084	0.21115063506191842	0.20809128064762708	0.1944801707157112	0.20647349622858333	0.20822841959136767
161	0.22323287133749414	0.21677599034264242	0.21859695940843327	0.20938110100321247	0.2126723076130172	0.20933454101891033	0.2116640320081507	0.22162390000098078	0.21549025759386387	0.20976073564581213	0.21450313962851966	0.21323535671573812	0.21987490069002316	0.21860607054815237	0.21233367867186745	0.21715826024581547	0.23514945084623395	0.2463505946265435	0.23016862022546705	0.24444380743427693	0.24221010318314024	0.24141332580365493	0.23846272577149322	0.24396723555272964	0.25112710030443824	0.21499777804262626	0.21431350713028438	0.2255768260299882	0.21753278320295982	0.2119673338984546	0.21614635453555522	0.22172313816742628	0.21363432416085532	0.22062790144487524	0.210275510332485	0.2224354583110077	0.22940835113621205	0.2144019776617173	0.21304500225859554	0.21449151624057786	0.21697553142781859	0.2117338344509175	0.2149838542759233	0.22435620055880187	0.2155407318371472	0.22531869604389218	0.21174215183727588	0.22124634782244923	0.22083980013379303
162	0.21677686986100297	0.21234011385331036	0.21729718663186764	0.20749889698521512	0.2112295166561146	0.20194541031650973	0.20740141899482115	0.2117909383309486	0.20772351612286008	0.20849724640994924	0.21239546836299278	0.20604859098661885	0.2141721199565071	0.21385896535357057	0.2111229146292063	0.21243484393473736	0.2373379302305941	0.2424373364177324	0.22884886043007366	0.23594097211803702	0.2376304151264568	0.23954603190409202	0.2423085318598338	0.24062870586732257	0.2525518130132784	0.21069615101230157	0.2115024773804011	0.22411975666283682	0.2084189370276733	0.21092659434593589	0.20468104656847452	0.2101161474924271	0.20414772959901947	0.20852761490037816	0.20439162270604708	0.21564008629962642	0.22604409788232488	0.2057079247935981	0.21105669941799493	0.208491647590024	0.21356339999687635	0.21719450063186835	0.20912488515747907	0.21684873583145012	0.21354936622482404	0.21493141449199465	0.2037608897248588	0.21307832807659402	0.21932058567758103
163	0.21047194254796842	0.20777370299103956	0.21471995618818893	0.20690000650483195	0.2136917951610143	0.20348144866922446	0.2071905118494276	0.2150761177487934	0.21203163913769207	0.20598090925836404	0.21245962220410333	0.20346417552246085	0.21131208748108382	0.21500520011683744	0.20740051564829834	0.20912329932412535	0.23464942781735024	0.2396592309652239	0.22960979544045443	0.2349663446870954	0.24065806839552553	0.23967356093263747	0.23405287381412512	0.23872343367563892	0.24919038594619716	0.21382380314751503	0.20892438241975564	0.222544622638161	0.21016021344242708	0.2138296461648644	0.21239559636332664	0.21247853013388854	0.21071750107783604	0.20792964254375557	0.2092086396755464	0.21875774451145272	0.2203311269645174	0.2063081227433664	0.2076278260108734	0.21369585822190293	0.21906305663041678	0.2141100651490734	0.21157478429830415	0.21573281361226818	0.20507990583258562	0.2150666053714253	0.20387522509412875	0.21550465166991012	0.2192000399302347
164	0.21251175516647572	0.2104562840872981	0.21289127002639058	0.20344545108999104	0.20630470715293034	0.2040948487159094	0.20727009555856699	0.21244899152170194	0.20979769838340945	0.20537499070062168	0.2091658977987221	0.20072114076912656	0.21424605582643472	0.21444525736935463	0.20785597636010533	0.21122523534616883	0.23578313508267185	0.23894084703893176	0.227512742529275	0.23339411620006636	0.23949807423606448	0.24020533921582055	0.23921791951069132	0.23618342913215126	0.24909248060776296	0.21648220407726554	0.2081499142773404	0.22460538244384418	0.20738158864206932	0.20988800194344157	0.2053287498993479	0.20542132481831865	0.2096916361679772	0.20487392995783416	0.202705864219383	0.20996609982414643	0.2253229407329653	0.2023434773648914	0.20762948090402028	0.2057756141311475	0.21177678088144528	0.20645482512666186	0.20412525079690616	0.21236351371768994	0.20518132494969415	0.207919283498645	0.19719493102812155	0.21101804279946512	0.21155746651202217
165	0.22582893723321398	0.22201869820556136	0.21877622183808107	0.2085230533770873	0.2133503760682158	0.2099696176615441	0.21598301233793835	0.2234301144457067	0.21470431716703714	0.21340410404429636	0.21668280429148962	0.2086038079173011	0.22098671793608196	0.21606544842625472	0.2144451546582462	0.21417232986976523	0.2415574526099205	0.24471682373962086	0.23310118407559274	0.24402181492331917	0.24270907444742418	0.2444395538326479	0.23809167048364677	0.2405137862979285	0.25084577840381284	0.22186760606588787	0.21658014681635507	0.22762788001706785	0.21274044779490306	0.2148645773206921	0.21354579633526144	0.21731691174395892	0.21894012190654283	0.20809237613041578	0.2088524805533505	0.216385057737635	0.22934864384580425	0.214673881843915	0.21114359848043496	0.21456362539703372	0.2177265770640445	0.20879403551276357	0.2122950685731293	0.22204339048974794	0.21773907654452243	0.2192629365651697	0.20209173700943597	0.22068158719004857	0.22117027085508364
166	0.23016665604781195	0.22658421627704997	0.2261540964370299	0.22084251074099032	0.21801033424989294	0.2140593764577057	0.21787118918338863	0.22479297006576868	0.22008764365129901	0.2178162182897849	0.22073222502985887	0.22093155665530886	0.23049533869153435	0.22554297134628604	0.21847473613313784	0.2199884299951235	0.24324724330017894	0.25040865388888256	0.24169686253517594	0.24831125178005797	0.2476028752850613	0.2542467719525977	0.24749720784232054	0.24864619030506144	0.2547368795607424	0.226425514412837	0.22856740508186127	0.2372798220878271	0.2248468668603837	0.22859492270161785	0.22427490793712615	0.22563528911659175	0.22521885767559022	0.22179696585015996	0.22222395185776012	0.22713394248998262	0.2342762263495287	0.2224942487962982	0.22564310407580543	0.22879057180926324	0.22695070001501982	0.22728106398485345	0.22294128314627962	0.23057291073150016	0.2244658209490178	0.22458586272984904	0.22069421143329088	0.23192404516837767	0.2330885857167547
167	0.21048825125858686	0.20497711879984384	0.21111342271657618	0.20115322104664565	0.20127873991453313	0.2003724721564705	0.20189234733977973	0.20989382072179258	0.2051917664273825	0.20283186784158455	0.20229859679708026	0.1997063667320908	0.21025298072240753	0.20938807452766753	0.20563817971491258	0.20826171138005448	0.22952339475087286	0.23843449389525728	0.22142992397456235	0.2364025972473492	0.23285166607432994	0.2337910641850022	0.23085161375767924	0.23092446778675693	0.24377958074135167	0.20532517772619502	0.20733768589432566	0.21563353600071325	0.20409380385410683	0.20380047053534167	0.20536150697520109	0.20548154712265726	0.20498860782776676	0.20426980364524933	0.20151916551840032	0.2122326357644076	0.2180231448967635	0.2043317756526948	0.2027591605495302	0.20276960161492938	0.20867480492246254	0.20863035834630242	0.20256198725855915	0.2057050234481922	0.1999593468821282	0.20547353420183723	0.19987177096252445	0.21688242102383254	0.21558009273949494
168	0.21869405164239647	0.22268467667928005	0.22025472641142632	0.20906302922595663	0.21637252881599225	0.21773853245087532	0.2202769232863953	0.22616131486836535	0.22013009325946292	0.21684200136444268	0.21951207892924954	0.21121370260129443	0.2227739019274456	0.2208990121306698	0.21961570606953296	0.22641823541328993	0.24111912431896407	0.25175619584804126	0.23911315017943413	0.2446963689290958	0.24358283965712596	0.24751476410493295	0.24058199802016914	0.24501355810762132	0.2554748154361577	0.22539073063612028	0.21429944507732238	0.2262593571140547	0.21390249411739307	0.21386807849412096	0.22284041518151984	0.21845552974580068	0.2219205451838768	0.2132426268579478	0.2135078043395637	0.2205715598457609	0.23011095859502248	0.219028574683925	0.2176086470791107	0.21840281213516632	0.22255225784814425	0.2211790913339005	0.22030078479487172	0.21997274114846505	0.21408145213918373	0.22298616798727425	0.2101054951809204	0.22800306532492393	0.22816745200014982
169	0.20927809993162863	0.21584158105172185	0.21566757702794392	0.20902442655623363	0.21373388796500653	0.21753079645582313	0.2135594424834934	0.22009917937103518	0.21539692767659846	0.21590454357492206	0.22068257561116109	0.2139895226981638	0.2260735506616886	0.22268941898430178	0.21705887893651854	0.2220025922741895	0.24127813971976225	0.24703893986822725	0.23530503204890266	0.23827238008752014	0.23897974118627416	0.24511374627356125	0.24241441880176898	0.24476992823084576	0.25269119065613393	0.21510808827503297	0.2150692769886658	0.22543647753912138	0.2107225467699252	0.2165537957673976	0.2134295732187481	0.21908131023538982	0.21850313795004536	0.21572221934449992	0.20706828482840087	0.22146850617044903	0.22681149552610458	0.21399564155014988	0.21060730256525634	0.2110411353430024	0.21617588417567202	0.21271034378540427	0.21803738274989998	0.2192976208011973	0.21461997746065134	0.21949176350291305	0.20320088670089337	0.22203026952285776	0.22533406097192765
170	0.21933123341525812	0.22538425107822085	0.2222194942203388	0.20943174954886756	0.2208962053795131	0.21756714703238578	0.21538192080066496	0.22501492978540213	0.21953282118132722	0.2153394896201512	0.22119072295714723	0.21881251485428022	0.23243189960833607	0.22865576811150043	0.22754716591561389	0.22577690790484836	0.24413133515230567	0.2526975388765721	0.23777997359875458	0.25131111657982685	0.250774869757727	0.25461306085890784	0.24970095487053487	0.2537837784487144	0.2605186806601117	0.2249004932981942	0.22061155385855555	0.23362160564584994	0.2250396548825341	0.22434148352344427	0.22717207125284236	0.22274733770688365	0.2256072179150073	0.22236456680724126	0.2162082219119888	0.2299031388998499	0.23290185358413737	0.2205885629089483	0.2195621979395055	0.21846908794994616	0.2293250868492892	0.22064071967547802	0.21991082059362588	0.2227980269798463	0.21530536940528971	0.22100851781295242	0.21553860451911205	0.23050428029741435	0.2305081053254414
171	0.21035216905723664	0.20292370287765343	0.2145932728443098	0.2042477748829841	0.20924117241219042	0.20419934631854658	0.20514265027635561	0.21033986320961293	0.2058845428634085	0.20028916438492797	0.20504372151799313	0.20060051656345262	0.21334056534932647	0.21058006030107598	0.2014309661683219	0.20910916324561057	0.2312706811507214	0.238068288853508	0.22623179471503352	0.22856510182992737	0.23476193923060285	0.23730248052533193	0.23373323008493418	0.23215247410959064	0.24538768477788042	0.21305569424646115	0.20425471953376467	0.2207078116315497	0.2054901079062028	0.20871761230144342	0.2112665081274685	0.21051095225555513	0.20646166879499375	0.21102146396671617	0.20422381884587798	0.2143608250988404	0.21487595480623195	0.2013043740181386	0.20771850661887564	0.20771070636743058	0.21288511701286128	0.20881835254451725	0.20597984354282275	0.20429353663203528	0.20082125911427098	0.20792942444818904	0.19975533348486463	0.21160974640266844	0.21738988179577026
172	0.21977417867712404	0.21348238719753423	0.214043357988323	0.20442252120820015	0.21262114402868898	0.20200595222548964	0.2149772922906923	0.2179017287394496	0.21355699324016172	0.20380337962002315	0.2114483394073196	0.20706025995090996	0.21768394576335193	0.2100500543480243	0.20670885448734738	0.2089275644125546	0.2338052276332485	0.24428330912611554	0.23323892543359157	0.23726104535552703	0.24146980615575342	0.24318682984976697	0.2357059413988759	0.23579840442744698	0.24885026028857055	0.21211874332754518	0.21101278515282634	0.2204890407151888	0.2088728566296882	0.21038470423995284	0.20884068870443676	0.21315216032618511	0.2130934474647863	0.21580909218707142	0.20326071319519237	0.2146464821484045	0.2204365855080667	0.2066142924145868	0.20738504561279567	0.21314364909555025	0.2157571598414653	0.20869043375025334	0.2107165316836362	0.21347821629308564	0.2088169850068221	0.21211403987754684	0.20824652749415765	0.21892837348326347	0.21649631858030413
173	0.21073372483008532	0.20758159829756365	0.20857387640927136	0.2044739705924778	0.20708416886699496	0.19745990115803813	0.19873551887464969	0.20728538237929647	0.20823465284783438	0.2033800169334542	0.20502019480400055	0.20531773702957587	0.213671304333456	0.21118269102963183	0.20221052322164856	0.20599707777443893	0.2350893854339596	0.23702234376282796	0.2278658851334882	0.23412013213314065	0.23702838054002545	0.23422948203314198	0.23749808917165766	0.23644458424278017	0.2471578776598873	0.21067737819823462	0.20525882517848706	0.2188499597089045	0.1984284227847843	0.20708211629811862	0.20859763619015295	0.2073779291287844	0.2025451617067294	0.2084050087100926	0.1977517561565669	0.20905585175822616	0.214265274419011	0.20231857476853282	0.21007056533044602	0.20613590897932108	0.20858514437835193	0.21053088574840753	0.20429109743138144	0.20843594569418386	0.20461956466900155	0.2059128773762086	0.1973073830320167	0.214695316145693	0.21845825965736992
174	0.2221056961503561	0.21756358686412738	0.21800617655927318	0.20786585460115226	0.21060147580610258	0.2067972922665956	0.21000420072205322	0.21451546328522927	0.21869385377609665	0.20975618276226374	0.21103478990935268	0.20905269416293532	0.2235257690528286	0.21972273959692695	0.20621145486739312	0.21698472279183556	0.23908584121769866	0.242889502967174	0.23024085845609507	0.24030592441600301	0.24376519726239257	0.23749973469416094	0.23578341806384853	0.24015879441655563	0.24560329191043573	0.21347944909913216	0.21075964325927415	0.21974884779066295	0.20640439390319432	0.2074324018968103	0.20465194950031923	0.21096199374013544	0.2128204071325793	0.20575365144415922	0.20440523431241617	0.21284063770226816	0.22173877857910684	0.20308479559698892	0.20541823277308455	0.20514213488157634	0.2184501571346523	0.20899723758743527	0.2103377355610033	0.2102488802059845	0.20888724962979704	0.2108588272240958	0.20182308110879113	0.2193452401429494	0.21884570220033658
175	0.22372894274034374	0.2249672195922502	0.22040556681869103	0.21102273995154788	0.21649882961865488	0.21521294574861374	0.21457754538412369	0.22463492011488387	0.22658761120765636	0.21647855965570253	0.2228841275225808	0.21511440934923823	0.22986790744813967	0.22274835544870672	0.21906431312705144	0.2191852685852356	0.23944200251604594	0.24396734687655472	0.23398192712065777	0.2457769929538165	0.24239900176372872	0.2473733343544939	0.24287788282216055	0.24436423119919168	0.25291827852344045	0.2206117421465456	0.21723921757733106	0.2309839308217712	0.22085403039748397	0.2219677186261276	0.21602743144983133	0.22078230404567598	0.21787551281137219	0.21360131687725545	0.21250012398303691	0.2265969230542375	0.22654810225527253	0.21471003688542822	0.22458236299244844	0.21880785740244305	0.22272831078977623	0.21513954032515795	0.22053788995032306	0.2235357720590883	0.2174100086922438	0.21598254900647804	0.21248582218237236	0.22894326331342793	0.22448643242958338
176	0.2241705148503291	0.2261516723717258	0.2267372367411539	0.21292220784038932	0.224349274753505	0.21624461447805382	0.22218646256402833	0.22996555869750088	0.22646283747220874	0.21893713257956857	0.22272658864648873	0.2223509859625771	0.2318924298016487	0.2304864868651767	0.22564266712199949	0.22919983018057688	0.24381122935136343	0.25286717907080736	0.24031201652000925	0.24839084713228202	0.2453533437121546	0.2558058544241307	0.2496249892050681	0.24881691655825458	0.25884438126755915	0.22903020050850498	0.2208016562301054	0.23230866984896317	0.22164519312568565	0.21925770771567116	0.2254760820439308	0.22548586574975635	0.22614488989636486	0.2227426887738013	0.22008294175681964	0.23028441850790637	0.23512420432902667	0.22070155513541684	0.2192971903390536	0.22767236172729147	0.23044072185384543	0.21913174223106216	0.22524365286469397	0.22546857836832898	0.22348296215451333	0.227341447959522	0.2202047066544929	0.2352781829519801	0.23289435862448485
177	0.2044791372543916	0.20616643307685473	0.20277084651936092	0.19882964965735234	0.20325792611857635	0.19974724878670755	0.20290647901772887	0.21046667254595616	0.21696743747250136	0.20961032997348306	0.20479373770867965	0.20720474492307434	0.21659012574111466	0.21109051694657496	0.20344597870702996	0.20820538431489133	0.230795726725771	0.23464424287841248	0.22950672470323058	0.23309665549361	0.2344590588999151	0.2361455126543924	0.23396804701282473	0.2373871718793562	0.24006833486481713	0.20775501299133103	0.21232419014302062	0.21761861560513826	0.20119279695596587	0.21160577875404696	0.20403348645271516	0.20929769207220045	0.20612600952572946	0.2031590554871263	0.20103961874516882	0.20960926514469524	0.21496727700919538	0.2098232210900902	0.20953352720548438	0.20870836781857247	0.21382531882552036	0.21149637572779417	0.20617024430826672	0.2094515696296068	0.20641094937989873	0.20502477750258277	0.20356577952774021	0.21990327602915574	0.21786033070510624
178	0.21697780441637826	0.22084537800986645	0.2182767457863327	0.21194982556700534	0.21181358277771117	0.20689448940836044	0.21001662015319167	0.21577792729903358	0.21124830547835885	0.21155545427953318	0.21259807862725658	0.21661583548228175	0.2255915841131294	0.22636515694296797	0.21389085705957486	0.21995412267689135	0.2409388561878077	0.24678368224763095	0.23732328274947503	0.243419380423693	0.24035181461918445	0.2449375577619749	0.24601590753090496	0.24445127040563464	0.2591295036531124	0.21762975477926025	0.21636417529098995	0.2242798321777784	0.21180919870295462	0.21482853414444186	0.2184140147386537	0.2151194724012292	0.21895104805002324	0.21152010364888874	0.21188096619246552	0.21971429829118175	0.23003909430615077	0.21476295958837907	0.21541856568856224	0.21224919158163977	0.21542487512284877	0.2167896549127478	0.21435027944727564	0.2183250128230894	0.21173504759213074	0.21281454988633397	0.20940709808405447	0.22367961506986078	0.22670649777621465
179	0.22314205400387624	0.21793974591585027	0.2214854107918268	0.2081114900799061	0.2118155000050757	0.2090981820845247	0.2129647498430587	0.22107941221670913	0.21753193139819818	0.21464210659119018	0.21448792160338165	0.2157417058496517	0.23003743941941135	0.22632337588492024	0.2217270208452929	0.2239867082639588	0.24491159689509126	0.24811746094946546	0.23800900452317522	0.2443176346573352	0.2499114372029957	0.24945256740966024	0.24621541181397485	0.24630476096735315	0.258687943892236	0.21798522809098597	0.21085729032361322	0.22872524098819402	0.21817615918895486	0.21656757206951371	0.22165089170667931	0.2198804633127884	0.2196743464766172	0.2238077502723209	0.21328505140722373	0.22405846646251215	0.2271972413796146	0.2193557766227914	0.21367653530325548	0.2202339891228519	0.2218220816333116	0.21319729254196876	0.22142122574189993	0.22103634840683548	0.21548161480085148	0.22412286517747732	0.20371130172485377	0.2269710709562811	0.22792240514734402
180	0.20868782969664687	0.21184208361436427	0.21008496567840518	0.20130180163531927	0.20602226174451274	0.19840589595995034	0.2024343431326385	0.20945636717905247	0.20424336294005768	0.20265661622154735	0.20461060324899108	0.20301373117835203	0.21627903751359723	0.21120669149824506	0.20401750441532854	0.20383465860177347	0.22699242392728275	0.23675829764704384	0.22427640242506938	0.23050365617432259	0.23470557863406977	0.23743303852666767	0.2342377481593603	0.23024805657086309	0.2413657030321233	0.20822555812642118	0.20237241147573706	0.21403836237090365	0.2070886898267615	0.20994357028972627	0.2088509448235163	0.20191798701688865	0.20801384152969563	0.20075989782008707	0.1997474563178313	0.2093862313180765	0.22195258838757376	0.19705356711196126	0.20054945158266124	0.1999754609361526	0.20923267257612074	0.20387685508552186	0.203035802932475	0.20734725734978293	0.19874303566743648	0.2065901401560859	0.19771293203718535	0.21170971346369447	0.2118256293358011
181	0.21464139961328707	0.2141971319596933	0.2170293843606289	0.20618586301872002	0.2150520886998639	0.20934688163833157	0.21150595355860358	0.2222076454337415	0.22089603903435093	0.2148183139943191	0.2168039809275724	0.21162535139176858	0.22340056347827655	0.21932957255182658	0.21315966949374712	0.22083331606532028	0.23922729807474505	0.2466727920597326	0.2354639594871892	0.23975134687951805	0.2389768265462674	0.2438777153852596	0.24007408090098448	0.24290564329036707	0.25438872051069084	0.21803267589061992	0.21806389483397212	0.22700153472902754	0.2119265411524392	0.21648265750322773	0.21767544795385413	0.21840205294702	0.2160142404575871	0.20887479192509512	0.21211861560222436	0.2208273737008711	0.22003556190176457	0.2179071123123103	0.2167285903846953	0.22226771632710834	0.2217782286586346	0.22351946968181516	0.22111824287674764	0.22068985861592472	0.21379823598175768	0.21643351603734187	0.20890655980464443	0.22971964486876487	0.22699269306554415
182	0.20987797480972392	0.2057343351695046	0.20874852474419914	0.20876486405983427	0.210547970233379	0.20450836845798306	0.2086588137179336	0.21644697260510012	0.21497794919590216	0.21179882451068827	0.2074389013949653	0.2084590945552028	0.2207772664616041	0.21616108873182827	0.20899608852271176	0.21617657326913975	0.23395430560187355	0.241309846685576	0.227891904930127	0.2366530760341794	0.23797484148658007	0.24177517380102678	0.23663654472804255	0.24009831183401942	0.2465881934871722	0.21377051541574565	0.2107736456670158	0.22279636472483574	0.2077622093302519	0.21179633612155127	0.20835693305942832	0.2128799308892044	0.2080575359850223	0.2103799590333874	0.20694343026649942	0.21703103444890165	0.22092046689874711	0.21231945804856708	0.21226502714840847	0.21118131449844296	0.21587567858698156	0.21356121042867604	0.211326856356203	0.2155572503087195	0.20878685550966355	0.213202407195612	0.20526676964560672	0.22232911622214327	0.21994753958730054
183	0.21987876329851871	0.2146776412100016	0.21104607809400133	0.2029416526426649	0.20729107321893744	0.20231685682437953	0.2085942065855583	0.21319953053971855	0.21076367866992174	0.20256521267829503	0.21254537856545452	0.20293329501237556	0.21849634273916793	0.2127218387829898	0.2058837798982423	0.20921098540784097	0.23769584425119752	0.23779093476391547	0.23128582181442872	0.23568463430817846	0.23925944521140086	0.23942263165395342	0.23527744692274757	0.24052792458812852	0.2504526626842894	0.2139017603215369	0.2117018527017692	0.2214536300245344	0.20617300393129717	0.20844621118998796	0.20439821857973414	0.20903872236898088	0.21428168703794553	0.20773442615889184	0.19910051789733302	0.21093393170745406	0.2189684488744386	0.20408920917344933	0.20267427605529864	0.20514907281913616	0.21227400115407088	0.2010462680324906	0.2020037158978113	0.21245213817998446	0.21166236949019337	0.20768791408960843	0.19959729355187464	0.21458779053503546	0.20937185926077928
184	0.21622747446649276	0.21647216231208194	0.21765802826951972	0.20701903007472391	0.2060354873095906	0.20632879409045043	0.20246574336309472	0.20967257390674102	0.20605211977706442	0.20534286263080423	0.2106220275812642	0.2022413825479563	0.20889472352854468	0.21542522106455755	0.20544556795341354	0.2101313028095712	0.23668276892362117	0.23929360670619942	0.22867895883107114	0.22766514723016607	0.23488351669374782	0.2418732081759851	0.24086109491669178	0.2423550869282468	0.25188580276780403	0.21144341435059283	0.20913422341834717	0.22516276798259216	0.212017527137145	0.2165313664280709	0.2097897036496311	0.21122649309626873	0.20981303202242096	0.2127555863223982	0.2080433887237612	0.2185593753870739	0.2225942760272876	0.20042362267719283	0.2090741244483344	0.20402709491129387	0.21441825903189599	0.2075531285039823	0.199793539846048	0.2103941553276899	0.204471082945441	0.20454327545483056	0.203928451542601	0.2038602546660697	0.21365296598676267
185	0.21549910279560955	0.21477622551241038	0.2119235904537481	0.21030583833068675	0.2113383944866501	0.20992885617505788	0.21320537774535744	0.2183003396890126	0.2100567272171722	0.20863712074695603	0.2159010136661062	0.20893880365028988	0.2192092371690477	0.2193357950953317	0.2120609969035752	0.2165903065134007	0.2344890499256665	0.24035181895678037	0.22885082516143734	0.23358345504654052	0.2325563002537905	0.24163741770184793	0.23836617775084362	0.23625102178448704	0.2520802125674501	0.21615846777627967	0.21418355562755823	0.2260379171448471	0.21313251230607783	0.21334984184276976	0.21255583304742498	0.21316370646501573	0.21656028804224248	0.21915709967751443	0.20623402307166264	0.21634457354274267	0.2232875370767324	0.20528596342586677	0.20754780284156743	0.20938435069613476	0.21324160999779004	0.20341772299636954	0.21049727812324082	0.21211281824033543	0.20951633544651738	0.2150325612326879	0.20281213317769253	0.21670329911363956	0.21978996546317572
186	0.2149436159988699	0.21307644703639786	0.2119251254309547	0.20011093726727255	0.2023814490097851	0.19889560021541533	0.20120736716536497	0.20927746134344558	0.20176401881261305	0.2006205104073299	0.20398445630930473	0.19949399044993996	0.2109036216630928	0.2085681212919977	0.2068928534397857	0.2033417590577766	0.22881546590703197	0.23751022367157024	0.2259619190951756	0.2322452372621734	0.23508371905569347	0.23651537976541098	0.23232281331602783	0.235491578874515	0.2443334760923533	0.20796517131339853	0.203941205007095	0.21361005454866455	0.20671923135405904	0.20326742349046908	0.19947185570892056	0.2074365355774224	0.20468234007252364	0.2056306754353447	0.19696684251292115	0.21120331033325615	0.21781913850913812	0.19889167484556106	0.20122671135767478	0.20234964456288043	0.20547158881923056	0.19853876848748475	0.20207735536220026	0.20573779762990782	0.20980197837713513	0.2052663149332832	0.1929717782063698	0.20538054095679129	0.20632310610277185
187	0.21897674210152138	0.21818243508160337	0.21743781247713015	0.21037188883623278	0.2154240004812109	0.21175669517598703	0.215998784512103	0.22451434413075091	0.21184506597903613	0.21172164079747097	0.21538682155571162	0.2092403884878667	0.21785940273792817	0.22486259804481576	0.21680073887524337	0.22074483125419878	0.23828931950346785	0.24349607151595656	0.23146633920927545	0.23622846945272488	0.23242679889540813	0.23976092358501525	0.24255516436037525	0.2411726912458313	0.25603184033275916	0.2221644169017382	0.21653949339777778	0.22640810433668285	0.2133598943731565	0.21553243535987143	0.21705659283650078	0.2169861767978502	0.21876427769515322	0.20676458772393938	0.20869193000174674	0.2211276129944764	0.22282699067736747	0.21014185019446366	0.21185834656540609	0.2100813113851826	0.21829432826874662	0.2047223303303781	0.20856197757030404	0.2106802556919864	0.2091553894393613	0.21115093901041196	0.20425553481402142	0.217345984835156	0.22724622969092917
188	0.2234017711887085	0.21909571634248146	0.2200590604496461	0.2062189415246109	0.21240911425554687	0.2060360357699265	0.21845262676924035	0.22076754037575866	0.21479753011816644	0.21382054333745748	0.2145785529732698	0.21070989074469504	0.22611704454677511	0.2225889036064299	0.21206189150755472	0.22221345573406306	0.24172041636375163	0.24710120617005138	0.23133556295488278	0.2371733819281942	0.2400065029695301	0.24608037039023575	0.24389358200629505	0.2427981964286203	0.25573158185152006	0.212634220220418	0.2045959527417347	0.2262064630548731	0.2129671093047007	0.21120570583247508	0.21317584198777584	0.21092541833516293	0.21523740328806076	0.20879610001009907	0.20717240984744514	0.21457885557309406	0.23100191019512287	0.20548080368703955	0.2093885626190516	0.20564784775289022	0.22031634417167908	0.20631198107131338	0.2114736983253553	0.21042872350488087	0.21338662453491908	0.2111643269538333	0.1995656883499189	0.21024528755544644	0.2196022306810183
189	0.2195959365435999	0.21742680956878233	0.22066088452037824	0.21217618508438563	0.21123234662851173	0.20190541100122533	0.2100624074233907	0.21645898948593303	0.20555425972178043	0.21319226807252176	0.21469323602536916	0.20594255384223056	0.2210671340269594	0.21751784866714388	0.20402572460601595	0.21793133647122737	0.24205586737445503	0.2467476151807044	0.23707833368297943	0.24180224359331107	0.24092720972188558	0.2445739021893054	0.24253095165344296	0.2444550629806939	0.25412874630894716	0.21580201927635034	0.21714431391510133	0.22953276245289994	0.21501877404941858	0.21274613196130598	0.21294139904508094	0.21301187915154912	0.21908382853715253	0.21193220999515971	0.20985560574231596	0.2203234816529077	0.2242035257455445	0.20788343645081028	0.2133012396951814	0.21175994636494497	0.21299761251722174	0.21081462657047706	0.2102930651262889	0.21851750425550603	0.2165112092492741	0.21318744949658808	0.20280140164839378	0.21958990695012817	0.22576118814285168
190	0.23877130712167485	0.23484370695019752	0.2352989189217289	0.22433045962224277	0.2261188690216228	0.2261218629126727	0.22859034490571475	0.23185269984531526	0.22291916763266242	0.22215500562374182	0.22831295982294497	0.22476184093609325	0.22940976514609693	0.233715021297356	0.22569718285433815	0.22739587150013466	0.25325562485868053	0.2566289860423859	0.24575740805752447	0.2534739836164639	0.2481076132537673	0.25313739647817873	0.2504345891626047	0.2553956550509927	0.26341625463265583	0.2316471559414171	0.22806801989014439	0.24077376468502884	0.22891189552435806	0.22690273668512154	0.2255479188075197	0.22914555228011263	0.23373606840294295	0.22481062386656306	0.2211638686222022	0.2318663429797905	0.23544201770009143	0.22129134904027922	0.22614745393732674	0.22546726104870587	0.22699901824248686	0.22210775613627542	0.22265966640560939	0.22900577208218692	0.2248910360782131	0.22505637713297513	0.22375839463288422	0.23329495407065204	0.23550940672035153
191	0.22839968529456742	0.2234340452307637	0.23011176695349517	0.21740597999394298	0.21635796676662825	0.21106961775498762	0.21501792648086315	0.21328398126128348	0.21409012922221587	0.20974686682964744	0.21298342856105	0.20842615358795985	0.2166730254674061	0.21713201498806348	0.21138296968968429	0.21183476409422927	0.24345688621526818	0.24734347848714766	0.23437659665929386	0.2380759015861624	0.2471657618590432	0.2405129798639961	0.2409014456302309	0.24040989790893164	0.2578525925890099	0.21193488248740103	0.21331227416419132	0.22463451233210552	0.21437918801346262	0.21556355311269143	0.21079664458532024	0.21412882359941662	0.20894481927698222	0.21454127683676388	0.2058146828374717	0.21717863793566503	0.22725784427317192	0.20292351740212017	0.21357002549142715	0.20611544170178597	0.21875466268360783	0.2061402293675158	0.20537922567176012	0.2151904863243659	0.20646679601085247	0.21009790924881583	0.2009929407444609	0.2074640060456753	0.21995654873305479
192	0.22141838557706928	0.2255092422687475	0.21998337063898132	0.20964553203278188	0.21583651141315965	0.21118384025084316	0.21067131978570405	0.21802140311298632	0.2125510533041831	0.2162919162758366	0.2176912599769568	0.21154012246082954	0.2190073402243252	0.22303484264283288	0.21877191322975784	0.22156257073465477	0.24136847787929508	0.2438892056668504	0.2378831892454023	0.23523153926925222	0.2401451416917161	0.24284487701641436	0.23824019564291113	0.247116580717773	0.2495140797411574	0.21504500541074933	0.21148080938751512	0.23163002462530627	0.2147142040364684	0.21406543787327764	0.21023894452853534	0.21616129886947857	0.21788727356818027	0.2130738891328071	0.20529489416481672	0.21858650991117318	0.22822305045178334	0.20956567033978993	0.21240229105785297	0.21000261635102446	0.2187096036183533	0.21411217463829388	0.21085953593847956	0.2185443187651997	0.21247070554827058	0.21270266257935375	0.20596051516948957	0.2144529995353343	0.2239402943527904
193	0.2236374113843394	0.21795967441571815	0.2160906044611732	0.20930711712399905	0.2086467207814155	0.20427473283012565	0.20963270434219036	0.21403243804827946	0.20780258694277734	0.20949034517977688	0.20921195953870503	0.20832119367045987	0.2202735410586914	0.2173214460656773	0.21024687535394346	0.21460035681021578	0.24020503120216927	0.23880833128791035	0.23052524271487618	0.2393907191020178	0.24006423606095534	0.2358343856345768	0.2328208486021909	0.24005705439058095	0.25206003365856966	0.21397493056477332	0.20665437827424513	0.22500217271418205	0.20974334550124354	0.20661855417939165	0.2052540173997475	0.2077858842007902	0.20864267430286587	0.21396624505015507	0.20392669183077183	0.21044157007911124	0.2246480428818161	0.20441790361027506	0.2045860607952562	0.20503984530095387	0.20750160251343844	0.21222297268944712	0.2044093367235337	0.213672096470509	0.21743600824476192	0.21144167914961254	0.201909217733551	0.2118817634698313	0.21529492072668732
194	0.21446279513880095	0.20974884268985647	0.2123905549852654	0.20057923123002735	0.2008858428742444	0.19915731667188577	0.202295793646909	0.2083377308818843	0.20321531028789727	0.20058226671292442	0.2046925399075863	0.19341185396719243	0.21226244636325364	0.20959781771752686	0.2011328711393983	0.20594281532057193	0.2320184141308715	0.23716691318905075	0.2284818961064642	0.23217268736828767	0.23654952537784732	0.23457311608547776	0.22743620277756277	0.23713627985118155	0.2458244576379593	0.203324518638714	0.20454283392964595	0.21634843574776602	0.20593793035303704	0.20154710464351205	0.19407841259918368	0.20650415741939374	0.20364547359238191	0.2081069568600253	0.19771000086277993	0.2101035449688316	0.2111065393995819	0.20417263997756102	0.20106388302012373	0.2004847342159223	0.20673683065369444	0.2021239635784134	0.201774654285807	0.20914762132410328	0.20519034654246462	0.20162185938311133	0.1970213188776091	0.20946000529448633	0.20932372804828558
195	0.21724485341504898	0.21490831150787826	0.21209215346084193	0.20791371679054702	0.20473676821545414	0.19565677462154957	0.20724744999689368	0.2120135725331451	0.20926040257458023	0.20780190347527971	0.20722358112367595	0.2032905061755602	0.21625470742566794	0.2133008966906726	0.19866070071517417	0.2108048976864156	0.23520053858654927	0.24250125278661977	0.2283014611131433	0.23792883346060828	0.24074092002103567	0.2362724579465644	0.23173357851181403	0.23781461492310768	0.24384437887923885	0.20357480038501524	0.2037532905061814	0.21872360824451603	0.2062740397302085	0.20126166407654292	0.2054153076342552	0.2066545561884848	0.20669513964990538	0.20689723384603548	0.2003270707661679	0.2118441092740294	0.21895342958138073	0.20358011385845837	0.20462831451306365	0.20626140571366905	0.2103208026401336	0.2066645601694039	0.2073823735996543	0.21041152395962442	0.20613942942806063	0.20566012484854226	0.19496774297776456	0.2148153754800322	0.21466621366805624
196	0.2095951325309395	0.2025522218925953	0.2062775055745454	0.1972439493334981	0.2027617140344743	0.20134887275771335	0.2028424571984822	0.21234169314929796	0.2016035404522385	0.20343467259094916	0.20266854790773697	0.19842626211566608	0.2124881902478045	0.20514182536535008	0.2027143592854131	0.2064827799259683	0.2299216811864645	0.2334269676364188	0.22459099159037182	0.23141986126891576	0.23341248053172584	0.23740231939765555	0.23001394767208846	0.23430630192365356	0.2465287413784909	0.21120982252656928	0.20416856489021362	0.21667629257372323	0.20484570854164166	0.20862430407575	0.20757726268426732	0.20907310527565431	0.20925178626436458	0.20968799473751865	0.20075431580462627	0.20817889518484511	0.21552468049910214	0.20286856683498353	0.20515378444429463	0.2012517000325481	0.20687242362385763	0.20224879603427115	0.2023577555536268	0.207924264526251	0.2052526266444378	0.2040966869280277	0.19885604806059567	0.21530790743602268	0.21562463128779347
197	0.21576301141971646	0.20999613921581378	0.21546239399297265	0.20902264865279777	0.21104480772734774	0.213038086806443	0.20880863547374917	0.21669483726024732	0.21034705281225988	0.2108913010427273	0.21389847577778295	0.2120859494567387	0.2195290590111829	0.21836217232152472	0.21411803271175903	0.2190289317098785	0.24072051397659738	0.2437331327749715	0.23529895447616642	0.23932278754251943	0.23830242679508234	0.24872480502917857	0.24308297919849903	0.2477912145033277	0.2593741097308328	0.22097172935574705	0.217080698686977	0.23036157244656988	0.21638811506701197	0.21957903712910568	0.2200817387074271	0.22052566218607356	0.21630750579148106	0.22135460914994182	0.21333791473219132	0.2225055989006541	0.2237080719091803	0.20965482878251754	0.21153470518296957	0.21162944641718084	0.21896276683391747	0.20787442385308721	0.20967386377783873	0.21396135584283515	0.21720420413440447	0.21454664634330142	0.2080473977022819	0.22211050294718485	0.22517319961297572
198	0.22243001401798776	0.21665513391662233	0.22005831616063315	0.2096729856361377	0.2130627716415035	0.20762879590670807	0.21333668866171343	0.21679131473940483	0.20612692825994747	0.20201466294170886	0.20700419570120493	0.20927582246269338	0.22050520687841915	0.21529286124127034	0.2127863945336205	0.21203192342146848	0.23586282451221757	0.2441623305247109	0.23450274563591844	0.24183025517762674	0.24196964700421897	0.23835464875916307	0.23460931675964233	0.24386643083029982	0.25133569894988755	0.2126241814062318	0.2113216492003353	0.22174615826021063	0.2104751125171282	0.21353392716178382	0.20886879030360408	0.2146825599796487	0.2096806218257812	0.21286769519294535	0.20752005779414634	0.21996814044416774	0.22294822930562447	0.20802398269212413	0.21168038018481736	0.21025823284402903	0.2061325755056739	0.21100120365246425	0.20708023069320386	0.21522772133908594	0.20518010457246008	0.21626601187819167	0.2059563906610311	0.216295653644927	0.21745869521353473
199	0.22484493404734218	0.21836495965521713	0.21878108259852289	0.21599351503619196	0.21161808828410092	0.21380302705761348	0.21488233330953063	0.2168755300017695	0.209701011584874	0.20711908304111593	0.2089107911811166	0.2097656737144699	0.22233007679628747	0.21450853853841703	0.20893029196804921	0.21996101242227958	0.23538192991518905	0.24451216097519074	0.23189951844315712	0.23745433777197142	0.2407670950037174	0.242217826133469	0.23769506402003227	0.24428421639712147	0.25095397173666756	0.21433674517644158	0.21667595053694	0.2272914905248358	0.21328899251208933	0.22177577369371562	0.2117746618991158	0.22025728111204612	0.2112456696278967	0.21825956426631526	0.21543811612191424	0.22087299073388506	0.22759052349326991	0.21377307040139898	0.21988248206713917	0.2113537069888404	0.21260461547932577	0.21474485097832569	0.21273060875696848	0.21609009757659384	0.21021088433530027	0.22123093891535808	0.20940183501205664	0.2156758558455328	0.21882116579167143
200	0.22616108839373986	0.22772169721637786	0.21673263492660705	0.2117118792321162	0.2072602852981807	0.21015310047651603	0.21864387155267428	0.2244635712802247	0.20380589313787412	0.20381457210866313	0.2107765757969343	0.20676820037147314	0.21529137898346024	0.21832391499567946	0.21205685934135515	0.21886795422239175	0.23188008744800628	0.24353175718666048	0.23328179575117738	0.2400520572953669	0.24578413405103253	0.23724921194699836	0.2463350535751687	0.2321606820705808	0.23682193134653048	0.20818544603475514	0.2138211001195564	0.21653623192856408	0.21467399102037338	0.21472568815965107	0.20867131711127945	0.21557603337880007	0.21235382221975085	0.2167204412043068	0.2131569929889879	0.214626034014313	0.22426545762124597	0.20710770358708525	0.20699506557254557	0.20302222513692222	0.20186039755084675	0.20446203795220394	0.20163717320375987	0.21293590006861654	0.22079116515475147	0.21505425987469662	0.2122071569297967	0.20670710253888672	0.2157151316759704
201	0.2374865329466003	0.23976708304790414	0.23077301065768716	0.2242451396065544	0.22168815456767718	0.22120573477343858	0.23498381942440963	0.2373316352085136	0.22573823250713415	0.22007126798634877	0.22877821164658227	0.22222691971116085	0.23240780787869933	0.2368659316882123	0.22439763496624832	0.2317473577704732	0.2444455665431181	0.2512125064010089	0.24218317747220514	0.24938234099936582	0.25144058817670023	0.2470857655099374	0.25550242597911477	0.24684518326058974	0.2529044614993091	0.22336373420884703	0.22692968562472726	0.23161009609213704	0.22928993034481343	0.22621426634255715	0.2196589328212992	0.22629585432927102	0.22716200110129997	0.2281127362351241	0.2276638440590271	0.22792546949185005	0.2416671089328606	0.22223480652255695	0.22797780627093062	0.22175974932173503	0.22072860203207642	0.22183286633059354	0.21637142477877483	0.2347987644062327	0.23792965678708713	0.23097256229629595	0.22772128965526067	0.21442680400385047	0.21946462915177792
202	0.23697683262588476	0.23400861553041039	0.22797644147758692	0.22037077165270832	0.2145890391195343	0.22118065092519007	0.23287037067522917	0.23000766218432656	0.2237295534285579	0.2147956644439719	0.22615312063963403	0.2227120128990795	0.2316950160144776	0.23032884024463404	0.22058929346164688	0.23007356202163481	0.2434456245282072	0.2506848266323295	0.2376379369372913	0.2522387465918896	0.2559235142150229	0.24675393354446057	0.2508333253858754	0.2464814908480227	0.24780817612972064	0.21324402777441984	0.22645934928516206	0.22480779701761794	0.2236285352463241	0.2261786120610175	0.21988810346333312	0.22863184458024724	0.2255115382209905	0.23541580575753837	0.22326422024780185	0.22753226438355917	0.23250354690268116	0.22042934448195933	0.2194690832627523	0.21951570912559498	0.2217737574800765	0.2216852973760794	0.21767533085196805	0.23237950326253992	0.23586074402172663	0.23281536625803442	0.2292799532432128	0.22124464842427785	0.22299804724648903
203	0.234571900915243	0.2312146602730087	0.22222554948279488	0.21744464701780702	0.2123471838431247	0.21794060512544824	0.22767566050328455	0.22830455171147607	0.22038307983739774	0.21268506559281644	0.22108582384952655	0.21382213611984355	0.22134817484331643	0.22401587274805815	0.21418455799953198	0.22407516735676902	0.24058863159104635	0.2439722198756998	0.23857578634572688	0.24340096377579612	0.2470760498427874	0.24327913568421503	0.2444826392464035	0.23687769571158043	0.2408599046438004	0.20724606354495081	0.22009628426054995	0.2240856962414998	0.21977920799900288	0.22131646399433627	0.21710430212095272	0.22179939815012287	0.21762634287576066	0.2277882211901811	0.22022833412420928	0.22424916334620618	0.22704465465938067	0.21214276376101215	0.2152265557126669	0.2141371473113735	0.2134274486121083	0.21138324793542984	0.2098850848848609	0.22457776203013669	0.2325333205285742	0.2241799543599185	0.22018638282356862	0.21201811443096566	0.21280600136545816
204	0.24402262779781947	0.23916081932369276	0.23075533857094838	0.2254003531905606	0.2185913512498332	0.221637659223011	0.23527195333852785	0.23530522772884105	0.22523088289801904	0.21939120740760978	0.22882875740237438	0.22382264315509204	0.2280182809497421	0.2329042856891035	0.21750584323460223	0.23131126961988202	0.2422508644087674	0.2485674545185974	0.24180324662768515	0.2508722627650576	0.25335843232972477	0.245292147239312	0.2532107784703172	0.24369879739257969	0.24728334338678906	0.21752537539223818	0.2267417687016832	0.23219147101391882	0.2258400621550861	0.22379275710635899	0.22311846123868573	0.2282521134523796	0.22472336246326685	0.2326270327917301	0.22866264231089606	0.22751023095137146	0.23223352994991772	0.22175965861339264	0.2281596780151583	0.2246971564374665	0.223178870423938	0.21788697359615028	0.2189960038430253	0.23300151448369746	0.23717731464865047	0.2298855944264268	0.2269044021577894	0.2197950880184992	0.22506402717747806
205	0.24529620026817758	0.2463644233225298	0.2372606127213623	0.22276462566650884	0.21942609206060557	0.2339873088668498	0.2392504357069143	0.23692943808428565	0.22980804258530702	0.22335035436419362	0.23256701708749591	0.2272615693783326	0.23584608634370066	0.23964781838488342	0.2275954974571168	0.231006926407036	0.24383153661705054	0.25370019745737443	0.244770288940169	0.26048174893232046	0.25905453215926877	0.2459083143957648	0.2504108341794789	0.24586196846645764	0.24582357054786297	0.22361820283752382	0.22895065052118732	0.2346135576641009	0.23648972592985032	0.23127150097622032	0.21999323774249224	0.23433360353874821	0.22849352659443903	0.2354573400027416	0.22750586253205976	0.22875102507940337	0.23901258315037707	0.22372167239546176	0.22973109060976404	0.22183449329116348	0.22239804492849338	0.22436385955617325	0.2174405468597127	0.2361494821772144	0.23935595792887493	0.23726975553220067	0.23489643041376038	0.22695657165008964	0.22689300906331544
206	0.24003841926127395	0.23856372759577654	0.22956879969344274	0.22523406527970785	0.22230785174747666	0.22547629718780698	0.23653542401594618	0.23689940619636748	0.2340846316056144	0.2235588007364656	0.2328596503816837	0.22574290973981775	0.23440733495271618	0.23417281397267722	0.2234717081962035	0.22844283557637501	0.2453484994370065	0.2545910314944911	0.2449546339531146	0.2529630113356617	0.25960725889874364	0.24775906834764388	0.25174750524715817	0.25114302052496645	0.24892747247314986	0.22053567990853745	0.22375093981311775	0.2347590309423158	0.23128875412279162	0.2287806245004386	0.22389551220615966	0.233301439394121	0.22665719164742232	0.23979155909909908	0.22805356295483414	0.22747241000720203	0.23466681024737335	0.22748861727199557	0.2350654307963014	0.23027785583503432	0.22754137670129532	0.23041903162129493	0.22588813822219772	0.24063833933412163	0.2435061461169725	0.23561170794765565	0.23194170376712403	0.2241915378623774	0.22553053728700476
207	0.2350022561420312	0.2323324462850998	0.22557374007834427	0.21586121235332886	0.21697446625650824	0.21908150093098114	0.2278118416842149	0.22620226522721448	0.2203345552440536	0.2041394861838365	0.2200756894704429	0.20979009972765975	0.22524452321663616	0.2177554587992673	0.2129434774184959	0.22173686325901884	0.23506550349181277	0.23855406279069258	0.22882806228969083	0.2458774924485529	0.2561472686274183	0.23185571861159826	0.23538525837856555	0.2374037598826532	0.24044203733311073	0.21004574483233499	0.2121871074170047	0.21678338539941816	0.21615610348392775	0.21900025851735452	0.21111287818652547	0.21770339834711797	0.2125278911167052	0.21616996390259635	0.21110075038795814	0.21744690032847389	0.21817606981865584	0.20815891394604644	0.2138049490524735	0.20867752304887333	0.2148768903829161	0.21506913966716443	0.21271040960203547	0.22135990554595453	0.21807571054354039	0.22169045816281613	0.21771613236191176	0.21109975405210404	0.2084050098749994
208	0.2468928004459255	0.24638705601985084	0.23498689196251488	0.22501228722207012	0.22193451485155502	0.22733839230034072	0.23640171919656114	0.2345938795559943	0.22878727667581483	0.2204485081909944	0.2352516720169352	0.21754179953230693	0.2309668733947965	0.23137307039539137	0.2211783652165566	0.23407829553822884	0.24075281493579065	0.24778310673626222	0.24155443492998172	0.24741350098329346	0.2559639295293968	0.2409831944284668	0.24661090162730498	0.24690986978668145	0.24357538063309342	0.21967071830401913	0.22738883456462455	0.2335737561000817	0.2299090354464003	0.2253178891341972	0.22276733990511816	0.23528924219967093	0.22540167143580303	0.22928355089291905	0.22495969926521642	0.2256650909121276	0.23293509590599484	0.2242749275201548	0.22897569405166704	0.22330797423585202	0.22438440139417862	0.2193769167688562	0.21957330158982183	0.2322166151359244	0.23657827268565468	0.23427489919172453	0.2241484319197795	0.21753630639000637	0.22212641521385965
209	0.24192073529243138	0.24028504349614138	0.23043538149723217	0.22060177366925415	0.2204161506725146	0.22589193805710822	0.2340274438164062	0.2323023244688973	0.22728473057414605	0.21543912485795902	0.23300685735366447	0.21553031892228025	0.2275687058539603	0.22448844766444767	0.22052191349504888	0.22733929803442754	0.23960188371273608	0.23658734221569927	0.2381744859818873	0.24185222463609787	0.24804998522929186	0.23685386114676454	0.23994022846771867	0.24098877646664818	0.2401473401740909	0.21437051790170336	0.220006288053428	0.22989907955782304	0.22472126456841043	0.2206167505916669	0.21467237058986532	0.2272082623410987	0.21969541478190704	0.22347088452020658	0.2234068772334431	0.22448089471089613	0.22161065061094065	0.21791330484453852	0.2242473835582649	0.21944170454226922	0.22098202256513153	0.2081228779663279	0.21299977741859846	0.22736894560934806	0.23167614143871462	0.22823761982124152	0.21901125648077585	0.21285971248032104	0.21321553771457968
210	0.2476519019489768	0.24006969278079418	0.22604751817998164	0.22086379921097338	0.22001790505905935	0.22455054651431672	0.23070453103612407	0.2275505037448091	0.22316840769847626	0.2150123513534721	0.23053152603809854	0.21640262074896663	0.22239980215522306	0.2235816482822349	0.22115548660543263	0.22831071928085708	0.2421914231580266	0.24165135504049523	0.2424881042321033	0.2468292972198748	0.2523197193433768	0.23897137661780596	0.24626668005963062	0.24543116727599323	0.2408393283014509	0.215886292615642	0.22618682392709497	0.23133191110427972	0.22440761792579356	0.22184443743826726	0.22020239553313392	0.22742567257152432	0.21989492428167337	0.2256439909316881	0.222915316313502	0.223620745963694	0.22316439690764614	0.22037229295844069	0.22583976963849214	0.22005358333856018	0.2149364216643192	0.21546867959721125	0.21231944467122094	0.2282591420060259	0.23366396889961033	0.2313989844819831	0.22415118302425266	0.21701817613478955	0.21853279246770732
211	0.23704713688938805	0.233173808708032	0.22877039288800105	0.21736132049277573	0.2145150438918832	0.21816115607021688	0.22689818812238596	0.22649387632062704	0.22410259592807477	0.21301259208193138	0.2216259633781171	0.21158586312882077	0.2236754083934418	0.2203521256221788	0.21366818008179075	0.2240549617210018	0.23558175924032213	0.2388240368904714	0.2315318843667018	0.2393508376881047	0.2509041324813873	0.2357313662834131	0.23787577217934228	0.2373381788746979	0.23542462609070403	0.2122672489187631	0.2212591716914048	0.22206030703173463	0.2164480036421834	0.22030593727523698	0.21710712543159083	0.22281644905945625	0.21525872613405794	0.21658629545788924	0.21567222423249247	0.22034443837484685	0.2217977859851311	0.2175176502168591	0.21910312011183095	0.21767993508901654	0.22220362357387685	0.21539684563736594	0.2158660295449838	0.22674675951032622	0.2289369766743094	0.22482904031344833	0.21664479060894576	0.21658488154669883	0.21661009323708974
212	0.24589383172900847	0.24278787475197866	0.23561816758329232	0.22696256601524734	0.22793917208840278	0.2236627602353939	0.23383965030507978	0.23361534654805932	0.232827146257912	0.2226272969139996	0.2318327962004009	0.22354050361287944	0.23110845767993526	0.22897958693395548	0.22863969398259407	0.23699758931445258	0.2440437797874273	0.2527174806224632	0.24393511457244116	0.24590874971376792	0.25716484341512125	0.24931893585803955	0.25321419016914387	0.2505185295113604	0.25193598147365986	0.22221705241618694	0.22833091341988143	0.2367949675062646	0.2295115434638359	0.23155361536658498	0.22706656955105495	0.23427891781477808	0.22575645767526575	0.23233001578744808	0.22528634060455338	0.2347601503359991	0.23455788591842272	0.2279707162404876	0.23261884273608074	0.23250055157452734	0.23013889441874055	0.22765612638852273	0.22744854318776025	0.2399119667602063	0.23815026553657537	0.2361617193912388	0.22720037730886414	0.22473871122902594	0.22814557326067833
213	0.2508865316790937	0.2503061157972768	0.23436431896526078	0.2370016227345655	0.22992511749626682	0.231565053946861	0.23864073801522678	0.233816404443393	0.23134027905255136	0.22523474794729628	0.23770875474766756	0.2249193626579503	0.22708758769354645	0.22536462902478382	0.236439402505889	0.24004316297483835	0.24199118693887692	0.24951284768852508	0.24857281916719337	0.24798504525035397	0.2540271674707105	0.2444830964610202	0.25557499261576994	0.2527504242447129	0.2478332065745874	0.22702347473809087	0.2264209235592668	0.23428714514370855	0.23148574588471932	0.22798130388206717	0.22550561174417538	0.23058608356948393	0.22659657698616872	0.22996076005323143	0.23235084144050033	0.22937808857684214	0.23906425779535295	0.23394046286668205	0.237630336388141	0.23205833043073804	0.22615476601697543	0.2266750956161883	0.22680399088748496	0.2350228277105834	0.24003689748834792	0.23401767403248813	0.23392159154442976	0.22237073640318614	0.2294730470552427
214	0.2516309092895269	0.24891160829737272	0.23840298910764515	0.22907724588998085	0.22317460228385502	0.2234485719448827	0.23563664037441562	0.23322087924025445	0.23240627823116855	0.2207867774728063	0.23232419525018225	0.21932066287458563	0.23412249627731688	0.22887614051720723	0.2276454173893963	0.23406571784531116	0.2448643794824821	0.24964675888662063	0.2430888368147766	0.2451707389206818	0.25832766011451436	0.24240057255682743	0.250367536904518	0.25387398919647786	0.24883648284791984	0.22527139206431512	0.22810621272852005	0.23025087912341974	0.2277844219003211	0.22591937014681607	0.22409119731500793	0.23494301788784888	0.22379996610816308	0.2292412525450568	0.22558148693426025	0.2330935704571198	0.23122130361764115	0.2348673981859942	0.23877520233905106	0.23351833729791674	0.23394068872957421	0.23229597036710667	0.2287223569471453	0.2391290459235164	0.23989642186182883	0.23589702112973113	0.2291559668680715	0.2268583916055199	0.22904703501870471
215	0.25240435277572926	0.24779705333286847	0.24400081042622113	0.23625885185665713	0.23630790756765352	0.2268413048031522	0.2399630507857125	0.2387164158998651	0.23494672510516718	0.22638401781019366	0.2370675677949854	0.22741883854729006	0.23712012576540742	0.2364554400743477	0.23279172993964345	0.23895570387855553	0.254507630963496	0.26244197503749006	0.24844637379574616	0.25660635389185155	0.26904780008135387	0.25295123407440984	0.258450649717919	0.26196060863360776	0.26376689279926613	0.2284369424724894	0.23646983298419508	0.24217836460831832	0.23469201707577286	0.23538928707154602	0.23161809780503279	0.2416443014927542	0.23026145751866323	0.23882209580625402	0.23170066324469152	0.23981218846081562	0.24115183126975429	0.2350619887785252	0.2346437261082522	0.2346635001577703	0.2337696523884367	0.23367539742163962	0.22992174170144986	0.2430152989538366	0.23852697256915517	0.2412140769102643	0.23058807577761137	0.23410825086750012	0.23391606909651047
216	0.2327272826232594	0.23000173611187183	0.22253566612716072	0.2186112330630458	0.21711834663005414	0.2143499192520211	0.2279324866540503	0.2310658707834748	0.22234188584686	0.22057179035709062	0.22515729523109965	0.21843061396489805	0.23163621614536706	0.2254615715558346	0.2194281363888364	0.2295507976267279	0.2409801500138928	0.25536397241767234	0.23958135450028775	0.25218258745979627	0.2598666144140207	0.25178415967761664	0.254680304069553	0.24529119469753496	0.2567066006355003	0.21680761717004704	0.22793359541580616	0.2269601776885338	0.2255278518781632	0.22677690043986592	0.22330088867387587	0.22297281983581382	0.2219659158899306	0.2335912093570328	0.22120694758135834	0.23343082924432648	0.23721780116974323	0.2172419536361115	0.21990335369652883	0.22082840261510955	0.21619469138571795	0.22116545875819696	0.22132766721605782	0.2373603841666933	0.23031237698451332	0.23527964797599396	0.22265144446283747	0.22717273828494758	0.22253917498797635
217	0.23192280134159957	0.2292829320586181	0.22192089445179858	0.22232809625620895	0.22474162897374864	0.21402179562911605	0.23406003678561457	0.2319786467137484	0.2264647069975757	0.2215041533414934	0.22650507581044985	0.21873627951872116	0.2350484038795458	0.23303852038558373	0.219004109624996	0.23236132795781156	0.2422317044841534	0.24520307466414434	0.240363812373221	0.24499615819883458	0.2539816448747841	0.24140102621887657	0.25135688535115835	0.251668188929843	0.24903507653757037	0.21894487978793795	0.22443133155320502	0.23265128918854844	0.22591100305571182	0.22383204714605082	0.22221207045865793	0.2308124370342294	0.22098817587878594	0.22824491780837516	0.22251816687092466	0.22340051180042225	0.2311154764442273	0.22117056317908088	0.22871385186250262	0.2236530586760631	0.21816083291784447	0.21520725603662136	0.21532137981871602	0.23491095158271186	0.23270716756638837	0.2280166592640097	0.22219928453999224	0.2165780804389593	0.2231876190503845
218	0.2434763490190172	0.2443971968684454	0.23220258692904347	0.22143672924200453	0.2249291026634834	0.2137576367475932	0.23445310249803408	0.23655696571417256	0.24218147474569768	0.23592433885208003	0.23346741446783656	0.21838070817640273	0.24126613104734151	0.23296295722007687	0.23234140136463513	0.23609131439189293	0.2435061846936788	0.2531245938111515	0.24261202802668402	0.2520365084721977	0.2586016447718909	0.24758138374726937	0.2558852272243495	0.25598562548004145	0.2570857149082965	0.2265186362066351	0.22341463412534562	0.22870032758457642	0.22868860829469942	0.22769004306616553	0.22346683972768985	0.2309388363178319	0.22138729701291618	0.22542739449420449	0.22660979973083367	0.23315157776079504	0.23553010014385614	0.2422767456900145	0.24206972548597677	0.24276904878905897	0.2321684960855819	0.23909136282276192	0.2367558734651471	0.24099272543926545	0.24858267793692423	0.2337483709874069	0.23151304812319537	0.2352322504089031	0.23262658128027597
219	0.23698668669893214	0.23653444791519532	0.22575209909903607	0.22236683047736036	0.22524859423015917	0.21620167067274065	0.23431847924891758	0.229490862682768	0.2273084351540382	0.2221068565354088	0.22992201792351163	0.2211999669985781	0.23176945057799314	0.22827401180222662	0.22158225257453065	0.22959024322991764	0.24549548429059834	0.2511270393104472	0.24306651928788	0.2533651809900726	0.25948825770543166	0.24978401818144053	0.2552553154049769	0.2535757492846815	0.2526326342031613	0.22395030722069073	0.22254640260344982	0.23020168412776634	0.2239209764046793	0.22633701178823012	0.2251968741413148	0.2277561737735784	0.22448302991382887	0.23327038208508605	0.22263051949075832	0.2284436860205246	0.23224685703804773	0.22487105274355373	0.23154424162524392	0.2242583131922949	0.22005866928337517	0.2216394857977587	0.21917358710882176	0.23194795486611264	0.2343113390438621	0.23438570725771163	0.22376829324665462	0.225968944905493	0.22306587681571524
220	0.2589763145919252	0.260569654396415	0.24799411873614757	0.24411272566675596	0.24599089944102787	0.23776344046972026	0.2535613788977085	0.25463886681592607	0.25257061001898107	0.24017581287026712	0.24977974799206681	0.23681642677791442	0.25447485091191785	0.2459505768578829	0.24729089562982687	0.246973130931735	0.2630648233356648	0.26742116367785107	0.26020342803274704	0.2732004488982813	0.27696078552042397	0.26442881312625327	0.26690131142795337	0.2676006078495565	0.26986063375154307	0.2465842356765604	0.24376113031448102	0.2496425301924896	0.2480814696800658	0.24660067611339626	0.24123602722164061	0.2499712648294262	0.24626327539009263	0.2541364993575507	0.2442924756950691	0.25245687607009176	0.2512909249311442	0.24685304998249133	0.24462430088544826	0.24790791996082903	0.2418193985161367	0.2456295272383467	0.24106547077466428	0.2597985515479045	0.2582839490228055	0.2567940683348501	0.24666478852265564	0.2510143021321146	0.2412970022313442
221	0.24755318650134783	0.2468153280270388	0.24012385756319965	0.23445096807616378	0.2334876561951257	0.22495079292776846	0.23997656804275483	0.23961640571082088	0.23218206460905205	0.22426207562652697	0.23129883119636388	0.22322308689113626	0.24259382319448702	0.23929490052734811	0.2341293133853335	0.23846911171557228	0.24966543399633348	0.25562476727899364	0.24772493995117628	0.2567446039652043	0.2668087616732417	0.2581753496050928	0.2612775197016856	0.2569027551798464	0.26285775110415927	0.2335551004138837	0.23174437402079057	0.2397770726064924	0.23566567119556375	0.23937200532155156	0.2313829492156719	0.23493656509545363	0.23438663810098315	0.24064710873985837	0.23296171326744763	0.24098830382151765	0.24794452201528808	0.22824923624245747	0.23212456555587427	0.23081390490183676	0.22614113793438007	0.22910466837314283	0.22458830616978634	0.23908259408055108	0.23662246974399337	0.24449677176315524	0.23210859112569215	0.2284236250984961	0.22620942800877294
222	0.25369295237895934	0.256985161226704	0.2506378620373945	0.23675072008518178	0.23660930583200895	0.23120952735035982	0.24519101084877704	0.2447401167324883	0.23841882873053502	0.23479071572189147	0.24009183301752565	0.22562469390359977	0.2444901666893517	0.24213491366849696	0.24238142063425408	0.24518974444851455	0.2555871891521567	0.26398126365876357	0.2525591623568964	0.2606397129251751	0.2699258749483311	0.2609125961574343	0.26562671075219363	0.26400023469901657	0.2686907356368983	0.2400208144922024	0.2315394500698051	0.23959434409778294	0.23674303899616964	0.23950804015285945	0.23171306058863395	0.23767226129210747	0.23374992716554957	0.23927058602732407	0.23613828672289397	0.24327433367305343	0.2563466752990981	0.23840180830504573	0.2397978343152269	0.23396295497349084	0.23156747750158607	0.23050117661219538	0.23300704081832793	0.2409678388887607	0.244406834135824	0.24353003543711457	0.2335670590956237	0.22941032446989792	0.22584119236926886
223	0.2337169496828186	0.23566301497925018	0.23217592469772821	0.22333964618209604	0.22482904842415294	0.21627157568456343	0.23303318099937784	0.2281736795081842	0.2286132160366614	0.22468570956188597	0.22752407920432444	0.2169045762628682	0.2381759401083306	0.22415677239778836	0.22049338841975563	0.2291315745720622	0.2467913389990254	0.25186311583006726	0.23945531714090185	0.24902456449944255	0.2621170789518405	0.2483855158755287	0.25582815968823086	0.25003559163671485	0.2662641718880607	0.22170355544515033	0.21398150583951706	0.23399883570550697	0.22516289160765432	0.22778263434828913	0.22774232415132523	0.2257689831356111	0.21907997650174582	0.23579899414501718	0.22198651611177747	0.22588273913916931	0.2364925467525883	0.22669051757734143	0.22915179309326053	0.22586315227332843	0.2218253786294715	0.21948712485643926	0.2200071746334479	0.22947038476307383	0.22862067402042602	0.2297370923281037	0.219229582164805	0.2128559331933652	0.21893481103461807
224	0.24316840169973145	0.24195197018387868	0.2377542462250475	0.22408112586584641	0.22475803545173895	0.21966694247178173	0.23095228307639046	0.2352870427031473	0.22786273304838894	0.2237442566410556	0.2330618156564299	0.22024321823030468	0.23704256256984624	0.23583904650587822	0.21951320642664196	0.22994128387921456	0.24419746627130504	0.25596791137480757	0.24297360826915626	0.2510370557787035	0.26222405656875203	0.251661939117759	0.25485618001667587	0.24634265368306005	0.2588038994154577	0.22539252903826867	0.22380382068166937	0.23565088466499057	0.23032206613329184	0.2336075791571045	0.23106276375848225	0.23390485946534775	0.22889307071368334	0.23869778976370398	0.2222128144876413	0.23136305756550943	0.238821160053448	0.2226921747976521	0.23009917299007127	0.22764035834130034	0.2240775073103361	0.22610451652570263	0.22265811252531761	0.2321690469631414	0.2287383662871231	0.22962588339487708	0.2266069679334748	0.22076756904021913	0.2192982829088597
225	0.22418973348590912	0.22248209361818583	0.21549147111839612	0.2067174541398549	0.2048345555890019	0.20180401722180497	0.21672198286209252	0.2207275569088809	0.2223964370135395	0.22451128259992814	0.21780551007679508	0.20710078363394818	0.22713033148221992	0.21833352506214057	0.214054196665474	0.22172898000578056	0.2329437394886765	0.2470782339100561	0.22878567700636485	0.24434494695385567	0.24752232474653738	0.23718454645380413	0.24444737644873887	0.23900782230259285	0.24322143746884173	0.20495941708298449	0.21200166050628472	0.21396943702024596	0.21245242397112626	0.20883827746841555	0.21292436880928087	0.21468795080687	0.20702453868598827	0.22065131013868022	0.2066140488404075	0.21840348915071522	0.22313447645623471	0.22287966831830489	0.2221922954182251	0.2201106176577845	0.2139398828000187	0.22088684810594691	0.21952862854668362	0.22551429266671086	0.2278244979400012	0.21660605562879456	0.2093909738344262	0.2223313618422021	0.22091320205639756
226	0.229022359021679	0.227155548723679	0.2233037821647892	0.21539465471760727	0.21203853745473428	0.20502693540932235	0.22135132803644006	0.22083458776594742	0.2295552009996546	0.2211840714288952	0.22019861108040553	0.21182115236052526	0.23308364317020233	0.2190709996727095	0.21359411726692762	0.22143751265819794	0.2325173389507897	0.24716823720267814	0.23054633194378232	0.24269069409990476	0.252980245781257	0.2367568950223605	0.24516212475809426	0.23888786683623164	0.24701402868310476	0.2119886297282455	0.2162925203518011	0.21843326745103395	0.2178138239777638	0.2146482389833377	0.2135670535096165	0.2218295880284873	0.21359282160361817	0.22899833598455552	0.21195219756004957	0.22223385822464092	0.22271723471011678	0.22490825378013987	0.22810013798204656	0.22386290280550364	0.2190496261499017	0.22076833692027395	0.2224829939730842	0.23196401087903956	0.22978222756068217	0.22686326873340956	0.21373640749135392	0.22149483611259596	0.2231753445362318
227	0.23708138228653738	0.22733548065532594	0.22087443717406777	0.2130935571117292	0.2190948628932335	0.2131372229930881	0.22725617833806874	0.22559527618900102	0.2299030662021973	0.22237823106610066	0.2214837489353433	0.2130665626923145	0.2337803334038921	0.21601032464212677	0.21811895005413692	0.21607088577840872	0.23471085904145833	0.24679301302101797	0.232786462836162	0.242840150486105	0.2532255927672823	0.24166448083010456	0.2431387558237146	0.2381869707811794	0.24992933308160586	0.2153085142565139	0.21583757120674782	0.2222153380888925	0.22233081380581132	0.22218915377461534	0.21785522239546168	0.22439935238557307	0.21651601882928254	0.2386154305863035	0.21223258219826718	0.22359882160683525	0.21859657231586965	0.22951338603387247	0.23080400021852376	0.23220305822923332	0.22358985144039542	0.22703967838170144	0.22565747003484488	0.23348897262604096	0.23476824984322114	0.22621601617759077	0.2227950199237291	0.2248090960461513	0.2158404906171399
228	0.2496739049562422	0.24437449598084968	0.23392301961148193	0.2361759960697318	0.22708706344975502	0.2222572541853636	0.236966898108477	0.23176528676430516	0.2322887944679869	0.2285319206795929	0.22733245800406937	0.2227395736943905	0.23437630500285414	0.22705024984236027	0.23432495615484014	0.2361025646607657	0.24089301716046865	0.25986336522532644	0.24712111613366164	0.25396529946448276	0.26521880650370644	0.2526908338517838	0.26229160897554926	0.24715429830589308	0.258268758550986	0.22327258951019494	0.22904287724815048	0.22716291634925387	0.22753081673407166	0.22943544492426673	0.227379550382801	0.2263929884967714	0.22766300410992688	0.23753135192538663	0.22918056221733094	0.23280750675586495	0.2408449709292217	0.2288347625403732	0.2357934323996026	0.23277602061443453	0.22223318363045752	0.22709829548394936	0.22807785451796977	0.23336031214171005	0.2320207531998089	0.23271931438790172	0.2337005980590224	0.22668285508358993	0.22014882105415112
229	0.24261418363885973	0.2443121558439225	0.23826669460964775	0.23123060030994275	0.22534967281616808	0.22279006426653952	0.23600510898113858	0.2357075264686603	0.22210134266345719	0.22994059193693053	0.22933083941838472	0.21880805821815105	0.22719079762164404	0.23382951595150234	0.22750191143905574	0.23518442585476868	0.24225641845972973	0.2603491780187075	0.24519575803541427	0.25638994519294184	0.2608676102194978	0.2492422309345638	0.26487131701148003	0.251904440462224	0.25551377316267854	0.22771016195889998	0.2276901796198665	0.22900249238333742	0.22928528257140354	0.22519227191813457	0.22868314952539726	0.22481353811392396	0.22942928763042866	0.23230337538274165	0.23056249247865662	0.23717244554168987	0.2408805335280637	0.22918959643163178	0.23175717845064872	0.22640804200753314	0.2241219862215735	0.23190103931253378	0.22915084355011817	0.22897225013492073	0.2247003035915979	0.23212588376159793	0.2278258875845021	0.22506841729159918	0.22555368689561547
230	0.23880738691124706	0.2303735895416624	0.22672678947530137	0.22195552944294536	0.21915415088980594	0.2159604473217097	0.22751444499198087	0.22784381449999833	0.23026193345987192	0.22694601414539944	0.22838611738031225	0.21780000135664543	0.23266484936416487	0.22317737790925235	0.21604464497916753	0.22761476943772	0.24204607732408373	0.25505202087135687	0.23949190821802274	0.24734660059639885	0.2552247465762519	0.24758380723103002	0.2529175976092898	0.24604929060924172	0.25686617837294445	0.21841958313087342	0.22298750990173788	0.22581642575183658	0.2256218074878705	0.2295564588653208	0.230530831162395	0.22657696099962757	0.22581766637417294	0.23584861397738724	0.2212542607673164	0.23007267852429325	0.22928817032797522	0.2289134662147086	0.23677127880183013	0.23198548816255474	0.2245869882263676	0.22844644804644143	0.23137411989027024	0.23137009089764604	0.2315289338631424	0.22969385074305929	0.21914409804092772	0.23303066325302316	0.22909087323174493
231	0.22359809737271977	0.22446987700733378	0.21447159177948422	0.2095758649570449	0.20451929652496084	0.1949155212185825	0.2110632624087594	0.21759193080651162	0.21901136914167188	0.2194889181360219	0.21004152200443119	0.20355214654240836	0.2256888256641469	0.20759021854278936	0.20968476678939035	0.21285366643474488	0.22954766018275313	0.2388330004721401	0.22904290398245472	0.23773748515374205	0.24000038111187438	0.23200630726487784	0.24112420068273752	0.23212471815147817	0.24812775956584687	0.2132089527627335	0.20050264732975948	0.2070731119207726	0.20773574270559353	0.20459061467517303	0.2120616609786147	0.20293187544149552	0.20992670424669793	0.21437096803295608	0.20259011877735092	0.2130482617952629	0.21787800647703082	0.21940556465685282	0.22286947142684044	0.22202923800944885	0.21432788119709006	0.22136094532559944	0.21961944473133962	0.21650406469057631	0.2241479192418631	0.20970872187047587	0.20555765728647016	0.2110611786809072	0.21304640267253244
232	0.22934629783202284	0.22676500825442564	0.21610316480283237	0.20582648676931403	0.2052580364622593	0.2043377305047234	0.21729018742404518	0.21844153093381152	0.20708038634108897	0.2086548055148741	0.2156355304285694	0.2042961234309916	0.21811014779186	0.21489622576926776	0.20993410841660018	0.21917397307715297	0.22582419390918138	0.24143278394956372	0.22889809333393657	0.24011032979563612	0.2448796714763834	0.23445397465020687	0.24466492939510173	0.23388399543366106	0.24651341354793385	0.20311011474833557	0.20294644248660093	0.21280444510293867	0.21113263940073318	0.20875898427332099	0.2176510598274404	0.20932745322206975	0.20804615747939328	0.22306199694625561	0.20764892571320012	0.2088645296199174	0.21897326836563216	0.20428085753482314	0.20957023069574035	0.20881964760875532	0.19823754112452527	0.20524104974137072	0.20663444019699698	0.212113801210433	0.21667091371727876	0.21658745567228901	0.2100459141444067	0.20083070066324804	0.2038604906779519
233	0.22958404660556522	0.2255242492929344	0.22239355400941876	0.21117307777443903	0.212794804943875	0.2076330928301154	0.2238661459402477	0.21969483516721927	0.21200738358669405	0.21149128893534208	0.21989212937147865	0.20807401561515343	0.2218575551547364	0.21700234441488747	0.21222969555604032	0.21971317809776184	0.2317760477085196	0.24497673925253316	0.23487777464990003	0.24407170236276066	0.2492671153190435	0.23630966649161142	0.24174685249679378	0.2341729973816282	0.2465784673592441	0.20495948503956032	0.21547132324695362	0.21790044374023754	0.21666709893905625	0.21335278567660138	0.22748286856368904	0.21882151118747886	0.21714328636025199	0.2247618069701152	0.2164253418053288	0.2161379564670606	0.2230905562854452	0.21052281886640273	0.21638736703352204	0.2147142335194699	0.20704838111598806	0.21247683270974427	0.21215459565405698	0.2187577705559888	0.21397886015088158	0.22006521434629786	0.2111357365352834	0.20900645530805342	0.20895907505379702
234	0.23811281760476177	0.23525085997790207	0.23131886040754354	0.22197806334639486	0.22103965351692423	0.22046236004181466	0.23070740503662268	0.22960768031449652	0.22317166431945465	0.21980529621644385	0.23038157903185397	0.21756480735782024	0.23301347365615027	0.22551214793888097	0.22231716254380288	0.22951843104714417	0.2450448667512275	0.2576075814556905	0.24604036902262152	0.24878318101966054	0.2587116431120835	0.2518035964582259	0.2556647781930313	0.24979144567710002	0.2587840052034012	0.21762782957230958	0.22484169275094884	0.22813943777453122	0.2268943209567755	0.2268682555836667	0.2354063676653694	0.2300598561722605	0.22555795217360505	0.24102610647253914	0.2244332127043445	0.23179852162577455	0.2305434899110112	0.22018780460466428	0.230305113889959	0.22463197599328952	0.22066382199951434	0.2226382189736901	0.22542396060871414	0.22988931508228774	0.22680702143184808	0.23278155435826886	0.21953185236111677	0.22092057227113965	0.22356287971265215
235	0.23896357619910433	0.2349954347837752	0.2269703438681123	0.22225501033359404	0.21976230818650885	0.21663099158674995	0.23051820999341932	0.22816295951817198	0.2185508711889549	0.2236660914220634	0.22512654000336732	0.21521926550532597	0.22726984197034727	0.22134701317349964	0.21917771811497866	0.22677790275779772	0.24074449718749277	0.25008067201394163	0.2444699464451731	0.2524161105814346	0.2553212117003504	0.2456127618448785	0.251766214598813	0.24864920411155741	0.25314122594610455	0.2178490958169829	0.21921599367168706	0.22373466247527915	0.22087151464685323	0.22105500286498408	0.22878678568305175	0.21867336474532476	0.22175072826563186	0.22668037755030382	0.22156773530798352	0.22594437042076712	0.23010104452607974	0.22045032617918442	0.22686925537911032	0.2240988964607325	0.21377016762391704	0.22620021202155297	0.22026300500932863	0.2228266901528591	0.22664801264734286	0.22464368457850653	0.22459835235605186	0.21386773259072284	0.21685189318759296
236	0.23363428625042834	0.23510988047789488	0.22204989833026118	0.21769366735231757	0.21788411803620708	0.2121474663730263	0.2229457990325426	0.22376204309034098	0.22375626710744392	0.2231403739271604	0.2233135369480854	0.21308908089242573	0.230128850153793	0.22378051402292615	0.2143351055019687	0.22595081663073088	0.2401967850507356	0.2552402453935775	0.23623712859877127	0.249458584025373	0.25855158598435374	0.24222418541513033	0.24776573535148994	0.24162478589560563	0.25001123405613235	0.21488938062546176	0.21680016278280598	0.22457677101483062	0.21952239359231418	0.22340584187757753	0.2281015812783362	0.22364407598782915	0.2227634936126122	0.23463781981596948	0.21356988519471462	0.22025503079546604	0.2318444619210419	0.2188715260836106	0.2271052668755151	0.22305771501519533	0.21676757878147465	0.22287617080212935	0.2241141155968836	0.22513367608553408	0.2219846210288134	0.22598711348241324	0.20940190259694325	0.21846853425307663	0.22025698921488904
237	0.220523113237492	0.2149940721507657	0.20966764083405812	0.20567381692851805	0.19908564807494364	0.19234762064662678	0.20803006321344458	0.20574138689764754	0.20753350498480239	0.20642617161322716	0.20310914023751078	0.20074108677578267	0.21254206930586692	0.20397080816864296	0.20053530122101224	0.21066158627534076	0.22400580207755266	0.23955157020881446	0.2225976466390529	0.22979293123091107	0.23727223244049964	0.2302338498445273	0.24138959834090873	0.22735207659728582	0.24430891564905297	0.19763616878766258	0.1978093986850516	0.20767006135968968	0.20415751575378746	0.20462972950141986	0.2132407355342267	0.20479278729204914	0.20427255567015168	0.22119840756829556	0.20251952021992228	0.20527972359255112	0.21592350676159866	0.21026697739084974	0.21541141222162455	0.21068834572177006	0.20175638250562972	0.209491179332462	0.20650067191707833	0.20790679078546045	0.20902113465811617	0.20897931441948178	0.2030512951194902	0.20591021680789412	0.20551871355700052
238	0.2291532378097584	0.2345206489017615	0.2230805710557343	0.21397683624225255	0.21034279746514936	0.20734209193093983	0.21864586611086903	0.2227274056566208	0.20916965164967163	0.21691270217379385	0.21483775936786068	0.20319906167529336	0.2247171158480133	0.22072626051912406	0.22086910795652623	0.22321288763070904	0.22928183153326429	0.2423058980850059	0.23393178261747377	0.24065936517719885	0.24739465565044996	0.2373800931603178	0.2487264028723017	0.23781698490582104	0.24860146804881336	0.2169971332230647	0.20946500608161459	0.21832803921336377	0.2184959094067487	0.2142990563574965	0.21708469397654592	0.21385880857602677	0.22009606306252566	0.22307679004401984	0.21579464094181788	0.21776151051575066	0.23097199036434202	0.2207330155252404	0.22270883113553172	0.2166571778067904	0.2087479785127359	0.22342260673963332	0.21544082699863495	0.2194916252950185	0.21289446162293155	0.22057747010288523	0.21404487636559918	0.2113458363401347	0.20967646736623763
239	0.22494723577024145	0.22681686204551677	0.21696130471743943	0.21231572005308946	0.2033148373979618	0.19939302719251328	0.21100198345140678	0.21941370501307955	0.21230522705543034	0.21178708435618349	0.2117138690577943	0.20287370694130935	0.22518268212627573	0.21396522367009496	0.21122296050491438	0.21624542798572854	0.22890876660669818	0.2372767608151361	0.22917172396956542	0.23575252295554355	0.24537578580191793	0.23296879017761726	0.24636513231512153	0.2399621354731925	0.25039908256469995	0.21803628818052118	0.20753743741838943	0.2129484924476911	0.2088597465345899	0.21007462785151215	0.21425523884172903	0.21011136009124096	0.21729751723165058	0.2222955820733671	0.21072783151271504	0.213851222345856	0.22186837129906212	0.21823461823135545	0.21852315132934705	0.21765427411127855	0.2118345373375334	0.21894742762565297	0.21537531825910486	0.21984003952238698	0.2206157952063149	0.21576887058070027	0.21152737647319717	0.21384623592501834	0.2096763787499026
240	0.22818229592517122	0.23335194751225638	0.22703544372928106	0.21573675515511243	0.2190852164369596	0.20980204430294624	0.22832801873701916	0.22540615768103905	0.22990065704749288	0.22607155608703505	0.2260639417105157	0.2192590162467715	0.24213496002209844	0.22906227169540208	0.2213582844724989	0.22743912799799698	0.24060147503801105	0.25257657561040137	0.23823575124732563	0.249168006705974	0.25059003933747864	0.24845234928301235	0.2555296638850356	0.24630163092174562	0.25986507555555777	0.22035961778329527	0.22170482662625185	0.2332697721743242	0.2284193537684712	0.22463554334572164	0.23073874176936857	0.22713651202773116	0.2240306655954796	0.237249088977177	0.2182016509000745	0.22235177930192507	0.23257056556243327	0.23049623616535908	0.23326753341084458	0.233395672823347	0.22817009530362262	0.23191159492804225	0.22875698590392765	0.2371567383223503	0.23546286286951199	0.22946356598163886	0.22287775509360072	0.23029111279299605	0.23042909139186538
241	0.2222292416386154	0.22655985327360026	0.2201793382295097	0.2118002241628709	0.20714054462819853	0.20486701899855056	0.2211532758902296	0.2236613681722028	0.21619537848932638	0.2146817123939016	0.21814008135506674	0.21189931886626756	0.23278777436974538	0.22158231836996398	0.21276283007908306	0.2160550574730363	0.23422659660221404	0.2487492030759343	0.2373537399970604	0.24554077465300714	0.2505220940391556	0.24293950314988164	0.2497486327827393	0.23767218202438334	0.2552698077085886	0.21258649748922132	0.2177501938928578	0.21583179874504707	0.2204683638890706	0.2160698773864669	0.22625038678893983	0.2176895027771331	0.21976495182658107	0.232093722325434	0.2161240044066795	0.2208394131152431	0.2295181916351715	0.22046683969836128	0.22025189804540166	0.21965227648629115	0.21505160560053938	0.22176913598836753	0.21814942229271767	0.2317069329331224	0.2283918136970263	0.22341875200834085	0.21568244030238312	0.2233242196432268	0.21531574675321408
242	0.21894123541900481	0.21617014991493286	0.21197135235191078	0.20511969828631826	0.2017029596220946	0.19145030069927063	0.20391080036404013	0.20896264633322748	0.21651186759778848	0.21075455075585864	0.21002700300417443	0.20377854023853081	0.23007091618559652	0.2149385975617741	0.20575723498701126	0.21071126691805034	0.22592251926092569	0.2384843269104832	0.22279647692032084	0.236319271573411	0.24482070283552979	0.22922877347529724	0.2405530614873244	0.23434791798157534	0.247237849031332	0.2050597341613484	0.20608209587744042	0.21294293875386333	0.2111306443504908	0.21002338443396235	0.21654306210576507	0.21063931971491542	0.205371303815772	0.22375205189208974	0.20274947911219351	0.2104187085476808	0.2160217057255094	0.21597089787089277	0.21953861793188242	0.22145327304217582	0.2114026447662053	0.21931600055026312	0.21479136145062638	0.22467458629769388	0.22024729876071386	0.21741355557282974	0.2024611856982091	0.21722823532369334	0.2130316923257941
243	0.22229185109853794	0.2220628583824004	0.22036001191399837	0.20842792624337164	0.20976669163346234	0.19972973294075758	0.21501335994737436	0.2181730528159566	0.21795904952626002	0.21361457711013243	0.21297815198632972	0.20411545608990578	0.2289871223554244	0.2145554232348484	0.21081375499178476	0.21181950494726434	0.22873867532175768	0.24294197576150148	0.23072522480452817	0.23913770256082104	0.2510315037282068	0.2366442724712546	0.24379127567764128	0.23826138876026742	0.24971534323096725	0.20847072161582955	0.20682162764669537	0.21311826625656605	0.21319209142152434	0.21412743325538233	0.22032202566846978	0.2181776279340365	0.21010003977565092	0.22933458930789102	0.2064791004864731	0.22079243989920097	0.21686178393654143	0.2197048998105992	0.22381319226505342	0.22435333658618198	0.2183429732802598	0.22397164181616935	0.2235047214008002	0.23121077772152115	0.2247617083603046	0.2222673461082761	0.21036625329054282	0.21721416060242052	0.21604630387200663
244	0.22949740958565593	0.23145253801518312	0.22627993922685238	0.21477789592429397	0.2160220401260825	0.20985589862751697	0.22197867144993322	0.22413156630528686	0.21670704119867654	0.21173737174899235	0.22383016129006703	0.21589919453347	0.22997377376359301	0.22748006561961542	0.21436335293859582	0.22289546309984581	0.23770080818256914	0.2545495374414604	0.24217236282496063	0.25221935779760557	0.2557613169324952	0.24542724627844936	0.2509501230583253	0.2422869797480806	0.2556384905971954	0.21775748114435742	0.21536464147209078	0.22466635010898045	0.22792344285076574	0.21758187102301452	0.2296251917711562	0.22203733225106373	0.22417879839741864	0.23370656030935724	0.2184703515702289	0.22107169999901266	0.23257519738260765	0.21203124542899596	0.2212565026774111	0.22045120467359527	0.21445286496258076	0.22014932001294382	0.21790804350932744	0.22519772353932813	0.22417877920083407	0.22864390477316887	0.21528703985380854	0.2144375856250809	0.2189905642018175
245	0.24015745847920883	0.23467033225361802	0.2286637800279334	0.21912564157280223	0.22162211579304833	0.21088202300425976	0.22667731641735303	0.22086547946457613	0.21822767357361045	0.20865609410486097	0.21755347890114338	0.20763920407055728	0.228637248283993	0.21964280269934058	0.21652274547769151	0.22244300824425994	0.23817927264738872	0.2501083349487722	0.2389856975362222	0.24383409229103256	0.2565262114862296	0.24291609501372438	0.2455853824624733	0.239930418504583	0.2534293390135226	0.21159085480709441	0.21560736138096537	0.22839619073917808	0.22156108200264066	0.21850783142457808	0.22201773425577645	0.2223834368248686	0.21845846464596805	0.23605045341476386	0.21464617388354928	0.22187377883929377	0.22946237491617147	0.21346268935096074	0.2191054801104612	0.21986227903853647	0.21302872405442383	0.21556140460219436	0.21602746492340083	0.22349955425118265	0.2192616924377428	0.2283085668822774	0.2103380103496566	0.208684647809039	0.20803796813054543
246	0.236760370294464	0.23753267622415628	0.23470520973042192	0.224689927549412	0.22622700564651732	0.21735736432747535	0.23063667166884583	0.22469172474023427	0.223371934082998	0.21701908303086287	0.22661192266053062	0.21940211251826885	0.22767669389585385	0.23089068664838525	0.22044980633065842	0.23038394358780367	0.23855555517625265	0.2541033822504041	0.2408292314597878	0.24537665306038495	0.2550700538575845	0.24631963719010688	0.25552392357542536	0.2442900532478416	0.2543556458381813	0.21984214933846422	0.22108434723251177	0.22961995127456175	0.22573805536625513	0.2244498539840715	0.23274772536415664	0.22707237924236365	0.22745157403185098	0.23218973242958416	0.2217356538427769	0.22926204629815508	0.23630783348841541	0.21901201189220967	0.2272601665069326	0.2219462478946129	0.22612176206202156	0.2252409798663444	0.22147338496525432	0.22552242594079566	0.21975610977479781	0.23066930716143072	0.2196813785619336	0.22110772886603325	0.2243181870807361
247	0.2374227972448081	0.22873150859549496	0.22780459562296027	0.2192777758882033	0.21967800772655355	0.21158845050429545	0.2259018841260525	0.2215478421345975	0.2195631655414919	0.20769340496281138	0.2214159230105664	0.20838845599975755	0.22250099787729374	0.22158864976258355	0.21549616260313256	0.22117631824251172	0.2384308501938922	0.2511267559788949	0.24314450170903837	0.2460844875768813	0.25168415476681305	0.24014070174337754	0.24581245630901036	0.24267852850882285	0.25274418504187046	0.21434938865660083	0.21289128575639588	0.22435648195762728	0.2201496192469915	0.21721085382180164	0.22120730066275063	0.21686716146504595	0.21468627990260714	0.22964317438196263	0.21341613851123226	0.22396413826375028	0.2267004263070571	0.21673853109732164	0.21811733330141347	0.21933324857063846	0.21523451829024812	0.2211756222246928	0.2173724956136462	0.21996251164769362	0.21955306428665783	0.22626516328192964	0.21517815315379032	0.21381395318237795	0.21263616437697297
248	0.2395903108328022	0.22963796720177232	0.22217864464713308	0.22236165154759738	0.21959127802896988	0.2100202505242941	0.22577937912189178	0.22519524685314463	0.22128335699885016	0.21754039423039567	0.2192315887516883	0.21816443349991718	0.23141606941659315	0.2191351812614287	0.21889366794057094	0.22573722446754146	0.2414770549227482	0.25104347237223773	0.23954160332868046	0.24734596761916292	0.25678195865006076	0.24916520727841684	0.25690156083136134	0.2434703060296535	0.2598575170658104	0.21516500860058857	0.21881833360993858	0.22361812918242854	0.22042530623158152	0.22234228597603653	0.22564889537305186	0.22033662693668893	0.2241139479752015	0.24144521693715287	0.2200051797855427	0.2241759325150886	0.23088045657094125	0.2200337602605065	0.22563748176062196	0.22625960604113224	0.21211514787477756	0.22487694755140344	0.2223421076561854	0.2243169915556567	0.22059228026551872	0.23192761822770253	0.22029758147014064	0.22442993360745786	0.2144258667671872
249	0.22389247309435537	0.221527275346027	0.2174235096444175	0.21210871456884295	0.2090201016552925	0.2049107185454494	0.21883861437966565	0.2183870909422716	0.22197079203689712	0.222028479200663	0.21469892349772238	0.21343969057765208	0.22982189677471473	0.2151912028050237	0.21138882173012682	0.22024209070325504	0.23796270796989286	0.241557073003484	0.23468909173201236	0.2450428606344852	0.2504394752857592	0.24048925627094642	0.252282839091393	0.24483656834311354	0.2535320727215282	0.21247930930108752	0.21529450720063448	0.2199623778337488	0.21769446848852297	0.2189718309419153	0.22585160036540994	0.21827523919950423	0.21802060533003972	0.22747864064003598	0.21158458467208927	0.2140310427525586	0.2245335296954827	0.22151661197730527	0.22852344915374817	0.2215739716472815	0.21480544117873118	0.22266867540280152	0.21771610077676729	0.2241487289593875	0.23007660400299393	0.22107715984502926	0.2171354643863924	0.22489124311028694	0.22573288021458263
250	0.237201953623052	0.23692026176127545	0.2272437467537313	0.21828062232512715	0.22052825719975394	0.2112880691591785	0.2303338082955694	0.2261997741588018	0.2321387842729525	0.23110411893884675	0.22113397250427666	0.21897097050180328	0.23745765485251963	0.22729539190902437	0.22222601826637864	0.23237646432868084	0.23406809425823832	0.2534547971946146	0.2409021707616822	0.24653298357087788	0.24917644207694892	0.24369520747767845	0.2598984682029016	0.24486379528813562	0.2609192355365858	0.21739528285675466	0.2197710522957808	0.22308391120443077	0.22172291427427243	0.21943171280210316	0.2311181398271821	0.2247579178800479	0.2204953068735771	0.2277797199666818	0.2233506054027471	0.22373745797721073	0.23546171917404127	0.23396774431023928	0.23507440664770435	0.23645067796166902	0.22040513138346707	0.23122470355419145	0.23108648546083474	0.231758481065427	0.23089916285470535	0.22573443504382087	0.2231350636896886	0.22710841127440753	0.2280773579265525
251	0.22020559384153582	0.2231366667825378	0.2163648187387119	0.20834893012291725	0.21557380210341395	0.2051680389251401	0.22061216373906928	0.2212747456756353	0.23040118989699	0.21850423860180224	0.2173593880498778	0.21315935775265332	0.24064860562638804	0.21857757180787862	0.2118822121765933	0.21810558718929074	0.23643277046804673	0.24246124478868475	0.2314444048245979	0.2397674360919475	0.25160787674430685	0.2430573411796489	0.25018899368823283	0.23994503720700414	0.26111431654779227	0.2194913448918179	0.21200660374512578	0.22175190446088214	0.21710453274223346	0.22366962313585637	0.22824531589376207	0.22093080716885574	0.21975418351138154	0.23642012203489918	0.21179577830336163	0.21872138911834468	0.22586470694627436	0.22012135743130787	0.22952530760015433	0.2331181492521892	0.22206886209916377	0.2296857073159604	0.22673415632281463	0.23187391513170735	0.22884620770056052	0.22581728923970626	0.21590854689661593	0.2249540263599541	0.21503496506923833
252	0.2244001475769757	0.22503925715629666	0.21811060543707403	0.20800969686329057	0.20830770131784315	0.2041191102958272	0.21657156030613486	0.22060916761367752	0.22658414667313848	0.2201787047832665	0.2186894120879703	0.21315038153811414	0.23155113447698605	0.22319313832379573	0.2141930004021109	0.22315493298911587	0.23450348182263617	0.24598862448852668	0.23033087296609847	0.24026668595695128	0.24524406579982383	0.240452282558197	0.2521256616665653	0.24148209741628548	0.25530643276937587	0.21137554070191106	0.21579978206180983	0.22324588466326045	0.218854933153722	0.21461891163180014	0.22425806959778474	0.22201268389326317	0.21558545055909592	0.23314298301564157	0.21432962727596994	0.2235151148424502	0.22755820418557876	0.22705956245195297	0.224276503666548	0.22778686354624583	0.22089432084871674	0.2240596838891844	0.22029884424778576	0.22977078874427145	0.22314518417673804	0.22208291347767523	0.2143349495362708	0.2291513683835087	0.22428616526348535
253	0.2280873598122984	0.22585460006119137	0.21251938508925278	0.20794409434871983	0.21001661947048278	0.20342810820207	0.21672671683641612	0.21940446156053753	0.22155790348721474	0.21873392556990004	0.21112472880940217	0.2090656787948303	0.22579557496476926	0.21743271810229733	0.20777767234116948	0.21532094439940508	0.2314895818066834	0.24154396225160318	0.2300595081263247	0.23755873567398278	0.24757114398759608	0.23445142291696044	0.2425851868796359	0.23475027175315252	0.25026954178891564	0.20887389867075706	0.20454404973368118	0.21511606550264006	0.21327538104191873	0.21073515668380566	0.21378238167076277	0.21124546942748312	0.2093968876906212	0.22243288454098595	0.20449432415408209	0.21160287581824794	0.22253876561582522	0.21417534714187156	0.21969831458003172	0.21549970706882482	0.21330559360470497	0.2139128097998985	0.21301670711010667	0.22073338103277748	0.21782112703746284	0.2167404363372174	0.20537561710604296	0.21586069690841428	0.21450244656425022
254	0.233099143520114	0.22770463211848194	0.21276623642878098	0.2138392532885238	0.20953684454303534	0.20731439117048037	0.21648679288575798	0.22066875894522966	0.21919178220692742	0.21591960090030857	0.21707358214881578	0.21628748049806723	0.22649573089441877	0.21912833641028087	0.21073814347251285	0.21974733952626338	0.23053627125593829	0.2413766139849003	0.23466404647407357	0.2434674264170008	0.2491441794472088	0.23302323564295208	0.2447491568827006	0.2357780672335402	0.24266856423005223	0.21054303904853075	0.21234482151611825	0.22032962859334826	0.2151870601272274	0.21233384068107516	0.21405591110997	0.21577699643892165	0.2142471720143566	0.2239350960163182	0.21057905888743358	0.20965922787492086	0.22099934940508975	0.21475421781159762	0.22100216773803916	0.21627380672896782	0.20548918010167802	0.2205614775515767	0.21157233886104113	0.21755735494295808	0.22195434499966063	0.22336261927881298	0.21526950051773755	0.21380391142373803	0.21395867639584012
255	0.2263479781333976	0.22580146145091642	0.2215303682247623	0.21830086016977068	0.21846177427330923	0.20494432652747538	0.2221547163428236	0.2260402000745961	0.22562783747633075	0.21769801768926975	0.21771975262031892	0.21589161018125136	0.23531382471648385	0.2172126879144574	0.2123210554272659	0.21752381074758562	0.23587291756459375	0.24626097981390183	0.23153518396622255	0.2416462854334229	0.24994862432658668	0.2400754018799163	0.24652005609562183	0.23827131061655296	0.2526410621476344	0.21400081576971733	0.21205942175147457	0.21966542498899308	0.21748755134666212	0.2196470916831025	0.22089297216004916	0.22208786655150045	0.2164675056329112	0.22734337967033308	0.21185464529490114	0.21824313368545725	0.2227957081175196	0.21913184727483268	0.22773692696684783	0.22477173013645707	0.21688665688090933	0.22606298800809924	0.21728151976704094	0.22871528503559507	0.2270374822514712	0.222456919166134	0.21900357139288693	0.22264626905511067	0.21487220682664732
256	0.23076892347157174	0.23468771907009087	0.22301205925923923	0.214616850753522	0.22014579465334536	0.20665851227243393	0.22552855975081193	0.22300730407348796	0.22004218799759645	0.20845122952653888	0.21800786204654388	0.20899660686910748	0.2285051297646213	0.2194197712894723	0.21734057174021645	0.21845544711880624	0.23918109705542434	0.24632438454731131	0.23925362142520076	0.24624535589722932	0.25690178304181516	0.23908428543900465	0.24689131580440773	0.24271900676165026	0.25053942344094465	0.2150491761882596	0.21360964668824745	0.22010177338564926	0.2147655040230154	0.21715713862665678	0.22701446310285234	0.22219203871450627	0.21879127013771568	0.23031122139627622	0.21321163557880227	0.22290685190706738	0.22320998867815547	0.2134392103900766	0.21762853446934974	0.22168877491685995	0.21507130192051022	0.2195884910614932	0.2176156929607253	0.22771467888633787	0.2231530087621933	0.22609821166253455	0.21086409689401095	0.22112830205286832	0.21499388040010797
257	0.23993661056677473	0.24380921939895955	0.2268972067313493	0.22091171832159107	0.22346400838892228	0.21932167186920656	0.236218673827847	0.23114479316642664	0.23366799011692668	0.2247032526357433	0.22943162744055387	0.2226103556207292	0.24162358129261738	0.23084113923121446	0.2230818982897701	0.23142162852622503	0.2462918261755933	0.25499038769722876	0.2464593732378393	0.25230788163008927	0.25416229477734525	0.24266047592160112	0.2537279547895852	0.247894834451159	0.25899646408823995	0.21979547037769404	0.22482962290113329	0.23414720903200412	0.22586466270452404	0.22057022878432994	0.22719446082390554	0.228440648118658	0.22655360206957695	0.23016710654457298	0.22415993602994183	0.22850324783079004	0.23389346862058097	0.23000156629871754	0.23172955728303704	0.2315938399030949	0.22309012836357253	0.22813142321042404	0.2284149048715469	0.23756392304325122	0.23630388517278528	0.23054104113469465	0.2199417021473986	0.2296665059885883	0.22625662844578628
258	0.2227271386838332	0.2297917124597267	0.21922977191671708	0.2161635022095776	0.2198331132132487	0.2098407504070414	0.2227188239790451	0.22567768919401965	0.22550300306314952	0.22221708259732195	0.21997676429314564	0.21642777421291548	0.23671165958591442	0.22505988630664242	0.21806300014862526	0.22586432600755574	0.23986412333412707	0.24910660923819908	0.2377360198387926	0.25122031803579825	0.25487382695823246	0.2430072109718001	0.25108129500217874	0.24269603957576416	0.25766168746337303	0.21903608409634295	0.2199295408659677	0.22541504158793113	0.22057606648020606	0.22082717485077807	0.22926023010479915	0.22090638511141597	0.22065120331726584	0.23454689687791602	0.21692614990696454	0.22321847223159239	0.2306036270356359	0.22151564726311831	0.2207070452102869	0.2279050628113406	0.21838558333067187	0.22721281505140364	0.22154410495528465	0.2296817961898298	0.22715192716064533	0.22781275150247215	0.21583811930257032	0.22712867904314232	0.2242170875607686
259	0.23471736185993908	0.23045065022622413	0.22877979945077656	0.22169114142006718	0.22122150561607037	0.20985697033585154	0.22792736984338366	0.2263693670350658	0.2335764431810978	0.21791332833274007	0.22591210840269252	0.22208225773612678	0.2427708705659146	0.22640770840659688	0.21670807312063858	0.22075894728700482	0.24419795745393574	0.25350076070873323	0.24300553674852995	0.25238661430409143	0.25458201572951544	0.24449736185413	0.25141719252686745	0.2465770272490707	0.2619199564597844	0.22053839472284248	0.22089807671232664	0.22682663314702967	0.22488917615414572	0.22101136155821913	0.22940827481987458	0.22911680379684468	0.22079630235096065	0.23249106974772896	0.21859086822285578	0.2248644323914127	0.2281871131249648	0.226632489883625	0.2302256645146791	0.23312105059553095	0.22732605027199676	0.22977153941709133	0.2241975229076084	0.2332672831688339	0.23677106561917324	0.226691747163488	0.2232394986987891	0.22926696804999253	0.22885329111244548
260	0.22386200546770388	0.22575259082020876	0.21410025312392342	0.21158497102809423	0.20981452438955953	0.2008459320905526	0.21950994669952467	0.21601768468684032	0.22389819678994755	0.21932970289120668	0.21457135036358446	0.20793438479801185	0.23417660569194268	0.22019516566878847	0.20946053526255654	0.21923263042687283	0.23284215674052397	0.23980814475113563	0.23348269572604521	0.23916217393182343	0.24638265689918362	0.23369426364628224	0.24177497534982909	0.23848754798475325	0.2512422429624922	0.2128809801882946	0.2146200555388299	0.22264067605324572	0.2172328403613819	0.2134289458855644	0.22149094810195402	0.2172022686662224	0.21930726912984713	0.22044553985990897	0.21438041996871438	0.2189133836451077	0.22164743683327898	0.22451558439505337	0.22760704711056431	0.22718834520964373	0.22021143793500708	0.22624642350972507	0.21777037665753146	0.2277733972089682	0.22789124661897683	0.2173107848244479	0.21330789560267083	0.22456123665889272	0.21857508811373086
261	0.2230883623630767	0.22102566934914503	0.21258146896345229	0.2041663604606278	0.2082525754172919	0.1984316172132109	0.2136890298428083	0.21065774084471292	0.2090311247970836	0.20631843313858136	0.20888168751892958	0.20290895955042926	0.22183434111178033	0.21451025768802792	0.20749818512474316	0.21338759974003782	0.23074965332545241	0.2403945757639695	0.23022576183658186	0.23790659422968954	0.2466529704035587	0.23316538226968545	0.23987335081394945	0.23530356422337356	0.24948290177684285	0.20952859678603694	0.2057041495967575	0.21695645734379093	0.2101032054177715	0.20872541412255402	0.2236293662437572	0.21460254514606153	0.21425119740567738	0.222259394324252	0.2114399601321709	0.21199567058194768	0.22162814220079688	0.20829903437453956	0.21377464080954278	0.21641563511919001	0.2042358806565269	0.21122969881293296	0.20656391256096543	0.20901495029725872	0.21264338399067048	0.21351102638395084	0.20364935355765368	0.2076981901818136	0.20422091497277658
262	0.23481651273994225	0.22980277159119386	0.22860242002630923	0.21848301721428967	0.21322090766872034	0.21008238732856754	0.22560055960453543	0.22230101343312295	0.2174165271123733	0.21157066756896215	0.2172815926578004	0.20906690988964752	0.22841584917534513	0.22302966768665328	0.21530974743467096	0.22415669684002698	0.2382887730332917	0.2500903898513269	0.23976102832608137	0.24715153554621053	0.2531414825824718	0.2424747166324875	0.24611907340782552	0.24306217877308806	0.2545956089487022	0.21344103424266286	0.21258997831174292	0.22087090485041413	0.2195756562033175	0.21383231014458967	0.22474228192718654	0.21891749291067317	0.2187404834488731	0.23047966009743767	0.21911516172354653	0.2226927215958422	0.2321360091278032	0.2182489919673602	0.21919199996261507	0.21854178562852247	0.21606471910185035	0.21925425652472222	0.21832470799381612	0.2203071559055953	0.22056837199745993	0.2247783990306074	0.2107007512625531	0.2120492160981509	0.21164519177074395
263	0.2222671253106202	0.22052524506434326	0.21136514910618504	0.2020743067900128	0.20325747058817176	0.2005603733659552	0.21508970470394895	0.2090940794681433	0.20699624399142985	0.2010192372941	0.20992614378807384	0.19977649431384295	0.21779661680954482	0.21078184165425676	0.2003795619938563	0.20852885338299854	0.2321272400948053	0.23489741070602999	0.22988899038319904	0.2350762345568613	0.24220990253369093	0.23389662900016453	0.23554104296023393	0.22963883422357204	0.24591134135454346	0.20304718888599899	0.20348215481562779	0.21435480930388384	0.20541908606060727	0.20693824553029105	0.21620629486596543	0.21138822138532348	0.20989115740528125	0.22063450614820543	0.20477210721318406	0.20801125281574623	0.2154088477329842	0.20111515140482397	0.2098826045804016	0.20835359614163843	0.20242932025497676	0.20483285213755498	0.19959835298698997	0.2067635016343636	0.21265225727024084	0.21434513378353812	0.19869173047400338	0.20004799605832005	0.196876492447877
264	0.2359156709893072	0.23981652151463853	0.23017481435104045	0.22252893190532222	0.22909880104502095	0.21857869710567804	0.23341791492169434	0.23066681936773478	0.22808258634811196	0.22165361261887812	0.22701804941242587	0.216259186271831	0.2294589063558614	0.2237121858405784	0.22664093179736927	0.23590676122611903	0.23801890945137422	0.25073603095891317	0.24601758749500194	0.23907897202529174	0.2494083698745728	0.24691746106659973	0.2596052043719426	0.25084027788535307	0.26213111653729393	0.22328050711989372	0.2201147973488224	0.22784321743770589	0.22204477710424508	0.22625939250219895	0.24160480829675252	0.22773552074326328	0.22477227598210556	0.2319211585124555	0.22554920762135675	0.22602771231853008	0.23557315947890523	0.2264846508733919	0.23331244685730596	0.23240235985008192	0.22018678324128643	0.22435712131609628	0.2252085504895951	0.22453092819021017	0.22894422444336462	0.2288673028529257	0.2243775691734745	0.21965517533355358	0.22045846559384163
265	0.2417315831097298	0.23858199301467364	0.22618396072390792	0.21564538829185814	0.21750128658442858	0.21818671818725957	0.23410975092648667	0.2281075273975231	0.2246010756348972	0.217937836307673	0.22306788216248274	0.21645555338825115	0.23092206473023844	0.22169540093771137	0.21588813406779964	0.21848220195067178	0.2341318727780388	0.24832464182030342	0.23553189287116533	0.24275594262742944	0.24824412557460798	0.24090332309302787	0.24397506815083295	0.23597720413970064	0.251112381519067	0.21669428314034017	0.2145069693932433	0.22330453629076924	0.22369238351304757	0.21973339145620835	0.22437642204197283	0.22395274851735428	0.22244133643334735	0.23059201523235312	0.2150778931230176	0.21558207899597326	0.23106735752507965	0.21627214131924508	0.22338156490085512	0.21913293154947164	0.21474649207818275	0.21685577549174231	0.21720653818791474	0.2224936254464872	0.2207216679419152	0.22751731156836016	0.22077313629057843	0.213863494595403	0.2082514748698022
266	0.22898021870439372	0.22894825211457312	0.22349559825616952	0.21199748873819685	0.2152698946959327	0.20698604075454521	0.2214274432838924	0.21956907016155713	0.21931627576634116	0.2122365126684372	0.21581498767844576	0.2124015317464276	0.22955055853625864	0.2189514754773587	0.21404443316163174	0.21899034324487954	0.23821230722186293	0.24940547785554623	0.23901268902153636	0.24612272119456766	0.25436946391699733	0.24462855607115627	0.2461985229394847	0.23930855433706638	0.2558293773725111	0.2128116139662006	0.21560591275395913	0.2260758350487289	0.22141745285702893	0.21891640232403176	0.22672229379044326	0.22337595845502783	0.2191108396040228	0.23321069469841216	0.21437978477125508	0.21689854929944052	0.22922651732200441	0.2140785838021846	0.21721984797468613	0.2188000981876457	0.21437791998273992	0.21471343364458037	0.21138335181714732	0.22026382404178807	0.2202187969104098	0.22252062819364193	0.2146872283864837	0.2150884932682498	0.21668836659546695
267	0.22900813346192775	0.23473056623254604	0.22856319827191607	0.21198024627130077	0.21704030648271314	0.21276426150212235	0.22905501132527958	0.22127974310381804	0.2160104608861434	0.20517486635805432	0.22263447190249416	0.20944947715523818	0.22763962296939472	0.225161418761247	0.21377081722909744	0.2140366548479286	0.23389742357352797	0.2481404658580157	0.23563849704714593	0.24448649977664952	0.2511528680887265	0.2409417774043658	0.2457952340024105	0.23927163935852216	0.2520226444921566	0.215227724364285	0.21612791987768254	0.2241930608699959	0.2232269028990213	0.21940156400931002	0.22252726163719164	0.22336237104478224	0.21731976008245193	0.2339791759772373	0.21289576403469848	0.2216743392317662	0.22780743590173788	0.20947797102684296	0.21837495127640064	0.21652912893228798	0.21705059341681973	0.21283809711877383	0.2148431162410737	0.22521767755536373	0.21714422170608516	0.22430565605748704	0.2164377942508269	0.21243415393039944	0.21025069141975078
268	0.22601349630723816	0.22038610052038782	0.21007610554429726	0.20312167175561974	0.20191443154568786	0.19864411681587227	0.21522508156662665	0.2122958869899205	0.20379246161235745	0.20697322983920888	0.20395400870969924	0.1994196107676407	0.21352569568705668	0.2041084119149427	0.20846841435758445	0.21067278690434543	0.22379997756688177	0.23875271123219802	0.22715170903681553	0.2369303299326752	0.24377721161361968	0.2285627554602583	0.2395516043398205	0.22943445195325274	0.24301929188233773	0.20041220428389586	0.19762364911356026	0.20548185305813726	0.20352853182208222	0.20076400211100742	0.21245012722484144	0.2067755014938656	0.20453224581256213	0.22210616358049978	0.20381491294296242	0.210177595784222	0.21927297273203383	0.207912576723287	0.2109928104309687	0.20957442901913037	0.19551679736183142	0.20728084265310376	0.20793411412923252	0.21032345223904114	0.20911910292568275	0.21510619253471888	0.20105672455875612	0.20108433039551166	0.20070854988431266
269	0.23039664372895627	0.22535718330839488	0.21957973518260546	0.21024896915999347	0.21133251522162508	0.2032210032768649	0.2181335224773822	0.21588200808250815	0.21359359154636212	0.21262324163035168	0.21164652890938707	0.20422352444858075	0.2239019343404577	0.21363836592416463	0.20974479139325955	0.21670114595281736	0.23094789724143197	0.24566404815755197	0.23427260859938162	0.24257435502936617	0.24828192794327106	0.23126986907818145	0.2387556123128938	0.2366001056366864	0.24754120769005983	0.2080093607923393	0.20927679129586	0.2107249568749596	0.20947479018038048	0.20623024782663382	0.22461712855883934	0.21530900183842605	0.21114849250212378	0.22049390394666082	0.21125131654587312	0.2161396498490274	0.22378066795114232	0.21277071223500316	0.21755423471073165	0.21829841858575882	0.20508895125950957	0.21603178973196896	0.21203219759428793	0.2158471757063369	0.21799514745732168	0.21606029158537501	0.2087226170529746	0.2087831768983377	0.2119186200816682
270	0.23292839091262083	0.22521574793775762	0.21841049648817829	0.21387863790766928	0.21771201675383361	0.20537836125178158	0.22240102957357588	0.21643080174432391	0.21693872796924218	0.21152660568731396	0.21672434527023932	0.20650865836103213	0.22136413346426417	0.21937312032326714	0.21546829526418187	0.2268195750566795	0.23012462698282068	0.24468743623451206	0.23407619344688524	0.23748288698338466	0.2404130132491816	0.23787959482998747	0.2507545428031385	0.2359103854106739	0.25283383391935077	0.21345550200446337	0.21443951906885533	0.22152527212895862	0.21496562659170437	0.2130306516641516	0.22444382105781582	0.21680282327656983	0.21595368437914061	0.2227687910899233	0.21668530333214148	0.2186542471759811	0.22505507396177102	0.2155193082795017	0.2211516777998888	0.21989773680113275	0.20939499705016704	0.21454063539459395	0.21328486685677425	0.2128814378699479	0.21442975772801537	0.22046010687756729	0.21125975747297962	0.21635685962668216	0.21736038460431678
271	0.23141649892276722	0.22219165403227634	0.22212069054708217	0.21149010619274616	0.21110329153566945	0.20460806531149928	0.21942800864507028	0.22017524264729973	0.21305216455132112	0.2042203192858042	0.2143825190813507	0.21119973362663602	0.22463142665086205	0.21638011455302383	0.20730022653725538	0.2126040865698436	0.23779367155739875	0.2487308724612602	0.2340562936372323	0.24383025752872137	0.24911005613745402	0.24114525553396943	0.24224229959922994	0.23689257461462862	0.25199095307127595	0.21478848589897173	0.21199187174243686	0.2212397039558536	0.21664846816321603	0.21799518866222614	0.2245835104521354	0.22236288380571465	0.21675473451646154	0.23476386778014965	0.20773169849985604	0.21462847725572995	0.22295502050669663	0.2067181666827589	0.21542398116816905	0.21273951786792716	0.21083739508094812	0.2130406733650048	0.21129014628058496	0.21437605127292333	0.21637050418951603	0.22332874908468847	0.20865526763235065	0.21399191060164438	0.21698948955025835
272	0.23157175774524624	0.22676578450839155	0.22005174709933786	0.21615456197753485	0.21557888395080255	0.2063790581653164	0.22719928546225923	0.22038759202983352	0.2301781418936982	0.22240586347937888	0.22301228147802887	0.21284718543122855	0.22737451173960796	0.21839029834405846	0.20921282558634097	0.21455256053793584	0.23576259938329613	0.24212778344407648	0.23557729326760218	0.24012674319111796	0.2430919900569521	0.2356528901632802	0.2403783385612467	0.24149081576394274	0.2510990046887324	0.21495209351313013	0.21019173700169358	0.2185696931654039	0.21335324184347548	0.21928176830926743	0.22524135068601625	0.21888417491615306	0.22057705071036401	0.22240395826210202	0.21066804541638104	0.21420413178125045	0.22236966790562993	0.2213941447677354	0.22739558839049542	0.22586601516212299	0.21756892863812693	0.2268021098208466	0.22235685089786814	0.22069014002856654	0.22094623499122767	0.225631598781114	0.21221679117734552	0.21710267164203878	0.22000197574495303
273	0.21944485624495716	0.21420087581475242	0.2072146915794631	0.1989331255908758	0.20363081538660155	0.1930997362771141	0.2092187413321913	0.20366862058892163	0.20473553375018347	0.19966966072876768	0.20206885423374982	0.19798675095697985	0.21006910743636878	0.20701752377266136	0.19719790940178525	0.20984185904439218	0.2256469111268003	0.23657102323847093	0.22331351264487184	0.23145993470784157	0.2337688939107756	0.2290067621798193	0.2393132171064166	0.2323133884271384	0.23808357558376186	0.1975350199717109	0.20267620103542514	0.21138401283367506	0.2040855794335553	0.200488364988815	0.2058619146770613	0.20883577686200674	0.20412610795204897	0.2117290214857041	0.2014505490647597	0.20265267214986227	0.2127897973531173	0.2017496783047164	0.21097299256718358	0.2017421641750413	0.1979705050787577	0.20194792586826038	0.1976333846540111	0.2066336316070638	0.20044923215347654	0.20824292286492233	0.19598162100484784	0.20176360881890995	0.20324185224594474
274	0.23499966426838642	0.22867651669854797	0.227492745226464	0.22014874703001905	0.22040571924636757	0.20723023308706434	0.2262209159018531	0.22248898743844375	0.22392538918833557	0.21428903291938706	0.2221098899058745	0.21337601576272971	0.22836061442582267	0.2202291849350635	0.20912642729257258	0.21166403592248514	0.23748695855884464	0.24788643680085337	0.2379617113742814	0.2399359237875524	0.24861259801221	0.241480098103209	0.24261056236156273	0.24032959628189432	0.25460554508932287	0.21956859227111694	0.21531800029093004	0.22706411779102872	0.21751230903904908	0.22007703537129816	0.2244911317511322	0.221995234874425	0.21801793365224376	0.22953378066189153	0.21320615729821266	0.21933552370214604	0.22666495425278008	0.22011018708825245	0.22759750169745321	0.2222563809455054	0.2253441048470036	0.2226484149914655	0.2211397607208442	0.2217473812048072	0.21761167071910947	0.22680708122337723	0.21101555745689618	0.21726792983320156	0.22039885318429905
275	0.21709669538584322	0.21834247677254645	0.21254088444401167	0.20712343115109202	0.20646012530564084	0.2020792164590881	0.21354413490878923	0.2148357136251027	0.20714479341215716	0.20482624966198493	0.21185381881785462	0.2010360220552895	0.21789398636469423	0.216351746654451	0.2000790045167334	0.2178326324410309	0.2251751179221673	0.23753851725384706	0.22671862632213766	0.23585215355668815	0.24179822227939887	0.22852137780965773	0.24341152051357415	0.2355398903468645	0.24372555900694645	0.20648623106397676	0.2107889727711935	0.2210557788901458	0.21425821425147054	0.21136890376767595	0.21972280432615618	0.21225969701170502	0.21800240949678829	0.22561202579462633	0.2118328423182043	0.21171971893984945	0.21563359157532813	0.20374500683991148	0.21259658097310574	0.21386115736363856	0.20655325602986277	0.21145242723958596	0.20660969208843552	0.21750604468209808	0.20552553503370066	0.21810207074222476	0.20924867928764251	0.20549304773905794	0.2104462465212188
276	0.2173739498840734	0.21715171856132176	0.20735422157488506	0.20563893124855112	0.211313739038265	0.2004747638430444	0.21570696465367153	0.21261713169988156	0.20478945122173892	0.20245056000695974	0.2115163104194501	0.201471922055366	0.21318164758345873	0.211527500442709	0.19835932527757694	0.21320616189701883	0.2286017599000835	0.23750960266757587	0.22617459744290758	0.23255737095955775	0.23597012510986298	0.2273388083409651	0.24038631833438398	0.22910627973390058	0.23971076597941543	0.2020577353416186	0.20464895925763574	0.21424847730219554	0.20729282662746226	0.20433190090725756	0.21228100665294664	0.21227853074848152	0.20872792422951958	0.2133018979708323	0.2042917464061202	0.20589961054855888	0.216617803749907	0.19882926209439747	0.20550478312667542	0.2023599078342674	0.2014787903642214	0.19898593896436637	0.1998917694805822	0.20660913260823027	0.2058659037506504	0.2134374595715816	0.19813087245832045	0.19875677483705564	0.20434088342343779
277	0.22604192049336447	0.2213407269501874	0.21532971320415212	0.20711882515834973	0.2118242078546758	0.20278611414438474	0.2195180754295014	0.21708910220725008	0.21004886983478302	0.21146701304855867	0.21325419737584939	0.20465460777599495	0.21926822493967918	0.21611318910130678	0.21232902398842993	0.2236210932133881	0.2237744084381668	0.23554552020228062	0.2257140641594323	0.23372114388062656	0.23622106288573216	0.2302229659389486	0.246171978426668	0.231271146812337	0.24690107302688358	0.21105513687932098	0.21070222409889242	0.21218544142714926	0.211252410309138	0.20616937052131973	0.21719603939013463	0.21611063420588583	0.21540669807118434	0.21768157565669521	0.2147592255024418	0.20554829722576012	0.22336789008258534	0.21217516629924804	0.2171321845984039	0.21446121248702354	0.2065013324981711	0.2095321998190665	0.20434344189108705	0.2114257904602244	0.21268767817151404	0.21734839486130414	0.2106934963633636	0.20953318648799113	0.2083320545340415
278	0.22702619881612277	0.21604689248020004	0.21928474018569932	0.20541530743219286	0.21232279807015855	0.2034012531500707	0.2213303515734482	0.21755351168895448	0.20978162013889698	0.2029076795443826	0.21024398835416788	0.2020103350696757	0.21828034609481292	0.2145833423788388	0.20846484852192942	0.2143947939116243	0.23128567965849206	0.24254158893444663	0.22986068803582313	0.23867747693444819	0.24664595978660248	0.2358201525976784	0.23927668057818163	0.23219554906391415	0.24605513479746732	0.2041799948256009	0.20801544710767347	0.21654652011335318	0.21220122420601711	0.21205188291938157	0.21674302797809977	0.21616135250096286	0.21041303984667065	0.22784095121291062	0.2060925047471054	0.21414324398300116	0.2184580476488802	0.20441530206129502	0.20753785845379152	0.21275822977766307	0.2078234724244181	0.20501964745804824	0.20949113097488006	0.2138223082820065	0.20922658082631498	0.21632919468844677	0.20381772215551244	0.20727950479347418	0.20232720999875556
279	0.23132760157630688	0.22384055518783363	0.21580719900127868	0.2148238116781141	0.21476308770541624	0.20588659876766074	0.22105588134483692	0.2166515953438787	0.21107998932047	0.2053540794081778	0.21814747377154872	0.21245352121313793	0.2222775697749161	0.22044865734312843	0.20519798611488088	0.22168368254106352	0.2373314473861612	0.2449866904416963	0.23637786951725023	0.2409368572986035	0.2405352518013681	0.2385929436256813	0.24382099418228437	0.23821473982299224	0.24884101956446994	0.20659958845019089	0.21534940113576556	0.22620671976681447	0.2157847473025277	0.21594913209587246	0.22084647127671275	0.2186274352192548	0.21299478714832373	0.22757440292898676	0.2087446875067208	0.21089957413354282	0.2198277919520268	0.20487650252106335	0.21366112707709378	0.21115913798337518	0.20997827739395822	0.2097757550979422	0.20590381466965177	0.21407147675186217	0.21834703230099542	0.22280342932974617	0.21096527692439423	0.20877041688013132	0.21097189141765932
280	0.2265243855535348	0.2150271163469557	0.21178624378924243	0.21257718740652948	0.21194429702340828	0.1993066270271608	0.21730664195679336	0.213965475980264	0.20831743155401788	0.20559694063180625	0.21244202497042652	0.2098664372299409	0.21966968588210922	0.21762262711217636	0.20066645561339086	0.2226350043284075	0.235435107430328	0.2435889888736158	0.23317669007796146	0.24017889533016407	0.24471119205878863	0.2348867286623984	0.2417220284843415	0.24038883042538395	0.24813168653584408	0.20690086004724814	0.2111025266001051	0.22126735842472597	0.21158215904871894	0.20713612202464626	0.2187058622584348	0.21782717928098644	0.21686817264031308	0.2276090975067871	0.20736113714065366	0.21150733837991026	0.2201360579553291	0.20663577875787958	0.21289017934225024	0.2140866349062563	0.20296346899410703	0.20554993581772898	0.2067353663248854	0.21531587796393137	0.21055227783180036	0.2174558235328902	0.20327694148694941	0.21438785751199355	0.2107455096122003
281	0.22255874977295736	0.2171794692455294	0.20724428714714588	0.20385904196751367	0.20533660722117414	0.19259901171761318	0.21223848229746212	0.20879737500603734	0.2007537668481133	0.19761282765294014	0.20539190736798885	0.19904000157421317	0.2122934157495251	0.20749178049246902	0.2000788606857591	0.21063449493167785	0.22803451852427528	0.23521893413258185	0.22626668026237273	0.24019423055594222	0.2436376426915948	0.22747473772896504	0.23886355529645956	0.22732593133746656	0.23353406283884082	0.1986053857247401	0.20523194757414956	0.2110756312937173	0.2029350972076425	0.20100562412765602	0.20796088249015973	0.2060520157936201	0.20530143905639803	0.22156268761279835	0.2001617240772936	0.20659608966403084	0.2082648551849061	0.19828376214201304	0.20264009853551793	0.20545227119070594	0.19599984210910237	0.2027621527743837	0.2004975597510624	0.21233448090761484	0.21383109873993594	0.2118592239366772	0.2006184733527665	0.2045061171948194	0.2021883783650225
282	0.23010901807406434	0.22753089863310122	0.22736909359453641	0.2248591840172781	0.2244361712190483	0.21357292678050221	0.2252925484728929	0.22201602524464706	0.2183301769358241	0.21034282957560407	0.22360663837294187	0.21893131968303556	0.22309959174990873	0.22745030131324148	0.21500443131275065	0.2238730314832172	0.24466106152539696	0.25496232185518425	0.24773596050317387	0.2521664229342346	0.2566766100432416	0.24466575860005763	0.2546377260600514	0.24926339687634583	0.25177167200540024	0.21406867199926036	0.2248725825457422	0.2268103840945394	0.22450340027997148	0.22452174542222877	0.21722900787036123	0.21993211509131133	0.22010363318933326	0.2248061407534876	0.22057324780053855	0.22409290686378097	0.22672723211081586	0.2158485588661973	0.22335087194559347	0.21782065585348426	0.2146673324502669	0.22288828229648308	0.21330285107399904	0.22377422501007793	0.21832256597253588	0.2253787484299613	0.22353713899606698	0.21708842515724847	0.22055911698174546
283	0.22724648650131576	0.22376741857601937	0.21676811968418178	0.21867582794928686	0.22103755568010705	0.2008183419915889	0.22126186133127843	0.21805948765868263	0.21248547889704428	0.2050907245331019	0.21663334761039776	0.2080723759891644	0.22095731217332254	0.22091462670573228	0.20979766927203441	0.22867981586131647	0.23692142663445176	0.24399941942579392	0.23508813287848693	0.24077315901653534	0.24617362758585495	0.23698170094553336	0.2526170094505	0.24482971776182327	0.24775209959872313	0.21500126211435155	0.21455318886044508	0.22715544680992084	0.21417356601056617	0.21597731407698706	0.21327415896229432	0.213712368651848	0.21386930874631127	0.2220216639492436	0.21696683793391983	0.21473357094233728	0.22443371541141685	0.2098242963556889	0.22057599365687025	0.2165287404898156	0.2077412605530371	0.2183063120067581	0.20878401293781448	0.22093102267667875	0.21728416752638752	0.2256438494887682	0.21219736317710616	0.2149973007127183	0.21375761153832937
284	0.23832216556673289	0.23074766619212467	0.22379933119875198	0.2246628438777147	0.22575936259433663	0.21212352469913057	0.23326731493679762	0.22870367048614557	0.22395507571313691	0.21486561130886717	0.22262789610423817	0.22050046899906053	0.22916870484198013	0.2278277598013023	0.21453131232252085	0.23149158657094193	0.23846450358713664	0.253859065369708	0.24400315179832277	0.2509774057239512	0.25883693901940413	0.24807789472228634	0.2554673689811543	0.2453531157029912	0.2515522773490894	0.2188376152118697	0.22452967682636907	0.2307800416559631	0.22723285485360853	0.22778152585879022	0.22833586417997356	0.22561279094583403	0.22562529671195478	0.2371071033750751	0.227293679257122	0.2248116327696023	0.2356474974851896	0.2206198720625847	0.2281779587934632	0.22637332219895903	0.21596024108660195	0.22367829991681515	0.22038725771206222	0.22606018993839636	0.22014713838037925	0.23740451247869876	0.2219169933895487	0.22703674632839277	0.22025770428923136
285	0.2329731861402242	0.23301334155058076	0.22255851123481335	0.21584497934395772	0.2209589641619266	0.21082790999915832	0.2270536431386125	0.22323446758537913	0.22060781288178438	0.2114862876085444	0.22273974044266887	0.21053774865993952	0.22907038992152173	0.22710828959227441	0.20721675361265293	0.22675406935147271	0.23732137334692238	0.24095203521898045	0.23493469249872692	0.2295833491352065	0.23979316352022126	0.2363074050406343	0.2476973656991064	0.24402794527900123	0.255302098325262	0.21859626331389892	0.21555310541303976	0.2356331105125153	0.22022046088287098	0.21935674083422066	0.2201535448035044	0.2260195987915224	0.2218325979373898	0.22970026389732606	0.2137945041165648	0.2181577964851259	0.22580150063199145	0.21395713140223338	0.22605919296729166	0.22175484465265843	0.22062015986251504	0.21391832584408899	0.21658800991603006	0.22236514000132002	0.2122766485746354	0.22380515414630123	0.20820949624153784	0.20947077396419622	0.21194312321699602
286	0.22812200254065948	0.22216573355317662	0.21208673583598783	0.2035826828657016	0.20833935094188807	0.1995894878125665	0.21646080998068407	0.2107072187508218	0.21040783713248914	0.20513814728093943	0.20998546498343834	0.20337894884988197	0.2161021518821845	0.2136103991323979	0.21022842791877766	0.21949435087479174	0.22779898437187257	0.23955522349205874	0.22905219149381226	0.2295295058294133	0.23709184939033834	0.230099930720392	0.24493317161413716	0.23247472832395383	0.24582880680945174	0.2036778847104634	0.20947374414686398	0.21770404604062477	0.21146824115726706	0.20616205670460022	0.21327288157570407	0.21676491131878484	0.21417664670956812	0.22412702405795243	0.21049900647766723	0.21300394768617903	0.21903332933988798	0.21224641906261835	0.2175189666590124	0.2178645517500478	0.2040648892543083	0.20840853719711797	0.2078817466799029	0.21727970355702897	0.2122586349965815	0.21648781656546973	0.2045162729331821	0.2129338478518718	0.2079158524058916
287	0.22500671258309138	0.22692834063491235	0.21956576445097878	0.21539812109636908	0.2129221122459876	0.2078206908025781	0.22410173372962666	0.22314807106010315	0.22176860348311037	0.21976019875431355	0.22406184005883914	0.2157275886587007	0.22772935134721725	0.22799254832763016	0.21191479320604784	0.22836658103584406	0.2402228549025291	0.24855210218779863	0.23813892866712957	0.24069578549553697	0.24139643311806241	0.24101685382676413	0.2512841748321565	0.24618074885093635	0.2526649084666329	0.21650059953536915	0.21358241643575918	0.2319376318930999	0.22103311664887004	0.2147827871805367	0.22670259605028872	0.22503067125218837	0.2229391909912005	0.2300409555485667	0.2146848679518102	0.21734669738362886	0.22512100863390644	0.21904856142202486	0.22504580566819396	0.22267574008109356	0.21842646243394126	0.21677417106442648	0.21332752253715317	0.22323000246924588	0.22166323797334478	0.2225712916342813	0.21343725635081143	0.21529895345163708	0.2205607614559822
288	0.22506731673733793	0.21539562447224353	0.2073377531437786	0.20166707930287198	0.20587735061376153	0.1972294065079737	0.21529774798286955	0.21228121147557286	0.21055299105788042	0.20023817103588668	0.21214320287702257	0.2002959791025616	0.2246219584482397	0.21447044031454038	0.19258450124302004	0.21145324444820912	0.22995675513171196	0.23458981670593634	0.2267590751514253	0.23632200797493236	0.2436237780402128	0.23041236054981443	0.2374052735597744	0.23380178430626505	0.24413395677823943	0.20604452892405442	0.20674923629242528	0.21418037504162096	0.21232674755601816	0.2093827179390258	0.2134359051364238	0.21573512487242538	0.21209655738072483	0.22112904446020987	0.2049454729911201	0.20519961875047432	0.21721353954593736	0.20001754683755182	0.2144976612074217	0.2039614964167815	0.20330067592384166	0.20259270782328903	0.2034774694545575	0.21021535580178774	0.20932588273042033	0.217650142434149	0.1994557441580062	0.2066071518799164	0.20400303758863483
289	0.22960953188369573	0.22713886192026345	0.21670677751164996	0.2121023332168192	0.2172753335669163	0.20406671580830313	0.22117618605966718	0.21391049281447527	0.21358701824650903	0.20609406038777625	0.21138845455323363	0.20399357968416956	0.22571609605176438	0.2184506055494879	0.2016748824136275	0.22055142876386796	0.2349271884774372	0.2416465588921859	0.23170624562475675	0.24106377126770817	0.24416754085135295	0.23144616053708034	0.2459296292754814	0.23845856403881974	0.25095583735738425	0.21573985424635128	0.2105470342696618	0.22867899086328689	0.2177580400155929	0.21473027586450782	0.224117328703695	0.2233828272831206	0.21799475039901753	0.2290555316710735	0.21378567184417382	0.21323559794826	0.2263429323774793	0.21057010592090322	0.22332327891289935	0.21667303861044607	0.2109989371627909	0.21167089892433116	0.20745466723308575	0.21368991385939756	0.2139626642342978	0.22049115553104773	0.20808531484256507	0.2105360415133799	0.21601461843164307
290	0.2173274256220812	0.21262993695262059	0.21134984637701335	0.20964629091450215	0.21578201008344877	0.20197075281876328	0.21508967173840343	0.2154196554812776	0.2046182548760673	0.207602433416796	0.21177725139429018	0.20316128145232257	0.21570632914086263	0.2183446653920292	0.20540342820963647	0.2200277079747074	0.23115625279125304	0.2384741871092016	0.228133741584498	0.23495045958402686	0.24082216659182654	0.23542567882510743	0.24648319545495764	0.23576902086124282	0.24642185229722816	0.20946323149686155	0.21348155643740505	0.22034946095124183	0.21343394066147753	0.21467017231621868	0.21984401163249842	0.21414254527475188	0.21121564455852387	0.22216789765700956	0.2108748534419278	0.21252776846676188	0.2198226619663187	0.20267205309100247	0.21189581475199515	0.21218786290664612	0.20534512651023745	0.2031666260888166	0.1965701131815213	0.2085046700233945	0.20692054329125734	0.2129060492934862	0.21050606486109738	0.20465189671451253	0.20666374904431487
291	0.22362971440036508	0.21556105256356822	0.21373790139906151	0.21044827329267668	0.2143166373278354	0.20428591896422024	0.22036157323538735	0.21773963524087278	0.2115943683454399	0.20608747411672132	0.21340223402927314	0.2091689662815213	0.22096791655486006	0.22023971597987876	0.20715953473398135	0.22404776949577895	0.23674845807439585	0.2479082662106888	0.23795966243856734	0.2409641269251985	0.2441407863761827	0.23716300624533812	0.24530543690544865	0.24020600349177	0.25385499452738897	0.21169324835305234	0.2135927678197247	0.2218328204695627	0.2149240885860686	0.21017703855250633	0.2208143814824501	0.2181492378447876	0.2177044896107664	0.227686248101029	0.20992381905267565	0.21524457022685098	0.22269344798194837	0.20308439124127717	0.21138005858363101	0.2133286050919422	0.20724852293929727	0.2076435091738574	0.2097018637802809	0.21298800375722954	0.21393800739138338	0.2201660650267897	0.20527865158017192	0.21084325697095596	0.21279647293540682
292	0.22209296353813676	0.21814660099155425	0.21165841453433054	0.21302193902776612	0.21414867585992226	0.2004737970725979	0.21748529502059386	0.2137254967896508	0.20614990293960853	0.20955837638645922	0.21016194332574317	0.20518330093744389	0.2202460367540845	0.2153561418775539	0.20279354020911022	0.2221311631236296	0.2317120713984022	0.24046963490636522	0.23359811862902843	0.2371889603499679	0.24684927458301506	0.23691821451421802	0.25130902739636585	0.24022727815667846	0.250544391757913	0.20595134918184912	0.20847167049822893	0.22048901973269897	0.21370458729372685	0.21385880676709537	0.21776112611974627	0.2085250636536773	0.209793283282691	0.22310789755149366	0.2148389995589766	0.20827824382939492	0.22309857144415077	0.20348822470739814	0.21923797279409543	0.21464738141984618	0.2009196365229689	0.20992588508876983	0.2009888485527747	0.2149633856257382	0.2103180443737585	0.2105578923491367	0.21008208738571424	0.1994005566527504	0.20653273615125653
293	0.22368111473809968	0.21657009619614517	0.21370759673880815	0.20892046953420196	0.20985553989033606	0.19901653647954137	0.2194923119100142	0.21327675976604393	0.2130206053449289	0.20729772989916045	0.20379557256781644	0.2064381297083669	0.2217431711414687	0.21493188662468554	0.19751204175810153	0.21592899704398047	0.23366770472422435	0.24454583839647703	0.2319493193058284	0.23926820486849665	0.24881740513570988	0.23752110787774192	0.241769746831502	0.2333583634901434	0.24469146863518934	0.20287240469995785	0.20711878524283828	0.2206988197711781	0.21117393957999092	0.2119081503723403	0.22312519427693323	0.2122023973758574	0.21225367991762162	0.22182221165652555	0.20609401725578702	0.20971622468533363	0.22308897953327594	0.20238344997255725	0.21347411821341009	0.21075091027092532	0.20725104865636515	0.20741565955143498	0.20315646771175122	0.21392563480535542	0.20712747460149591	0.21501986289870278	0.20466095476345475	0.2023699196808619	0.21180904465229544
294	0.22698339308162496	0.22213226544682385	0.21419987084446637	0.21121963203825633	0.21019810601624417	0.2053642919543922	0.22205214191850764	0.21472342238368639	0.21443357927661005	0.2042720709229055	0.21796832024713925	0.2094442075470804	0.22484080345642593	0.2223673492134171	0.20570026356537285	0.22269461955438677	0.2367152100771015	0.24452966858529795	0.2368195268219685	0.24057703602482214	0.2431143181433179	0.24059279388249905	0.2462481662201483	0.23894469078965735	0.2523690592320265	0.20949847695725227	0.21439085047460893	0.22154741149084073	0.2155779074247786	0.21421785395609816	0.22533349183845255	0.21912538645391166	0.2170248935277676	0.22792317878154714	0.2127615050342984	0.21224009171098507	0.2226209844721596	0.20487603847004088	0.21236926050773916	0.21215623016376664	0.20576332777411466	0.20259920146569702	0.20098033789257197	0.2128580952817345	0.21980611029685643	0.21920040870031943	0.2122310930216736	0.212184898761561	0.2075835889779196
295	0.2169791698657778	0.2091900221202457	0.20042176624245336	0.19893224088374048	0.20117715702627562	0.19491797123115526	0.2072740110553676	0.20139611814613567	0.20761347989350284	0.1986341784587262	0.20577195488306615	0.19766384460002587	0.2187514658495364	0.2054008637203852	0.19677961014751974	0.20947360956059416	0.22236492213869866	0.22644243617637105	0.22143114679243622	0.23300066715857837	0.23628926891093072	0.22037264185281458	0.23034795814580056	0.22818488514020488	0.23456605360458385	0.19839931383346573	0.19895282896976516	0.2084369959587792	0.20386917908188387	0.19799490740325137	0.21128476926991843	0.20756760394823298	0.20823160828334436	0.21485285533565854	0.2001840642472853	0.19986331843449454	0.20836064001236615	0.2080044546686808	0.2091746300702742	0.20603932279722414	0.20058722060735426	0.20047416362538892	0.20035594859248226	0.2099282084322409	0.206562688999324	0.2120671234817434	0.19330079273020526	0.20973280848476258	0.20675627332872362
296	0.22048731400704535	0.2142602928555835	0.21043942709513036	0.20299930099059574	0.20927828933260015	0.19977970306890724	0.21588085808190616	0.21135820113376233	0.21116656681344556	0.19802261555043085	0.20796088087977221	0.20165784602866627	0.22286798733560623	0.21131844141480713	0.20057705546542778	0.2131482873436643	0.2300568643609208	0.2365425110864367	0.2249932885601177	0.23344791788230296	0.2449447220225527	0.2353151461390866	0.24113729891970834	0.2308898737530891	0.2460238258172692	0.2056597493052326	0.20837689246384494	0.21778722786468896	0.208013482392246	0.21119260845937618	0.21820480011997787	0.21303791613112635	0.21208902594316634	0.2253104246698035	0.20667200350367856	0.21126962392176765	0.2154680102688052	0.20104323747351424	0.20791370538552217	0.2118008891661903	0.20617310365271388	0.205824044347317	0.20476966461379772	0.21226538377389692	0.20528934675083144	0.21816746807176507	0.20150638857704234	0.2057076254039563	0.2009053656346366
297	0.22413591405650826	0.21565346972875452	0.20938894545882805	0.20489590495705376	0.21029232935955733	0.20366208559436771	0.2153020610017443	0.21132266985190323	0.20659094428822639	0.19868548799663366	0.21540540461913918	0.2054585888584279	0.21894732524041635	0.21611730428174256	0.20285521992744854	0.21417542191218003	0.23365861111427458	0.23696670417325544	0.23312210881701648	0.24279153915313473	0.24687733720672267	0.23224499932463846	0.24626103438325564	0.23590762953738048	0.24773482825014898	0.20636115991579437	0.20858139672975923	0.2189484337661444	0.21399947693305355	0.20914446565606154	0.21518957651960666	0.2093725313312546	0.20909535065907134	0.22452435260302978	0.20714254881656197	0.208277680493778	0.21661102484252523	0.20132808233700716	0.21006483525472688	0.20546824668773678	0.20399459590587365	0.20649551301906335	0.2001750247357888	0.21448694976550126	0.21276289329258063	0.21764855146787812	0.20681478065456477	0.2083649334638023	0.2066541086245284
298	0.22095182803962235	0.21578416700610104	0.21023476258618307	0.2120091701812278	0.21662665775576934	0.1995751008829162	0.21738749053972556	0.2147729318448925	0.212881229158199	0.20763766113842994	0.21237484540594997	0.2078940580961132	0.2173257890874698	0.21443286112379292	0.20409729186762665	0.22043837564766802	0.23350971892151412	0.23583588350771115	0.23099198448101335	0.23095012189327013	0.24327401711250946	0.2337234144987237	0.2425414318394654	0.23639244890204283	0.24848721289821993	0.20771477516342948	0.20571977893208218	0.2179914481506646	0.2120224718984682	0.20868110095388231	0.2196411279028147	0.21184495672857306	0.21135626120476889	0.22071132714282127	0.21012924533078103	0.20871544452929783	0.21732418814962148	0.20101249900652576	0.21337597624209445	0.2129300828781025	0.21157879339517946	0.20326322396451102	0.20312576477772437	0.21047193965421315	0.21103820408143378	0.21426541967371088	0.20234663189315732	0.2023193168108591	0.207551374815754
299	0.22360819354725214	0.21626753737219886	0.2124280154540952	0.20987358671466813	0.2145091657844296	0.20177262771591026	0.22046709437282316	0.21391850457826753	0.21128017871396743	0.20422574894587256	0.21402427429600707	0.20478111948889074	0.21741448476470523	0.21949900290702443	0.20581877153306352	0.21961354657920149	0.22912347441834263	0.23556452537634454	0.23095543849066252	0.23133452580454852	0.239637843047303	0.22275241649730873	0.24219768675064904	0.2358668937430155	0.24224477015969464	0.20957352781527266	0.20996953695253587	0.21758419950122915	0.2063987191913642	0.20607729028189875	0.21546461516408894	0.21518431836418234	0.21035494040315988	0.21632759507606172	0.20920550284155467	0.20718311016454632	0.21427542260705926	0.2061828528333564	0.21471466376359685	0.21241626808773262	0.20632110877076293	0.20860996818221084	0.20453066185947946	0.20810422222137262	0.20861145719254878	0.21617853193049633	0.20571234139233907	0.20380471585282234	0.20660802015860474
300	0.22810500115230165	0.22463407208216218	0.2155196409085131	0.21701341161361493	0.21156109207191437	0.21761343122067883	0.2277786853247148	0.2239616729074769	0.21794252416203136	0.2194674461125434	0.21837606963997905	0.22260316830265517	0.2326869502281168	0.22547256111765424	0.21103487681622918	0.2249919771853079	0.2468905231496877	0.25749493891051944	0.24749868623449833	0.2549001544664284	0.2516871924289866	0.24806344008842302	0.24586006389973528	0.25141954521694576	0.26419978886956746	0.20727062169595295	0.22221354479053065	0.2292351024761291	0.22772589520432263	0.21813612795695245	0.22688764817643553	0.2270318803061569	0.22183370534924868	0.23918062773944165	0.2157747953103171	0.21832889345691597	0.22756068358212236	0.21357245222486365	0.22208504569450127	0.2172739306392045	0.21782741906292497	0.21410765148714822	0.21413580575786745	0.22028584612235066	0.2193409529854226	0.2225535699756461	0.2138998226510887	0.2181841979244448	0.22303959988318575
301	0.23946549978184065	0.2350229911918048	0.22940149607737986	0.224297992693393	0.22577826343468824	0.22854984189112465	0.23603788466513445	0.22898290758671533	0.23459646213486463	0.23002533148659096	0.22552091058298757	0.2311080161382418	0.23211837098486998	0.23180838910649168	0.21922597296733945	0.23136439058354835	0.25500404619754147	0.26244338537509077	0.25836422457519803	0.2583285930106376	0.25930181996047674	0.2537224872358907	0.2571681325260376	0.26124619987607095	0.2732058832192674	0.22439709002081884	0.23082443696072252	0.24220729829169857	0.23790291320315798	0.22755947449154373	0.23523529995469625	0.23877389799822332	0.23166971642783551	0.2471661157880925	0.2300552655566861	0.2330906871602873	0.23698800623471739	0.2281377777178522	0.2356246035398576	0.23320673962815494	0.23004165087690598	0.22536267231099943	0.22342703596167032	0.23014931351082055	0.22222111845449674	0.231704703070223	0.22773121176444247	0.23287854256499774	0.23091006396088123
302	0.23438366465799848	0.22849038605168498	0.22700822302067378	0.21923039793443155	0.2217978676878019	0.22114431733686382	0.22634682173703724	0.22648453596597515	0.22563929000045763	0.22894517273153547	0.22552176194231288	0.22895261654214022	0.23407629570573102	0.23258185847299262	0.21664425095814913	0.23079850337770952	0.2520054911850011	0.2605469025402499	0.24929346685100415	0.25619182318589434	0.25080994925424593	0.24900332210295592	0.25222480684755927	0.2518124180890165	0.26512519661131906	0.21194074801640386	0.2250199756632005	0.23757422373754594	0.230463471503643	0.22168947858996396	0.2307689075507726	0.228813286519234	0.22545050489880997	0.23705476491608904	0.22167907176852572	0.2204632181793662	0.23344937973034174	0.21843847661207072	0.2191402514716834	0.22420666204146653	0.2247842006065811	0.21608394314582485	0.21622889009085527	0.22389895823010977	0.22388538183862336	0.22544107219419832	0.2161645344013029	0.21571332659680836	0.22882720296607542
303	0.22471290599056326	0.22616898769603436	0.2222532425153874	0.21458714016856503	0.21000984612171705	0.21573101968190703	0.22316904510374208	0.2211731524323415	0.22192328546646417	0.23312401770778698	0.21197261610619195	0.2214352417138802	0.2237578914311119	0.22297251291856746	0.21452458113104594	0.2339820448315667	0.2406187277473503	0.2525749227395825	0.239269787363728	0.2502697216647635	0.24242063783362267	0.24540454463061473	0.25901720042049414	0.24774329737684694	0.26355693772643884	0.21190725445372527	0.2239063804959279	0.22724066654792988	0.21875041453600358	0.21023449597158647	0.22636755809337458	0.21618286344613558	0.21710925937537134	0.22011239534804453	0.2212703843441244	0.22228222254242255	0.23126419541624624	0.2162920218944368	0.22335209834501504	0.22427308298143656	0.22702162669418394	0.22222314924231118	0.2241965283300484	0.22198890853890554	0.219534716614302	0.2175116858700994	0.21993322533790258	0.21851653534659826	0.22530917258883018
304	0.2299357881731605	0.22858099620915978	0.22683212618208004	0.22027832169706013	0.21297772561946632	0.21114121276633732	0.22042051171053761	0.21764842108921365	0.22247352577822932	0.23135638578777495	0.21633050619078883	0.21841228419916978	0.23360065142552305	0.21979826600690766	0.21685586753687727	0.22735561128018028	0.24413537812263067	0.2532086145019508	0.24106865504179392	0.2514219562892548	0.2533977889156837	0.25079402039148346	0.25294694062929624	0.2495340602590931	0.2598706592365363	0.21707651766677089	0.22499918337147948	0.22469612644884052	0.21953392402131566	0.22213898001215607	0.2306230457223599	0.2221379320044894	0.2235975975678184	0.2285316830826916	0.22151292516389515	0.22785305848163703	0.2289668396016594	0.2227754065592751	0.2246711522518746	0.22850609115212794	0.22649970738660813	0.2218365157188673	0.22229273548936235	0.22224213379241378	0.22794891724478059	0.22242854521112088	0.21863675944823127	0.22254454958129202	0.22389387028602586
305	0.22106306969353048	0.2179609905503594	0.2196617588635417	0.21489232480839612	0.20855421481237987	0.2071489898357615	0.2140127580117159	0.20173511798331495	0.2130758328530441	0.214770045532508	0.2118991113738954	0.21216665498643206	0.21355711824443682	0.21410649046017582	0.2052488812013693	0.2161016859874016	0.2354600777050617	0.24454138324291355	0.2320535492576919	0.24267178893280625	0.24394941690922645	0.23913281553624344	0.2406082268642101	0.23905806755802791	0.2483599172560041	0.20319012703886358	0.2176135673911733	0.21954459473827867	0.21168619856984394	0.21126237315132812	0.21576599310501046	0.21336739097537424	0.2110811482745927	0.2200790422815244	0.20974423418443233	0.21555720212962148	0.2203560513809123	0.20527261816957346	0.2128922397511589	0.2107068400350269	0.21749808321086178	0.20281462457429322	0.20759727952405227	0.2069040274409087	0.20827334070706469	0.2120877682719243	0.20105458282487373	0.2070639549703076	0.21617737564141112
306	0.2168640782151301	0.21571959054925188	0.21058556213341556	0.21537371745622003	0.21448122821914553	0.20913036673586566	0.2170178215627526	0.21067772535253618	0.21887887147607465	0.21540374000544543	0.21201048172207143	0.2154711684721609	0.22203809936123345	0.22166771900461565	0.2061001934000468	0.22079217075474072	0.23036732839561447	0.2447882372092723	0.23031483522743068	0.23570830556574057	0.23392599234967237	0.23954637483137953	0.24506307285660334	0.24254709378666145	0.25029607016084854	0.21109759922586813	0.21708861207561206	0.2278301794465104	0.22073148964241873	0.21736872161470494	0.21766581912486205	0.22153391274419246	0.21756166026417398	0.21976515295317298	0.21042725955958197	0.21721096485014418	0.22212289895853293	0.2077189677321408	0.22148010386078917	0.2188665931985485	0.22010471272017104	0.21114982349545777	0.21274227545383934	0.21464127902742514	0.2068051346158396	0.21221434672345152	0.20929487555915297	0.2172546914612348	0.22080200468960914
307	0.21901032766875286	0.20719092402748018	0.2037846498752115	0.19822965034699663	0.19531885833899323	0.20291189304592344	0.20824773998436136	0.20384444960473583	0.21251422688440816	0.21133104338579253	0.1981261890697195	0.20635909019276596	0.21786256763018652	0.2059405837848904	0.19299369733691468	0.20360878387563563	0.2242096379301794	0.23677282266822602	0.22688686580566084	0.23157642229150494	0.23424621931222428	0.23125495350617137	0.2371091550401118	0.23136663434513013	0.24836507806372798	0.2052870156750267	0.20861652329263922	0.2117939564581972	0.20613608866902203	0.20553033765462497	0.21406769359272781	0.21114521386771218	0.2054368959607803	0.22589919927598404	0.20050576274703963	0.2057508170200885	0.20965124921268583	0.20567362421735141	0.2160649088491304	0.2181594150706272	0.21208710223344912	0.20997214853038623	0.20912682952515327	0.21430472557883753	0.21046537489645079	0.20597999904520808	0.20648758777147677	0.21759586468056907	0.2080846362331413
308	0.22126674707742328	0.2137675025814415	0.20784178153444277	0.20105303007443376	0.1942582748261936	0.19782773439063478	0.20680374515433603	0.1997005456075666	0.21255551421027777	0.21528014279735863	0.19611156752007758	0.2010089907573147	0.21798672597440666	0.19887189155010812	0.197867723983238	0.2067025570235515	0.22294412560164045	0.23286827852443975	0.21766213443996948	0.22895861111443166	0.23340333976121472	0.22775492735528763	0.2315988591725961	0.22988040949825816	0.2420809768324636	0.20012318438279414	0.20025620105315514	0.20502536801387702	0.19891672723907294	0.19860180864937635	0.20553909930251027	0.20635124283761813	0.20075840122544553	0.2114668604079891	0.19717787379741797	0.20242353741969032	0.20820841167818666	0.20764865299034013	0.2167994074085346	0.21577194618140352	0.21334005471650938	0.21037804342171237	0.209248782392952	0.20574827474289345	0.2109259646795937	0.19583870457185248	0.204387155745929	0.2080130038442425	0.20183294507863095
309	0.21496295581547342	0.21128950736490773	0.20307053001619332	0.200611113090272	0.1939591376444713	0.19011109349777078	0.2006975506987664	0.20990026399470108	0.20732369668769637	0.20789376330715068	0.1994532331998401	0.20125735534455494	0.22079122791786193	0.2128959329577191	0.19803053122622233	0.20765263952089244	0.22709726153087662	0.23634252636061379	0.21885167167930758	0.2355229318372885	0.23481473884608767	0.2314116479860954	0.24171285627030484	0.23344762463937777	0.2455658273500278	0.2101565382360465	0.20437018526166661	0.2110991330878206	0.20511147695266124	0.20606947319803162	0.20769059717231692	0.2082955438271152	0.20628884328509184	0.21369815939043885	0.1983659445286662	0.20735415402469268	0.21386772007265883	0.2002829061710978	0.20679699983183294	0.21016652117279327	0.2064035174579004	0.19657033627685944	0.20356180275326688	0.20273618942253352	0.20358954679771582	0.20212299282883317	0.1961663533589755	0.20593415584969402	0.2023268727235925
310	0.20508433003241772	0.20124207221681611	0.19035366284197064	0.18473394262916606	0.18337354920088123	0.19215293594691785	0.19141588985007013	0.1955736712429899	0.19739423933885214	0.2009439077686275	0.18749099202595815	0.1915071755335664	0.19899192776857652	0.19599572619274452	0.18920760539808698	0.19757062414744653	0.22311821730075515	0.2303642211178161	0.2167889163517985	0.2263749428088115	0.22393563849832068	0.21860060708393575	0.2228546985868375	0.22433514825217327	0.23064622712937602	0.1960479337127131	0.18738951637765194	0.1980795609875272	0.18595385411028917	0.18214214879322177	0.19561383052647596	0.1940394110086561	0.19474805017154465	0.20456129091963543	0.18463218396631978	0.19936094145182476	0.19686257864097859	0.18905859754956295	0.19045977001469278	0.19725856617048304	0.19636994508941544	0.19240461439945658	0.20116311050616328	0.18943509363200411	0.19888252221739944	0.1941119870249299	0.1810406048516481	0.19417531012174546	0.19208865548781973
311	0.21489277666891676	0.21336866083976286	0.2095123997776912	0.20220746133236298	0.19919747613121838	0.19669263750912502	0.2061711014917132	0.21041217508786164	0.2052414003448332	0.20326952700903897	0.19666561895553666	0.1974669184292808	0.21344018739774961	0.20784497654063988	0.19385844620302725	0.2055995128400587	0.22608794833505721	0.2333252711676449	0.21913535395800685	0.22875319906315691	0.23686672339997789	0.22793873574323217	0.23346097117531717	0.23521298237222527	0.24141243625189834	0.2094677341255889	0.1972389556487153	0.21567540512593095	0.20557360386179496	0.20778676016271055	0.2101226120776443	0.21221211080231703	0.20643451680684055	0.2183214364873341	0.19655312202898523	0.199511779398071	0.20851975758153782	0.20011396886089486	0.21026052583800245	0.2081775949493497	0.21044574977261285	0.20477962898614493	0.2061821656333429	0.20020874142482195	0.20042499872209799	0.20701459705018077	0.19365089319619044	0.19659284446532196	0.20253195340122165
312	0.21926124028019572	0.21391201459578185	0.2041799326989387	0.20467819196798517	0.200185827233114	0.20268647139665877	0.20658589065819777	0.20718249710105047	0.2092644663728056	0.20924210796940165	0.20309242957785062	0.20805320330889512	0.22291981835151795	0.20778755584673214	0.1980658954601381	0.2084332150323291	0.23048831292788405	0.23781543196568822	0.22410634158869963	0.2366786241483425	0.241495603505537	0.23362711798365307	0.23376308231601148	0.23740862484721778	0.24555491917532013	0.20457594957962952	0.2065725614498083	0.2179719965836457	0.20959025442817317	0.20837591990069196	0.20619863141106892	0.21404032701817538	0.2097382247877635	0.22490825099063638	0.19676760221449874	0.2094188067411109	0.20626001097853044	0.2042346386086569	0.21045931945684335	0.214274847053896	0.21014176436047105	0.20609860318179685	0.21032954972958556	0.22004919442399268	0.21121836142845335	0.21136726068412573	0.20552501004243567	0.21090242393416936	0.2060263320665756
313	0.2176367299569465	0.21213533661700545	0.20395080125985907	0.20278341294997065	0.19506658626530377	0.19514293428770008	0.2055856032635657	0.20779090166033237	0.20486346678051642	0.21195246760754746	0.19934471879199717	0.19995452728750457	0.21061536655661853	0.20664168599872743	0.19959591938055185	0.21083274872704783	0.22411386399265862	0.23749587700542404	0.22147348352832	0.23518290494911787	0.2378430447528549	0.22997088619432926	0.23483635039136933	0.23073611193888816	0.24239761236786808	0.20337053961530585	0.20173746163529296	0.20490436808371745	0.19659656112401647	0.1991535892029673	0.20757314904592394	0.20390163129882852	0.20071000510043743	0.21577499490610672	0.1958157642092567	0.20098364822949852	0.21524721842753036	0.20039269884956148	0.20493006625145055	0.20875296392653817	0.20679147658882924	0.20129085490932952	0.20748663410601775	0.1946861885337347	0.2012673182090521	0.2009555695809386	0.19750474048067218	0.20039711341765817	0.19825321848342375
314	0.21623247429723663	0.20895785817784673	0.20398290286055215	0.19644307922163926	0.20073964994759527	0.19235165625009767	0.20118821895818617	0.2030289587016591	0.20240004869948763	0.2049221399836726	0.19529634059019965	0.19654188554028046	0.21375713129668172	0.20377576652456367	0.1917157802483972	0.208281641415107	0.22160809531902184	0.230378860933824	0.21741871324727183	0.22916575937857553	0.2383591491468581	0.22767537660666262	0.23521716458626046	0.22781526092787735	0.24066071646738746	0.20127620773120097	0.20075264745028032	0.20871669277555954	0.2036592415208122	0.20134813754559486	0.20555003202349362	0.20588500006214103	0.20463404622985606	0.21524486112427216	0.19596869891410038	0.19750101464704323	0.207668043996333	0.1965708377113763	0.20249471082414264	0.210019383597006	0.20733516453913217	0.1986651853434886	0.20450345374808293	0.2016832813520039	0.20519146918474634	0.20292134349175095	0.18784901095299683	0.20090923417204568	0.19902274581346055
315	0.1994566879094053	0.1921742027917957	0.1908110574431911	0.18165689367739216	0.17863986919592245	0.17962351562294687	0.18647023195015	0.18771172749708764	0.18924223618889943	0.19504675356761175	0.17860836174916356	0.18005545232220746	0.19925642753584968	0.19005064656545032	0.17917460649141012	0.20261808456059038	0.2069146914327049	0.2163430698188942	0.1966730573792765	0.21443657065820249	0.21920589941048038	0.21116111118599318	0.2216242680171146	0.2180425612016811	0.22416377151734404	0.18619808343072056	0.18543976604574874	0.19517592979383164	0.18828981865671474	0.1850397328103011	0.19360451283817098	0.19466317458559623	0.1895503544486869	0.1981048975000293	0.18322098325636452	0.18094343586375772	0.1947325558603318	0.1846240031940013	0.1949408734599727	0.19357674698491456	0.193597673701677	0.1851470958707693	0.18867605631464268	0.1838198433220645	0.18268704189258603	0.18607061788295967	0.18130126944043756	0.18712597801382405	0.18401884197458912
316	0.19858907520684485	0.19550415145417627	0.1788501032446952	0.1753679079465761	0.1759180052735264	0.18440399829768306	0.1838519774729736	0.18486128406642963	0.1962416246431294	0.1998497973970741	0.18626276801734679	0.18659323365454208	0.1989477437146177	0.18803075255520377	0.1724911042959645	0.1982617621187762	0.2045364127039824	0.2165221995823702	0.20157705970666748	0.21815516973902643	0.21183314375370668	0.20644376834335418	0.2194344436495322	0.21498159594377306	0.21989180924645244	0.1781882584090913	0.1823033224946985	0.1931118615114732	0.18566385316896175	0.17702675299271134	0.18725154149752463	0.19236880797371564	0.18401974220652662	0.19572262972808133	0.1799157933668625	0.18197515809710743	0.18319277381225949	0.18654709823590757	0.19412596964501444	0.19537910803260866	0.18803639326293875	0.1858355674285243	0.1909837969816165	0.19195945804649994	0.1907738922934281	0.18555765886939993	0.18298374415205743	0.19390408715906837	0.19211623618263052
317	0.20315820476748755	0.19834562681739096	0.19384035465671806	0.19289257671930282	0.18295864595620748	0.18803267008049598	0.19347465255458962	0.19811885621075	0.1899247800115998	0.204755847402497	0.18708458536648612	0.19799352066134868	0.21155281235069076	0.2048663341126832	0.17721350570125655	0.20884573523854066	0.21995369304035525	0.22738796883306828	0.2107508371708264	0.23106377437688377	0.2274507017295743	0.2232559827080042	0.2360728209968252	0.22819060548349307	0.23918367952043515	0.19039357905032472	0.19618971382344486	0.2093523422431105	0.19461349590725877	0.19476667236808218	0.20182785329553457	0.19859627093960644	0.19893198183170183	0.2097238951818939	0.19249310625323432	0.18594116427674723	0.2059176536387942	0.19400045625780396	0.19670591887137157	0.19516476528075402	0.2006804307380708	0.19540228662846362	0.19390148614155578	0.19770901599679128	0.19132204998474506	0.19718194306170342	0.18839722020117522	0.19721680992358256	0.20743676045854115
318	0.20765854413205945	0.2012260324710811	0.19437393097008115	0.19262864497698792	0.17772768600564914	0.18455315993089236	0.1909237212134739	0.1963817077615097	0.18666914822903224	0.19634652706462555	0.18719314147150354	0.19361545247120662	0.2058207632690804	0.20378195833394688	0.17903726477963566	0.20376792233421934	0.21548976113465904	0.23129985566527467	0.21118172047875608	0.23199207114021544	0.22813449461944754	0.22123093535618113	0.22852638798778727	0.22041170636255597	0.23215083968746858	0.188268639127339	0.19680920099770322	0.20075097996051547	0.19602279898186023	0.1931457732189541	0.19392776869879103	0.19761978844820532	0.19858039667884417	0.2059640675192361	0.1876016823689511	0.1859483861649492	0.20814169846515385	0.182671224740252	0.19257939865383647	0.18868985289656734	0.19317488467737595	0.18602937107631062	0.18776655022230251	0.1866915502225831	0.1879310682114887	0.19277491965520668	0.18080002001959994	0.18624977179666805	0.1914270989048421
319	0.22843722299713096	0.2241698801423892	0.21838574968979835	0.20850010855685852	0.2029787029989901	0.20644815859378218	0.21636480985566242	0.22130485634830607	0.22421743997636126	0.22541094218542715	0.21175250782243069	0.21056434188997275	0.22734151571680994	0.21985551889992497	0.20212944318174317	0.220945392981807	0.23287847074817158	0.24618483776658512	0.22506130672055633	0.24997091225504003	0.24862391696624123	0.2378277304364111	0.24391040899824665	0.24152522310313215	0.2473371092016198	0.20935685857282513	0.2113715566757334	0.21785607974677276	0.22026740295818406	0.2149657564276925	0.2135070156450644	0.21983080175430514	0.2191929878494286	0.22953248080697736	0.20901311314338952	0.21482069962324332	0.22480190177638773	0.2202526150298431	0.2236799385959393	0.22329691497195261	0.2250511172221646	0.22337282471084152	0.22597584517763972	0.22149264134144267	0.21656283654160927	0.2191442128898206	0.207916409271045	0.222144929756106	0.22172723041057318
320	0.22075815139061888	0.2200723138819941	0.21795811177176988	0.20706182526540187	0.20083034562344054	0.2099936279805193	0.21434233799141386	0.2126443842135061	0.20403851369610293	0.21332898382693571	0.21202604255806107	0.20867134520983122	0.2166936485827565	0.21619339738111748	0.20128137036116142	0.21753968779783794	0.23400914191433622	0.24234662100894366	0.22551646052539095	0.24202011688131386	0.24344680926743703	0.23746835945263287	0.24204374088812278	0.2413095675741673	0.24854580768352058	0.2036368085635108	0.21385445192117006	0.2168663307812922	0.20938012553161003	0.21396125583185455	0.20879626298061546	0.21477274361576798	0.20958825205192463	0.22545954872931512	0.20470643738705704	0.2104242144014333	0.21879427956825553	0.20814551689927227	0.21210374096153833	0.20674732575376284	0.2182196728172196	0.20662535307244315	0.20907097467988248	0.21745362034765128	0.2089297822997011	0.21288294102765914	0.20219333374453644	0.20494642591902668	0.21185298536593106
321	0.21735195221058481	0.21719174728680743	0.20898356551032632	0.19876869300931993	0.19451892519691963	0.20093762964879325	0.20573399511734206	0.20714817633418192	0.20190279246005008	0.21141917180680248	0.20273888333517542	0.20266072310723462	0.21343901094767032	0.211487970954071	0.19500718143894263	0.21370090054723398	0.2247955743179252	0.23800748759393653	0.22067355413084286	0.23495578216863947	0.23332440911983476	0.23349841472735358	0.24252667801475897	0.22997314164771684	0.24380507084219494	0.2002343785306959	0.20756685372754935	0.21261338744165648	0.21076061675256613	0.207259963940038	0.20908372213759432	0.20918276275921657	0.2060742225883581	0.2227057112469886	0.20149919058494725	0.2081974973472713	0.2138105106790575	0.20361710225169924	0.2100321386105511	0.21190402382739182	0.21299641724449536	0.2096480346302604	0.20971005084879563	0.21216212783054486	0.21172340942079013	0.20949733668230233	0.20613724986952717	0.20558803961429986	0.21069826577546183
322	0.2172382319023135	0.22419801142586662	0.2134925269465282	0.2098505205103591	0.19891600409355026	0.20698977959753567	0.2135145699974749	0.2151409311686084	0.21593886344880475	0.22604215627262406	0.20437864579812445	0.2192018295522324	0.22613530127843726	0.22334206158641132	0.2037799427648539	0.22377247743049083	0.23370879830830787	0.24668801008772656	0.23150554746856125	0.2438412294313874	0.24575544912761185	0.2437151734346035	0.2511030358296778	0.24096207141455817	0.24950237397104405	0.20799084031633466	0.21502616164554758	0.21920292467748947	0.210565710968565	0.2149450534626431	0.22030284106801387	0.21257174295593698	0.22237848927094978	0.2287908579939442	0.21050888513190336	0.21511292630455453	0.22634912112863004	0.21758918179872588	0.2219751176293376	0.2186430388358318	0.21903273357371	0.2237231359971164	0.2228593270826271	0.22413606567531344	0.21379634238796258	0.21978441715649927	0.2085843682772909	0.22384554412139285	0.22147239746324995
323	0.21288273914793354	0.21021159108099594	0.21127651510595005	0.20464942655112417	0.1973341832622894	0.19738908505420735	0.20014391166099055	0.20933469622104584	0.20822851075200288	0.21603699992121664	0.19628797213915067	0.20374206240555592	0.2207314551442321	0.20901125716012225	0.19514817653049257	0.20923951936292037	0.23425075362240574	0.24565052492908987	0.2264105181014553	0.24002152322562018	0.23875391643713945	0.23951509179411987	0.2332514853040717	0.23476861175964556	0.24850313554829118	0.19680644902935518	0.20587433142472167	0.21289198327281006	0.20951727741635073	0.2047818798346018	0.21131303388303663	0.21185849309705512	0.21400938390388796	0.22223137470121562	0.1968583192209801	0.2091452812194912	0.21345874832179823	0.20819276614776985	0.21163783487909	0.21185480840501605	0.21470196186253637	0.20776133000958547	0.21409274144707327	0.21446012237759796	0.20850635085441974	0.20484885561267824	0.19554043562126175	0.21154056572728097	0.21407674143611338
324	0.22473323724965882	0.22026334441173215	0.21379633795165584	0.21127870535942972	0.20784586730393895	0.20138254312067416	0.21600689121753228	0.2156946207828675	0.21727788039766127	0.2162043485179542	0.20675281715008625	0.20440598358411724	0.22104698051041105	0.21014416138825845	0.2080616653974821	0.21981147098390502	0.23046925754385636	0.2425999508856695	0.2272054311825158	0.24088845558449534	0.24249686603252638	0.2349012541410647	0.24176475035979003	0.23809262385798202	0.25513949153248533	0.21188714698453462	0.20648264000917788	0.211884164665045	0.20539660877606855	0.21029409723370956	0.21561113619283143	0.2160433987254103	0.21173487739674818	0.22740519760796143	0.20525725070660544	0.20860689903861754	0.21802626584813942	0.21271178737994773	0.2120164266487014	0.2219953869865745	0.21051030925598402	0.21135492849833382	0.2149936281344125	0.21316474815092404	0.2125347469897699	0.21619494297939237	0.20730271636881914	0.2185889150245976	0.2088282893373674
325	0.23094963909195865	0.22496969189293567	0.2163863603507348	0.21370931642166263	0.213400697237759	0.21097228429957346	0.22361184863475253	0.21848985375458033	0.21310057283232806	0.20640716203889173	0.2073870427672751	0.20778216552371293	0.22126271300248093	0.21568595649505393	0.20623292687738307	0.21698114473821745	0.2318641044529047	0.24325106858613374	0.23227447923334849	0.24015279081232946	0.2439664510858161	0.23847829658559655	0.23917546620586574	0.23491964818910369	0.2538908441117671	0.20520848352700913	0.21501304504410707	0.21722062369701303	0.21643337921861291	0.21066468059772364	0.21814012174521957	0.22539139006321426	0.21882777935042064	0.23882229927852774	0.20802291926569327	0.2147667348214552	0.21471140709860634	0.20160920903003454	0.20909322364042854	0.21816116927043094	0.2065379962915499	0.20472797064667642	0.2089108911851477	0.2161929155141886	0.2121774154839888	0.21642368566745016	0.21242958254152167	0.21464819940695373	0.20044486861694732
326	0.23238952239429825	0.22989170472605366	0.22746362392606592	0.22583835843007344	0.21815804364601812	0.22250112426721705	0.22435855502966007	0.2285885319394867	0.2295026272101603	0.23059913065280735	0.222850211068432	0.23003493609840298	0.23217782234094447	0.22832360753658226	0.21838552855451115	0.23092169821931802	0.2509749150539886	0.2643704261713612	0.24293276932806263	0.26232873135444557	0.2571539037146796	0.25442825265834074	0.25071290038389293	0.2553501642709996	0.26266342466999176	0.21938488378096022	0.22744956741652322	0.23261638051756528	0.2290466583317747	0.22340181481561244	0.23032016009907572	0.2381347460213623	0.23019415289315026	0.2415027166714366	0.22200443155518396	0.2282522123816725	0.23525769858009735	0.22075901425617867	0.22527848820682014	0.2270730408404765	0.22705742443214535	0.2177424393827061	0.22333682228354665	0.22489046425828182	0.22484314515502923	0.22462094170425315	0.22003698490042012	0.22969761669466557	0.22901461658941652
327	0.23342027797990725	0.22697144332321617	0.2272747378236275	0.22707371078904212	0.22174596758205123	0.22451502194208062	0.22417805558893422	0.22214332487011124	0.22847206525984454	0.2342980235073461	0.22061071883062855	0.22685247995626578	0.23774311689005856	0.22657888660048447	0.21504853144215044	0.22975823552774882	0.24920576149153867	0.2561462102731298	0.23827640569751302	0.2614265702583995	0.25731468874556945	0.24859931328180562	0.24949956736280302	0.24965004930871226	0.2652513537139956	0.2194423247793941	0.23377941043737036	0.23168344166304347	0.22953872637587688	0.2269980979097649	0.2327813629169896	0.23574166700400834	0.23123079776180602	0.24399218360657818	0.222295222112704	0.22684764561255702	0.22629508962893416	0.2258571889442434	0.23002031243354995	0.23658554929376227	0.2279414813400818	0.2274489473215878	0.224927354710736	0.23011404945293953	0.22656596443876284	0.22542209672765534	0.22614874448351696	0.23513149391602528	0.23677354198850392
328	0.23666869356759868	0.22640679874465572	0.22479672540333107	0.22551109927592508	0.2187861358942061	0.21669448860020143	0.22800127103981005	0.22470523961987984	0.22949456274383837	0.2428821770621232	0.2189328537149293	0.22259857824765794	0.23860802064966513	0.22580557367840082	0.2238516836311311	0.2385159305063638	0.24773411737563836	0.25489500520032893	0.24621011393187398	0.2599682154876221	0.2586801197898637	0.25205525552434976	0.25536904738023375	0.25326613019800176	0.26549471097740346	0.22190853214841091	0.2276104061295984	0.22866422254435936	0.22414849759624322	0.2209033322445781	0.23738625643798786	0.2286523926769643	0.22905668568272022	0.236817344311999	0.2278975841748051	0.22491378997093897	0.23140275326016713	0.2319559125922686	0.23284358880088432	0.24301054977979397	0.2254468568682562	0.22984767410609583	0.23195132004049945	0.22844977302362646	0.23945885966918687	0.2260380097531755	0.22442265872242984	0.2302981069781678	0.23330626322743114
329	0.24260978700809172	0.24143929073006787	0.2304585401625833	0.23829185994531438	0.23029068845594175	0.23002214981374344	0.23975998106390095	0.23435435687869904	0.24209002303868943	0.24973381928853639	0.2312136114043937	0.23929941590694906	0.24920601873219403	0.23872871000146967	0.22489463484419572	0.25045480560133593	0.26071437465398967	0.26813823127351066	0.25204037190913775	0.26981167775065407	0.2647445014328949	0.25837922667641805	0.2620173926961341	0.2632178890037867	0.2727509264878617	0.22078874885346175	0.23866150939086073	0.24509923072063533	0.2361710287071958	0.23210086579598918	0.24111172759974545	0.2416877574737848	0.2396916382538362	0.2483812083247659	0.234817839555833	0.23744323727627475	0.238724413622631	0.23886932865020144	0.24423399185316552	0.246337039625966	0.2339791417948412	0.23440913119798798	0.24009393123636993	0.24131726038490817	0.24170109072738805	0.23692107879083618	0.22699587813278294	0.24224629154385866	0.24753852383273683
330	0.2300793889183759	0.22293270092176917	0.2211662800183053	0.21799005775834396	0.22094313892730755	0.2212023157872805	0.22783657056028359	0.22402440284659983	0.2257162828883625	0.23612707468985122	0.22397822347631519	0.22566805507387638	0.23069515096105023	0.22777896489440527	0.21866731852713955	0.2372517708793832	0.2476586709579317	0.25743168414331913	0.23988906104667618	0.25522588448170763	0.24835177973654582	0.2514881191479256	0.2562903041215471	0.2515083964078126	0.2617729321140018	0.21176507406443415	0.23143804156074857	0.2338854085303198	0.22917931985483642	0.22476021107331404	0.2344457423107315	0.23346987187751436	0.22806072031568655	0.2341504043084254	0.22197525869082238	0.2238570236272001	0.22813698292871884	0.22253231883488456	0.2246648292359532	0.22898966061984785	0.22752092617239297	0.22171384922821044	0.22615625657809538	0.22472576011128403	0.2307427715906868	0.22311797231123234	0.21927937775956824	0.23031173573949965	0.2353975878406221
331	0.24491485856639178	0.25092967524406623	0.2418776270029893	0.24045033456772777	0.23014471374436982	0.23344830806300493	0.2429811863912461	0.2414931043029841	0.2496665845715132	0.25351774082914974	0.24340675658285404	0.24477845631439235	0.2562224429201761	0.24574101102173188	0.23267115707749433	0.24706690367381376	0.26687067136805503	0.27275641667129863	0.2560292919563163	0.2753630827779357	0.27069759240000063	0.2679732080069989	0.2663936308030088	0.2646033425617711	0.27557378607289174	0.23729016955956525	0.24798512849198712	0.24560173680857955	0.24566930132140516	0.2442580237627799	0.24805292060731643	0.24873559243978854	0.2467437639565327	0.25286385175138215	0.24285931792085025	0.24394785053796728	0.24932417671563373	0.24515042330617587	0.24842017791262389	0.24965483423067558	0.24920724697770238	0.24651739753314053	0.2440799010754383	0.24424736821083468	0.2537978583224951	0.24141673146021733	0.24001881042791862	0.24804985680978955	0.2546611298969167
332	0.24009166000118168	0.237488221200219	0.22712851678694132	0.2268719480456765	0.21987328734040715	0.22413621147384094	0.23437465666521765	0.2299472257809454	0.23419857085779164	0.24028206172886238	0.22718651472642004	0.23219935521106627	0.2382458570463915	0.23122879842848476	0.22882227999393148	0.23349081649227732	0.24804474780718444	0.2535601245861266	0.24457821159646573	0.2591236779490345	0.25859667624322674	0.2544292560079831	0.2600961107568196	0.2513520639278113	0.26320484992299886	0.21961531576641768	0.23401378871517478	0.22929495405732286	0.230417388511031	0.2287729463118494	0.23870091516503505	0.23532995245768656	0.23069742589252845	0.24390258633773237	0.23089059352694632	0.2320307533760505	0.2339053529266585	0.2339668702085428	0.23712085642429254	0.24182942389888407	0.23302245326099613	0.22738967407280664	0.23097838385612626	0.22877396764372687	0.24054525235920365	0.22954992414655923	0.22972789296224935	0.2364219560595725	0.2350226215117985
333	0.2305322285178813	0.23148482669749948	0.2281420263527704	0.22142179515404217	0.21706427660757652	0.222520511247341	0.22347487585296674	0.22310571587459938	0.22918405079689086	0.23105981276220464	0.22438955274045735	0.22707398266698806	0.2381074000859587	0.23171939973541544	0.2134459708033673	0.22712422182785372	0.25078788234787414	0.2537437326499746	0.23938734458153785	0.25781360620701893	0.25246452302680106	0.25249871965497567	0.25309317346106797	0.25193033439579005	0.26667073196641683	0.22104977157418199	0.22959984685011606	0.23340444178834338	0.22957462001925374	0.2313383717732198	0.23646804866919371	0.2317755286026337	0.2284660129819087	0.2389169683002946	0.2181826195041191	0.22540892548407487	0.22436561939078317	0.21973931455346896	0.22822271866398988	0.22959780363271143	0.2349511375232234	0.22421639439431126	0.2247987259251249	0.2226266556742993	0.23277692505105702	0.22602434608495084	0.219368098919039	0.22752551513549524	0.2284151687823187
334	0.23613100645675472	0.23574022532187647	0.22422750465106817	0.22883098571502503	0.22336087370842456	0.2197519996429782	0.22922023447933	0.2272020816399605	0.2325428045321235	0.23709130780683502	0.22695600275472108	0.23237662019227018	0.2370228449867024	0.2293790330828335	0.22267180697764763	0.23418249737669064	0.24988358253594062	0.2549697441598392	0.24404513638648195	0.2593665217832326	0.25142029891179773	0.25001227799404296	0.2530124217039497	0.25006891981820095	0.26538614036124686	0.22054273950211498	0.2277477048176846	0.2346888721651634	0.22793296379373604	0.2248786876719609	0.23148073846657244	0.23191505723782027	0.23278047997966086	0.2384443958806349	0.2219764672870881	0.2228420828519075	0.23256915370300202	0.22863521820110452	0.23119506510483515	0.23434663842155717	0.22927638443172102	0.227904348686522	0.22945690425159024	0.22523127347913358	0.23349939314025553	0.23171793205221708	0.21993395293954554	0.23169165938467368	0.234564338931585
335	0.2364613607946722	0.23943871020417684	0.22737821287970306	0.23092966430605236	0.22420307107845291	0.22601610711751366	0.23236854678037824	0.2265662970038335	0.22673489451571938	0.23687354062675928	0.22436188135891916	0.23057080533282776	0.22995259241619107	0.23375297289885472	0.22719313162237909	0.23743437050392058	0.24708849748621511	0.2587014132050258	0.2478281093435988	0.2583721886922207	0.250135095187507	0.2574623792771534	0.2590675495469675	0.2543786014124493	0.2643833422041822	0.21693976970105305	0.2301166168356357	0.23639817384616266	0.23292621521204712	0.2273324732533696	0.23431818750952066	0.23293882478840852	0.23402462776751118	0.23455334158895877	0.22639144858288307	0.231130016447284	0.24027647625693643	0.22225740627222343	0.2318231462400539	0.22689068762493866	0.2291570579968528	0.225421739498595	0.2255788253461636	0.222670348151341	0.2269553724462085	0.2252431345313723	0.22586889571073288	0.22339937150182718	0.23109286863451897
336	0.22195941519975368	0.22244403200144997	0.21839915233661256	0.2185116562523296	0.21452304308866418	0.2123145820804846	0.22213636716786503	0.21846192958972596	0.21376545354361495	0.21248033890444187	0.2156576942652129	0.215306523602141	0.22820318025296268	0.2264020441061885	0.2076691645779962	0.2222737969406802	0.2459018958203108	0.2545544040346274	0.24167048786248896	0.2546942473836297	0.24928539973621983	0.24106814506845525	0.23937674919071986	0.24556327467078276	0.2611991190659212	0.21534404448753636	0.22004800551082418	0.22763278323507857	0.22549171124756942	0.21104783128119425	0.22967003699824837	0.23045641751339332	0.2210577123649166	0.23767099058284558	0.21719635086017547	0.218955328838516	0.22124225757505483	0.2098942239752406	0.21591263231682348	0.2156482030305058	0.21239429248925717	0.20510411966891998	0.20545985585258728	0.21324197733187758	0.21936523441356998	0.22098246514945974	0.20983900000933525	0.21894099543647383	0.22315940483542374
337	0.2397390618743739	0.23771819128151161	0.23320664589320533	0.23451490339170675	0.22931770268703575	0.22800818216351185	0.2296967733183366	0.23694324840976197	0.23179695787599722	0.23816780627081144	0.23572213787146742	0.23275942660226892	0.23692668041309067	0.2371207882209693	0.23106955193604442	0.24470588246177652	0.2585559968853515	0.2644368610293622	0.25095759637900333	0.26501565009638955	0.2662389076457434	0.26424933995345934	0.26541787428161157	0.26321244882690914	0.27228249752942163	0.23151168544430592	0.23862414328629622	0.24029175491384372	0.23403839935672324	0.235075007660361	0.24025720446123447	0.24173178905390444	0.2372116829220649	0.25355925573511173	0.2330793843672716	0.2342801561567501	0.24592003000526388	0.22707905549565288	0.23067860827276632	0.23496248197632547	0.2317717556518792	0.22921976916061207	0.22772404005508579	0.23040747159021294	0.2363471338647402	0.24151934538443975	0.22539258452096278	0.23490401551249596	0.23590534257774307
338	0.23366419615464515	0.232547033586879	0.22846470428855953	0.22979507580318478	0.2203734821927927	0.22067467156517734	0.22804197600471618	0.22682071669306922	0.2154162057452507	0.22922119266154553	0.2220078150326975	0.23029462971207457	0.23440334685543476	0.23251274048785775	0.218418646433044	0.23364874776095818	0.2578089505170281	0.25972909169700875	0.2473455121833155	0.2658016794512192	0.2629940116008487	0.2617504464522137	0.2592782408192105	0.2535661985131169	0.2754092401324978	0.22553504849178282	0.2335097165163088	0.23957133032793443	0.23334512280185427	0.23057618536095562	0.24173187285333955	0.23249251123175962	0.23498891266254726	0.24854561545168355	0.23073337627227997	0.22898871566927193	0.23832966398835564	0.2166188905953441	0.22221759842837763	0.22792194909542204	0.2268396687448925	0.21955710110285143	0.21688916808343012	0.22072707006605283	0.22782968863755929	0.23219134440862402	0.2195072717881354	0.2228867470327596	0.22968023299229756
339	0.21763159651352082	0.2170473911440702	0.2090988408400676	0.21172016545368283	0.20780740872041012	0.20604901039427992	0.2174174652829455	0.2084170452427729	0.2001761880161018	0.20505523899418293	0.2084078149774024	0.2099736591172208	0.2122884529924915	0.2177081583134322	0.20246939288776494	0.2196555314560819	0.23069998755902288	0.24066696285753936	0.23266800367457216	0.24443172065085975	0.23985956712425466	0.2351913809336508	0.24378417437981065	0.23465573906722612	0.24562882939817726	0.2086016753906621	0.21500705684509125	0.21477627740089303	0.21360162032772756	0.20794819652136917	0.22123075351064317	0.21545002416425998	0.21500467929761669	0.225215588635174	0.21104309478747965	0.20734730340528013	0.2162509906064876	0.1966253909499734	0.20669186501554304	0.20740493565636567	0.198485395809079	0.19522914721530993	0.18971055016732039	0.20349164344464254	0.2109112125977704	0.21429277649575487	0.2110236809945735	0.2086789043622268	0.20694703676698825
340	0.2417596063325417	0.23908010397706425	0.22903068619234648	0.22355189649407714	0.2190945141820055	0.2221119237795522	0.23267722564043344	0.22607965274466535	0.22066069601459973	0.22905630614125516	0.2210674777069286	0.21713666616008442	0.23301981868619312	0.2243308432701369	0.22086934377336848	0.23479719664637286	0.24642365275644693	0.2566471650743482	0.2460348669582131	0.25637709525142266	0.253181047028836	0.24821098143228337	0.2497845196193103	0.24941007045218583	0.262637176500973	0.2162085328542935	0.2298889052935325	0.22892505225940074	0.22681439802085457	0.22019062318063834	0.23582784815848085	0.233414039834609	0.23113062830668946	0.23893808047344683	0.22483838527443384	0.2228566318938933	0.23418373936329948	0.22097847610426613	0.22537436551703677	0.22603334570139685	0.21241452077741577	0.2124649978629319	0.2167338648034715	0.2226502268769067	0.22951513520322284	0.22507580490463608	0.21946525868618064	0.21898763208059208	0.2191288623716901
341	0.2375083933610792	0.23810768060274373	0.227582728980777	0.22695015414213465	0.22375217883495055	0.223055010745995	0.23325549335080772	0.23472758362065813	0.2254154366344253	0.23051298330499886	0.2253177430827319	0.21948822665224785	0.2276472180503531	0.2287787907636071	0.22592867648736675	0.23752126010862595	0.2430048907706309	0.257386580486458	0.24185350393590982	0.25475677312636136	0.2530549329863417	0.2500045524879181	0.2569737533649927	0.2532461101415516	0.26570843406910755	0.2216061663523471	0.22749061434027304	0.23220925528264955	0.23118877455033598	0.2214546144720545	0.23379182161909343	0.23429854916179768	0.23320114707578612	0.24173715896718387	0.22671495245075368	0.22787003731878366	0.23480670638589218	0.22392027642811657	0.22609303040722298	0.22904675736596192	0.22272305067138923	0.22007746972056963	0.22483151820158984	0.22913555574745398	0.2303428111861255	0.2287257445628429	0.22333952661700296	0.2253937374443559	0.2259001272807895
342	0.21655467491627817	0.2196040898725021	0.224031027490287	0.21824321257732665	0.2115457898143861	0.21164344187429507	0.2194750321776847	0.21273416841879106	0.2086816489239132	0.22153447999357684	0.21392878592673922	0.2130345726672315	0.21536615922890465	0.22128779467652315	0.2109150358929735	0.22755251287555694	0.23848671344205116	0.2451533009807579	0.23402600117085623	0.24155286442616786	0.23922774484695103	0.24334997041537137	0.24359259531722446	0.24712471783393777	0.2565281247542057	0.21227074785544303	0.21836010135715017	0.22156158691974967	0.21485832091191487	0.21184568081876554	0.22415529403983403	0.2190646183846297	0.2202722023788	0.2248132121128791	0.21293219082521847	0.21533705972953554	0.2220703281898206	0.20798155424822046	0.21506226149717642	0.21473168440534252	0.217570953090277	0.20590794202488522	0.212098779480904	0.20417502292650896	0.21441118998207742	0.21719846372807786	0.20400606226102475	0.20939632871412045	0.2165021170208647
343	0.23912784594941794	0.23874740742288528	0.2280631789223522	0.22606064897464667	0.22244080407786712	0.22777209503927665	0.23735603061640365	0.23128354530334674	0.2263931073314728	0.24089636046437535	0.22741329544059952	0.2253983627573155	0.22762633553575878	0.2289593813029449	0.22397794759572046	0.24249659530247133	0.2482954230212544	0.2579282669199096	0.2490518449402215	0.25816616866118325	0.2533459883573786	0.2517131997355389	0.2589180056011192	0.2537751955624924	0.26708724042258514	0.21992439349510898	0.23000157873600957	0.23098137859774484	0.22453136179775976	0.22204202410503385	0.2359246534888291	0.23028151314483722	0.2332535359096984	0.23920815008136165	0.23067097848539567	0.22788557310129848	0.2338198321040283	0.22808261337608418	0.22743048432732224	0.2343706172835529	0.21958801079139922	0.22212477856728088	0.22899387798456639	0.22475371068193198	0.23624776924005356	0.23168682737784763	0.22544261440361393	0.22503245369336314	0.22814199425745868
344	0.220188281394958	0.2186603074599899	0.210882344562315	0.21316619555587568	0.21000355422213185	0.20579209030835607	0.2120818013892672	0.2095320070459431	0.20257180662912852	0.20827647808157135	0.2064063057747388	0.2101195483473525	0.21359747632108453	0.21237603095200647	0.20380079541842444	0.22058586965944635	0.2381383846101254	0.2444101725640417	0.23200715942406192	0.24601532062429152	0.2439738466769135	0.2417629579162948	0.24369206074803795	0.23560707573829068	0.25242840098581754	0.20560044019971493	0.2170868303929791	0.2177356563635115	0.21073107241370528	0.21224179896256926	0.21919374127253374	0.21988013285089497	0.21727163927542584	0.2342119131905357	0.2059990986933461	0.21438097294443476	0.2124680599154111	0.20052446540368601	0.20397227373705945	0.21051361375007033	0.20167819111978355	0.2002985774747985	0.20160316116777932	0.2060896359711107	0.21142730502320636	0.21495032051871446	0.20733731878178244	0.2141948119918428	0.20367129350247087
345	0.24260686995739011	0.23464692655075947	0.2239771071311907	0.22895127764187173	0.22106089578334787	0.2244844417942783	0.23221935036709088	0.22608222941484984	0.22500601876342272	0.23239219987714752	0.22550008912280559	0.22674681823280923	0.23403968984001067	0.22501786930861664	0.2220820726428862	0.2388838716996859	0.24985781325700585	0.25808366406506394	0.2472057220901501	0.263141447224569	0.2598434956615832	0.2539425975396962	0.2561001542427481	0.25309106552000005	0.26452638085553287	0.21479922930992534	0.23011284518912437	0.2333956371667227	0.23018013801564033	0.2246751778407925	0.23454438714264575	0.23291245230770524	0.2297973962071319	0.23846309891089554	0.23025098746562764	0.22405338434078298	0.2350428489262291	0.22458141844833554	0.22849148417543652	0.2300592062989768	0.21884479019325762	0.22204822772567134	0.22378564065541262	0.22630633105149922	0.22981053506208746	0.22899868894895373	0.22366961200941696	0.22442331895708903	0.22684466990446872
346	0.2387595099922767	0.2359526671348099	0.22961333445240856	0.22618067355007862	0.22547197869473937	0.22422110528075306	0.23297714370556177	0.23049020884629123	0.22324667858292757	0.2358289851602561	0.22589475713141968	0.22876584595608893	0.2291331889522991	0.22927373230047776	0.22722548399441556	0.23667224760560054	0.2538291477261427	0.26038227054853386	0.24740147192672657	0.26550913926246666	0.2611029261161998	0.2601186865406024	0.2628000779304344	0.2543876541243993	0.2673713787550186	0.22553136710249364	0.23583316284430803	0.23856703943307042	0.23058083867868528	0.23264535931739683	0.23922656498244746	0.23510563731371453	0.23303180502503087	0.24747707660728085	0.22934436025904217	0.23282602764559712	0.23763384322894568	0.22757604837817857	0.22651637232020752	0.23363518593170596	0.22781805069552707	0.2310849201209735	0.22656836344320655	0.22731602580098623	0.2346606568779247	0.23743385031842376	0.22815564263893093	0.23402801457338535	0.23330858451415007
347	0.25320360354634897	0.2533476785526268	0.2441242566451481	0.24820292659527995	0.23920643725513954	0.2399632025724193	0.2496359707782678	0.24223713122075302	0.231804081043637	0.2495200757572	0.2406766948250844	0.24248057423225128	0.237250266548491	0.24554688088134125	0.24034187768595466	0.25832975308639416	0.26251176075743626	0.27113320025989135	0.26505881914466267	0.2716308707272782	0.27313664854634545	0.2681267525791901	0.2782714456017156	0.2699568382073943	0.27310607784316354	0.234418513798092	0.2481017441110952	0.24355713340191368	0.24224615966671217	0.24098079868774458	0.2525230011506241	0.24743296877793702	0.24601159173875992	0.25262190659440015	0.2470242847948545	0.24181276767436438	0.25187584038450983	0.23299132233051728	0.23960385848464527	0.23830857448745377	0.23348678812389573	0.22966443381988502	0.23190709964101625	0.23264560976001322	0.24026425444777127	0.243243355892898	0.2388656603752953	0.23654914648058153	0.2407158127086461
348	0.22566464966659863	0.23137478767880454	0.2240967694251093	0.22115322636737336	0.21325240630487916	0.21604111752317773	0.22555064068798042	0.21840760733865267	0.21655888455344188	0.22571526942417378	0.2192298581164526	0.21831403788765424	0.21972235234774615	0.22830713017283782	0.2157500888281151	0.2277023559347057	0.24169810574357514	0.25261988583055917	0.23841705421586323	0.252314796611232	0.24571824524237695	0.24333241403845002	0.25120361191009916	0.24894568273655385	0.259209546681886	0.21576595687987082	0.22265027448706554	0.2270413688253924	0.2218242763742792	0.21357795489882547	0.22953637490468082	0.22748273811825664	0.22414924439603615	0.22699061834135323	0.22228654008346616	0.21398373657269046	0.2311694978720514	0.21763715083617316	0.21900040908320462	0.2204162467243839	0.21697067738685696	0.21368307040108955	0.20916133260222106	0.21039512628484014	0.2200857555252786	0.216109886854679	0.21575363711091217	0.2153287134922632	0.22048820844170972
349	0.2245366902386476	0.22706715574098563	0.22169317121179222	0.21636453945275902	0.2142671981946926	0.211208681518794	0.22203687459670576	0.21995412198261705	0.205551559247691	0.21207123323506663	0.21262060103087432	0.2025513778682376	0.2084934413836516	0.21935559673860952	0.2117952890608492	0.22163482416314886	0.2366470225322684	0.24789820351070016	0.24049031956491815	0.24239659954451326	0.24073438254168597	0.24478699218418631	0.24763687697837955	0.24500360024206255	0.2559856901958467	0.2140780640971509	0.21833365055245263	0.21926138850913962	0.21743081460995475	0.21546069081854713	0.21822066224034767	0.21580577256555258	0.21613763168671882	0.22632765662194151	0.21312784311476968	0.22254016184156272	0.22533615869084664	0.20850537586794482	0.21109265831347301	0.21056388262642445	0.21607793740087583	0.20902684256274218	0.2117670525591814	0.21296440363947158	0.21835539270443208	0.2172064261773341	0.2095833512119877	0.21401798344269582	0.2143397453200311
350	0.23668551738092164	0.23892871463816587	0.230878667156682	0.23116306777160636	0.2261717810275077	0.22105949686442491	0.2280099472493992	0.22531676043906218	0.21686654667722238	0.22524416946683962	0.22542186655970722	0.22165837042394437	0.21976832725943743	0.23121437574765988	0.2275567116993908	0.24048674046173785	0.24448632858576186	0.25311152046055535	0.24820595791681382	0.25399225486454213	0.25378350017433626	0.25109888183909723	0.26096765016988693	0.25415561754846105	0.2635687511901348	0.22338983682861271	0.23228050808075407	0.23088987832407698	0.2271272333593104	0.2273660212858662	0.22799001054234705	0.227679447625541	0.2249443687383912	0.22949144276950223	0.23217788488872795	0.22795724877135085	0.2352804933744531	0.22169635148932706	0.2255069861477797	0.22891185104951273	0.22165903737731454	0.2254953888852969	0.22319673145390515	0.22284869612976085	0.23009356548003543	0.23265055345744526	0.2280494271716193	0.22717077525728668	0.22693596850356224
351	0.24376101609628958	0.24283922713955872	0.2345890099500529	0.2339704824687475	0.22839338308222515	0.22470784598444898	0.23208704178005546	0.22696094959719498	0.2242875399302586	0.23416538182403182	0.22410852358848846	0.22650124551718404	0.2320549198547845	0.22936204316640732	0.22749893104800048	0.24187943622176272	0.2496564687848204	0.2602287358611062	0.2517920185443708	0.25975075474916165	0.2611239259555035	0.257682471316553	0.25627846969931767	0.25601226450164877	0.2689125328690229	0.22276318742168544	0.2316299351589167	0.23388786189191946	0.23168043930265056	0.23125527303408222	0.23394500161410967	0.22849671588481754	0.2279093009889079	0.23281913367450016	0.237401790975311	0.23020697412405866	0.24151127914407985	0.22572388549069045	0.23153070183670116	0.23816968911603928	0.22769381845623185	0.2321235930195002	0.23105492286780158	0.2257978078285773	0.23046259936973698	0.23391001771384207	0.22622359873359382	0.22844515010985703	0.23197143079000687
352	0.2391232302621599	0.23378141393569493	0.2330445139739945	0.22661432816405347	0.2221695280408772	0.22106010950700045	0.23092493486781948	0.22586164281165946	0.2237682951477369	0.22702168412301899	0.22294120313683274	0.22220834781861876	0.23305625410659783	0.22812748291520069	0.22162691320036199	0.23680250844177025	0.2561453944597963	0.2585696114074017	0.25090666594505046	0.26135164893886215	0.26115771430315143	0.2572039382986519	0.2555360819494284	0.253404017837155	0.2691433318641857	0.22130088904623663	0.23468116710943374	0.2367215972771936	0.23028264179076208	0.22800344167229855	0.23289403505526965	0.23555436972988372	0.23014016604684726	0.2395786438557752	0.23036895854336942	0.22802829023145152	0.23564931476689222	0.227235299479018	0.22059996589492487	0.23097082106151423	0.22943562135463869	0.21999132554205786	0.22135670701877858	0.2268771787053603	0.2313493018949649	0.23107337627502889	0.22518371222960376	0.23267520523101037	0.2292404695991514
353	0.245266997770542	0.24277370790672326	0.23840377845029032	0.24374714106341247	0.23589397292277234	0.23331177741063552	0.24135265922371113	0.24107582058794227	0.23777340415490925	0.23692797629522577	0.237416279606838	0.23759104621142968	0.23652955516928198	0.2450291204490205	0.23504831608628932	0.2474668494015839	0.25759642485149753	0.2670151248379029	0.2568747767268727	0.26906102972772766	0.27054912001019293	0.25947232505375933	0.263582064042569	0.26713760405400544	0.2661915199162686	0.23312139844238666	0.2459589272197565	0.24375598775985746	0.24244170313607966	0.2393697350723381	0.23748703790031095	0.244961988108762	0.24188786144037444	0.24906635622267742	0.2415018165081004	0.24021353476965437	0.24641023919991498	0.23529476874672353	0.24286044743555485	0.23829359739895503	0.23160247547011367	0.23509650339001772	0.2351724831821422	0.2404390086175037	0.24033260453769556	0.247670266896297	0.23615274371437717	0.24229573303594806	0.24396384373647262
354	0.24507348240538426	0.2459385707395559	0.23608272645264033	0.2385295247895017	0.2314709654602998	0.23173654631977583	0.236984459831696	0.2358176213715677	0.22511450878679062	0.22968184808162373	0.22993258067414832	0.22034093174124422	0.22435116627600973	0.2322512575630483	0.22826705685436638	0.24866196240917537	0.2529473976618554	0.2594766879877669	0.2492880604622634	0.25758256916984196	0.25496005003228883	0.24838905778491913	0.2612870975208186	0.2600522961942033	0.26439325789068346	0.22960088316469374	0.23648535352981237	0.23615714626788964	0.2289088130500236	0.22531605557137535	0.2325620352381806	0.23147082213964826	0.2324275921413552	0.235860827727649	0.2345291854765358	0.2363269840464393	0.23576404518860258	0.23018264428187948	0.22708957297690152	0.23285461014703931	0.22391954069273884	0.2234946361943203	0.22654081660340783	0.2273003879616186	0.23065150238284743	0.234092956062055	0.23107015396257136	0.2333739318281048	0.23130039084540077
355	0.22958268814415828	0.23338675547213142	0.23405935714672324	0.22948239761021863	0.22448518962373545	0.22032211832470822	0.22834390660861778	0.22353449270569511	0.22571173474768247	0.22492762240607533	0.2254895462845447	0.22228628366521755	0.22678776740854978	0.23229171472322874	0.22310101516202102	0.23159660231983092	0.25125520237527504	0.25826285492386	0.24828507471840208	0.25612942798652544	0.2583160113011813	0.2529101725499536	0.2494021819844763	0.2525013339943534	0.2578797440836124	0.22016022230736004	0.23035734314991987	0.23266756809498892	0.22556568741449612	0.224882208100134	0.22605837118287186	0.2325931202457077	0.22579546554568394	0.22923063931007093	0.22475860059907676	0.2296780142503237	0.2351361685717164	0.22085679782504278	0.22033970705404757	0.22550582051263693	0.22663196025204269	0.2199246738745164	0.2213192800432766	0.2197016326604635	0.23092049604251771	0.22721005768790525	0.21798110673529192	0.2215262679376974	0.22495881888335506
356	0.24019886066812277	0.24554401146596114	0.2357971869242705	0.233937215377811	0.22330509919568547	0.2187614641098514	0.23291710481956943	0.23227894372956037	0.22961218909118278	0.2258803487633215	0.22787195924177878	0.21897898114907352	0.2249004360581742	0.23051467081150911	0.2279759314644491	0.23367658050551524	0.2473169688538116	0.2536680740352016	0.24674772912935758	0.25447816454466626	0.25208574034426073	0.24953007991834847	0.25567052920603817	0.25427355426385767	0.2641099683068109	0.22973188788531174	0.22815658142782402	0.2243527813629437	0.22383277813034527	0.22291847364616954	0.22596096989704434	0.22934499579803708	0.2278739816616313	0.22770495534264482	0.23002251131923931	0.2298300322182508	0.23711289830296187	0.22823922252875076	0.22741744602933409	0.23084629043689847	0.22607921755423457	0.22243047672432886	0.2263906735786921	0.22177563350767784	0.23795733815448178	0.2271053177717947	0.2241765926272861	0.2266094975248742	0.22584099373240116
357	0.2475235127751402	0.24499813129931178	0.23928211632934238	0.23878971930965012	0.2352701822897026	0.2325603859682894	0.2458515964919415	0.23954702704570238	0.23349171163442034	0.23797079247319539	0.2357706789526019	0.22841114996092612	0.23419482761842475	0.24129110013672816	0.23321337007229945	0.25146898013109614	0.2560968356776366	0.2645157602441079	0.25346030957905386	0.26411684009571956	0.26546457628668707	0.25886244387668655	0.26687226908029493	0.2617677629244098	0.27221926697809196	0.22912473508983447	0.24193974240156937	0.24604740556096164	0.24166252740947947	0.2318326825862333	0.23640041302937043	0.2401465652421928	0.23640383477276478	0.2383794769583717	0.24123348154374333	0.23554507363000843	0.24698198656658693	0.23021978902167486	0.23348352460029975	0.23605522577689503	0.23040945312789904	0.22421616298249855	0.22677252481675633	0.23536348915064456	0.23567992395809254	0.23705085122569047	0.23354344977186756	0.23329499934204725	0.23613941517984494
358	0.24991167930954666	0.24895007190181723	0.24228420109338186	0.24324832324556764	0.232755624973882	0.23540133017770332	0.2447544915548908	0.2382327948508358	0.2406776063012541	0.2419345893291619	0.2393378903254351	0.23349918028819605	0.2349450567631462	0.24403556864086398	0.23833534311056312	0.2505589493310666	0.25421825547881693	0.266435661702391	0.2528642903460919	0.2631099216643369	0.2678767147714826	0.2579380263616272	0.2677457104873168	0.2619591520681232	0.270826791596715	0.23093319730834297	0.24505312490169923	0.24247330105038098	0.2387970902669933	0.24088636135914862	0.23836145807635012	0.24279806602218942	0.23868643357176209	0.24108101244370506	0.24433166774279738	0.2381754060888421	0.25218788974783696	0.23612793266349386	0.24024843323999823	0.24010571667041286	0.23487421189205387	0.23318551725035278	0.23588140369961674	0.23350368401181046	0.23397684997467355	0.243114709022414	0.23880123993121002	0.2334208456502779	0.23665019330523301
359	0.23554850830294882	0.23452890150249284	0.23340650945232236	0.22724564757972415	0.22463369630038707	0.2232485062202043	0.22944141599475232	0.2266972819334856	0.2251496087344679	0.2267383182918182	0.22469129914246072	0.22410695680018172	0.2291041434144327	0.2317284642887155	0.22515025661130011	0.2341842104498367	0.2537680739366714	0.2563112112336872	0.24529811825320355	0.2569449332953912	0.26298134583449684	0.25419696180787893	0.2544510412949474	0.2547226268872055	0.2642275473841381	0.22714469566010786	0.23254787069038463	0.23704608432510027	0.22548975109074437	0.23284188583662901	0.23762834180092626	0.23576402276864017	0.23079471885545216	0.24156074995940113	0.2279645339663307	0.22832291888305828	0.238853207404409	0.2193294980803412	0.22662405999681587	0.2250969067913393	0.22947188703142604	0.22235361565161127	0.22069594315061875	0.2194151156851529	0.22753391060725975	0.23479908454823756	0.2184874112644819	0.22341967019366488	0.2285517745728816
360	0.23038961200502947	0.22954640573776877	0.22848734379906027	0.2186989938029108	0.21776966865063277	0.2127327239557458	0.22137869707834437	0.2172788419839959	0.21817694837768242	0.21780173343018028	0.22165125687490478	0.2072228472365959	0.22437234836550346	0.22251013750238566	0.21491640295228787	0.21770595504429027	0.24398065499923705	0.2486399269805277	0.23231854253139422	0.24708275924758452	0.25844573454705017	0.2477329759648369	0.24154492808276443	0.24886369565132468	0.254826749141765	0.21718666537758236	0.22679624016202923	0.232203113077388	0.22604876054594508	0.22965357722986102	0.21909815007363412	0.22736489725587555	0.21833672383068853	0.22638514334137178	0.216834350713799	0.2250093248392999	0.2318355981668593	0.21332693754753324	0.21812621517030986	0.21880777732571596	0.22997632175789992	0.2164667109265121	0.21559362284661165	0.21660731385716903	0.2219261608209826	0.22250538014547985	0.2086584907033782	0.2123405917524633	0.21282259904784276
361	0.2281297879359884	0.22591612742253933	0.22076013706155145	0.21327682880046242	0.20935193240487843	0.21528094973457101	0.22105097402585172	0.21621299754694998	0.21714274620830823	0.2161410688090482	0.21314210885557258	0.20566220591063375	0.216686786139236	0.21310177900296387	0.21316282839310072	0.2239690553813169	0.2373380788462704	0.24601885492623832	0.23549558854335054	0.2460602455346291	0.25200164290951804	0.2452304435034096	0.24434925903202692	0.24166752527331783	0.2552331038081903	0.21142923930065585	0.21710061567698105	0.22173559314819888	0.21576278300473023	0.21937259611773535	0.21736296674512526	0.2142686515486343	0.210036101667009	0.2281555835966456	0.21329870954054178	0.21949953512866627	0.22621490900262817	0.2109271967455299	0.21326696958676714	0.21732422109206168	0.22061058910620765	0.2140412004247207	0.21329159517465435	0.21940167140041147	0.2201946843113111	0.22139683592370055	0.2154508337038884	0.21074090015356292	0.20638945013911256
362	0.23848576699314153	0.24528814424980375	0.23442964932957536	0.22539761690022805	0.22441767084001055	0.22435795635964473	0.23504940699214394	0.2268284560340511	0.2289682350422454	0.22784058563403695	0.22454376122854897	0.2205297880876905	0.23011405665660237	0.2316725815311677	0.2263995730226235	0.23158909002369826	0.2523128123536821	0.25841901991018984	0.2469228146653149	0.2559147866675508	0.26448858884370713	0.2528783749511015	0.24628172984808983	0.25260914857778866	0.26174168303952344	0.22194489675581747	0.23306158426851042	0.234390007043392	0.22904606071304032	0.2281316091183735	0.22580663952866353	0.23359987342198146	0.22524097859013964	0.22963033559449375	0.22460291291002535	0.2333220737151494	0.2378999233269438	0.22393617963547968	0.2244123214153916	0.22515347949849857	0.23240115918563026	0.22285557230866318	0.22189016396854713	0.22427665833474011	0.23161674451223396	0.23292311484957137	0.21695122420819685	0.22453343792284225	0.22543368509234402
363	0.24206691831951752	0.246227734677372	0.23938791154996542	0.24044144817263	0.23404925582868585	0.2333669241776801	0.23934028975459154	0.23245240709588622	0.2312972916406918	0.23483994937635352	0.22967012894197242	0.2304691509232231	0.2381836558072966	0.23624491819919355	0.2255007431156325	0.24220459427866708	0.2622180212033969	0.2629920705464132	0.2559330925185012	0.26447487157675226	0.2672506295280771	0.26414056256804636	0.2599023287656679	0.2637691580156645	0.2743494393124195	0.23196235386643882	0.23872796104211924	0.2464278735139684	0.24256996935591818	0.2413209705639589	0.24042817738030006	0.2385022959742722	0.23206802782874994	0.24246934701618156	0.23584474359274393	0.23284914227902045	0.24690133078862944	0.23111690243981511	0.23659086205730404	0.2321661026301054	0.2268905245326686	0.2292062479799921	0.21770135731173879	0.22589735553431115	0.236596929407416	0.229067413084365	0.2315725441283263	0.22985852616457683	0.23953141889139015
364	0.24501817668074208	0.24208093084438517	0.2358358305038316	0.23974925413263548	0.22946923731437543	0.2331434948744361	0.23970970133836814	0.2329012780996031	0.22805246221116993	0.2321001569266694	0.2284467419096777	0.22726290431434862	0.2307633780579142	0.2380807276402449	0.22766033599309518	0.24418663608350152	0.2532915944466329	0.26354035929463776	0.24932271443669812	0.2611095076203338	0.2650932732410509	0.2575274657757747	0.26148632781337483	0.2554785530919041	0.2662250327528556	0.22090753228362658	0.24113100928143516	0.2419703548843732	0.23673465955867065	0.23598469262750416	0.23335522784779403	0.23658649228474668	0.23173777689627137	0.245049892475466	0.23668643131621214	0.23538680685251662	0.24756187887377842	0.22822056278701056	0.23215860127837873	0.2307545801784642	0.22765204168503492	0.23125356939301153	0.2247681276172671	0.22969256320546674	0.22938821655956967	0.23331592535367884	0.22831765811123442	0.23142815062558725	0.23563040921171569
365	0.24816674015767365	0.2513331854485759	0.24393295915738358	0.24403212029579588	0.23601957877409577	0.23866016154166106	0.24482363704727494	0.2351763235815807	0.2373517793158199	0.23244792248574747	0.2327398761556562	0.23611148250658343	0.23903011771533322	0.244232598885162	0.23294441976854777	0.24529436699164983	0.2634225875474396	0.2679076251998163	0.26384860960693673	0.26975531680375503	0.2735253700855921	0.26006800358058324	0.26321565948635156	0.26621298962952916	0.27713746175853066	0.23704021034913014	0.2440323984375989	0.24781040552103756	0.24268357359038367	0.23722405188623608	0.242963621945046	0.24351802544739676	0.23978934667344265	0.2442996205661274	0.2437213940274202	0.23908929642585464	0.24520183554066025	0.23747579093221644	0.2422678112729772	0.2385003018552408	0.22705041239709656	0.22864255570307346	0.22534141662231777	0.231195695645916	0.23990909441057742	0.23492442256887147	0.23229195504260822	0.2365604364251005	0.245463007247839
366	0.245633173642413	0.24772588383352084	0.23699928978355947	0.23961379733323301	0.23449146925056072	0.23864919077144642	0.2435074398099008	0.2397985750308775	0.23529243549149662	0.24437395426713296	0.23542295703549715	0.23103798925978344	0.2279277270542023	0.23546658800087905	0.23991973767320976	0.24709450243970366	0.2599213958012294	0.26329271909344226	0.25873434110333743	0.2663451667269426	0.26945814908883076	0.2638953631003658	0.2649154946815301	0.26493978279599406	0.2714881022026479	0.23368503493460996	0.24135320828869497	0.24062115561416733	0.23818459089496086	0.2317020699962942	0.23783229039807863	0.2374957290500096	0.2325956596518212	0.23927546144115483	0.24268575508458787	0.23762027961013482	0.2444127017883994	0.23564702922328706	0.23905654057614653	0.2369223525944956	0.22899410219734503	0.2340595160282418	0.22875038210089038	0.23137657279113646	0.24480182119092372	0.2317389258693077	0.23512194200959913	0.2342243438370264	0.23774911092253276
367	0.24278514031263762	0.24035739444162937	0.23504880226765976	0.23314992627114178	0.2299426520076265	0.23256352946174003	0.23957119167505272	0.22933553867140022	0.2304969082663003	0.23288523049678045	0.2263320553379952	0.22399189905715033	0.22598948366326208	0.22992602263490422	0.22582165681511254	0.2356285917716946	0.25482256033388323	0.26547535906979863	0.25211488053677134	0.26666058465642317	0.2653390066350833	0.2563059681417594	0.254970744488477	0.2591591898558241	0.26125817278642427	0.2248961497599831	0.23725369434163113	0.2392397464816634	0.23841564328384363	0.22863895589579794	0.23456335354983696	0.24023687253571305	0.22714842423171983	0.23741808606921638	0.23049562800222054	0.2341284199600334	0.2398769501928776	0.2277743451902223	0.22970210741020564	0.2266854432979666	0.2226567969867014	0.2204040165971821	0.21885156722242902	0.22036013374411334	0.23394369164866052	0.22834571796461026	0.22536238177038115	0.22870790143784966	0.23772023746167753
368	0.24540708823811333	0.24543739537268439	0.24030087890655513	0.23783701186009207	0.22937305216685466	0.23511453632089113	0.23614335097989214	0.22836055731717078	0.23063039173712416	0.23440644604412836	0.23222604427748117	0.22831695696972878	0.2339711234623614	0.23741944053402567	0.22798876447869978	0.23501081746418143	0.2611099364566525	0.2679108819440016	0.2526166994698151	0.2701904285452564	0.26716013541253275	0.25878790212202196	0.2582606618537752	0.26332425056200787	0.26674296630440597	0.23310441123137157	0.24000541356058677	0.24708511055483257	0.2416697902404202	0.2373162422203124	0.23616191085636926	0.24279518255245294	0.2313232801619713	0.24429668032878255	0.23541708806311692	0.24060537937415113	0.24097240977077217	0.23532866855841147	0.23852269219254554	0.2344232956491391	0.2307624807121762	0.22860332886525617	0.22817689787265627	0.22929896899296492	0.23838622027363818	0.23287998218780126	0.22559611614782973	0.2361108855729418	0.24504699360039942
369	0.23840137661799193	0.23871468246131114	0.2236732854865372	0.2248703641248262	0.21377952033079634	0.21978509896292472	0.22726780689278003	0.2230221574060013	0.2227042090104025	0.2253207800709539	0.21741431596378077	0.20749023771204714	0.21843623606388016	0.21441586253172565	0.22458269524167832	0.23212557403188716	0.2421483357179737	0.24818704424582286	0.24311907248145773	0.24822050210828098	0.24939895725419467	0.24439158990889917	0.24335518009551116	0.24166142997007786	0.2567800580299505	0.2153144386716797	0.22051059930030828	0.21780337304779743	0.2140716736385806	0.21438462737127192	0.22131808243110776	0.21747197822404568	0.21682112563010772	0.2206852271840599	0.22086966741852518	0.22032124399597464	0.22876229479556112	0.2214828121832393	0.21865334021297242	0.22291867207302907	0.21028781121816453	0.21584922159914988	0.2142554460797105	0.2124723263258808	0.23634865539355393	0.2144109828748615	0.2152908784647093	0.21648267434683158	0.22116297489717174
370	0.25656371854374665	0.26171097274565397	0.2569674495567756	0.25211880490167937	0.24675000399567884	0.2540408462174943	0.25772308213560735	0.25008995881767804	0.2471204878069488	0.24824943609146394	0.24077174362580964	0.2411497354262872	0.2437520393009544	0.25221747290692287	0.2457440845983595	0.2561289826818631	0.2706257098685542	0.2741071074934414	0.2676196072335558	0.27727796326649495	0.2781479469008772	0.26912951370312355	0.2671100539074693	0.2703661734607238	0.2786050835012678	0.24441984178068266	0.2503421925487855	0.2561813565005667	0.2528467549389488	0.24902496108059563	0.2562675414818189	0.2556391289580232	0.25194387866837553	0.2519390299701839	0.2504436934902701	0.25282323969332104	0.24831170441003095	0.24249038965315473	0.243069943516189	0.2466802411852048	0.2405124243470832	0.24149809528521238	0.2384217374957059	0.2394227146434649	0.24893661297297145	0.24552850243171873	0.24581533137713485	0.2470234794850183	0.24712844127002123
371	0.2514309485287512	0.2564423082854678	0.251764390918394	0.24976307671390285	0.2439693342511498	0.23812828168936923	0.2496578155152027	0.24205116421878548	0.24897375494345073	0.24799289391565896	0.2314416352177062	0.23547701466888488	0.2486990124181555	0.2462588932960438	0.23899840804987385	0.251577378820845	0.2615080810803185	0.26881785577367395	0.2611452789333247	0.27156290569093927	0.2733198303950957	0.26620961211363725	0.26505676457975785	0.26546368671936454	0.2664090634609556	0.24080852331106267	0.24401413356664342	0.24926240677002307	0.24768559835344406	0.24236642964056532	0.2439712593412306	0.2447140121370269	0.2403361408508426	0.23466000670297862	0.24773148055064625	0.24823657570971894	0.24812651742255734	0.24482217611013155	0.24661031670613484	0.24975262108748994	0.2386272701215343	0.24346755060935613	0.23916533014720986	0.23779011767828356	0.24561573248796145	0.23519730590955537	0.2435091622040533	0.2459616617304207	0.2447072794664369
372	0.2527091215060721	0.25713601935144914	0.25493997811471036	0.24789279768008196	0.24503371673222563	0.24319982365561504	0.25260844727956283	0.23973371481051936	0.25074540475356594	0.24119166728491415	0.2373545312099718	0.23687037768867242	0.24627598553212474	0.24576082565697843	0.23432399377309937	0.24955493610511756	0.26792193198566844	0.2690631207551268	0.2645008742801216	0.268859181406447	0.2775203394866977	0.2665957949239402	0.2638980958035022	0.2716157080751917	0.26927562082602274	0.2424103194870964	0.2444318262018158	0.2520110964610053	0.24523513585788698	0.24653395300206107	0.24967565241037049	0.25222102423574483	0.24269117675737412	0.24161600361794944	0.2464690413753876	0.25008485451788337	0.24188933510114421	0.24308908414299493	0.24796774581187814	0.24610554021343772	0.2408259631390781	0.2388557244744439	0.23614033344655155	0.23982156613232894	0.2507964582329373	0.24083803101984105	0.24303216478363038	0.24219021034899707	0.24239941976959822
373	0.2365083564641411	0.24244689815821957	0.23503652745509795	0.22692725820625312	0.22457754810050878	0.2250529597191113	0.23572991190968554	0.23828203860960062	0.23640630374467814	0.236693496692681	0.22597432139769547	0.21949650139481108	0.23485105331720216	0.23428809056429506	0.23210945859059032	0.2404799755309335	0.24839376243955175	0.2613749161726688	0.2464531405527756	0.2577900226466512	0.26105457424496226	0.254010668146803	0.2582640274766812	0.25898242049449416	0.26119277419986325	0.23664932038149114	0.23387751929515838	0.23220619574403412	0.22789766002211076	0.22542398169034833	0.2289137265718386	0.2329713147799422	0.2283209703959615	0.22317143379686133	0.23211514510797507	0.23542059824240924	0.24271509066956604	0.23253815104874792	0.22950086863379962	0.23657188310285857	0.22111768112651947	0.23036212454281696	0.2285370807186513	0.22613722113355308	0.2397619523590615	0.2254432190595739	0.22762236025599014	0.23210374196386707	0.22601193676420478
374	0.24763739181958952	0.246342259739412	0.24013428926883787	0.23446237075279508	0.22841916364313025	0.22861985237539878	0.2395761360857176	0.23614257185673546	0.23709626546695783	0.23166294243201205	0.22291490797155872	0.21898332471573664	0.2326610631359715	0.22923917785305384	0.23060592564985538	0.24209953903668277	0.25408049228466023	0.2646907331976841	0.25120233041840173	0.25704258110615935	0.260443289573666	0.2541514005697477	0.25693608509212923	0.25816785019743804	0.2668271321168511	0.23370301683068648	0.2309243248820943	0.23622712428669243	0.22901849064264587	0.2280925843536271	0.2343408261900077	0.23432636582328967	0.22504574195108856	0.2318769499617648	0.2345198673084435	0.2367422588004725	0.24088259099952272	0.23352789542598745	0.2321738626657784	0.23577434063922043	0.21872435937865886	0.22787668109369272	0.22552916314250562	0.2254410423262687	0.23947512860049502	0.22827712108118292	0.22871279424386248	0.23106814244972096	0.22500199552674474
375	0.2335650041795422	0.23506726580869733	0.2310688862786151	0.2293031543618104	0.22290543809710645	0.22538773156352543	0.23107541328852318	0.2287904450576559	0.22585670447892053	0.22275456371854113	0.2179650525934337	0.2199065057245247	0.2220834961820057	0.22894326176592028	0.22181172707668564	0.23379457095813072	0.244719024491347	0.25917379068587926	0.24656724693947038	0.2543270167450001	0.25860487481864003	0.24553362349671543	0.25256241656297895	0.2524429850229234	0.2544631839000525	0.2219395478530318	0.22694203184688946	0.2283431966603985	0.2281895113873628	0.22253028462474947	0.22928404134567051	0.23367238929985468	0.22270625653307924	0.22762006166420856	0.2273133420843831	0.2291061311691507	0.2266767907356838	0.2241250997934231	0.22514079692774402	0.22435144811580432	0.20973806365652037	0.22210843144837536	0.21457809834020164	0.22190156088065532	0.2297256937079301	0.2240251019917127	0.22515542048529746	0.22637683292081748	0.22793249149120973
376	0.2309347561054898	0.23232840317504122	0.2295869474158711	0.22335563804647518	0.2155424082388235	0.21444079736104116	0.2275456592418711	0.22694601329637978	0.22528268554312014	0.22291584966616237	0.21069371207993887	0.20956029231999151	0.22217335105038546	0.21918663366023	0.2165818294563612	0.2273142161130243	0.24125947656427255	0.2481713437297806	0.24123627913653145	0.24709760548200893	0.25237226228954507	0.24168743852801333	0.24890021726344	0.24651319596927765	0.25119779373571044	0.22199495880085124	0.21970356151500864	0.2238410777798911	0.21823079251276922	0.2151513087021716	0.2232299609694676	0.2211063333151249	0.21373851005715663	0.21637601450314775	0.22225365925213816	0.2233919229792889	0.227805481062649	0.21993584182938045	0.22133024437113738	0.2233734353099437	0.20500291004435067	0.2157760912599495	0.21268735895455254	0.213453136684448	0.23089573821973597	0.21424210814406833	0.21785249513541965	0.22061424275811722	0.21893649550440952
377	0.2312226461755347	0.23084020505755026	0.21805606751710446	0.22556772401786823	0.21738600881799075	0.22421276694028974	0.2335044484995918	0.23132585811698256	0.22430276373321428	0.22366450402205393	0.21424963121268975	0.21883417038411254	0.22626851831433364	0.22694228554439577	0.2224394175212127	0.23046828630470773	0.24664047243682	0.25266742568447337	0.24694765960944848	0.25631510013494696	0.25719243490800797	0.2509424211169479	0.2545976169259612	0.25322480609287124	0.25751776418496625	0.22261579541301502	0.22896091036565083	0.22926193155673	0.22647515832673906	0.22279547003736289	0.21961700073189747	0.2268939286456355	0.2188726205818831	0.2351365491075198	0.22629514715515084	0.2264377108458621	0.23308387189342747	0.21812900876672742	0.22185918720301157	0.2216129131600407	0.2039124185903864	0.2172115082074599	0.20888602511226198	0.22151600653249293	0.22992782338061227	0.2215721848722563	0.226819095997899	0.22462630757057928	0.21740424259585328
378	0.2337859837517616	0.22560606451446882	0.21830535502703782	0.22176674796040297	0.21319170170797716	0.21877355024836026	0.23085628224034613	0.224957880964273	0.22301487514802965	0.22003982161125266	0.21049423017915528	0.21288000639375063	0.22133019187623337	0.22211741849126873	0.20982277163897362	0.22910280337974379	0.23563041658347228	0.2520144025711516	0.24114185551243275	0.24600444361643856	0.2498736328247522	0.24438471154046423	0.25034575262186604	0.2465359501148321	0.24889748243381532	0.21352764519686487	0.22321157744864661	0.22703059091140929	0.2202781492859332	0.21981982019960447	0.216150988152826	0.22531289140562	0.21159882374833058	0.22855151248639277	0.22287953370056976	0.22044476069360722	0.22704718428909904	0.21779879629966178	0.2243797579011572	0.2209989077445927	0.2039507110606032	0.21521531123988408	0.21117839480267467	0.22057892907386684	0.22591174649919152	0.2199681344554205	0.2237468115091617	0.22443550217239913	0.21518160270018985
379	0.22747826916202274	0.23051562633364886	0.22710766622050568	0.21727684248531823	0.21531985252340224	0.21573248277288393	0.22712298589934157	0.22598473999207128	0.221734309073817	0.22060366325034267	0.21292688566493648	0.210343617137435	0.21840658579470212	0.2230094650396835	0.2106824764354532	0.22395829038990664	0.24397365627018858	0.25613608867051924	0.240264528512627	0.24981802362617067	0.25332075378829433	0.24362276303019384	0.24253082959832753	0.24623398068150382	0.24868224006599193	0.21497455510966276	0.220064859524217	0.22732063005848585	0.22227643534038047	0.21657267451665024	0.2135049219350438	0.22474932621151347	0.21141660441315888	0.21753841799383752	0.21648637675082602	0.21965274923323105	0.22676300795184895	0.21162553761274758	0.21224025713934377	0.2130520625625613	0.21375912098191358	0.21201593576511502	0.20738029723934115	0.21384495392622102	0.22228561358983842	0.21277533364695395	0.2163151425534971	0.20979607959989355	0.21684469914540486
380	0.2443468969096537	0.24488644409086677	0.24151006313895093	0.22994908161376412	0.22825016751627755	0.23086933801792556	0.24468605100114496	0.23819746428376568	0.23572473295380184	0.22797290724255784	0.22699423620455655	0.22179801852020697	0.2377870217023867	0.23645722729710197	0.22465897205762883	0.2335517998106184	0.2560071218018728	0.25914987037376486	0.2517793616957349	0.26162821844992845	0.26463938672620435	0.2521061081412149	0.25190001287454905	0.2555487202637698	0.2609323637043416	0.23147640378383375	0.22981701443634722	0.2409678840343172	0.23347109549576983	0.22878717928090747	0.23040420333186787	0.23948368266445383	0.22577416735589476	0.23518803239692937	0.2315759478326427	0.2320344646589846	0.23597523666879272	0.2276716833291847	0.22885876057991808	0.23093594126926364	0.2201274131896989	0.22725752701362048	0.21919736669583145	0.22312031034997337	0.23736515110504675	0.22805845088149337	0.23288241907061297	0.22690340532837494	0.22107934470990537
381	0.24631089674035592	0.24614354284830528	0.2410675816993082	0.23540076876982255	0.2309641961221838	0.23779749307246456	0.2479295632161097	0.24281900264264503	0.24195563247209428	0.2371926772242797	0.23202042216544366	0.22834446532636052	0.23368237660457186	0.23784024943259688	0.22906715797740507	0.24404190889485058	0.2570441718177943	0.2680882578970588	0.2604037522812696	0.26526003755879185	0.26422712644726376	0.2548418483489708	0.2575137643303178	0.2643669784380587	0.26498038806795987	0.22962261512751764	0.22819853236408277	0.24211516659395035	0.23738843319492908	0.22883266991626075	0.23717526833853672	0.24134015374155218	0.22713797840380193	0.24133799166087302	0.23440012013151737	0.23274801362003217	0.23928762931034733	0.23461257555454465	0.23432601409939563	0.23387603781583663	0.2235257308481744	0.2298352607408283	0.2289323723586755	0.23003563660469356	0.2428933661703442	0.2328349359759965	0.23326615000874767	0.2290727533370191	0.23518413892986154
382	0.24149731736327829	0.24343071043529585	0.23852842720422132	0.2272089035024351	0.22989192069909378	0.22800125445027022	0.24060934058238714	0.23690183618346283	0.23528219127688355	0.2302104771122851	0.22465240888551263	0.2204748681565162	0.2341793768840728	0.2323181465424573	0.22789725286693346	0.23498194281776746	0.25525150629069715	0.26236309754276615	0.25435540369112825	0.25925612917843494	0.26224177342080696	0.2553544940877796	0.2563946043438635	0.2598785283917733	0.26724369665795344	0.23076728079361145	0.22922272379841166	0.23715220062753217	0.23059780092991483	0.22918418817465364	0.22717530319764448	0.23384173335851566	0.22150827390724476	0.23554477949639335	0.22634038879493737	0.23082586636764024	0.23915971884858703	0.23133786298131698	0.22808911207240118	0.23190176070943386	0.22231107825391772	0.23125603847911577	0.22370458067274096	0.23099298572982177	0.24059641676382346	0.22995046078931045	0.2268577271869049	0.22781433117782324	0.22866167140912808
383	0.23197907054284517	0.22945871499909753	0.22630590125740843	0.21950329665108478	0.21867419663229093	0.21803306616182933	0.22488973909572052	0.22106944696688693	0.22346885588813728	0.2229116082166601	0.21457288581240813	0.2088491844345727	0.22842567202350358	0.22669794785379013	0.21442354711297737	0.22903489182786443	0.24222670245436004	0.2490418777504508	0.24100182068134093	0.2505956009277118	0.2540559742508411	0.2432495449553471	0.24788827282157425	0.25167361280638034	0.25312139135094686	0.22195847578354141	0.22256185386906385	0.2332434690563761	0.2230027343832596	0.21957776546667465	0.21510022943569448	0.22372559813301088	0.2112743569996151	0.22635766118755943	0.2230103543198709	0.2192322360989049	0.22918641485959407	0.22014992800740935	0.2225474255256614	0.2243753855776135	0.20932448742575271	0.22485747882809037	0.21058672994568828	0.22082348830550239	0.23246067315104166	0.2190388352507895	0.22044363953788854	0.21940541010994416	0.2185979384986756
384	0.24024645387847154	0.2423709807560408	0.24041657350507104	0.2339909676823434	0.22886020678190055	0.23710287613129455	0.24080297784340354	0.23622200939631624	0.23708078155883502	0.2358854462614728	0.23280898208302211	0.22916916938791193	0.23512845801416726	0.2395718876326455	0.22856149967996126	0.24054702111173282	0.25642016162085185	0.2670106693792818	0.25313905621682253	0.25850283693627213	0.25983723066303205	0.2600560753198941	0.26287255712219526	0.26001630823044675	0.2618344871626347	0.23243375572526384	0.23347276464242	0.24586229798016504	0.2351051832114137	0.23147368855649747	0.23299392996560866	0.23687451334031162	0.22513129567944956	0.23647629687178837	0.23388052920370972	0.23440081639683202	0.24457908940840328	0.22941114840042345	0.22992939291989906	0.22881366153079444	0.22639334975358796	0.2267071606900643	0.22149785900156616	0.22823674858027773	0.24103839704954197	0.22844289499771703	0.23281058942626162	0.23243403099465512	0.2299141343928713
385	0.24831135785142197	0.2522078795341851	0.24664800667550313	0.23865930475669095	0.23742702237594576	0.2392490670973897	0.24558165267637044	0.24656593313627748	0.24572627886459392	0.24492752240060636	0.23539455221259925	0.23224897521873625	0.24304919414825724	0.24355632268380908	0.238185604558417	0.25239713582852824	0.25871461218863967	0.2729727894128482	0.2555511189066061	0.26529534426111273	0.2661099127315955	0.26316960375312476	0.2691986096615882	0.26896554204725587	0.2666633519770712	0.2375543883293705	0.24034138780555023	0.24753357603974718	0.24154123713902162	0.2402903534730061	0.2376241609756816	0.24788084922110454	0.23567080306962918	0.23994839719216324	0.23970087404344884	0.24332951904733993	0.24973952187436527	0.24009943875248746	0.24060196552456684	0.24226810738546398	0.22833015529965311	0.2447489671988315	0.23860240369006433	0.24086682416516744	0.24795720450378061	0.239749067399019	0.24059923245661316	0.24552132231028576	0.2379271066220223
386	0.24103198706132622	0.24496051848425346	0.23843316300752068	0.23003134247240756	0.2297607699533486	0.2336636083582339	0.2378025719146895	0.23446086798870278	0.23801861964268836	0.23242054584171692	0.23200097709310974	0.22604492687617922	0.2402283188086193	0.23694076897116337	0.2228512030894177	0.23601466094273563	0.25444363404912856	0.2583372396785574	0.24880729071318386	0.25815280308045274	0.25821633381710346	0.25157944047641007	0.24863593418884003	0.26213548853986796	0.25815578987638127	0.2325284535382519	0.23129963879151985	0.24577272053184795	0.24222054497631448	0.23224958268941856	0.22941259602426964	0.23862092702120816	0.22649123904432733	0.22500542867035475	0.23025388713080483	0.2270066158212972	0.2385527313134279	0.2279777321669485	0.23738130947175268	0.2298619366548364	0.22872717306409274	0.22998042932323404	0.22321704177817817	0.22828716084850853	0.23846091363406652	0.2273639177862012	0.22654340285622748	0.22378924156761051	0.2271032713466519
387	0.23755418279262355	0.2417677804981439	0.23621857458976644	0.23368525721771086	0.23027777577014208	0.22798287321474775	0.23744288699225508	0.23933900380374817	0.2352897499837858	0.23155173645023844	0.2239689096516292	0.22275780333447076	0.2356512757961545	0.2331481021511145	0.2273068519343715	0.24097592213404723	0.257328666172168	0.2660343325755365	0.2540033911629497	0.2635212934812621	0.25856279036276086	0.259540506827678	0.2590037266328817	0.2608602822040774	0.26807776923437765	0.22694591337649886	0.23212397107841207	0.23950519821686778	0.23699296022695915	0.23316028325329194	0.23274394957925384	0.23500008759785518	0.2249969602814444	0.23832796470973122	0.23372411029392612	0.23645181154738545	0.23970181513598904	0.22769198649218025	0.23107623398941124	0.23161027322515737	0.21640008678954628	0.22425156046761183	0.2255693858522818	0.23166906123772682	0.23896716492744347	0.22715392001867238	0.22571137819169743	0.23022348354445415	0.23322512523036731
388	0.23514258441873054	0.23980850416297686	0.23442172198619501	0.22899540719028505	0.22242702288659322	0.22576506090270246	0.23540101506637	0.23499816438201918	0.23665149129269067	0.22677978752360212	0.22495851627061017	0.2193388595920225	0.23953161026406478	0.23218866106090819	0.21961708991824372	0.23288173539038656	0.25283593527485837	0.25923986462626636	0.24813170410098348	0.2562603783302789	0.2597428930197453	0.24992820656980758	0.2553289262589129	0.2542053063631905	0.2612184154713036	0.2296114470744725	0.22643892520823636	0.23994248546741428	0.23120980703167404	0.22784188354151716	0.2297794382221996	0.23297420562725912	0.2228035479997988	0.2308819161266855	0.22987111837061758	0.2254801210982438	0.23649617146844532	0.22697967824407675	0.22741719860742285	0.22628972212883777	0.21844733917963496	0.22698728911180233	0.21832047949344588	0.22937167211391898	0.23794772747198356	0.22866079909572115	0.22480079058574418	0.2267694456468494	0.23228973403968708
389	0.23665534150119352	0.242872373372351	0.23472598525367375	0.23273582519174868	0.2319729778119526	0.22905006726675894	0.23738501996258765	0.23630537470632057	0.23663030199431703	0.2385959809582029	0.2258160130798268	0.21696589509241948	0.230495409560721	0.22749047650424833	0.2309819535584374	0.2395251151174599	0.24789277707044027	0.2614136781555836	0.2502093778630448	0.2510086421043684	0.2574173071491779	0.25635172651070065	0.2649405290022323	0.25638359041382613	0.26992482474221263	0.23554759951682971	0.22332394673116154	0.23787460219456016	0.2303311264608094	0.23036505945460115	0.23058256622119472	0.22646434631042484	0.22189947524381987	0.2362924104265596	0.23309058752046136	0.23507720407540408	0.2452413764834028	0.23057228826805978	0.23229468385205523	0.2358159639268876	0.2240065933309347	0.22957764838137062	0.2272588593886436	0.22762382038792997	0.2394242656255607	0.22898265522639352	0.22954288836980735	0.2234186672027045	0.22287169198146042
390	0.23428074260083706	0.24075386232608179	0.23815550418609152	0.22790884495646402	0.22638082168783283	0.22861487755730706	0.24097334826966252	0.23836646775178771	0.23476844684686168	0.23186396956813923	0.22156868532101767	0.22154214531992164	0.22971602805935293	0.23392073332524038	0.2303988723090947	0.2357141759465579	0.24705912378719308	0.26337022080992817	0.24953418669859898	0.25052440451969105	0.24893702724378144	0.2533644020824471	0.2602793987976281	0.2526687190967028	0.2649025482659096	0.23234613286351738	0.23050490840161691	0.23410210973012427	0.2307365207923063	0.22465800274095044	0.22882324251262873	0.23287051249655535	0.22450266244006503	0.22245952448535156	0.23143142841380054	0.23079355443836075	0.24657975346207164	0.22885234453177997	0.22918608435346474	0.23013814434646265	0.2232857913050331	0.2258214722631551	0.2201553310787786	0.22035716686560253	0.2316442903954114	0.2217747302412232	0.2296725932606637	0.2224399061623483	0.23056059620207328
391	0.23476503197623552	0.24134544652265547	0.22836632864130452	0.22756347416286724	0.2241311314447807	0.22332771377277272	0.23698269858583323	0.2344027413831492	0.23905899779059586	0.22863926179202762	0.2205876732840607	0.22177231713805587	0.23762787707605473	0.22998995333459818	0.2202678446409507	0.23326187970276907	0.24877803575702528	0.25381542327593787	0.2472046837076096	0.25309880092763093	0.25419957919038794	0.24725581463668736	0.24918090398621578	0.25004784872052077	0.25605051144162166	0.2228045480961628	0.2270038205927956	0.23629822187332902	0.228154802302094	0.22239235341269217	0.22513413573402952	0.22843014020771793	0.22088812892256365	0.22832592742141433	0.2263320546162579	0.2267874060157767	0.2300829266589638	0.22610922341496695	0.22640847023067387	0.23260130029952478	0.21802734671777538	0.2221013781656748	0.22038825520006092	0.22844265962939037	0.24014351738186882	0.21946965827283688	0.22592402284260574	0.22835371254997816	0.228167441991906
392	0.2327814450711362	0.2383009577577182	0.23310569929141053	0.22923450840925436	0.22215271372863504	0.22552665064854946	0.2334865005788025	0.23306732205097533	0.24013636291619248	0.23837486446176998	0.2243933690888339	0.22315975717524345	0.24559302597794064	0.23356010867198443	0.22052432055008692	0.2392161887269013	0.25485358514480744	0.2589932526634913	0.2472959377944032	0.25136424634465754	0.25389223753660073	0.2520146102693943	0.25452181494399073	0.26017629838088024	0.2628744250633154	0.22570813482701896	0.2252313135882204	0.23583398481846854	0.2289294225536645	0.22914770176533847	0.22636318768449215	0.232250358878678	0.2210658747273457	0.22532485221926818	0.2264507889560043	0.22733021107204043	0.23819408569401615	0.23178345789907148	0.23612669527859045	0.22877847669113863	0.22310815949100818	0.2310919424916413	0.22488165170795313	0.2320888448357385	0.24313663005512914	0.22261538627110272	0.22482932320459897	0.2270595481589989	0.2321019981745017
393	0.23529514426966913	0.23884494507549994	0.23701419072537716	0.22973919592132486	0.22802294083530367	0.22611282271955224	0.2354009738751477	0.23333507502258324	0.2323510789583724	0.22570956002436854	0.22795965814722835	0.22056384457680456	0.23958318421812208	0.2340072623961508	0.21939627534223943	0.23419042512372837	0.25230568271450426	0.2572064129767987	0.24807083202609367	0.25691093080792016	0.2577234304085914	0.2539613259781268	0.25233989007058033	0.25709020087080486	0.2579118129961852	0.23249793427760815	0.2344663320735385	0.24238067257702173	0.23369028048322849	0.2304375066612035	0.23241062061925608	0.24001083943253307	0.22515301058092296	0.23022479176717756	0.23379824173517033	0.2298520967805583	0.23604470311650608	0.22645071137690362	0.2345431015263503	0.2299037339346855	0.22272466540648067	0.22381464508577348	0.21622539015160347	0.22844262375196114	0.24001754288545218	0.22775262325474446	0.22663749766489613	0.22463964950934723	0.2276775718731249
394	0.23884773468544845	0.24285328672825454	0.24146392009231243	0.23576383140875837	0.2355562370252007	0.23534609115049546	0.23990476069312985	0.23826274929295818	0.23608253191211975	0.23456298054400548	0.23278187839806314	0.2312294394131303	0.23783011979164756	0.23845160054437434	0.2310397114937901	0.24312916907024235	0.25580550480367087	0.2680988347952364	0.2552008442240581	0.25905647175367413	0.26127161861236986	0.25581187439547154	0.2608301594885035	0.2620404377046392	0.2643608747708859	0.23320871364332688	0.23503880863922982	0.242317742041577	0.23715747160637696	0.23124630639895458	0.23362928475401507	0.24038041198077073	0.22887562387400415	0.23865538360207722	0.22981161070762587	0.2331632070614578	0.24313167829845905	0.22893863250821667	0.23055696951005644	0.23103596626994793	0.21976647972594004	0.22646638345883313	0.22394861719240827	0.23534389995805208	0.24094236067288927	0.2333984420050682	0.2307492671362115	0.2330694417759818	0.23148956490748207
395	0.23384936519547678	0.23431367327334818	0.23577729004798595	0.22864171633633038	0.22549071058003697	0.227383962561202	0.23764136980993805	0.2369456204507923	0.2346924238545307	0.23013830350358525	0.2249762089405165	0.22282803016221062	0.23318774067786713	0.2379509723124431	0.22402907523374624	0.2377885012535991	0.2540727027836877	0.2639168471586341	0.2492427443033295	0.26051662798415287	0.2582314922163324	0.25280590243074413	0.25945987411418336	0.26145169472583646	0.26374903991121934	0.23152161764498316	0.22906338320775535	0.24288108407476436	0.23537093666621955	0.23057096453089748	0.2312669395527977	0.23856454276022518	0.2235778957573466	0.23382690927690777	0.2327294403754313	0.23313630809176122	0.2397864066129451	0.22569359321874116	0.23418111980931317	0.2284832408993707	0.21846763187190288	0.22603586137639056	0.21859702830407818	0.2250899545688943	0.2348673765964286	0.2283209153532474	0.22817667553924098	0.2259370253320501	0.2341731943144624
396	0.24699538746852961	0.25014865787551555	0.2463964852566679	0.23964993930204678	0.23514162785293913	0.23626530766313938	0.25076900847686767	0.2504863611976751	0.25042294650091446	0.24073058158343627	0.23268548836127256	0.2370311917319554	0.2543305605384631	0.252298191466376	0.239597508588372	0.24940916535328442	0.2612353805541691	0.2707137687561467	0.262420772678404	0.2704750011587861	0.2715438472991756	0.2643192224240474	0.26378212436783693	0.26829174789515453	0.2670387797639866	0.24431733964447386	0.2429262010067176	0.2496683387597617	0.2442747768016617	0.23846093102687987	0.2419874596580587	0.24693791061421813	0.24251043087024893	0.24522742565168465	0.2431549599064525	0.24355526657891516	0.24947881340726843	0.23944863509518094	0.2383623970747308	0.24804280752162566	0.23091106360716826	0.2384134414740448	0.23742048668119203	0.24751381065861286	0.2556436097009138	0.24425236791657357	0.23987682748360056	0.24428572116153616	0.2371154557079583
397	0.22980197573205893	0.23415870447466697	0.23296311723654697	0.2250700324867058	0.22479609640798903	0.21743148936759985	0.23190009755569968	0.22985082233810136	0.2373233795529018	0.22858722019830457	0.221657609346631	0.21857201942698395	0.2383230728965125	0.22791705188012282	0.21643185280642405	0.23095196196815743	0.24851815338652924	0.25891732277629587	0.24317892907840424	0.2581170799390818	0.2578222057903049	0.25585601209401165	0.2542543117155638	0.25616241362256426	0.2569598489892544	0.2276286064426886	0.22804242959675747	0.2373076557560787	0.23361511360548068	0.22918809198708034	0.23036829457154945	0.23342287498852074	0.22593454718438405	0.23003886781804936	0.23112753017573037	0.23113807381537718	0.2361079398907678	0.2257057527157711	0.22913171336693328	0.23448877047791444	0.22152548288838086	0.2283285149566595	0.22593366748438562	0.23039893330584682	0.24241969252493326	0.22662241152468224	0.22636457153576794	0.2356194771837308	0.2278572630862663
398	0.23012451655748917	0.23480537887810524	0.23373356087257915	0.2256753971032943	0.22805979934288395	0.22364627563732523	0.2357787694202492	0.23303287211660093	0.23110958397543296	0.22246621978546344	0.22210293635150938	0.2181617919592172	0.23079513739125906	0.23213697132769812	0.22290554181234898	0.23136747498572696	0.24788856726854766	0.25937558350328244	0.24520557664251946	0.2547823280468108	0.25730268370027837	0.25436067563651266	0.2562677280186976	0.2572369664073266	0.2624796263987675	0.2307488613012147	0.22676236876695496	0.2354879105777982	0.2335161261060577	0.2282206762312272	0.22962175441711494	0.2314225836079889	0.2258164285209158	0.23558079112695188	0.23053562200898334	0.23040213053840228	0.23727331200345447	0.22352760356715237	0.22470224809701606	0.22864167602670332	0.22070695586726774	0.2224129304532997	0.2188672138746431	0.2276880095873119	0.2358140720342595	0.22615683365697045	0.22858520640510183	0.2263676684621551	0.22130749281691717
399	0.23430226218017844	0.23617367507216552	0.2353407104817251	0.22363100653351928	0.22937077427080496	0.22834646713996912	0.23622732211102632	0.22799102773687407	0.2303877114024826	0.22247595913821677	0.2242542478214795	0.213350400818351	0.22475961337682843	0.23053730869714548	0.21897857720173775	0.22942881123451433	0.2435301888372405	0.2548108441278231	0.2416304160091433	0.2511563109149645	0.2533910245189746	0.2485033761723442	0.2516410661455341	0.2527523406809096	0.256597614712205	0.2268095182416283	0.22445784395546697	0.23446324327138535	0.230132165568204	0.22656964567951868	0.22470385764121195	0.23311899559137442	0.22063641167720704	0.22788751460570614	0.2285303027543281	0.22962654303081648	0.2350803779304954	0.2193363448695344	0.22484480516917782	0.2260323648093633	0.21722637624006966	0.22054815963023103	0.21723719565518002	0.2241730522578067	0.22953439829708663	0.22466535964568213	0.22368824656966854	0.2227593254595835	0.21970261697201676
400	0.2449615986539882	0.24328262988931876	0.24200227085056436	0.2344312997792968	0.23098497805981733	0.2303748628627429	0.23780514408685716	0.23800794139772263	0.23083011737140854	0.22849793500777926	0.2324224313576945	0.2269205308675271	0.2364493895280984	0.23960855536028985	0.23408698321844013	0.238843224778798	0.2361308797388738	0.2478586480003891	0.23854531617316113	0.23991420820086082	0.24012688392413206	0.23522125856855916	0.23968248433829367	0.2397335951120845	0.24351053575062423	0.2329147051041994	0.22831752014991033	0.24071895681838681	0.2321802837132258	0.2297832224447917	0.22891437713617155	0.23513332217460872	0.23154423539438151	0.22257851722978703	0.23054260036132687	0.2305395440729475	0.24301433330979094	0.22916399778770563	0.23004922759952912	0.22925974938671406	0.2304846299927674	0.2333417613200796	0.23025144001973524	0.23032890926999197	0.23622386145713273	0.2329335549264341	0.23045995131079433	0.2271068702956066	0.2356133816546178
401	0.2484330642357687	0.24523125287726352	0.24370647744340843	0.23267208936145953	0.23246730512962968	0.23435850759393093	0.23929585464523515	0.23306279044101819	0.232539559529536	0.223289570224457	0.23641643494330747	0.22903039611876738	0.23648986746827147	0.24251682106065145	0.23087502905025997	0.23615530980486185	0.23236736358321627	0.24920741852572942	0.23960840573127462	0.2395591876995989	0.24120774483054375	0.23191010683737365	0.23441871680308368	0.23522324312432338	0.23656906007513687	0.22843380329938295	0.22957598252363365	0.23975120056421612	0.23331000475972996	0.2263743194973113	0.22330483947892485	0.23646024430625343	0.22904684086234095	0.2238279937117652	0.22615448066703828	0.23208834901187678	0.23621825025349727	0.22185813932885587	0.22756820517759901	0.2282689368616036	0.22814931057550963	0.2295879537727216	0.23168555176825892	0.23482125104250506	0.23433449348522029	0.23436719018983818	0.22776099838016417	0.2314327732618629	0.23198678840260709
402	0.2445831916725803	0.24335096548646762	0.23972964778299843	0.23135996479045448	0.2254903866169455	0.22736103125346505	0.2302039545566551	0.23153736993557572	0.22339091549541232	0.21310825851388993	0.2285092022215618	0.22404710193915606	0.23425703642740914	0.23603354365868393	0.229792040224764	0.22753071930356514	0.23310899394601833	0.2370464484614375	0.2365094596679055	0.23616478285610495	0.23784415039758683	0.23202349619907645	0.22556226882836128	0.23153820182733004	0.24042438791913862	0.22311511736919137	0.22526661629235104	0.2354017794653037	0.23163256350441433	0.22508411654241825	0.22010201962704262	0.2267514185637544	0.2236313443850056	0.22403315006441107	0.22018128373609033	0.228724718314575	0.23665164558214438	0.21454330882004086	0.2170886951720373	0.21750715185264857	0.22315688352399735	0.22304310383699272	0.22018770844449012	0.23009708762275716	0.23110113727964612	0.22884862126316227	0.22052761692823314	0.22219805130297862	0.22630807898259206
403	0.24384542940090365	0.24793706119049735	0.24748659594776007	0.23880103056397406	0.23750765393200238	0.24029707923040855	0.244184146104321	0.24353512217511097	0.23567109472950987	0.22721686400586869	0.23924903693984956	0.23852280512029303	0.2391272722413407	0.2453612299390301	0.2425382116301496	0.2353830260638094	0.2404771662162178	0.2480834115125158	0.24033750516346128	0.24245946362261317	0.2440979487266632	0.24172321889414383	0.23470337205742534	0.2359642787928184	0.239279051117983	0.23687286734591817	0.23717485179580472	0.23542561409002769	0.23180806386242983	0.23829992917658524	0.23164526239508684	0.23766444226671743	0.23670395874765288	0.2306050104569313	0.2286316611485422	0.2397318414429151	0.24138017939792245	0.22561204058895587	0.22252376959291292	0.2276643316596518	0.23347258208629598	0.23431511566638213	0.23201211928087428	0.2322264572999827	0.2376200712274708	0.2355147088225695	0.23671699630788945	0.23688742291542805	0.23517634898163367
404	0.24355755534448048	0.2488527792921319	0.24277675720555894	0.235950908344987	0.2330961601241487	0.23533517586133934	0.2410037777295832	0.2390985086005303	0.2389110429407707	0.22987874492689792	0.2374777126795515	0.2389810772149358	0.2407668398209452	0.24174618250519062	0.23673148824227175	0.2329843320907929	0.23520726268019915	0.24585565231599152	0.24014576824115988	0.24414185580083564	0.23800658155743326	0.23506180101004084	0.22706730839799344	0.23389801144102867	0.2360644350922464	0.2278472851481972	0.23125823328368672	0.23905896454607795	0.23314924745100304	0.23295583800589179	0.23052964638743517	0.23741201973103593	0.23380316795928102	0.22171608563768436	0.22876869998242075	0.23365179897858349	0.24311587454490147	0.2285858842390572	0.22473884981966546	0.227545782223551	0.23268432648310955	0.23494430429015575	0.23448170246069677	0.2332151679135065	0.23610596979827783	0.23163020192512143	0.23357338890511875	0.23727289145729313	0.23848675454453724
405	0.2521462542841233	0.2514371943988878	0.24981659619858526	0.24056963875904178	0.24142796833614966	0.24153809274495802	0.2455023337430063	0.24463957075900963	0.24045426687840685	0.22981644771080986	0.24205832913910308	0.24195150123209144	0.24982564197984658	0.2493971289304748	0.24093257179215383	0.23792562917037338	0.24036369042742153	0.24967988933615468	0.24344585782372397	0.24564364994546106	0.24528961881938927	0.24275214705789766	0.24148077041077343	0.23795220627053007	0.2463779609640305	0.23818813038279596	0.2416749657088905	0.24851465265025074	0.2411458549985852	0.24275195407890768	0.23600255031035824	0.24519742096214175	0.23711299105940872	0.23541103598739974	0.23381253439124258	0.2368680769837554	0.24640845790781923	0.2293059283230235	0.23371897990462973	0.23489335310922976	0.23571441709870145	0.23604154627936846	0.23445100160167937	0.24311679713187329	0.2422764065911378	0.23996762626951576	0.2415524346026276	0.2387892991050225	0.23961645592727768
406	0.24972147485964144	0.24923185509713014	0.2476760579894344	0.23378859546811748	0.23255314216046225	0.2342286620103141	0.23527776220479177	0.23743774672454898	0.23056231874464111	0.2227829911435815	0.23443799222511255	0.23169892650945573	0.23530556673678635	0.23901818355677315	0.2352032480417073	0.2357548712998183	0.23648719440953056	0.24693942945147135	0.23825324614371798	0.24095876718189418	0.2412520353437538	0.24121406294520958	0.23738587831733263	0.23678494191989644	0.24136059458346765	0.23267049343718407	0.23507117444938372	0.23748730879572108	0.2335836204724869	0.23688746369904887	0.23188236577690977	0.23676017147124975	0.23297107599499334	0.22815981906189184	0.22874092616396113	0.23916760396795583	0.24119301029482573	0.22491493002490892	0.2265795792361287	0.22639340330865207	0.22941980768551778	0.22813856279455744	0.23017031616697964	0.23245006144109828	0.23349729304548478	0.2307914910641805	0.228651958032742	0.23661769000477237	0.23751732126584815
407	0.2336783155495663	0.23249001968251976	0.23237826440882345	0.22318378381128257	0.22832299619609872	0.22165735674128548	0.2293098436135113	0.2274192046956224	0.22630347916126992	0.21575515160481673	0.21977470465455823	0.2172504715444591	0.22721371177019342	0.22506789593300455	0.21791926530628963	0.2274837746660265	0.21982994121584018	0.23682471719623654	0.22788351570057536	0.22057605369421251	0.22892294766377685	0.22886579974388913	0.22692797210932128	0.22310580980327474	0.23306799926926414	0.21569785984334475	0.21345856698238633	0.2277834154511305	0.21979831921618362	0.2229723159323049	0.21710945857202127	0.22237838763364717	0.2138333535867992	0.22104557788998103	0.21416338616345645	0.22262055160505057	0.22996792474458458	0.21361284328785898	0.2187447428745829	0.218476799309064	0.21777149045598188	0.21781311356785343	0.2224493517955791	0.22272327629111988	0.2173156843851422	0.22363829286420414	0.21430265732806042	0.21555145552316332	0.21691106503527152
408	0.25191780243702844	0.24886142224649824	0.24786193392838732	0.23826886395523716	0.23546932283715546	0.23768685748925086	0.24448326030708595	0.2453527754164621	0.2388517501232296	0.22604985828811197	0.23477692343017384	0.2312630981404981	0.24640477776217096	0.24267800555319333	0.2358166263859793	0.23809732388088053	0.23924442131033913	0.2532329935477554	0.24050199120346744	0.24727779207545664	0.24697092698898518	0.24298957730580734	0.2338291416165837	0.23541753973436724	0.24557142408240962	0.23412003720935604	0.23519673170148345	0.24378407216060693	0.23605352494591647	0.24064403847057186	0.23854483970989143	0.23999571537371275	0.23812715681846686	0.2358288061297674	0.235748943857159	0.24101676906926006	0.24730275851567227	0.233190954074874	0.2286796790233803	0.23782707593856653	0.2336782193995302	0.24100773236909986	0.23843768251930494	0.23770705694312758	0.23705381906110837	0.238905564532542	0.2348216693255559	0.2390579010418927	0.23245112325280545
[truncated: 391 more rows]
[truncated: 751 more columns]
