# Supplementary material for: Structure of the stress-related LHCSR1 complex determined by an integrated computational strategy
Source: Commun Biol. 2022 Feb 17;5:145. doi: 10.1038/s42003-022-03083-8 (PMC8854571; doi:10.1038/s42003-022-03083-8)
Supplement: Supplementary file 12 — Supplementary Data 9 [file 42003_2022_3083_MOESM12_ESM.zip]

Archive with 4 entries (4 files):
- Figure_S6_a603-a609.csv
- Figure_S7_a611-a612.csv
- Figure_S8_a602-a603.csv
- Figure_S9_a610-a612.csv
