# Supplementary material for: Structure of the stress-related LHCSR1 complex determined by an integrated computational strategy
Source: Commun Biol. 2022 Feb 17;5:145. doi: 10.1038/s42003-022-03083-8 (PMC8854571; doi:10.1038/s42003-022-03083-8)
Supplement: Supplementary file 12 — Supplementary Data 9 [file 42003_2022_3083_MOESM12_ESM.zip › Figure_S6_a603-a609.csv]

# 'Dist LHCSR MD1'	'Dist LHCSR MD2'	'Dist LHCSR MD3'	'Dist LHCSR MD4'	'Dist LHCSR MD5'	'Dist LHCSR MD6'	'Dist LHCSR MD7'	'Dist LHCSR MD8'	'Dist CP29'	'Phi_yx LHCSR MD1'	'Phi_yx LHCSR MD2'	'Phi_yx LHCSR MD3'	'Phi_yx LHCSR MD4'	'Phi_yx LHCSR MD5'	'Phi_yx LHCSR MD6'	'Phi_yx LHCSR MD7'	'Phi_yx LHCSR MD8'	'Phi_yx CP29'	'Phi_zx LHCSR MD1'	'Phi_zx LHCSR MD2'	'Phi_zx LHCSR MD3'	'Phi_zx LHCSR MD4'	'Phi_zx LHCSR MD5'	'Phi_zx LHCSR MD6'	'Phi_zx LHCSR MD7'	'Phi_zx LHCSR MD8'	'Phi_zx CP29'
9.573	9.331	9.297	9.316	8.499	9.367	9.737	9.710	9.064	-13.681	-11.885	-34.084	-29.878	-32.948	-16.302	-12.070	-9.418	-32.152	10.636	14.828	-0.260	5.743	5.429	13.842	8.339	2.611	1.710
9.466	9.437	8.941	9.257	9.078	9.546	9.555	9.629	8.858	-19.008	-12.411	-33.771	-30.617	-30.192	-14.832	-10.109	-7.457	-32.935	6.665	7.535	3.130	9.278	0.854	4.958	8.930	6.072	-9.636
9.671	9.589	9.459	9.403	8.973	9.666	9.551	9.631	8.996	-11.791	-12.892	-30.379	-31.516	-28.960	-18.135	-12.487	-10.752	-32.070	9.589	8.576	4.097	2.378	11.379	12.118	10.122	5.402	0.718
9.568	9.522	9.222	9.249	9.056	9.354	9.705	9.816	9.056	-20.851	-10.111	-35.289	-32.112	-28.493	-18.883	-15.024	-8.179	-38.338	-2.121	9.758	9.021	10.100	8.142	4.843	4.447	2.159	-2.289
9.597	9.490	9.301	9.544	8.905	9.822	9.786	9.368	8.591	-14.059	-10.426	-33.911	-32.345	-26.453	-17.853	-14.798	-15.421	-41.007	5.620	13.470	8.283	2.858	8.977	13.435	3.017	5.309	-1.547
9.561	9.549	9.250	8.951	9.146	9.667	9.346	9.878	9.074	-21.053	-15.715	-32.540	-35.586	-32.180	-18.355	-16.723	-12.308	-34.164	11.464	10.923	8.457	13.216	3.879	4.381	8.212	3.910	-13.438
9.924	9.680	9.608	9.118	9.203	9.397	9.459	9.788	9.379	-16.506	-14.737	-33.490	-34.005	-30.233	-17.357	-13.649	-13.121	-31.048	2.564	14.543	14.514	6.407	11.477	18.410	5.759	5.893	-2.079
9.544	9.785	8.904	9.237	8.883	9.455	9.750	9.535	8.982	-23.624	-12.163	-29.974	-32.911	-28.025	-11.452	-13.681	-14.904	-34.317	8.040	8.026	6.037	-4.462	3.008	15.501	9.024	12.805	0.398
9.375	9.254	9.190	9.226	8.780	9.344	9.266	9.821	8.877	-19.112	-10.710	-30.320	-36.869	-39.189	-17.185	-15.367	-18.691	-37.680	10.454	7.394	0.059	-5.534	17.030	16.168	8.601	4.175	4.475
9.799	9.704	9.336	8.975	8.687	9.259	10.059	9.484	9.350	-13.715	-13.208	-38.919	-29.305	-36.370	-18.286	-15.082	-13.434	-29.963	5.305	9.053	0.719	3.310	3.884	17.496	15.846	8.404	-4.937
9.379	9.832	9.471	9.121	8.568	9.330	9.413	10.025	8.979	-20.564	-16.057	-33.037	-33.751	-36.030	-17.631	-11.913	-8.460	-38.511	7.301	9.044	0.247	-0.248	3.492	6.013	11.586	6.588	-7.335
9.560	9.285	9.229	9.054	9.171	9.972	9.502	9.821	9.629	-18.994	-18.918	-33.337	-33.491	-28.541	-9.405	-15.459	-10.966	-32.032	12.679	9.501	-5.664	2.270	3.631	7.609	8.107	2.145	-4.486
9.458	9.893	9.445	9.252	9.068	9.224	9.613	9.844	9.055	-15.886	-15.752	-27.633	-33.169	-31.868	-15.311	-13.780	-14.995	-29.015	10.304	8.291	-4.122	10.795	-0.460	10.232	9.534	7.367	2.665
9.671	9.690	9.356	9.409	8.740	9.525	9.488	9.660	9.440	-13.645	-16.616	-31.262	-30.917	-37.873	-16.774	-11.262	-16.030	-28.555	8.996	5.774	0.918	0.843	7.452	10.437	9.759	3.089	6.316
9.793	9.146	8.959	9.429	8.623	9.674	10.070	9.585	9.157	-13.423	-15.992	-24.939	-35.286	-33.907	-11.874	-12.905	-16.428	-27.152	7.145	19.933	8.948	0.640	8.870	7.696	12.037	10.421	1.648
9.521	9.541	9.679	9.470	8.811	9.688	9.828	9.559	9.347	-12.826	-17.348	-15.547	-32.713	-32.774	-14.777	-11.503	-16.221	-28.921	0.667	15.324	9.403	-5.169	13.449	11.569	6.235	4.860	-0.116
9.637	9.770	9.623	9.424	8.715	10.005	9.938	9.705	9.575	-17.476	-10.930	-20.645	-27.881	-34.100	-16.957	-13.877	-14.357	-28.911	11.169	10.050	2.237	-8.513	8.580	16.222	15.044	6.785	5.170
9.426	9.300	9.285	9.248	8.851	9.779	9.696	9.677	9.460	-16.141	-15.814	-27.950	-29.694	-28.993	-18.099	-15.704	-13.241	-26.729	2.844	11.816	3.526	-5.404	9.642	17.928	15.990	12.070	8.282
9.574	9.263	9.303	9.687	8.528	9.896	9.768	9.312	8.750	-13.449	-16.586	-28.345	-29.229	-34.647	-22.338	-12.885	-13.331	-33.428	10.286	8.686	5.721	0.923	5.528	15.487	9.801	11.337	-2.450
9.178	9.326	8.909	9.577	8.593	9.706	9.847	9.589	9.108	-19.862	-15.663	-29.428	-34.060	-36.443	-21.018	-10.900	-15.140	-30.491	7.218	11.286	8.714	-7.463	7.116	10.339	3.395	9.139	5.003
9.497	9.586	9.538	9.402	8.977	9.695	9.717	9.801	9.050	-15.324	-15.680	-26.919	-29.488	-32.625	-20.043	-12.129	-11.670	-31.118	14.525	13.664	8.946	8.126	12.750	15.314	9.139	8.811	1.569
9.587	9.800	9.026	9.414	8.791	9.842	9.473	9.878	9.422	-16.250	-13.941	-28.253	-23.944	-33.147	-14.883	-11.710	-14.963	-30.282	10.587	4.011	3.955	5.641	8.384	8.659	7.341	16.314	0.999
9.464	9.642	8.976	9.299	8.842	9.867	9.516	9.658	9.048	-19.165	-18.272	-26.189	-30.858	-31.934	-20.659	-14.132	-9.912	-28.654	4.694	10.026	11.848	-6.459	8.441	2.846	10.816	9.467	3.215
9.660	9.546	9.256	9.065	9.221	10.155	9.627	9.553	9.273	-18.196	-14.606	-29.616	-30.517	-27.646	-19.066	-10.765	-10.425	-34.829	12.793	8.510	6.670	-1.464	9.101	10.213	9.325	8.667	4.097
9.417	9.166	9.335	9.257	8.901	10.095	9.989	9.561	9.122	-22.892	-12.871	-31.167	-32.409	-34.611	-13.613	-5.913	-11.959	-29.313	3.522	8.978	21.979	-1.301	5.224	9.654	5.810	10.961	-2.030
9.290	9.634	9.048	9.343	8.905	10.021	9.627	9.814	9.127	-19.432	-16.773	-30.451	-29.545	-34.858	-17.474	-13.749	-12.548	-28.045	7.479	13.612	13.926	-3.063	4.224	2.680	8.502	8.848	-2.236
9.405	9.647	9.242	9.566	8.979	9.652	9.436	9.854	9.033	-19.170	-7.205	-27.747	-29.032	-29.562	-16.592	-15.656	-16.240	-26.866	8.135	10.809	13.612	7.016	11.681	5.063	6.657	6.057	4.039
9.358	9.300	9.241	9.449	9.165	9.766	9.434	10.008	8.876	-23.170	-14.176	-30.965	-30.204	-32.359	-19.723	-12.039	-11.215	-30.377	4.468	8.732	14.293	-4.141	10.292	7.419	9.513	7.998	-2.197
9.390	9.384	9.386	9.792	8.891	9.707	9.543	9.534	9.527	-20.308	-20.822	-27.566	-26.059	-31.653	-19.189	-10.166	-16.773	-21.719	16.467	7.757	10.247	7.689	6.806	8.754	8.627	8.401	-6.858
9.680	9.859	9.496	9.490	9.097	10.089	9.569	9.630	9.259	-21.072	-11.762	-29.243	-26.794	-37.805	-18.477	-11.976	-9.678	-25.119	14.755	7.912	3.156	-2.585	19.124	14.102	5.392	10.118	-0.104
9.284	9.766	9.359	9.316	8.934	10.202	9.540	9.668	8.887	-17.875	-7.499	-30.201	-31.496	-29.692	-19.313	-17.807	-13.401	-29.192	12.244	18.384	2.546	-2.785	6.782	12.079	6.573	1.133	-4.184
9.708	9.362	9.282	9.124	8.935	9.808	9.368	9.302	9.147	-19.374	-18.632	-31.226	-35.738	-33.708	-22.794	-15.512	-16.779	-27.807	10.257	9.779	9.806	-4.881	16.713	10.818	6.049	10.488	-5.386
9.403	9.672	9.070	9.043	8.512	9.722	9.470	9.571	9.407	-25.273	-14.030	-28.134	-36.415	-34.292	-20.497	-15.780	-19.650	-21.853	6.847	16.526	3.534	-1.052	22.121	-0.156	9.897	6.538	-5.085
9.682	9.315	9.369	9.013	9.249	10.027	9.541	9.612	9.232	-16.611	-13.362	-24.395	-35.085	-31.446	-16.625	-7.659	-16.211	-24.458	0.914	10.320	4.742	5.251	11.168	10.423	4.713	-3.682	1.334
9.277	9.510	9.734	9.695	9.025	9.610	9.307	9.452	9.134	-17.976	-14.173	-27.372	-30.190	-27.325	-21.695	-10.715	-15.936	-15.445	9.662	11.031	6.249	-1.967	16.300	11.284	2.217	2.967	5.807
9.552	9.408	9.016	9.650	8.931	9.098	9.503	9.616	9.456	-17.349	-16.736	-29.027	-27.320	-34.568	-30.951	-13.455	-13.863	-19.531	4.534	12.645	4.853	-3.099	13.580	13.173	8.238	9.570	-0.596
9.365	9.580	9.190	9.697	9.257	9.659	9.588	9.719	9.404	-23.414	-17.566	-27.679	-30.634	-30.453	-29.272	-10.020	-14.934	-14.369	14.710	2.299	12.451	-2.945	7.773	19.129	7.622	7.381	2.081
9.565	9.688	9.330	9.822	9.068	9.363	9.626	9.497	9.525	-23.275	-15.346	-27.819	-23.382	-34.223	-30.783	-11.801	-15.833	-21.983	5.760	6.184	2.436	-0.252	6.646	8.450	3.146	9.226	5.281
9.599	9.567	9.339	9.314	9.313	9.137	9.440	9.976	9.427	-22.298	-15.768	-30.109	-29.578	-29.339	-29.044	-10.977	-15.606	-22.264	3.964	14.489	8.086	2.804	4.024	9.487	4.656	6.484	0.845
9.454	9.345	9.036	9.310	9.111	9.835	9.883	9.464	9.306	-24.938	-12.521	-29.519	-34.056	-30.166	-23.750	-12.960	-14.645	-22.096	5.418	14.731	9.374	-4.471	18.432	13.851	13.664	9.953	0.804
9.406	9.552	8.828	9.269	9.176	9.733	9.660	9.615	9.191	-23.660	-16.607	-30.711	-30.516	-26.998	-28.109	-15.173	-16.350	-25.270	2.248	10.827	10.532	-5.395	8.383	9.647	1.072	8.174	4.671
9.524	9.396	9.149	9.568	9.199	9.599	10.131	9.744	9.640	-11.944	-15.101	-23.475	-32.070	-23.364	-27.469	-11.799	-13.970	-18.533	4.841	8.455	14.310	5.180	12.132	7.185	6.783	3.765	0.073
9.445	9.658	8.985	9.522	9.496	9.237	9.927	10.058	9.361	-16.041	-17.690	-27.552	-29.136	-29.610	-28.568	-10.041	-16.685	-22.240	11.258	13.795	9.056	-7.582	12.206	11.643	14.937	3.200	-1.504
9.162	9.499	9.840	9.728	8.854	8.791	9.574	10.124	9.586	-22.960	-17.261	-27.576	-26.894	-25.069	-36.585	-12.200	-10.882	-22.530	5.669	7.884	1.201	-0.739	8.120	14.065	10.725	6.306	-4.365
9.612	9.555	9.161	9.754	9.209	9.305	9.497	9.640	9.913	-20.188	-15.535	-30.595	-29.717	-23.208	-29.123	-12.309	-10.913	-13.313	7.477	9.008	9.047	2.482	10.212	19.726	11.155	4.245	5.190
9.572	9.176	9.605	9.585	9.092	9.332	9.359	9.339	9.209	-12.965	-13.572	-26.713	-28.917	-25.057	-30.557	-14.672	-13.941	-20.675	6.603	10.597	13.916	2.071	11.572	12.801	7.092	4.380	3.367
9.573	9.395	9.097	9.532	9.442	8.954	9.298	9.284	9.560	-11.865	-11.328	-31.560	-26.682	-22.453	-42.159	-18.332	-13.595	-19.092	7.807	10.833	17.212	2.092	10.258	8.493	13.754	8.874	1.941
9.378	9.488	9.518	9.251	9.095	9.081	9.799	9.437	9.051	-16.265	-14.955	-23.646	-32.470	-28.546	-33.640	-9.939	-14.984	-20.882	6.005	5.886	12.680	-3.504	13.012	12.820	8.971	10.425	-1.334
9.863	9.436	9.270	9.741	9.051	9.243	9.912	9.551	9.260	-21.385	-15.752	-24.035	-27.282	-27.894	-30.966	-9.951	-13.407	-22.660	11.636	13.413	6.892	-2.895	12.452	10.794	8.738	5.209	7.783
9.577	9.606	9.046	9.271	8.699	9.105	9.785	9.487	9.167	-19.363	-16.970	-25.945	-39.286	-29.791	-22.196	-5.588	-13.438	-24.096	10.729	6.698	5.523	1.829	18.781	11.891	8.836	11.957	1.064
9.509	9.546	9.263	8.911	8.841	9.107	9.100	9.290	9.399	-12.297	-14.662	-28.881	-36.858	-30.179	-22.661	-6.624	-13.166	-18.866	4.147	9.128	5.670	4.669	14.619	7.220	13.292	6.857	1.827
9.648	9.525	8.978	8.893	8.995	9.796	9.604	9.595	9.174	-16.485	-17.838	-28.752	-33.439	-28.971	-20.654	-9.255	-15.083	-19.078	4.089	15.697	1.720	12.958	9.407	9.417	8.013	7.550	5.048
9.846	9.682	9.294	9.216	9.525	9.574	9.473	9.362	9.196	-15.187	-11.865	-24.434	-32.311	-29.027	-25.897	-12.182	-14.286	-16.477	11.809	17.281	9.392	8.697	14.541	12.900	10.432	6.862	3.551
9.605	9.523	9.421	9.441	9.529	9.584	9.335	9.494	9.478	-16.236	-13.262	-29.096	-30.210	-26.415	-25.134	-9.820	-14.268	-19.513	7.203	12.586	6.066	-0.192	6.527	10.812	8.965	4.285	-1.461
9.552	9.260	9.649	9.224	9.372	9.358	9.461	9.557	9.312	-20.713	-16.606	-21.406	-37.654	-28.380	-23.540	-8.509	-13.882	-20.464	12.247	13.029	15.372	1.396	13.061	8.228	12.706	7.405	-2.531
9.725	9.371	9.210	9.088	9.252	10.096	10.067	9.203	9.403	-18.545	-15.288	-19.185	-32.290	-22.790	-24.952	-12.467	-11.430	-19.099	4.039	16.024	12.417	5.090	7.423	10.851	4.455	6.365	3.748
9.533	9.289	9.144	9.438	9.294	9.743	9.846	9.287	9.011	-18.362	-13.962	-28.314	-30.292	-29.448	-21.650	-8.446	-16.811	-23.513	8.265	16.124	4.240	1.413	5.263	7.875	7.737	13.679	7.102
9.748	9.431	9.685	9.323	8.915	9.477	9.639	9.678	9.520	-16.705	-18.685	-28.401	-36.971	-22.509	-15.629	-7.758	-10.615	-19.448	10.216	7.732	3.530	3.427	8.758	6.814	6.036	10.358	13.024
9.485	9.659	9.378	9.143	8.850	9.709	9.687	9.178	9.571	-23.363	-15.917	-17.672	-31.729	-32.795	-22.013	-7.400	-12.908	-17.371	7.548	12.450	9.316	2.149	13.340	6.572	6.658	8.778	0.406
9.416	9.509	9.809	9.520	8.805	9.262	9.989	9.778	9.631	-15.884	-10.367	-23.476	-33.796	-30.774	-22.135	-9.616	-19.218	-19.175	3.466	10.686	-0.678	-8.195	18.349	7.352	9.352	8.098	4.844
9.893	9.565	9.609	9.473	8.887	9.872	9.328	10.002	9.929	-20.301	-14.296	-24.011	-28.274	-30.682	-16.535	-12.642	-10.660	-17.592	3.774	14.427	-2.141	-2.962	6.157	15.062	8.246	10.378	-2.296
10.198	9.326	9.712	9.358	9.112	9.474	9.550	9.686	9.350	-16.254	-14.299	-18.929	-32.807	-21.514	-17.928	-10.903	-13.860	-15.174	12.976	13.724	10.673	-6.056	8.627	6.733	13.181	11.025	8.560
9.852	9.105	9.152	9.216	9.314	9.875	9.513	9.521	9.495	-16.332	-17.213	-32.110	-34.174	-25.441	-23.418	-11.968	-10.045	-14.930	6.212	14.673	-4.939	4.287	18.049	11.380	4.769	8.851	6.649
9.739	9.727	9.302	9.399	9.284	9.812	9.668	9.712	9.564	-18.801	-13.536	-23.376	-31.579	-21.828	-16.442	-5.750	-7.557	-18.669	5.261	9.978	2.227	3.450	5.308	7.816	5.462	6.292	2.989
9.526	9.680	10.051	9.209	9.211	10.079	9.816	9.601	9.333	-21.223	-16.944	-16.507	-37.630	-27.867	-22.185	-6.758	-10.710	-12.923	9.313	11.250	8.755	-1.014	9.726	10.251	5.815	1.919	11.393
9.693	9.227	10.060	8.694	9.227	9.885	10.102	9.672	9.102	-18.731	-15.756	-12.957	-39.210	-26.761	-22.467	-4.359	-12.178	-17.184	13.210	9.849	12.770	10.708	3.404	7.719	7.184	3.328	7.440
9.380	9.502	9.674	8.771	9.365	10.091	9.642	9.548	9.367	-23.977	-13.703	-18.569	-34.444	-21.494	-19.215	-14.556	-7.975	-19.405	2.703	5.562	10.161	-0.350	6.504	8.557	4.146	3.538	7.927
9.678	9.914	9.671	9.192	9.301	10.230	9.940	9.844	9.200	-19.099	-14.688	-21.605	-36.399	-21.313	-22.483	-8.242	-10.991	-22.240	4.328	13.399	0.946	-0.190	8.184	3.294	10.176	5.143	4.944
9.520	9.922	8.946	8.727	9.468	9.814	9.568	9.341	9.563	-24.214	-13.010	-25.679	-39.099	-26.903	-20.226	-11.246	-9.313	-16.890	-0.851	11.301	6.029	-0.075	17.675	3.361	4.153	-0.492	9.329
9.421	9.773	9.928	9.098	9.137	9.994	9.193	9.630	9.693	-15.028	-16.981	-23.804	-37.659	-29.437	-22.952	-12.671	-9.883	-19.066	6.879	6.266	3.478	-3.312	16.053	5.905	4.540	6.578	9.181
9.463	9.340	9.564	8.877	8.616	10.103	9.682	9.408	9.525	-20.763	-14.479	-27.603	-35.900	-29.712	-15.389	-6.178	-14.593	-16.430	10.362	13.586	0.716	7.782	15.307	11.313	11.680	5.854	2.042
9.630	9.356	9.733	9.083	9.090	10.122	10.067	9.534	9.497	-14.393	-16.210	-22.214	-31.371	-21.921	-12.463	-11.644	-15.585	-19.250	9.136	4.742	1.620	-3.737	4.428	11.266	15.233	1.522	8.869
9.626	9.538	9.806	8.687	9.398	9.848	9.531	9.262	9.480	-17.257	-13.338	-18.578	-35.657	-19.368	-21.014	-11.459	-18.840	-17.075	15.369	10.753	6.387	-3.851	8.055	12.363	9.401	8.972	1.981
9.620	9.718	10.095	8.650	9.394	9.862	9.672	9.520	9.447	-19.749	-17.155	-18.779	-36.509	-21.171	-22.248	-12.590	-15.065	-17.925	4.390	9.826	5.262	3.757	2.832	8.349	14.222	6.649	13.337
9.510	9.288	9.594	9.008	9.548	9.745	9.371	9.457	9.400	-21.713	-17.991	-23.835	-30.531	-21.098	-13.232	-11.540	-13.411	-18.763	3.944	10.942	0.822	-0.577	5.997	16.021	8.040	10.306	10.083
9.701	9.690	9.379	8.777	9.116	9.557	9.478	9.630	9.438	-20.828	-13.775	-24.134	-35.284	-27.656	-15.130	-14.759	-5.166	-19.171	6.015	10.945	5.545	4.749	6.435	11.181	12.558	7.482	10.761
9.729	9.337	9.502	9.232	9.169	9.962	9.683	9.906	9.508	-20.822	-17.167	-23.718	-36.175	-16.603	-18.890	-13.710	-3.790	-19.181	4.413	10.039	8.565	3.399	10.425	5.648	7.533	9.804	7.557
9.442	9.543	9.279	8.621	9.000	9.632	9.488	9.910	9.243	-16.561	-15.111	-22.215	-37.367	-32.797	-17.108	-10.749	-11.679	-21.151	2.921	2.537	14.224	5.362	13.385	11.907	9.544	1.068	9.140
9.924	9.237	9.478	8.518	9.217	10.176	9.401	10.031	9.490	-16.662	-18.380	-24.324	-33.889	-18.766	-19.003	-7.077	-9.278	-14.624	8.527	5.689	5.590	-1.016	9.931	7.541	8.489	5.963	0.153
9.352	9.858	9.862	8.441	9.413	9.906	9.948	9.541	9.628	-20.376	-10.776	-18.785	-35.457	-19.059	-20.249	-13.848	-4.673	-17.514	11.854	10.393	14.645	5.738	14.629	13.291	9.043	11.775	5.560
9.350	9.782	9.731	9.218	9.177	9.852	9.639	9.854	9.550	-18.980	-15.317	-19.143	-30.720	-18.480	-16.424	-9.649	-7.794	-18.782	8.269	8.121	6.613	0.175	11.544	9.875	6.492	6.914	6.692
9.133	9.993	10.245	8.968	9.541	9.753	9.494	9.706	9.959	-18.523	-14.528	-17.018	-30.591	-12.702	-19.626	-14.563	-10.952	-17.997	9.256	14.748	4.343	2.667	13.740	9.252	11.904	7.343	4.441
9.563	9.317	9.808	9.152	9.591	9.686	9.292	9.778	9.347	-24.499	-18.824	-15.756	-34.725	-18.234	-23.564	-14.281	-13.778	-22.798	4.376	16.659	7.613	4.099	10.391	6.688	5.210	5.789	3.870
9.180	9.781	9.615	8.931	9.290	9.769	9.564	9.351	8.972	-34.186	-13.426	-18.876	-32.904	-14.049	-19.676	-11.800	-10.922	-17.174	9.624	8.983	7.496	-3.119	8.217	15.626	9.766	13.695	4.853
9.148	10.052	9.480	8.745	9.536	10.068	9.462	10.057	8.980	-32.332	-12.975	-19.658	-36.616	-15.932	-19.490	-13.160	-15.371	-25.349	7.900	19.421	6.254	10.100	7.200	5.594	9.095	9.536	8.453
9.452	9.813	9.678	9.178	9.417	9.768	9.485	9.739	8.924	-17.283	-12.780	-20.398	-34.617	-14.494	-18.874	-13.857	-10.780	-25.750	14.455	8.960	15.852	2.134	11.713	7.834	5.467	3.544	7.395
9.768	9.625	9.459	8.854	9.424	9.741	9.874	9.448	9.097	-17.965	-15.650	-20.972	-33.322	-12.621	-19.985	-9.716	-12.046	-20.725	8.321	7.898	8.241	10.500	7.162	4.231	8.865	4.863	0.546
9.760	9.882	10.002	9.664	9.358	10.345	9.512	9.926	8.575	-22.389	-9.698	-24.547	-28.081	-14.314	-23.065	-14.115	-10.827	-29.591	11.040	8.048	6.853	-0.649	11.442	2.402	11.253	6.209	11.943
9.820	9.729	9.255	9.458	9.145	9.953	9.635	9.518	9.536	-19.285	-13.624	-21.871	-32.180	-11.972	-20.090	-8.590	-11.196	-19.389	7.359	11.008	11.233	-0.565	11.196	7.001	8.081	5.671	7.197
9.796	9.880	8.859	9.411	9.162	10.161	9.145	9.705	8.983	-21.110	-4.417	-28.115	-30.356	-16.277	-18.725	-12.189	-11.634	-29.016	8.502	9.255	3.135	-1.636	11.424	7.325	7.545	13.983	3.051
9.190	9.526	9.174	9.446	9.734	9.220	9.725	9.778	9.114	-22.451	-14.062	-25.124	-27.758	-17.482	-20.632	-10.160	-10.636	-21.770	5.747	8.257	8.206	-4.912	8.928	11.959	0.868	10.907	0.421
9.216	9.480	9.239	9.276	9.727	9.421	9.525	9.733	8.741	-27.744	-17.830	-29.212	-29.308	-13.735	-25.441	-10.859	-10.215	-26.494	8.532	10.868	1.306	3.361	9.837	6.085	2.789	8.725	7.770
9.537	9.129	9.034	9.443	9.165	9.342	10.086	9.576	8.536	-18.781	-15.047	-27.934	-31.063	-14.816	-22.637	-13.055	-13.517	-26.823	8.215	9.132	8.640	3.773	3.579	11.379	6.846	7.241	4.264
9.689	9.468	9.383	9.107	9.701	9.675	9.801	9.776	9.046	-17.979	-11.111	-25.217	-38.493	-17.588	-23.442	-14.470	-12.355	-26.412	9.136	9.338	4.394	0.360	7.626	12.417	1.007	4.322	6.970
9.876	9.482	9.350	9.404	9.285	9.363	9.580	9.614	9.241	-23.239	-16.250	-31.098	-35.011	-15.661	-28.755	-13.658	-14.692	-24.025	6.702	6.593	16.564	-1.464	2.714	12.812	7.630	-0.783	4.607
9.678	9.716	9.320	9.558	9.494	8.902	9.443	9.597	9.157	-19.158	-10.769	-26.457	-30.720	-17.443	-34.183	-13.720	-12.157	-18.619	6.526	14.796	12.005	3.874	7.544	8.057	10.945	2.891	6.279
9.663	9.802	9.340	9.679	9.562	9.312	9.713	9.494	9.369	-20.167	-11.733	-23.104	-31.486	-15.231	-24.448	-6.435	-10.434	-25.842	8.126	5.661	9.919	0.890	9.448	8.931	-3.173	8.123	1.894
9.741	9.989	9.058	9.360	9.342	9.323	9.692	9.821	8.635	-14.954	-11.814	-30.595	-30.106	-17.875	-31.738	-10.023	-10.893	-24.736	9.153	11.582	6.993	-5.547	4.868	14.658	3.648	3.998	9.774
9.707	9.869	8.902	9.661	9.723	9.374	9.603	9.586	9.040	-19.519	-12.978	-34.593	-26.743	-15.288	-23.406	-9.654	-9.592	-31.579	9.185	8.101	7.723	1.827	14.828	18.787	6.249	2.633	3.940
9.382	9.429	8.748	9.154	9.484	9.690	9.409	9.371	8.718	-18.454	-13.880	-35.032	-30.895	-13.331	-29.191	-11.054	-10.702	-32.210	3.108	14.491	9.825	-1.578	10.661	17.342	5.130	12.395	5.250
9.404	9.513	9.340	9.496	9.105	9.212	9.606	9.785	8.833	-23.410	-17.694	-30.734	-33.806	-18.418	-32.259	-13.348	-13.070	-23.114	4.699	10.113	11.270	1.181	0.792	8.185	6.369	5.372	5.512
9.662	9.881	9.151	9.353	9.274	8.956	9.976	9.737	9.025	-17.943	-15.436	-32.731	-31.082	-17.498	-33.172	-5.957	-15.113	-26.986	13.284	10.639	10.896	2.524	8.497	12.763	5.506	1.242	-4.382
9.344	9.707	9.283	9.481	9.611	9.588	9.661	9.681	8.975	-25.615	-18.092	-25.813	-31.870	-16.865	-32.596	-12.138	-8.935	-22.839	16.542	13.373	8.411	-5.947	9.942	6.059	7.749	-2.506	2.001
9.520	9.443	9.723	8.769	9.745	9.540	9.805	9.930	8.670	-22.156	-13.560	-25.850	-35.148	-21.500	-17.478	-9.505	-7.847	-20.830	10.769	12.208	-6.846	7.644	11.174	16.926	4.335	8.772	2.937
9.333	9.779	9.198	9.291	9.589	9.356	9.807	9.818	9.302	-23.634	-11.477	-35.581	-31.406	-12.707	-26.752	-15.988	-8.414	-22.237	10.383	7.140	8.768	6.675	7.956	12.269	7.805	1.653	2.460
9.297	9.637	9.208	9.060	9.735	9.235	9.555	10.079	9.141	-20.978	-8.422	-25.223	-34.116	-16.683	-29.455	-13.460	-8.732	-26.487	2.116	8.838	19.369	-2.459	8.919	3.276	7.643	5.922	10.944
9.592	9.976	8.916	9.412	9.088	8.912	9.638	9.595	8.704	-25.131	-16.343	-38.863	-28.425	-24.161	-31.663	-15.918	-10.436	-22.957	-0.001	10.159	8.721	-7.964	6.062	7.218	4.206	5.518	7.659
9.253	10.040	8.982	9.635	9.221	9.026	9.568	9.861	8.888	-23.467	-8.975	-31.420	-27.534	-20.875	-30.107	-16.218	-5.611	-27.768	17.708	16.303	-0.415	-5.040	14.627	10.860	8.751	11.848	8.717
9.484	9.686	9.632	9.505	9.229	9.093	9.772	9.727	9.091	-18.152	-13.692	-32.852	-29.488	-18.959	-32.134	-18.290	-11.724	-19.288	9.530	6.412	0.676	0.328	10.922	9.541	8.332	7.198	13.551
9.390	9.469	9.783	9.334	9.335	9.135	9.474	9.553	8.731	-26.901	-18.084	-33.784	-33.130	-22.657	-32.304	-18.618	-12.521	-25.562	16.063	7.412	7.371	-2.277	4.754	14.748	5.144	7.958	0.412
9.030	9.706	9.319	9.623	9.221	9.235	9.538	9.315	9.374	-26.821	-17.094	-31.276	-31.478	-26.389	-29.138	-14.595	-7.898	-23.033	9.060	1.936	-0.663	-14.382	8.512	4.908	2.878	8.715	1.719
9.249	9.889	9.360	9.368	9.473	9.313	9.679	9.876	9.382	-26.023	-11.249	-30.008	-30.395	-23.174	-27.749	-15.508	-7.282	-22.368	5.969	9.599	4.298	2.835	3.574	12.975	8.373	-0.610	2.227
9.342	9.570	9.809	9.466	9.493	9.356	9.466	9.672	9.091	-23.279	-16.311	-24.779	-32.920	-27.965	-23.531	-13.747	-15.295	-20.064	15.636	0.623	6.051	-7.431	11.573	17.890	6.618	6.092	3.723
9.269	10.472	9.543	9.159	9.455	9.479	10.130	9.219	9.400	-18.756	-12.050	-22.063	-39.454	-24.031	-34.480	-10.413	-12.675	-19.416	7.293	6.900	16.706	1.554	7.074	9.638	0.381	4.710	2.697
9.227	9.592	10.030	9.397	9.535	9.341	9.592	9.650	9.023	-22.808	-10.303	-30.384	-34.979	-21.495	-30.407	-14.214	-16.770	-21.267	6.210	8.530	7.631	3.429	11.838	13.835	-0.517	8.433	10.248
9.516	9.698	9.325	9.736	9.549	9.460	10.144	9.580	9.522	-22.046	-13.336	-29.961	-31.265	-25.400	-24.876	-11.074	-14.882	-22.476	4.170	7.051	4.129	9.237	14.841	12.276	6.073	9.985	11.021
9.895	9.495	9.480	9.411	9.702	9.412	10.051	9.590	9.348	-20.279	-15.904	-24.328	-29.519	-22.378	-26.945	-5.822	-12.944	-17.768	9.360	8.981	7.888	1.984	6.906	8.653	5.836	11.840	1.660
9.393	10.009	9.363	9.567	9.544	9.379	9.963	9.626	8.987	-15.818	-11.455	-26.087	-30.016	-22.948	-21.177	-11.847	-13.559	-18.879	12.547	1.879	-1.658	1.805	12.987	9.264	2.891	0.977	-0.821
9.457	9.930	10.121	8.922	9.041	9.264	9.927	9.603	9.435	-21.903	-12.807	-22.527	-31.751	-26.071	-22.246	-11.642	-12.686	-19.740	21.196	5.353	-1.689	8.147	10.989	10.854	5.740	10.146	-1.358
9.949	9.891	9.811	9.199	9.153	9.145	10.245	9.629	9.554	-17.138	-17.974	-21.080	-31.751	-31.109	-30.102	-11.039	-12.580	-17.867	10.176	6.607	5.806	7.430	9.406	9.657	7.248	6.604	1.370
9.738	9.268	9.773	9.614	8.984	9.337	10.318	9.591	9.505	-15.836	-24.118	-23.219	-28.939	-34.383	-19.600	-7.809	-12.630	-12.925	13.345	-0.394	0.603	-2.511	4.287	14.095	10.254	2.853	3.923
9.840	9.869	9.591	9.450	9.281	8.981	9.820	9.385	9.386	-19.012	-18.479	-19.108	-28.377	-19.033	-22.140	-14.220	-10.889	-17.954	14.756	7.509	8.157	-1.577	6.956	12.176	1.122	11.798	12.448
9.655	9.874	9.416	9.312	9.604	9.083	10.007	9.775	9.254	-23.334	-15.763	-19.170	-30.832	-21.770	-23.842	-8.756	-13.777	-17.093	11.979	14.876	3.962	-3.454	11.371	13.264	10.480	11.240	-2.393
9.447	9.428	9.610	9.237	9.154	9.214	9.577	9.631	9.114	-22.567	-17.380	-15.644	-30.787	-26.871	-23.667	-11.812	-5.468	-20.712	11.076	11.864	1.405	6.349	10.673	15.290	10.703	6.506	3.803
9.681	9.680	9.431	9.078	9.323	9.680	9.977	9.680	9.138	-20.359	-20.073	-18.809	-29.302	-24.763	-17.196	-9.446	-14.382	-21.528	12.584	12.480	8.800	8.138	23.267	9.795	9.882	4.318	6.009
9.933	9.693	9.889	9.140	9.601	9.007	10.044	9.725	8.864	-18.339	-13.402	-16.515	-36.454	-26.747	-26.846	-12.410	-8.237	-28.258	10.539	12.903	9.310	1.795	3.383	6.564	11.513	5.310	5.661
9.972	9.523	9.512	8.801	9.090	9.041	9.649	9.546	8.852	-21.997	-12.903	-17.934	-36.976	-24.000	-30.878	-8.975	-9.261	-21.987	9.857	11.567	13.505	2.898	8.559	10.698	13.575	7.431	7.031
9.503	9.645	9.361	9.088	9.418	9.206	10.019	9.918	8.601	-21.682	-12.263	-27.555	-34.837	-16.200	-26.109	-10.387	-12.001	-21.026	10.199	7.930	9.621	4.628	6.967	11.853	3.528	10.160	5.048
9.593	9.450	9.076	9.649	9.106	9.642	10.087	9.495	9.192	-19.888	-16.999	-14.968	-30.855	-21.788	-28.483	-9.488	-16.605	-25.484	8.032	9.324	12.146	6.065	14.660	16.237	3.238	14.666	-0.217
9.490	9.443	8.901	8.767	9.567	9.562	9.783	9.554	9.142	-21.278	-16.722	-29.465	-39.747	-17.499	-26.780	-5.751	-13.213	-24.176	7.618	9.239	3.378	4.756	3.560	8.820	4.951	4.392	10.712
9.818	9.813	9.035	9.097	9.157	9.549	10.000	9.802	9.140	-17.552	-17.788	-28.735	-31.395	-25.104	-25.471	-7.422	-5.614	-19.529	6.361	11.423	8.006	-4.679	3.191	13.596	3.003	10.271	11.603
9.267	9.754	9.425	8.963	9.155	9.671	9.616	9.747	9.482	-18.626	-15.487	-25.334	-37.800	-21.141	-25.736	-8.790	-12.227	-18.668	11.742	17.101	7.226	5.650	12.293	6.074	3.505	4.899	6.186
9.151	9.865	9.182	8.794	9.168	9.721	9.879	9.674	8.988	-24.066	-12.327	-24.177	-35.254	-22.565	-24.524	-7.706	-10.853	-25.247	8.329	12.149	9.635	6.271	9.031	5.803	7.789	-1.732	8.408
9.903	9.478	9.262	8.777	9.193	9.560	9.702	9.704	8.769	-18.395	-12.373	-29.082	-40.997	-28.014	-20.484	-15.073	-13.595	-23.745	8.978	14.095	6.509	3.198	14.967	12.654	7.468	9.383	12.275
9.787	9.492	9.702	8.872	8.945	9.531	9.487	9.878	9.542	-22.055	-14.815	-24.312	-38.627	-23.451	-20.130	-13.858	-10.983	-18.795	7.297	8.942	12.360	3.033	14.925	3.890	6.008	5.021	8.177
9.725	9.555	9.234	8.913	9.333	9.241	9.472	9.991	9.143	-25.344	-15.268	-25.296	-31.031	-29.740	-20.182	-15.709	-5.270	-22.602	9.037	7.670	9.659	5.801	5.592	11.993	9.999	13.213	3.261
9.232	9.616	9.592	8.786	9.171	9.541	9.563	9.725	8.879	-26.027	-15.078	-25.724	-32.991	-19.824	-20.565	-16.102	-7.353	-23.899	13.692	15.132	0.348	4.131	11.798	12.936	6.081	0.566	6.336
9.490	9.608	9.590	8.979	8.862	9.531	9.329	9.511	9.045	-23.758	-10.316	-30.975	-35.498	-26.917	-21.643	-9.999	-13.092	-28.727	8.884	10.057	3.179	5.612	8.178	6.019	6.922	6.868	-1.172
9.280	9.915	9.051	8.832	9.274	9.267	9.761	9.395	8.965	-19.985	-8.560	-28.550	-38.090	-23.664	-19.913	-14.152	-10.932	-18.326	11.064	8.796	5.918	-1.019	8.837	11.399	8.818	8.581	1.679
9.515	9.927	9.407	8.769	8.890	9.491	10.190	9.367	8.992	-19.121	-14.096	-27.430	-36.881	-22.883	-20.378	-7.957	-13.127	-18.197	13.203	6.678	7.001	-5.304	18.476	17.989	4.723	12.368	5.895
9.340	9.795	9.631	8.656	9.011	9.049	10.157	9.011	9.226	-21.333	-16.420	-28.033	-39.993	-19.770	-25.506	-7.097	-16.130	-19.377	9.390	13.669	1.908	-1.876	16.845	19.700	3.910	13.192	0.031
9.382	9.953	9.212	8.674	9.023	9.725	9.843	9.385	8.549	-27.813	-13.261	-30.353	-38.760	-27.192	-21.378	-12.380	-11.563	-13.478	15.155	17.974	11.704	0.920	12.364	1.160	13.092	5.847	7.323
9.574	9.723	9.888	9.232	9.570	9.692	9.832	9.389	9.373	-16.482	-15.916	-23.084	-34.525	-26.718	-26.518	-12.193	-14.521	-21.406	10.112	13.597	11.602	4.869	11.077	7.371	2.630	9.326	1.013
9.014	9.801	9.304	9.303	9.199	9.157	9.849	9.333	9.253	-23.037	-14.358	-27.172	-31.850	-20.693	-27.656	-9.244	-11.816	-13.925	11.038	10.696	6.199	8.657	12.392	8.599	10.619	5.244	-0.980
9.454	10.012	9.438	8.942	9.075	9.483	9.766	9.596	9.036	-26.422	-12.591	-27.903	-38.864	-28.565	-30.054	-9.232	-14.829	-21.644	13.649	6.668	10.342	1.175	5.202	8.479	3.527	10.722	13.484
9.040	9.849	9.655	8.864	9.287	9.564	9.748	9.388	8.903	-29.617	-14.751	-23.898	-37.465	-28.507	-27.019	-11.411	-15.088	-25.927	13.612	9.131	8.458	0.983	15.332	8.893	6.491	4.132	8.397
9.498	9.857	9.688	9.141	9.214	9.936	10.019	9.416	8.827	-18.240	-19.010	-22.025	-35.714	-24.860	-26.785	-8.478	-12.598	-21.141	8.265	10.289	3.123	4.136	14.511	7.334	5.537	10.468	11.038
9.357	10.248	9.448	8.912	9.185	9.756	9.559	9.201	8.819	-20.862	-13.561	-15.080	-35.140	-23.026	-19.296	-10.383	-14.660	-20.294	12.151	12.898	8.322	0.471	13.359	1.103	3.354	10.174	6.340
9.049	9.937	9.418	8.774	9.741	9.253	9.629	9.527	8.931	-21.254	-8.933	-26.014	-31.861	-21.202	-29.885	-10.004	-11.768	-21.118	8.223	11.899	10.212	4.182	14.571	14.342	9.631	8.297	3.076
9.410	10.061	9.443	8.875	9.211	9.089	9.409	9.646	9.049	-24.004	-9.361	-27.075	-36.450	-26.816	-26.075	-14.135	-8.872	-23.038	6.515	12.210	9.819	6.031	15.516	9.764	5.274	2.526	2.841
8.987	9.911	9.357	9.155	8.743	9.867	9.528	9.372	9.215	-29.475	-15.811	-19.425	-33.037	-30.229	-13.866	-18.894	-11.533	-15.892	9.856	10.407	7.816	4.947	10.178	2.878	5.574	7.034	10.206
8.846	9.677	9.572	9.452	9.171	10.214	9.922	9.431	9.232	-28.642	-15.494	-21.341	-31.793	-34.256	-17.415	-10.542	-13.393	-26.085	4.477	8.496	6.676	-2.784	12.383	-0.587	7.210	3.338	10.355
9.166	9.642	9.686	9.463	9.316	9.842	9.283	9.520	9.025	-30.291	-16.852	-21.502	-40.475	-28.056	-20.395	-14.886	-9.466	-25.003	13.411	0.183	4.844	4.076	6.798	12.596	6.432	13.491	3.652
9.187	9.925	9.727	9.195	9.200	9.693	9.631	9.529	9.257	-27.368	-16.575	-24.486	-33.689	-29.377	-10.729	-14.535	-13.426	-22.452	6.586	5.371	6.748	2.579	13.171	11.845	7.103	2.533	6.989
9.032	9.442	9.597	8.786	9.840	9.625	9.479	9.467	8.691	-31.542	-18.238	-20.069	-36.483	-23.102	-15.517	-14.405	-13.651	-24.518	11.661	3.631	2.126	5.014	15.300	10.138	8.230	4.614	11.703
9.321	9.559	9.852	8.989	9.075	10.208	9.729	9.501	8.777	-24.260	-12.857	-14.830	-37.559	-26.218	-15.425	-12.506	-13.033	-22.040	5.871	1.913	7.557	-3.388	11.249	3.484	7.080	4.404	10.819
9.282	9.681	9.910	9.234	8.999	9.935	9.742	9.534	8.920	-23.702	-14.566	-23.341	-31.985	-30.230	-13.576	-13.285	-8.494	-20.672	12.790	6.363	4.615	-2.081	10.191	6.486	2.384	5.770	6.033
9.097	9.684	9.271	9.702	9.331	9.612	10.358	9.870	8.924	-20.581	-12.772	-28.709	-32.256	-24.444	-20.406	-6.964	-13.248	-20.906	5.020	7.779	10.345	8.184	14.431	9.257	8.566	6.376	4.998
8.735	9.715	9.806	8.572	9.572	9.829	9.922	9.398	9.235	-29.955	-20.375	-18.112	-35.681	-20.717	-18.706	-12.815	-16.270	-19.738	8.672	10.089	8.614	0.540	10.644	9.356	13.422	5.401	3.400
9.459	10.130	9.743	9.019	9.207	9.331	9.605	9.455	8.708	-20.006	-21.126	-25.340	-33.729	-32.961	-14.008	-13.672	-17.250	-19.015	13.198	13.305	15.109	0.369	8.380	1.699	4.207	12.950	12.208
9.248	9.828	9.150	8.692	9.389	9.912	9.752	9.853	8.962	-24.460	-15.937	-28.260	-36.124	-27.352	-15.324	-14.658	-10.759	-22.330	10.772	3.259	6.877	-7.781	8.959	7.624	6.364	6.762	14.647
9.126	9.549	9.470	9.072	9.365	9.619	9.654	10.111	8.955	-29.604	-23.034	-26.024	-35.020	-22.422	-14.274	-10.979	-15.314	-19.646	10.202	6.327	8.256	-1.639	9.154	7.985	8.098	4.673	11.265
9.134	9.935	9.773	8.917	9.682	9.831	9.553	9.480	9.271	-25.917	-12.793	-15.499	-34.528	-24.750	-14.083	-11.325	-13.349	-25.125	7.766	7.146	8.201	1.088	17.912	14.693	4.959	6.897	7.424
9.140	9.925	9.810	9.482	9.122	9.774	9.718	10.294	9.153	-25.739	-17.478	-22.211	-28.895	-25.765	-15.817	-12.806	-9.394	-16.508	4.181	11.034	7.136	0.994	14.561	7.458	3.326	12.039	4.950
9.689	9.168	9.468	8.792	9.141	9.781	9.725	9.828	9.140	-23.814	-22.754	-29.841	-37.589	-24.388	-17.110	-12.791	-5.835	-18.074	5.641	7.072	6.919	2.704	9.580	6.413	1.453	11.790	11.244
8.991	9.877	9.262	8.915	9.461	9.983	9.754	9.676	8.982	-32.293	-14.811	-27.698	-31.857	-21.521	-16.987	-11.833	-11.098	-21.665	9.640	10.103	10.188	9.060	11.962	3.829	12.248	6.947	6.217
9.535	9.466	9.370	8.901	9.234	9.868	9.744	9.577	9.140	-23.242	-17.675	-21.555	-33.914	-30.268	-18.478	-9.832	-8.971	-27.653	10.492	2.800	1.013	-6.399	12.481	6.648	2.280	13.643	13.550
9.421	9.443	9.538	9.144	9.442	9.829	9.345	9.517	9.086	-25.547	-15.504	-24.887	-34.160	-29.160	-15.082	-14.564	-13.615	-21.714	1.149	8.331	2.913	6.201	15.613	12.480	8.674	9.355	11.304
9.385	10.082	9.175	8.618	9.468	9.587	9.329	9.746	8.918	-29.438	-16.722	-29.998	-40.645	-23.410	-22.558	-16.105	-14.869	-16.891	6.199	12.463	13.315	11.311	9.037	14.588	4.296	11.251	5.689
9.467	9.853	9.554	8.906	9.944	9.588	9.368	9.565	9.164	-24.793	-13.412	-24.183	-31.907	-24.752	-22.850	-11.527	-13.443	-21.396	4.865	9.145	-1.670	5.355	14.691	3.230	4.593	10.987	17.852
9.279	9.705	9.236	8.849	9.625	9.487	9.904	9.364	8.642	-22.862	-15.216	-31.675	-32.425	-25.927	-17.298	-9.863	-11.572	-26.438	3.559	9.221	7.968	4.349	15.660	14.895	4.744	10.391	6.836
9.590	9.785	9.089	8.786	9.485	10.072	9.600	9.356	9.040	-25.803	-9.054	-25.904	-36.941	-26.514	-15.778	-15.454	-14.414	-20.051	4.352	11.592	7.510	4.552	15.810	7.884	10.856	11.788	12.533
9.709	9.657	8.996	8.810	9.325	10.288	9.692	9.687	8.711	-22.431	-12.656	-32.592	-39.766	-24.909	-17.881	-10.919	-10.790	-25.838	15.099	7.195	-0.387	7.136	9.410	2.286	7.053	10.019	6.015
8.943	9.844	9.260	9.012	9.445	9.999	9.846	9.418	8.529	-29.761	-13.904	-28.127	-34.051	-24.781	-21.568	-13.667	-13.797	-27.110	5.402	11.685	9.444	-2.634	6.849	-1.715	11.918	15.787	6.711
9.641	9.784	9.374	9.549	8.864	9.835	9.734	9.663	8.893	-20.128	-14.886	-26.613	-31.248	-26.350	-19.080	-13.285	-14.177	-23.355	-5.906	9.410	9.430	2.139	16.169	9.204	2.222	3.247	6.784
9.350	9.746	9.200	9.051	9.205	9.917	9.961	9.829	8.890	-24.794	-17.859	-30.757	-36.041	-25.659	-16.562	-9.840	-8.865	-23.214	5.345	5.228	-0.540	7.342	9.722	3.253	-0.178	6.491	6.021
9.355	10.005	9.504	8.998	9.301	9.863	9.601	9.745	8.813	-24.062	-15.157	-22.622	-30.495	-20.116	-15.349	-10.060	-13.559	-22.680	9.898	5.305	6.329	3.513	12.000	2.021	9.708	4.336	11.440
9.173	10.038	9.342	9.113	9.199	10.117	9.557	9.662	9.009	-33.498	-16.165	-28.469	-38.692	-22.763	-15.928	-12.683	-12.989	-23.014	8.870	1.850	15.321	1.059	18.592	3.685	6.620	5.977	8.747
9.221	9.523	9.067	9.078	9.242	9.765	9.658	9.709	8.979	-25.959	-18.507	-25.903	-38.877	-24.350	-21.090	-10.792	-11.490	-20.459	5.268	12.032	13.757	3.034	2.041	9.975	14.319	3.504	14.268
8.866	9.654	9.249	8.903	9.500	9.810	9.693	9.445	8.466	-34.692	-15.820	-28.631	-36.326	-21.799	-15.316	-10.966	-12.405	-23.841	-4.275	11.428	-1.884	5.550	10.343	5.207	10.012	6.463	7.374
9.214	9.820	9.067	8.603	9.335	10.060	9.731	9.522	9.191	-28.471	-14.722	-28.404	-39.281	-15.169	-16.035	-10.576	-12.554	-26.371	-7.863	12.487	9.534	-0.998	9.012	10.981	9.063	8.792	11.383
8.580	9.584	9.312	8.962	9.088	9.826	9.688	9.302	8.883	-27.656	-15.692	-24.822	-31.682	-18.528	-9.415	-10.800	-14.701	-22.727	1.240	6.262	8.046	8.788	7.671	10.844	10.698	9.528	5.162
9.407	9.596	9.294	8.828	9.448	9.696	9.272	9.539	8.717	-26.614	-11.126	-30.362	-37.047	-14.173	-16.614	-16.577	-8.058	-28.385	-0.442	5.980	6.504	-3.229	10.885	8.724	3.856	-0.395	5.020
9.196	9.741	9.444	8.790	9.383	9.869	9.895	9.622	8.774	-21.183	-15.189	-25.642	-36.245	-20.893	-16.073	-15.158	-11.241	-24.002	-0.006	14.084	11.640	5.030	17.951	6.576	7.378	6.458	6.188
9.480	10.005	9.120	8.982	9.005	9.678	9.362	9.566	9.234	-25.669	-16.128	-32.438	-39.578	-22.484	-15.837	-15.585	-8.722	-20.634	-4.344	9.302	8.592	-1.595	11.619	6.697	3.271	10.279	11.994
9.335	9.431	9.188	8.949	9.077	9.554	9.550	9.515	9.237	-26.341	-16.722	-29.333	-40.976	-23.514	-10.877	-13.028	-15.056	-23.598	-3.634	7.502	2.387	-6.273	12.017	13.661	11.443	-0.855	12.739
9.182	9.796	9.220	9.287	9.469	9.736	9.653	9.221	9.148	-32.915	-11.470	-26.567	-32.761	-15.844	-11.414	-14.017	-11.823	-19.911	1.750	4.323	13.183	6.331	11.023	8.566	10.677	4.651	9.529
9.171	9.616	9.185	8.824	9.566	9.245	9.369	9.677	8.771	-28.705	-16.353	-31.693	-40.693	-18.339	-20.985	-18.204	-9.921	-24.285	-0.322	9.401	13.317	16.037	-0.697	9.471	10.803	3.997	12.224
9.648	10.095	9.488	8.849	9.519	9.126	9.688	9.477	8.630	-26.117	-12.730	-22.972	-37.050	-13.784	-23.881	-8.135	-12.187	-29.576	1.707	5.422	7.998	4.904	12.869	-4.531	-1.818	7.861	8.756
9.504	9.618	9.867	9.262	9.358	9.098	9.796	9.689	8.756	-20.754	-15.791	-21.696	-34.207	-15.649	-16.090	-7.824	-10.817	-24.609	3.264	5.650	5.380	4.015	12.637	10.750	7.758	10.871	13.213
9.833	9.910	9.469	9.167	9.388	9.905	9.645	9.879	8.696	-19.966	-14.839	-28.017	-32.378	-18.555	-13.435	-9.601	-7.894	-22.687	2.928	2.291	-3.249	9.341	9.366	3.798	4.511	3.478	15.829
9.332	9.469	9.700	9.085	9.226	9.714	9.512	9.739	8.355	-19.708	-15.600	-22.758	-35.260	-20.752	-10.980	-11.274	-7.267	-37.798	-1.588	5.584	3.538	2.472	6.997	5.748	10.037	4.292	13.960
9.898	9.615	9.596	8.541	9.444	9.112	9.463	9.438	8.903	-13.821	-20.820	-27.897	-42.828	-15.514	-17.119	-13.798	-7.695	-25.315	5.028	15.344	2.539	7.568	7.603	13.742	8.937	10.809	10.459
9.598	9.716	9.769	8.856	9.195	9.592	9.269	9.988	9.083	-25.822	-19.266	-19.604	-35.215	-13.948	-11.804	-12.048	-15.105	-24.100	-0.049	8.245	6.915	3.342	6.892	8.898	8.799	7.937	13.092
9.438	9.384	9.946	8.680	9.567	9.596	9.635	9.574	9.008	-24.125	-12.566	-22.006	-36.861	-17.374	-14.007	-7.593	-12.661	-33.919	2.191	6.192	3.963	5.356	4.129	4.571	2.306	4.915	10.821
9.854	9.754	9.592	8.742	9.541	10.118	9.542	9.149	9.386	-16.600	-13.140	-30.574	-40.690	-11.800	-11.308	-14.278	-13.863	-21.391	13.679	11.902	4.574	5.613	12.014	9.842	6.925	10.521	5.344
8.787	9.702	9.341	8.805	9.389	9.470	9.553	9.937	9.533	-25.277	-14.043	-31.676	-37.778	-14.913	-13.399	-18.259	-13.577	-23.897	10.027	13.679	2.983	6.404	4.267	6.293	7.441	1.683	8.340
9.631	9.905	9.404	8.853	9.379	9.797	9.926	9.375	9.237	-16.779	-17.140	-27.548	-35.880	-14.352	-12.031	-13.231	-7.593	-24.587	17.469	12.220	2.986	3.450	8.234	3.311	3.572	2.108	6.925
9.167	9.974	9.508	8.892	9.469	9.707	9.863	9.410	9.537	-32.557	-14.078	-26.720	-38.607	-19.823	-14.205	-11.445	-12.559	-22.472	15.005	8.255	-0.061	4.159	10.241	6.811	7.373	5.019	6.831
9.100	9.613	9.667	9.032	9.625	9.542	9.507	10.219	9.096	-25.217	-15.794	-30.193	-39.122	-14.406	-13.196	-15.294	-4.075	-23.813	9.605	9.504	0.735	2.229	16.151	4.441	15.333	1.198	12.411
9.084	10.019	9.350	9.069	9.555	9.309	9.713	9.561	9.168	-23.680	-12.279	-28.471	-38.082	-15.063	-16.124	-15.105	-11.430	-19.527	4.965	7.787	3.377	2.880	8.012	9.068	11.267	2.652	4.649
8.882	9.732	9.869	8.831	9.221	9.604	9.553	9.656	9.018	-29.529	-13.916	-27.287	-39.107	-21.577	-10.522	-16.083	-9.080	-22.411	8.058	11.212	0.626	-6.547	10.568	8.883	5.815	-1.228	6.452
9.170	9.902	9.573	8.507	9.436	9.194	9.575	9.380	8.972	-28.439	-12.925	-27.068	-40.729	-15.175	-17.248	-15.258	-9.135	-21.365	-1.149	9.627	-1.071	6.704	11.589	2.012	7.898	4.962	9.786
8.761	9.516	9.297	9.074	9.259	9.468	9.647	9.796	8.887	-29.502	-17.083	-31.514	-34.829	-17.099	-15.318	-18.182	-11.133	-27.050	7.711	7.861	2.251	5.918	12.408	3.458	11.326	8.032	12.752
9.076	9.630	9.851	8.864	9.468	9.716	9.725	9.716	9.103	-28.781	-13.976	-24.980	-34.352	-21.217	-13.966	-18.497	-15.295	-22.749	9.771	10.277	2.146	3.088	6.780	10.869	13.041	3.799	4.300
8.926	9.913	9.508	8.754	9.326	9.501	9.703	9.221	9.080	-29.120	-10.413	-22.868	-32.678	-16.949	-15.488	-13.331	-16.509	-21.434	9.146	10.343	-1.040	11.406	4.139	7.245	8.609	8.922	13.689
9.297	9.581	9.610	8.949	9.197	9.722	9.732	9.298	9.002	-28.908	-15.481	-22.752	-32.757	-16.602	-13.864	-14.285	-11.641	-18.556	3.929	15.504	11.417	6.318	14.004	3.926	6.979	11.653	17.274
9.209	9.631	10.012	8.940	9.233	9.669	9.414	9.696	9.140	-31.307	-11.628	-11.775	-35.745	-31.035	-15.162	-17.066	-15.020	-18.680	6.889	10.182	7.449	9.702	-1.968	9.581	5.563	5.951	6.929
9.167	9.792	9.138	9.383	9.305	9.855	9.491	9.558	9.662	-29.091	-15.616	-35.133	-34.842	-27.612	-12.385	-15.295	-14.682	-17.135	7.668	7.085	9.731	0.757	15.716	7.295	8.971	7.530	14.840
8.960	9.797	9.473	8.821	8.969	9.372	9.757	9.418	8.673	-26.299	-11.208	-27.974	-37.836	-23.697	-16.586	-12.409	-15.316	-22.050	3.365	5.638	10.408	-1.630	7.959	2.137	7.420	6.993	5.000
9.059	9.634	9.735	9.002	9.266	9.770	9.324	9.402	8.963	-20.258	-14.956	-24.118	-36.760	-27.337	-15.218	-9.708	-13.782	-23.869	12.203	12.526	6.381	11.180	9.048	9.571	9.020	7.171	12.669
9.003	10.212	9.815	9.452	8.966	9.567	9.437	9.260	8.602	-27.071	-11.826	-27.988	-36.241	-20.569	-17.410	-15.771	-14.360	-28.764	5.350	6.188	8.636	-2.950	8.117	0.109	9.679	7.738	14.336
8.861	10.075	9.335	9.178	9.728	9.683	9.497	9.559	8.990	-26.810	-10.791	-18.605	-25.861	-15.102	-14.870	-14.537	-15.193	-26.184	7.147	2.723	4.300	-2.268	5.420	5.706	9.208	8.564	12.249
9.385	9.915	9.329	9.619	9.262	10.011	9.687	9.532	8.348	-22.589	-14.445	-27.253	-28.319	-24.731	-16.635	-11.882	-12.350	-28.231	10.978	5.237	3.796	-6.238	2.442	9.821	13.224	7.240	11.477
9.123	9.526	8.947	9.196	8.998	9.695	9.884	9.765	8.437	-30.303	-17.308	-30.014	-26.287	-31.474	-9.311	-10.054	-7.864	-28.725	0.509	8.493	5.052	-2.240	-0.847	8.451	9.634	1.603	10.587
9.271	9.754	9.496	9.342	9.124	9.758	9.608	9.777	8.956	-20.653	-16.643	-27.293	-31.637	-25.734	-14.741	-13.683	-9.305	-18.852	7.488	3.821	5.981	-4.868	11.532	9.910	8.910	5.938	4.486
9.348	9.689	9.738	9.527	9.165	9.738	9.756	9.232	8.856	-25.957	-18.608	-27.912	-34.632	-25.910	-16.324	-15.342	-11.003	-18.697	1.386	8.640	5.051	-5.830	11.227	6.430	3.117	8.099	17.583
9.029	9.833	9.836	9.327	8.754	9.789	9.563	9.250	9.342	-26.531	-18.942	-23.316	-30.525	-32.453	-13.124	-16.673	-11.717	-16.475	8.353	10.763	2.217	6.330	12.711	10.342	4.122	8.306	6.660
9.343	9.919	9.765	9.696	9.225	9.878	9.501	9.241	8.813	-28.121	-18.082	-19.706	-29.373	-33.797	-11.874	-16.730	-17.519	-22.939	11.983	9.564	0.989	-10.895	10.660	8.924	3.930	10.190	13.273
9.294	9.510	9.578	9.615	9.131	9.903	9.494	9.821	8.765	-25.876	-19.367	-25.616	-34.269	-30.271	-12.003	-9.749	-5.682	-27.135	5.684	2.172	3.394	-12.950	14.121	2.207	8.049	2.036	9.811
8.976	9.980	9.654	9.501	9.118	9.787	9.582	9.439	8.843	-31.306	-17.320	-23.662	-33.150	-30.397	-11.458	-14.183	-11.678	-28.673	6.793	7.263	3.371	-3.567	10.493	5.808	8.728	11.683	10.091
9.241	9.634	10.017	9.671	9.128	9.921	9.724	9.491	8.603	-29.536	-22.553	-19.012	-26.545	-31.192	-13.831	-17.005	-13.038	-31.811	8.175	-1.128	4.121	-1.037	9.159	8.339	8.964	12.705	3.242
8.893	9.344	9.906	9.359	8.651	9.740	9.601	9.512	9.283	-29.618	-19.782	-18.801	-32.572	-28.261	-14.458	-12.977	-9.879	-20.082	-0.941	12.038	6.691	-0.639	8.434	2.367	7.508	5.647	1.040
9.079	10.098	9.449	9.796	9.083	9.467	9.809	9.230	8.921	-30.195	-17.927	-31.103	-28.249	-27.215	-13.494	-15.041	-13.330	-25.044	-2.911	5.362	0.995	-1.971	13.016	9.349	2.800	9.174	3.948
9.101	9.954	8.701	9.672	9.381	9.619	9.710	9.516	8.965	-23.627	-15.552	-33.338	-30.779	-24.488	-13.372	-12.225	-16.057	-27.774	3.773	7.977	4.014	-1.254	13.019	11.928	11.352	9.224	3.911
9.053	10.272	8.814	9.658	9.096	9.440	9.554	9.383	9.118	-29.255	-12.682	-33.188	-28.000	-24.214	-13.911	-14.100	-12.602	-23.733	5.823	4.675	5.205	-6.366	5.002	13.463	3.489	9.779	3.099
8.660	9.920	9.063	9.646	9.162	9.716	9.438	9.957	9.018	-26.946	-14.861	-28.990	-28.299	-28.288	-11.354	-12.502	-12.022	-27.187	6.346	6.001	15.653	-0.022	7.075	4.996	7.535	4.908	4.028
9.552	9.665	9.234	9.516	9.285	9.350	9.369	9.420	9.345	-19.437	-14.957	-34.229	-28.865	-25.832	-19.276	-11.921	-11.704	-22.438	9.216	9.407	21.850	-0.982	13.920	5.791	8.860	10.911	9.991
9.407	9.857	9.092	9.662	9.162	9.774	9.877	9.504	9.030	-23.003	-18.707	-31.911	-21.990	-16.025	-18.314	-8.434	-15.053	-23.574	8.074	8.410	2.289	0.995	12.019	9.713	7.512	4.772	6.547
8.902	9.965	9.251	9.115	9.704	9.491	9.288	9.364	8.915	-19.798	-19.047	-29.407	-27.222	-8.906	-18.982	-9.051	-13.528	-25.919	12.202	5.250	10.731	-7.831	9.293	9.266	5.779	6.169	-0.172
9.263	9.811	8.864	9.829	9.367	9.430	9.540	9.359	9.085	-22.562	-18.621	-26.626	-25.481	-14.135	-17.354	-12.831	-14.875	-20.235	6.138	2.407	5.918	5.219	6.548	13.044	4.729	3.448	7.231
9.042	9.586	9.337	9.391	9.567	9.625	9.557	9.184	8.614	-26.265	-23.015	-26.675	-29.491	-19.765	-10.786	-12.432	-16.516	-35.196	1.660	8.897	10.691	5.154	12.081	7.636	10.258	2.236	5.950
8.570	9.674	9.443	9.638	9.418	9.433	9.414	9.908	9.314	-28.893	-20.996	-29.043	-27.450	-13.162	-14.724	-9.837	-11.078	-27.258	13.234	12.299	5.393	3.683	9.338	5.487	4.499	4.776	5.176
9.070	10.014	9.854	9.816	9.421	9.863	9.389	9.713	9.174	-26.659	-17.585	-15.401	-26.285	-13.966	-19.464	-12.791	-10.202	-25.164	0.575	7.406	6.184	6.205	6.890	10.711	9.146	9.577	8.171
8.889	9.528	9.740	9.393	9.218	10.172	9.613	9.896	9.159	-16.679	-28.355	-15.640	-28.234	-16.942	-11.196	-11.076	-12.736	-28.799	13.029	6.729	11.752	2.166	8.827	3.713	14.147	12.201	4.374
9.100	9.748	9.700	9.473	9.372	9.611	9.045	9.570	9.316	-25.541	-20.207	-20.288	-25.245	-16.829	-14.971	-15.643	-11.744	-29.572	6.925	0.817	4.025	4.941	18.875	6.965	5.473	5.418	-2.358
9.274	9.967	9.919	9.381	9.536	9.357	9.537	9.410	9.221	-27.568	-19.283	-18.195	-33.428	-17.162	-14.542	-10.906	-17.607	-28.126	7.348	8.051	0.313	-2.675	11.938	7.002	10.390	11.031	6.259
9.558	9.880	9.520	9.634	8.999	9.691	9.618	9.299	8.670	-16.029	-18.934	-20.192	-25.138	-14.918	-18.446	-13.216	-15.850	-34.268	6.150	7.510	8.369	4.277	11.739	9.686	9.647	10.078	-4.415
9.597	9.936	9.625	9.613	9.139	9.583	9.433	9.384	9.362	-15.138	-15.798	-20.173	-29.354	-15.249	-9.963	-15.688	-19.937	-24.313	7.422	11.551	10.393	2.164	11.519	8.147	9.901	11.642	7.693
9.066	9.903	9.917	9.472	9.316	9.907	9.623	9.581	8.509	-25.766	-20.399	-21.531	-27.955	-17.035	-13.343	-15.077	-22.472	-32.821	7.401	9.330	1.038	-3.468	11.287	10.973	8.284	8.715	7.986
9.162	9.749	9.530	9.359	9.433	9.690	9.619	9.399	9.195	-22.039	-16.380	-16.019	-27.966	-9.636	-20.024	-15.627	-14.639	-24.337	5.220	5.549	13.669	2.280	12.212	1.674	14.858	10.440	8.644
9.344	9.598	9.732	9.369	9.734	9.862	9.549	9.232	8.884	-24.704	-19.295	-19.762	-34.256	-13.030	-14.940	-13.996	-16.358	-22.960	7.977	8.233	12.851	1.728	15.129	8.577	0.466	14.091	9.875
9.310	9.770	9.203	9.185	9.202	9.636	9.408	9.686	8.508	-20.364	-17.054	-27.405	-29.308	-16.727	-15.206	-12.743	-15.532	-27.315	3.595	13.284	3.546	4.017	16.236	0.560	4.429	6.316	2.757
9.390	10.270	9.651	9.469	9.276	9.597	9.623	8.975	9.143	-22.492	-19.715	-19.172	-34.967	-19.381	-19.279	-13.401	-20.320	-20.706	-0.100	11.041	8.785	0.729	7.370	6.033	13.123	5.652	11.236
9.473	9.925	9.220	9.655	9.124	9.467	9.854	9.095	9.021	-28.126	-23.953	-24.555	-26.628	-12.331	-16.846	-16.159	-22.624	-21.196	10.659	12.799	7.869	-2.836	9.944	5.691	3.840	9.556	14.679
9.544	9.596	9.457	9.240	9.203	9.704	9.671	9.271	9.314	-22.467	-16.194	-21.139	-35.902	-14.763	-16.365	-13.140	-17.634	-19.368	9.885	2.174	7.359	1.566	9.485	7.364	8.959	10.688	13.163
9.558	9.798	9.653	9.164	9.472	9.739	9.364	9.488	9.081	-25.264	-21.042	-26.023	-32.400	-16.314	-11.366	-17.343	-16.779	-21.598	3.985	2.235	7.375	8.711	7.273	8.165	8.417	5.672	10.264
9.250	9.980	9.758	9.117	9.499	9.392	9.817	9.023	9.237	-26.357	-19.900	-25.149	-32.987	-12.833	-14.278	-14.128	-14.499	-29.475	10.247	12.036	9.568	4.129	9.366	-2.065	2.515	9.839	5.085
9.523	10.219	9.234	8.874	9.428	9.225	9.660	9.250	8.700	-22.605	-19.609	-24.750	-33.854	-16.698	-18.948	-12.090	-17.896	-29.218	9.213	11.796	10.606	7.748	13.410	9.909	10.920	14.840	3.999
8.719	10.088	9.665	9.106	9.111	9.546	9.267	9.641	9.565	-27.324	-13.415	-21.099	-33.240	-13.529	-17.979	-14.934	-17.882	-20.092	8.340	9.343	4.980	3.447	12.988	6.479	8.131	10.444	0.526
9.229	9.750	9.771	9.116	9.048	9.690	9.467	9.224	9.075	-23.988	-19.505	-14.969	-34.358	-16.668	-14.092	-11.086	-18.029	-26.566	8.994	8.049	3.073	7.546	17.290	13.874	6.118	5.976	14.329
8.965	9.820	9.585	8.852	9.399	9.776	9.504	9.624	9.122	-27.353	-15.655	-24.426	-37.546	-18.216	-18.757	-12.525	-18.613	-22.729	9.693	10.378	8.400	6.200	7.869	8.855	8.660	14.642	10.799
9.344	10.092	9.695	8.769	9.071	9.404	9.401	9.500	9.242	-24.195	-18.945	-24.939	-36.362	-14.024	-14.808	-15.908	-15.694	-22.631	10.582	11.110	8.766	7.254	11.705	9.437	10.168	13.309	-0.398
8.946	10.066	9.461	8.630	9.536	9.931	9.853	9.792	9.407	-26.356	-17.815	-18.744	-38.495	-18.431	-16.632	-9.467	-14.729	-20.816	11.266	3.097	10.601	14.395	9.932	10.432	9.081	5.105	9.523
9.169	10.007	9.429	8.868	9.466	9.857	9.293	9.273	9.157	-25.017	-20.092	-22.140	-35.814	-18.558	-16.498	-11.445	-18.174	-26.717	10.301	7.608	11.046	3.542	9.469	4.502	6.257	11.660	5.945
8.761	9.770	9.038	8.917	9.349	9.622	9.479	9.376	9.169	-29.370	-23.850	-26.043	-39.490	-10.805	-19.899	-16.302	-13.672	-24.990	12.555	5.495	11.368	11.642	10.835	0.652	7.629	7.446	6.895
9.361	9.972	9.361	9.171	9.663	9.906	9.960	9.609	9.154	-28.561	-19.227	-25.695	-35.256	-15.554	-17.912	-13.668	-11.321	-31.974	11.053	5.576	14.347	8.011	14.571	0.840	7.525	12.920	9.158
8.770	9.810	9.298	9.428	9.981	9.702	9.627	9.460	9.304	-28.628	-21.765	-30.756	-32.210	-17.910	-14.743	-16.802	-15.040	-24.065	7.882	9.778	8.804	11.086	9.689	7.774	5.239	6.536	11.710
8.941	9.585	9.255	8.889	9.539	9.547	9.478	9.806	8.548	-27.166	-16.858	-21.459	-39.436	-13.817	-17.227	-17.165	-15.963	-28.634	6.294	2.719	10.445	10.766	10.004	2.390	5.366	12.808	2.871
8.474	9.620	9.583	8.807	9.693	9.366	9.937	9.674	9.268	-33.244	-20.318	-21.835	-39.788	-13.515	-19.049	-14.201	-15.949	-26.303	5.221	3.632	14.614	9.497	5.618	6.143	7.568	9.187	11.858
9.185	9.436	9.139	8.539	9.667	9.169	9.717	9.709	9.160	-28.798	-23.686	-23.660	-36.500	-13.258	-8.600	-12.078	-9.251	-23.946	13.473	6.618	7.147	8.798	12.309	11.405	9.400	9.635	5.050
9.017	9.823	9.369	8.841	9.717	9.501	9.753	9.479	9.351	-21.245	-16.568	-26.774	-35.810	-13.105	-12.782	-12.318	-11.558	-24.271	3.264	17.136	12.960	7.331	12.021	8.953	7.220	4.459	11.082
9.116	9.977	9.276	8.588	9.357	9.345	9.533	9.594	9.168	-29.582	-22.684	-24.934	-37.525	-12.322	-11.889	-12.740	-15.876	-25.496	3.423	7.020	6.092	-0.257	14.711	13.270	2.631	4.964	6.441
9.780	9.801	9.093	8.790	9.518	9.220	9.630	9.482	9.167	-20.118	-20.420	-23.801	-40.093	-13.582	-16.662	-6.385	-13.880	-24.863	8.541	6.466	11.054	9.473	9.711	7.226	8.101	11.562	1.138
9.352	9.770	9.232	8.967	9.455	9.719	9.577	9.819	9.304	-20.016	-22.532	-25.294	-39.161	-7.904	-14.256	-12.010	-7.789	-25.400	7.715	6.035	8.383	6.119	15.335	12.608	4.907	8.862	1.643
8.962	9.849	9.866	8.910	9.393	9.472	9.541	9.440	9.446	-25.349	-20.321	-22.984	-38.666	-19.861	-15.966	-11.472	-12.305	-26.633	6.189	7.374	11.508	1.987	8.721	13.689	2.943	8.396	6.795
9.036	10.001	9.115	9.378	9.783	9.296	9.438	9.641	8.919	-27.379	-20.080	-23.014	-35.005	-12.275	-14.864	-14.547	-13.645	-29.688	11.836	15.915	1.575	3.345	19.808	8.592	4.274	10.763	4.623
9.587	9.974	9.270	8.851	9.130	9.542	9.845	9.185	9.112	-24.893	-14.824	-26.313	-39.150	-19.269	-16.124	-16.527	-13.968	-28.917	13.287	9.397	15.283	1.794	16.542	10.779	4.557	5.828	11.517
9.434	9.680	9.535	8.571	9.691	9.563	9.656	9.316	8.859	-22.785	-11.938	-22.863	-34.438	-18.041	-14.861	-15.382	-16.903	-31.499	3.215	0.478	7.647	-3.776	12.967	11.738	9.762	12.087	4.530
9.891	10.288	8.891	9.104	9.586	9.388	9.821	9.598	9.135	-21.031	-13.856	-27.190	-36.812	-19.008	-16.081	-17.555	-13.381	-24.404	8.826	6.320	10.197	3.997	12.787	8.395	-1.058	8.776	11.058
9.447	10.009	9.142	9.101	9.723	9.546	9.644	9.590	9.516	-26.242	-20.558	-28.010	-34.597	-20.273	-11.906	-14.457	-12.015	-28.504	5.008	10.255	15.679	-6.580	9.384	12.647	2.754	10.694	3.807
9.309	9.828	9.085	8.759	9.669	9.758	9.578	9.672	9.369	-20.941	-21.905	-25.217	-37.952	-10.045	-15.820	-20.614	-19.231	-23.119	3.768	16.632	13.636	-3.327	9.507	10.461	-0.359	13.506	11.939
9.513	9.494	9.074	8.425	9.461	9.452	9.642	9.301	9.300	-24.076	-18.520	-28.086	-38.485	-13.043	-16.964	-14.604	-15.561	-24.945	6.451	11.277	10.357	-2.911	18.665	6.980	6.375	3.286	14.694
8.970	9.724	9.129	8.947	9.828	9.755	9.612	9.464	9.305	-29.660	-16.660	-26.931	-39.843	-16.416	-17.452	-14.003	-16.380	-26.181	5.437	15.324	15.761	-0.715	22.285	10.304	6.342	9.327	11.193
9.324	10.064	9.323	8.822	9.899	9.714	9.683	9.243	9.080	-26.754	-20.320	-27.835	-34.189	-16.089	-15.646	-13.763	-11.725	-28.997	4.408	9.262	7.670	-5.547	10.854	10.342	7.314	7.672	1.288
9.550	9.663	9.317	8.797	9.688	9.302	9.681	9.368	9.107	-16.762	-14.985	-26.705	-38.078	-13.010	-11.610	-12.362	-18.575	-32.090	11.328	7.463	9.812	-3.113	8.696	11.641	2.983	12.532	10.725
9.179	9.577	9.144	9.077	9.050	9.409	9.586	9.458	9.032	-28.897	-16.681	-29.376	-35.942	-20.176	-22.227	-13.379	-16.330	-28.641	10.361	8.617	7.431	1.359	6.393	7.956	3.479	7.433	10.101
9.229	9.944	9.434	9.015	8.989	9.256	9.774	9.301	9.472	-31.253	-11.507	-27.302	-34.325	-29.771	-17.882	-8.520	-13.086	-25.789	-1.608	2.607	5.243	-3.139	2.642	11.921	9.707	5.732	14.161
9.088	9.902	9.495	9.154	9.058	9.423	9.534	9.001	8.869	-28.492	-13.723	-29.232	-32.581	-28.301	-13.080	-14.141	-14.919	-34.472	-6.619	8.359	11.869	2.427	10.167	9.543	12.014	14.238	4.305
9.812	9.796	8.631	9.181	9.436	9.446	9.865	9.320	9.110	-29.732	-14.802	-24.282	-40.047	-28.388	-12.829	-10.650	-16.763	-25.044	3.267	14.472	12.352	5.572	18.501	17.299	9.523	3.247	15.883
9.683	9.697	9.049	8.772	8.662	9.817	9.463	9.685	9.139	-23.352	-16.530	-28.299	-32.870	-26.096	-16.366	-11.518	-16.482	-36.513	9.071	10.185	10.305	0.358	14.133	4.331	3.155	3.183	12.109
9.696	10.015	9.153	8.970	8.979	9.568	9.706	9.341	9.103	-21.075	-18.351	-25.336	-28.298	-28.881	-11.300	-18.622	-17.004	-29.061	8.988	2.836	6.413	2.283	10.644	11.691	7.321	6.712	5.755
9.254	9.797	9.327	9.045	9.307	9.679	9.528	9.488	8.904	-25.370	-15.858	-27.955	-36.194	-26.787	-19.372	-16.538	-6.905	-30.570	-1.822	10.898	5.332	3.534	15.726	7.111	5.582	6.609	4.537
9.696	9.980	9.500	9.102	9.286	9.628	9.471	9.405	9.113	-24.245	-9.509	-26.877	-33.249	-24.452	-15.704	-11.342	-11.495	-32.509	-1.654	11.835	15.325	6.999	6.855	2.203	5.434	7.347	1.958
9.652	9.917	9.133	8.700	9.464	9.342	9.468	9.700	9.339	-21.499	-14.337	-22.264	-41.155	-21.435	-14.538	-13.852	-15.522	-27.939	-4.454	12.703	6.685	-0.686	13.331	9.942	3.402	7.410	8.144
9.646	9.721	9.404	9.134	9.650	9.848	9.753	9.209	9.068	-19.557	-16.669	-21.580	-34.621	-25.990	-13.238	-13.185	-14.422	-29.091	-1.638	9.131	6.973	7.874	20.370	8.650	-0.357	6.503	13.791
9.470	9.741	9.438	8.812	9.244	9.562	9.446	9.430	9.212	-25.339	-11.547	-20.058	-38.265	-28.946	-19.492	-12.255	-15.880	-32.331	4.700	9.492	9.833	10.994	7.410	6.765	8.465	8.500	8.443
9.500	10.101	9.174	8.721	8.937	9.437	9.412	9.794	9.028	-26.055	-10.694	-20.442	-35.895	-30.610	-15.714	-18.402	-10.648	-28.954	1.983	3.379	15.803	12.204	14.379	2.066	5.773	11.458	8.756
9.483	9.728	9.685	8.641	9.417	9.516	9.736	9.609	8.882	-19.074	-18.895	-20.162	-34.773	-28.330	-18.125	-16.502	-12.879	-32.342	5.563	1.567	7.023	8.480	10.022	5.958	6.148	10.369	7.335
9.234	10.116	9.358	9.081	8.992	9.330	9.383	9.214	8.971	-17.026	-20.224	-27.448	-37.873	-28.215	-18.027	-15.022	-17.845	-26.310	3.954	13.773	10.512	16.792	8.844	5.071	5.149	7.388	13.253
9.498	9.914	9.606	8.836	8.772	9.580	9.718	9.594	8.513	-15.624	-17.401	-20.630	-35.365	-36.907	-15.208	-14.224	-15.047	-33.039	7.818	6.181	5.235	5.290	12.587	3.430	11.531	11.160	5.885
9.730	10.086	9.390	9.010	8.809	9.500	9.769	9.694	9.221	-16.114	-23.747	-22.614	-32.235	-30.663	-14.650	-9.632	-15.089	-28.170	10.644	10.477	4.080	9.297	6.075	8.791	3.973	8.184	9.154
9.772	9.710	9.618	8.690	9.108	9.994	9.452	9.485	9.367	-15.583	-13.738	-19.755	-37.238	-33.082	-16.751	-13.100	-11.904	-25.669	12.707	12.012	11.109	10.373	15.650	10.013	4.322	1.428	10.822
9.510	9.793	9.495	8.963	9.122	9.358	9.627	9.478	9.194	-18.534	-16.108	-17.755	-35.378	-30.831	-16.027	-13.546	-17.997	-21.919	9.119	10.413	6.479	2.980	13.230	9.372	1.921	6.603	12.862
9.935	10.110	9.481	9.246	9.134	9.686	9.803	9.267	9.190	-21.359	-13.863	-14.141	-32.504	-30.800	-19.002	-13.042	-16.791	-24.814	5.019	8.244	10.187	14.486	16.362	8.349	7.109	9.561	5.884
9.633	10.196	9.607	9.392	8.903	9.556	9.664	9.528	9.509	-17.600	-18.063	-22.000	-34.623	-36.774	-16.372	-14.631	-14.425	-27.360	9.166	5.428	11.074	1.482	12.453	8.443	9.837	4.911	11.970
9.611	10.143	9.298	8.818	8.385	9.591	9.785	9.595	9.149	-20.081	-14.647	-25.754	-37.798	-41.738	-9.984	-18.107	-12.064	-24.060	-0.481	16.506	7.505	7.020	11.039	4.126	6.694	4.808	1.240
9.543	10.244	9.199	8.648	8.773	9.428	9.642	9.793	9.302	-18.087	-20.304	-25.187	-32.662	-27.475	-10.912	-12.986	-14.197	-27.691	9.748	19.150	6.825	6.206	12.805	2.098	3.404	3.167	7.609
9.278	10.067	9.478	8.813	8.899	9.603	9.364	9.199	9.129	-20.424	-17.929	-17.170	-34.573	-29.985	-11.154	-15.328	-16.871	-27.905	7.046	8.680	9.354	7.691	12.398	2.565	11.115	12.508	4.848
9.357	9.910	9.696	8.868	8.828	9.222	9.355	9.647	9.510	-17.104	-16.922	-26.594	-37.347	-29.952	-17.075	-16.868	-12.757	-26.665	3.656	11.793	9.365	2.972	3.796	4.246	8.499	8.008	-0.398
9.267	10.077	9.577	9.067	8.912	9.205	9.788	9.318	9.329	-18.462	-12.897	-29.604	-32.278	-31.278	-15.469	-19.625	-12.606	-28.083	12.641	14.816	10.548	0.879	6.406	10.720	11.981	11.828	9.242
9.556	9.916	8.937	9.169	8.700	9.364	9.345	9.716	9.580	-16.602	-16.306	-29.326	-28.917	-35.802	-10.431	-14.217	-14.849	-21.605	11.056	17.821	12.618	5.736	17.292	3.642	7.916	3.211	6.574
9.702	10.056	9.214	9.181	8.929	9.412	9.599	9.468	9.236	-15.607	-17.469	-27.227	-32.769	-33.108	-13.765	-14.524	-14.637	-25.286	6.009	16.863	11.248	6.124	15.242	7.815	8.634	4.903	1.469
9.141	9.383	9.074	9.243	9.044	9.820	9.670	9.320	9.018	-22.696	-15.865	-28.321	-28.461	-33.213	-14.943	-14.267	-15.477	-28.968	7.297	11.627	10.161	9.959	7.648	10.489	6.686	6.066	6.278
9.358	9.805	9.862	9.651	9.050	9.542	9.639	9.820	8.777	-11.230	-19.493	-23.325	-27.230	-37.597	-13.494	-12.159	-10.741	-31.613	12.179	11.841	10.600	2.459	6.297	2.960	11.458	10.144	5.947
9.427	9.735	9.394	9.167	9.046	9.465	9.453	9.422	9.139	-15.091	-23.187	-27.881	-33.260	-38.649	-12.193	-15.913	-11.105	-29.379	9.532	6.368	12.748	-1.840	0.199	3.892	5.995	7.885	10.652
9.191	10.178	9.363	9.187	8.967	9.582	9.392	9.663	8.983	-19.196	-19.164	-24.417	-32.457	-34.408	-8.514	-15.883	-13.934	-30.017	11.299	12.886	4.440	8.768	-4.594	12.125	14.567	9.761	11.340
9.461	10.052	9.229	9.482	8.776	9.454	9.520	9.715	9.029	-20.387	-15.479	-27.592	-33.805	-32.750	-12.242	-15.783	-10.391	-24.486	8.370	6.151	8.838	11.048	1.070	9.589	11.143	4.668	6.982
9.374	9.591	9.166	8.842	8.681	9.473	9.384	9.603	9.255	-17.283	-27.178	-28.098	-35.040	-40.823	-11.596	-13.091	-12.166	-24.633	11.546	12.735	5.138	-2.128	3.164	6.537	6.820	8.280	5.033
9.490	9.526	9.368	9.365	9.007	9.027	9.579	9.464	9.120	-14.421	-24.971	-32.706	-30.804	-38.289	-15.832	-14.765	-14.906	-26.447	12.008	7.984	4.720	2.685	-3.993	11.103	6.159	7.530	6.718
9.762	9.347	9.364	9.746	8.865	9.304	9.870	9.935	8.776	-14.177	-24.850	-23.640	-21.407	-34.766	-16.520	-8.972	-2.952	-32.503	11.770	6.796	4.906	3.452	1.254	8.777	5.176	11.571	2.249
9.441	9.504	9.548	9.087	8.760	9.341	9.547	9.502	9.474	-16.189	-26.346	-26.619	-34.946	-34.267	-14.155	-14.996	-11.397	-22.761	8.228	12.795	7.464	-2.528	8.374	16.399	8.437	7.037	10.935
9.247	9.381	9.002	9.567	8.963	9.434	9.320	9.493	9.391	-25.342	-25.889	-31.588	-28.891	-32.129	-12.769	-18.192	-10.854	-24.188	8.364	5.201	5.725	-1.538	11.431	21.503	5.532	6.084	6.866
9.433	9.541	9.086	9.883	8.497	9.483	9.718	9.552	9.875	-22.281	-30.954	-31.722	-30.030	-42.568	-15.297	-17.684	-13.882	-24.229	10.996	-1.344	7.821	3.840	11.781	20.339	5.977	6.607	7.192
9.032	10.018	9.346	9.423	9.063	9.774	9.610	9.575	9.518	-27.187	-22.780	-31.739	-30.567	-33.507	-14.556	-17.365	-10.163	-23.457	11.834	8.714	8.190	0.864	10.478	18.790	7.361	12.450	11.154
9.187	9.761	9.704	9.419	9.150	9.432	9.504	9.874	9.321	-23.067	-16.941	-29.079	-27.729	-32.323	-13.314	-16.754	-9.474	-26.521	7.789	7.287	13.616	-6.715	9.978	11.496	4.573	6.109	9.247
9.447	9.855	9.205	9.357	8.786	9.287	9.645	9.481	10.069	-24.858	-22.278	-28.616	-28.754	-38.916	-14.623	-16.135	-10.537	-22.331	6.145	8.110	5.669	-7.126	8.221	13.618	6.862	10.756	9.338
9.443	9.627	9.371	9.822	8.544	9.444	9.279	9.488	9.227	-25.337	-20.882	-28.232	-29.062	-31.196	-14.570	-13.804	-14.294	-31.564	7.937	6.647	9.814	-2.264	15.158	9.493	6.166	7.651	-6.389
9.152	9.700	9.718	9.400	8.648	9.453	9.392	9.593	9.649	-30.801	-21.115	-23.041	-28.948	-28.700	-9.921	-14.446	-14.774	-29.069	3.013	4.276	6.798	0.729	6.511	12.664	3.400	11.746	2.797
9.517	10.107	9.378	9.405	9.100	9.584	9.589	9.691	9.890	-26.841	-20.890	-26.795	-24.316	-28.860	-15.681	-15.156	-14.228	-27.487	6.404	6.956	13.065	-2.716	11.622	6.360	9.288	5.177	4.604
9.345	9.694	9.243	9.426	8.863	9.373	9.757	9.448	9.412	-27.289	-19.055	-27.677	-30.429	-29.206	-19.847	-15.852	-10.605	-27.210	9.617	11.024	10.797	-9.462	7.470	12.762	4.313	12.345	6.678
8.699	9.639	9.439	9.549	8.712	9.342	9.523	9.653	8.788	-27.338	-19.299	-26.948	-31.220	-37.368	-16.126	-9.125	-12.929	-32.656	4.154	13.050	11.048	-9.509	6.859	3.502	12.275	5.316	3.276
8.766	9.957	9.109	9.566	8.562	9.521	9.405	9.332	9.142	-28.787	-21.304	-31.962	-28.566	-33.921	-10.273	-9.620	-16.102	-30.731	4.691	7.864	8.102	-2.715	14.429	5.044	9.245	7.003	18.729
9.395	9.659	9.205	9.052	8.728	9.215	9.673	9.654	9.164	-29.942	-20.625	-28.368	-37.171	-32.236	-10.130	-13.114	-16.192	-27.825	4.540	6.850	8.119	-0.886	7.268	5.845	7.425	7.345	-0.777
9.199	9.771	9.606	9.534	8.893	9.113	9.483	9.355	9.064	-31.150	-24.086	-24.930	-30.472	-31.755	-14.791	-16.352	-15.321	-33.667	9.913	0.875	4.973	0.062	7.662	3.698	0.477	13.746	5.875
9.414	9.656	8.898	9.456	8.973	9.521	9.803	9.848	8.810	-23.787	-18.411	-29.991	-27.272	-27.910	-13.209	-14.271	-11.219	-29.192	6.759	4.165	4.451	-1.356	8.164	7.543	6.763	7.603	1.749
9.283	10.004	9.642	9.492	8.510	9.782	10.020	9.420	9.405	-27.540	-19.370	-21.127	-25.539	-33.211	-13.096	-12.979	-12.143	-27.545	3.150	3.352	5.000	1.148	5.066	6.412	8.928	7.037	2.251
9.375	9.621	9.005	9.622	9.104	9.602	9.060	9.326	9.155	-26.069	-22.119	-34.065	-28.253	-30.045	-17.353	-13.950	-15.590	-33.673	4.937	9.386	12.215	-1.086	14.847	7.740	14.525	4.915	1.353
9.078	9.550	9.221	9.601	8.452	9.536	9.292	9.582	9.407	-23.271	-20.452	-23.091	-23.578	-37.895	-15.618	-11.705	-14.393	-27.586	0.864	15.490	6.212	-6.676	-0.197	9.206	5.091	6.412	2.765
9.006	9.889	9.033	9.758	9.415	9.298	9.383	9.889	8.831	-25.460	-22.994	-29.494	-29.845	-31.804	-11.538	-17.525	-13.815	-25.465	7.930	2.694	7.907	1.895	-7.795	9.904	10.065	4.598	-3.024
10.027	9.665	9.285	9.622	8.402	9.452	9.383	9.570	9.107	-16.183	-17.766	-27.794	-25.482	-30.157	-14.603	-23.317	-8.326	-30.659	9.879	9.390	6.044	-0.910	2.197	6.394	5.578	6.332	4.501
9.670	9.531	9.549	9.706	8.480	10.199	9.112	9.559	9.028	-17.796	-18.395	-25.696	-26.584	-35.907	-15.701	-15.702	-15.116	-26.242	7.050	2.833	1.481	1.749	11.036	8.039	9.933	7.475	4.189
9.646	9.818	9.320	9.472	8.521	9.528	9.752	9.459	9.530	-15.930	-17.962	-30.745	-25.853	-33.782	-18.216	-13.279	-16.042	-23.924	8.181	8.326	9.582	7.033	16.321	12.316	5.212	7.217	5.263
9.281	9.837	9.173	9.647	8.816	9.656	9.194	9.498	9.078	-14.439	-15.295	-29.827	-22.650	-27.162	-16.278	-16.027	-13.697	-28.153	-0.367	2.476	2.163	4.881	14.781	7.962	7.163	9.554	7.731
9.055	9.911	9.479	8.952	8.683	9.326	9.728	9.544	9.090	-21.847	-16.227	-26.186	-30.873	-34.254	-15.565	-14.035	-16.062	-28.109	4.385	7.288	10.856	7.500	4.137	3.482	6.407	10.502	1.753
9.680	9.834	9.159	8.994	7.884	9.568	9.486	9.592	9.473	-20.338	-18.358	-30.839	-34.757	-33.006	-15.287	-16.061	-13.391	-27.820	13.827	2.042	5.355	0.752	-1.684	4.236	5.734	1.671	3.785
9.628	9.856	9.579	8.870	8.413	9.426	9.494	9.666	9.541	-19.680	-16.622	-26.831	-31.607	-36.600	-20.807	-15.288	-12.722	-22.721	14.211	14.118	12.118	1.924	4.711	7.560	-1.261	0.062	1.487
9.914	9.869	9.094	9.241	8.314	9.647	9.827	9.485	9.482	-19.245	-19.378	-25.599	-34.666	-37.211	-18.995	-11.087	-14.470	-25.046	16.300	7.833	13.262	2.542	0.636	3.025	8.200	8.614	0.666
9.870	9.851	9.157	8.874	8.633	9.514	9.638	9.508	9.184	-22.994	-13.334	-28.822	-34.897	-31.747	-13.899	-16.426	-12.565	-22.771	12.280	15.809	9.616	-2.713	3.763	11.369	9.021	-2.174	0.024
9.741	9.822	9.362	9.153	8.426	10.030	9.858	9.186	9.415	-18.824	-18.844	-29.903	-34.600	-35.019	-17.282	-11.414	-13.307	-24.218	9.217	3.583	13.429	4.119	9.961	6.781	5.342	9.575	4.022
9.711	9.726	9.045	9.570	8.556	9.602	9.742	9.686	9.451	-19.896	-19.004	-30.195	-27.788	-33.575	-17.391	-12.589	-15.379	-23.232	7.227	9.261	5.152	1.697	7.977	7.863	4.278	5.600	1.733
9.538	9.742	9.093	9.246	8.770	9.713	9.320	9.770	9.839	-21.430	-18.671	-27.955	-33.167	-29.581	-12.887	-13.303	-13.975	-25.278	9.542	8.453	2.024	-8.335	7.954	2.943	6.210	7.770	3.336
9.774	9.908	8.846	9.041	8.518	9.566	9.604	9.579	9.237	-22.232	-18.703	-31.124	-31.233	-27.031	-16.546	-10.112	-9.350	-16.054	10.314	5.962	12.981	1.317	10.820	9.259	5.675	5.010	2.100
9.754	9.798	9.422	9.312	8.231	9.813	9.416	9.414	9.585	-21.420	-17.405	-23.822	-30.547	-34.936	-14.326	-14.109	-11.848	-20.230	0.459	9.240	8.906	4.786	8.460	3.374	9.754	10.565	2.144
9.910	9.450	9.603	9.516	8.754	9.679	9.331	9.502	9.324	-16.715	-13.830	-21.803	-34.301	-28.038	-11.441	-18.178	-15.083	-28.783	9.448	16.226	11.234	-4.698	11.133	6.017	0.311	7.310	7.506
9.924	9.862	9.203	9.749	8.820	9.467	9.692	9.590	9.170	-15.380	-19.985	-26.713	-29.791	-31.580	-21.345	-12.660	-11.819	-27.086	12.231	10.400	8.786	-3.421	1.603	4.627	5.397	13.458	3.629
9.897	9.626	9.092	9.329	8.618	9.443	9.822	9.625	9.273	-25.571	-18.235	-28.935	-33.539	-36.361	-20.041	-12.008	-13.297	-24.507	7.688	2.129	4.060	5.508	7.105	9.597	7.866	6.948	9.547
9.343	9.647	9.421	9.757	8.377	9.557	9.319	9.761	9.429	-21.170	-23.532	-26.454	-32.496	-38.798	-13.618	-16.080	-15.777	-28.292	4.933	1.992	15.231	-2.904	6.410	2.578	4.045	5.603	7.746
9.495	9.503	9.790	9.581	8.587	9.567	9.945	9.748	9.132	-18.632	-26.747	-23.724	-30.497	-36.594	-11.582	-14.058	-10.514	-31.925	10.494	10.234	5.318	-3.676	19.477	4.249	8.785	2.902	5.008
9.736	9.377	9.494	9.311	8.651	9.512	9.693	9.512	9.151	-20.467	-26.338	-28.257	-33.212	-32.786	-17.795	-14.269	-14.235	-30.743	8.239	15.153	12.765	-5.606	1.670	10.198	3.855	4.445	4.509
9.946	9.335	9.417	8.818	8.644	9.695	9.280	10.092	9.076	-16.243	-23.926	-24.077	-36.323	-29.184	-21.990	-13.461	-6.266	-31.188	7.984	9.688	11.484	5.870	9.641	5.077	7.799	7.129	4.569
9.466	9.428	9.241	9.058	8.498	9.552	9.431	9.727	9.161	-19.767	-28.905	-29.335	-31.902	-27.304	-14.883	-11.135	-11.426	-33.398	1.698	1.943	1.993	1.777	3.564	3.294	9.830	8.380	5.080
9.694	9.810	9.340	8.848	8.603	9.620	9.242	9.938	9.215	-20.572	-23.799	-26.198	-30.128	-36.078	-13.254	-17.185	-9.554	-29.064	7.270	7.019	5.387	1.586	11.793	12.571	4.346	6.282	6.548
9.840	9.635	9.477	9.554	8.830	9.401	9.221	9.312	8.929	-22.294	-25.023	-31.542	-30.227	-39.388	-16.893	-13.671	-9.220	-29.738	6.628	14.141	3.480	-6.625	8.895	7.081	10.610	10.389	10.209
9.707	9.444	9.580	9.439	8.985	9.697	9.335	9.467	9.286	-20.658	-22.951	-26.132	-28.485	-23.283	-9.920	-18.025	-12.867	-30.314	7.555	10.618	14.983	-1.489	4.513	5.565	12.462	7.274	-1.296
9.273	9.628	9.559	9.500	9.470	9.541	9.199	9.631	8.678	-20.624	-24.299	-20.559	-25.981	-24.234	-14.592	-18.409	-7.692	-33.962	5.952	8.676	1.718	-1.054	8.417	7.155	8.768	9.437	3.693
10.134	9.736	9.395	9.536	8.718	9.719	9.280	9.499	8.565	-17.975	-16.810	-30.554	-30.323	-31.097	-14.656	-15.512	-7.406	-34.095	6.451	10.572	17.312	-0.453	10.744	7.859	6.241	7.242	1.040
9.826	9.608	9.437	8.905	9.422	9.543	9.476	9.662	9.034	-17.585	-26.908	-30.197	-31.706	-21.734	-7.490	-12.822	-11.550	-28.821	6.902	10.852	3.554	0.422	13.842	2.910	10.606	6.824	5.150
9.738	9.609	9.531	9.235	8.728	9.373	9.638	9.360	9.193	-17.290	-18.524	-26.723	-35.183	-27.417	-12.707	-12.744	-11.566	-24.678	9.831	5.722	6.557	-4.212	12.903	8.868	10.139	8.481	4.878
9.590	9.381	10.097	9.281	8.402	9.593	9.560	9.479	9.149	-18.559	-25.662	-23.113	-30.778	-35.848	-10.588	-18.411	-8.184	-31.179	8.099	8.113	8.824	1.236	1.028	8.983	3.624	6.837	1.969
9.360	9.698	8.908	9.352	8.208	10.073	9.800	9.696	9.203	-18.753	-20.759	-31.522	-30.553	-41.469	-15.535	-13.635	-13.110	-32.020	10.286	5.190	9.490	4.577	7.241	4.060	1.374	13.623	7.904
9.603	9.417	9.224	9.660	8.739	9.379	9.580	9.348	9.415	-17.656	-27.348	-23.830	-27.456	-35.659	-16.244	-15.594	-14.745	-30.560	12.801	6.567	8.624	-3.173	5.332	8.332	-1.254	7.081	0.593
9.608	9.274	9.254	9.444	9.067	9.387	9.570	9.536	8.970	-19.329	-13.722	-29.147	-29.133	-28.012	-16.926	-12.054	-10.523	-34.411	13.971	5.971	13.963	-6.209	12.575	9.838	4.343	11.948	6.684
9.979	9.822	9.208	8.959	9.337	9.534	9.728	9.536	9.085	-17.753	-20.449	-27.983	-28.787	-30.224	-15.834	-13.240	-13.226	-29.693	15.116	16.007	6.253	-8.447	6.680	1.633	2.477	14.798	8.616
9.863	9.971	9.104	9.049	8.939	9.355	9.510	9.535	8.956	-19.195	-15.981	-32.517	-35.588	-31.650	-11.487	-12.557	-14.664	-30.298	13.226	10.124	9.793	1.676	8.502	8.606	4.116	11.917	1.180
9.746	10.022	9.052	9.454	8.656	9.562	9.476	9.605	9.327	-19.880	-24.058	-33.569	-30.994	-31.591	-17.888	-16.077	-14.883	-34.558	6.438	10.899	14.453	-1.267	10.092	6.533	9.689	7.334	10.364
9.755	9.395	9.363	8.992	8.721	9.302	9.486	9.709	9.202	-18.000	-17.392	-30.116	-32.709	-33.573	-17.702	-14.154	-16.845	-30.501	1.808	4.332	10.929	3.446	15.951	5.186	7.835	13.369	5.702
9.407	9.523	9.236	9.277	8.929	9.852	9.602	9.519	9.367	-19.685	-14.875	-26.942	-33.404	-36.371	-15.574	-17.426	-14.955	-26.838	6.299	13.940	16.325	-0.258	3.519	9.343	5.057	5.326	5.749
9.278	9.669	9.419	9.645	8.643	9.744	9.444	9.425	9.317	-27.215	-9.459	-29.720	-31.279	-32.754	-14.022	-17.478	-13.502	-29.799	4.992	15.801	13.445	-4.447	8.500	11.475	9.087	12.306	13.752
9.200	8.987	9.907	9.299	9.632	9.483	9.541	9.517	9.950	-22.948	-33.776	-22.291	-28.034	-28.337	-15.592	-16.247	-13.276	-29.432	8.665	16.961	9.397	0.209	2.105	6.377	5.835	3.785	10.858
9.361	9.385	9.340	9.540	8.876	9.554	9.301	9.636	9.479	-26.304	-27.555	-28.369	-26.319	-37.642	-17.227	-9.306	-7.607	-27.689	-3.005	17.556	9.054	-2.655	5.869	13.029	5.840	10.674	8.540
9.231	9.982	9.422	9.092	9.544	9.635	9.694	9.669	9.674	-25.903	-25.526	-25.362	-34.267	-34.063	-12.372	-17.067	-7.656	-28.367	4.528	11.910	12.162	1.617	2.789	6.742	5.224	6.431	8.634
9.364	9.211	9.628	9.489	8.608	9.259	9.313	9.640	9.523	-23.870	-20.064	-24.615	-26.867	-36.174	-15.642	-13.758	-8.495	-26.290	2.279	10.773	13.670	5.490	2.365	20.619	4.312	6.125	-0.217
9.404	9.749	9.516	9.345	8.923	10.076	9.133	9.597	9.257	-28.705	-22.450	-29.274	-28.248	-33.431	-12.841	-12.062	-12.234	-31.736	1.926	18.477	10.606	0.616	8.702	11.783	6.343	9.592	6.068
9.732	9.147	9.188	9.882	9.222	9.898	9.468	9.278	9.393	-20.622	-27.790	-24.388	-25.732	-30.259	-14.463	-13.800	-9.961	-29.021	0.822	14.860	11.407	-6.177	9.503	8.306	9.741	11.480	7.600
9.572	9.519	9.243	9.741	9.063	9.580	9.406	9.792	8.982	-21.368	-24.867	-38.591	-27.310	-31.804	-16.512	-14.325	-10.967	-33.080	1.561	4.718	8.700	-3.269	4.939	8.292	6.573	4.493	6.541
9.807	9.192	9.471	9.054	9.391	9.663	9.942	9.456	9.441	-18.571	-25.760	-30.308	-34.207	-28.734	-14.439	-8.304	-9.265	-28.678	-1.083	12.735	4.742	-4.030	4.849	11.373	4.815	8.322	10.087
9.944	9.421	9.671	9.299	9.684	9.591	9.584	9.280	9.572	-15.337	-29.885	-28.348	-32.677	-24.026	-17.566	-12.810	-10.415	-33.401	11.644	15.969	6.432	-2.157	7.151	12.056	9.941	5.574	5.796
9.539	9.521	9.193	9.100	9.159	9.396	9.434	9.532	9.915	-21.751	-28.444	-25.701	-37.781	-28.211	-14.397	-16.081	-10.957	-25.008	2.190	11.918	4.699	-1.646	8.000	2.464	9.136	9.961	2.435
9.244	9.565	9.339	9.461	8.598	9.973	9.431	9.252	9.847	-27.173	-25.383	-28.261	-29.413	-36.479	-13.251	-15.028	-12.563	-22.512	7.626	10.891	2.655	-2.541	10.067	8.819	10.477	7.101	7.464
8.892	9.275	9.535	9.264	8.691	9.799	9.611	9.740	9.421	-24.016	-22.331	-25.194	-33.078	-30.507	-18.481	-14.692	-7.035	-24.769	4.678	10.966	9.229	4.919	11.551	11.227	3.683	4.905	3.776
9.361	9.264	9.368	9.484	8.691	9.550	9.399	9.797	9.430	-20.647	-21.794	-27.592	-31.311	-34.834	-15.406	-18.942	-9.291	-29.665	13.185	10.454	7.274	-4.401	4.729	9.155	2.249	9.759	-2.435
8.845	9.392	9.369	8.984	8.992	9.836	9.604	9.542	9.481	-28.366	-20.259	-26.567	-26.742	-29.796	-13.399	-10.582	-12.172	-24.089	8.677	10.933	15.912	3.196	10.274	8.618	12.711	0.661	9.302
8.933	9.035	9.280	9.552	8.607	9.552	9.225	9.395	9.022	-18.526	-26.139	-26.453	-24.518	-29.876	-14.188	-13.885	-11.669	-31.526	13.589	11.369	10.848	-6.099	13.328	4.009	9.214	10.254	-1.291
9.606	9.540	9.622	9.277	9.093	9.815	9.642	9.352	9.241	-16.022	-25.680	-28.502	-31.494	-30.244	-9.904	-9.939	-14.808	-38.266	12.534	6.390	4.269	1.266	8.050	12.395	11.652	13.105	6.805
9.291	9.385	9.233	9.466	8.825	9.946	9.669	9.475	9.739	-23.391	-23.463	-31.378	-32.293	-29.732	-8.340	-12.228	-12.399	-30.067	9.088	18.153	2.399	-5.260	13.271	4.915	4.059	7.967	-0.262
9.080	9.507	9.176	9.534	8.720	10.204	9.854	9.826	9.015	-26.882	-21.103	-28.239	-34.600	-32.565	-10.370	-12.840	-14.876	-32.135	6.278	15.083	-1.928	-12.225	8.764	5.427	8.420	9.105	3.736
8.635	8.959	9.060	9.850	9.203	10.073	9.518	9.439	9.193	-26.182	-30.832	-34.495	-31.471	-29.196	-5.998	-13.037	-7.537	-28.635	14.009	12.205	5.608	-3.242	5.848	7.989	4.710	8.027	8.303
9.246	8.891	9.269	9.759	8.768	9.880	9.535	9.672	9.058	-24.465	-27.467	-25.462	-24.980	-32.414	-15.032	-14.026	-11.184	-30.557	12.935	17.586	15.132	1.527	11.806	7.175	8.313	10.003	12.320
9.254	9.036	9.617	9.301	9.473	9.520	9.874	9.502	9.165	-22.587	-28.882	-25.132	-34.079	-24.703	-13.684	-13.516	-11.035	-25.475	16.649	9.616	9.438	-2.521	7.855	4.202	12.808	9.085	6.036
9.166	8.962	9.529	9.337	9.456	9.142	9.499	9.592	9.334	-17.635	-31.263	-27.312	-39.400	-26.046	-16.919	-13.483	-13.064	-32.284	6.646	10.854	7.020	2.374	2.344	7.915	4.396	8.431	6.342
9.095	8.908	9.498	9.500	8.951	9.680	9.402	9.640	9.246	-20.043	-37.027	-28.981	-32.663	-35.766	-10.137	-15.691	-12.397	-29.843	8.475	7.809	7.880	-9.919	7.755	7.584	13.212	4.124	-3.165
9.322	9.721	9.401	9.144	8.727	9.677	9.706	9.775	9.362	-27.440	-26.701	-23.858	-34.470	-34.832	-13.332	-8.736	-11.606	-28.967	11.215	17.174	15.393	-2.594	0.943	8.421	10.319	10.894	9.741
9.032	9.515	9.698	9.600	8.920	9.598	9.472	9.656	9.750	-28.803	-22.897	-30.117	-30.822	-28.951	-19.252	-10.837	-16.310	-24.773	15.628	11.870	14.997	-2.450	14.570	4.924	4.120	6.689	10.339
9.413	9.280	9.285	9.252	8.592	9.754	9.686	9.708	9.335	-23.481	-25.965	-31.487	-33.193	-27.157	-16.205	-13.997	-11.367	-27.128	16.040	13.474	8.963	3.621	11.546	1.304	8.562	7.091	3.077
9.103	9.496	9.534	9.138	9.390	9.598	9.734	9.552	9.323	-23.887	-24.475	-30.659	-30.047	-25.877	-14.710	-15.758	-13.683	-31.370	9.641	9.581	9.025	-3.744	12.427	9.536	6.308	16.719	12.036
8.987	9.046	9.537	9.115	8.495	9.411	9.536	9.773	9.382	-28.493	-28.433	-21.790	-35.236	-33.321	-17.278	-18.154	-13.795	-24.319	3.794	12.110	10.397	-8.449	-1.769	11.511	9.898	10.768	3.672
9.755	9.589	9.560	9.197	9.314	9.753	9.912	9.364	9.034	-18.974	-30.352	-24.006	-32.182	-26.246	-16.592	-12.794	-7.568	-31.903	7.648	12.356	12.581	8.209	20.427	4.314	7.802	9.638	4.734
9.339	8.931	9.396	9.419	9.010	9.637	9.681	9.644	8.925	-20.185	-33.759	-25.744	-30.210	-25.400	-11.689	-17.209	-12.570	-27.691	11.547	14.358	7.148	-4.389	14.252	12.247	5.616	7.649	7.799
9.418	9.112	9.491	9.393	8.740	9.731	9.545	9.890	9.030	-27.319	-32.612	-30.299	-29.210	-32.593	-9.868	-11.882	-14.373	-26.879	11.602	4.443	8.061	4.232	13.805	12.202	9.909	8.857	12.076
8.976	9.458	9.544	9.613	8.863	9.512	9.186	9.635	9.620	-30.705	-26.204	-23.934	-33.046	-25.009	-8.369	-16.128	-9.060	-28.336	7.895	3.959	8.087	-2.997	10.736	10.816	7.446	12.956	7.946
9.218	8.974	9.663	9.335	9.234	10.208	9.841	9.536	9.863	-27.071	-32.409	-24.060	-32.912	-26.237	-11.584	-11.253	-9.847	-23.852	13.350	5.257	4.881	-2.105	-1.920	1.900	13.212	11.882	5.439
8.946	9.142	9.350	9.441	9.537	9.417	9.470	9.822	9.205	-28.436	-29.494	-27.020	-29.668	-20.592	-16.591	-11.442	-16.824	-30.747	10.240	8.666	11.640	-0.018	10.154	8.321	13.242	4.641	12.650
9.015	9.506	9.500	9.651	9.248	9.844	9.339	9.763	8.911	-30.467	-23.718	-22.669	-28.540	-28.981	-15.997	-8.050	-11.884	-33.438	5.647	6.200	2.281	-2.776	11.769	8.095	5.284	14.443	2.330
8.956	9.399	9.245	9.384	8.640	9.579	9.855	9.337	9.397	-30.556	-25.010	-25.762	-27.407	-29.497	-15.748	-11.270	-10.843	-22.733	-2.065	13.683	17.028	-3.935	11.155	2.058	10.588	6.229	9.987
9.460	9.582	9.765	9.752	9.057	9.571	9.621	9.662	9.109	-26.759	-22.053	-26.549	-26.781	-25.858	-18.268	-15.210	-10.276	-30.371	17.884	11.423	10.116	0.701	9.181	3.214	11.382	11.878	8.290
8.799	9.166	9.246	9.655	9.310	9.360	9.668	9.350	9.211	-29.949	-23.736	-20.876	-30.694	-25.814	-13.285	-12.015	-9.549	-30.811	7.815	9.689	7.991	-2.526	9.801	10.697	15.147	11.409	11.640
8.823	9.435	9.550	9.950	9.251	9.237	9.616	9.826	9.224	-29.810	-29.192	-22.491	-22.757	-23.092	-15.810	-14.799	-9.999	-23.194	8.909	11.657	14.819	-3.867	7.069	8.294	10.972	9.066	6.089
9.153	9.885	9.341	9.920	9.343	9.356	9.776	9.476	9.131	-27.471	-20.376	-23.534	-25.857	-24.823	-13.085	-13.199	-11.446	-36.567	6.265	10.937	13.346	-3.705	8.407	9.851	4.785	4.933	10.878
9.374	9.582	9.724	9.803	9.099	9.793	9.395	9.452	8.954	-30.726	-29.699	-21.998	-24.075	-24.065	-11.391	-13.819	-15.295	-31.936	7.033	15.818	5.781	0.111	9.751	6.611	12.184	9.942	17.042
8.819	9.565	9.560	9.304	9.144	9.956	9.443	9.331	9.475	-32.301	-24.508	-21.977	-29.829	-29.124	-7.572	-17.068	-16.332	-21.464	12.225	6.596	12.193	3.795	16.076	7.299	8.595	6.974	3.419
9.396	9.584	9.019	9.303	9.129	9.736	9.352	9.597	9.061	-22.892	-20.555	-25.100	-25.276	-27.816	-7.440	-12.901	-10.658	-29.401	14.288	12.156	5.830	-4.765	10.302	8.832	6.914	10.167	7.317
8.891	9.344	9.279	9.250	9.557	9.753	9.450	9.697	9.408	-34.744	-31.891	-27.428	-28.834	-22.552	-14.766	-14.206	-15.860	-24.578	13.903	13.701	2.197	-2.631	6.189	9.243	14.125	9.634	10.285
8.773	9.813	9.343	9.579	8.782	9.695	9.778	9.303	9.341	-27.371	-28.035	-25.683	-26.130	-32.284	-12.570	-13.854	-15.355	-29.286	11.145	9.968	8.451	8.878	4.461	13.402	16.551	9.429	0.330
9.186	9.428	9.463	9.189	8.893	9.296	9.765	9.201	8.873	-31.877	-27.462	-29.408	-28.936	-29.881	-10.028	-13.743	-14.944	-23.772	10.515	5.079	9.779	4.319	10.057	13.240	11.340	12.832	-1.996
9.199	9.565	9.354	9.592	8.657	9.466	9.351	9.651	9.744	-33.444	-26.594	-21.995	-25.559	-29.500	-18.775	-17.608	-7.667	-24.682	6.645	3.813	6.990	-2.699	9.890	8.042	4.006	2.385	-1.693
9.335	9.181	9.235	9.671	9.294	9.503	9.950	9.692	9.016	-28.203	-28.223	-22.897	-24.795	-32.151	-15.185	-11.825	-13.728	-29.815	8.249	10.709	12.258	-4.199	3.540	8.092	9.092	6.435	4.194
8.813	9.259	9.334	9.576	8.881	9.559	9.339	9.513	9.779	-35.758	-30.657	-22.152	-21.202	-32.793	-19.485	-12.611	-13.067	-23.249	5.187	13.936	8.582	2.689	12.631	3.761	8.239	7.908	9.745
9.090	9.477	9.945	9.438	8.960	9.584	9.376	9.828	8.817	-35.198	-28.292	-24.538	-29.197	-28.804	-19.089	-15.764	-13.594	-34.120	10.414	18.332	6.472	-8.895	10.261	2.256	2.161	5.392	9.481
9.290	9.535	10.176	9.644	8.858	9.767	9.645	9.342	9.040	-23.542	-25.781	-16.639	-24.741	-35.007	-15.859	-14.898	-18.223	-28.205	-2.669	18.514	3.934	-9.510	1.339	15.979	10.903	13.176	4.329
9.104	9.688	9.919	9.393	9.152	9.686	9.903	9.374	9.054	-33.366	-18.437	-16.937	-27.672	-28.364	-8.753	-17.946	-15.119	-19.118	1.511	13.073	10.593	-5.384	3.166	8.093	12.292	6.094	7.294
9.260	9.527	9.359	9.636	9.112	9.445	9.552	9.617	9.290	-23.896	-24.198	-17.796	-30.700	-31.402	-13.188	-15.516	-13.892	-22.565	5.203	3.129	2.308	4.415	10.738	6.142	5.851	3.608	13.737
9.549	9.532	9.509	9.411	9.021	9.311	9.957	9.597	9.102	-29.583	-28.490	-20.720	-31.996	-24.622	-10.875	-11.514	-10.700	-29.503	-5.625	14.422	8.991	-3.063	1.944	17.797	6.518	7.509	6.100
8.997	9.093	9.733	9.638	8.930	9.559	9.552	9.747	9.128	-34.817	-30.279	-18.372	-30.897	-30.502	-8.836	-12.781	-10.679	-27.015	-0.688	9.340	0.651	-0.801	5.409	11.813	6.892	10.830	2.093
9.264	9.402	10.011	9.594	8.907	9.327	9.842	9.765	9.335	-36.737	-28.252	-23.082	-25.490	-27.102	-19.411	-14.280	-8.901	-25.845	10.045	3.303	3.641	5.825	9.272	6.312	8.604	9.012	2.444
9.821	9.516	9.469	9.908	8.911	9.739	9.715	9.555	9.600	-20.872	-29.219	-21.107	-23.963	-28.392	-18.013	-12.122	-14.715	-23.988	3.270	11.891	-3.071	-6.485	2.025	16.440	5.623	0.544	10.808
9.750	9.459	9.913	9.374	8.570	9.503	9.693	9.972	9.447	-21.180	-27.354	-24.046	-27.847	-31.129	-15.829	-12.763	-11.187	-25.851	7.518	11.657	6.798	-6.032	3.038	4.539	11.035	8.229	7.425
9.927	9.183	9.920	9.532	9.035	9.417	9.665	9.829	9.604	-25.204	-30.037	-19.180	-29.385	-28.735	-14.159	-13.892	-10.535	-26.463	4.635	11.574	8.061	-2.204	5.991	14.664	7.088	5.137	7.891
9.438	9.194	9.669	9.352	9.243	9.328	9.503	9.873	9.444	-22.160	-27.703	-19.671	-33.293	-20.706	-15.079	-17.458	-8.884	-25.467	9.393	6.663	7.077	-1.361	4.384	10.625	11.667	7.917	4.134
9.399	9.072	9.894	9.848	8.969	9.463	9.544	9.648	9.398	-24.164	-27.994	-17.435	-29.813	-24.265	-12.215	-14.663	-14.250	-20.659	3.015	2.042	4.335	-0.359	0.378	7.429	5.317	5.192	5.538
9.481	8.990	9.700	9.298	8.890	9.078	9.715	9.626	9.186	-23.408	-28.529	-18.076	-30.371	-29.710	-16.319	-17.585	-8.662	-22.907	13.528	6.123	16.245	-4.953	9.746	10.282	9.860	7.587	6.805
9.296	8.723	10.486	9.519	9.347	9.501	9.527	9.306	9.017	-22.096	-33.148	-18.999	-32.152	-25.116	-15.544	-14.687	-11.599	-25.760	6.353	8.501	11.182	1.705	8.989	10.593	0.876	9.237	7.405
9.713	9.102	10.170	9.290	9.498	9.565	9.702	9.302	9.148	-25.830	-27.819	-19.024	-29.589	-27.787	-16.740	-13.163	-10.720	-23.805	14.408	14.058	9.016	-0.409	4.526	10.085	8.767	4.200	9.043
9.600	9.364	9.962	9.392	9.003	9.303	9.465	9.618	9.326	-26.288	-22.654	-19.141	-28.969	-29.978	-14.162	-14.361	-12.850	-22.939	10.623	12.381	12.989	2.855	6.346	14.033	11.719	8.543	13.892
9.788	9.530	9.989	9.607	9.318	9.516	9.371	9.656	9.281	-22.999	-27.027	-17.357	-28.659	-31.736	-11.544	-13.450	-10.513	-24.220	11.623	9.125	15.566	-5.250	10.480	11.959	10.248	2.181	0.441
9.230	9.238	10.078	9.084	8.850	9.480	9.524	9.519	9.005	-27.555	-26.371	-19.912	-34.982	-31.933	-16.511	-12.353	-12.744	-30.056	9.226	5.182	12.326	5.879	6.755	16.226	4.262	3.503	15.246
9.916	9.348	9.608	8.923	8.751	9.908	9.590	9.592	8.446	-18.549	-20.653	-13.771	-35.674	-30.137	-16.264	-19.509	-10.850	-38.741	12.902	9.719	7.854	-7.755	8.468	10.729	12.203	5.256	9.906
9.806	9.406	9.951	8.955	8.645	9.614	9.548	9.646	9.124	-30.263	-25.914	-21.584	-32.814	-30.462	-12.825	-12.490	-11.267	-31.286	11.120	5.941	3.792	2.801	13.746	12.618	11.888	7.179	2.363
9.568	9.355	10.119	8.919	8.909	9.590	9.658	9.326	9.359	-19.156	-28.072	-15.199	-37.880	-29.587	-12.453	-14.413	-14.408	-27.095	6.591	13.968	15.218	5.109	11.635	12.405	13.663	9.437	6.412
9.891	9.557	10.008	9.237	9.178	9.588	9.820	9.719	8.747	-21.419	-28.443	-14.709	-33.454	-27.525	-13.317	-12.500	-13.825	-36.378	13.022	8.201	5.132	10.569	13.108	9.074	12.446	0.548	13.087
10.113	9.277	10.049	9.088	9.314	9.559	9.767	9.119	9.091	-26.619	-23.409	-18.608	-34.537	-27.382	-15.741	-15.813	-16.012	-30.835	5.122	10.118	3.601	0.165	11.372	5.513	9.535	1.817	13.620
9.764	9.482	9.738	9.005	9.380	9.739	9.702	9.410	8.897	-28.819	-26.438	-18.538	-41.769	-28.469	-10.557	-14.798	-10.750	-37.210	11.341	2.092	8.134	10.016	9.756	12.094	11.468	5.082	8.355
9.814	9.893	9.860	9.088	9.241	9.364	9.650	9.383	9.411	-24.152	-18.474	-22.100	-34.827	-29.415	-16.960	-15.917	-16.578	-33.937	1.309	7.021	5.043	14.258	11.259	6.271	12.689	7.683	11.823
9.067	9.656	9.739	9.328	9.158	9.594	9.585	9.727	9.146	-27.727	-19.150	-20.569	-32.805	-27.103	-9.988	-14.157	-12.442	-31.948	10.159	4.094	13.521	9.296	10.724	7.572	16.086	10.275	10.773
9.226	9.838	9.902	9.406	8.957	9.785	9.574	9.523	9.197	-32.020	-20.552	-20.436	-30.102	-23.979	-10.671	-13.564	-11.315	-36.289	4.628	11.258	8.559	4.016	4.033	13.920	8.096	6.847	10.304
9.407	9.933	9.169	8.951	9.562	9.478	9.362	9.565	9.414	-24.125	-18.969	-15.097	-41.349	-25.390	-12.877	-14.274	-12.384	-28.079	4.875	3.401	1.571	3.278	2.532	11.068	8.612	12.468	13.017
9.847	9.705	9.351	9.177	9.581	9.612	9.634	9.471	9.158	-19.137	-17.833	-19.392	-37.827	-21.669	-12.903	-12.659	-12.143	-29.222	6.723	11.195	5.687	9.657	4.315	12.487	10.034	3.858	3.271
9.618	9.602	9.558	8.967	10.177	9.994	9.177	9.601	8.676	-17.937	-17.822	-16.989	-36.611	-16.193	-13.986	-17.169	-9.116	-36.101	5.267	-1.364	7.298	7.692	4.922	5.473	10.338	8.296	6.824
9.540	9.585	9.624	8.741	9.123	9.508	9.570	9.375	9.131	-24.993	-14.515	-10.606	-31.244	-24.312	-17.930	-6.700	-12.572	-27.361	-1.473	2.661	6.805	6.642	4.970	3.698	9.913	5.797	4.529
10.054	9.649	9.449	9.031	8.761	9.534	9.401	9.513	9.494	-22.478	-15.615	-19.921	-34.450	-28.994	-12.948	-16.115	-12.663	-27.724	-5.408	7.482	1.613	2.230	14.534	6.681	7.332	7.922	7.443
9.341	10.352	9.567	9.207	9.572	9.511	9.634	9.552	9.686	-17.374	-20.858	-15.555	-36.495	-23.168	-13.723	-14.737	-11.780	-21.961	11.112	9.354	9.300	0.098	10.378	8.035	9.230	4.659	4.257
9.799	9.934	9.733	8.763	9.057	9.660	9.645	9.958	9.327	-23.776	-16.581	-16.707	-39.981	-19.662	-17.404	-17.471	-4.028	-21.587	7.905	9.530	8.126	-4.681	5.817	7.490	0.107	8.728	7.092
9.790	9.730	9.613	9.074	9.054	9.769	9.790	9.635	8.947	-21.774	-11.950	-22.964	-39.695	-25.306	-10.229	-15.892	-10.016	-34.643	6.705	8.775	7.032	-2.693	11.607	14.030	9.552	18.093	2.975
9.880	9.723	9.771	8.994	9.191	9.783	9.610	9.402	9.628	-22.466	-14.388	-16.663	-35.163	-29.447	-16.619	-10.815	-13.624	-24.757	-3.429	17.479	9.775	-3.658	11.768	6.940	4.003	4.497	12.486
9.440	9.756	9.963	9.004	9.416	9.419	9.495	9.635	9.140	-28.449	-20.718	-14.589	-33.896	-26.293	-17.805	-15.923	-9.693	-34.316	-1.283	14.128	7.814	-2.747	13.011	6.114	6.232	7.151	5.199
9.101	10.120	9.658	9.129	9.197	9.682	9.756	9.743	8.972	-28.231	-9.413	-14.492	-34.951	-23.514	-6.614	-12.666	-9.883	-33.472	9.532	6.885	9.949	-1.527	16.465	0.873	13.071	8.487	0.783
9.483	9.747	9.567	9.572	9.150	10.015	9.302	9.445	9.055	-22.177	-10.397	-20.609	-35.143	-26.673	-9.595	-17.121	-11.788	-25.162	-2.152	4.265	4.731	-0.121	10.603	3.178	7.588	6.801	12.888
9.327	9.670	9.466	9.127	8.930	10.072	9.511	9.357	8.696	-22.205	-18.411	-15.781	-34.724	-29.277	-8.483	-13.526	-11.043	-27.577	-3.208	8.919	10.990	1.490	8.518	2.521	7.636	5.380	8.868
9.418	9.953	9.563	9.009	9.076	10.071	9.637	9.591	9.266	-27.060	-18.530	-19.064	-35.520	-27.888	-11.105	-11.442	-12.787	-28.973	3.906	11.313	11.632	-4.450	8.542	1.535	7.849	5.410	8.690
9.504	9.700	9.424	8.970	9.233	9.457	10.109	9.499	8.699	-24.318	-16.664	-15.044	-32.509	-25.713	-14.942	-13.213	-11.127	-33.732	9.856	17.253	15.135	0.778	5.457	13.054	10.917	8.243	6.802
9.394	10.061	9.826	8.748	8.941	10.033	9.606	9.552	9.358	-23.457	-14.124	-10.509	-32.926	-28.834	-11.066	-15.526	-15.432	-27.041	9.334	16.016	8.427	1.286	2.713	9.628	0.322	5.716	7.597
9.551	9.970	9.648	9.007	8.794	9.823	9.163	9.471	9.363	-25.457	-16.355	-17.125	-37.403	-28.630	-8.745	-17.684	-11.750	-20.685	5.792	10.605	10.835	7.432	7.233	7.900	13.487	12.976	1.178
9.096	9.849	9.489	9.345	9.044	9.868	9.912	9.029	9.574	-35.777	-14.947	-17.971	-38.760	-33.844	-9.775	-16.201	-14.585	-23.698	3.002	18.356	7.538	6.883	13.463	3.234	4.017	12.306	12.230
9.410	9.785	9.454	9.110	9.242	9.287	9.601	9.436	9.217	-29.736	-13.330	-17.659	-33.094	-30.369	-15.819	-12.806	-15.757	-30.098	10.896	14.555	6.961	0.390	7.726	10.632	6.721	11.449	7.404
9.312	9.836	9.521	9.048	9.244	9.643	9.285	9.284	8.959	-28.077	-16.148	-19.660	-33.796	-24.087	-13.049	-20.124	-14.648	-29.563	11.636	12.658	14.127	4.187	10.968	11.234	10.692	3.807	6.809
9.157	9.935	9.555	9.384	9.452	9.054	9.611	9.482	9.166	-27.656	-8.600	-17.221	-30.562	-24.486	-17.809	-13.529	-10.845	-34.001	-3.496	8.702	9.947	8.662	14.005	12.533	3.728	9.898	5.535
9.395	9.531	9.741	9.136	9.525	9.511	9.413	9.548	9.361	-27.084	-14.692	-19.027	-26.288	-25.891	-11.521	-16.997	-11.943	-23.927	3.213	20.260	11.839	7.359	6.616	12.290	11.903	10.075	10.384
9.685	9.907	9.200	9.208	9.192	9.733	9.805	9.707	9.442	-26.308	-14.742	-15.378	-33.772	-22.370	-14.832	-17.538	-15.072	-27.228	8.426	18.881	4.095	2.813	8.493	9.739	4.063	5.575	3.656
9.381	9.883	9.611	9.477	9.548	9.701	9.400	10.090	9.187	-26.116	-16.610	-12.986	-28.210	-26.073	-12.046	-13.024	-10.730	-31.540	0.333	2.437	0.060	7.962	10.110	14.312	9.671	10.929	10.104
9.504	9.998	9.680	9.440	8.970	9.377	9.442	9.832	9.560	-30.458	-12.340	-23.408	-29.869	-28.520	-15.426	-9.810	-12.404	-24.208	1.918	19.362	12.919	10.062	6.945	5.736	9.386	9.115	4.502
9.469	9.722	9.752	9.661	9.111	9.550	9.592	9.565	9.273	-27.344	-17.759	-13.012	-26.841	-31.212	-10.575	-15.186	-13.462	-28.376	2.344	9.135	11.344	5.274	7.524	7.924	8.080	5.907	4.286
9.504	9.965	9.267	9.129	9.381	9.459	9.488	9.574	9.151	-29.304	-14.796	-28.676	-32.192	-22.662	-13.229	-13.856	-17.077	-35.591	-3.953	14.639	7.900	-6.952	16.329	14.812	13.549	9.075	7.067
9.594	9.631	9.173	9.396	9.212	9.562	9.503	9.584	9.034	-28.306	-15.315	-20.684	-28.699	-30.074	-12.993	-12.596	-16.160	-31.647	-6.701	12.937	14.299	4.904	19.373	10.192	7.785	8.694	2.632
10.034	9.552	9.482	9.392	9.082	9.412	9.465	9.851	9.147	-20.809	-15.889	-23.864	-21.258	-26.448	-17.059	-17.110	-12.653	-28.357	2.874	17.271	9.183	4.139	13.610	10.935	15.071	-2.528	11.149
9.605	9.817	9.582	9.058	8.928	9.498	9.630	9.503	9.400	-16.224	-12.862	-16.476	-25.166	-28.461	-14.216	-15.875	-11.195	-23.499	5.997	15.987	7.225	5.368	11.987	14.777	5.447	7.616	9.842
9.842	10.275	9.906	9.511	8.722	9.505	9.711	9.699	9.420	-17.298	-10.053	-13.302	-25.402	-26.622	-8.907	-10.128	-13.550	-26.326	6.550	12.430	8.844	8.078	2.494	7.503	2.554	5.239	6.866
9.425	9.669	9.551	9.944	8.907	9.303	9.387	9.438	9.075	-23.430	-15.201	-14.786	-11.796	-30.857	-10.512	-15.289	-16.627	-25.398	8.009	10.503	7.402	8.243	8.781	9.927	16.009	9.665	13.656
9.495	9.598	9.500	9.735	9.152	9.318	9.705	9.578	9.361	-21.529	-14.247	-21.556	-22.815	-26.094	-11.677	-10.187	-13.942	-26.204	3.475	8.430	10.972	7.109	17.355	4.826	3.241	8.941	10.060
9.473	9.900	9.225	10.007	9.301	9.826	9.342	9.702	9.256	-27.837	-7.900	-20.367	-11.716	-28.930	-14.842	-14.538	-10.522	-21.333	2.073	4.770	7.440	9.997	15.276	12.607	15.703	10.552	8.153
9.428	9.863	9.276	9.918	9.343	10.102	9.450	9.524	9.486	-23.586	-10.484	-17.191	-15.711	-27.015	-13.685	-12.688	-14.415	-16.695	2.585	7.817	5.183	8.739	12.915	6.746	10.125	3.632	6.819
9.874	9.581	9.589	9.643	8.994	9.401	9.635	9.720	9.171	-17.537	-15.564	-15.462	-18.628	-29.571	-17.510	-13.051	-17.562	-17.494	3.957	12.280	10.696	11.444	12.532	13.671	9.994	9.946	13.642
9.644	9.905	9.559	9.932	9.217	9.362	9.794	9.828	9.360	-25.985	-4.451	-24.531	-15.656	-31.610	-19.894	-14.343	-13.750	-20.249	0.361	9.414	5.160	10.835	13.541	14.207	9.449	9.502	7.572
9.407	9.323	9.503	9.374	9.112	9.507	9.473	9.763	9.535	-31.792	-15.067	-19.306	-13.843	-25.539	-17.231	-11.346	-10.196	-16.567	-1.747	12.551	7.803	12.073	11.409	3.042	15.134	3.457	12.045
8.928	9.804	9.426	9.498	9.120	9.458	9.231	10.119	8.552	-29.450	-9.213	-25.281	-18.392	-30.765	-15.300	-12.359	-11.169	-18.299	3.077	15.771	9.700	6.825	10.994	6.827	15.489	9.918	7.964
9.368	9.694	9.262	9.913	8.886	9.557	9.627	9.655	9.255	-22.800	-10.508	-27.143	-19.445	-29.054	-19.802	-11.320	-15.712	-24.239	5.350	13.123	14.574	21.906	8.585	11.705	10.865	3.839	7.295
9.592	9.508	8.652	9.764	8.603	9.934	9.876	9.614	9.006	-22.479	-13.080	-29.131	-22.479	-31.535	-15.109	-6.469	-14.880	-18.430	10.363	15.797	14.007	6.258	5.589	7.784	5.861	3.523	4.441
9.420	9.244	9.154	9.866	8.579	9.506	10.114	10.318	9.190	-23.943	-15.414	-19.055	-18.953	-32.360	-14.903	-6.747	-12.136	-21.500	16.473	7.755	7.324	10.937	11.522	6.923	10.676	7.249	6.552
9.444	9.487	9.222	10.022	8.821	9.458	9.561	9.562	9.433	-24.082	-9.832	-26.822	-22.185	-30.098	-11.834	-6.436	-11.306	-21.381	12.205	9.834	15.294	6.935	7.759	6.695	10.494	4.410	2.552
9.781	9.412	9.388	9.712	9.236	9.591	9.411	9.810	8.922	-21.758	-13.627	-16.839	-16.320	-30.864	-13.721	-10.496	-8.175	-26.861	2.017	6.911	9.945	9.081	5.125	6.924	9.722	1.109	7.090
9.541	9.945	9.298	10.352	9.751	9.616	9.433	10.041	9.095	-18.938	-9.212	-27.605	-15.733	-29.587	-12.288	-12.493	-4.046	-20.552	3.563	9.521	14.167	2.107	5.862	7.883	14.735	5.733	8.448
9.884	9.241	9.010	10.203	9.341	9.437	9.474	9.800	9.182	-26.473	-13.074	-23.165	-21.721	-25.250	-15.934	-10.354	-5.972	-18.648	1.366	5.108	7.247	7.058	14.398	-0.937	12.748	-0.133	6.308
9.662	9.774	9.190	9.829	8.862	9.250	9.713	9.754	9.282	-25.426	-4.851	-21.530	-26.738	-26.896	-14.912	-11.341	-10.858	-29.036	4.338	12.082	9.979	9.509	7.004	6.193	14.037	5.614	10.962
9.596	9.902	9.118	9.797	9.044	8.957	9.700	9.816	9.163	-23.009	-7.224	-21.504	-17.240	-25.777	-13.531	-13.438	-14.355	-25.273	2.241	9.255	5.510	1.988	5.108	10.481	13.065	3.262	7.222
9.771	10.285	9.231	9.831	8.720	9.612	9.510	9.498	9.780	-19.573	-4.749	-29.244	-27.187	-24.847	-10.526	-9.541	-14.131	-20.172	0.815	11.423	4.816	13.531	14.396	12.716	2.497	7.561	-3.698
9.311	10.180	9.099	9.925	8.614	9.498	9.609	9.642	9.742	-22.850	-3.925	-25.520	-21.901	-29.332	-11.877	-8.301	-17.295	-18.777	2.390	10.219	13.208	11.867	10.731	9.511	8.382	5.162	7.063
9.579	9.879	8.957	9.749	8.883	9.401	9.776	9.154	9.722	-21.300	-10.559	-26.247	-18.021	-32.480	-17.936	-13.186	-13.233	-14.043	3.387	10.785	5.943	10.373	7.784	9.224	7.955	3.795	7.164
9.739	10.101	9.042	9.997	8.812	9.592	9.314	9.717	9.560	-23.773	-6.442	-26.525	-17.523	-28.377	-14.710	-13.736	-12.185	-21.947	5.120	9.630	7.846	13.224	5.531	8.717	12.728	9.173	4.977
9.533	10.183	9.397	9.919	8.928	9.193	9.280	9.558	9.548	-24.376	-12.784	-20.203	-13.803	-24.963	-13.263	-13.517	-10.030	-14.581	4.855	16.836	13.000	5.381	9.791	9.326	9.830	7.875	1.480
9.858	9.880	8.947	9.600	9.183	9.439	9.739	9.345	8.817	-25.096	-18.746	-23.582	-19.927	-26.703	-14.392	-8.080	-12.177	-28.509	3.525	3.715	9.457	9.014	8.616	10.293	8.168	14.126	7.894
9.551	9.710	9.030	9.763	9.350	9.464	9.765	9.629	9.051	-28.789	-13.467	-30.058	-23.602	-28.789	-13.038	-8.801	-16.408	-24.835	-0.748	6.609	10.922	12.729	2.002	11.086	5.674	10.526	6.201
9.669	9.417	8.894	9.792	9.113	9.408	9.394	9.834	9.180	-22.742	-12.917	-22.915	-19.120	-26.182	-13.119	-12.099	-9.700	-28.397	5.034	9.505	13.021	7.552	9.394	6.060	4.203	11.732	3.598
9.476	9.638	9.007	9.560	9.138	9.314	9.527	9.458	8.831	-25.235	-15.921	-21.044	-24.347	-25.388	-19.336	-12.125	-12.959	-28.176	7.037	5.222	9.250	10.162	9.481	13.757	7.040	0.848	10.105
9.529	9.315	9.004	9.310	8.847	9.691	9.891	9.594	9.223	-26.718	-16.841	-24.699	-20.242	-27.805	-17.169	-14.616	-9.948	-25.346	5.566	2.426	10.311	14.457	13.331	4.151	3.944	4.484	15.519
9.192	9.435	9.317	9.700	9.132	9.449	9.494	9.824	9.087	-27.155	-16.799	-21.102	-18.506	-26.871	-12.323	-13.407	-13.188	-22.422	-1.033	9.779	4.782	11.275	10.858	12.560	5.361	9.592	7.010
9.444	9.511	9.189	10.030	8.706	9.724	9.638	9.376	9.578	-23.010	-14.061	-25.981	-20.322	-29.055	-13.139	-11.041	-16.643	-23.762	0.655	8.285	10.114	5.689	9.788	5.452	12.205	2.313	8.938
9.534	9.530	9.001	9.312	9.033	9.236	9.902	9.286	8.729	-27.282	-15.911	-19.549	-25.037	-24.804	-9.217	-10.104	-12.405	-34.274	4.276	8.194	7.025	5.291	10.805	8.955	3.873	5.848	5.038
9.719	9.610	10.042	10.306	9.146	9.531	9.254	9.966	9.457	-27.390	-11.781	-17.135	-23.209	-27.906	-7.347	-13.299	-15.540	-27.637	3.608	3.099	10.159	5.348	6.724	7.773	11.605	6.846	1.703
9.450	9.668	9.797	9.924	8.744	9.636	9.597	9.572	9.405	-30.455	-14.214	-18.636	-21.606	-30.857	-10.434	-9.245	-12.404	-22.922	-6.739	7.394	15.655	8.313	7.933	7.354	7.232	0.855	7.824
9.351	9.767	9.519	9.878	8.707	9.391	9.475	9.481	8.652	-17.886	-9.278	-17.109	-22.578	-27.127	-14.255	-7.624	-15.216	-32.482	7.404	13.959	7.746	8.733	2.827	10.938	12.339	11.629	8.614
9.682	9.472	10.093	9.086	9.069	9.670	9.753	9.696	9.446	-23.261	-11.692	-17.438	-31.877	-27.698	-14.001	-8.217	-11.250	-23.653	0.059	6.028	15.132	1.898	16.392	7.129	15.211	8.735	10.525
9.728	9.416	9.676	9.446	8.856	9.576	9.695	9.603	8.871	-20.153	-7.648	-17.170	-24.609	-28.226	-16.990	-5.764	-14.760	-31.244	6.422	14.985	15.132	6.291	10.523	9.259	11.625	8.875	14.978
9.546	9.510	9.418	9.072	8.587	9.472	9.878	9.530	9.372	-21.535	-9.205	-23.136	-32.323	-31.811	-14.946	-12.464	-14.559	-28.903	11.012	8.097	2.037	9.422	11.911	7.363	13.641	6.730	5.643
9.204	9.570	9.144	8.862	8.865	9.455	9.588	8.947	8.793	-28.059	-10.365	-26.641	-36.189	-26.855	-13.711	-7.074	-18.399	-24.940	21.445	10.900	15.462	9.492	3.905	13.085	14.155	9.180	7.353
9.383	9.342	9.221	9.225	9.156	9.483	9.634	9.204	9.177	-25.267	-12.579	-25.473	-33.290	-26.894	-19.329	-11.942	-15.910	-29.132	6.527	-0.073	14.306	7.596	8.403	17.142	11.210	5.716	16.630
8.959	9.870	9.415	9.265	9.416	9.299	9.578	9.392	9.288	-33.493	-12.167	-22.916	-32.191	-23.625	-14.874	-10.034	-15.445	-27.780	10.444	3.677	15.534	8.023	11.925	2.089	8.378	14.655	-2.432
9.597	9.547	9.283	9.251	8.588	9.832	9.587	9.148	8.628	-23.588	-12.896	-21.855	-30.982	-32.816	-17.133	-8.046	-16.233	-34.786	9.932	10.011	12.409	7.186	11.914	7.960	7.548	10.788	9.712
9.249	9.295	9.026	9.241	9.005	9.622	9.799	9.377	8.996	-26.125	-13.689	-26.579	-32.352	-25.440	-14.398	-7.604	-20.877	-31.674	-1.050	6.594	16.640	7.555	13.485	10.703	5.647	7.860	7.161
9.746	9.423	9.353	9.209	8.901	9.871	9.653	9.732	9.002	-20.989	-15.828	-22.923	-27.657	-30.768	-13.862	-9.950	-10.604	-29.633	5.513	10.053	15.392	5.402	12.806	12.399	6.866	10.190	6.751
9.880	9.346	9.053	9.081	9.342	9.272	9.825	9.617	9.315	-29.671	-10.531	-26.151	-28.059	-31.536	-17.577	-8.415	-9.867	-23.098	6.313	15.359	8.028	5.363	12.874	16.310	11.141	12.550	10.850
10.034	9.509	9.226	9.938	8.967	9.586	9.786	9.613	9.860	-21.113	-12.840	-18.681	-21.866	-34.688	-12.303	-11.051	-13.026	-22.555	4.539	8.448	13.988	10.628	10.300	3.046	11.805	3.213	9.946
10.059	9.640	9.388	9.479	8.980	9.016	9.613	9.585	9.313	-13.276	-7.969	-22.226	-25.242	-20.830	-12.671	-9.774	-12.597	-23.920	12.758	8.560	14.360	3.076	13.833	10.961	7.576	3.178	8.155
9.955	9.641	9.250	9.844	9.230	9.732	9.969	9.589	9.527	-26.800	-13.179	-25.107	-22.963	-23.390	-18.805	-4.538	-12.664	-19.621	5.943	10.508	8.062	1.433	3.014	8.795	5.121	5.766	4.423
9.860	9.473	8.620	9.431	8.914	9.381	9.734	9.297	9.479	-29.757	-17.268	-27.238	-28.953	-26.569	-21.061	-8.310	-22.328	-26.675	0.217	10.382	15.724	3.566	18.157	7.903	11.718	9.799	9.912
9.668	9.526	9.368	9.479	9.373	9.398	9.734	9.365	9.534	-22.837	-15.260	-24.002	-27.700	-25.880	-14.352	-11.423	-15.826	-15.058	7.170	9.364	11.292	5.054	9.743	7.242	11.388	13.477	6.930
9.678	9.483	9.195	9.310	9.077	9.649	10.096	9.353	8.803	-16.218	-13.050	-26.304	-25.551	-31.869	-17.448	-12.109	-14.268	-25.587	4.195	8.480	7.427	7.686	9.876	2.486	-1.223	7.196	9.389
10.105	9.398	9.531	9.109	8.983	9.679	9.647	9.149	8.316	-19.570	-9.981	-25.450	-27.097	-25.124	-13.884	-15.219	-17.879	-34.557	7.562	5.740	13.885	11.034	15.703	-0.657	4.034	7.914	14.951
9.659	9.974	9.428	9.336	9.013	9.259	10.073	9.639	8.847	-23.142	-11.799	-26.361	-29.460	-25.122	-14.501	-3.684	-11.877	-28.656	2.638	9.425	10.346	7.394	8.214	3.559	12.670	13.791	6.951
9.525	9.654	9.413	9.524	8.894	9.539	10.029	9.633	9.559	-20.722	-9.351	-26.941	-26.007	-29.755	-16.190	-1.139	-9.636	-27.189	1.585	7.655	11.521	5.700	12.216	13.261	11.482	9.578	-2.521
9.448	9.609	8.985	9.437	8.857	9.362	9.743	9.243	8.807	-25.168	-14.319	-29.194	-27.103	-26.220	-12.051	-10.013	-12.165	-33.419	3.216	13.598	12.406	10.625	8.342	20.235	7.800	14.648	12.554
9.266	9.758	9.231	9.591	9.436	9.438	10.011	9.525	8.763	-24.686	-8.934	-23.215	-29.768	-31.769	-14.797	-2.546	-14.171	-36.951	6.633	9.002	19.546	4.440	13.886	10.082	11.419	10.433	8.669
9.761	9.651	8.825	9.714	9.186	9.556	9.784	9.485	8.852	-18.920	-10.303	-28.470	-34.717	-26.996	-13.077	-9.630	-15.913	-31.874	7.533	5.273	17.038	7.016	12.826	4.143	16.671	6.714	11.529
9.591	9.465	9.605	9.793	8.949	9.395	10.073	9.189	9.120	-25.770	-11.521	-26.083	-28.531	-29.163	-18.497	-6.643	-13.458	-24.956	1.433	16.096	18.493	-8.014	11.260	-0.775	11.635	10.447	6.309
9.485	9.486	8.993	9.387	8.857	9.571	9.730	9.185	8.650	-24.036	-9.954	-20.536	-33.503	-30.146	-16.798	-9.279	-15.347	-34.147	10.257	8.828	20.742	11.613	14.549	12.201	7.890	9.855	5.175
8.883	9.563	9.379	9.534	9.228	9.582	10.270	9.630	8.974	-27.540	-9.286	-20.595	-30.957	-26.975	-15.310	0.168	-10.925	-33.951	14.552	2.425	10.279	10.411	9.632	8.024	6.015	11.481	4.471
9.390	9.516	9.447	9.266	9.404	9.580	9.848	9.537	8.818	-25.454	-18.317	-26.834	-31.601	-23.354	-10.051	-8.622	-14.291	-28.931	11.451	7.370	9.556	8.154	13.108	11.233	4.690	6.019	9.941
9.629	9.705	9.056	9.379	9.067	9.670	9.810	9.627	8.980	-24.031	-5.213	-21.718	-29.107	-25.705	-13.608	-5.108	-7.980	-34.861	8.586	7.240	16.050	8.789	17.029	0.483	10.725	6.398	-3.794
9.230	9.240	9.369	8.892	9.140	9.487	10.015	9.126	9.244	-20.041	-17.151	-26.471	-36.206	-20.616	-14.120	-6.136	-17.214	-28.308	18.764	5.482	15.609	4.525	15.626	6.650	3.707	7.869	8.608
9.909	9.695	9.437	9.387	8.648	9.944	10.128	9.174	9.053	-20.093	-18.341	-25.746	-32.840	-31.724	-13.613	-6.580	-13.838	-29.964	13.651	11.137	13.634	2.759	7.626	4.407	4.708	7.730	7.390
9.455	9.305	9.339	9.121	8.694	9.453	9.823	9.310	9.335	-27.868	-12.385	-23.886	-36.425	-29.272	-12.573	-2.756	-19.287	-25.698	3.535	10.931	17.517	3.481	6.024	6.077	9.405	3.255	3.730
9.387	9.618	9.258	9.170	8.880	9.356	9.981	9.402	8.794	-27.974	-14.446	-31.075	-30.179	-31.689	-16.493	-10.211	-13.123	-27.079	0.604	5.378	7.444	0.366	12.521	8.853	6.621	11.209	10.139
9.240	9.343	9.027	9.397	8.724	9.469	10.123	9.894	9.222	-26.294	-8.794	-31.999	-35.027	-26.054	-18.390	-5.640	-4.652	-28.266	-0.152	2.481	7.260	3.491	13.030	5.576	6.915	4.937	22.911
9.477	9.069	9.258	9.193	9.133	9.443	9.642	9.223	9.438	-30.047	-12.009	-29.953	-29.682	-24.080	-13.722	-8.481	-15.092	-30.482	6.564	10.572	7.420	0.238	9.605	11.606	9.584	4.340	0.841
9.746	9.665	8.936	9.680	8.957	9.146	10.111	9.326	9.056	-20.836	-15.093	-27.992	-30.394	-26.958	-24.805	-1.778	-12.134	-29.075	11.018	6.747	14.744	1.381	9.126	10.048	4.228	3.229	6.530
9.290	9.206	9.101	9.085	8.637	9.182	9.795	10.021	9.448	-26.380	-18.388	-32.939	-36.498	-29.929	-16.661	-6.577	-9.098	-27.848	6.637	13.340	9.935	10.064	13.610	5.717	8.528	5.025	5.311
9.275	9.749	8.612	9.201	8.722	9.700	10.164	9.709	9.783	-22.092	-12.396	-39.509	-32.409	-29.101	-15.105	-5.951	-8.351	-22.345	10.777	6.612	10.148	8.262	4.629	2.406	6.471	2.645	9.462
9.816	9.267	9.026	8.717	8.753	9.697	9.964	9.618	9.000	-21.543	-18.305	-32.011	-32.902	-29.831	-22.745	-9.611	-12.020	-29.149	10.118	4.503	8.833	2.711	10.658	6.506	9.892	9.750	11.099
8.898	9.629	9.564	9.560	8.993	9.673	9.680	9.546	8.798	-28.913	-16.715	-28.284	-33.828	-29.734	-13.434	-7.185	-11.555	-27.890	5.375	11.537	12.648	4.436	17.295	7.607	5.029	7.743	9.516
9.177	9.406	9.279	9.307	8.681	9.474	10.218	9.418	9.045	-30.306	-14.599	-24.763	-35.550	-29.903	-18.700	-4.874	-12.625	-24.511	7.719	5.044	7.111	-0.596	9.225	6.397	14.567	6.299	7.177
9.422	9.706	8.830	9.426	8.632	9.652	9.946	9.565	8.662	-29.493	-16.905	-30.860	-29.346	-24.207	-14.072	-8.455	-16.095	-34.416	14.670	6.291	9.202	4.970	6.709	9.904	2.673	4.093	11.888
9.252	9.521	9.434	9.346	8.970	9.304	10.012	9.489	8.912	-28.912	-16.263	-23.259	-33.433	-27.378	-18.389	-6.431	-19.936	-29.532	7.049	13.573	12.665	5.406	13.802	7.730	3.232	7.308	10.053
9.439	9.474	8.654	9.271	8.743	9.189	9.968	9.183	9.086	-31.409	-11.905	-32.450	-36.954	-29.297	-16.395	-13.784	-16.413	-24.674	13.827	10.867	12.663	7.553	5.598	-1.634	13.115	10.215	7.551
9.178	9.294	8.875	8.992	8.670	9.523	10.207	9.390	9.082	-33.323	-11.440	-30.966	-36.146	-34.370	-16.755	-1.261	-19.776	-29.015	6.987	7.061	6.424	5.031	10.139	11.832	7.143	14.063	4.820
9.390	9.614	9.576	9.477	9.146	9.663	10.101	9.365	9.653	-24.663	-15.066	-32.370	-36.668	-27.286	-16.058	-7.447	-19.127	-14.183	10.146	9.736	16.793	7.048	12.264	9.828	10.195	15.522	3.370
9.119	9.519	9.357	8.890	8.877	9.419	9.891	9.356	8.739	-29.736	-16.155	-32.343	-37.562	-37.027	-21.267	-11.352	-13.674	-28.729	10.172	7.082	1.718	-3.634	10.129	3.185	0.503	7.760	3.390
9.621	9.889	9.131	9.358	8.985	9.216	9.541	9.376	8.740	-22.682	-14.964	-30.002	-31.243	-25.354	-21.075	-10.899	-17.875	-32.987	12.419	8.175	14.708	14.001	10.233	5.517	4.998	9.822	4.012
9.300	9.417	9.014	9.276	8.852	9.697	9.733	9.641	9.015	-31.208	-16.821	-30.068	-31.934	-26.713	-12.694	-14.068	-7.456	-32.752	10.158	9.082	2.679	2.947	10.388	10.234	13.260	6.031	0.070
9.286	9.554	9.010	9.104	8.718	10.042	9.942	8.990	9.289	-28.491	-14.710	-33.701	-37.280	-31.756	-18.358	-11.767	-16.415	-23.681	5.979	10.057	6.907	4.213	10.829	0.769	10.691	7.311	7.822
9.486	9.607	9.402	9.478	9.011	9.341	9.875	9.103	9.501	-22.961	-18.538	-32.603	-32.306	-30.325	-18.745	-9.668	-19.150	-16.432	4.413	5.897	11.054	3.695	14.616	0.235	7.898	5.612	14.617
9.867	9.429	9.429	9.442	8.747	9.356	9.694	9.261	8.971	-14.329	-17.786	-32.996	-36.858	-31.390	-17.891	-10.967	-18.123	-30.379	15.489	4.468	13.950	4.327	9.119	9.393	13.076	15.658	8.352
9.567	9.656	9.235	9.187	8.641	9.693	9.705	9.138	9.069	-20.226	-17.051	-31.463	-35.941	-28.237	-18.927	-13.584	-14.182	-30.518	4.918	13.048	14.229	2.785	4.678	10.958	3.205	9.718	8.102
9.994	9.673	9.327	9.033	8.742	9.798	9.789	9.622	9.228	-19.004	-17.343	-29.230	-37.257	-27.635	-17.418	-5.163	-17.502	-23.854	9.112	10.058	16.886	3.448	12.553	11.462	12.115	5.284	14.098
9.747	9.600	8.723	9.489	9.028	9.886	9.524	9.269	9.265	-18.250	-14.083	-32.932	-34.380	-29.267	-16.207	-8.581	-15.150	-25.083	6.713	11.635	13.116	6.098	9.333	12.846	8.919	2.516	4.084
9.810	9.378	9.346	9.299	9.097	10.138	8.956	9.453	8.972	-19.488	-15.988	-25.368	-36.318	-27.875	-19.422	-8.382	-13.124	-34.911	11.450	10.082	15.637	12.095	4.920	5.467	15.632	5.716	8.646
9.470	9.333	9.451	8.865	8.931	9.732	9.400	9.631	9.252	-24.478	-16.593	-27.909	-34.479	-23.234	-19.886	-8.677	-13.046	-31.348	0.237	13.158	13.572	-0.279	6.924	4.320	6.804	-1.362	8.516
9.718	9.580	9.159	9.446	8.625	9.769	9.741	9.291	9.222	-18.987	-17.150	-28.976	-26.215	-31.124	-12.258	-6.117	-7.861	-18.591	6.915	9.190	21.477	4.897	13.073	6.728	11.796	10.105	7.600
9.357	9.464	8.962	8.875	8.717	9.815	9.766	9.124	9.340	-23.371	-15.388	-23.676	-37.045	-31.312	-12.195	-7.105	-18.470	-26.341	4.677	9.693	14.904	7.332	4.278	8.218	16.351	-0.092	2.358
9.822	9.743	9.105	8.991	8.921	9.537	9.746	9.452	9.491	-26.614	-16.020	-26.352	-33.017	-27.283	-17.306	-6.759	-19.204	-24.907	9.778	8.744	12.987	4.326	6.164	14.949	6.145	11.397	8.102
9.462	9.199	9.539	9.619	9.284	9.803	9.869	9.770	9.322	-24.676	-12.357	-20.010	-32.269	-26.606	-21.608	-5.179	-15.360	-23.256	4.418	11.081	10.400	0.671	10.546	12.135	8.189	2.668	6.190
8.649	9.593	9.396	9.657	8.757	9.455	10.031	9.794	9.244	-31.553	-15.994	-19.750	-36.304	-30.484	-17.779	-7.214	-15.039	-24.722	4.566	8.526	10.075	10.367	15.566	4.928	4.299	6.662	13.776
9.576	9.278	9.119	9.028	8.977	9.490	9.672	9.415	9.069	-22.940	-17.100	-23.875	-34.110	-25.072	-15.727	-4.015	-10.508	-19.429	5.312	9.967	15.977	5.283	6.934	10.242	5.478	8.625	2.140
9.041	9.901	9.109	8.807	8.873	9.994	9.729	9.344	9.290	-29.063	-18.602	-19.814	-42.596	-28.811	-13.629	-5.730	-13.633	-19.288	6.580	8.000	11.098	5.587	11.167	12.799	3.557	2.801	9.646
9.221	9.529	8.893	9.560	8.855	9.927	9.492	9.112	8.937	-30.941	-18.325	-26.767	-32.111	-34.197	-17.560	-9.256	-14.165	-28.703	13.080	7.971	3.242	8.443	11.700	2.837	12.786	7.507	10.477
9.432	9.657	9.164	9.092	8.579	9.698	9.873	9.505	9.091	-28.128	-15.916	-22.199	-29.935	-34.676	-16.006	-5.960	-12.389	-22.680	10.890	4.000	9.525	-2.721	13.720	7.185	7.353	8.318	8.693
9.412	9.453	9.166	9.455	8.902	9.458	9.529	9.259	9.257	-28.450	-14.024	-22.340	-32.021	-35.037	-15.981	-9.312	-21.789	-25.104	11.210	9.504	6.669	8.340	13.256	10.423	5.794	10.767	6.503
9.266	9.539	9.633	9.327	8.510	9.433	9.746	9.167	9.462	-29.176	-10.871	-12.862	-33.255	-36.456	-17.430	-10.062	-18.703	-21.833	12.517	10.646	9.853	-2.928	12.224	6.632	3.265	7.838	7.935
9.437	9.419	9.802	8.590	8.925	9.427	9.792	9.400	8.830	-22.361	-14.128	-18.706	-36.696	-31.934	-17.222	-8.139	-12.371	-29.060	11.530	8.210	3.633	5.439	6.650	4.237	9.055	3.820	1.076
9.517	9.623	9.927	8.725	8.701	9.690	9.903	9.347	9.376	-28.094	-16.146	-11.294	-35.503	-33.197	-13.454	-6.495	-11.287	-25.656	15.352	9.551	8.944	5.626	15.370	6.096	5.659	12.071	3.517
9.389	9.487	10.208	9.120	8.874	9.786	9.891	9.209	9.350	-23.312	-8.974	-5.606	-33.085	-34.390	-16.120	-9.077	-11.804	-23.079	12.383	9.647	12.543	8.760	12.042	8.606	13.260	8.883	8.670
9.231	9.558	9.846	9.273	8.594	9.919	9.779	9.451	9.054	-26.035	-11.890	-16.736	-31.501	-31.333	-10.459	-3.949	-9.712	-30.440	7.641	13.766	8.799	-2.332	4.724	1.022	10.171	3.967	4.475
9.513	9.509	9.643	9.257	8.959	9.663	9.832	9.654	9.351	-24.975	-12.993	-20.164	-34.484	-28.138	-10.830	-5.825	-11.770	-22.979	6.810	3.190	10.948	2.261	9.720	6.690	6.322	7.658	3.417
9.568	9.261	9.300	9.149	9.248	9.372	9.627	9.467	9.202	-23.947	-14.485	-21.360	-35.002	-28.399	-13.829	-4.707	-15.629	-23.487	11.708	7.347	9.651	8.123	9.798	4.395	4.871	4.480	8.361
9.211	9.576	9.815	9.284	9.075	9.575	10.218	9.116	9.299	-27.734	-12.415	-13.680	-33.099	-25.927	-11.475	-1.294	-13.611	-32.398	12.940	10.917	0.890	7.095	8.524	5.129	4.688	5.196	5.958
9.197	9.488	9.514	9.190	8.973	9.800	10.032	9.276	9.089	-27.345	-14.829	-13.257	-32.628	-27.780	-21.117	-5.828	-16.793	-33.722	6.825	10.561	6.393	6.707	14.413	4.329	7.439	3.400	8.838
9.492	9.499	9.535	9.168	9.382	9.682	9.678	9.153	9.480	-26.489	-11.989	-13.263	-33.166	-25.112	-16.057	-8.275	-10.907	-26.986	8.856	11.791	6.686	-4.903	13.331	9.483	5.205	3.034	2.853
9.415	9.437	9.100	9.168	9.088	9.363	9.918	9.277	9.005	-28.592	-9.063	-29.247	-34.864	-22.464	-14.211	0.277	-11.903	-29.480	8.736	14.781	1.609	4.215	11.269	8.889	15.200	6.878	5.509
9.610	9.487	9.393	9.100	9.279	9.371	9.854	9.294	9.035	-23.741	-9.305	-21.434	-33.040	-22.409	-14.698	-8.871	-11.759	-30.320	8.597	11.080	11.523	7.271	10.443	6.839	12.494	1.126	9.066
9.719	9.459	9.386	8.982	8.757	9.953	9.536	9.357	9.235	-23.644	-10.710	-21.535	-35.467	-34.962	-13.226	-2.674	-12.921	-32.511	6.507	7.362	12.651	8.785	9.104	-1.059	5.683	1.658	5.158
8.958	9.389	9.235	9.432	8.958	9.927	10.133	9.555	9.568	-30.457	-16.298	-19.450	-32.425	-32.876	-13.193	-4.779	-10.647	-24.820	13.925	14.037	9.104	1.577	11.396	1.847	8.264	11.520	3.126
9.461	9.781	9.521	9.271	9.027	9.848	9.968	9.695	9.195	-29.049	-15.513	-24.796	-33.738	-36.082	-19.267	-3.255	-9.078	-27.398	10.449	7.425	8.021	5.757	17.337	5.829	5.830	6.282	1.366
9.315	9.798	9.661	9.655	9.236	10.031	10.122	9.532	10.017	-24.018	-13.414	-21.911	-28.573	-30.230	-16.380	-6.927	-14.438	-17.287	6.374	11.842	-4.002	1.527	6.889	9.660	11.126	4.207	4.672
9.700	9.501	9.512	9.135	9.194	9.638	10.153	9.722	9.523	-27.350	-16.665	-19.744	-34.795	-25.844	-14.769	-5.345	-13.268	-27.432	3.675	11.897	15.182	7.550	3.056	1.615	5.984	2.383	9.029
9.211	9.839	9.645	9.368	9.038	9.679	9.352	9.489	9.297	-33.057	-19.842	-18.489	-30.485	-25.903	-12.262	-14.120	-13.746	-29.369	9.665	9.771	9.703	7.204	6.869	11.409	6.894	8.198	8.556
9.363	9.583	10.070	9.048	8.672	9.874	9.430	9.387	9.323	-29.256	-21.282	-17.581	-25.793	-29.310	-13.652	-12.141	-11.537	-28.316	8.456	5.142	10.147	9.645	6.957	8.197	13.110	2.142	6.064
9.276	9.516	9.869	9.532	9.088	10.272	9.379	9.518	9.665	-29.111	-11.935	-18.615	-28.913	-21.238	-6.199	-9.057	-9.290	-23.853	11.634	6.007	9.324	8.909	16.797	3.599	6.818	13.195	-2.956
9.455	9.436	9.960	9.098	8.637	9.374	9.709	9.490	9.461	-25.481	-11.864	-14.823	-35.409	-32.184	-15.853	-16.452	-11.325	-28.549	9.776	13.317	6.475	12.705	8.225	5.371	2.840	8.474	7.199
9.651	9.486	10.074	9.082	8.791	10.257	9.322	9.681	9.401	-29.602	-16.324	-13.323	-25.470	-30.535	-10.100	-10.333	-7.248	-31.765	6.234	9.613	9.440	6.212	8.349	6.429	17.244	7.278	8.990
8.929	9.184	9.521	9.095	8.824	9.688	9.656	9.549	9.157	-32.465	-12.653	-17.215	-33.606	-29.723	-13.642	-8.589	-13.334	-30.289	10.100	-1.747	2.724	6.640	8.444	1.638	7.859	12.965	12.366
9.374	9.946	9.788	9.031	9.054	9.673	9.643	9.871	9.335	-29.425	-16.545	-16.436	-35.322	-25.713	-11.533	-12.317	-9.618	-41.022	13.662	6.979	10.087	2.041	8.648	4.746	9.222	3.320	15.449
9.000	9.621	9.782	9.113	9.223	9.641	9.853	9.782	8.947	-27.690	-12.043	-13.243	-36.083	-31.527	-13.872	-5.950	-8.035	-38.334	7.253	7.147	12.074	1.777	15.519	4.885	8.999	5.304	-8.134
9.283	9.522	9.877	8.762	9.403	9.667	9.356	9.458	9.497	-32.165	-15.285	-7.339	-41.001	-26.115	-18.650	-12.364	-14.214	-32.659	6.953	5.004	13.202	5.686	7.030	9.653	7.740	8.535	7.492
8.926	9.187	9.672	9.281	8.902	9.322	9.499	9.444	9.439	-27.861	-19.476	-14.334	-33.692	-36.677	-17.198	-16.363	-9.566	-28.847	7.366	1.925	7.171	10.646	11.248	11.229	4.600	16.799	4.606
9.431	9.492	9.732	9.618	8.880	9.795	9.476	9.659	9.042	-27.250	-19.456	-17.488	-30.052	-26.270	-17.633	-14.300	-7.400	-30.066	1.333	4.839	9.571	5.800	13.855	5.686	5.923	9.807	1.542
9.768	9.213	9.540	8.990	8.659	9.872	9.660	9.636	8.652	-27.393	-26.091	-16.950	-37.108	-31.401	-16.176	-13.379	-8.336	-34.575	-0.945	6.973	11.992	3.355	16.144	8.527	15.270	11.870	-3.438
9.454	9.215	9.772	9.065	9.182	9.801	9.669	9.590	9.513	-23.700	-30.708	-14.802	-28.707	-28.925	-14.338	-7.892	-9.190	-28.583	14.545	7.047	12.841	-2.236	9.058	8.296	5.400	2.930	5.762
9.074	9.085	9.481	9.065	8.809	10.047	9.559	9.507	9.283	-27.117	-30.998	-15.559	-39.160	-31.935	-11.750	-11.884	-10.307	-27.122	13.578	5.661	3.378	1.647	11.293	9.368	7.551	9.574	8.746
8.872	9.292	9.591	9.177	9.535	9.975	9.460	9.378	9.032	-27.372	-27.476	-14.277	-33.781	-30.882	-24.742	-11.110	-11.372	-31.743	9.711	10.240	8.539	9.486	0.025	4.846	10.712	9.767	11.987
9.554	9.349	9.407	9.236	8.860	9.775	9.515	9.467	9.067	-27.314	-27.759	-14.193	-33.271	-35.288	-12.045	-13.132	-6.544	-33.984	6.554	6.909	4.993	0.198	10.171	5.065	11.778	4.782	11.326
9.859	10.267	9.863	9.168	8.651	10.230	9.773	9.332	9.257	-22.902	-21.708	-12.741	-36.949	-36.358	-12.820	-16.851	-10.652	-33.292	7.991	4.613	9.801	-1.764	7.509	2.769	-0.115	6.801	7.877
9.314	9.544	9.470	9.006	8.953	9.702	10.116	9.187	8.978	-28.880	-19.413	-15.455	-36.576	-34.584	-17.502	-12.734	-6.622	-31.681	10.057	8.134	6.796	10.510	5.099	7.010	1.846	8.222	2.497
9.324	9.681	9.946	8.888	8.788	9.469	9.987	9.506	9.031	-27.455	-24.051	-16.672	-35.117	-29.799	-22.649	-15.332	-6.361	-31.553	2.812	1.104	14.356	5.080	10.921	-0.238	4.550	8.532	6.760
9.188	9.482	9.858	8.195	8.785	9.513	9.455	9.774	9.783	-26.168	-23.323	-17.845	-38.398	-33.321	-15.289	-15.196	-7.907	-29.850	7.865	7.124	15.852	2.909	9.451	15.557	2.010	3.323	-4.166
9.268	9.671	9.819	8.798	9.097	9.475	9.269	9.508	9.493	-27.450	-11.758	-11.690	-36.658	-30.978	-17.567	-14.106	-8.044	-31.751	2.455	7.614	9.927	6.882	11.911	4.661	6.768	7.812	4.651
9.570	9.790	9.573	9.037	9.076	10.151	9.455	9.498	9.637	-23.755	-18.389	-7.348	-32.558	-30.004	-20.318	-14.018	-14.806	-28.191	7.991	1.817	10.361	-2.913	14.835	8.093	9.234	7.675	-2.402
10.246	9.795	9.973	9.109	8.389	9.675	9.743	9.925	9.493	-21.895	-21.250	-16.677	-35.503	-37.869	-21.948	-10.752	-10.183	-27.893	2.570	5.280	-0.070	4.539	12.808	7.447	4.767	6.749	3.116
9.647	9.626	9.648	8.862	8.677	9.289	9.504	9.759	9.192	-23.037	-24.982	-16.828	-36.593	-35.195	-18.787	-14.181	-6.903	-30.711	2.652	5.862	2.210	1.087	16.205	4.234	7.660	7.020	3.955
9.226	9.885	9.941	9.607	9.046	9.597	9.835	9.471	8.901	-32.019	-18.632	-15.086	-28.854	-29.650	-20.678	-12.424	-7.730	-32.013	7.723	5.314	7.766	5.276	9.100	3.111	6.880	11.242	10.768
9.607	9.752	9.290	9.399	8.841	9.598	9.679	9.693	9.119	-24.737	-18.256	-15.776	-22.718	-36.122	-18.270	-9.883	-1.370	-33.779	-0.081	7.219	10.987	3.961	6.127	8.471	4.250	10.852	6.676
9.476	9.737	9.960	9.638	9.040	9.684	9.831	9.696	9.150	-25.810	-21.257	-10.111	-29.737	-39.299	-10.339	-13.826	-7.512	-32.419	0.656	8.902	12.560	-2.176	11.313	6.977	6.220	4.196	5.436
9.760	9.666	9.895	9.179	9.136	9.509	9.582	9.987	9.543	-24.588	-21.028	-11.722	-30.032	-31.195	-15.031	-11.783	-3.164	-33.092	0.370	4.986	12.674	-0.735	12.699	6.582	7.384	10.386	5.034
9.574	9.887	9.288	9.566	8.406	9.316	9.531	9.638	9.417	-20.365	-24.903	-12.672	-26.799	-37.457	-18.691	-9.767	-10.112	-33.433	9.047	5.829	11.540	-6.836	11.821	6.122	9.241	12.520	2.583
9.191	9.482	9.762	9.257	8.703	9.733	9.300	9.504	8.699	-32.235	-24.550	-15.727	-31.213	-30.363	-18.989	-5.232	-14.170	-40.571	9.360	11.002	5.345	-8.832	8.564	-1.474	16.670	8.030	3.309
9.211	9.364	9.658	9.373	8.807	9.489	9.766	9.247	9.165	-27.338	-25.517	-13.179	-30.536	-28.811	-17.664	-13.385	-8.028	-29.043	9.430	-0.257	6.644	-5.492	3.188	14.200	7.643	8.706	12.624
9.271	9.249	9.478	9.299	8.267	9.914	9.604	9.503	8.991	-28.092	-32.582	-13.923	-28.205	-32.002	-15.156	-12.335	-12.242	-28.708	0.123	-4.231	14.658	-5.336	13.215	8.894	11.468	7.015	6.731
9.128	9.467	9.678	9.289	8.691	9.503	9.560	9.039	9.248	-31.470	-26.990	-15.030	-26.229	-33.813	-14.284	-10.683	-9.160	-23.040	2.383	-4.130	5.169	-2.614	10.313	9.543	4.355	11.717	9.041
9.310	9.646	9.460	9.454	8.882	9.589	9.494	9.296	9.002	-29.656	-24.615	-15.189	-28.573	-34.567	-15.223	-11.360	-10.159	-25.796	-5.410	4.029	13.822	-8.094	4.896	5.639	12.290	11.635	1.633
9.015	9.303	9.242	9.344	9.175	9.696	9.742	9.786	9.141	-29.895	-27.532	-14.943	-26.566	-29.155	-14.618	-9.619	-5.203	-29.782	0.311	5.462	12.291	-1.240	10.699	2.473	7.577	5.127	2.270
9.206	9.282	9.909	9.634	8.505	9.479	9.607	9.502	9.504	-31.289	-23.781	-14.574	-24.671	-36.144	-17.504	-12.946	-6.947	-25.147	7.736	9.059	12.223	-0.623	9.186	3.876	12.114	9.302	-5.763
9.100	9.108	10.025	9.561	8.743	9.475	9.321	9.381	9.339	-28.240	-28.469	-16.242	-26.140	-30.951	-16.066	-13.943	-9.162	-27.775	9.089	14.445	12.302	-1.861	14.030	12.674	9.871	10.634	7.023
9.258	9.588	9.627	9.556	9.245	9.610	9.455	9.326	9.416	-30.230	-25.857	-15.618	-32.045	-32.944	-14.733	-18.493	-8.974	-26.983	5.210	7.973	12.391	-1.436	10.200	4.316	10.388	7.431	-2.999
9.629	9.533	9.682	10.001	8.902	9.590	8.903	9.327	9.211	-24.834	-29.467	-14.081	-29.130	-27.638	-17.384	-15.940	-12.292	-30.895	3.712	8.381	5.085	-6.301	9.746	1.628	9.314	10.642	10.597
9.706	9.631	9.412	9.781	9.068	9.716	9.328	9.416	9.418	-22.776	-22.634	-14.596	-26.120	-35.407	-23.297	-13.843	-10.440	-24.931	1.014	-4.757	8.806	0.101	14.655	2.031	15.970	5.859	6.548
9.718	9.237	9.893	9.491	8.728	9.641	9.194	9.431	9.242	-25.832	-30.252	-18.692	-29.078	-34.132	-18.965	-10.831	-12.087	-28.051	8.014	-5.146	14.565	-0.284	10.378	7.505	8.988	7.935	1.935
9.649	9.430	9.354	9.058	9.154	9.802	9.298	9.419	9.322	-22.131	-23.472	-19.345	-36.518	-32.720	-14.983	-11.614	-9.308	-27.618	1.861	-4.288	12.287	-13.536	11.811	6.871	9.473	4.241	5.448
9.071	10.066	9.646	9.306	9.066	9.686	9.634	9.522	9.191	-31.132	-20.828	-17.421	-31.329	-29.943	-21.147	-14.057	-12.368	-24.011	6.769	-1.046	4.770	-12.561	6.792	0.851	5.117	8.875	5.538
9.195	9.885	10.019	9.649	8.930	9.893	9.249	9.604	9.388	-23.421	-23.500	-16.959	-27.497	-32.575	-21.081	-11.000	-11.598	-25.528	7.607	0.636	1.757	2.363	13.491	6.134	2.781	9.126	-1.095
9.457	9.538	9.544	8.883	9.083	9.187	9.218	9.395	9.258	-23.994	-23.113	-20.351	-28.484	-32.202	-23.747	-11.182	-11.482	-23.414	13.231	-1.862	11.460	-7.095	17.571	12.321	10.180	13.180	3.962
9.419	9.687	9.854	9.516	8.833	9.634	9.351	9.366	9.513	-30.792	-19.511	-15.935	-26.919	-35.276	-18.446	-14.723	-14.337	-22.380	1.710	-1.712	11.860	-2.516	15.608	5.877	8.929	18.969	4.297
9.163	9.226	9.605	9.694	8.592	9.631	9.474	9.140	8.989	-33.990	-26.557	-21.788	-24.044	-35.003	-17.156	-14.418	-12.034	-27.300	5.606	3.581	11.147	-1.698	7.392	10.558	7.553	14.151	8.430
9.309	9.486	9.808	9.420	8.588	9.850	9.321	9.373	9.222	-29.061	-31.779	-15.844	-30.410	-40.475	-18.316	-14.027	-11.859	-30.759	10.968	-1.494	8.263	-5.302	5.272	5.908	16.589	10.449	10.722
9.522	10.142	9.960	9.516	9.090	9.709	9.286	9.134	8.830	-23.633	-19.745	-12.082	-23.223	-34.820	-17.670	-14.719	-17.459	-29.102	9.661	1.476	7.509	-2.064	10.717	4.439	7.217	11.255	4.556
9.264	9.079	9.859	9.660	9.177	9.507	9.573	9.278	8.905	-28.726	-32.793	-13.480	-27.133	-26.435	-20.220	-14.295	-8.956	-35.167	4.003	8.356	14.698	3.540	11.049	6.361	10.794	10.469	13.449
9.162	9.423	10.135	9.738	8.816	9.613	9.259	9.608	9.442	-31.561	-30.364	-14.113	-33.609	-33.729	-16.670	-15.012	-11.608	-31.248	1.057	5.560	14.838	-0.274	15.027	6.747	11.026	8.356	0.226
9.385	9.292	10.001	9.574	9.073	9.860	9.287	9.199	9.112	-23.090	-28.950	-19.587	-29.677	-33.074	-15.115	-8.330	-12.842	-34.986	7.377	8.122	9.921	0.837	13.039	-0.783	5.726	3.846	6.726
9.057	9.221	9.349	9.442	8.501	9.272	10.112	9.206	8.856	-29.304	-29.786	-21.234	-29.020	-37.318	-22.565	-7.079	-13.168	-33.666	-2.520	3.870	4.253	-3.375	7.719	7.138	4.170	6.688	10.102
8.722	9.362	9.967	9.894	8.615	9.482	9.775	9.460	9.193	-30.509	-25.094	-16.023	-22.677	-30.567	-20.504	-10.593	-10.920	-32.699	5.067	4.782	11.026	-3.537	10.602	10.680	9.716	6.700	7.156
9.095	9.490	10.092	9.446	8.855	9.838	9.349	9.226	9.618	-30.705	-31.176	-16.368	-30.889	-28.949	-16.986	-14.297	-10.993	-22.993	10.168	3.268	7.794	-2.288	11.687	6.563	6.685	7.655	15.799
9.404	9.241	9.595	9.661	8.896	9.553	9.622	9.406	9.179	-23.539	-31.310	-19.240	-23.444	-28.682	-11.293	-14.236	-13.127	-27.998	9.492	10.326	-1.404	0.399	12.045	16.380	3.816	10.946	6.189
9.582	9.630	9.641	9.687	9.148	9.879	9.490	9.625	9.110	-22.805	-27.024	-10.607	-27.055	-30.351	-19.214	-12.894	-10.781	-29.403	-1.416	6.400	6.295	-4.795	11.021	6.517	8.025	5.934	9.168
9.540	9.395	9.611	9.635	8.761	9.780	9.247	9.415	9.173	-26.459	-32.449	-16.260	-20.428	-32.524	-17.071	-17.022	-13.519	-29.378	5.531	6.872	10.332	4.479	12.187	9.927	8.585	12.297	-3.911
9.620	9.083	9.449	9.886	9.052	9.522	9.074	9.928	9.071	-24.831	-27.969	-16.876	-20.621	-25.986	-17.986	-12.182	-4.763	-32.595	-4.276	7.601	10.308	8.157	8.250	3.295	10.135	7.065	2.952
9.555	9.237	9.849	9.405	9.371	9.589	9.450	9.222	9.050	-23.927	-28.436	-15.922	-25.713	-27.746	-18.244	-15.229	-14.830	-31.249	7.072	6.121	14.179	3.371	10.830	12.123	12.570	5.770	3.839
9.174	9.441	9.639	9.306	9.152	9.681	9.518	9.487	9.004	-28.004	-22.708	-18.096	-28.183	-26.857	-14.234	-14.497	-12.648	-29.952	1.704	6.880	10.351	-1.858	8.723	3.322	9.328	7.026	7.720
9.335	9.223	9.902	9.367	9.669	9.887	9.469	9.717	9.081	-25.391	-29.479	-16.738	-31.543	-24.155	-19.849	-14.712	-14.090	-25.022	16.535	10.711	7.878	-2.066	11.672	4.918	5.842	6.952	-2.901
9.168	8.872	9.771	9.312	9.081	9.883	9.383	9.095	9.147	-27.385	-36.271	-19.297	-26.044	-25.512	-18.350	-14.145	-16.103	-26.006	4.863	6.578	6.747	2.639	13.771	3.364	11.022	3.263	0.258
9.431	9.420	9.736	9.560	9.450	9.833	9.448	9.745	8.759	-24.234	-30.283	-18.128	-24.135	-26.100	-16.147	-9.849	-12.465	-32.234	2.805	6.085	14.311	-1.236	11.417	4.294	15.760	11.481	2.668
9.369	8.623	9.812	9.603	9.447	9.638	9.445	9.488	9.641	-27.022	-29.268	-22.348	-30.065	-26.433	-20.574	-10.639	-12.142	-24.717	2.850	7.956	11.525	-1.431	16.135	3.884	11.254	6.049	8.591
9.395	9.079	9.564	9.575	8.987	9.810	9.382	9.261	9.233	-28.184	-38.901	-16.811	-26.378	-25.875	-18.264	-15.317	-9.021	-26.641	5.115	8.937	9.910	-7.042	8.781	7.850	10.482	8.917	13.761
9.225	8.995	9.581	9.276	8.892	9.936	9.432	9.487	9.643	-25.966	-34.233	-13.600	-29.730	-32.255	-18.847	-16.063	-8.252	-24.087	11.840	10.605	16.074	-5.553	8.438	-0.301	6.561	3.961	8.060
9.507	8.915	9.652	9.538	9.266	9.671	9.945	9.360	9.240	-25.791	-36.834	-19.694	-23.719	-24.980	-19.127	-6.379	-16.745	-25.219	-0.402	7.232	14.868	-2.653	10.149	-4.556	7.158	8.408	7.981
9.506	9.047	9.754	9.347	9.201	9.704	9.176	9.726	9.195	-21.832	-28.930	-15.621	-25.243	-24.307	-18.531	-17.535	-4.753	-28.507	5.449	10.489	9.171	-3.537	5.158	2.439	5.427	9.541	9.158
9.219	9.528	9.768	9.304	9.061	9.571	9.424	9.234	9.258	-25.285	-26.284	-22.270	-23.594	-24.280	-25.791	-13.424	-8.475	-29.587	-0.194	11.975	8.800	-3.900	14.565	3.135	6.708	3.007	9.448
9.711	9.049	9.522	9.739	8.934	9.554	9.427	9.345	9.234	-16.573	-30.369	-19.459	-27.028	-32.320	-17.954	-6.080	-10.967	-27.053	4.536	9.442	14.621	2.210	9.726	4.731	6.711	12.388	-2.264
9.349	9.196	9.237	9.098	8.867	9.322	9.444	9.439	9.231	-26.841	-24.389	-29.309	-27.758	-27.011	-18.928	-11.710	-7.057	-29.153	4.694	19.399	6.965	-4.070	10.979	4.376	10.013	9.195	-4.796
9.188	9.346	9.377	9.901	9.141	9.823	9.605	9.558	9.211	-26.047	-24.476	-26.579	-23.022	-25.064	-15.994	-8.927	-9.658	-26.731	12.882	9.957	15.817	-4.715	16.874	9.857	8.917	8.566	3.490
9.340	9.203	9.775	9.530	9.028	9.465	9.717	9.729	9.262	-29.916	-26.877	-23.902	-24.721	-30.754	-23.085	-6.695	-5.697	-28.606	6.630	12.013	10.353	-2.473	12.770	5.681	3.776	6.236	1.413
9.643	8.508	9.565	9.556	9.001	9.706	9.823	9.864	8.496	-18.651	-32.709	-17.914	-25.584	-31.485	-16.333	-8.614	-13.750	-37.864	1.913	6.669	11.916	-1.618	12.330	1.552	7.804	9.810	-0.588
9.884	9.236	9.565	9.442	8.963	9.431	9.888	9.471	9.255	-15.077	-27.642	-21.085	-30.917	-26.727	-18.530	-5.332	-10.752	-34.997	2.443	-3.125	6.743	-8.928	12.902	7.509	7.837	10.904	10.643
10.068	9.015	9.328	9.725	8.735	9.396	9.894	9.784	8.630	-24.285	-32.963	-20.994	-16.479	-32.016	-13.549	-13.434	-12.988	-36.588	7.903	3.001	12.208	3.134	9.771	3.692	4.505	10.293	2.205
9.454	8.901	9.118	10.336	9.148	9.457	9.416	9.370	8.840	-18.425	-30.558	-26.439	-21.700	-23.296	-15.914	-12.966	-9.055	-31.268	8.743	3.245	10.772	-2.088	6.713	1.948	1.383	7.177	12.284
9.552	9.657	9.456	9.946	8.996	9.672	9.425	9.834	8.891	-23.747	-28.346	-15.546	-26.141	-28.025	-18.011	-14.128	-9.910	-35.720	-5.295	8.255	13.417	-3.076	13.394	7.338	5.673	10.965	7.466
9.659	9.418	9.118	9.725	9.132	9.618	9.740	9.423	9.560	-21.997	-28.070	-21.406	-22.949	-24.506	-19.350	-10.266	-14.652	-26.252	0.265	11.662	13.870	4.066	8.640	2.092	7.548	14.486	4.967
9.600	9.366	9.175	9.710	8.692	9.597	9.937	9.424	8.816	-24.055	-25.660	-24.891	-22.362	-31.861	-15.326	-12.573	-11.056	-33.694	16.332	1.550	8.869	0.816	2.037	-5.538	11.235	3.969	9.709
9.878	9.259	9.596	9.976	8.883	9.578	9.618	9.359	9.036	-20.907	-32.461	-24.951	-23.760	-32.907	-16.951	-12.750	-14.631	-34.319	3.329	10.027	12.388	-8.012	8.998	6.461	5.596	7.761	8.838
9.646	9.253	9.292	9.702	9.334	9.742	9.023	9.478	9.032	-22.271	-30.975	-28.017	-25.007	-24.215	-21.398	-17.232	-9.815	-30.690	1.641	16.486	12.142	1.448	9.446	2.394	7.425	8.884	10.975
8.943	9.368	9.209	9.492	9.200	9.773	9.687	9.351	9.372	-31.279	-27.840	-25.287	-28.059	-25.416	-13.444	-14.551	-12.489	-29.733	4.428	1.416	12.223	2.237	15.081	7.557	9.871	6.995	8.667
9.251	9.027	9.302	9.838	9.248	9.759	9.598	9.618	9.312	-20.086	-25.702	-29.008	-25.968	-33.171	-15.860	-14.222	-9.287	-30.796	3.106	9.783	9.207	-3.043	8.567	-3.392	5.144	5.732	9.793
9.178	9.302	8.993	9.877	9.184	9.915	9.560	9.371	9.247	-26.708	-25.832	-23.295	-20.669	-30.471	-14.526	-11.665	-10.897	-35.304	8.253	17.641	9.913	-7.735	11.020	5.598	2.878	14.349	-0.671
9.269	8.709	9.523	9.450	8.925	9.464	9.639	9.232	9.488	-22.647	-31.289	-20.203	-27.330	-33.401	-12.584	-13.821	-12.016	-31.518	9.564	3.180	11.432	-2.773	8.875	3.379	11.731	7.584	-7.005
8.851	9.393	9.308	9.865	9.179	9.614	9.831	9.466	9.370	-32.098	-25.562	-21.211	-23.261	-29.591	-14.943	-10.592	-15.003	-28.884	13.995	11.366	10.805	2.077	17.932	4.564	10.356	12.293	6.400
9.353	9.207	9.387	10.069	9.394	9.636	9.431	9.765	8.961	-30.619	-24.891	-26.875	-20.532	-32.128	-16.258	-16.298	-10.124	-33.853	7.725	8.398	11.394	0.620	5.519	9.349	9.311	1.601	-3.543
8.964	9.142	9.203	9.953	9.174	9.572	9.732	9.355	9.031	-27.943	-32.729	-29.087	-21.662	-27.471	-22.132	-10.896	-12.634	-39.086	17.901	5.657	17.163	1.875	7.417	0.436	3.691	15.280	-2.948
9.493	9.155	9.163	9.416	9.063	9.448	9.123	9.046	9.459	-28.131	-36.821	-19.566	-29.107	-32.567	-23.457	-13.327	-13.287	-28.436	5.005	3.341	12.124	-3.475	12.266	-2.015	12.445	10.257	3.568
9.074	9.185	9.403	9.769	8.777	9.596	9.863	9.697	8.975	-27.986	-25.114	-24.700	-25.293	-31.840	-19.821	0.473	-9.589	-35.400	9.172	10.548	12.669	-1.350	13.971	6.108	8.608	4.604	5.800
9.286	9.535	9.172	9.769	9.491	9.615	9.461	9.310	9.378	-24.601	-23.293	-29.073	-19.111	-30.757	-20.068	-12.858	-13.576	-24.761	9.344	6.452	12.919	-3.564	10.368	6.557	11.722	6.469	8.088
9.330	8.979	9.297	9.676	8.922	9.295	9.234	9.445	9.302	-25.604	-27.485	-25.934	-30.234	-29.086	-21.301	-9.866	-12.215	-34.246	8.521	6.867	5.544	0.942	7.732	-1.600	8.513	5.972	9.040
9.241	9.121	9.118	9.631	9.038	9.523	9.451	9.427	9.238	-25.624	-28.161	-24.644	-29.612	-25.394	-14.901	-11.889	-12.257	-28.142	13.068	12.784	15.259	-0.154	11.143	5.562	8.802	2.864	9.194
9.437	9.304	9.563	9.992	9.149	9.876	9.049	9.567	9.542	-21.105	-29.892	-21.890	-20.703	-31.483	-18.395	-17.145	-13.614	-27.049	15.867	7.253	15.966	3.505	8.987	6.263	6.982	8.719	0.793
9.279	9.126	9.527	9.614	9.378	9.885	9.752	9.847	8.842	-26.195	-24.725	-25.437	-24.097	-24.455	-18.617	-11.781	-14.110	-36.164	10.494	7.316	8.035	0.795	5.932	4.561	11.073	8.412	6.780
9.495	8.918	9.411	9.327	9.017	9.828	9.474	9.654	9.020	-25.545	-24.999	-24.538	-22.965	-25.356	-20.447	-14.637	-11.537	-37.553	8.528	12.222	9.960	-6.848	12.742	-0.798	8.898	7.446	8.046
9.185	8.920	9.967	9.559	9.260	9.518	9.825	9.770	9.118	-32.626	-24.925	-19.242	-30.386	-17.648	-23.569	-9.167	-7.790	-36.149	2.840	8.231	13.700	-6.554	12.571	-1.311	9.563	6.408	6.455
9.561	9.512	9.815	9.803	9.011	9.225	10.081	9.580	9.269	-24.746	-15.632	-19.044	-28.655	-26.031	-19.678	1.547	-9.504	-34.342	8.647	0.843	14.654	-12.382	19.482	8.093	9.527	10.275	3.905
9.704	9.455	9.969	10.057	9.442	9.457	9.914	9.535	9.431	-23.638	-26.166	-17.862	-19.780	-16.505	-21.909	-7.235	-13.156	-26.842	4.692	7.032	10.371	-0.561	8.432	7.237	2.711	5.699	5.681
9.241	9.304	9.832	10.011	8.785	9.528	9.613	9.443	9.523	-25.952	-24.485	-20.920	-28.677	-16.692	-24.001	-6.621	-10.915	-31.219	3.357	9.967	6.318	1.270	18.730	10.026	9.847	9.551	7.835
9.585	8.666	9.709	9.927	9.080	9.598	9.367	9.521	9.081	-25.716	-35.468	-16.370	-24.046	-17.373	-19.481	-10.406	-9.329	-28.437	12.594	13.816	3.791	-3.090	9.218	-0.657	10.739	12.326	-2.570
9.271	9.162	9.369	9.642	9.170	9.735	9.673	9.344	9.417	-23.963	-25.190	-16.815	-27.223	-15.991	-22.697	-5.407	-6.892	-36.557	10.208	8.591	4.482	-2.840	12.505	1.987	4.991	13.374	13.169
9.584	8.845	10.291	9.414	9.149	9.457	9.512	9.289	9.454	-22.151	-31.499	-12.222	-28.168	-19.372	-21.432	-8.843	-15.486	-29.365	10.700	5.327	5.568	-6.534	17.350	10.944	2.679	5.397	1.600
9.492	8.794	9.994	9.615	9.108	9.436	9.725	9.345	9.122	-28.474	-22.167	-17.266	-26.769	-20.613	-24.889	-6.379	-12.402	-35.071	-0.795	6.956	4.650	0.883	8.882	5.188	12.816	4.878	-2.539
9.333	9.156	9.724	9.048	9.327	9.691	9.806	9.509	9.375	-31.851	-23.667	-17.799	-32.138	-22.953	-17.271	-8.133	-12.163	-31.561	4.452	9.494	7.415	-6.671	13.302	0.816	7.570	5.177	4.391
9.120	9.055	9.932	9.692	9.151	9.364	9.957	9.539	9.133	-28.800	-26.441	-18.953	-31.471	-23.888	-17.038	-4.093	-12.746	-32.580	14.600	9.252	5.219	4.173	12.777	3.291	14.032	7.283	7.599
9.362	9.198	10.146	9.221	8.970	9.653	9.941	9.888	9.220	-23.974	-19.041	-15.137	-29.960	-19.117	-17.621	-11.726	-9.644	-33.997	10.800	8.776	-0.108	-1.050	13.775	1.578	6.190	9.465	6.062
9.534	9.315	9.641	9.813	9.094	9.753	9.644	9.391	9.074	-21.697	-20.114	-15.916	-26.603	-28.977	-23.723	-10.754	-13.674	-35.538	1.893	8.575	3.801	-3.916	6.472	1.389	8.667	4.237	6.511
9.717	9.685	10.024	9.766	8.745	9.841	9.458	9.818	8.972	-17.327	-18.792	-13.695	-28.666	-31.569	-16.870	-13.199	-12.573	-32.107	2.761	10.378	7.228	-6.068	15.393	-2.443	12.161	10.661	10.429
9.056	9.420	9.962	9.417	9.187	9.189	9.661	9.396	9.168	-27.886	-20.522	-13.567	-23.931	-26.089	-21.412	-9.018	-16.012	-34.724	-1.150	5.598	0.879	0.678	7.640	4.092	8.731	5.753	7.079
9.268	9.352	9.499	10.059	9.166	9.561	9.864	9.546	9.133	-25.331	-21.126	-14.393	-21.247	-28.509	-21.588	-9.878	-9.410	-33.664	1.335	2.779	13.280	1.655	14.262	-3.984	13.871	7.445	6.561
9.374	9.754	9.963	9.877	9.424	9.478	9.881	9.751	9.027	-27.400	-11.611	-15.510	-22.000	-24.233	-19.685	-12.913	-11.266	-38.583	7.908	2.233	13.488	-3.153	9.102	8.604	9.020	7.646	8.810
9.736	9.908	9.565	9.728	9.124	9.913	9.334	9.328	8.895	-23.617	-16.721	-15.885	-21.337	-30.001	-16.835	-14.060	-14.661	-28.899	5.956	5.278	11.076	-0.623	19.386	8.639	8.714	8.148	3.283
9.670	9.808	9.546	9.821	9.021	9.806	9.876	9.527	8.902	-23.484	-24.295	-16.332	-21.911	-32.121	-21.678	-13.496	-14.978	-29.145	4.032	6.835	7.335	-3.944	8.963	8.409	6.468	9.179	6.943
9.365	9.220	9.467	9.779	9.026	9.695	9.527	9.485	9.448	-26.753	-18.434	-23.892	-24.993	-34.083	-17.745	-15.487	-12.816	-27.689	15.925	4.920	14.574	1.276	14.563	3.958	1.515	8.308	4.787
10.031	9.179	9.584	10.161	8.881	9.349	9.399	9.507	9.170	-21.817	-11.544	-22.100	-25.980	-31.155	-19.189	-13.632	-11.577	-28.992	11.956	2.778	5.608	-7.362	13.849	12.684	5.328	8.734	9.160
9.906	9.697	9.665	9.916	9.322	9.463	9.551	9.551	9.099	-20.739	-15.168	-20.711	-25.498	-33.272	-22.546	-16.257	-11.329	-33.145	3.090	0.771	9.913	-0.394	9.538	12.452	2.431	8.167	8.015
9.594	9.301	9.788	9.822	9.001	8.845	9.682	9.502	9.138	-26.061	-13.155	-15.950	-27.951	-25.861	-27.339	-14.037	-12.576	-27.332	2.474	8.469	9.333	-4.499	17.592	13.648	4.513	5.334	6.074
9.303	8.986	9.498	9.898	9.232	9.251	9.810	9.514	9.224	-24.117	-12.031	-20.690	-23.803	-40.920	-27.003	-11.302	-13.223	-30.392	5.907	7.233	6.494	4.648	15.872	6.261	2.867	11.566	5.821
9.395	9.594	9.665	9.906	8.931	9.018	9.882	9.319	8.657	-19.850	-15.128	-18.092	-23.633	-31.235	-21.123	-13.390	-15.821	-30.610	2.427	1.976	14.256	-5.254	3.960	13.135	8.918	9.963	6.715
9.784	9.403	9.515	10.101	8.932	9.431	9.723	9.027	9.146	-21.227	-16.740	-16.519	-22.340	-35.870	-21.204	-6.444	-17.249	-35.829	4.489	2.643	8.671	-2.319	11.134	-1.163	7.364	7.856	-0.767
9.377	9.122	10.042	9.829	8.985	9.693	9.867	9.638	8.932	-26.172	-14.350	-11.669	-25.979	-27.789	-18.093	-17.706	-7.548	-31.414	3.334	7.430	8.666	1.904	9.723	13.388	11.060	7.279	14.921
9.347	9.577	9.820	9.758	8.797	10.052	10.332	9.309	9.374	-20.164	-13.209	-19.301	-21.761	-24.341	-16.226	-5.814	-15.094	-27.008	5.575	2.334	9.866	1.882	14.169	6.388	7.077	11.612	0.857
9.697	9.468	9.739	9.777	8.808	9.648	9.311	9.530	9.224	-21.435	-17.559	-18.404	-26.218	-38.403	-17.172	-9.786	-6.877	-29.768	11.487	6.487	12.373	-2.270	3.308	1.948	11.564	9.321	6.601
9.524	9.289	9.879	9.672	8.686	9.811	9.218	9.629	9.326	-20.495	-10.222	-18.309	-25.881	-34.559	-18.686	-10.612	-18.733	-29.247	6.829	8.532	9.739	-7.220	13.243	7.195	2.394	1.692	3.979
10.047	9.312	10.036	9.519	8.991	9.620	9.858	9.555	9.584	-24.171	-7.986	-15.927	-21.743	-27.187	-20.093	-12.387	-13.465	-28.837	14.798	9.715	14.799	-3.833	12.088	5.875	-1.375	3.883	9.811
9.937	9.097	9.896	9.748	9.009	9.036	9.794	9.357	9.273	-17.354	-18.420	-15.087	-22.902	-29.426	-19.560	-10.205	-7.679	-29.455	5.178	5.617	14.194	0.106	6.785	-0.154	7.875	5.261	3.369
9.227	9.355	9.990	9.925	9.240	9.229	9.564	9.337	8.999	-21.419	-16.661	-16.181	-22.637	-24.663	-28.942	-12.873	-15.660	-35.242	-3.757	8.370	12.983	-1.115	12.882	12.921	6.146	13.264	6.576
9.901	8.988	9.964	9.688	9.369	9.498	9.724	9.602	9.310	-16.745	-18.921	-12.619	-26.498	-20.876	-29.600	-12.009	-10.328	-30.256	8.975	8.948	13.017	0.229	14.377	3.451	9.521	9.256	9.655
10.035	9.415	9.741	9.766	9.278	9.445	9.346	9.343	9.424	-19.678	-18.420	-12.788	-26.487	-23.104	-33.210	-12.000	-12.648	-32.780	5.057	8.897	7.530	0.202	11.670	5.233	2.401	8.409	10.751
9.882	9.167	9.453	9.808	9.028	9.165	9.709	9.482	9.335	-21.733	-16.565	-16.611	-20.426	-32.926	-27.051	-14.250	-12.578	-36.715	12.069	10.357	15.079	1.423	16.643	0.192	7.598	2.048	10.819
10.010	9.389	9.761	9.938	8.764	9.466	9.675	9.450	9.406	-18.270	-22.446	-15.409	-24.611	-28.190	-23.226	-12.298	-18.201	-28.582	0.484	7.799	7.530	1.777	16.622	8.632	4.181	7.880	4.716
9.295	9.712	9.796	9.830	8.817	9.393	9.534	9.667	9.758	-23.880	-12.397	-17.589	-21.856	-29.289	-24.917	-9.344	-18.337	-28.001	8.682	4.745	14.153	-0.463	10.546	7.595	5.866	5.042	16.800
9.892	9.623	10.047	9.817	9.107	9.562	9.519	9.604	9.663	-16.427	-11.536	-19.730	-28.133	-25.383	-24.663	-10.218	-16.556	-34.014	10.620	3.002	15.231	3.270	9.244	8.696	8.031	7.110	16.373
8.951	9.674	9.706	9.747	8.840	9.497	9.268	9.281	9.670	-24.868	-10.252	-17.080	-25.022	-29.259	-27.500	-12.692	-11.709	-33.556	5.944	4.116	15.001	4.922	9.723	8.463	11.943	2.080	8.051
9.171	9.534	10.152	9.742	9.069	9.108	9.369	10.104	9.177	-26.908	-13.473	-18.128	-24.750	-23.260	-28.723	-15.488	-7.592	-32.456	12.129	13.629	11.994	-2.240	9.782	10.518	11.987	6.104	8.140
9.156	9.244	9.814	10.047	8.833	9.893	9.343	9.738	9.412	-25.993	-16.722	-17.220	-20.338	-32.195	-23.622	-15.317	-19.453	-34.346	11.055	1.911	7.500	-4.898	4.262	9.457	9.083	7.711	17.169
9.051	9.393	10.097	10.100	9.036	9.648	9.568	9.697	9.137	-33.498	-13.648	-17.916	-23.211	-22.835	-24.359	-10.596	-13.030	-30.003	4.853	2.514	5.182	-5.929	7.580	12.606	7.220	4.498	13.561
9.309	9.535	9.461	9.895	9.372	9.443	9.366	9.821	9.380	-23.948	-13.603	-17.271	-26.086	-25.970	-27.772	-14.703	-10.071	-28.163	13.656	10.344	8.437	-5.324	13.817	6.097	2.955	3.165	7.883
9.567	9.976	10.075	9.941	9.481	9.211	9.048	9.718	9.555	-22.732	-12.568	-20.127	-19.477	-16.981	-30.278	-22.132	-15.104	-32.381	8.443	10.173	13.777	0.543	10.956	14.686	6.741	8.323	7.324
9.409	9.689	9.797	10.134	9.588	9.654	9.935	9.477	9.227	-24.125	-12.546	-18.490	-17.385	-17.827	-23.087	-15.656	-10.373	-37.012	13.443	3.786	9.132	3.519	8.032	7.448	8.150	3.476	5.902
9.040	9.511	9.799	9.610	8.735	9.322	9.889	9.387	9.315	-26.808	-8.676	-18.245	-23.505	-16.528	-31.536	-11.979	-11.083	-27.916	11.535	0.519	3.424	2.290	12.047	11.600	5.153	8.387	6.979
9.377	9.482	9.850	9.885	9.054	9.330	9.631	9.191	9.203	-24.452	-17.589	-15.156	-21.809	-29.053	-25.804	-11.322	-13.633	-32.140	6.671	13.258	10.596	-0.661	8.127	6.049	13.563	-0.781	7.192
9.432	9.646	9.931	9.344	9.069	9.410	9.462	9.483	9.421	-29.432	-15.606	-15.478	-23.592	-21.003	-26.858	-14.127	-14.576	-31.185	13.123	4.813	19.431	-0.158	10.637	6.710	8.499	10.548	9.679
9.403	9.639	9.976	9.566	9.678	9.464	9.360	9.282	9.870	-26.738	-20.027	-14.726	-24.408	-20.029	-25.577	-13.203	-10.108	-21.722	9.425	-2.746	13.867	-3.227	11.125	7.867	8.794	1.495	8.923
9.293	9.566	9.564	9.723	9.129	9.524	9.537	9.334	9.717	-29.300	-12.177	-15.000	-20.472	-28.305	-24.003	-10.589	-16.969	-27.117	3.276	9.912	9.709	0.051	16.100	-1.212	10.053	4.506	-1.462
9.273	9.274	9.640	9.653	8.929	9.765	9.874	9.310	9.859	-24.915	-15.116	-21.396	-25.413	-27.168	-22.007	-6.717	-11.150	-26.580	13.997	6.354	14.967	-1.057	4.781	8.064	4.367	8.274	7.096
9.052	9.709	9.750	9.878	9.033	9.521	9.264	9.319	8.773	-27.997	-22.098	-18.764	-24.458	-26.771	-25.569	-10.880	-17.360	-38.295	4.825	2.240	2.181	-0.307	7.705	12.068	11.554	0.345	5.710
9.560	9.418	10.138	9.745	9.564	9.690	9.704	9.937	9.221	-26.356	-11.970	-13.983	-23.551	-25.967	-27.082	-8.965	-7.257	-26.743	7.498	8.141	14.178	0.501	11.074	5.314	10.149	6.233	15.772
9.761	9.518	9.676	10.202	9.307	9.548	9.469	9.312	9.090	-22.497	-18.016	-16.720	-22.831	-23.267	-26.170	-5.272	-8.678	-31.921	7.844	5.705	4.688	2.135	11.498	4.119	5.298	10.045	11.319
8.873	9.729	9.882	9.669	9.179	10.137	9.722	9.537	9.405	-24.758	-17.127	-12.924	-21.482	-26.200	-22.408	-9.664	-10.870	-30.505	4.288	9.176	6.335	-3.370	14.461	9.011	2.409	5.767	7.351
9.269	9.923	9.614	9.594	9.447	9.271	9.571	9.347	9.337	-22.360	-14.779	-16.728	-18.038	-21.017	-23.755	-6.975	-11.234	-29.329	6.970	5.144	14.461	0.426	9.846	4.211	10.565	4.955	2.225
9.553	9.546	9.845	9.948	9.252	9.764	9.690	9.542	8.890	-22.544	-14.734	-16.535	-25.635	-25.821	-24.696	-4.877	-12.338	-30.112	1.775	2.921	11.567	-0.247	10.555	4.448	11.393	7.099	11.159
9.660	9.105	10.442	10.058	9.273	9.343	10.033	9.467	9.043	-21.409	-22.034	-8.515	-19.764	-21.965	-25.763	-8.909	-10.681	-32.465	2.801	6.412	4.925	4.599	15.283	8.306	6.669	2.428	9.265
9.697	9.356	9.925	9.396	9.124	10.152	9.373	9.729	8.965	-18.205	-30.819	-17.436	-24.095	-29.673	-22.300	-7.011	-4.547	-31.717	7.079	7.761	10.383	-0.480	-0.457	7.244	9.342	10.223	-0.036
9.655	9.588	9.841	9.725	9.102	9.483	9.276	9.692	9.118	-26.194	-18.863	-13.547	-21.475	-28.167	-28.459	-10.572	-8.187	-30.658	7.414	8.472	9.232	-1.365	8.084	-8.636	13.766	11.919	6.262
9.284	9.447	9.608	9.214	9.260	9.882	9.763	9.280	9.333	-25.357	-21.813	-18.292	-30.645	-36.051	-26.796	-8.378	-11.030	-31.228	11.960	6.607	13.888	0.833	8.415	0.450	7.168	5.696	9.732
9.911	9.045	9.896	9.673	9.217	9.934	9.926	9.826	9.183	-20.747	-28.112	-17.518	-25.571	-28.443	-21.865	-7.687	-10.933	-27.992	1.301	7.830	3.350	0.885	12.405	-7.095	5.622	4.791	5.592
9.065	8.832	9.928	9.485	9.558	9.783	9.860	9.562	9.788	-22.056	-29.630	-21.269	-29.643	-21.411	-24.612	-12.938	-15.406	-29.398	13.117	11.379	4.759	-1.965	2.529	-1.758	11.896	10.193	3.078
9.246	9.256	10.218	9.369	9.000	9.926	9.619	9.655	9.483	-23.557	-26.801	-13.928	-29.309	-27.021	-18.232	-12.842	-11.629	-26.650	14.102	-1.066	6.697	0.557	10.251	-1.261	12.090	11.442	0.586
9.661	9.195	10.031	9.592	9.188	9.689	10.069	9.540	9.318	-25.819	-20.330	-18.492	-26.408	-24.162	-20.650	-9.484	-8.113	-28.930	6.217	1.606	4.411	-0.183	13.948	0.183	14.567	7.178	5.347
9.077	8.921	9.907	9.916	9.103	9.577	9.308	9.824	9.577	-28.019	-29.378	-11.232	-25.697	-24.430	-29.014	-12.763	-10.576	-27.361	7.481	8.172	11.538	5.729	19.368	0.972	12.924	12.835	10.984
9.021	9.091	9.754	9.471	9.206	9.868	9.988	9.493	9.248	-23.277	-25.064	-23.384	-22.736	-26.925	-23.197	-6.584	-9.652	-33.622	2.811	5.701	2.441	-5.839	12.515	2.161	9.208	8.204	8.157
9.198	9.569	9.896	9.534	8.819	9.682	8.996	9.612	9.379	-26.391	-22.065	-16.580	-32.773	-31.552	-26.864	-12.514	-7.457	-27.772	-0.831	2.765	2.037	-3.074	8.953	-7.157	10.842	3.319	3.757
9.543	9.305	9.648	9.532	9.002	10.262	9.320	9.461	9.068	-21.624	-24.348	-15.580	-30.889	-27.515	-20.019	-11.645	-10.598	-31.468	4.058	6.257	10.387	6.013	9.710	-3.510	13.137	10.599	1.976
9.274	9.466	9.986	9.395	9.229	10.048	9.698	9.662	9.354	-22.180	-23.536	-13.550	-25.635	-31.182	-24.435	-7.306	-9.528	-28.861	-0.893	7.919	11.255	3.116	14.718	10.351	4.712	11.114	5.436
9.506	9.155	9.633	9.335	9.233	9.503	10.128	9.255	9.023	-18.905	-27.314	-15.451	-25.641	-26.364	-28.089	-2.157	-13.333	-30.839	5.718	5.375	7.628	3.186	5.355	2.532	7.566	7.239	4.156
9.313	9.262	9.772	9.645	9.404	9.080	9.905	9.440	9.183	-23.144	-28.262	-10.348	-25.796	-31.060	-27.453	-5.712	-8.985	-35.563	1.096	4.996	7.304	-0.299	12.480	7.750	12.792	5.401	-2.824
9.117	8.967	10.197	9.516	9.152	9.442	9.758	9.449	9.532	-27.175	-23.685	-12.149	-24.691	-30.829	-28.721	-10.633	-8.590	-30.786	4.857	8.383	8.541	-4.033	3.196	7.521	10.097	10.085	11.590
9.333	9.224	9.879	9.354	9.179	9.536	9.288	9.286	9.000	-15.584	-24.422	-9.010	-32.944	-24.942	-26.792	-10.163	-15.236	-29.875	5.984	5.566	12.699	-0.763	15.072	9.834	11.067	10.303	8.092
9.056	8.986	9.881	9.234	9.056	9.323	9.239	9.442	8.977	-26.089	-27.911	-13.345	-29.882	-21.186	-27.984	-8.688	-8.976	-31.040	3.763	1.031	17.729	1.380	15.511	9.921	13.966	6.798	9.409
9.550	8.567	9.402	9.353	9.398	9.956	9.724	9.651	9.627	-20.322	-27.728	-18.995	-31.451	-24.488	-24.466	-8.235	-6.189	-24.171	4.190	6.023	10.245	-5.268	10.195	2.845	8.421	8.704	10.885
9.400	9.028	9.835	9.766	9.275	9.620	9.660	9.591	9.324	-17.529	-26.873	-9.022	-27.396	-28.521	-21.674	-11.448	-9.312	-32.947	5.394	6.248	6.854	-0.760	8.899	0.988	6.126	12.342	12.976
9.049	9.245	9.972	9.433	9.159	10.012	9.633	9.506	9.589	-23.322	-16.150	-13.180	-29.004	-34.013	-18.067	-9.575	-8.067	-28.659	5.343	0.847	8.881	-7.465	10.858	2.990	13.264	7.907	3.399
9.246	9.255	9.562	9.745	9.263	9.913	9.586	9.707	9.230	-17.796	-25.079	-15.495	-24.086	-30.870	-25.447	-8.214	-10.842	-29.050	3.790	2.054	8.569	-3.697	6.463	1.114	7.650	5.203	6.221
9.449	9.230	9.817	9.689	8.943	9.660	9.719	9.690	9.951	-19.236	-24.674	-17.242	-31.804	-30.344	-20.953	-9.642	-7.571	-23.869	2.746	5.695	14.836	-0.648	15.515	2.004	10.254	8.568	9.669
10.009	9.428	9.442	9.710	9.162	10.117	9.627	9.427	9.493	-22.781	-21.061	-16.588	-24.769	-26.992	-19.931	-6.360	-7.879	-28.375	3.327	9.375	9.559	-3.869	8.267	0.456	15.143	12.336	8.754
9.804	9.618	9.887	9.432	9.083	9.636	9.738	9.668	9.828	-19.346	-19.364	-16.451	-27.769	-28.216	-27.270	-9.871	-9.633	-24.395	6.158	4.544	9.143	-5.703	2.282	-0.747	8.610	12.850	6.350
9.147	9.959	9.737	9.281	9.708	9.934	9.436	9.350	9.682	-25.988	-15.613	-21.508	-31.160	-28.849	-18.332	-17.064	-10.356	-27.812	3.285	1.461	3.710	-7.904	6.763	9.471	14.674	8.596	5.476
9.347	9.909	9.811	8.878	9.227	9.711	9.349	9.590	9.549	-24.805	-26.239	-17.905	-33.281	-30.529	-17.864	-12.143	-9.537	-26.293	3.498	3.536	4.539	7.301	11.768	5.123	15.366	11.818	0.605
9.354	9.704	9.781	9.294	9.207	9.598	9.459	9.307	9.348	-22.122	-16.432	-18.091	-31.983	-23.217	-19.431	-5.525	-9.566	-34.316	1.490	1.196	8.827	3.355	2.949	7.825	11.372	7.778	4.323
9.008	9.549	9.725	8.932	9.394	9.697	9.569	9.369	9.515	-26.896	-19.992	-19.570	-36.549	-31.154	-23.851	-14.119	-11.102	-33.023	1.945	7.235	12.204	-5.030	1.461	9.334	10.304	9.026	0.541
9.565	9.537	10.178	9.478	9.110	9.495	9.380	9.359	8.770	-18.024	-17.672	-13.300	-29.042	-34.834	-28.693	-11.296	-13.375	-32.657	5.860	4.791	21.871	-14.581	12.567	-1.811	10.167	8.019	2.500
9.547	9.758	9.264	9.321	9.452	9.905	9.448	10.218	9.261	-19.646	-20.003	-17.939	-28.378	-31.057	-23.115	-10.773	-0.119	-26.454	7.751	1.720	15.626	-10.541	5.088	5.327	12.020	7.100	12.903
9.142	9.655	9.906	9.412	8.825	9.801	9.580	9.584	9.511	-17.717	-16.438	-12.032	-31.342	-31.822	-24.115	-7.168	-4.167	-33.672	5.335	0.872	9.121	-0.822	10.819	5.694	12.290	10.210	11.913
9.465	8.979	9.987	9.190	8.860	9.470	9.833	9.705	9.643	-20.672	-26.470	-14.599	-30.046	-30.620	-25.664	0.087	-6.418	-27.852	3.227	5.916	5.949	11.513	1.889	2.766	8.631	5.612	3.295
9.462	9.082	9.838	8.998	9.017	9.932	9.440	9.769	9.091	-21.872	-24.054	-20.260	-28.008	-24.697	-21.383	-15.247	-9.304	-31.741	5.518	7.601	10.860	5.585	11.961	-3.248	5.814	6.698	0.182
8.423	9.121	9.771	9.188	8.767	10.127	9.436	9.477	9.452	-26.216	-22.765	-19.550	-31.769	-31.439	-20.542	-9.659	-18.433	-32.445	9.764	8.494	7.960	1.845	16.235	-0.458	7.448	7.091	3.469
9.319	8.931	9.676	9.210	8.919	10.032	9.583	9.551	8.955	-25.156	-26.615	-16.573	-34.678	-27.213	-16.772	-8.610	-12.976	-34.373	7.456	8.314	14.127	3.298	19.110	1.044	7.239	13.394	6.468
9.229	9.433	9.557	9.476	8.641	9.971	9.419	9.951	9.122	-28.298	-26.046	-12.642	-22.565	-28.540	-18.766	-8.583	-9.208	-28.800	12.932	6.799	21.840	2.047	12.890	8.688	5.030	13.975	10.868
8.935	9.275	9.701	9.674	8.861	9.487	9.563	9.641	9.800	-25.555	-26.147	-17.477	-30.951	-35.183	-19.321	-8.281	-11.143	-25.202	6.290	4.416	10.018	-6.915	10.679	6.022	10.289	6.514	0.155
9.253	8.814	9.476	9.568	8.632	9.617	9.784	9.623	9.005	-24.261	-22.740	-20.946	-26.435	-23.608	-17.713	-7.112	-13.063	-35.206	5.074	8.177	17.443	7.659	14.192	4.691	11.357	3.685	5.842
8.961	9.101	9.609	9.146	8.672	9.916	9.488	9.611	9.065	-20.649	-30.010	-16.268	-31.289	-30.167	-21.837	-14.178	-13.259	-41.759	7.392	6.975	15.138	-7.331	9.380	6.428	5.311	4.958	-6.054
9.122	9.230	9.766	9.554	9.120	9.636	9.709	9.283	9.302	-25.747	-28.112	-15.161	-30.094	-26.038	-21.270	-8.755	-13.517	-37.149	11.495	6.539	13.793	-2.479	7.271	6.683	6.383	8.648	1.111
9.224	9.315	9.769	9.455	8.814	10.035	9.630	9.635	9.282	-22.740	-27.792	-20.086	-31.430	-32.111	-16.538	-10.795	-4.726	-26.152	5.900	-2.708	16.165	-0.997	0.400	16.520	0.333	6.312	7.155
9.691	9.808	9.850	9.663	9.293	9.822	9.379	9.282	9.604	-15.149	-21.927	-15.831	-26.962	-24.945	-17.270	-12.833	-4.694	-34.511	3.940	-0.418	8.076	-3.653	9.487	10.657	8.968	12.075	4.318
9.765	9.941	9.607	9.461	8.811	9.996	9.514	9.818	9.391	-16.247	-22.014	-14.373	-34.099	-23.135	-21.074	-8.759	-6.710	-28.362	5.036	-2.300	9.812	-5.823	11.251	2.687	5.540	8.974	6.587
9.328	9.648	9.221	9.201	9.545	9.699	9.484	9.379	8.889	-19.850	-23.543	-19.697	-28.189	-21.840	-12.988	-6.034	-8.240	-37.578	8.108	4.609	14.226	-2.121	9.921	-1.574	10.217	11.304	5.294
9.428	9.081	9.917	9.239	8.813	9.532	9.623	9.303	8.759	-20.372	-24.659	-18.008	-29.531	-37.110	-21.103	-9.531	-8.190	-34.737	4.069	-6.529	7.819	-5.585	14.345	2.780	10.231	7.313	11.667
9.396	9.789	9.764	9.477	8.815	9.736	9.185	9.263	9.356	-18.749	-22.498	-20.447	-28.123	-28.674	-16.066	-13.275	-13.163	-33.972	5.237	1.072	15.474	-4.110	12.174	8.557	9.207	9.417	10.933
9.066	9.596	9.409	9.439	8.733	9.839	9.592	9.538	9.071	-23.433	-24.727	-16.250	-32.625	-25.770	-21.149	-8.631	-10.874	-26.973	4.996	5.486	10.280	-12.944	9.429	1.757	8.642	16.113	6.376
9.261	9.965	9.591	9.495	8.889	9.698	9.827	9.554	9.219	-18.861	-16.906	-17.385	-29.423	-28.575	-19.864	-9.069	-6.702	-27.677	3.203	3.341	6.328	-0.289	8.094	11.400	6.938	7.320	-0.400
9.478	9.510	9.882	9.897	8.720	9.299	9.225	9.132	9.184	-19.219	-15.231	-19.257	-23.831	-21.465	-18.264	-13.120	-13.806	-28.607	1.923	0.608	17.873	-4.714	14.211	4.118	6.425	10.090	4.244
9.574	9.756	9.638	9.539	8.971	9.953	9.162	8.992	9.391	-21.204	-18.670	-20.308	-25.564	-27.537	-17.673	-13.718	-18.163	-31.373	0.814	5.579	6.744	-3.915	10.093	9.345	13.637	12.923	15.551
9.315	9.883	9.887	9.699	8.755	9.559	9.461	9.255	9.293	-19.391	-18.201	-16.953	-23.543	-15.923	-14.328	-10.611	-9.272	-38.230	6.707	3.697	9.521	-5.966	14.609	7.114	16.438	13.320	7.150
9.248	9.353	9.577	9.489	8.660	9.856	9.606	9.591	9.101	-26.013	-17.027	-18.225	-27.660	-30.552	-18.879	-9.052	-8.866	-38.499	6.109	7.009	10.833	1.558	12.287	6.017	13.736	17.127	8.751
9.657	9.900	9.803	9.583	9.005	9.603	9.377	9.279	9.656	-20.187	-14.668	-16.328	-32.661	-19.881	-23.125	-12.319	-9.294	-26.608	-1.467	7.079	1.585	-3.181	11.581	6.817	0.850	7.933	13.216
9.413	9.724	9.779	9.564	8.987	9.626	9.370	9.284	8.932	-21.663	-14.120	-22.527	-25.506	-26.921	-21.645	-10.828	-10.149	-40.344	-0.253	0.253	11.647	4.613	8.262	-2.416	14.082	9.195	-1.861
9.376	9.179	9.412	9.468	8.964	9.594	9.358	8.945	8.974	-23.819	-17.650	-18.502	-30.150	-28.698	-14.801	-11.373	-10.755	-33.188	0.151	4.285	13.072	-9.620	12.186	2.987	4.257	6.183	4.713
9.506	9.381	9.817	8.802	8.986	9.737	9.698	9.381	8.809	-27.627	-22.190	-18.078	-30.770	-25.349	-18.738	-11.632	-7.605	-31.563	2.610	8.893	14.216	-5.707	10.098	3.908	0.664	12.193	2.999
9.628	9.289	9.687	9.304	9.483	9.292	9.630	9.675	9.497	-19.089	-19.059	-18.679	-30.563	-19.535	-17.697	-16.849	-6.935	-25.406	2.238	11.946	10.003	-5.679	16.235	2.174	10.757	0.012	7.304
9.419	8.816	9.520	9.415	8.899	9.627	9.673	9.604	8.901	-20.846	-30.692	-21.764	-33.818	-28.105	-18.147	-12.539	-8.717	-37.467	0.078	5.466	18.018	-7.457	16.863	3.234	7.597	1.400	11.724
9.244	8.761	9.565	9.446	8.987	9.304	9.685	9.460	9.048	-24.486	-25.496	-26.397	-29.263	-32.734	-25.361	-12.841	-10.846	-28.757	2.370	1.592	11.902	-1.319	17.433	7.708	9.101	11.675	3.879
9.417	9.482	9.346	9.035	9.216	9.699	9.556	9.792	9.276	-23.461	-18.581	-26.000	-34.441	-23.160	-16.238	-11.678	-9.290	-26.103	1.083	7.437	14.191	2.804	9.911	14.121	6.936	7.921	6.033
9.515	9.130	9.402	9.213	8.972	10.122	9.573	9.468	9.595	-22.085	-22.236	-21.864	-30.683	-24.553	-17.073	-8.434	-9.157	-29.614	6.902	-0.546	11.363	-0.289	16.970	7.070	3.109	10.174	1.687
9.260	9.759	9.620	9.335	8.858	9.659	9.715	9.547	9.694	-21.683	-19.568	-23.428	-32.337	-27.535	-22.064	-10.588	-5.867	-23.619	3.464	2.838	14.619	-1.752	18.938	3.540	9.863	7.472	7.441
9.043	9.911	9.296	9.568	9.028	9.634	9.628	9.435	9.073	-21.681	-13.293	-20.595	-28.488	-25.489	-17.938	-6.686	-11.679	-28.307	3.290	3.169	13.886	-3.047	14.886	9.544	13.529	4.909	9.264
9.389	9.457	9.855	9.590	9.436	9.668	9.557	9.327	9.076	-25.034	-18.885	-18.015	-26.655	-24.970	-16.512	-8.762	-10.911	-28.441	0.920	4.026	8.073	-6.450	14.098	3.477	6.897	8.721	12.292
9.502	9.518	9.083	9.689	9.160	9.956	9.878	9.650	9.432	-21.639	-16.661	-24.256	-25.363	-24.560	-17.210	-9.660	-4.203	-31.878	8.220	-0.671	8.265	-7.528	16.321	3.547	6.753	12.798	13.655
9.201	9.595	8.829	9.421	9.342	9.775	9.707	9.625	9.557	-30.859	-24.835	-26.207	-27.683	-21.967	-19.860	-11.955	-5.731	-25.494	6.802	1.696	8.032	-2.530	14.164	3.046	5.589	7.413	13.310
8.886	9.389	9.581	9.449	9.271	9.674	9.252	9.476	9.059	-27.301	-28.174	-18.381	-25.592	-24.900	-19.681	-14.944	-8.198	-30.258	6.933	4.299	9.205	0.270	11.268	3.706	5.068	7.877	6.918
9.390	9.109	9.216	9.835	8.909	9.474	9.412	9.638	9.637	-28.258	-29.899	-24.589	-27.916	-26.608	-21.793	-11.853	-6.412	-26.272	10.181	3.594	11.191	-4.710	9.297	6.829	5.356	11.865	7.738
9.342	8.915	9.290	9.529	8.776	10.000	9.436	9.413	9.531	-24.800	-29.909	-24.708	-28.697	-29.141	-16.458	-13.216	-14.187	-32.338	9.226	11.244	-2.246	-8.340	7.153	4.253	8.631	8.052	-2.012
8.924	9.275	8.979	9.693	8.691	9.887	9.729	9.456	9.468	-24.905	-30.921	-18.566	-25.959	-30.325	-11.190	-6.420	-10.045	-28.558	3.779	8.141	3.954	2.447	10.448	14.572	1.910	11.878	6.637
8.783	9.031	8.880	9.550	9.188	9.729	9.641	9.399	9.418	-29.290	-29.973	-24.473	-25.175	-25.392	-14.195	-10.228	-6.629	-31.319	4.083	9.682	8.413	-6.789	8.737	5.149	7.495	9.121	9.173
9.162	9.570	9.071	9.521	9.431	9.393	9.430	9.807	9.558	-20.300	-24.655	-24.972	-26.612	-34.147	-21.680	-10.723	-11.972	-33.142	3.871	0.379	10.814	-2.575	8.409	7.115	2.410	9.029	7.964
9.409	10.138	8.968	9.291	8.864	9.675	9.708	9.708	9.228	-19.315	-19.867	-23.486	-27.737	-26.567	-23.810	-7.040	-8.709	-34.604	10.049	5.663	10.954	-2.555	13.025	10.328	10.617	9.130	3.009
9.279	9.660	9.202	9.536	8.884	9.989	9.473	9.556	9.246	-24.019	-15.268	-25.200	-26.711	-32.262	-15.908	-17.078	-11.480	-32.735	8.852	3.689	12.116	-9.655	11.398	0.408	12.537	8.425	2.855
9.378	9.751	9.555	9.752	8.886	9.372	9.381	9.470	9.391	-23.042	-18.454	-25.451	-25.300	-25.412	-25.542	-9.824	-8.941	-27.574	1.541	4.496	7.299	-1.662	17.714	6.986	8.171	8.990	14.299
9.611	9.725	9.408	9.594	9.288	9.587	9.719	10.061	9.185	-23.025	-25.494	-19.548	-29.530	-26.300	-20.591	-7.295	-6.810	-37.316	-0.662	5.729	13.281	-0.740	12.904	0.374	7.419	9.550	3.489
9.293	9.732	8.855	9.906	8.723	9.982	9.660	9.565	9.541	-23.504	-27.133	-28.862	-27.450	-28.980	-15.720	-10.823	-12.514	-27.544	6.157	1.824	13.959	-6.063	15.434	8.631	11.642	3.234	8.047
9.185	9.703	9.215	9.761	8.786	9.713	9.707	9.605	8.919	-23.960	-22.624	-25.342	-24.409	-28.342	-14.302	-13.953	-6.996	-35.079	1.852	-1.345	6.630	-3.294	8.556	13.734	7.315	7.175	-3.870
9.487	9.443	9.215	9.505	9.090	9.600	9.383	10.012	8.992	-25.146	-23.533	-27.865	-29.404	-19.325	-22.112	-13.294	-5.588	-33.518	11.173	0.756	13.916	-2.071	11.807	11.474	4.651	9.743	6.507
9.399	9.417	9.659	9.834	9.080	9.647	9.337	9.545	9.362	-25.566	-26.535	-18.959	-26.151	-25.896	-18.574	-11.346	-13.472	-30.160	7.610	12.477	10.471	-3.917	15.299	2.063	6.946	5.125	13.035
9.071	9.276	9.699	10.021	9.140	9.913	9.240	9.662	9.309	-30.353	-28.742	-18.531	-20.077	-27.120	-17.987	-11.095	-10.185	-32.669	10.623	-2.907	11.634	5.968	13.224	7.892	12.476	7.842	13.971
8.939	9.062	9.119	9.527	8.879	9.863	9.303	9.211	9.167	-25.494	-30.124	-25.972	-28.792	-26.484	-14.667	-7.680	-9.343	-34.131	8.984	1.216	16.235	3.633	15.794	4.696	7.430	6.503	7.081
9.049	9.259	8.923	9.579	8.830	9.758	9.451	9.484	9.236	-26.474	-30.447	-25.191	-27.418	-32.968	-16.148	-9.998	-13.858	-35.689	1.602	3.102	9.774	-1.842	8.921	0.644	11.816	6.449	4.883
8.739	9.260	9.133	9.636	9.337	9.487	9.585	9.325	9.190	-25.277	-29.049	-23.368	-30.840	-23.651	-16.304	-4.901	-17.522	-33.731	6.901	8.470	5.277	-6.920	9.562	16.085	7.344	8.521	4.263
9.101	8.929	9.067	9.619	9.284	9.513	9.271	9.436	9.392	-26.273	-24.924	-26.116	-26.088	-29.889	-18.269	-12.945	-11.395	-35.457	6.065	8.237	4.806	-2.092	14.372	6.531	17.141	8.380	12.576
9.234	9.432	9.343	9.407	9.512	9.498	9.528	9.300	9.189	-26.761	-28.662	-23.830	-24.225	-23.678	-23.878	-12.515	-12.708	-34.616	-5.713	3.330	14.269	-0.503	16.545	3.233	5.064	9.889	8.430
9.150	9.490	9.449	9.335	8.941	9.661	9.523	9.524	9.125	-25.706	-26.204	-21.028	-28.330	-30.189	-15.032	-11.141	-7.425	-34.485	-0.082	-3.365	13.452	3.949	9.766	6.807	9.996	10.584	14.633
9.451	9.002	9.323	9.897	8.873	10.155	9.281	9.691	9.109	-21.558	-26.455	-22.609	-26.109	-27.248	-19.250	-11.059	-13.487	-31.533	1.786	1.341	4.321	-1.347	8.405	5.229	4.563	9.151	4.423
9.256	9.673	9.426	9.298	8.850	10.005	9.498	9.323	9.376	-25.479	-20.196	-15.585	-33.083	-27.534	-18.901	-11.340	-13.074	-36.140	-1.029	-1.514	8.827	-3.531	6.625	4.444	3.544	11.344	3.074
9.538	9.589	9.415	9.216	8.695	9.810	9.328	9.221	8.714	-20.799	-26.863	-22.649	-30.363	-30.610	-18.121	-7.703	-13.785	-32.110	3.538	1.064	8.012	-3.271	12.697	5.518	7.472	11.335	-0.906
9.412	9.243	9.216	9.613	9.336	9.896	9.695	9.375	9.552	-19.292	-24.046	-26.158	-30.970	-25.967	-18.488	-12.867	-15.173	-31.353	4.201	6.955	8.954	-2.320	10.212	7.501	2.133	8.887	8.286
9.145	8.895	9.269	9.703	8.831	9.727	9.599	9.318	9.310	-16.462	-31.549	-23.209	-29.835	-28.575	-16.582	-14.919	-13.725	-28.335	10.758	-0.808	15.513	-5.623	8.160	4.067	2.044	9.191	9.041
8.837	9.547	9.007	9.569	9.106	9.707	9.647	9.325	9.230	-29.063	-19.081	-26.409	-25.490	-31.234	-17.643	-11.447	-10.477	-28.436	1.104	4.978	8.960	-2.888	19.566	5.845	9.403	13.536	5.399
8.827	8.863	9.168	9.826	8.979	9.697	9.175	9.569	9.031	-27.415	-28.515	-25.263	-29.985	-29.837	-18.238	-14.993	-7.783	-34.809	8.588	2.196	6.504	-5.411	19.092	3.306	12.080	9.461	2.109
9.155	9.336	9.545	9.653	8.826	9.414	9.426	9.784	9.050	-27.036	-21.127	-20.311	-31.103	-32.993	-19.557	-10.180	-11.338	-32.030	11.552	6.805	5.660	0.820	5.299	2.293	8.756	10.414	5.060
9.169	9.090	9.296	9.701	9.061	9.427	9.229	9.492	8.939	-24.576	-29.133	-26.683	-27.305	-32.019	-18.938	-13.306	-16.505	-29.895	3.908	14.767	10.839	-8.266	15.157	3.668	7.851	13.498	-1.510
9.110	9.118	9.095	9.662	9.219	9.813	9.444	9.623	9.819	-29.973	-28.495	-24.236	-24.260	-26.472	-18.607	-13.154	-12.905	-25.474	9.626	6.713	11.406	-1.525	8.544	8.025	8.557	10.621	-4.119
9.204	9.247	9.191	9.954	8.721	9.601	9.550	9.484	9.765	-21.615	-24.929	-20.313	-26.591	-32.914	-20.641	-11.611	-9.875	-30.544	-0.938	4.296	13.146	-3.917	16.492	3.603	9.624	11.872	6.870
9.434	9.099	9.122	9.735	8.964	9.858	9.443	9.398	9.179	-28.036	-29.586	-31.561	-21.957	-31.215	-17.483	-13.682	-15.663	-29.529	8.302	8.786	6.480	0.855	5.971	14.027	7.546	12.949	-3.013
8.865	8.722	9.075	9.185	9.017	9.747	9.396	9.384	9.704	-24.981	-32.152	-30.167	-35.612	-32.894	-16.264	-8.571	-14.273	-26.064	6.111	1.906	7.750	-7.746	8.148	3.194	9.741	8.925	0.273
8.749	9.529	9.578	9.680	9.124	9.457	9.838	9.441	9.941	-24.564	-22.552	-23.272	-26.539	-28.394	-18.064	-8.558	-11.213	-25.819	2.511	4.423	0.515	-6.048	9.077	7.846	5.268	12.645	1.343
8.846	9.597	9.901	9.660	9.209	9.809	9.590	9.638	9.119	-28.145	-24.324	-15.682	-26.563	-31.740	-9.979	-13.313	-14.790	-25.717	8.586	1.894	8.057	-5.138	10.380	7.286	8.620	9.630	3.913
8.769	8.794	9.966	9.943	9.456	10.194	9.428	9.729	9.256	-28.001	-29.199	-17.311	-28.365	-20.963	-14.201	-11.486	-9.077	-29.877	7.947	-2.934	2.436	2.149	7.670	9.768	7.549	7.485	7.802
8.938	9.122	9.245	9.650	8.758	9.639	9.557	9.622	9.394	-27.823	-29.484	-21.841	-30.660	-21.366	-21.822	-6.417	-13.017	-28.717	10.266	6.775	12.506	-9.905	11.576	5.830	9.810	8.542	3.797
8.744	9.160	9.098	9.370	9.292	9.427	9.398	9.524	8.956	-26.359	-21.176	-22.115	-28.214	-27.308	-16.247	-8.790	-11.369	-36.692	0.753	6.641	9.847	-3.464	9.635	3.453	11.463	6.335	2.075
9.031	9.018	8.983	9.200	9.658	9.718	9.388	9.440	9.425	-27.060	-23.617	-26.035	-27.174	-26.805	-19.622	-10.185	-11.428	-34.092	8.910	18.406	8.004	-6.345	13.890	4.983	9.048	16.832	-0.656
8.865	9.116	8.940	9.635	8.986	9.746	9.480	9.899	9.224	-31.345	-28.471	-25.478	-26.284	-33.578	-16.536	-17.364	-10.665	-33.279	5.528	7.865	10.886	-11.217	17.914	13.674	8.361	10.372	4.467
9.232	9.124	9.166	9.733	9.373	9.834	9.527	9.694	9.484	-21.474	-19.802	-25.514	-26.602	-21.696	-10.020	-13.951	-14.338	-30.245	11.896	-0.422	13.765	-6.937	10.942	4.405	8.546	8.774	1.407
8.969	9.292	9.769	9.612	9.234	9.654	9.464	9.473	9.154	-28.249	-24.637	-16.676	-27.239	-26.757	-11.533	-12.815	-6.114	-32.097	9.195	1.539	12.361	-2.337	13.952	5.735	9.025	14.093	7.232
9.208	9.148	9.186	9.596	9.255	9.805	9.486	9.394	9.336	-26.826	-25.675	-21.621	-28.328	-23.085	-22.363	-11.377	-9.697	-29.069	8.076	0.078	10.450	-7.124	18.189	3.340	4.745	8.513	6.083
9.459	9.357	9.058	9.453	9.475	9.716	9.467	9.406	8.797	-18.814	-19.511	-26.975	-30.436	-28.727	-11.669	-11.006	-11.268	-37.524	7.888	-1.884	15.960	0.510	12.835	9.954	6.788	8.757	9.387
8.910	9.354	9.301	9.593	9.183	9.402	9.499	9.550	8.740	-21.059	-23.230	-22.694	-27.953	-25.574	-20.331	-14.939	-15.796	-38.492	5.245	-0.902	10.163	-10.984	6.503	14.796	5.122	9.865	6.110
9.263	9.470	9.088	9.622	9.559	9.463	9.281	9.602	8.625	-27.188	-21.374	-26.312	-25.196	-22.925	-21.329	-12.844	-15.746	-36.290	8.826	1.987	8.624	-5.711	11.279	14.737	9.524	9.862	2.588
9.249	8.898	8.777	9.420	8.714	9.527	9.711	9.020	9.382	-26.918	-33.841	-32.354	-26.661	-30.311	-18.423	-10.878	-16.811	-28.542	11.581	4.350	15.524	0.046	14.750	7.999	14.708	10.493	9.686
9.263	8.976	9.240	9.532	9.037	9.605	9.606	9.697	9.257	-26.737	-32.728	-22.737	-28.310	-28.672	-14.407	-14.358	-8.030	-31.723	7.442	4.585	10.183	-6.975	16.002	5.240	6.783	9.656	6.510
9.280	9.087	9.302	9.210	9.373	9.798	9.617	9.613	9.313	-23.921	-23.930	-26.784	-32.850	-28.472	-11.487	-13.062	-10.471	-27.949	10.795	8.558	10.082	4.050	17.239	9.827	9.586	6.331	2.461
8.717	8.778	9.279	9.729	9.300	9.529	9.794	9.292	9.358	-22.074	-29.395	-26.782	-31.888	-24.940	-20.695	-9.850	-12.569	-31.272	3.943	4.734	3.548	-1.695	5.223	8.095	8.185	7.536	11.042
9.159	8.503	9.079	8.988	8.944	9.601	9.257	9.211	8.968	-24.349	-28.228	-24.641	-32.917	-25.040	-22.446	-10.527	-16.118	-34.197	9.920	0.634	7.001	-0.049	5.531	10.492	4.657	15.866	0.662
9.271	9.412	9.166	9.036	9.278	9.294	9.794	9.170	8.924	-23.151	-23.793	-33.456	-28.610	-29.529	-18.977	-8.443	-17.711	-33.708	6.140	0.486	8.061	-0.330	11.534	9.371	0.879	5.555	2.144
9.308	9.486	9.121	9.516	9.305	9.605	9.550	9.118	9.486	-22.304	-19.508	-32.725	-29.521	-22.448	-17.049	-12.386	-13.114	-28.990	-2.119	4.004	10.295	-2.838	10.361	7.013	6.000	8.476	5.274
9.144	9.429	9.035	9.371	9.155	9.568	9.765	9.817	9.487	-20.039	-19.380	-29.165	-25.457	-26.344	-16.312	-13.388	-8.474	-39.092	14.316	4.384	4.773	5.862	16.859	7.533	8.297	8.212	7.904
8.866	9.492	9.014	9.763	9.132	9.498	9.340	9.715	9.482	-27.295	-24.711	-22.142	-30.673	-27.495	-23.052	-9.676	-13.691	-30.164	9.525	1.244	6.753	1.889	9.653	16.729	7.136	6.996	7.243
9.135	9.520	9.291	9.660	9.038	9.888	9.294	9.429	9.420	-27.156	-21.792	-20.040	-34.680	-28.137	-12.486	-13.340	-10.959	-33.128	11.751	3.584	14.811	-15.980	19.281	10.760	1.304	11.809	7.930
9.354	9.677	9.049	9.539	9.226	9.769	10.209	9.765	9.140	-25.923	-19.247	-24.016	-32.162	-29.185	-18.566	-1.814	-11.164	-31.355	1.222	-1.509	14.548	-1.329	10.198	3.348	6.531	7.028	7.677
9.591	9.257	9.212	9.609	9.046	9.795	9.367	9.579	8.664	-16.747	-25.377	-24.519	-32.233	-22.258	-17.480	-11.352	-9.613	-38.384	3.034	-4.978	7.011	-2.761	20.574	2.328	4.027	12.126	2.062
9.178	9.513	9.284	9.540	9.496	9.546	9.557	9.992	8.690	-23.268	-26.199	-24.614	-33.598	-22.263	-19.093	-9.364	-12.395	-33.279	0.035	-4.597	2.188	-6.144	18.324	2.263	5.292	9.292	2.861
9.347	9.702	9.395	9.063	9.102	9.615	9.520	9.703	9.264	-26.949	-23.354	-21.086	-33.032	-29.262	-18.206	-9.569	-13.159	-23.880	6.195	-0.937	12.125	7.581	12.573	5.291	6.582	9.064	4.493
9.300	9.480	9.260	9.135	9.119	9.470	9.932	9.709	9.053	-22.333	-23.480	-22.079	-24.243	-25.799	-17.570	-8.156	-12.249	-31.703	8.664	0.306	6.538	-3.767	9.333	3.249	6.197	8.752	10.355
9.174	9.482	8.887	8.975	9.356	9.724	9.417	9.316	9.519	-23.687	-17.017	-25.990	-29.219	-25.697	-17.645	-9.153	-14.771	-26.827	6.273	-3.218	11.431	-5.658	11.359	5.937	7.554	10.546	12.511
9.343	9.682	9.325	8.956	8.781	9.490	9.642	9.426	9.312	-23.944	-23.616	-25.048	-33.353	-30.838	-14.850	-5.091	-12.992	-23.110	9.506	-9.576	13.004	-0.807	8.223	3.888	5.704	8.857	0.771
9.546	9.574	9.097	9.542	9.463	9.730	9.406	9.301	9.403	-19.477	-21.048	-29.958	-28.521	-23.126	-16.882	-11.046	-12.538	-32.162	5.282	-9.620	11.960	-8.530	15.977	8.039	9.255	2.407	5.125
9.232	9.569	9.277	8.700	9.574	9.439	9.805	9.545	9.175	-25.732	-24.345	-29.942	-27.988	-18.128	-19.228	-10.915	-14.672	-29.452	3.730	7.043	4.638	11.563	5.974	2.687	3.640	9.700	2.548
9.069	9.595	9.623	9.003	9.274	9.477	9.606	9.880	9.799	-25.369	-18.273	-27.281	-30.077	-25.531	-14.961	-10.578	-16.459	-22.461	5.916	-4.384	11.547	2.883	13.288	2.361	4.135	13.116	4.237
8.817	9.650	9.103	9.464	9.517	9.649	9.680	9.796	9.417	-27.714	-20.707	-27.181	-30.422	-27.347	-13.936	-10.761	-9.948	-19.368	14.842	0.828	12.801	-8.964	15.116	5.422	10.826	0.512	3.541
9.328	9.375	9.463	9.405	9.178	9.278	9.678	9.709	8.692	-29.194	-25.291	-22.765	-35.429	-26.221	-21.046	-2.465	-11.516	-38.439	8.008	-1.415	3.025	-0.768	9.172	5.599	3.656	9.041	6.838
9.304	9.578	9.561	9.016	9.162	9.390	10.087	9.230	9.110	-28.167	-25.073	-20.776	-30.687	-27.375	-15.322	-5.454	-16.574	-34.082	0.836	3.101	9.873	0.839	7.041	7.973	8.018	6.558	3.947
9.152	9.522	9.481	9.001	9.588	9.577	9.530	9.636	9.261	-30.891	-26.888	-23.506	-24.225	-21.479	-21.262	-11.735	-7.110	-25.744	8.869	-2.425	2.776	0.187	5.443	1.341	5.623	10.194	4.009
9.273	9.721	9.388	9.292	8.651	9.462	9.262	9.668	9.255	-25.482	-23.367	-25.542	-32.832	-30.541	-17.063	-9.716	-10.457	-24.634	-0.439	1.942	12.290	10.185	14.306	10.732	8.363	11.457	12.676
9.122	9.500	9.296	8.981	9.007	10.038	9.577	9.400	9.311	-28.220	-19.492	-27.169	-28.057	-26.569	-20.149	-12.739	-11.221	-20.056	7.458	-3.748	14.199	4.159	17.554	6.528	8.112	5.905	21.174
9.509	9.273	9.446	9.332	8.351	9.599	9.476	9.382	9.137	-15.897	-30.546	-21.925	-22.316	-30.140	-14.215	-10.288	-12.414	-30.679	10.555	-8.123	14.828	1.995	11.626	7.729	5.370	9.817	3.701
9.586	9.303	9.243	9.317	9.156	9.329	9.631	9.499	9.065	-22.982	-26.257	-23.172	-23.162	-31.068	-24.679	-5.921	-16.090	-24.602	6.220	3.005	9.057	4.044	17.732	3.748	11.782	9.720	11.684
9.536	9.170	8.810	9.547	9.074	9.608	9.442	9.435	9.609	-20.593	-27.700	-26.573	-26.529	-29.819	-19.649	-7.639	-14.358	-25.876	7.228	-3.143	6.714	15.209	10.040	9.547	9.250	2.729	9.569
9.257	9.328	9.144	9.319	9.357	9.204	9.408	9.297	9.315	-21.488	-31.602	-21.554	-27.675	-27.343	-19.979	-6.231	-12.253	-23.859	2.136	-6.429	12.852	9.089	12.067	6.423	8.533	6.487	7.872
9.327	9.574	9.378	9.526	9.166	9.461	9.367	9.318	9.642	-22.593	-27.982	-20.748	-29.185	-26.635	-24.048	-7.829	-13.649	-17.959	0.518	-7.344	9.506	-0.653	13.555	5.406	13.779	9.878	3.944
9.433	9.275	9.179	9.065	9.006	9.447	9.430	9.415	9.846	-16.405	-22.648	-26.008	-26.423	-25.276	-22.341	-8.901	-11.621	-27.173	7.075	1.154	5.919	1.853	12.463	5.777	11.099	8.738	2.228
9.426	9.303	9.545	9.106	8.254	9.478	9.470	9.274	9.075	-18.004	-26.989	-28.847	-29.691	-34.160	-25.546	-8.035	-15.146	-31.753	8.912	-0.171	4.525	8.308	15.874	10.922	10.891	11.966	6.832
8.913	8.913	8.910	8.971	9.219	9.233	9.388	9.617	9.885	-32.591	-29.261	-26.641	-32.566	-24.166	-26.170	-9.426	-11.605	-28.334	4.126	2.090	14.714	14.280	17.523	8.399	8.637	6.745	0.275
9.002	8.812	9.184	8.939	9.366	9.475	9.714	9.289	9.692	-31.661	-29.994	-23.860	-28.019	-26.095	-25.163	-5.904	-12.558	-30.198	6.274	-6.105	8.643	6.455	15.035	5.723	10.160	12.972	13.672
8.943	8.911	9.159	8.823	9.188	9.219	9.737	9.402	9.594	-32.347	-27.259	-23.565	-32.115	-24.876	-22.846	-6.378	-11.948	-30.416	6.774	-1.386	6.631	5.014	15.801	-1.096	9.095	12.430	4.681
9.378	9.657	9.414	8.552	9.516	9.440	9.701	9.196	9.163	-30.665	-27.466	-28.265	-32.739	-29.362	-21.253	-8.247	-11.015	-29.056	12.971	-4.671	10.948	-0.376	6.899	8.923	1.044	1.036	4.701
9.254	9.293	9.269	9.162	9.180	9.362	9.759	9.676	9.463	-26.462	-22.518	-23.013	-31.569	-29.729	-23.860	-1.253	-12.156	-27.617	11.211	1.172	13.063	9.337	14.419	1.955	14.832	6.656	6.405
9.523	9.021	9.146	8.909	9.162	9.664	9.515	9.303	9.197	-25.178	-27.531	-27.842	-33.389	-34.313	-20.813	-9.636	-12.853	-28.968	5.784	-8.144	11.692	12.310	27.130	4.170	7.536	6.719	9.612
9.629	9.518	9.126	9.156	8.865	9.511	9.409	9.263	9.315	-20.112	-22.489	-20.664	-31.577	-29.507	-20.907	-13.470	-10.483	-30.133	2.111	-2.122	16.331	6.678	15.207	11.351	2.956	9.040	6.361
9.399	9.101	9.226	8.698	9.008	9.167	9.944	9.371	8.760	-21.704	-29.719	-23.714	-33.876	-21.162	-19.354	-9.139	-11.417	-38.977	7.438	1.579	8.920	8.857	9.390	5.991	10.342	11.580	0.055
9.138	9.019	8.913	8.634	9.161	9.374	9.833	9.555	9.294	-26.969	-30.571	-24.804	-34.294	-24.706	-23.476	-13.134	-9.505	-32.360	3.855	3.294	10.346	10.961	7.410	10.080	14.389	12.958	8.519
8.882	9.475	8.966	9.393	9.348	9.720	9.595	9.384	9.317	-22.948	-25.212	-35.086	-35.489	-24.165	-20.021	-19.417	-8.407	-30.662	6.243	3.179	8.185	12.379	15.031	12.667	9.028	10.912	12.125
8.730	8.904	9.404	9.018	8.793	9.351	9.527	9.624	9.117	-24.060	-28.423	-24.744	-35.121	-29.959	-18.310	-14.314	-11.201	-33.220	4.695	5.735	13.819	13.436	10.903	2.667	10.119	7.254	11.863
9.110	8.994	9.244	9.331	8.862	9.833	9.771	9.667	9.296	-27.093	-31.309	-28.212	-35.215	-31.472	-17.809	-11.812	-12.011	-33.653	13.894	-10.357	3.937	-2.100	10.261	7.148	8.741	12.062	5.123
9.501	9.111	8.839	9.041	8.602	9.703	9.549	9.834	9.217	-21.777	-30.714	-25.519	-34.907	-33.137	-17.619	-12.392	-10.733	-31.051	11.250	4.657	8.365	2.457	0.903	8.838	10.395	4.024	7.511
9.410	8.819	9.148	9.038	8.541	9.847	9.445	9.631	9.265	-22.329	-27.011	-27.595	-31.921	-31.148	-17.659	-14.264	-12.176	-26.502	12.319	2.611	7.238	6.640	11.149	5.678	10.350	11.491	6.518
9.149	8.969	9.659	9.113	8.917	9.737	9.541	9.880	9.376	-27.048	-32.629	-19.287	-33.147	-30.496	-20.604	-14.358	-15.016	-27.887	8.722	-2.364	-0.802	3.934	9.707	6.529	18.522	13.025	7.899
9.356	9.322	9.597	8.782	8.898	9.881	8.960	9.491	9.193	-29.954	-33.130	-22.753	-30.574	-29.933	-20.598	-14.782	-13.827	-33.381	9.806	-2.974	5.837	4.188	12.176	5.828	14.696	8.742	11.355
9.338	9.003	9.703	8.999	8.887	9.560	9.797	9.875	9.429	-22.555	-28.990	-16.961	-32.210	-33.938	-16.871	-9.374	-7.611	-24.772	14.578	0.409	5.242	-3.968	12.433	5.372	11.282	5.573	9.594
9.437	9.181	9.387	9.072	9.015	9.591	9.476	9.789	9.493	-22.931	-28.106	-22.874	-31.646	-25.855	-17.760	-12.595	-12.014	-25.302	14.411	-9.734	7.064	4.052	13.202	12.764	13.826	5.136	3.489
9.715	9.687	9.461	9.514	9.244	9.477	9.415	9.587	9.576	-21.868	-23.132	-21.782	-31.805	-24.460	-15.692	-10.881	-9.912	-24.334	11.097	-2.573	4.077	8.832	7.101	5.969	6.395	7.028	-1.233
9.497	9.210	9.505	9.467	8.871	9.657	9.436	9.604	9.664	-17.647	-25.127	-20.973	-25.266	-28.984	-14.820	-13.136	-10.174	-24.732	11.224	5.478	5.323	-4.744	10.830	5.419	10.168	9.083	3.713
9.402	9.196	9.367	9.320	9.179	9.759	9.463	9.498	10.065	-26.470	-24.384	-17.031	-34.512	-22.965	-20.405	-7.358	-11.566	-20.782	5.594	2.699	12.874	2.547	16.749	10.005	10.451	6.762	9.965
9.580	9.145	9.776	9.030	9.584	9.412	9.673	9.946	10.123	-12.329	-31.272	-17.869	-31.311	-24.234	-16.949	-14.976	-10.271	-17.463	11.479	2.413	7.748	2.110	15.608	10.368	7.724	12.458	4.826
9.638	8.767	8.876	9.201	9.102	9.837	9.653	9.716	9.835	-20.180	-31.064	-25.585	-32.695	-23.888	-16.489	-11.797	-8.391	-17.521	11.442	-2.771	8.297	-0.234	16.040	5.648	11.806	16.274	5.424
9.636	9.430	9.102	9.299	8.885	9.567	9.805	9.832	9.765	-17.714	-21.232	-30.324	-36.234	-28.722	-16.634	-8.715	-8.906	-18.508	5.518	-1.362	-1.920	3.803	6.645	9.167	9.731	8.788	11.478
9.553	9.091	9.350	8.717	9.188	9.921	9.404	9.153	9.927	-22.430	-30.763	-21.723	-36.238	-25.477	-14.362	-12.501	-13.874	-14.691	5.127	-5.545	12.085	-3.364	4.902	-2.813	12.358	7.080	11.277
9.352	8.952	8.980	9.121	9.009	9.288	9.690	9.641	8.891	-20.696	-31.380	-28.953	-33.870	-29.262	-19.044	-11.857	-13.356	-30.768	5.305	-5.016	5.701	2.852	10.523	6.105	10.581	18.213	2.113
9.493	9.002	9.396	8.947	9.362	9.838	9.638	9.827	9.349	-24.930	-36.678	-22.867	-39.756	-23.139	-14.932	-8.121	-9.055	-23.244	12.061	1.744	11.838	8.152	16.555	8.878	15.360	7.879	10.128
8.972	9.470	9.227	8.607	9.645	9.717	9.718	10.015	9.194	-24.571	-21.298	-28.085	-38.181	-23.441	-20.371	-16.884	-16.333	-25.752	12.040	2.433	6.592	2.851	18.182	1.911	13.583	4.235	6.487
9.624	9.224	9.387	9.199	9.186	9.750	9.935	9.833	9.860	-19.208	-25.084	-26.912	-32.337	-24.451	-18.254	-12.986	-11.731	-21.363	3.172	5.526	5.092	9.104	11.139	3.665	6.821	7.612	6.502
9.607	8.556	9.214	9.067	8.885	9.597	9.444	9.672	9.927	-18.370	-33.520	-29.980	-33.477	-32.387	-19.656	-11.686	-11.429	-19.509	7.870	2.038	4.232	16.827	5.475	-0.590	15.555	6.368	2.843
9.292	9.160	9.098	8.905	8.814	9.824	9.959	9.518	9.842	-24.967	-24.935	-23.318	-33.148	-33.843	-20.646	-7.798	-8.373	-22.140	-1.884	2.571	14.049	5.943	18.984	-2.263	10.639	6.728	1.372
9.660	8.690	8.965	8.640	8.512	9.955	9.514	10.010	9.845	-21.093	-29.474	-28.529	-36.445	-37.210	-15.882	-12.330	-9.970	-24.623	8.676	14.555	11.879	6.593	5.539	11.080	11.942	5.421	1.591
9.466	9.190	9.284	9.069	8.978	10.233	9.424	9.340	9.617	-21.258	-29.269	-27.173	-32.559	-32.871	-19.203	-9.357	-14.038	-19.162	9.924	9.379	8.774	7.073	13.490	5.093	4.829	5.682	5.770
9.105	8.687	9.100	9.155	8.915	9.470	9.544	9.455	9.321	-23.742	-36.457	-26.169	-37.219	-32.950	-24.164	-13.332	-14.583	-22.232	9.385	13.363	4.051	0.104	10.269	4.711	14.136	7.042	13.846
9.192	8.966	9.296	9.095	8.710	9.828	9.727	9.608	9.541	-23.042	-27.390	-22.891	-29.750	-35.338	-20.657	-18.978	-9.950	-28.245	13.846	10.178	1.184	7.606	10.538	9.152	7.648	9.638	-2.353
9.543	8.767	9.369	8.592	8.876	9.880	9.901	9.427	8.810	-22.757	-24.467	-16.237	-38.440	-32.136	-16.842	-12.544	-10.937	-29.788	10.299	4.712	6.055	8.669	11.070	7.154	15.140	10.469	8.201
9.079	8.567	9.244	8.607	9.001	9.716	9.432	9.372	8.775	-23.636	-26.028	-16.139	-31.972	-30.754	-19.631	-13.669	-8.403	-37.768	5.766	6.944	7.794	2.688	12.320	5.272	13.708	8.944	-0.196
9.121	8.771	9.849	9.031	9.371	9.665	9.603	9.231	9.216	-18.409	-22.815	-16.308	-29.261	-27.575	-20.825	-10.359	-12.019	-28.404	9.972	1.310	15.526	-0.163	13.268	3.245	10.646	10.782	12.382
9.508	8.837	9.429	9.065	8.730	9.648	9.659	9.574	9.206	-27.359	-23.941	-22.230	-35.559	-29.794	-26.314	-12.880	-9.873	-30.013	10.585	-0.812	10.043	9.035	4.106	7.277	6.843	4.563	6.657
9.601	9.280	9.223	9.035	8.901	9.788	9.339	9.621	9.274	-20.480	-21.579	-30.095	-37.562	-33.592	-16.276	-16.044	-14.782	-27.297	10.355	-0.179	10.838	3.801	6.895	2.048	15.133	8.497	3.179
9.038	9.117	9.560	9.312	8.807	9.672	9.652	9.563	9.639	-29.445	-28.150	-25.801	-33.797	-27.865	-18.604	-6.580	-13.550	-27.509	3.228	5.277	12.603	7.036	14.780	3.790	9.145	13.045	9.446
9.302	8.707	9.198	9.109	9.051	9.426	9.604	9.576	9.240	-19.056	-25.184	-23.738	-38.819	-32.446	-21.500	-11.214	-9.945	-27.101	5.933	11.572	6.825	-0.440	13.107	2.307	8.247	3.013	-0.029
9.013	8.341	9.182	9.114	9.261	9.597	9.532	9.738	9.671	-29.580	-25.465	-24.275	-33.962	-27.736	-21.797	-12.986	-13.823	-23.349	5.232	3.704	17.314	-3.014	12.926	2.946	9.468	10.129	5.043
9.048	9.142	9.195	9.033	8.754	10.034	10.229	9.402	9.215	-26.788	-26.883	-23.882	-34.132	-32.275	-23.089	-11.520	-8.219	-31.685	11.115	6.644	13.297	-0.346	12.375	4.913	8.202	6.000	2.802
9.262	8.606	9.296	9.086	9.100	10.147	10.315	9.586	8.896	-29.084	-31.360	-26.713	-35.153	-30.698	-24.634	-13.076	-12.595	-28.672	10.471	14.431	11.391	7.248	13.050	9.005	13.016	9.832	0.095
8.853	8.754	9.148	9.328	8.658	10.338	9.929	9.579	9.270	-26.887	-31.271	-20.047	-41.669	-31.886	-21.758	-10.861	-14.223	-27.123	4.476	5.145	4.695	12.042	12.468	5.883	10.411	8.549	4.372
9.353	8.643	9.627	9.338	9.219	9.836	9.498	9.383	9.088	-21.566	-25.822	-24.321	-30.130	-27.196	-22.113	-10.585	-13.330	-32.611	12.994	4.611	6.064	-1.149	15.831	10.045	6.121	13.516	-4.642
9.117	8.351	9.367	9.252	8.864	9.370	9.583	9.725	9.166	-26.589	-28.678	-21.275	-31.765	-27.405	-27.078	-12.115	-12.679	-23.420	11.961	10.483	2.340	2.214	21.234	-5.563	3.784	8.209	9.462
9.305	8.876	9.635	9.023	9.165	9.365	9.579	9.262	9.535	-23.826	-26.949	-20.837	-32.908	-32.555	-26.843	-9.038	-7.728	-18.422	14.324	4.329	8.066	7.981	13.502	8.537	11.272	12.727	8.950
9.284	8.896	9.188	9.035	8.981	10.038	10.168	9.419	9.113	-23.978	-29.691	-24.119	-32.296	-26.655	-17.458	-11.191	-14.788	-32.965	10.673	8.685	8.994	2.670	2.090	-1.820	4.138	13.441	4.188
9.044	8.806	9.349	9.192	8.679	9.728	9.719	9.539	9.586	-20.191	-24.304	-22.608	-29.010	-38.300	-22.678	-13.804	-14.712	-30.008	7.447	6.080	15.412	7.078	17.199	5.762	-0.593	10.083	-2.141
9.388	8.572	9.053	9.276	8.954	9.329	9.272	9.561	9.211	-20.308	-27.057	-24.336	-32.873	-30.263	-26.527	-14.679	-14.524	-24.179	11.683	7.330	5.317	8.683	9.668	7.738	11.408	9.587	9.278
9.202	9.120	9.340	8.992	8.987	9.552	9.436	9.419	9.014	-24.135	-23.008	-21.782	-35.648	-31.639	-25.739	-16.084	-12.252	-32.503	11.453	2.859	5.555	-2.945	15.744	16.343	14.170	11.087	-0.658
9.311	9.231	9.403	9.202	9.022	9.356	9.533	9.258	9.584	-26.749	-24.341	-25.863	-29.444	-29.334	-24.162	-15.838	-12.591	-27.041	14.236	2.619	12.187	8.953	14.450	10.059	15.392	10.358	0.850
9.040	9.298	9.142	9.474	9.193	9.172	9.779	9.776	9.008	-27.281	-22.394	-23.050	-28.914	-31.737	-30.227	-13.845	-11.092	-31.467	14.984	2.044	5.783	8.310	8.833	12.513	12.242	4.764	1.667
9.243	8.773	9.124	9.258	9.044	9.486	9.496	9.332	9.137	-18.991	-28.038	-24.180	-27.673	-34.192	-24.227	-10.909	-13.545	-31.749	12.344	11.236	5.865	3.593	17.583	10.676	6.930	7.335	10.368
9.121	9.237	9.410	8.666	9.195	9.058	9.584	9.566	9.275	-25.734	-23.495	-23.485	-33.429	-29.416	-25.809	-10.306	-4.876	-24.621	12.963	0.361	14.565	-3.458	17.721	13.100	11.626	2.543	9.068
9.327	9.186	9.423	9.151	8.685	9.353	9.306	10.054	9.385	-24.042	-28.440	-26.198	-37.455	-27.072	-26.112	-7.534	-1.797	-27.026	3.303	5.197	9.063	4.769	9.462	2.779	5.619	10.052	10.046
9.230	8.798	9.402	8.956	9.108	9.271	9.346	9.180	9.225	-21.815	-28.338	-26.761	-31.093	-29.548	-26.730	-14.628	-11.453	-27.687	15.806	6.538	7.921	5.173	13.113	10.571	12.345	2.210	9.908
9.546	8.801	9.903	9.194	8.992	9.387	9.879	9.711	9.097	-24.049	-27.960	-19.897	-36.939	-26.525	-24.495	-10.593	-8.056	-26.570	6.242	0.094	14.497	7.020	14.021	4.377	6.097	9.277	5.032
9.230	9.071	9.140	9.033	9.157	9.676	9.010	9.777	8.918	-25.170	-27.621	-28.061	-39.474	-28.136	-18.925	-12.262	-15.451	-25.044	5.762	10.952	9.362	-1.718	6.379	7.761	4.612	9.457	9.037
9.301	9.062	9.590	8.894	9.409	9.313	9.416	9.461	9.159	-19.585	-16.226	-25.351	-36.594	-26.260	-25.050	-15.985	-7.660	-29.110	5.282	11.918	5.160	8.913	14.059	7.794	3.382	8.243	9.626
9.218	9.194	9.502	9.272	9.070	9.569	9.597	9.810	9.698	-19.166	-20.523	-25.816	-31.861	-26.250	-22.568	-10.340	-9.788	-26.435	4.564	3.549	12.256	-0.134	8.327	14.833	8.561	5.938	12.376
9.243	9.139	9.448	8.725	8.733	9.421	9.268	9.487	8.977	-25.304	-23.252	-25.723	-36.281	-27.718	-25.314	-11.188	-11.045	-28.146	14.579	0.880	14.147	6.525	9.050	12.243	12.615	1.895	16.380
8.864	9.052	9.327	8.980	8.991	9.247	9.547	9.737	9.253	-29.117	-31.255	-25.551	-37.469	-27.465	-21.734	-14.067	-16.520	-25.180	9.566	1.139	12.525	7.079	9.456	12.691	3.185	10.914	9.920
8.864	9.083	9.178	9.223	8.699	9.047	9.918	9.489	8.875	-32.502	-20.850	-28.708	-36.617	-32.191	-27.463	-10.035	-5.932	-33.095	9.582	5.793	11.760	6.836	15.200	12.263	8.165	6.806	9.167
9.427	8.827	9.232	8.974	9.024	9.517	9.583	9.612	9.422	-23.932	-20.415	-23.675	-32.330	-29.889	-20.519	-6.577	-14.153	-27.231	14.324	5.579	12.804	-0.874	14.069	6.389	11.727	6.614	10.330
9.461	9.195	9.297	9.262	8.655	9.998	9.660	9.671	9.195	-19.043	-22.518	-25.650	-33.378	-31.913	-18.001	-12.964	-16.159	-28.930	7.329	6.638	8.207	3.971	4.776	15.545	10.140	4.622	6.849
9.729	9.209	9.278	9.346	9.129	9.618	9.696	9.821	9.872	-25.043	-20.177	-21.074	-36.633	-27.114	-22.193	-16.446	-11.794	-33.487	-0.053	6.986	9.259	12.026	16.257	9.220	1.009	3.131	18.097
9.582	8.735	9.036	8.933	9.110	9.312	9.674	9.467	8.850	-20.696	-27.452	-25.010	-36.033	-29.394	-21.867	-13.835	-12.142	-32.206	4.400	9.815	2.458	-2.484	8.719	17.298	6.087	7.459	6.351
9.820	9.118	9.012	9.349	8.692	9.190	9.835	9.669	9.433	-24.816	-19.918	-27.010	-30.862	-25.020	-18.237	-9.393	-11.894	-26.177	9.748	8.961	10.215	0.449	8.517	14.101	6.424	8.488	15.585
9.267	8.774	9.314	9.461	9.261	9.261	10.233	9.739	9.124	-22.918	-29.138	-31.438	-29.124	-24.959	-21.367	-11.690	-10.877	-30.456	9.004	5.545	8.987	2.625	14.025	12.466	12.690	9.270	10.286
8.825	9.324	9.337	9.449	9.053	9.217	9.208	9.677	9.263	-27.729	-26.557	-20.486	-31.699	-24.753	-18.376	-11.133	-13.525	-30.730	11.327	5.176	11.399	1.139	14.222	7.346	9.869	5.345	4.123
8.897	9.740	9.174	9.447	9.037	9.308	9.367	9.675	9.250	-23.061	-19.530	-27.670	-27.219	-24.246	-21.076	-15.754	-10.595	-31.737	9.209	-0.656	9.266	-5.972	9.898	10.417	16.258	8.299	8.228
9.412	8.987	9.668	9.419	8.999	9.385	9.564	9.741	9.311	-27.590	-25.343	-25.186	-28.449	-29.189	-21.364	-13.205	-12.674	-29.323	5.987	8.035	8.790	-1.897	8.931	6.671	13.517	10.504	5.217
9.258	9.217	9.198	9.440	9.023	9.571	9.311	9.409	8.714	-18.013	-23.004	-29.243	-36.073	-26.631	-18.200	-14.048	-14.032	-29.177	4.611	12.099	2.208	-6.701	7.857	7.321	13.013	4.850	6.956
8.957	9.083	8.866	9.485	8.964	9.298	9.037	9.597	8.679	-27.195	-30.889	-25.499	-31.457	-30.318	-19.555	-16.226	-15.202	-37.036	14.927	4.998	7.844	0.505	12.499	9.921	7.482	10.522	12.687
8.868	8.952	9.190	9.093	8.652	9.789	9.359	9.651	9.187	-29.464	-32.241	-24.387	-33.026	-30.605	-23.586	-14.279	-9.453	-31.846	14.893	6.618	7.848	7.965	9.567	3.068	17.341	11.619	2.391
9.345	9.412	9.258	9.328	9.603	8.899	9.267	9.638	8.701	-30.467	-29.263	-25.304	-30.349	-22.755	-25.730	-15.692	-11.674	-35.353	7.102	-2.327	15.371	11.497	17.151	4.190	4.176	9.784	7.901
9.401	8.992	9.229	9.165	8.994	9.312	9.464	9.537	8.971	-22.110	-29.371	-24.393	-34.052	-26.468	-16.273	-10.007	-12.644	-35.133	9.813	-6.746	16.453	0.388	11.397	-1.494	14.493	1.412	-1.625
9.010	9.483	9.264	9.122	9.091	9.619	9.694	9.968	8.581	-20.560	-28.653	-19.717	-31.628	-26.323	-15.888	-10.460	-9.664	-39.170	14.866	-1.885	11.744	-3.150	6.460	5.612	5.308	4.874	6.780
9.537	9.034	9.231	8.966	9.023	9.513	9.153	9.515	8.574	-21.562	-28.413	-24.148	-37.731	-29.426	-19.620	-7.720	-17.240	-35.406	11.151	-3.262	3.653	-1.586	9.973	3.981	12.183	4.583	2.624
9.810	9.074	9.404	8.588	9.389	9.091	9.622	9.284	8.804	-21.037	-23.154	-17.097	-40.221	-24.760	-21.595	-10.908	-11.857	-37.661	5.778	-2.396	4.656	-0.295	9.750	8.135	4.325	2.821	1.083
9.290	8.613	9.763	8.773	8.695	9.293	9.206	9.875	9.587	-24.200	-27.342	-18.228	-36.524	-33.255	-13.809	-15.476	-15.791	-30.744	5.431	-2.008	11.286	-2.605	9.685	1.065	10.560	10.416	4.311
9.254	8.619	9.667	8.961	8.869	9.622	9.241	9.724	9.385	-22.056	-36.317	-18.615	-34.913	-33.446	-23.196	-8.508	-12.992	-32.610	9.206	-0.329	12.689	1.983	11.592	9.647	5.657	6.564	7.486
9.627	8.670	9.717	8.999	8.609	9.655	9.639	9.712	8.820	-22.143	-29.885	-17.664	-32.392	-31.810	-13.873	-11.290	-10.763	-33.717	12.424	11.725	5.412	5.558	3.013	9.223	8.774	10.398	6.029
9.492	9.529	9.668	9.382	8.787	9.308	9.556	9.570	9.401	-24.453	-25.381	-18.346	-28.536	-23.199	-20.089	-13.204	-14.915	-34.740	11.261	-5.019	17.599	9.597	17.408	7.547	9.852	-0.587	0.811
9.083	9.739	9.971	9.135	8.925	9.580	9.278	9.506	9.271	-22.055	-18.324	-18.815	-34.432	-25.892	-18.183	-13.338	-9.806	-27.847	11.410	2.908	16.049	5.820	16.694	17.082	6.589	6.040	7.077
9.639	9.454	9.762	9.530	9.156	9.247	9.760	9.665	8.596	-18.674	-23.004	-18.737	-35.193	-25.836	-22.634	-11.637	-10.361	-35.678	9.838	4.316	3.334	-1.012	15.483	12.564	7.447	10.265	-0.082
9.559	9.039	9.260	9.266	9.085	9.131	9.868	9.614	8.739	-21.134	-28.449	-23.414	-33.386	-26.274	-23.495	-12.266	-7.147	-37.186	8.960	1.609	18.845	3.894	10.170	5.635	10.571	7.274	-1.375
9.321	9.168	9.293	9.270	8.838	9.366	9.662	9.979	9.085	-20.504	-26.065	-21.269	-31.733	-23.733	-24.751	-13.396	-10.530	-28.010	12.504	-2.169	1.198	-5.280	11.553	5.014	4.429	15.628	-3.595
9.128	9.337	9.381	9.677	8.843	9.080	9.421	9.643	8.656	-22.869	-29.477	-22.164	-27.071	-26.855	-23.445	-13.692	-13.513	-35.354	5.065	5.069	7.694	-0.157	15.227	6.240	10.197	13.385	7.333
8.889	9.017	9.036	9.542	8.985	9.457	9.136	9.563	8.839	-18.162	-25.960	-23.135	-33.234	-21.110	-28.181	-14.773	-10.886	-38.470	13.735	-5.308	14.051	-1.940	11.541	3.871	8.764	11.075	6.550
9.302	9.408	9.569	9.401	9.206	9.346	9.725	9.790	8.910	-21.266	-25.829	-14.584	-30.875	-18.237	-15.626	-10.630	-7.246	-33.208	4.579	-3.956	12.090	-7.639	8.075	7.017	1.670	1.633	2.370
9.234	8.948	10.132	9.652	9.176	9.586	9.519	10.081	9.673	-16.610	-29.069	-17.525	-32.297	-16.611	-19.083	-9.574	-11.878	-23.691	18.820	-11.519	4.123	-1.387	10.331	7.420	6.170	4.402	0.642
8.970	9.316	9.641	9.272	9.229	9.401	9.610	9.352	9.065	-19.419	-28.551	-18.669	-31.964	-17.751	-18.338	-12.611	-14.046	-27.551	9.651	-3.467	10.200	-5.347	13.986	5.293	11.923	7.649	5.038
9.438	9.018	9.586	9.131	9.260	9.381	9.506	9.766	9.496	-18.605	-29.250	-17.977	-26.895	-23.326	-18.364	-10.923	-8.673	-36.552	5.718	-3.213	9.000	3.512	12.740	5.595	4.744	10.954	4.762
9.219	9.535	9.430	9.247	9.315	9.722	9.635	9.800	8.986	-18.767	-20.879	-20.803	-34.206	-20.169	-20.824	-13.626	-11.364	-37.679	4.763	-0.495	4.052	3.647	11.801	8.749	3.956	11.485	2.159
9.103	8.581	9.411	8.811	9.485	9.439	9.504	9.623	9.112	-20.823	-29.484	-14.601	-33.915	-22.753	-13.019	-9.820	-14.274	-33.780	6.116	0.158	8.961	6.910	14.002	7.131	13.621	8.200	8.463
9.229	9.781	9.686	9.058	9.210	9.242	9.629	9.867	9.032	-23.216	-27.180	-16.338	-31.557	-22.616	-16.335	-13.574	-5.275	-35.624	8.217	2.523	6.478	8.941	20.157	13.877	7.585	5.222	1.974
9.221	8.855	9.598	9.360	8.707	9.401	9.043	10.275	9.311	-16.720	-34.620	-18.614	-28.630	-20.108	-22.252	-15.237	-8.679	-33.110	9.422	-4.358	11.645	1.656	15.808	15.330	11.638	11.196	10.425
8.872	9.308	9.648	9.368	9.186	9.273	8.955	9.922	9.204	-18.843	-30.227	-10.860	-34.762	-18.636	-19.237	-17.231	-12.330	-37.841	6.649	-1.343	11.061	9.538	14.393	2.868	10.169	5.769	9.827
9.186	9.416	9.560	8.933	8.964	9.543	9.364	9.484	8.650	-20.999	-27.755	-18.576	-34.510	-18.929	-22.977	-13.908	-10.887	-40.147	7.830	-5.939	8.723	10.068	14.851	12.553	8.217	8.265	8.974
9.499	9.410	9.284	8.902	8.829	9.421	9.467	9.830	8.704	-19.129	-31.748	-23.454	-35.288	-18.539	-20.446	-15.256	-8.221	-36.660	4.814	-4.439	6.741	8.894	11.203	10.022	14.369	8.636	-2.589
9.427	9.144	9.734	9.379	8.949	9.589	9.395	9.669	8.330	-18.462	-31.190	-18.058	-32.758	-19.518	-22.579	-15.911	-11.671	-40.310	14.391	-0.160	5.584	1.857	10.693	13.603	11.794	11.931	8.887
9.205	9.294	9.610	9.467	8.878	9.408	9.482	9.772	9.204	-19.522	-32.192	-20.610	-28.494	-24.304	-16.241	-14.889	-8.618	-30.974	8.516	-1.742	7.439	8.238	11.719	7.461	2.670	-0.614	8.560
9.657	9.246	9.391	9.367	8.795	9.362	9.555	9.991	8.913	-20.887	-31.334	-21.293	-32.462	-25.177	-27.202	-9.579	-9.374	-32.741	10.807	6.412	10.059	-4.162	9.832	8.587	6.074	11.526	4.231
9.441	9.085	9.349	9.249	9.291	9.331	8.964	9.731	8.704	-19.862	-24.247	-19.570	-32.770	-17.889	-25.149	-16.195	-13.021	-37.732	7.795	3.828	2.931	-1.105	11.805	13.665	7.713	5.336	7.141
9.542	9.051	9.317	9.034	8.995	9.436	9.508	9.868	9.200	-15.077	-33.350	-21.763	-30.515	-24.992	-22.082	-12.053	-4.227	-37.674	8.799	-1.082	12.081	-0.068	17.926	7.924	9.920	0.055	2.094
9.751	9.132	9.348	9.192	9.356	9.057	9.261	9.762	8.983	-15.144	-33.126	-26.315	-32.964	-21.186	-23.347	-17.651	-11.150	-36.433	5.518	7.979	10.631	3.207	12.060	10.827	14.383	12.338	-0.140
9.393	8.957	9.374	9.712	9.015	9.806	8.974	10.059	8.736	-16.464	-28.594	-20.824	-25.350	-19.070	-22.139	-13.670	-13.107	-39.035	10.764	4.770	7.305	-0.114	17.926	17.192	8.745	18.734	6.694
9.706	8.921	9.664	9.384	8.871	9.454	9.252	9.623	8.825	-16.154	-33.295	-28.174	-33.908	-26.042	-25.873	-14.154	-5.489	-37.273	9.960	1.138	3.816	5.440	12.251	12.316	13.071	5.910	11.668
8.893	9.116	8.838	8.997	8.625	9.088	9.489	9.747	9.023	-18.628	-32.911	-29.301	-34.454	-22.975	-21.890	-12.074	-8.641	-35.575	3.904	0.030	3.440	1.535	9.620	7.373	7.459	7.804	4.040
9.411	9.014	9.528	9.209	9.207	9.319	9.540	10.225	8.937	-12.983	-36.060	-25.840	-31.932	-21.111	-23.684	-10.742	-5.550	-37.600	10.646	-0.643	11.633	10.491	14.013	7.589	6.430	6.409	6.412
9.503	9.396	9.184	8.897	9.078	9.433	9.723	9.900	8.747	-19.894	-27.711	-23.373	-35.574	-17.574	-25.072	-15.879	-6.845	-37.537	4.695	-3.394	12.938	5.728	11.598	16.737	13.931	7.733	5.483
9.513	9.139	8.934	8.688	8.759	9.727	9.462	10.012	8.503	-14.741	-32.139	-23.246	-38.703	-21.964	-16.182	-7.250	-7.421	-36.688	10.758	1.925	10.492	-0.078	13.164	9.138	11.633	2.965	6.537
9.706	8.769	9.317	8.889	9.343	9.585	9.542	10.080	8.361	-18.770	-27.317	-25.095	-35.981	-24.081	-20.092	-10.331	-10.291	-39.689	6.738	10.033	6.967	2.992	16.832	3.846	10.660	10.757	4.212
9.592	9.483	8.897	9.268	8.943	9.372	9.601	9.748	8.883	-20.098	-31.464	-26.444	-31.460	-23.554	-21.205	-10.958	-14.900	-33.626	7.406	-1.146	7.197	-6.538	16.626	6.817	9.669	12.192	3.661
9.338	9.008	9.444	8.801	9.291	9.654	9.491	9.608	8.626	-19.331	-32.943	-23.393	-33.433	-26.089	-17.345	-5.854	-14.519	-33.980	2.521	-3.228	10.392	-0.900	16.687	3.482	5.493	8.743	7.256
9.659	9.142	9.423	8.601	9.110	9.709	9.696	9.701	8.834	-16.287	-29.009	-17.568	-38.004	-24.820	-19.879	-10.488	-11.968	-31.709	10.680	-0.875	15.330	4.050	15.310	-2.527	6.790	8.936	10.656
9.805	9.240	9.484	9.077	9.257	9.944	9.670	9.756	8.465	-17.587	-33.997	-28.488	-36.595	-26.414	-23.453	-6.465	-9.125	-34.194	7.419	5.469	7.149	0.945	18.867	6.259	8.769	9.349	13.229
9.569	9.351	9.053	9.219	8.678	9.698	9.613	9.111	8.722	-14.868	-25.425	-25.757	-33.502	-32.620	-20.791	-12.335	-14.412	-33.703	2.964	1.304	5.511	5.312	16.663	11.903	0.864	12.417	6.320
9.885	9.370	9.381	8.921	8.867	9.752	9.693	9.412	9.339	-12.968	-28.595	-26.455	-39.940	-25.571	-16.307	-11.682	-16.849	-28.632	8.825	-4.200	8.655	6.854	16.866	19.047	-3.202	9.048	19.248
9.479	9.607	9.225	9.051	8.984	9.734	9.758	9.652	9.208	-19.332	-26.560	-25.858	-33.794	-24.331	-18.336	-9.643	-16.882	-29.277	4.028	7.054	9.201	1.868	9.800	11.564	5.138	6.830	8.880
9.844	9.570	9.520	8.825	9.008	9.599	9.503	9.699	9.159	-18.280	-24.032	-24.422	-33.540	-23.658	-19.329	-15.445	-13.286	-29.034	4.830	5.795	4.630	1.795	17.724	2.518	6.770	6.471	6.236
9.880	9.544	8.948	8.730	9.369	9.814	9.685	9.506	8.857	-18.082	-28.784	-29.229	-38.817	-24.179	-21.373	-14.809	-9.139	-32.107	5.463	-3.380	9.578	4.449	18.706	8.832	7.646	6.146	2.719
9.795	9.456	9.783	9.026	9.469	9.497	9.305	9.675	8.920	-16.847	-24.762	-21.881	-32.628	-21.177	-22.506	-13.882	-11.951	-40.022	0.653	-3.909	6.984	4.291	12.630	7.815	13.412	2.120	11.877
9.599	9.363	9.333	9.067	9.285	9.680	9.477	9.833	9.404	-16.833	-31.163	-13.789	-38.557	-24.057	-28.130	-13.682	-11.145	-28.984	10.325	-1.222	9.291	-0.967	12.799	11.926	7.629	12.975	7.843
9.632	9.163	9.901	8.914	8.738	9.530	9.552	9.502	8.841	-17.921	-28.985	-17.842	-32.980	-27.537	-27.300	-13.701	-13.331	-32.934	7.382	8.484	5.278	1.243	11.863	14.562	6.949	10.434	14.295
9.743	8.961	9.411	9.204	8.920	9.205	9.806	9.451	9.150	-13.661	-33.447	-25.846	-35.508	-24.642	-24.361	-12.229	-16.209	-34.388	9.095	2.005	6.635	2.578	10.952	19.128	4.436	8.588	6.688
9.479	9.016	9.862	8.759	9.180	9.174	9.711	9.652	9.040	-18.224	-30.563	-13.717	-34.195	-26.540	-24.275	-16.993	-12.079	-31.257	3.281	3.141	2.528	-3.105	8.497	9.466	9.481	9.384	8.998
9.416	9.263	9.221	8.947	9.068	9.576	9.716	9.908	8.941	-20.837	-30.306	-21.050	-38.630	-27.975	-19.823	-9.381	-10.782	-35.758	5.945	0.677	9.758	-0.364	12.238	9.835	4.427	16.019	1.726
9.824	8.939	9.492	9.048	9.397	9.106	9.385	9.832	9.043	-21.604	-28.730	-18.236	-35.485	-25.053	-25.672	-13.389	-16.121	-28.798	2.204	-5.851	11.773	3.670	21.311	7.069	7.719	10.191	-1.791
9.987	9.168	9.402	8.630	8.774	9.392	9.443	9.689	8.940	-20.450	-29.462	-17.370	-37.072	-31.111	-21.199	-13.824	-9.858	-28.979	4.856	-4.294	6.678	-2.935	17.723	16.028	7.931	13.196	1.544
10.015	9.117	8.963	8.664	9.192	9.757	9.352	9.696	8.707	-18.417	-27.716	-28.302	-37.941	-23.631	-20.415	-11.044	-12.279	-39.903	3.700	8.883	12.081	-2.052	15.581	9.747	3.705	8.721	9.145
9.636	9.072	9.312	8.867	9.289	9.877	10.014	9.267	8.587	-17.251	-32.018	-24.084	-36.948	-22.590	-22.513	-5.787	-9.960	-40.167	4.157	0.002	7.656	-5.100	19.927	8.544	6.657	5.746	-2.172
9.672	9.186	9.286	9.078	9.246	9.853	9.777	9.504	9.101	-23.596	-32.422	-27.705	-37.759	-22.856	-15.685	-9.341	-11.051	-36.439	4.366	-10.162	6.910	4.904	9.803	10.520	18.030	5.068	2.055
9.888	9.863	9.054	9.278	9.348	9.580	9.630	9.383	8.971	-16.311	-24.926	-32.546	-35.394	-24.008	-26.895	-16.403	-12.569	-37.909	4.725	8.839	8.315	1.448	18.010	10.757	14.628	5.575	6.621
9.604	9.097	9.146	9.238	9.245	9.609	9.731	9.482	8.960	-17.168	-31.670	-22.043	-37.088	-21.005	-21.972	-13.949	-8.540	-33.108	1.213	4.439	11.693	1.449	15.968	7.172	9.795	2.551	-2.234
9.213	9.206	9.218	8.913	9.094	9.358	9.628	9.579	9.087	-17.829	-32.155	-25.540	-36.840	-32.046	-28.379	-12.161	-10.359	-35.667	3.020	-0.622	15.248	1.588	18.543	10.895	6.617	1.505	-1.692
9.479	9.214	9.306	9.212	9.224	9.478	10.478	9.689	9.038	-16.740	-25.074	-25.580	-31.782	-19.842	-22.834	-6.476	-8.354	-33.808	9.939	2.128	6.988	7.601	13.793	10.621	6.556	8.376	0.832
9.331	9.230	9.495	9.033	9.065	9.186	9.859	9.672	8.658	-17.163	-27.900	-24.960	-33.004	-21.059	-24.310	-8.487	-13.064	-35.197	6.077	4.478	14.949	-3.951	12.920	13.906	5.183	4.884	2.039
9.551	8.866	9.029	9.322	9.196	9.085	9.568	9.689	9.154	-17.305	-31.300	-22.914	-30.423	-25.533	-25.264	-11.591	-13.874	-34.438	8.081	-6.154	12.229	-3.513	9.689	6.929	6.146	3.845	-2.123
9.924	9.141	9.223	8.668	9.224	9.044	9.492	9.243	8.899	-15.073	-35.559	-24.334	-35.348	-23.776	-24.783	-10.911	-10.286	-32.256	11.513	-3.393	8.224	2.624	17.504	12.953	2.690	6.376	1.668
9.364	9.125	9.209	8.989	8.901	9.230	9.557	9.357	9.237	-14.142	-34.829	-21.309	-40.511	-28.000	-25.762	-13.116	-12.808	-30.492	-0.586	-1.084	12.276	5.699	13.452	6.493	5.506	5.326	8.768
9.568	8.616	9.583	9.366	9.164	9.546	9.430	9.449	9.355	-15.524	-31.775	-24.368	-30.137	-28.871	-22.755	-8.777	-12.142	-28.947	-1.091	2.154	8.483	1.019	22.832	3.559	4.546	10.288	8.971
9.821	9.169	9.338	9.165	8.810	9.215	9.464	9.566	8.989	-16.974	-26.153	-22.749	-35.781	-36.350	-18.186	-10.660	-15.139	-37.903	-2.508	-9.192	7.706	2.462	18.431	5.384	10.209	6.511	3.013
9.283	9.208	9.220	9.218	9.262	10.108	9.643	9.507	9.089	-17.216	-28.750	-22.085	-37.138	-18.142	-18.643	-12.729	-12.370	-33.399	9.107	-0.542	10.668	-6.656	12.671	5.170	10.443	6.989	11.229
9.544	9.110	9.273	9.103	9.365	9.725	9.540	9.659	9.441	-14.735	-33.946	-20.444	-36.092	-20.201	-22.572	-13.111	-9.520	-31.021	14.260	0.584	14.829	-2.497	14.434	5.437	14.945	9.675	4.509
9.365	9.275	9.654	8.887	9.097	9.561	9.642	9.686	9.318	-14.830	-33.054	-22.948	-37.066	-23.629	-20.651	-6.565	-11.656	-28.318	3.999	-1.284	12.232	2.757	12.696	3.610	16.249	8.116	0.406
9.341	9.873	8.859	8.987	9.016	9.735	9.683	9.876	8.960	-16.210	-29.033	-18.901	-40.903	-28.104	-20.743	-6.220	-14.164	-29.786	6.771	-3.784	9.840	-10.691	13.520	5.434	14.031	4.065	-0.163
9.629	9.562	9.094	8.652	9.076	9.803	9.710	9.475	9.405	-14.172	-28.790	-23.918	-38.875	-24.480	-20.604	-5.900	-18.426	-27.228	2.498	3.043	19.683	-4.087	12.060	9.248	8.469	5.157	3.665
9.083	8.857	9.408	8.924	9.421	10.051	10.146	9.545	9.165	-16.346	-37.857	-21.748	-38.409	-24.639	-14.924	-15.576	-14.634	-30.752	14.172	-0.455	11.011	-5.098	12.961	6.723	5.527	14.036	8.972
9.265	8.973	9.018	9.126	8.932	10.146	9.611	9.453	9.087	-14.873	-28.522	-20.694	-29.338	-23.775	-19.104	-13.275	-15.179	-38.341	7.258	-0.215	12.345	1.042	18.173	9.076	7.492	14.493	-3.814
9.254	9.042	9.381	8.876	9.375	9.401	9.769	9.352	9.254	-21.684	-29.465	-20.199	-39.189	-24.300	-20.757	-11.672	-7.531	-31.297	11.926	1.584	10.969	4.497	7.464	1.683	5.958	7.155	5.820
8.895	9.157	9.519	9.046	9.395	10.045	9.706	9.337	8.976	-29.498	-27.246	-21.307	-30.962	-28.433	-16.053	-11.002	-18.711	-32.527	5.794	-1.972	3.024	-8.497	15.179	11.616	14.045	8.982	2.974
8.652	9.736	9.162	9.167	9.137	9.419	9.868	9.377	8.977	-32.132	-27.067	-18.463	-24.861	-28.466	-27.903	-14.434	-14.799	-30.798	5.408	1.547	6.752	7.047	10.223	2.949	8.426	1.932	8.443
8.598	9.523	9.440	9.067	9.195	9.951	9.409	9.789	9.065	-37.318	-28.591	-16.805	-31.773	-22.016	-22.166	-13.919	-14.696	-35.049	8.113	4.856	-0.845	1.688	10.091	8.952	6.236	5.692	10.275
8.894	9.239	9.483	9.015	8.876	9.695	9.810	9.129	8.887	-31.328	-31.479	-16.736	-35.363	-27.601	-19.240	-13.399	-11.701	-29.608	7.435	3.382	-1.527	-0.211	12.277	9.615	11.677	6.173	-1.937
8.729	9.472	9.403	8.840	9.143	9.560	9.634	9.262	8.826	-29.006	-26.425	-14.004	-39.267	-24.990	-19.035	-8.949	-12.196	-35.423	7.960	-1.213	6.660	4.109	6.311	16.468	3.972	7.348	-2.648
8.954	9.551	9.527	9.258	9.351	9.577	9.322	10.141	8.749	-24.225	-30.616	-13.579	-30.152	-25.938	-18.268	-10.474	-10.043	-33.977	11.284	5.092	7.779	0.500	10.222	10.736	6.362	5.154	6.741
8.521	9.139	9.653	8.794	9.718	10.120	9.062	9.533	9.229	-27.671	-28.655	-13.224	-32.990	-20.112	-16.483	-11.712	-13.767	-34.305	9.330	2.036	5.490	5.475	8.831	17.779	14.605	6.895	8.101
8.689	8.993	9.361	9.025	9.525	9.882	9.688	9.647	8.991	-30.931	-34.796	-22.617	-36.077	-26.384	-20.628	-9.630	-11.962	-29.298	9.250	-0.723	5.420	-1.100	20.247	8.743	11.668	5.356	7.492
9.450	9.034	9.400	8.868	9.295	9.849	9.808	9.731	8.970	-20.429	-36.059	-25.737	-36.239	-20.820	-16.674	-11.795	-8.804	-33.430	13.711	-5.178	7.097	6.510	7.872	7.084	10.375	7.593	7.573
9.217	9.142	9.721	8.540	9.440	9.298	9.589	9.398	8.588	-28.570	-36.673	-20.636	-41.374	-22.354	-21.793	-15.200	-12.970	-33.043	11.168	-5.041	1.078	11.031	12.633	-2.883	8.933	4.023	1.332
9.092	9.558	9.213	9.044	9.210	9.504	9.362	9.657	8.974	-19.200	-33.471	-25.631	-32.598	-24.973	-19.855	-9.103	-15.563	-34.194	13.379	-0.272	8.797	7.727	11.176	1.142	11.028	4.691	3.755
8.862	9.182	9.175	9.308	8.621	9.933	9.390	9.520	9.065	-18.700	-30.316	-26.552	-32.546	-27.483	-16.197	-17.421	-21.116	-36.857	16.362	-3.448	8.666	8.645	10.300	0.590	10.127	3.336	5.851
9.131	9.338	8.967	9.188	8.943	9.607	9.740	9.763	9.450	-25.945	-30.019	-27.857	-28.996	-29.183	-17.352	-8.478	-12.183	-29.737	11.727	-10.900	8.579	7.164	17.391	5.426	11.234	6.394	8.817
9.130	9.470	9.411	9.229	9.782	9.789	9.533	9.443	8.954	-27.069	-25.786	-24.931	-34.109	-23.887	-17.627	-13.910	-14.263	-34.734	8.326	-0.282	8.884	2.366	17.102	5.781	14.201	3.155	0.209
9.856	9.626	9.085	8.882	10.209	9.535	9.754	9.287	9.002	-26.174	-22.483	-30.319	-35.780	-23.245	-13.555	-16.876	-12.017	-34.108	7.779	2.038	-2.574	8.025	6.953	6.598	5.002	4.544	0.132
9.372	9.442	9.223	8.766	9.867	9.315	9.392	9.584	9.081	-23.531	-27.946	-24.566	-35.897	-18.335	-17.182	-16.028	-14.592	-25.549	15.532	1.055	8.954	10.197	9.622	7.863	0.772	12.942	-0.483
9.332	9.270	9.269	9.187	9.771	9.607	9.797	9.280	8.709	-25.897	-30.650	-29.843	-34.776	-13.868	-20.289	-17.550	-13.064	-31.967	8.157	-2.148	3.339	3.929	8.122	5.579	7.293	6.519	7.965
9.095	8.828	9.375	9.209	9.838	9.652	9.549	9.270	8.858	-27.819	-35.918	-20.936	-32.484	-15.652	-15.447	-18.661	-15.170	-27.951	14.842	-2.390	10.254	3.276	8.865	4.267	6.670	7.736	6.013
9.560	9.215	9.315	9.012	9.602	9.865	9.465	9.245	9.063	-23.529	-31.118	-24.104	-30.667	-13.509	-10.567	-11.800	-15.404	-30.982	9.209	-4.978	8.472	10.412	19.239	5.216	15.471	6.187	5.424
9.096	9.198	9.483	8.773	9.543	9.419	9.483	9.765	9.048	-30.154	-28.418	-28.730	-35.766	-15.927	-16.667	-13.480	-11.394	-32.861	17.756	-0.320	7.063	-0.915	8.886	6.366	10.258	7.335	-9.613
9.458	9.515	9.119	8.610	9.689	10.001	9.495	9.630	9.226	-28.409	-29.425	-22.569	-36.487	-21.243	-17.745	-13.202	-14.690	-31.317	9.920	1.312	21.447	-9.121	14.343	2.388	11.170	2.871	6.730
9.373	9.385	9.331	9.092	9.356	9.281	9.448	9.400	9.326	-28.751	-30.780	-24.817	-33.850	-20.003	-19.539	-15.425	-13.438	-26.770	11.593	-2.332	10.632	-6.150	12.065	2.089	8.321	6.141	3.690
9.204	9.484	9.228	8.868	9.213	9.537	9.480	8.982	9.166	-30.911	-26.741	-24.826	-36.724	-18.596	-18.407	-8.923	-16.045	-32.374	11.391	-3.952	12.451	-0.035	10.344	6.931	12.324	4.941	4.174
9.437	9.249	9.144	9.197	9.625	9.742	9.688	9.756	9.225	-23.643	-31.332	-24.055	-36.312	-15.355	-12.371	-10.587	-9.355	-32.265	10.318	-6.450	6.719	4.036	8.025	14.311	10.200	9.437	6.412
9.335	9.532	9.190	8.563	9.284	9.531	9.603	9.469	8.593	-26.475	-28.858	-30.674	-35.498	-23.201	-14.066	-12.321	-11.124	-30.908	8.888	-4.736	11.390	13.746	17.729	4.213	12.532	7.501	7.934
9.038	9.416	9.012	9.255	9.423	9.768	9.640	9.269	9.246	-31.028	-28.720	-29.238	-34.707	-19.255	-19.366	-12.763	-9.336	-29.152	6.669	-6.908	8.965	12.413	17.786	5.987	16.472	12.222	1.046
9.317	9.926	9.343	9.013	9.515	10.051	9.628	9.381	9.054	-28.314	-22.595	-27.327	-37.981	-17.710	-15.317	-11.767	-15.095	-29.659	3.922	1.168	6.856	4.492	17.489	9.351	8.406	10.695	-0.768
8.942	9.398	9.094	8.818	9.066	10.196	9.824	9.525	8.840	-30.910	-29.704	-29.625	-37.531	-23.647	-18.395	-7.355	-12.562	-33.588	4.248	1.193	5.931	1.987	11.169	3.642	14.275	8.831	6.241
9.254	9.222	9.415	9.096	9.373	10.327	9.752	10.151	9.255	-27.558	-36.684	-27.866	-34.623	-25.883	-13.549	-8.890	-10.350	-31.652	5.769	3.825	7.750	1.140	6.776	10.660	9.477	11.829	6.300
9.469	9.735	9.111	9.089	9.279	9.752	9.974	9.415	8.942	-24.891	-26.394	-26.432	-35.816	-24.677	-17.784	1.539	-11.576	-31.307	8.578	1.177	10.061	-4.702	8.076	13.425	9.918	2.293	0.413
9.406	9.369	9.346	8.722	9.365	9.770	10.078	9.770	9.007	-29.502	-29.915	-29.880	-37.639	-24.991	-17.805	-6.140	-12.508	-34.932	6.748	-4.278	5.016	1.040	14.210	9.180	3.546	3.235	-2.076
9.539	9.310	8.779	9.266	9.284	10.146	10.014	9.402	8.704	-25.532	-30.807	-30.823	-33.492	-31.254	-17.136	-5.603	-14.294	-33.998	8.995	2.903	4.251	-5.656	13.301	8.069	16.750	8.886	8.052
9.168	9.332	8.806	8.944	9.297	9.936	9.821	9.463	8.613	-28.640	-29.239	-29.286	-36.077	-21.105	-15.448	-8.995	-17.686	-29.570	10.865	-5.303	13.550	-8.398	4.256	7.815	12.803	6.893	4.976
9.137	9.471	9.015	9.038	9.034	9.576	9.878	9.406	9.201	-30.734	-30.859	-28.187	-38.987	-21.460	-12.888	-11.779	-14.601	-31.125	12.849	1.370	10.905	-5.500	9.918	7.495	16.204	7.358	3.127
9.003	9.214	9.255	8.567	9.377	10.030	9.932	9.573	8.832	-28.740	-34.676	-26.688	-40.733	-21.751	-15.968	-8.582	-11.598	-38.959	6.257	-11.403	6.016	0.030	14.123	8.188	12.598	3.213	4.348
9.416	8.870	9.040	9.251	8.974	9.764	9.697	9.448	8.994	-36.157	-32.067	-33.725	-34.119	-22.936	-16.009	-8.898	-13.229	-35.010	5.240	-11.376	5.625	1.612	15.519	1.870	11.522	6.896	7.498
9.656	8.776	9.343	8.936	9.328	9.749	9.597	9.955	8.911	-24.437	-31.901	-30.643	-35.472	-17.504	-9.195	-15.394	-10.393	-32.659	-2.229	-1.806	7.857	8.916	7.930	2.805	10.425	7.052	5.869
9.369	9.643	9.494	9.074	9.318	9.899	9.648	9.356	8.871	-29.669	-29.062	-30.340	-39.329	-16.155	-11.616	-11.239	-16.587	-32.746	10.343	-3.397	5.744	10.478	12.667	12.829	6.123	6.914	4.814
9.326	8.762	9.275	9.154	9.094	9.666	9.764	10.023	8.963	-26.922	-32.220	-31.079	-32.639	-28.451	-15.649	-11.525	-7.400	-34.974	7.093	0.339	4.942	-2.174	8.480	10.539	11.007	9.255	2.543
9.104	8.752	9.358	9.194	9.420	9.828	9.565	9.382	9.461	-37.331	-35.771	-27.519	-32.618	-23.363	-13.803	-9.160	-12.372	-37.415	2.241	-0.159	7.978	8.917	11.002	11.756	12.438	8.645	3.271
9.568	8.738	9.132	9.312	8.804	9.308	9.527	9.185	9.196	-26.660	-32.985	-31.414	-33.266	-21.858	-23.381	-14.563	-12.074	-31.280	9.534	-9.852	13.665	0.125	14.105	12.401	14.813	9.256	3.886
8.895	8.805	9.181	9.369	9.014	9.664	9.356	9.647	9.092	-32.412	-34.215	-32.593	-34.138	-25.609	-23.765	-12.064	-16.076	-32.029	12.960	-0.714	13.325	-2.070	8.415	13.282	11.933	5.281	-3.050
9.349	8.866	9.470	8.842	9.400	9.727	9.406	9.433	9.385	-29.129	-28.243	-25.752	-33.464	-21.844	-11.132	-14.640	-14.272	-29.385	9.004	-1.043	2.305	2.102	22.701	8.867	8.274	11.217	3.888
8.726	9.523	8.841	9.371	9.226	9.572	9.674	9.361	8.916	-31.450	-27.672	-31.462	-30.636	-22.820	-19.916	-8.310	-10.000	-35.729	9.242	-3.023	9.644	2.157	19.758	6.647	11.963	10.143	6.951
8.909	8.915	9.202	9.163	9.201	9.717	9.449	9.460	9.444	-32.775	-33.531	-28.223	-35.972	-20.111	-15.123	-15.441	-10.547	-24.794	-0.731	3.203	6.693	-2.061	11.701	8.116	20.019	14.719	4.947
9.382	9.462	8.991	9.274	9.051	9.362	9.292	9.112	9.090	-21.508	-30.265	-24.996	-33.001	-26.613	-10.489	-12.245	-11.873	-32.083	7.138	-4.708	15.541	0.682	10.114	4.804	10.799	9.698	11.914
9.107	9.408	9.121	8.937	9.379	9.232	9.383	9.287	8.597	-24.673	-31.983	-27.130	-33.919	-27.892	-16.921	-12.100	-10.688	-35.223	9.901	-11.168	7.159	4.542	13.767	6.922	9.586	13.078	5.984
9.310	9.328	9.146	9.384	9.024	9.343	9.291	9.452	8.772	-23.952	-28.593	-27.464	-36.308	-29.523	-18.690	-11.331	-14.975	-33.748	6.886	-5.283	9.512	13.606	13.174	4.649	13.056	9.915	2.484
8.951	9.009	8.780	9.182	8.978	9.880	9.436	9.780	8.847	-30.408	-27.634	-26.441	-32.697	-29.306	-18.703	-8.607	-10.787	-34.505	9.515	-6.182	3.872	12.914	19.727	15.106	12.334	2.548	7.110
9.566	9.428	9.364	9.019	9.437	9.658	9.659	9.678	9.139	-27.858	-28.566	-21.731	-29.752	-30.683	-14.272	-9.980	-3.850	-32.828	20.429	-8.917	13.045	5.872	7.223	6.476	10.762	7.069	2.474
9.336	8.942	9.180	9.135	9.084	9.810	9.356	9.121	9.053	-28.156	-34.530	-27.261	-33.018	-28.259	-14.864	-13.864	-8.985	-32.957	7.909	-6.700	14.775	9.462	8.137	6.638	9.961	6.736	7.148
9.332	8.954	8.747	8.774	9.249	9.789	9.358	9.526	8.782	-27.232	-28.558	-28.482	-32.442	-23.789	-12.885	-8.446	-10.681	-38.540	8.574	-2.414	9.534	6.304	13.366	11.146	8.227	12.402	-1.013
9.263	8.337	8.762	9.191	9.387	10.091	9.726	9.511	8.946	-27.912	-35.476	-29.769	-28.686	-25.596	-17.874	-10.835	-8.652	-35.901	13.266	-0.216	9.282	10.863	11.215	9.650	16.377	4.680	6.844
9.185	8.842	8.993	9.010	9.351	9.626	9.750	9.200	8.851	-28.665	-40.345	-26.309	-35.749	-25.708	-14.654	-11.375	-12.346	-35.539	12.340	-3.750	14.051	5.189	7.912	11.658	14.647	13.895	2.213
9.604	8.969	9.120	9.056	9.416	9.937	9.529	9.474	8.348	-24.991	-31.413	-26.019	-33.210	-28.965	-15.763	-12.411	-10.803	-42.048	18.146	-7.926	4.817	8.689	12.047	9.148	14.802	6.183	1.425
9.520	8.744	9.046	8.864	9.448	9.880	9.355	9.712	8.283	-25.369	-28.391	-27.684	-35.746	-26.121	-14.874	-12.434	-11.970	-42.019	9.407	-4.190	8.588	0.900	2.418	15.197	8.371	13.933	2.544
9.658	9.083	8.914	9.060	9.808	10.098	9.644	9.282	8.528	-28.132	-39.333	-28.978	-34.028	-26.030	-19.081	-10.847	-15.087	-44.200	10.097	4.669	14.318	2.174	8.584	3.219	5.954	8.698	-7.056
9.106	9.320	8.580	8.597	9.252	9.982	9.117	9.259	8.722	-25.348	-35.537	-30.006	-38.151	-26.635	-18.406	-15.958	-11.738	-33.765	3.141	-10.769	4.285	6.700	3.104	10.469	13.919	8.305	0.780
9.402	8.743	8.906	8.579	9.700	9.688	9.711	9.489	8.912	-30.176	-45.293	-30.994	-38.194	-21.421	-15.928	-9.736	-10.402	-30.220	12.703	-4.608	13.463	8.974	9.534	14.614	9.943	1.219	6.393
9.133	8.944	8.870	9.344	9.620	9.779	9.463	9.190	8.837	-30.200	-41.586	-33.916	-27.107	-28.618	-16.726	-11.374	-15.139	-32.744	6.134	-1.968	9.770	2.366	5.440	10.879	14.217	8.679	-3.609
9.816	8.758	9.138	8.750	9.383	9.867	9.587	9.793	8.955	-28.855	-42.666	-29.058	-37.221	-21.137	-21.276	-10.063	-13.413	-37.039	3.600	-6.808	9.653	-2.318	12.491	7.607	16.147	10.125	-0.881
9.258	9.069	8.891	8.703	9.688	9.537	9.625	9.640	8.610	-28.349	-36.789	-27.206	-34.093	-28.493	-19.264	-14.118	-11.888	-40.489	15.929	-13.863	12.270	5.726	5.758	9.796	10.856	4.152	5.583
9.510	9.154	8.920	9.161	9.368	10.207	9.214	9.499	9.199	-28.858	-28.234	-28.688	-26.967	-28.541	-19.502	-15.595	-14.764	-26.845	18.944	-9.562	10.107	2.550	7.564	0.008	13.911	4.576	-0.101
9.024	8.665	9.324	9.098	9.078	9.926	9.095	9.484	9.105	-33.465	-32.946	-22.833	-35.168	-33.119	-17.528	-13.175	-11.608	-31.920	11.809	-0.805	2.344	4.779	10.034	3.872	13.930	10.337	6.299
9.512	8.509	9.097	9.195	9.214	10.036	9.494	9.536	8.842	-30.150	-42.940	-26.482	-25.278	-29.748	-13.741	-11.124	-12.490	-34.748	6.092	-5.083	11.091	-4.869	12.369	11.560	11.083	13.294	3.307
9.634	8.978	9.401	9.047	9.203	9.692	9.573	9.612	8.838	-22.724	-35.597	-20.459	-30.742	-24.328	-20.971	-11.461	-11.961	-35.085	19.803	2.662	8.935	1.272	4.035	12.589	13.910	4.743	2.322
8.972	9.202	9.481	9.124	9.405	9.838	9.383	9.292	9.254	-25.045	-34.378	-18.026	-30.562	-28.236	-11.597	-12.110	-17.301	-32.310	6.743	-0.505	4.926	-6.175	8.125	4.548	5.378	9.555	0.926
9.619	9.550	9.061	9.604	9.654	9.616	9.610	9.264	8.956	-19.967	-29.460	-19.847	-25.672	-33.778	-16.028	-15.807	-9.390	-34.211	14.289	5.715	1.681	3.978	8.223	-0.466	12.361	8.465	4.256
9.714	9.031	9.174	8.964	8.815	9.677	9.307	9.744	8.570	-18.785	-33.999	-23.216	-31.882	-33.248	-13.340	-12.270	-12.083	-38.659	11.665	1.671	7.185	-0.830	15.468	7.694	15.379	11.641	0.466
9.571	9.192	9.833	8.865	9.337	9.835	9.931	9.961	8.981	-22.945	-33.081	-19.488	-31.953	-25.687	-16.972	-8.918	-6.141	-29.386	5.154	2.099	10.772	4.047	17.837	7.488	2.608	6.211	-0.428
9.466	9.454	9.595	9.181	9.269	9.550	9.244	9.343	9.059	-26.538	-32.093	-23.021	-31.438	-23.004	-15.148	-11.127	-9.826	-33.879	5.806	-0.647	7.802	7.459	9.216	17.205	14.459	9.117	10.804
9.726	9.122	9.459	9.271	9.735	9.463	9.373	9.280	8.968	-24.631	-40.504	-14.345	-32.245	-25.188	-15.296	-13.853	-11.875	-32.441	8.018	-3.743	4.547	4.538	13.662	5.382	11.701	14.444	4.708
9.864	9.209	9.347	8.979	9.331	9.536	9.603	9.333	8.824	-16.593	-33.198	-15.857	-37.772	-32.998	-16.674	-15.192	-14.133	-32.280	4.362	10.420	4.178	3.963	13.498	9.816	11.798	8.179	3.185
9.737	9.303	9.863	9.412	9.318	9.543	9.626	9.635	9.253	-23.669	-30.216	-12.749	-31.486	-22.389	-17.605	-13.929	-13.668	-30.883	-0.991	1.685	9.361	1.234	5.153	5.055	6.198	10.019	-4.602
9.837	9.480	9.255	8.796	9.360	9.381	9.610	9.565	8.726	-22.518	-34.617	-26.323	-37.407	-24.442	-16.727	-6.118	-10.416	-37.692	3.644	-3.801	9.034	10.375	11.184	3.031	9.041	9.655	0.887
9.581	8.889	8.813	8.973	9.348	9.714	9.832	9.329	8.984	-22.702	-31.029	-26.254	-32.476	-18.866	-11.564	-8.209	-9.510	-29.661	7.077	2.407	9.907	8.840	3.695	1.398	7.085	9.104	5.694
9.741	9.259	8.984	8.866	9.368	9.636	9.694	9.477	9.223	-25.039	-36.426	-23.930	-32.033	-23.615	-19.451	-10.865	-14.965	-31.033	9.673	-1.424	7.375	-0.101	12.367	5.623	12.372	7.413	10.678
10.257	9.912	9.198	8.760	9.436	9.914	9.747	9.683	9.253	-22.267	-21.723	-26.612	-35.484	-28.472	-20.659	-14.036	-12.153	-31.842	3.817	6.510	9.266	-0.537	8.954	4.899	16.420	6.217	4.059
9.554	9.638	9.395	9.077	9.487	9.839	9.467	9.539	8.590	-25.116	-24.628	-25.522	-32.636	-21.120	-20.158	-16.559	-10.666	-38.702	9.805	-1.171	11.012	2.534	13.786	1.646	4.298	6.061	5.235
9.729	9.479	8.809	8.865	9.691	9.797	9.841	9.394	8.811	-26.621	-39.927	-31.930	-30.851	-21.325	-17.057	-13.513	-12.222	-34.782	12.747	0.661	12.514	0.850	6.752	6.847	10.953	8.845	3.549
9.410	9.317	9.046	9.018	9.304	9.892	9.626	9.651	8.832	-22.812	-29.488	-25.855	-27.116	-24.185	-10.508	-10.578	-8.518	-39.743	10.466	-7.893	7.486	8.554	7.618	9.891	4.922	9.957	1.285
8.967	9.743	8.617	8.753	9.233	9.268	9.777	9.184	8.741	-31.134	-28.121	-31.004	-35.586	-24.783	-15.246	-13.152	-11.328	-38.127	-2.306	-8.560	8.282	4.776	-0.692	10.767	6.288	10.199	1.320
9.244	9.870	9.135	8.954	9.220	9.812	9.473	9.107	9.147	-29.718	-25.908	-30.324	-33.243	-28.349	-13.536	-13.623	-17.622	-33.174	8.306	5.867	5.539	0.610	13.230	9.958	7.159	11.556	6.631
9.142	9.619	9.442	8.843	9.330	9.441	9.536	9.512	8.835	-33.090	-35.658	-25.087	-34.350	-26.360	-18.634	-9.758	-9.530	-34.917	10.727	4.133	3.094	5.739	3.850	9.594	11.040	11.497	3.821
9.586	9.149	9.256	9.049	9.196	9.478	9.456	9.424	8.715	-26.051	-33.025	-27.125	-36.219	-20.985	-18.586	-13.844	-9.362	-33.285	2.935	-8.127	5.581	6.061	8.186	6.569	14.458	4.641	-1.794
9.422	9.685	9.226	9.426	9.212	9.523	9.395	9.104	8.430	-31.239	-33.298	-30.390	-31.597	-29.382	-18.649	-12.019	-12.248	-36.398	2.408	9.488	9.611	2.966	11.721	3.582	8.280	5.995	3.508
9.486	9.332	9.089	8.992	9.082	9.432	9.569	9.265	9.071	-27.408	-35.306	-27.967	-30.308	-34.826	-20.262	-12.707	-9.770	-36.299	14.286	10.227	4.125	-1.719	10.951	8.268	4.788	8.829	0.769
9.626	9.366	9.428	8.853	9.141	9.852	10.030	9.497	9.020	-23.674	-33.378	-24.187	-32.664	-23.049	-14.796	-12.975	-10.592	-38.512	7.457	2.478	12.158	1.225	12.086	9.736	5.800	5.351	1.687
9.094	9.320	9.001	8.803	9.028	9.652	9.690	9.174	8.476	-26.371	-28.935	-25.706	-33.889	-34.775	-14.564	-14.217	-7.758	-39.325	7.686	1.211	7.265	9.546	13.411	6.405	7.495	2.977	4.026
9.277	9.641	9.188	9.015	9.650	9.523	10.024	9.505	8.640	-21.875	-32.919	-28.709	-29.463	-24.629	-17.774	-8.210	-9.221	-38.778	8.167	6.140	10.008	1.747	11.897	5.621	12.890	11.040	13.909
9.342	9.344	9.522	8.966	9.351	9.622	9.788	9.341	8.939	-26.904	-35.885	-26.703	-34.776	-31.290	-16.154	-10.069	-12.354	-35.329	21.959	9.520	8.374	-1.366	5.221	7.514	7.230	7.138	3.177
9.439	9.092	8.955	8.984	8.843	9.632	9.654	9.002	9.272	-24.954	-31.675	-26.916	-35.524	-31.991	-13.838	-14.346	-12.373	-26.813	15.106	4.782	7.206	5.789	16.029	7.506	9.002	11.710	8.955
8.973	9.269	9.003	8.380	9.364	9.797	9.437	9.099	9.266	-27.549	-32.356	-24.111	-33.941	-31.558	-11.945	-16.195	-8.152	-29.027	6.563	11.004	14.770	-0.617	9.935	9.626	5.984	11.141	-3.168
9.428	9.120	8.872	8.857	9.092	9.610	9.579	9.072	9.044	-25.840	-35.026	-25.898	-30.122	-31.800	-13.310	-10.901	-7.972	-31.205	16.604	6.162	9.451	8.455	-0.674	10.261	12.800	17.362	1.727
9.687	8.914	9.062	9.000	9.505	9.622	9.993	9.662	8.927	-25.277	-30.308	-28.922	-32.986	-28.287	-17.681	-11.653	-11.327	-34.714	11.999	6.038	12.282	6.932	11.804	6.284	18.911	12.870	-1.718
9.120	9.423	9.267	9.200	8.936	9.906	9.789	9.327	8.740	-25.885	-27.999	-23.686	-31.877	-27.198	-15.799	-11.278	-14.520	-31.030	11.296	-1.268	8.306	-3.149	6.736	6.147	13.687	8.154	-1.356
9.233	9.313	9.279	9.153	9.368	9.798	9.668	8.714	8.996	-27.356	-35.950	-23.442	-29.104	-32.423	-20.210	-4.215	-14.480	-35.189	4.742	1.592	7.141	1.565	4.437	-1.352	9.123	9.400	-0.269
9.565	9.487	9.188	9.523	9.475	9.542	9.569	9.376	9.162	-28.494	-32.220	-30.839	-29.432	-29.262	-15.394	-14.288	-8.456	-31.595	12.921	0.434	4.697	5.000	2.644	7.058	12.443	5.336	6.837
9.343	9.254	9.556	9.223	9.349	9.519	9.674	9.219	8.935	-22.334	-32.669	-18.939	-27.746	-32.316	-18.009	-10.181	-8.780	-30.470	17.398	2.016	11.280	6.052	7.512	2.772	10.127	8.514	3.613
9.736	9.251	9.590	9.611	9.055	9.446	9.432	8.977	8.948	-19.664	-28.703	-18.399	-32.331	-29.747	-11.840	-18.358	-7.073	-36.819	15.173	2.533	4.896	-0.220	1.628	4.229	8.785	7.101	-2.693
9.614	9.698	9.735	9.094	9.349	9.447	9.583	9.067	9.231	-22.641	-31.787	-13.884	-30.872	-33.619	-14.520	-15.914	-11.536	-31.454	14.716	8.135	12.313	-2.568	8.948	12.983	8.692	13.477	4.074
9.499	9.137	9.595	9.082	9.208	9.707	9.591	9.419	9.069	-19.159	-30.220	-17.090	-26.032	-31.211	-14.597	-12.138	-11.651	-31.032	13.229	2.767	9.761	4.885	9.717	5.492	8.175	4.627	2.789
10.153	9.016	9.495	9.218	9.242	9.564	9.402	9.419	8.970	-18.993	-36.240	-17.022	-28.232	-35.368	-14.808	-15.441	-12.508	-37.153	9.025	6.533	8.536	9.791	7.529	8.505	12.489	10.475	0.662
9.713	9.211	9.658	9.510	9.515	9.892	9.777	9.287	9.134	-18.991	-31.808	-16.512	-31.265	-29.954	-9.433	-13.808	-8.670	-32.448	8.458	9.624	7.609	0.058	10.750	4.824	4.626	-0.557	-3.896
9.229	8.881	9.814	9.074	9.330	9.743	9.631	9.494	9.548	-20.481	-29.418	-16.575	-32.742	-32.205	-19.317	-7.924	-13.924	-33.087	12.693	-0.689	6.914	-2.650	5.056	2.036	6.378	2.631	4.873
9.978	9.121	9.531	9.077	9.048	9.771	10.152	9.104	8.901	-19.161	-32.726	-19.813	-26.557	-31.901	-18.627	-7.385	-11.685	-32.624	9.080	-3.941	13.196	2.808	14.071	5.574	13.527	12.048	5.558
9.756	9.182	9.527	9.327	8.836	9.640	9.598	9.310	8.697	-20.665	-29.133	-17.041	-26.917	-29.660	-16.927	-9.238	-9.155	-29.254	8.724	2.426	18.961	-0.051	11.467	10.243	15.082	5.000	4.384
10.035	9.192	9.232	9.097	9.068	9.736	9.380	9.295	9.078	-18.856	-28.210	-19.018	-28.820	-31.460	-15.649	-11.173	-18.492	-34.944	11.537	6.738	9.636	-1.628	10.981	12.842	9.034	9.476	3.232
9.825	9.463	9.470	9.843	9.510	9.448	9.706	9.084	9.058	-21.273	-35.483	-18.436	-23.289	-28.841	-17.055	-12.841	-13.572	-33.012	16.493	2.234	11.715	2.009	8.933	14.690	8.834	14.836	3.603
9.484	9.177	9.737	9.309	9.046	9.663	9.215	9.298	9.130	-22.976	-35.584	-22.651	-27.062	-28.639	-15.307	-15.374	-9.341	-32.328	14.134	-1.850	9.984	6.723	8.955	1.407	10.958	3.521	-1.686
9.469	8.798	9.531	9.812	9.420	10.335	9.592	9.133	9.188	-19.794	-33.783	-24.566	-28.402	-26.671	-16.889	-12.538	-11.310	-32.479	6.732	2.806	8.633	-2.296	10.080	11.344	18.852	9.788	2.479
9.274	8.693	9.779	9.511	9.276	9.816	9.579	9.180	9.045	-23.462	-36.472	-19.545	-30.913	-28.011	-13.801	-12.012	-13.427	-31.930	15.381	-0.136	1.519	-6.337	7.945	6.390	12.017	16.528	7.283
9.629	9.186	9.783	9.617	9.208	9.888	9.760	9.420	9.161	-22.794	-34.240	-22.326	-29.406	-25.269	-14.773	-8.502	-11.295	-24.386	4.018	-12.555	8.163	-0.835	3.407	11.106	7.646	6.030	3.807
9.543	9.290	9.854	9.568	9.557	9.783	9.725	9.030	9.299	-21.952	-32.753	-19.447	-24.926	-30.725	-14.786	-11.378	-14.831	-23.755	8.255	-5.502	6.299	11.998	13.127	0.488	8.750	7.416	3.497
9.477	8.877	10.042	8.834	9.794	9.531	9.836	9.359	9.333	-19.968	-35.463	-20.174	-35.361	-28.020	-18.002	-12.077	-11.661	-27.307	1.740	-0.644	6.922	11.792	12.604	12.424	3.362	4.702	1.985
9.201	9.276	8.934	9.060	9.025	9.851	9.371	9.026	8.808	-23.696	-29.894	-25.259	-29.584	-27.182	-15.070	-13.345	-12.610	-28.078	4.153	2.651	10.730	6.046	14.365	2.930	7.801	7.656	3.515
9.614	9.272	9.360	9.021	9.131	9.702	9.883	9.527	9.024	-19.272	-33.014	-23.616	-31.548	-29.130	-8.597	-9.208	-11.867	-35.136	3.792	-1.696	7.154	5.392	13.178	8.018	3.846	8.037	10.656
9.926	9.220	8.949	9.049	9.422	9.951	9.715	8.973	8.387	-18.788	-36.026	-30.636	-29.456	-27.106	-13.433	-13.467	-12.821	-34.547	6.183	-7.380	13.050	7.721	9.490	10.582	14.277	10.133	3.021
9.393	9.654	9.750	9.046	9.160	9.775	9.863	9.890	8.673	-19.762	-30.250	-18.230	-31.786	-24.030	-13.397	-16.484	-11.247	-30.665	1.118	2.664	3.391	4.841	7.548	2.045	11.560	5.809	5.857
9.564	9.180	9.498	9.369	9.192	9.735	9.650	9.159	9.210	-23.472	-39.086	-25.547	-24.078	-33.811	-17.567	-12.566	-6.745	-30.603	1.518	4.930	16.058	4.226	14.292	8.003	11.185	4.779	1.439
9.910	9.381	9.193	9.468	9.069	9.498	9.779	9.377	8.915	-19.190	-29.210	-25.510	-31.812	-33.977	-23.278	-14.283	-13.940	-32.994	3.655	10.946	14.600	2.745	13.694	3.050	3.306	10.093	1.000
9.632	9.154	9.277	9.440	9.072	9.845	9.523	9.275	8.841	-18.474	-30.795	-28.007	-25.488	-35.112	-21.758	-13.899	-7.828	-33.663	8.059	4.906	9.518	8.022	11.081	17.597	7.610	5.212	9.845
10.202	9.424	9.619	9.055	9.819	9.949	9.860	10.287	8.481	-18.767	-36.027	-20.612	-28.853	-25.917	-17.419	-14.931	-10.283	-37.021	0.953	2.966	10.519	1.490	12.229	6.793	5.467	6.792	10.490
10.113	9.020	9.120	8.846	9.155	10.102	9.501	9.393	9.027	-17.538	-32.633	-26.964	-33.082	-27.459	-12.382	-18.272	-10.305	-31.232	6.869	6.424	10.869	6.735	14.600	10.989	10.442	6.501	7.879
9.772	9.381	9.524	8.785	9.654	9.568	9.481	9.204	8.957	-16.350	-34.771	-17.653	-29.952	-25.090	-15.128	-16.750	-17.352	-30.312	10.731	4.220	9.587	9.332	18.841	8.447	12.518	4.612	3.351
9.653	9.355	9.189	9.152	9.110	10.039	9.614	9.562	8.737	-15.087	-33.548	-25.601	-31.062	-28.392	-16.573	-13.795	-5.558	-32.463	11.047	7.837	6.457	2.608	12.283	8.828	7.857	-0.528	8.806
9.611	9.492	9.600	9.156	8.999	10.047	9.822	9.199	9.065	-14.520	-31.979	-25.581	-32.533	-27.649	-17.917	-10.385	-12.702	-33.966	14.108	13.240	3.683	6.084	12.325	6.543	7.239	5.983	-2.400
9.831	9.231	9.264	8.958	9.024	9.411	9.435	8.896	8.779	-17.544	-34.395	-22.892	-32.672	-29.139	-13.629	-10.391	-18.930	-33.136	12.371	8.920	5.548	9.015	17.219	11.949	13.465	17.066	7.320
9.368	9.383	9.029	9.211	9.081	9.764	9.899	9.527	9.194	-18.596	-30.298	-20.045	-31.849	-31.219	-18.236	-12.561	-13.175	-32.688	5.887	7.680	12.279	3.959	10.045	8.306	11.583	10.949	7.904
9.653	8.875	9.142	9.106	8.811	9.612	9.339	9.194	9.107	-17.994	-36.595	-28.775	-35.246	-32.392	-19.729	-15.973	-15.565	-34.042	4.156	4.818	3.943	2.641	6.818	8.154	9.045	6.888	1.176
9.555	9.561	9.142	9.100	8.612	9.527	9.728	8.948	9.250	-14.461	-26.927	-27.003	-32.725	-27.047	-16.390	-16.985	-13.205	-23.627	7.230	4.742	13.425	-3.497	7.850	12.317	4.770	1.345	8.002
9.660	9.474	9.348	8.925	8.773	9.698	9.908	8.919	8.891	-14.537	-32.149	-17.434	-32.022	-28.408	-13.593	-12.413	-16.619	-27.511	2.942	7.910	7.017	8.093	8.304	5.901	-3.990	7.309	11.429
9.717	9.313	8.926	8.897	8.916	9.992	9.921	9.280	8.957	-10.721	-26.247	-26.511	-30.729	-30.471	-13.000	-15.905	-4.854	-31.390	9.458	7.867	14.299	4.354	10.894	4.296	7.091	8.735	5.400
9.698	9.277	9.150	9.341	8.781	9.769	9.805	9.240	9.083	-14.031	-27.197	-30.401	-26.898	-31.707	-17.301	-15.035	-9.525	-33.437	6.816	1.697	7.133	11.791	13.532	8.932	8.553	5.764	5.999
9.164	9.519	9.226	9.099	9.223	9.661	9.545	9.686	9.232	-19.657	-32.181	-26.542	-34.997	-29.018	-19.153	-14.381	-10.598	-29.192	12.281	8.152	7.927	15.311	14.127	6.515	3.454	1.162	4.010
9.718	9.380	9.396	9.255	8.863	10.107	9.640	9.169	8.984	-14.834	-30.811	-28.338	-30.583	-33.243	-21.977	-11.946	-11.014	-36.726	10.176	0.384	11.345	7.820	7.460	3.794	6.178	3.387	7.369
9.486	9.693	8.935	8.804	8.557	9.904	9.672	9.372	8.984	-18.572	-23.741	-23.362	-34.734	-35.049	-15.992	-13.692	-10.866	-35.120	10.387	-7.666	12.152	-3.473	7.422	11.276	7.725	8.517	-1.120
9.188	9.520	9.083	8.975	8.386	9.617	9.563	8.934	8.997	-10.513	-31.528	-22.166	-32.980	-32.598	-14.915	-14.989	-8.205	-36.450	11.943	0.441	17.057	7.587	14.096	11.827	11.132	8.037	-2.122
9.698	9.741	9.122	8.830	8.782	9.617	9.461	8.712	8.875	-15.315	-30.240	-24.094	-33.308	-28.729	-16.741	-11.139	-7.505	-35.442	6.401	5.703	16.357	9.486	12.978	3.358	4.808	7.408	6.601
9.725	9.387	8.899	8.646	9.246	9.415	9.728	9.056	9.035	-19.118	-28.651	-22.287	-38.287	-28.438	-18.201	-6.887	-10.663	-34.661	7.573	2.440	8.538	2.422	12.379	5.036	9.475	8.877	8.283
9.651	9.338	9.147	9.158	8.809	9.463	9.568	8.929	8.759	-15.449	-33.905	-19.318	-34.158	-28.976	-15.396	-13.386	-11.570	-33.792	10.256	1.020	10.602	-3.409	5.129	9.332	2.033	10.941	3.372
9.569	9.519	9.135	8.697	8.945	9.580	9.532	9.529	8.891	-21.011	-28.601	-19.607	-32.278	-22.044	-15.343	-18.055	-10.579	-30.339	2.007	2.854	13.278	5.297	6.369	5.371	12.523	10.758	0.440
9.669	9.618	9.577	8.497	8.958	9.736	9.367	9.878	8.859	-12.617	-28.471	-20.608	-35.582	-27.664	-18.914	-12.617	-6.384	-38.140	13.870	-0.945	7.413	7.904	6.968	10.452	8.300	8.460	0.902
9.754	9.609	9.392	9.095	9.584	9.509	9.942	9.286	8.998	-14.396	-27.366	-23.334	-32.790	-24.860	-18.131	-13.231	-8.682	-35.520	11.047	12.162	18.117	1.686	10.983	7.752	10.941	5.496	1.496
9.600	9.311	9.389	8.524	9.525	9.734	9.405	9.209	8.512	-9.933	-35.119	-24.452	-34.548	-25.965	-19.744	-10.126	-5.035	-36.065	11.822	-7.399	12.836	10.684	12.242	4.391	8.277	11.451	9.715
9.232	9.569	9.485	9.166	8.994	9.959	9.634	9.073	9.005	-16.460	-27.998	-26.811	-33.521	-30.552	-18.796	-12.149	-7.979	-30.154	12.246	4.593	13.104	7.105	12.745	7.219	1.630	7.156	6.179
9.498	9.363	8.979	8.847	8.564	9.809	9.639	9.155	8.967	-18.327	-28.467	-26.448	-30.051	-26.006	-17.414	-12.799	-13.899	-34.803	14.929	1.273	15.435	-0.237	7.266	3.837	7.209	9.746	2.663
9.715	9.808	8.994	8.882	9.096	9.546	9.563	9.692	9.197	-12.102	-26.133	-31.974	-31.820	-29.501	-13.978	-7.802	-3.715	-30.711	12.942	-3.044	12.709	3.623	12.953	-0.262	16.485	7.272	3.359
9.444	9.618	9.218	9.370	9.060	9.598	9.526	9.731	8.969	-13.214	-34.859	-27.485	-32.116	-26.325	-11.361	-10.722	-6.846	-30.050	10.382	11.311	11.217	-0.998	9.104	8.644	9.195	3.714	-0.198
9.655	9.472	9.345	9.054	8.923	9.594	9.703	9.087	9.401	-14.020	-28.095	-26.258	-34.674	-26.891	-17.419	-12.748	-12.465	-26.835	14.539	0.342	13.795	10.737	6.889	9.017	10.696	8.896	5.038
9.634	9.411	9.078	8.639	9.109	9.704	9.667	9.410	9.086	-13.601	-27.732	-23.736	-37.643	-25.511	-15.633	-8.279	-8.453	-31.464	13.880	3.119	6.182	11.664	3.817	13.089	9.853	7.730	12.644
9.442	9.710	9.013	9.031	9.024	9.365	9.241	9.240	9.100	-11.262	-28.391	-29.529	-34.188	-24.962	-10.917	-11.214	-8.957	-36.628	8.727	8.035	19.277	2.278	15.474	13.790	11.718	8.726	4.443
9.671	9.405	9.433	8.892	9.062	9.621	9.335	9.322	8.292	-15.644	-33.619	-27.352	-33.785	-30.110	-13.841	-13.031	-12.092	-38.429	10.598	6.766	11.707	8.668	6.433	11.350	5.182	7.257	3.442
9.463	9.396	9.224	8.775	8.942	9.589	10.041	9.361	9.060	-11.974	-31.633	-23.116	-31.996	-31.722	-21.298	-15.327	-9.747	-32.866	4.087	4.248	11.015	7.691	6.184	4.036	7.626	5.331	10.707
9.657	9.360	9.134	8.911	9.493	9.661	9.939	9.230	9.287	-14.260	-32.905	-31.342	-34.937	-21.499	-13.035	-14.640	-5.877	-35.856	6.132	12.118	10.205	8.187	6.252	5.516	10.763	11.613	10.216
9.495	9.450	9.162	8.972	9.529	9.743	10.017	9.033	8.932	-14.782	-29.603	-27.651	-34.477	-15.984	-19.176	-13.712	-8.625	-28.144	10.488	9.131	8.288	8.585	4.019	15.714	9.912	11.236	6.718
9.719	9.306	9.406	9.200	8.994	9.591	9.667	9.031	8.906	-16.123	-32.447	-25.765	-24.820	-32.796	-17.515	-17.827	-11.715	-24.140	10.015	4.680	12.740	5.342	11.230	10.071	8.587	12.579	8.993
9.438	9.277	9.613	8.805	8.766	9.551	9.647	9.240	8.992	-15.275	-32.529	-26.109	-30.535	-33.739	-20.615	-11.937	-10.470	-27.791	5.234	8.100	10.433	4.159	14.835	7.537	10.807	11.029	7.801
9.646	9.161	9.130	9.119	9.032	9.677	9.439	9.599	9.205	-22.628	-30.151	-28.185	-33.273	-23.674	-20.750	-16.420	-6.736	-31.980	8.782	4.270	13.943	9.746	14.095	6.102	9.539	7.234	0.533
9.333	9.293	9.284	9.036	9.640	9.639	9.336	9.827	9.585	-16.684	-27.295	-24.701	-31.853	-22.442	-19.709	-14.708	-4.472	-34.996	14.852	6.753	8.819	11.731	8.898	6.247	8.678	9.102	2.499
9.511	9.382	9.189	9.432	9.177	9.907	9.816	9.344	9.570	-11.975	-29.758	-23.711	-27.403	-25.083	-20.231	-12.326	-9.953	-29.920	16.241	8.858	7.833	11.987	10.825	7.592	12.217	5.344	8.513
9.707	9.350	9.206	9.367	8.986	9.585	9.851	9.324	8.997	-16.325	-26.095	-24.439	-28.466	-28.027	-17.467	-13.877	-14.090	-33.296	9.261	7.100	13.577	-1.239	12.495	4.440	8.682	6.409	5.544
9.171	8.991	8.715	9.128	9.319	10.199	9.111	8.863	8.949	-19.402	-25.892	-32.148	-31.593	-28.143	-13.894	-14.367	-12.497	-36.072	11.416	10.529	13.860	10.593	4.827	10.140	10.236	14.290	12.805
9.819	9.477	8.947	9.276	9.376	9.344	9.470	9.239	8.863	-12.750	-33.798	-32.570	-29.849	-26.842	-21.588	-9.403	-8.420	-31.876	14.391	7.388	10.149	4.108	6.739	2.326	12.859	10.469	12.493
9.700	9.243	9.195	9.480	9.505	9.730	9.407	9.018	9.555	-16.005	-31.003	-23.643	-30.052	-23.645	-20.614	-14.161	-11.816	-32.226	12.159	10.540	13.918	12.842	7.381	-1.267	11.168	9.208	2.967
9.523	8.995	8.707	8.990	8.981	9.710	9.684	9.361	9.103	-15.673	-29.557	-26.243	-28.434	-19.379	-19.845	-12.119	-8.396	-35.592	8.761	6.128	10.903	6.013	10.884	3.842	3.485	9.634	9.620
9.590	9.320	9.473	9.043	8.856	9.595	9.666	9.162	9.073	-15.046	-28.457	-25.401	-30.462	-29.643	-22.091	-12.008	-8.615	-35.770	8.438	9.759	7.953	5.304	7.744	-1.728	9.270	11.216	2.706
9.832	9.478	9.825	9.258	9.355	9.733	9.844	9.108	9.199	-15.846	-33.648	-20.602	-27.891	-22.488	-14.147	-14.752	-8.839	-31.986	21.451	4.163	12.502	7.273	6.239	13.609	9.946	13.638	-3.841
9.365	9.441	9.137	9.283	9.410	9.924	10.066	9.383	8.894	-15.309	-27.272	-24.405	-29.493	-24.372	-18.267	-12.497	-6.600	-35.108	15.140	7.233	10.386	6.493	7.482	8.584	4.170	7.565	1.325
9.578	9.146	8.920	9.429	9.138	9.937	9.426	9.368	9.145	-15.616	-31.028	-29.018	-24.938	-24.871	-28.107	-10.972	-8.503	-32.565	14.829	12.829	7.158	2.459	8.631	2.036	2.085	11.704	9.334
9.646	9.441	9.569	9.094	9.709	9.827	9.482	9.255	8.991	-16.027	-27.360	-28.892	-31.223	-20.772	-17.080	-13.889	-11.487	-35.536	5.168	6.582	14.987	8.841	5.302	1.870	8.991	14.264	0.798
9.653	8.976	9.314	9.005	9.167	9.443	9.397	9.486	9.150	-18.055	-29.319	-24.742	-32.812	-23.618	-18.374	-14.187	-7.675	-37.312	5.106	6.609	11.505	-2.153	8.183	12.456	10.080	12.664	2.192
9.752	9.470	9.175	9.196	9.052	9.741	9.407	9.258	9.562	-17.844	-25.117	-24.510	-34.199	-21.810	-17.931	-19.204	-12.895	-23.031	7.069	6.569	6.444	-5.157	10.619	8.144	9.967	13.705	0.589
9.516	9.310	9.123	8.969	9.425	9.923	9.971	9.468	9.068	-19.289	-28.253	-26.807	-24.580	-24.857	-18.440	-11.375	-9.039	-28.075	10.750	4.823	8.660	-11.245	9.918	10.189	8.253	9.583	-7.263
9.305	9.340	9.106	9.344	8.982	10.032	9.572	9.331	9.121	-15.485	-30.834	-30.337	-35.065	-28.402	-20.114	-15.177	-9.149	-33.121	8.363	6.930	15.718	-3.342	12.373	4.834	16.880	10.834	-2.508
9.496	8.962	9.435	9.339	8.846	9.820	9.419	9.713	9.465	-16.828	-31.067	-27.615	-34.916	-25.159	-16.277	-13.260	-14.742	-30.899	4.845	9.760	9.522	2.210	9.544	9.663	4.242	10.611	-5.619
9.573	9.168	8.880	9.010	8.920	10.020	9.585	9.572	9.369	-13.834	-38.631	-24.138	-35.294	-22.448	-18.752	-11.284	-8.353	-36.640	10.188	12.436	10.836	-4.547	6.676	8.035	8.188	4.390	6.939
9.276	9.072	9.170	9.453	9.001	9.619	9.864	9.539	9.409	-18.984	-32.864	-30.499	-31.755	-30.218	-18.661	-11.103	-6.259	-32.580	9.592	10.139	0.029	-7.768	6.921	6.181	12.217	15.459	-5.763
9.756	9.187	9.082	9.420	9.229	9.608	9.544	9.523	9.047	-14.501	-32.226	-28.250	-33.496	-23.705	-19.975	-12.199	-7.684	-32.047	5.611	4.670	6.345	-6.835	11.904	7.822	7.521	13.447	-4.719
9.838	8.997	9.384	9.162	9.341	9.094	9.570	9.470	8.987	-21.678	-33.847	-26.636	-37.460	-24.162	-23.518	-12.361	-6.670	-35.176	13.314	1.530	12.556	2.148	7.893	8.302	1.147	14.553	-11.073
9.678	9.333	9.916	9.311	9.090	9.260	9.385	9.533	9.246	-17.372	-28.791	-19.323	-32.336	-26.665	-28.641	-13.603	-1.525	-25.856	9.102	7.126	12.572	-8.356	6.041	10.043	14.580	14.989	17.416
9.566	8.633	9.324	8.396	8.924	9.448	9.685	9.344	8.665	-19.295	-31.184	-20.322	-33.081	-21.010	-33.493	-11.703	-3.091	-43.729	7.470	7.873	-0.928	2.997	4.606	4.225	5.729	13.881	8.986
9.744	8.872	9.370	8.892	8.853	9.298	9.595	9.486	9.290	-19.594	-36.174	-22.088	-33.755	-27.545	-28.689	-11.598	-11.703	-32.670	15.560	5.877	-0.321	-0.790	7.979	5.973	17.194	9.396	0.718
9.502	9.696	9.370	9.254	9.015	9.426	9.658	9.068	8.961	-15.168	-29.266	-26.321	-32.097	-27.869	-24.816	-16.933	-12.167	-30.585	11.299	0.478	0.108	-7.111	12.124	7.431	11.691	10.711	4.732
9.491	9.216	9.188	8.947	9.206	9.539	9.397	9.114	8.650	-13.923	-28.657	-31.017	-34.480	-24.990	-25.390	-11.143	-14.338	-32.466	11.194	10.188	16.559	-5.367	9.423	8.568	10.957	9.812	3.499
9.542	9.241	9.124	8.764	8.891	9.412	9.436	9.693	9.201	-20.272	-31.375	-26.849	-35.557	-23.818	-29.820	-16.188	-9.869	-34.668	13.343	5.594	11.469	1.894	8.931	10.704	10.638	9.984	0.275
9.560	9.214	9.096	9.154	9.242	9.596	9.341	9.561	9.343	-17.637	-28.830	-31.036	-35.909	-28.413	-27.815	-13.726	-4.565	-29.972	2.142	12.574	6.419	-4.259	10.285	-2.207	12.585	7.409	4.126
9.801	8.744	9.206	9.269	9.249	9.257	9.855	9.686	9.520	-14.590	-32.312	-25.135	-33.125	-22.586	-24.163	-8.137	-4.782	-28.449	-1.710	10.827	19.051	-1.169	2.720	3.723	14.569	8.384	5.551
9.605	8.728	8.544	8.652	8.330	9.614	9.678	9.901	8.604	-14.142	-27.097	-32.346	-36.601	-31.588	-26.704	-11.059	-8.566	-34.701	1.334	10.613	8.583	4.219	5.279	8.960	9.401	14.084	5.085
9.857	8.625	8.749	8.992	9.256	9.821	9.415	9.642	8.484	-15.717	-33.763	-30.064	-34.410	-26.539	-24.926	-15.264	-6.648	-36.171	7.416	6.103	18.254	-0.343	19.254	6.174	-0.424	13.038	3.477
9.519	8.806	8.722	9.201	9.321	9.307	9.743	9.985	9.038	-20.079	-24.615	-23.956	-30.497	-26.512	-26.119	-14.747	-6.327	-32.808	6.755	10.572	10.131	-1.980	7.332	5.447	11.875	11.895	2.707
8.871	9.009	9.170	8.874	9.122	9.926	9.583	9.513	8.964	-21.530	-32.051	-26.011	-35.111	-27.008	-23.629	-14.385	-6.431	-37.252	17.218	9.867	5.827	2.961	2.291	4.969	1.874	11.826	10.698
9.251	8.774	8.882	9.013	9.084	9.646	9.290	9.605	9.113	-17.644	-27.882	-29.376	-29.398	-32.992	-22.425	-14.996	-11.402	-38.152	13.997	3.236	7.524	10.455	4.633	9.748	10.817	12.937	15.391
9.093	8.744	8.792	8.878	9.295	9.724	9.709	9.503	8.959	-18.180	-27.185	-34.869	-34.990	-33.801	-28.130	-16.950	-3.200	-38.580	14.119	13.374	17.013	14.961	4.202	0.611	14.564	12.828	8.472
9.056	8.948	8.886	9.533	9.023	9.597	9.583	9.558	9.195	-19.646	-24.276	-29.058	-31.780	-25.705	-25.344	-13.641	-4.047	-33.493	4.640	10.101	12.993	3.058	12.112	4.922	8.106	4.771	-7.380
9.169	9.194	9.304	9.193	8.983	9.952	9.292	10.157	9.165	-17.978	-28.997	-20.929	-37.662	-31.941	-20.865	-13.645	-5.291	-29.686	13.844	16.109	7.184	2.949	9.813	2.843	10.036	4.131	3.408
9.803	9.488	9.128	9.111	8.953	10.052	9.190	9.631	9.037	-17.040	-27.057	-23.951	-34.124	-24.501	-23.940	-13.832	-9.738	-32.355	8.066	15.180	13.580	2.435	16.221	1.421	2.420	9.101	5.978
9.440	9.032	9.550	9.635	8.585	9.591	9.320	9.848	8.536	-17.141	-31.720	-21.812	-25.678	-31.032	-20.902	-12.663	-7.903	-34.929	5.411	11.477	10.857	8.412	10.692	-0.517	2.727	12.015	9.437
9.529	9.450	9.220	9.197	8.804	9.619	9.830	9.605	9.550	-18.053	-23.937	-19.761	-30.555	-30.554	-22.658	-9.397	-1.259	-33.900	6.039	11.472	6.619	5.046	6.192	-2.695	4.272	13.102	12.210
9.615	9.023	9.435	9.024	8.651	9.792	9.300	9.808	9.414	-15.906	-23.361	-21.235	-33.061	-33.305	-19.283	-15.850	-3.092	-30.395	6.608	13.914	9.195	6.948	2.555	-0.078	5.448	8.009	16.950
9.593	8.896	9.247	9.213	8.777	9.399	9.739	10.107	9.142	-15.144	-30.201	-22.499	-29.876	-27.704	-24.612	-13.876	-0.570	-37.068	3.737	-2.080	3.464	-0.884	2.481	1.497	5.383	10.024	9.408
9.524	9.318	9.034	9.312	9.265	9.514	9.870	10.029	9.134	-17.869	-30.114	-31.504	-30.491	-22.305	-18.741	-6.169	-3.099	-38.579	10.451	6.320	8.070	1.359	12.269	6.468	3.701	10.703	6.009
9.594	9.207	9.034	9.165	8.993	9.811	9.777	9.994	9.147	-13.422	-28.253	-30.082	-28.426	-25.300	-16.565	-11.163	-4.710	-32.262	6.118	3.115	6.395	7.190	13.727	7.400	4.174	15.028	11.196
9.632	9.340	8.978	9.443	9.498	9.696	9.865	9.718	9.161	-13.636	-31.846	-25.600	-35.857	-24.744	-21.109	-14.643	-5.686	-33.115	2.166	1.622	22.312	12.646	6.841	-3.833	7.231	14.327	6.354
9.376	9.570	8.916	9.590	9.054	9.868	9.560	9.801	9.003	-16.181	-26.560	-33.188	-34.157	-26.688	-19.972	-7.144	-4.693	-39.909	9.627	11.805	14.970	13.584	14.392	1.753	6.272	16.255	6.451
9.391	8.954	8.904	9.253	8.832	9.755	9.741	10.114	9.252	-14.422	-34.631	-27.456	-32.909	-30.769	-22.050	-5.812	0.109	-31.579	6.644	7.014	10.576	7.217	9.652	0.070	1.767	10.448	11.171
9.499	9.309	9.602	8.989	9.134	10.175	9.398	10.135	9.068	-20.205	-31.376	-24.640	-32.479	-26.374	-20.609	-10.603	-4.281	-28.638	14.094	9.675	5.493	-1.733	7.668	6.737	9.095	9.867	8.491
9.641	9.113	9.284	9.655	9.061	10.067	9.800	9.647	9.092	-14.636	-30.423	-30.483	-32.194	-29.875	-21.296	-10.090	-7.633	-33.598	5.554	5.109	14.241	-2.896	8.625	-2.580	6.224	6.793	5.428
9.415	9.010	9.131	9.050	9.285	9.659	9.535	9.930	9.473	-16.681	-32.204	-24.572	-33.744	-25.865	-26.259	-12.579	-3.301	-34.015	5.786	9.684	4.066	5.419	8.322	8.087	5.681	5.320	7.788
9.610	9.032	9.214	9.469	9.502	9.800	9.567	9.707	9.208	-14.416	-23.680	-28.579	-33.882	-22.778	-18.277	-15.851	-4.811	-31.810	8.609	6.705	13.239	3.975	5.882	0.070	5.995	13.418	-1.319
9.715	9.140	9.016	8.783	8.969	9.291	9.382	10.193	9.440	-17.266	-27.736	-28.191	-33.513	-31.723	-24.781	-13.114	-6.619	-28.378	10.995	1.215	14.159	3.278	11.393	0.099	3.581	8.477	8.260
9.496	9.410	9.203	9.111	9.148	9.832	9.439	9.785	9.112	-17.082	-24.057	-26.964	-30.397	-25.566	-20.243	-6.419	-4.340	-36.695	10.207	-1.289	16.027	-1.875	12.979	7.837	7.082	15.682	3.416
8.992	9.686	8.897	8.884	8.946	10.204	9.442	9.633	8.919	-18.051	-32.563	-28.569	-29.483	-29.264	-24.780	-16.761	-6.679	-35.665	16.854	11.921	13.039	5.625	12.942	-1.011	6.747	5.845	1.245
9.628	9.226	8.803	8.884	8.895	9.864	9.140	10.012	9.279	-18.069	-31.113	-32.108	-35.844	-30.166	-21.857	-17.577	-3.218	-34.873	12.205	9.741	22.331	2.175	3.063	3.925	11.349	8.096	5.978
9.535	9.157	9.332	8.414	9.216	9.782	9.601	9.852	9.365	-15.771	-34.296	-30.843	-35.107	-28.603	-18.845	-11.492	-9.300	-31.172	6.326	3.397	16.279	6.905	13.727	2.958	6.963	12.624	6.901
9.257	9.026	8.931	8.923	9.273	9.681	9.404	9.815	10.113	-23.221	-26.138	-31.258	-34.920	-29.629	-14.148	-12.515	-3.065	-26.280	16.925	2.911	11.950	5.353	9.973	-3.361	1.504	9.920	5.583
9.706	9.081	8.965	8.793	9.206	10.347	9.262	9.675	9.538	-20.296	-26.695	-30.222	-35.500	-28.460	-21.378	-6.478	-4.702	-35.184	9.844	10.313	8.510	1.989	11.019	1.536	3.992	11.908	11.767
9.537	9.003	9.344	9.088	9.211	9.721	9.749	10.007	8.679	-18.123	-28.547	-29.957	-32.983	-30.237	-25.490	-9.159	-5.760	-34.754	13.029	8.287	14.071	2.728	5.394	10.126	7.883	12.815	5.762
9.506	8.957	9.227	8.810	8.851	9.666	9.874	9.825	9.365	-17.441	-27.682	-28.316	-34.147	-34.227	-21.075	-15.225	-8.426	-33.710	16.356	6.887	14.282	2.007	12.545	-2.342	8.361	9.636	10.398
9.327	9.098	9.117	8.640	9.134	9.734	9.423	9.823	8.486	-20.633	-24.818	-27.477	-33.997	-29.154	-17.913	-14.839	-10.835	-42.172	6.422	5.968	11.761	-0.281	15.756	12.762	9.325	8.825	14.230
9.327	9.228	9.298	8.997	8.940	9.337	9.433	9.583	9.141	-23.377	-30.244	-29.818	-31.025	-36.560	-24.073	-11.458	-10.394	-29.241	6.362	12.321	17.504	2.192	10.146	-4.437	6.514	11.384	7.045
8.833	8.841	9.277	8.627	8.959	9.425	9.878	9.402	8.998	-22.913	-31.811	-26.709	-29.831	-33.203	-17.245	-7.127	-11.348	-35.299	8.578	2.721	12.976	0.530	11.236	0.005	7.048	9.909	5.836
9.301	8.816	8.605	8.803	9.158	9.973	9.696	9.708	8.855	-18.914	-33.816	-33.375	-30.982	-32.703	-19.200	-11.690	-6.121	-31.983	16.786	2.189	12.829	1.199	7.919	-0.602	12.421	12.742	4.325
9.368	8.967	8.490	8.534	9.162	9.734	9.724	9.939	8.975	-23.380	-30.735	-30.938	-34.425	-25.757	-20.468	-12.188	-9.939	-39.804	9.174	1.444	8.091	-1.365	14.853	7.353	11.128	12.997	-1.623
8.989	9.056	9.267	8.799	9.027	9.892	9.547	10.132	9.204	-27.925	-33.452	-25.560	-30.313	-28.990	-18.548	-15.721	-8.350	-30.097	5.951	6.447	12.836	2.098	9.788	0.752	2.735	3.855	1.036
9.145	9.209	9.334	8.841	8.966	9.670	9.574	9.309	9.040	-20.718	-29.778	-27.395	-34.367	-30.063	-17.489	-14.428	-7.506	-34.273	8.723	7.420	12.875	3.500	10.292	5.524	6.266	12.393	4.701
9.224	9.059	9.031	8.935	8.914	9.498	9.536	10.086	9.039	-21.746	-34.494	-24.898	-37.003	-34.047	-20.731	-12.276	-11.371	-34.987	11.783	3.205	9.420	-2.933	7.992	4.490	8.394	10.133	12.110
9.116	9.009	9.443	8.703	8.998	9.567	9.408	9.713	8.721	-22.108	-26.884	-15.755	-35.722	-34.315	-18.929	-15.326	-12.564	-41.634	5.867	6.080	12.125	7.978	7.005	0.303	13.219	8.469	0.002
9.488	9.214	9.785	8.735	8.896	9.682	9.593	9.989	8.934	-18.412	-28.518	-21.478	-33.298	-35.094	-22.204	-12.409	-8.462	-35.840	7.775	11.702	11.182	7.189	2.216	1.686	11.406	13.505	6.567
9.392	9.499	9.503	8.640	9.223	9.883	9.622	9.874	9.074	-19.434	-26.878	-13.114	-30.054	-28.593	-17.123	-12.244	-8.346	-36.000	14.112	5.983	13.574	6.748	14.923	5.362	2.088	15.025	1.223
9.278	9.129	9.427	8.830	9.020	9.604	9.775	9.536	9.086	-19.070	-29.471	-27.363	-34.904	-33.604	-21.084	-14.529	-10.795	-29.983	8.987	9.301	15.485	5.598	4.930	6.033	6.179	10.294	3.419
9.354	9.272	9.287	8.956	9.307	10.217	9.407	9.638	9.230	-19.329	-27.104	-19.761	-30.925	-30.181	-15.537	-18.232	-6.886	-35.174	13.125	10.458	12.664	9.907	2.776	9.037	6.767	11.364	5.597
9.496	9.030	9.688	8.879	9.017	9.432	9.492	10.184	8.797	-22.589	-32.734	-16.395	-36.396	-30.727	-23.210	-15.700	-10.296	-34.162	16.186	10.061	14.298	2.334	9.321	7.161	10.788	6.927	4.586
9.377	9.076	9.582	9.138	8.991	9.660	9.664	9.870	9.073	-25.682	-31.005	-19.748	-31.979	-28.313	-25.821	-11.756	-5.857	-34.615	16.081	5.477	4.651	10.344	10.103	5.369	7.345	10.470	8.484
9.049	8.862	9.645	8.897	8.872	9.289	9.642	9.918	9.347	-23.858	-29.713	-17.241	-33.972	-30.988	-30.041	-14.827	-1.024	-30.986	11.158	15.937	11.359	7.242	9.663	0.828	9.128	11.225	7.529
9.277	9.258	9.610	8.994	8.653	9.405	9.371	9.898	9.092	-22.824	-30.772	-16.755	-31.602	-30.847	-27.680	-13.191	-6.774	-30.596	16.914	2.078	9.730	8.190	7.178	-5.111	8.685	10.444	-5.625
9.673	9.114	9.435	8.737	9.442	9.697	9.660	9.551	8.974	-18.852	-26.696	-17.556	-31.148	-26.792	-30.280	-11.040	-5.430	-30.645	8.763	6.425	13.778	10.841	7.461	2.032	7.907	10.609	9.773
8.964	9.156	9.271	8.725	9.275	9.027	9.981	9.730	9.257	-29.007	-28.916	-16.185	-34.962	-30.927	-28.660	-14.396	-7.709	-32.430	5.847	11.809	4.008	7.121	14.351	4.158	2.860	10.769	7.018
9.170	8.844	9.403	9.014	9.131	9.562	9.685	9.294	8.807	-24.777	-29.636	-23.295	-30.163	-29.541	-22.454	-11.060	-11.883	-34.671	9.692	5.567	10.277	3.992	14.154	0.954	2.518	4.855	1.036
9.357	9.055	9.522	8.735	9.005	9.603	10.282	9.946	9.286	-20.156	-32.248	-17.074	-35.678	-29.512	-24.410	-9.423	-4.862	-33.607	17.251	-5.865	5.816	6.821	6.650	-3.842	1.562	12.059	6.502
9.179	9.157	9.629	8.747	9.039	9.455	9.625	9.755	8.998	-22.027	-29.863	-17.537	-34.653	-30.256	-27.952	-12.217	-7.164	-33.592	20.493	9.421	8.771	6.005	10.283	2.346	14.273	13.475	4.019
9.143	9.140	9.913	8.786	9.090	9.344	9.623	9.556	9.188	-24.194	-28.029	-20.999	-33.452	-30.520	-26.026	-12.337	-6.438	-30.888	12.164	3.977	4.344	11.246	11.308	4.669	6.068	10.223	5.227
9.046	9.140	9.819	9.677	8.982	9.313	9.571	9.693	8.808	-23.003	-29.203	-15.379	-31.694	-27.434	-28.487	-15.290	-6.416	-30.742	11.841	16.061	16.864	0.189	12.735	11.998	1.843	6.955	7.360
8.962	8.767	9.536	9.048	9.219	9.202	9.452	10.120	8.956	-23.862	-33.993	-16.296	-31.608	-30.391	-27.907	-15.452	-8.131	-29.532	11.721	10.340	5.696	12.222	10.869	5.454	6.230	6.099	8.461
9.047	9.736	9.633	9.187	8.680	9.370	9.678	9.764	8.852	-26.786	-23.993	-10.732	-31.764	-37.406	-32.816	-16.047	-5.161	-31.196	11.513	8.692	4.166	5.973	22.300	0.008	4.037	9.619	2.484
9.353	8.878	9.816	9.232	9.002	9.666	9.814	9.807	8.853	-21.855	-28.523	-14.849	-29.151	-27.997	-28.616	-11.683	-10.502	-33.281	14.616	2.037	12.912	3.788	8.281	-2.338	7.482	14.474	11.434
9.227	9.239	9.600	9.144	8.677	9.157	9.675	9.467	9.055	-26.308	-28.398	-15.265	-30.923	-29.560	-25.263	-14.066	-9.863	-28.739	18.020	3.399	7.384	8.415	9.909	0.953	3.481	5.615	-2.642
9.675	8.921	9.331	8.760	9.171	9.739	9.639	10.165	9.164	-19.982	-33.908	-18.483	-37.199	-25.879	-20.562	-17.168	-6.647	-28.328	15.172	5.405	7.323	4.936	9.415	2.983	11.527	9.920	-2.786
9.280	9.457	9.620	8.987	9.227	9.925	9.521	9.865	8.917	-24.127	-34.789	-16.556	-33.794	-26.137	-21.099	-16.218	-6.438	-33.184	8.143	6.602	3.569	13.354	14.465	2.868	6.489	11.163	4.333
9.377	9.059	8.969	8.823	9.002	9.902	9.374	10.051	9.081	-19.789	-29.873	-16.328	-39.172	-33.881	-26.634	-8.462	-10.910	-30.596	10.755	-2.615	9.817	11.676	15.966	2.619	11.244	6.866	-0.527
9.026	9.282	9.430	8.454	9.194	9.319	9.092	9.900	8.937	-22.755	-31.491	-16.570	-40.427	-25.615	-18.649	-16.875	-8.803	-32.987	8.706	13.012	9.414	12.320	13.031	8.683	7.304	9.782	4.455
9.645	8.933	9.902	8.421	9.193	9.094	9.123	10.152	8.887	-17.366	-33.545	-15.890	-36.265	-30.630	-21.191	-18.028	-7.111	-28.610	6.823	0.820	0.867	1.102	8.435	6.909	10.899	8.986	11.709
9.444	9.195	9.770	9.125	8.709	9.511	9.841	9.415	8.729	-26.311	-27.642	-18.391	-33.635	-33.825	-21.449	-9.410	-9.896	-34.710	17.938	6.282	6.777	9.737	4.525	7.869	5.232	4.253	0.631
9.278	8.767	9.683	8.929	9.422	9.549	9.394	9.989	8.922	-22.884	-31.968	-11.071	-38.874	-34.341	-20.440	-13.238	-5.201	-31.362	9.186	6.736	10.187	2.907	12.329	10.681	8.813	8.686	4.936
9.508	9.339	9.757	8.916	9.053	9.572	9.540	9.993	9.195	-24.243	-27.297	-14.302	-36.629	-28.386	-27.092	-11.455	-9.919	-32.489	12.612	6.353	-0.481	17.429	12.434	8.860	8.811	6.777	7.244
9.026	8.990	9.327	8.770	8.911	9.656	9.607	10.183	9.008	-19.531	-34.093	-20.677	-34.159	-30.256	-27.902	-10.663	-1.630	-31.953	8.892	11.599	7.475	12.403	15.979	15.191	5.144	13.998	3.877
9.413	8.904	9.879	8.546	8.996	9.443	9.666	10.137	9.167	-21.789	-34.290	-14.614	-36.228	-32.003	-24.453	-17.107	-6.608	-30.056	10.688	5.492	10.160	5.823	4.384	15.718	7.729	21.547	4.421
9.243	9.141	9.169	8.599	8.618	9.183	9.181	9.891	8.952	-21.258	-39.125	-20.982	-37.645	-32.985	-28.544	-19.095	-2.390	-34.501	10.403	1.294	11.605	6.087	10.040	12.290	9.379	6.793	4.060
9.452	8.947	9.555	9.051	9.038	9.794	9.252	9.348	8.991	-19.290	-32.288	-18.019	-39.903	-31.479	-22.888	-25.769	-11.713	-33.603	16.689	9.753	9.835	-2.543	18.550	-0.399	10.081	17.643	6.557
9.480	9.391	9.812	8.571	9.335	9.580	9.496	9.920	8.983	-13.300	-28.431	-16.609	-35.732	-28.194	-27.462	-15.840	-3.339	-29.171	10.101	10.103	8.137	5.182	14.569	4.276	12.505	15.215	2.026
9.743	9.366	9.585	8.603	8.989	9.568	9.150	9.547	8.962	-9.423	-29.420	-16.423	-39.238	-29.708	-30.097	-15.734	-10.502	-31.924	8.042	8.408	13.741	-1.411	9.176	4.684	15.484	5.989	1.540
9.596	8.686	9.655	8.498	9.223	9.286	9.642	9.797	8.734	-9.441	-35.090	-15.941	-36.819	-28.702	-31.629	-14.455	-5.846	-31.482	6.129	7.376	13.686	11.561	16.425	5.040	13.167	11.330	6.037
9.497	9.187	9.198	8.989	9.356	9.500	9.313	9.922	9.341	-13.870	-28.287	-24.031	-29.617	-27.300	-24.579	-18.810	-6.098	-25.479	12.077	9.905	5.623	13.364	2.155	8.613	12.809	12.569	12.786
9.616	9.169	9.659	8.637	8.858	9.325	9.068	9.980	9.188	-16.081	-30.570	-24.613	-38.307	-29.444	-30.208	-11.385	-8.595	-30.751	16.541	8.455	15.349	2.580	9.367	8.302	14.814	9.638	11.404
9.626	9.076	9.386	8.435	8.883	9.782	9.547	9.385	8.963	-14.273	-29.792	-22.501	-30.833	-27.177	-19.935	-12.629	-9.726	-29.102	15.607	7.110	10.611	8.731	11.838	13.696	13.095	1.136	6.328
9.751	9.087	9.296	8.527	8.809	9.227	9.637	9.654	8.776	-14.011	-28.419	-21.647	-35.390	-29.920	-24.685	-15.609	-6.666	-31.874	16.503	2.561	10.013	-2.293	6.285	6.620	9.491	12.044	4.291
9.757	9.520	9.560	8.957	9.316	9.492	9.686	9.603	8.635	-13.093	-36.493	-24.136	-32.748	-21.485	-21.557	-7.902	-7.054	-34.849	11.240	6.572	4.769	2.138	8.225	6.900	7.634	7.651	3.565
9.334	9.167	9.228	8.900	9.013	9.513	9.845	9.807	9.471	-14.276	-28.105	-23.238	-29.880	-29.792	-28.223	-10.313	-6.270	-27.375	13.591	-0.423	14.342	8.333	13.323	15.542	4.540	11.468	4.839
9.644	9.399	9.162	9.032	9.044	9.399	9.774	9.763	8.543	-17.473	-24.481	-23.076	-32.766	-28.428	-26.987	-12.204	-4.182	-30.230	8.643	-4.146	7.620	8.247	6.696	2.774	5.827	7.607	2.094
9.653	8.798	9.326	8.946	8.496	9.686	10.325	9.630	9.658	-16.203	-31.283	-26.047	-38.819	-34.866	-26.113	-4.998	-8.159	-26.420	7.750	4.485	10.991	10.027	12.825	11.627	6.304	11.660	2.312
9.276	9.347	9.240	8.884	9.218	9.276	9.680	9.504	9.763	-14.877	-25.356	-28.840	-36.907	-22.541	-25.928	-10.472	-7.433	-25.997	9.186	12.063	10.222	1.583	12.989	8.984	12.660	13.489	5.427
9.667	8.887	9.304	9.345	9.233	9.498	9.577	10.157	9.429	-13.094	-27.839	-24.940	-28.490	-32.507	-28.070	-12.257	-6.936	-26.591	3.736	7.545	6.689	7.058	12.296	14.258	6.060	2.083	6.446
9.165	9.169	8.777	8.873	9.094	9.170	9.622	9.592	9.301	-16.751	-26.143	-30.659	-31.802	-24.658	-26.321	-13.167	-12.979	-28.480	10.069	12.684	12.944	14.243	6.901	7.122	6.515	8.667	4.992
9.631	9.478	9.483	8.945	8.615	9.404	9.712	9.934	9.459	-17.855	-27.340	-26.854	-33.650	-37.464	-29.945	-14.072	-10.866	-30.231	8.235	2.835	6.168	9.869	5.482	10.248	4.806	16.756	12.368
9.515	9.232	9.374	9.005	9.294	9.161	9.518	9.460	9.163	-19.632	-29.649	-20.906	-32.551	-34.607	-28.138	-13.207	-8.658	-31.188	8.883	9.325	14.986	-0.073	12.296	17.272	9.726	9.388	9.196
9.806	8.752	9.323	8.964	9.271	9.202	9.751	10.008	8.951	-22.425	-35.137	-26.007	-34.508	-27.141	-30.783	-14.549	-6.326	-26.622	8.772	7.463	11.153	5.673	7.686	1.154	2.391	9.858	2.696
9.442	9.094	9.140	8.835	9.365	8.962	9.257	9.825	9.192	-18.318	-30.544	-23.527	-31.591	-28.697	-33.225	-16.681	-10.774	-28.417	15.086	-3.676	9.970	6.763	21.548	10.741	3.232	14.274	1.173
9.653	9.070	9.252	9.151	9.755	8.968	9.389	9.609	9.799	-21.195	-28.346	-24.545	-31.859	-25.055	-32.655	-11.104	-11.878	-22.946	7.362	7.105	12.512	9.166	6.023	10.662	9.030	7.995	3.824
9.420	9.274	8.997	8.652	9.370	9.041	9.537	9.536	9.821	-15.670	-32.311	-30.941	-30.621	-34.845	-25.138	-13.873	-9.597	-21.949	4.179	7.553	13.292	6.854	13.158	5.226	8.304	11.295	11.745
9.545	9.100	9.583	8.717	8.974	9.468	9.435	9.296	8.576	-16.035	-25.508	-21.617	-29.283	-30.903	-26.177	-18.081	-6.734	-34.270	6.419	8.831	7.254	6.050	5.607	11.108	0.548	13.308	4.818
9.748	9.702	9.274	8.957	9.435	9.159	9.532	9.772	9.692	-14.697	-26.411	-26.664	-34.785	-28.889	-23.664	-11.992	-8.158	-29.675	12.766	8.270	16.053	5.408	7.708	13.401	4.081	14.854	2.300
9.508	9.234	9.097	9.282	8.905	9.339	9.451	9.847	9.242	-10.649	-27.213	-24.102	-31.900	-32.357	-26.711	-13.590	-10.793	-25.911	10.537	7.492	5.232	5.933	10.706	9.116	12.168	14.578	9.490
9.468	9.367	9.445	8.876	9.505	9.296	9.654	9.756	9.105	-11.953	-28.905	-21.899	-34.204	-26.014	-25.171	-8.814	-11.765	-31.848	0.311	6.469	2.038	-0.080	10.371	10.899	13.845	6.668	2.291
9.630	8.904	9.268	8.965	9.147	9.330	9.828	9.362	9.622	-19.235	-29.682	-35.022	-28.671	-33.539	-28.890	-4.806	-9.015	-29.312	7.567	17.157	0.688	15.882	2.906	5.376	7.483	7.866	5.307
9.363	9.424	9.506	8.662	9.219	9.445	9.630	9.831	9.575	-16.811	-28.794	-27.865	-35.740	-29.442	-25.820	-16.948	-9.204	-27.612	-1.157	8.708	2.007	9.527	12.807	3.796	9.740	8.807	6.907
9.955	9.336	9.778	9.273	9.791	9.275	9.362	9.396	9.351	-17.347	-30.889	-28.109	-25.655	-26.153	-24.264	-12.132	-9.209	-26.064	11.277	12.028	9.140	6.494	4.206	9.465	3.950	9.845	6.069
9.619	9.404	9.414	8.835	9.020	9.335	9.593	9.748	9.664	-14.468	-28.407	-25.425	-29.429	-33.182	-23.855	-9.351	-4.054	-26.508	13.229	3.188	11.743	8.717	10.119	16.150	6.188	10.917	7.350
9.528	8.960	8.701	8.908	8.923	9.280	9.515	9.078	9.331	-12.729	-30.955	-31.511	-33.313	-26.084	-24.722	-16.082	-8.699	-33.036	8.649	4.216	7.043	8.464	7.627	7.232	5.752	13.191	4.962
9.299	9.530	9.481	8.964	9.320	9.648	9.302	9.365	9.077	-14.519	-19.575	-15.360	-34.551	-22.373	-25.232	-11.504	-14.980	-28.134	17.959	8.675	11.908	0.216	2.089	9.839	14.472	16.742	5.756
9.517	9.686	9.421	9.100	9.340	9.238	9.250	9.698	9.283	-22.803	-20.601	-23.176	-25.356	-23.755	-24.671	-19.553	-8.914	-34.726	6.022	16.663	11.768	12.410	-2.574	0.454	2.276	13.449	7.480
9.571	9.891	9.848	9.339	9.479	9.491	9.632	9.548	9.138	-15.572	-19.171	-13.277	-23.857	-31.312	-24.629	-14.835	-12.555	-31.963	9.202	9.511	9.765	6.592	7.931	10.811	10.550	11.304	-0.585
9.667	9.715	9.787	9.439	9.360	9.191	9.595	9.257	9.523	-17.099	-17.456	-23.337	-24.309	-30.158	-27.617	-11.733	-9.776	-33.126	6.770	12.569	4.918	11.705	1.838	-1.342	13.013	9.367	0.045
9.670	9.387	9.994	9.145	9.618	9.341	9.457	9.773	8.881	-14.783	-28.973	-17.746	-26.433	-28.277	-23.078	-12.237	-8.855	-32.888	12.236	3.161	6.547	14.017	3.373	0.212	6.342	9.688	6.083
9.540	9.686	9.695	8.809	9.584	9.378	9.023	9.211	8.910	-17.897	-24.640	-17.052	-34.474	-25.814	-22.427	-15.372	-10.462	-32.705	11.649	11.520	8.978	7.318	1.034	7.707	7.412	8.421	12.242
9.555	9.334	9.561	8.963	9.669	9.840	9.605	9.460	9.286	-19.080	-25.889	-18.568	-33.232	-21.936	-20.575	-12.214	-15.810	-31.095	2.797	14.686	11.468	3.211	2.765	5.700	8.812	12.778	2.009
9.532	9.258	9.652	9.062	9.623	9.418	9.626	9.429	9.364	-21.768	-20.947	-18.735	-33.143	-24.239	-21.208	-11.240	-11.837	-30.982	11.478	16.779	11.805	2.091	10.929	-4.947	9.176	10.209	14.618
9.808	9.389	9.940	9.200	9.190	9.999	9.934	9.489	9.407	-13.111	-30.341	-12.615	-29.979	-25.623	-26.696	-11.487	-12.636	-26.732	13.019	13.220	4.675	4.363	10.059	6.188	4.025	10.709	7.296
9.501	9.179	8.956	8.864	9.362	9.446	9.371	9.277	9.260	-24.690	-29.499	-27.807	-34.272	-20.916	-22.279	-14.153	-7.416	-25.836	9.164	10.819	2.442	4.334	7.242	1.788	3.875	14.573	12.416
9.132	9.250	9.742	9.042	9.654	9.683	9.924	10.056	9.419	-24.444	-32.512	-12.621	-39.688	-21.509	-24.354	-13.760	-10.861	-31.841	2.229	21.383	9.593	2.644	6.791	0.629	6.033	13.875	-0.105
8.701	9.102	9.241	9.124	9.728	9.284	9.513	9.225	9.605	-26.910	-33.898	-21.936	-27.446	-19.090	-26.243	-15.857	-11.440	-24.289	4.398	18.438	14.287	10.941	8.016	2.650	5.958	13.262	7.435
9.542	9.466	9.688	8.921	9.520	9.181	9.611	9.292	9.167	-21.663	-32.777	-13.607	-38.230	-21.810	-27.676	-22.220	-13.010	-23.748	7.980	7.978	7.806	8.706	3.516	-5.562	6.996	14.367	6.938
9.409	9.184	9.557	9.381	9.589	9.514	9.791	9.727	9.442	-21.838	-30.637	-16.065	-25.647	-27.019	-23.703	-12.845	-15.540	-30.319	16.048	12.342	12.795	7.586	15.521	-0.496	0.737	11.404	-0.503
9.200	9.157	9.617	9.232	9.542	9.632	9.430	9.526	9.271	-25.561	-30.400	-21.292	-24.803	-24.536	-20.208	-13.591	-9.414	-29.168	8.838	9.266	-1.165	6.074	7.237	4.328	6.163	12.889	5.871
9.285	9.405	9.892	8.911	9.340	9.271	9.642	9.439	8.815	-23.716	-30.563	-12.877	-28.278	-23.703	-21.026	-18.894	-9.050	-34.240	14.742	15.779	6.739	0.347	11.648	2.846	4.839	10.797	3.530
9.550	9.332	9.634	9.195	9.212	9.712	9.898	9.730	9.305	-17.750	-31.576	-24.840	-31.762	-22.065	-20.910	-12.172	-12.530	-32.179	16.341	10.840	13.178	6.390	5.817	6.503	5.052	11.644	1.545
9.504	9.242	9.336	9.223	9.475	9.899	9.451	9.172	9.514	-20.749	-36.472	-22.393	-29.827	-20.293	-17.587	-11.503	-11.494	-27.964	8.017	16.891	8.266	10.140	14.601	5.634	5.912	10.963	-1.494
9.213	9.299	9.322	8.722	8.956	9.574	9.558	9.829	9.097	-18.439	-32.530	-26.636	-30.467	-22.736	-20.026	-17.231	-6.705	-29.756	11.094	13.920	11.635	11.272	15.934	6.239	9.745	7.171	-5.969
8.952	9.205	9.515	9.510	9.318	9.799	9.534	9.556	9.231	-23.660	-33.151	-27.653	-24.596	-26.840	-20.401	-13.324	-9.881	-32.613	15.079	7.853	15.942	7.208	12.196	2.879	4.807	11.472	7.338
9.483	8.968	9.321	9.021	9.247	9.632	9.667	9.520	9.018	-21.828	-33.256	-23.468	-28.237	-26.770	-11.167	-10.742	-12.798	-31.267	10.111	11.814	4.844	5.725	12.789	7.938	9.523	8.222	4.852
9.182	9.066	9.412	8.885	9.040	10.202	9.302	9.449	9.345	-24.344	-28.861	-24.987	-26.606	-26.812	-15.071	-21.999	-10.906	-32.116	8.770	6.166	11.619	4.621	3.015	5.499	11.292	5.707	3.098
9.604	8.829	9.743	8.820	9.674	9.642	9.569	9.527	8.994	-17.387	-37.248	-24.834	-28.605	-25.815	-21.681	-12.952	-7.317	-30.862	11.966	11.661	12.849	12.229	16.321	5.817	12.926	8.204	7.793
9.768	9.192	9.309	9.130	9.434	9.731	9.443	9.710	9.260	-17.675	-33.785	-24.031	-27.318	-25.191	-15.092	-9.893	-9.659	-34.074	6.587	6.536	11.209	3.577	15.896	4.480	9.985	9.603	6.151
9.349	9.301	9.524	9.112	8.981	10.101	9.685	9.953	9.021	-22.727	-33.531	-25.649	-29.429	-29.677	-19.577	-8.998	-4.445	-30.827	10.968	19.496	7.489	8.790	11.345	9.378	10.110	12.602	11.587
9.426	9.389	9.224	9.133	9.438	10.153	9.374	9.702	9.098	-19.518	-33.599	-26.146	-21.507	-20.429	-14.942	-12.691	-12.192	-32.292	8.962	16.596	3.652	6.866	2.654	2.058	9.108	16.402	15.378
9.357	9.284	9.421	8.943	9.400	9.512	9.567	9.459	9.010	-17.127	-35.274	-25.775	-25.608	-17.667	-29.319	-11.433	-13.874	-33.612	12.778	8.932	7.412	1.316	6.951	-4.946	4.626	8.868	1.939
8.971	9.456	9.295	8.841	9.475	9.696	9.714	9.212	9.017	-20.433	-35.498	-25.076	-26.366	-26.971	-21.674	-8.335	-7.597	-34.535	17.204	16.167	12.055	13.156	11.181	-0.737	12.884	11.734	5.338
9.461	8.936	9.105	8.868	9.424	9.199	9.675	9.321	9.200	-20.789	-30.468	-29.322	-26.338	-17.056	-27.736	-12.707	-9.343	-35.372	5.392	10.784	16.296	10.932	7.054	9.311	6.357	6.078	-7.126
9.172	8.747	8.930	9.355	9.613	9.346	9.258	9.531	9.142	-16.604	-33.227	-28.992	-24.322	-17.766	-24.825	-11.117	-9.096	-28.911	18.985	10.921	7.367	8.165	0.589	-1.412	12.112	19.807	-1.787
8.998	9.117	9.296	9.041	9.665	9.422	9.351	9.282	9.438	-24.442	-28.106	-21.423	-26.276	-19.758	-20.337	-13.024	-14.552	-32.336	9.779	17.115	15.540	5.242	8.915	6.692	14.438	21.024	0.017
9.745	8.888	9.016	9.827	9.260	9.264	9.409	9.723	9.484	-17.092	-23.632	-26.513	-18.171	-25.537	-24.978	-18.590	-11.087	-30.131	6.943	10.127	12.286	9.362	1.751	0.121	11.286	12.213	6.912
9.584	9.462	8.897	9.043	9.579	9.428	9.151	9.794	9.135	-22.669	-29.954	-29.429	-24.832	-16.568	-21.097	-19.673	-7.259	-29.801	10.698	8.937	3.921	13.328	3.872	-0.097	6.129	10.664	-1.424
9.861	9.529	9.204	8.874	9.069	9.382	9.338	9.676	8.926	-19.195	-28.990	-29.470	-25.678	-17.997	-25.697	-15.354	-9.823	-32.511	5.295	10.050	6.623	11.345	6.427	2.430	14.993	9.545	5.508
9.530	9.043	8.971	9.217	9.407	9.618	9.492	9.722	9.138	-16.637	-33.063	-29.417	-19.897	-19.658	-24.970	-12.789	-10.219	-27.303	6.394	13.099	8.478	9.943	3.352	7.540	11.955	11.835	5.537
9.719	8.645	9.571	9.226	9.535	9.524	9.612	9.700	8.800	-16.202	-42.436	-24.331	-20.679	-21.292	-22.352	-16.443	-8.547	-31.426	4.525	16.344	3.848	7.015	5.719	4.127	10.026	6.918	-0.269
9.028	8.817	8.973	9.094	10.223	9.572	9.221	9.762	8.973	-18.461	-32.784	-30.425	-25.430	-19.241	-21.847	-18.108	-11.221	-28.034	8.238	15.433	6.202	6.177	7.722	12.330	5.335	11.078	3.726
9.765	9.352	9.099	9.124	9.777	9.331	9.740	8.887	9.265	-14.452	-35.735	-30.124	-23.548	-21.262	-20.690	-15.805	-14.400	-27.788	9.682	17.194	4.784	8.037	6.862	11.254	5.126	10.022	10.516
9.573	8.981	9.059	9.727	9.835	9.544	9.504	9.492	9.045	-15.536	-30.327	-29.172	-17.426	-20.979	-22.447	-13.192	-11.248	-29.602	3.782	14.139	9.028	1.911	8.361	3.105	1.620	15.642	0.371
9.555	8.882	9.315	8.993	9.276	9.412	9.651	9.811	9.556	-13.453	-29.227	-25.447	-19.838	-22.568	-23.246	-12.409	-13.507	-26.534	7.519	19.980	8.479	2.033	3.310	-0.379	2.978	9.343	4.815
9.698	9.533	9.214	9.045	9.894	9.667	9.495	9.601	9.701	-18.087	-34.792	-26.775	-20.388	-23.896	-19.279	-11.388	-14.240	-21.895	7.093	8.272	6.730	7.559	6.474	7.969	5.824	7.006	5.434
9.504	9.315	9.212	9.137	9.585	9.420	9.900	9.397	9.381	-19.202	-32.357	-32.008	-19.906	-13.045	-28.513	-8.344	-11.895	-28.342	15.120	12.644	1.827	10.870	3.121	-1.243	9.180	11.949	6.199
9.534	9.215	9.163	8.676	9.590	9.203	9.020	9.464	9.231	-16.226	-34.493	-28.757	-30.230	-15.061	-26.681	-16.742	-15.215	-25.964	9.880	7.524	7.561	7.430	8.021	5.947	9.257	4.177	8.684
9.228	8.780	9.527	9.015	9.330	9.234	9.243	9.500	8.698	-17.069	-37.187	-25.827	-20.551	-20.914	-25.520	-13.046	-12.027	-30.032	12.045	9.866	12.322	3.962	5.474	8.729	12.038	9.532	2.162
9.596	9.281	9.442	9.135	9.733	9.163	9.668	9.424	9.117	-12.697	-33.475	-24.488	-23.180	-18.179	-27.699	-12.270	-9.654	-25.309	7.577	13.434	5.483	8.501	16.082	12.096	10.978	9.068	8.692
9.315	8.675	9.248	9.016	9.589	9.336	9.086	9.725	9.649	-14.664	-35.159	-27.165	-26.204	-17.708	-21.618	-12.433	-11.288	-21.540	9.169	5.427	9.070	4.884	5.799	6.824	8.833	13.618	3.354
9.504	9.003	8.763	9.602	9.229	8.846	9.382	9.360	9.324	-18.071	-32.322	-31.840	-23.504	-17.974	-28.780	-14.136	-16.154	-25.764	12.589	19.930	8.518	10.452	12.981	8.110	8.565	5.365	5.057
9.245	8.922	8.936	9.450	9.538	9.576	9.818	9.191	9.288	-18.510	-32.902	-26.610	-18.916	-17.861	-28.643	-9.461	-18.256	-28.339	12.651	16.707	10.120	7.769	10.353	6.305	11.503	14.300	2.781
9.412	8.753	9.300	8.911	9.063	9.368	9.745	9.579	9.437	-17.632	-33.374	-31.540	-21.799	-18.692	-26.932	-15.330	-11.681	-25.304	5.980	7.467	11.242	8.904	7.150	9.570	9.062	3.707	7.605
9.222	8.657	9.405	9.093	9.904	9.103	9.431	9.711	9.508	-12.618	-33.070	-25.930	-32.902	-20.352	-18.778	-10.399	-13.219	-29.813	9.339	5.185	10.823	6.847	8.436	9.120	11.766	10.530	2.952
8.795	8.748	9.232	9.305	9.535	9.614	9.310	9.216	9.304	-22.332	-37.873	-26.944	-23.723	-14.958	-27.887	-15.414	-14.119	-29.590	9.288	13.496	8.944	5.995	12.741	0.580	13.006	7.558	3.314
8.968	8.864	9.255	9.691	9.910	9.236	9.658	9.794	9.035	-27.630	-36.507	-24.445	-19.407	-19.384	-22.706	-14.199	-13.603	-32.099	15.966	5.142	11.831	6.900	3.660	8.065	6.541	2.827	11.513
9.212	8.961	9.204	8.995	9.666	9.420	9.605	9.215	9.165	-22.732	-37.716	-27.811	-26.324	-19.829	-24.199	-15.138	-13.847	-34.712	14.159	2.432	9.959	4.465	5.305	16.877	4.135	9.177	6.717
9.091	8.979	9.346	9.399	9.117	10.100	9.411	9.368	9.326	-22.170	-29.931	-28.370	-20.428	-16.115	-14.984	-17.265	-9.970	-31.853	13.219	8.885	10.763	4.884	8.105	9.085	13.256	8.394	7.467
8.928	8.881	9.512	9.343	9.598	9.642	9.582	9.485	8.705	-26.864	-33.619	-25.700	-19.447	-17.014	-25.010	-10.864	-15.904	-35.359	14.455	7.465	2.415	1.046	-1.421	8.594	3.542	11.680	3.286
9.483	8.971	9.134	9.638	9.506	9.314	9.724	9.591	9.234	-19.253	-34.404	-34.415	-19.813	-24.029	-21.417	-8.680	-14.457	-29.015	12.959	18.444	8.444	6.460	3.089	13.920	2.669	8.419	5.546
9.110	9.142	9.319	9.586	9.310	9.295	9.584	9.499	9.040	-22.575	-29.630	-24.155	-19.273	-21.723	-24.401	-7.214	-17.696	-34.898	15.127	8.704	8.315	7.173	8.620	10.327	5.657	6.948	15.800
9.128	9.232	8.948	9.242	9.115	9.271	9.623	9.517	8.776	-18.339	-32.604	-30.389	-22.192	-21.766	-24.121	-12.487	-12.608	-37.337	8.130	7.315	5.914	3.347	8.605	15.498	4.421	12.059	5.857
9.153	9.305	9.051	9.237	9.280	9.223	9.493	9.214	9.576	-23.056	-30.981	-27.893	-19.098	-17.293	-25.991	-12.950	-9.902	-26.869	16.303	13.947	8.779	3.918	8.527	13.058	1.867	6.693	-4.555
8.982	9.810	9.289	9.314	9.562	9.369	9.561	9.923	9.326	-27.210	-18.009	-26.967	-22.683	-20.247	-24.521	-20.518	-11.092	-26.854	17.441	10.805	2.715	8.766	5.546	11.968	1.335	6.308	-1.181
9.156	9.403	8.837	9.430	9.294	9.441	9.353	9.833	8.761	-25.706	-24.057	-26.589	-17.841	-20.072	-26.550	-13.918	-14.783	-32.730	10.900	2.321	8.791	5.949	5.370	7.259	11.497	8.114	-2.373
9.227	9.534	8.850	9.596	9.070	9.656	9.279	9.692	9.150	-30.384	-18.638	-32.786	-21.236	-22.496	-19.070	-16.356	-9.760	-31.716	16.616	4.942	0.190	1.351	4.930	2.226	0.204	10.642	1.269
8.535	9.111	9.131	9.247	9.397	9.443	9.738	9.665	9.200	-30.017	-34.015	-30.146	-26.450	-25.084	-26.346	-15.568	-18.318	-29.134	11.304	13.887	13.109	13.656	3.874	3.583	13.181	8.059	3.458
9.186	9.056	9.268	9.365	9.833	9.148	9.593	9.067	9.277	-21.463	-30.856	-24.280	-28.761	-18.051	-22.328	-12.504	-13.733	-33.561	3.910	8.576	5.667	11.168	5.995	17.301	5.921	10.530	6.196
8.888	9.562	8.940	9.117	9.657	9.232	9.932	9.514	9.030	-24.687	-30.821	-34.251	-25.154	-17.952	-25.618	-13.731	-9.323	-25.487	13.308	11.966	1.203	7.343	10.570	5.099	8.155	10.387	6.161
8.704	9.197	9.128	9.385	9.712	9.245	9.333	9.465	9.351	-26.728	-26.952	-30.599	-26.605	-17.539	-28.426	-12.476	-14.230	-19.373	16.064	2.851	6.958	7.380	7.587	7.956	3.424	5.016	14.129
9.311	8.845	9.143	9.367	9.424	9.209	9.555	9.541	9.156	-19.845	-26.258	-31.780	-28.033	-16.347	-27.791	-7.957	-14.299	-26.510	10.653	6.137	5.617	9.789	15.593	3.604	4.612	8.614	15.419
9.328	9.290	8.892	9.248	9.814	9.850	9.604	9.277	9.511	-23.671	-22.489	-32.931	-23.060	-19.095	-22.164	-12.042	-16.817	-21.656	18.132	7.865	9.749	3.029	6.176	4.708	10.939	9.761	5.354
9.077	9.457	9.579	9.757	9.464	8.917	9.841	9.218	9.566	-29.228	-18.918	-22.353	-20.142	-18.154	-25.363	-10.915	-15.804	-21.420	4.681	3.752	7.887	3.238	5.063	14.853	5.421	9.263	8.424
9.535	9.470	8.870	9.343	9.291	9.551	9.644	9.224	9.300	-20.469	-24.987	-32.417	-25.248	-21.818	-31.877	-13.864	-10.324	-22.131	18.919	3.666	7.351	7.830	2.449	16.439	6.716	5.402	8.582
9.267	8.841	9.123	9.531	9.568	9.551	9.614	9.401	9.289	-31.020	-31.672	-25.451	-26.694	-22.458	-21.996	-10.805	-16.432	-28.983	15.919	5.767	1.907	5.545	10.337	4.687	6.704	11.536	3.302
9.115	9.018	8.831	9.234	9.627	9.142	9.338	9.617	9.319	-35.716	-21.098	-31.725	-26.698	-18.111	-29.475	-11.296	-11.907	-28.180	15.288	6.631	2.755	5.631	4.066	6.246	3.224	11.422	4.762
9.181	9.582	9.042	9.878	9.296	9.347	9.269	9.271	9.537	-30.958	-20.101	-33.225	-14.168	-18.735	-25.621	-16.713	-14.952	-33.841	9.250	2.220	7.939	12.581	2.600	13.225	9.754	6.315	4.287
9.225	9.386	9.206	9.837	9.569	9.503	9.349	9.836	9.261	-22.536	-23.652	-30.828	-18.327	-13.349	-21.341	-13.114	-6.729	-32.942	11.418	15.345	13.972	10.365	13.295	10.161	8.682	13.130	1.057
9.089	9.590	9.133	9.550	9.821	9.692	9.628	9.703	9.125	-21.867	-13.487	-30.303	-18.861	-12.879	-22.204	-10.746	-12.090	-29.363	4.441	18.181	4.345	4.453	7.960	9.548	10.464	8.121	8.653
8.715	9.220	8.754	9.986	9.648	9.540	9.746	9.346	9.266	-25.634	-25.073	-33.743	-19.414	-17.279	-24.700	-12.023	-10.624	-27.094	8.546	5.821	3.994	5.796	8.893	12.452	11.595	15.219	-1.155
9.085	9.349	8.893	9.972	9.994	9.370	9.638	9.208	9.389	-24.745	-17.737	-32.477	-20.904	-12.313	-29.396	-13.859	-17.400	-24.103	11.021	8.573	5.698	11.856	11.569	7.704	13.022	10.262	4.166
9.149	9.691	8.922	9.695	9.144	8.993	9.547	9.358	9.370	-22.017	-12.691	-31.239	-21.826	-23.212	-28.801	-11.490	-17.042	-23.689	7.594	10.124	1.643	9.780	3.811	11.726	4.375	14.772	2.060
9.427	9.916	8.807	9.688	9.483	9.435	9.343	9.119	9.378	-25.764	-18.465	-31.517	-15.288	-23.218	-22.559	-14.654	-13.555	-22.335	11.595	-2.122	7.958	7.482	18.099	3.244	2.281	14.247	7.267
9.333	9.623	9.031	9.467	9.620	9.625	9.747	9.189	9.339	-26.626	-23.946	-27.217	-13.362	-19.997	-23.691	-10.398	-15.774	-25.744	10.011	7.711	4.370	1.908	5.779	10.461	7.814	15.436	10.981
9.431	9.553	8.752	9.899	9.465	9.305	9.557	9.391	9.144	-31.757	-18.487	-32.338	-21.433	-22.489	-28.253	-9.617	-15.417	-34.891	1.317	9.258	2.490	2.027	15.529	14.474	7.735	15.721	7.906
9.406	9.640	9.104	9.836	8.833	9.413	9.561	9.007	9.507	-22.866	-21.397	-31.703	-21.062	-18.908	-26.220	-6.803	-19.891	-23.473	0.551	5.856	4.815	0.215	13.167	9.260	8.048	20.881	6.315
8.978	10.171	9.044	9.241	9.080	9.762	9.745	9.081	9.229	-30.391	-17.480	-19.439	-23.436	-25.857	-21.209	-13.041	-21.203	-32.496	11.796	4.466	1.699	2.323	13.198	3.390	14.009	10.267	4.591
9.457	9.460	9.089	9.786	9.694	9.613	9.457	9.161	9.253	-24.532	-19.908	-29.816	-20.471	-20.610	-25.739	-8.598	-16.891	-30.271	11.427	11.815	5.746	4.833	3.815	3.458	13.449	9.994	6.441
9.033	9.669	9.228	9.290	9.093	9.854	9.729	9.551	8.977	-28.033	-24.313	-26.432	-16.340	-24.690	-21.390	-16.988	-12.349	-31.826	15.035	3.554	2.967	8.367	18.972	1.850	8.585	0.132	6.412
9.398	9.827	9.252	9.634	8.665	9.646	9.815	9.739	8.605	-23.785	-16.209	-24.206	-17.308	-22.795	-21.329	-8.325	-10.345	-36.077	5.754	2.986	-0.015	8.584	8.303	10.573	3.955	7.780	4.928
9.407	9.672	9.032	9.786	9.204	9.727	9.445	9.628	9.043	-22.245	-18.148	-29.555	-15.621	-16.793	-22.029	-10.110	-6.789	-28.218	8.454	4.798	7.471	13.353	7.622	4.262	17.715	14.895	7.329
9.487	9.402	9.166	9.274	9.175	9.419	9.471	9.178	9.330	-20.506	-16.634	-28.030	-16.190	-22.738	-30.464	-10.418	-15.818	-27.162	12.842	8.310	6.008	11.555	7.352	2.939	18.425	11.691	3.769
9.258	9.790	9.225	9.016	9.136	9.489	9.585	9.130	9.046	-26.094	-18.196	-30.183	-12.762	-19.218	-24.323	-4.819	-11.930	-29.335	9.827	4.007	8.396	10.412	8.962	-2.021	15.144	5.409	3.568
9.606	9.308	9.005	9.432	8.751	9.572	9.340	9.487	9.355	-18.780	-13.508	-31.703	-27.053	-24.204	-25.188	-7.589	-3.189	-27.455	7.005	9.164	4.311	10.670	8.716	0.374	14.243	9.905	8.723
9.710	9.416	9.170	8.931	9.264	9.256	9.709	9.418	9.734	-19.989	-23.226	-30.000	-28.233	-21.199	-26.270	-13.464	-11.215	-27.537	7.851	7.604	5.418	11.363	8.843	5.005	7.627	8.415	2.312
9.508	9.336	9.263	9.073	8.900	9.002	9.798	9.500	8.771	-25.907	-17.208	-29.099	-26.416	-19.816	-26.042	-9.290	-12.500	-37.498	16.121	13.862	4.335	9.216	6.774	3.733	5.307	5.586	5.045
9.341	9.476	9.731	9.125	9.334	9.604	9.449	9.193	9.573	-23.571	-17.881	-23.322	-25.991	-21.942	-25.960	-11.897	-11.470	-26.968	16.138	10.194	7.308	11.539	12.920	6.560	3.726	17.173	8.411
9.319	9.907	9.054	9.095	8.760	9.161	9.419	9.308	9.501	-23.771	-17.812	-24.550	-28.506	-21.616	-27.714	-11.848	-16.010	-30.977	11.809	3.088	-3.584	2.494	11.991	7.645	7.950	11.473	12.514
9.214	9.418	8.849	9.150	9.315	9.383	9.502	9.196	9.266	-22.351	-10.813	-29.590	-27.787	-25.708	-29.555	-9.420	-14.480	-28.860	9.238	4.412	11.240	7.861	7.235	12.440	8.565	14.192	13.891
9.199	9.522	8.697	9.172	9.762	9.175	9.679	9.269	9.589	-24.233	-17.630	-28.477	-29.175	-20.055	-27.575	-5.696	-10.138	-29.868	10.159	1.576	4.988	9.513	11.801	12.403	7.940	13.315	12.937
9.528	9.541	9.115	9.696	9.011	9.251	9.610	9.605	9.282	-23.468	-13.910	-26.239	-30.153	-17.486	-29.468	-12.015	-16.658	-28.908	5.951	4.277	10.499	8.024	11.455	10.011	12.214	14.649	10.879
9.326	9.929	8.919	9.404	9.059	8.821	9.669	9.315	9.562	-23.669	-20.176	-27.327	-27.142	-23.122	-30.853	-11.007	-12.509	-26.567	10.422	4.439	9.754	9.502	6.627	2.845	2.240	18.102	17.631
9.246	9.932	8.809	9.061	8.813	9.671	9.583	9.465	8.989	-20.293	-18.927	-25.231	-25.818	-24.621	-26.200	-13.568	-9.712	-22.500	4.152	8.213	5.118	13.274	8.869	7.733	7.242	11.994	3.808
9.207	9.491	9.244	9.798	9.377	9.747	9.612	9.333	9.027	-26.180	-14.277	-30.458	-21.193	-20.812	-22.539	-12.150	-14.839	-25.447	6.170	10.533	6.158	7.925	9.009	-0.316	0.975	10.274	-0.473
9.414	10.258	9.169	9.921	9.735	9.561	9.658	9.460	9.092	-28.869	-13.842	-26.689	-21.253	-13.226	-29.730	-10.378	-13.837	-32.392	11.082	5.617	13.632	-2.836	10.094	6.628	9.274	10.646	10.478
9.341	9.678	9.125	9.582	9.271	9.768	9.747	9.166	9.567	-25.951	-16.960	-25.933	-23.464	-15.385	-26.191	-14.152	-12.244	-34.303	10.362	6.755	10.781	15.329	10.827	4.106	2.126	12.746	15.747
9.109	9.640	8.997	9.479	9.163	9.329	9.328	9.872	9.555	-26.956	-22.595	-29.560	-21.005	-24.475	-26.686	-11.043	-10.401	-32.307	11.846	1.127	15.433	9.487	11.905	2.000	2.649	10.182	3.384
9.092	9.789	9.127	9.317	9.049	9.563	9.610	9.652	9.506	-32.716	-21.094	-29.315	-30.192	-22.470	-28.116	-13.710	-10.779	-28.267	10.544	4.628	5.304	7.418	8.801	15.447	12.941	12.721	-7.421
9.694	10.068	9.312	9.451	8.650	9.726	9.840	9.843	9.012	-19.771	-18.102	-30.604	-26.844	-28.582	-29.230	-11.553	-16.022	-33.989	9.252	7.118	2.574	5.256	13.430	7.986	12.015	7.750	2.474
9.342	9.842	8.819	9.620	8.165	9.565	9.493	9.499	9.600	-25.223	-13.595	-31.879	-25.076	-31.564	-29.855	-13.073	-9.092	-24.774	12.766	5.103	10.139	6.912	13.738	-1.526	7.828	10.059	8.155
9.562	9.601	9.292	9.406	8.755	9.292	9.471	9.587	9.212	-24.983	-16.299	-29.394	-26.660	-24.345	-31.836	-14.901	-14.413	-34.037	13.225	3.261	6.674	13.967	8.401	-0.285	5.962	14.761	6.482
9.297	9.749	8.836	9.413	8.736	9.629	9.638	9.738	9.114	-27.138	-18.361	-33.449	-28.170	-28.131	-24.659	-14.454	-7.153	-32.790	9.513	2.463	5.759	16.293	5.002	12.577	2.600	12.362	5.072
9.101	10.093	9.332	9.585	8.831	9.360	9.389	9.533	9.322	-31.116	-20.402	-28.713	-19.698	-22.541	-22.367	-15.175	-12.081	-33.112	11.723	7.641	12.099	7.266	3.561	12.025	6.600	6.819	2.552
9.621	9.727	8.795	9.421	8.720	9.671	9.766	9.591	9.118	-19.340	-23.391	-32.970	-16.591	-26.452	-25.910	-12.391	-12.579	-28.410	13.956	4.259	9.443	9.893	7.225	-6.960	9.004	14.305	-1.156
9.272	9.599	9.203	9.475	8.921	9.883	9.802	9.315	9.386	-19.477	-17.038	-29.909	-17.071	-30.544	-25.574	-9.078	-11.086	-32.319	16.046	4.339	4.078	14.591	12.557	6.295	-0.015	6.672	11.112
9.730	9.783	9.155	9.764	8.671	9.897	9.493	9.284	9.201	-21.558	-22.197	-32.152	-17.664	-28.560	-27.284	-14.799	-12.998	-31.482	13.153	3.628	6.882	2.780	12.646	-0.470	3.286	8.628	-3.753
9.126	9.676	9.102	9.506	9.138	9.397	9.415	9.369	9.529	-20.308	-21.010	-30.642	-19.111	-26.753	-28.119	-12.969	-15.411	-29.290	6.998	10.307	11.151	5.739	4.017	6.629	7.332	11.341	-6.472
9.852	9.422	8.940	9.715	8.985	9.334	9.776	9.505	9.305	-23.338	-27.902	-37.551	-23.688	-28.077	-27.076	-19.130	-15.507	-30.273	10.273	-2.280	9.775	3.583	2.747	2.360	1.923	9.285	-9.055
9.205	9.971	9.186	9.493	8.972	9.295	9.184	9.936	9.197	-20.992	-19.776	-28.281	-17.485	-26.044	-29.324	-18.052	-13.197	-27.401	10.187	1.030	11.838	9.854	9.763	12.167	4.878	7.128	2.878
8.982	9.354	9.235	9.629	9.206	9.713	9.791	9.139	9.698	-25.007	-21.590	-27.720	-21.192	-27.278	-24.391	-6.963	-10.350	-27.894	8.736	2.745	4.411	7.298	13.429	3.233	1.067	6.282	3.507
9.854	9.516	9.542	9.948	9.155	9.484	9.593	9.521	9.333	-23.211	-21.341	-23.808	-18.497	-25.606	-21.061	-15.739	-9.525	-30.030	8.429	1.290	5.728	8.593	17.150	2.978	5.771	10.028	0.956
9.577	9.463	9.192	9.965	8.745	9.245	9.382	9.405	9.404	-14.385	-21.927	-28.596	-16.716	-26.320	-23.119	-9.826	-12.369	-25.842	17.531	0.011	2.129	6.431	4.027	7.204	8.349	7.604	5.888
9.130	9.681	9.444	9.984	9.458	9.560	9.447	9.336	9.558	-26.314	-19.347	-27.267	-21.131	-22.033	-30.360	-11.156	-12.248	-29.033	13.712	-1.954	10.201	4.437	1.393	6.773	5.845	4.489	9.821
9.638	9.313	9.017	9.750	8.913	9.659	9.589	9.354	9.433	-21.824	-23.540	-30.702	-20.954	-27.466	-27.257	-12.718	-7.167	-26.456	5.191	2.087	9.992	1.689	0.664	9.465	9.458	12.686	3.993
9.020	9.925	8.862	9.683	8.888	9.303	9.615	9.737	9.523	-26.841	-19.370	-35.007	-22.939	-28.278	-32.628	-12.842	-9.232	-26.770	12.234	10.586	7.762	3.241	9.668	11.988	3.708	13.348	11.437
8.939	9.892	9.059	9.790	8.652	9.524	9.806	9.441	8.948	-27.333	-21.746	-27.643	-22.010	-26.337	-28.960	-5.780	-12.119	-30.777	4.854	-7.116	7.021	9.126	7.175	10.365	8.004	11.212	8.729
8.816	9.806	9.082	9.623	8.921	9.762	9.499	9.632	9.030	-27.675	-18.143	-28.061	-20.198	-29.341	-21.411	-11.615	-6.508	-32.388	12.539	3.251	0.828	4.749	14.847	9.900	5.717	11.968	5.145
9.397	9.660	9.339	9.990	8.623	9.695	9.800	10.078	9.227	-21.529	-19.367	-22.557	-18.352	-33.205	-22.354	-7.843	-5.864	-31.074	14.416	6.688	7.697	6.654	11.076	7.497	11.486	9.911	1.350
8.854	9.922	9.502	9.590	8.945	9.709	9.441	9.464	9.166	-25.642	-20.828	-23.716	-16.543	-19.616	-30.407	-12.907	-16.860	-27.665	9.529	2.995	11.072	3.184	9.465	8.738	8.074	4.288	-2.732
9.959	9.682	9.513	9.770	9.050	9.406	9.703	8.887	9.060	-18.037	-16.582	-20.976	-16.922	-27.486	-21.388	-13.198	-18.019	-34.115	14.716	5.606	5.581	4.341	6.714	7.612	2.104	7.525	-4.533
9.541	9.493	9.355	9.418	9.117	9.079	9.341	9.526	9.008	-16.061	-20.971	-26.542	-29.049	-26.179	-26.992	-12.192	-16.886	-26.348	13.107	-1.732	7.294	12.959	9.901	11.828	6.965	8.091	0.958
9.524	9.679	9.357	9.460	9.278	9.922	9.563	9.306	8.982	-19.853	-17.815	-27.049	-21.720	-29.630	-29.218	-11.101	-18.813	-33.632	15.922	-0.848	5.402	-1.507	9.932	4.596	9.266	8.653	4.222
9.249	9.691	9.163	10.454	8.662	9.326	9.578	9.118	9.473	-26.408	-20.913	-26.603	-18.392	-25.842	-29.282	-15.948	-18.195	-31.935	7.623	9.918	11.178	4.955	10.285	2.651	7.544	8.351	-8.236
9.174	9.549	9.258	9.672	8.163	9.994	9.777	9.003	9.262	-24.519	-21.491	-13.595	-24.586	-36.957	-30.931	-12.416	-17.915	-31.264	1.163	6.020	12.038	10.406	9.465	14.292	11.426	19.630	5.362
8.950	9.578	9.077	9.811	9.260	9.418	9.511	9.418	9.265	-33.121	-18.379	-28.523	-24.304	-18.209	-20.960	-14.947	-13.571	-26.524	2.302	1.314	-5.175	-3.994	16.312	17.268	11.288	14.869	-0.511
9.393	9.501	9.434	9.765	8.901	9.381	9.364	9.262	9.062	-26.111	-19.384	-27.950	-25.504	-30.155	-31.729	-15.288	-15.732	-27.738	14.584	-1.194	10.038	5.048	17.744	-0.205	3.674	14.896	7.924
8.951	9.921	8.944	9.821	9.126	9.704	10.094	9.306	9.223	-26.830	-15.554	-25.922	-17.963	-24.103	-26.471	-9.471	-9.524	-27.870	11.084	10.184	4.812	3.222	14.500	8.833	5.708	11.578	3.473
9.194	9.750	9.683	10.132	8.956	9.994	9.739	9.692	9.293	-27.993	-18.398	-19.243	-19.604	-28.054	-19.914	-13.952	-15.190	-31.827	12.616	-1.906	7.939	-1.367	10.608	1.518	10.700	12.477	9.252
9.557	9.620	10.074	9.536	8.554	9.271	9.944	9.572	9.526	-20.331	-25.147	-14.744	-23.127	-29.922	-26.276	-14.893	-12.600	-27.520	13.946	0.725	5.369	4.458	7.439	7.190	4.991	16.832	6.647
9.138	9.400	9.503	9.455	8.980	9.189	9.970	9.502	9.972	-26.185	-26.622	-16.018	-20.561	-22.493	-23.589	-7.966	-10.706	-17.660	13.713	1.172	3.969	4.971	8.417	6.654	7.299	9.319	11.474
9.793	9.448	9.691	9.699	8.768	9.517	9.346	8.865	9.513	-18.933	-18.580	-12.837	-20.034	-27.984	-22.045	-15.905	-19.571	-22.521	8.873	4.440	5.464	8.558	9.685	0.828	-1.489	12.797	10.077
9.099	9.707	9.449	9.818	9.515	10.045	10.107	9.371	9.444	-29.085	-18.837	-25.562	-23.529	-23.093	-21.386	-9.000	-11.442	-29.473	16.755	4.008	3.911	2.563	8.736	2.126	14.655	14.284	-8.836
9.294	9.814	9.978	9.851	9.235	9.446	9.735	9.887	9.383	-27.172	-13.523	-16.045	-19.620	-21.953	-24.249	-15.154	-8.999	-31.944	11.200	1.960	1.186	11.393	13.228	3.152	4.835	3.560	7.222
8.937	9.862	9.690	9.867	9.507	10.114	9.756	9.799	9.707	-20.526	-20.193	-20.564	-17.360	-23.002	-21.263	-8.324	-8.851	-23.596	9.611	10.051	7.259	1.039	7.802	2.540	11.169	4.867	4.107
9.285	9.828	9.708	9.932	9.657	9.966	9.797	9.549	9.490	-23.824	-22.326	-16.053	-21.001	-19.767	-21.912	-12.601	-9.843	-22.289	18.235	0.144	6.287	4.673	9.584	1.414	3.624	4.968	10.689
9.406	10.024	9.507	9.453	9.542	9.527	10.224	9.507	9.062	-19.846	-19.390	-17.505	-27.979	-18.874	-26.248	-13.112	-14.327	-31.104	14.687	3.919	0.798	-1.735	7.738	5.977	7.046	2.566	3.672
9.141	9.764	9.244	9.668	9.678	9.714	9.807	9.775	9.706	-23.585	-12.421	-23.173	-24.940	-14.623	-17.763	-13.661	-14.494	-22.709	11.605	3.725	2.462	-1.610	5.031	11.120	8.627	6.486	7.842
9.277	9.801	9.428	9.535	9.445	9.774	9.889	9.701	9.188	-18.424	-21.051	-14.096	-21.524	-16.816	-22.689	-16.163	-13.396	-26.369	20.168	6.646	-1.792	2.107	5.711	5.196	2.349	15.082	13.068
9.298	9.494	9.596	9.598	9.021	9.940	9.564	9.783	9.321	-21.005	-16.552	-22.470	-19.995	-19.011	-22.590	-18.484	-9.276	-24.602	14.562	14.884	12.160	12.692	9.464	0.574	2.938	12.935	10.811
9.206	9.577	9.608	9.750	9.269	9.635	9.670	9.374	9.414	-24.870	-27.885	-14.454	-19.618	-28.495	-26.755	-9.227	-13.610	-25.671	14.160	11.695	11.762	6.018	10.256	6.391	7.254	6.813	13.084
9.385	8.928	9.703	9.835	9.003	9.529	9.340	9.568	9.674	-25.617	-23.084	-24.281	-19.096	-21.514	-32.502	-17.348	-11.380	-26.745	14.005	3.559	2.709	13.283	17.238	-3.973	11.217	2.906	5.503
8.995	9.067	9.612	9.696	8.786	9.678	9.508	9.611	9.223	-26.604	-22.680	-16.802	-16.539	-17.933	-22.663	-17.890	-12.003	-21.290	11.159	8.053	10.464	3.116	11.001	11.586	13.419	13.311	12.575
8.870	9.138	9.817	9.859	9.422	9.320	9.385	9.944	9.185	-32.752	-29.774	-12.709	-16.761	-22.035	-29.184	-17.006	-8.481	-25.040	15.737	0.884	8.359	-0.492	13.718	6.283	9.590	7.914	19.662
9.077	9.262	9.754	9.540	8.994	9.604	9.462	9.610	9.021	-30.596	-26.631	-16.391	-19.803	-26.275	-24.067	-8.185	-12.643	-29.321	2.151	0.788	10.293	6.288	23.089	12.989	13.387	8.559	6.034
9.153	9.018	9.489	9.212	8.651	9.693	9.723	9.463	9.847	-24.595	-30.296	-13.992	-25.636	-27.565	-26.374	-13.670	-12.889	-20.582	9.367	11.064	3.594	8.643	6.151	8.194	7.540	11.371	11.701
8.850	9.211	9.209	9.279	9.050	9.736	9.541	9.449	9.241	-29.499	-27.537	-19.796	-28.413	-26.339	-20.964	-11.901	-10.725	-28.820	8.799	5.229	12.443	5.916	13.330	14.231	12.923	11.164	12.154
9.287	8.811	9.444	8.994	9.203	9.216	9.611	9.395	9.525	-25.115	-32.456	-25.692	-26.782	-26.679	-27.532	-10.175	-11.881	-26.688	8.993	2.107	-1.790	6.881	18.759	5.671	4.656	4.674	4.768
9.143	9.074	9.144	9.276	9.466	9.320	9.886	9.736	9.299	-24.486	-30.993	-36.195	-18.989	-27.213	-27.825	-10.147	-12.953	-26.308	12.246	5.096	4.157	7.554	21.154	2.343	2.510	12.911	6.934
9.359	9.165	9.414	9.314	9.370	9.682	9.810	9.710	9.265	-29.329	-29.718	-25.151	-25.915	-24.235	-20.165	-7.229	-14.773	-27.633	9.574	7.915	5.385	4.185	15.336	13.311	2.504	7.555	12.766
9.305	9.283	9.514	9.419	9.395	9.383	9.694	9.075	9.144	-26.115	-29.851	-26.498	-26.471	-25.137	-24.038	-15.101	-15.989	-29.106	7.925	6.351	-3.226	7.884	8.365	11.354	15.209	16.511	4.268
8.991	9.496	9.666	9.672	9.511	9.333	9.581	9.342	9.308	-33.787	-29.183	-21.941	-25.027	-24.383	-30.096	-14.927	-11.910	-24.158	10.963	11.189	7.695	2.933	10.539	10.814	7.917	9.431	6.011
9.708	9.013	9.752	9.661	9.304	9.464	9.379	9.312	9.704	-18.462	-28.577	-16.893	-24.386	-24.727	-26.609	-11.169	-12.670	-24.158	10.632	10.929	1.399	3.556	5.272	12.424	11.838	8.808	-3.062
9.538	9.214	9.798	9.702	9.539	8.967	9.707	9.454	9.185	-17.603	-31.612	-22.166	-22.049	-24.610	-28.570	-7.241	-18.168	-26.154	9.286	6.032	-3.651	7.018	6.136	11.731	6.034	8.612	6.337
9.605	9.439	9.853	9.488	9.035	9.378	9.832	9.465	9.591	-18.740	-24.536	-24.241	-26.834	-21.363	-26.108	-14.412	-13.157	-22.460	15.191	10.496	7.926	4.984	10.873	15.026	10.875	19.212	7.222
9.773	9.389	9.548	9.404	8.964	9.591	9.508	8.905	9.789	-26.586	-29.261	-18.187	-29.183	-23.949	-24.612	-12.570	-16.449	-23.397	4.403	7.331	6.729	10.099	13.648	8.054	17.081	13.540	1.063
9.561	9.113	10.044	9.539	9.527	9.640	9.670	9.474	9.665	-28.219	-29.618	-13.530	-24.259	-27.573	-29.903	-9.706	-14.366	-23.517	8.747	10.373	5.738	2.263	22.990	5.789	11.705	7.180	3.819
8.895	9.261	9.575	9.732	8.895	9.499	9.905	9.496	9.721	-28.892	-27.790	-15.793	-27.280	-25.274	-25.227	-11.847	-14.100	-24.649	6.855	5.901	10.178	8.897	7.927	10.580	13.336	5.465	8.893
8.821	9.195	9.504	9.641	9.164	9.585	9.356	8.962	9.350	-28.706	-31.049	-13.765	-22.584	-22.060	-23.752	-9.850	-11.594	-26.843	6.841	11.140	4.235	-0.268	13.864	14.319	2.989	17.119	4.346
9.343	8.731	9.794	9.499	8.996	9.478	9.486	9.660	9.463	-29.199	-32.739	-18.051	-25.126	-13.766	-22.671	-13.539	-10.806	-25.482	5.273	14.173	0.707	3.039	7.406	5.984	5.523	8.186	6.242
9.249	9.325	9.909	9.649	9.199	9.154	9.611	9.439	8.902	-32.731	-30.959	-17.471	-26.092	-19.318	-29.323	-10.426	-14.182	-29.532	5.086	11.869	5.672	-0.566	12.872	7.557	15.841	11.267	5.869
9.578	9.227	9.764	9.631	9.010	9.189	9.580	9.204	9.457	-24.072	-24.793	-15.069	-25.293	-19.698	-23.597	-14.653	-9.111	-28.322	9.269	7.111	7.527	-10.329	4.969	8.977	11.281	9.343	6.229
9.124	9.411	9.331	9.985	9.103	9.343	9.484	9.714	9.303	-30.374	-27.371	-16.360	-24.307	-20.507	-24.809	-12.136	-12.455	-26.847	3.916	7.245	8.184	-2.241	14.378	2.933	12.129	9.765	2.243
9.510	9.126	9.441	9.273	9.504	9.806	9.294	9.407	9.631	-29.528	-30.049	-22.500	-25.667	-25.398	-24.483	-12.165	-20.264	-23.829	12.203	8.610	-3.004	2.901	5.901	3.275	-1.566	7.459	3.654
9.418	9.345	9.553	9.745	9.476	9.376	9.204	9.468	9.402	-27.760	-27.082	-18.509	-22.595	-22.255	-27.578	-9.467	-14.122	-30.295	3.995	4.349	4.433	3.673	14.242	-1.098	12.124	6.966	5.584
9.458	9.557	9.774	9.789	9.413	9.391	9.753	9.259	9.524	-25.867	-23.735	-16.039	-21.942	-19.244	-16.797	-8.920	-20.173	-22.528	7.370	1.587	16.152	1.232	6.186	2.785	4.865	6.581	11.228
9.688	9.011	9.898	9.899	9.260	9.792	9.034	9.362	9.677	-28.707	-35.997	-12.628	-14.221	-23.366	-16.647	-20.083	-13.120	-27.855	7.361	11.778	14.326	-4.573	11.048	2.826	18.455	5.633	12.961
9.145	8.738	9.957	9.725	9.018	9.664	9.684	9.679	9.846	-26.144	-27.716	-14.151	-21.939	-28.650	-18.239	-13.782	-12.685	-21.110	5.078	11.132	0.739	-1.283	9.349	5.404	11.122	12.313	4.134
9.134	9.102	9.646	9.720	9.636	9.612	9.517	9.432	9.325	-25.145	-29.345	-17.779	-24.070	-33.510	-19.068	-14.769	-13.466	-24.646	8.178	9.489	5.563	6.322	14.269	-0.764	2.841	11.603	6.844
9.579	8.932	9.493	9.608	9.015	9.806	9.541	9.344	8.852	-27.950	-31.018	-14.841	-17.215	-31.080	-17.798	-14.428	-11.411	-31.283	11.958	11.443	8.918	6.135	9.334	3.662	6.837	8.692	6.793
9.192	9.115	9.674	9.964	8.985	9.653	9.152	9.902	9.576	-30.256	-30.513	-20.021	-15.244	-31.267	-21.688	-16.094	-9.703	-23.658	5.532	1.189	3.289	5.573	9.170	1.116	9.670	12.611	13.281
9.410	9.048	9.986	9.659	9.019	9.343	8.997	9.551	9.319	-25.852	-31.832	-20.642	-18.415	-28.068	-18.312	-19.416	-18.242	-30.706	5.824	2.412	10.408	1.406	11.186	0.871	8.396	16.458	1.495
9.569	9.283	9.938	9.961	8.968	9.079	9.532	9.212	8.908	-29.452	-28.271	-20.247	-16.899	-31.778	-23.019	-11.121	-19.655	-31.131	8.078	11.160	8.456	4.885	12.299	7.612	11.043	17.467	7.616
9.604	8.948	9.885	9.660	8.916	9.250	9.152	9.293	9.369	-29.609	-31.009	-17.388	-13.536	-30.239	-20.563	-15.685	-13.253	-26.094	8.230	2.165	6.123	12.493	9.764	3.855	5.388	13.188	6.641
9.863	9.496	9.694	9.576	8.969	9.336	8.948	9.443	9.053	-23.697	-30.282	-23.760	-18.116	-29.324	-18.108	-18.511	-8.731	-25.345	3.475	-0.607	-0.902	7.119	-0.145	3.647	6.154	13.644	8.272
9.376	9.000	9.648	9.763	8.964	9.140	9.843	9.194	8.887	-31.951	-30.878	-24.044	-18.632	-30.428	-25.722	-10.389	-17.204	-25.519	12.367	5.649	4.433	4.619	6.019	0.972	3.885	10.742	3.591
9.977	8.977	9.409	9.777	8.803	9.359	9.742	9.116	8.986	-24.996	-30.308	-19.861	-17.843	-30.872	-26.679	-12.956	-20.124	-27.373	1.593	13.762	5.012	6.250	6.433	10.493	7.748	18.038	2.145
9.523	9.040	9.412	9.552	9.495	9.436	9.376	8.913	9.341	-26.789	-31.873	-26.202	-13.446	-31.864	-23.751	-12.903	-22.375	-30.939	4.315	-5.643	-0.178	5.375	11.015	12.481	11.085	12.838	4.383
9.223	9.000	9.458	9.684	8.825	9.344	9.928	9.011	9.767	-30.821	-30.690	-25.684	-21.147	-30.628	-25.322	-11.236	-18.132	-28.232	0.894	5.784	-4.515	10.266	6.542	9.199	8.283	13.105	-3.764
9.679	9.116	9.273	9.782	8.851	9.822	9.307	9.254	9.258	-31.110	-33.648	-24.629	-17.237	-36.697	-23.493	-15.218	-16.712	-29.270	4.874	4.033	-2.247	5.702	9.042	1.137	8.326	11.682	2.130
9.857	9.306	9.837	9.885	8.703	9.751	9.665	9.407	9.028	-22.750	-30.258	-19.311	-19.396	-30.900	-24.037	-8.337	-15.226	-28.822	10.691	13.901	7.181	2.462	2.901	1.240	7.133	17.100	2.906
9.246	8.678	9.129	9.303	8.889	9.576	9.761	9.283	9.546	-30.640	-27.765	-26.236	-22.925	-29.644	-19.792	-12.705	-20.993	-26.639	2.917	5.437	3.147	7.780	1.922	4.933	8.883	15.572	9.468
9.380	8.792	9.019	9.748	8.933	9.628	9.741	9.124	9.166	-27.286	-32.129	-27.373	-18.679	-33.115	-15.179	-14.481	-19.604	-25.677	1.738	2.858	9.876	11.424	7.077	8.627	7.226	12.636	14.089
9.019	9.103	9.441	9.693	8.693	9.803	9.372	8.833	9.201	-33.486	-30.603	-23.121	-17.696	-34.970	-18.549	-11.277	-21.110	-27.178	2.736	8.602	3.509	4.290	10.156	5.200	5.265	14.157	3.247
9.193	8.638	9.148	9.680	9.363	9.615	9.468	9.002	9.345	-31.929	-27.179	-23.913	-13.281	-34.330	-18.249	-16.524	-14.180	-27.658	4.559	3.546	2.358	4.943	3.524	4.446	10.902	17.645	1.942
9.099	8.929	9.134	9.680	8.798	10.020	9.280	9.317	9.691	-31.122	-33.677	-24.914	-17.602	-28.845	-19.932	-12.898	-13.541	-30.485	7.025	11.466	10.207	10.603	8.491	8.296	10.364	14.429	2.273
9.448	9.091	9.419	9.720	9.023	9.364	9.277	9.121	9.182	-26.902	-29.232	-27.407	-20.829	-27.961	-17.014	-12.996	-17.708	-29.586	8.999	11.891	3.182	1.734	3.074	4.384	9.820	16.398	5.263
9.406	9.161	9.970	9.377	9.243	9.744	9.276	8.993	9.471	-27.545	-22.766	-18.241	-20.169	-27.483	-15.962	-15.048	-18.796	-25.457	10.102	7.220	0.223	3.242	10.061	4.787	9.618	12.674	7.774
9.167	8.927	9.840	9.497	8.954	9.391	9.448	9.051	9.118	-28.561	-30.198	-20.082	-19.814	-30.233	-19.214	-10.840	-16.452	-28.649	8.327	0.033	6.104	6.639	13.324	5.772	2.459	15.827	9.256
9.339	8.846	9.672	9.494	8.965	9.474	9.568	8.904	9.068	-31.981	-28.907	-15.135	-20.613	-36.516	-19.839	-12.894	-17.709	-26.399	13.610	12.592	9.581	1.335	8.832	-0.755	7.462	12.458	7.815
8.936	8.729	9.385	9.517	8.923	9.749	9.426	9.361	9.107	-31.144	-31.665	-24.549	-15.636	-31.235	-21.943	-13.728	-14.531	-36.259	5.765	7.238	6.382	4.477	7.641	4.248	10.922	11.597	2.124
9.341	8.777	9.651	9.746	8.927	9.306	9.226	9.363	9.519	-28.600	-28.995	-23.087	-21.099	-31.725	-19.020	-13.899	-17.228	-29.051	3.251	11.099	7.516	2.626	7.394	-3.638	10.946	18.257	9.121
9.275	9.344	9.352	10.120	8.881	9.106	9.583	9.051	9.128	-32.783	-23.535	-26.622	-14.303	-30.758	-23.883	-14.796	-20.844	-28.049	4.981	5.378	2.237	2.195	2.762	6.660	3.334	19.920	9.744
9.212	8.781	9.391	9.777	8.906	9.409	9.327	9.462	9.554	-36.351	-29.816	-26.996	-20.818	-29.110	-20.107	-15.479	-13.477	-28.640	0.962	12.058	3.766	0.967	4.807	5.424	3.950	19.328	4.099
8.961	9.343	9.465	9.392	9.135	9.964	9.581	9.398	9.050	-32.970	-23.924	-23.781	-26.511	-29.311	-7.013	-12.648	-12.273	-29.461	11.756	7.021	3.273	0.381	8.669	4.951	8.462	10.611	1.784
9.072	8.918	9.601	9.867	8.848	9.682	9.466	9.752	8.751	-29.988	-28.793	-21.875	-17.427	-30.244	-11.943	-16.318	-12.166	-34.731	5.180	12.755	7.805	8.105	5.058	8.646	10.191	10.157	9.406
9.248	9.298	9.527	9.535	9.069	9.509	9.358	9.053	8.942	-29.294	-30.025	-21.724	-20.618	-33.978	-15.043	-16.813	-18.224	-32.067	7.982	10.783	11.732	3.136	11.739	9.104	10.501	13.657	-1.506
8.940	9.230	9.402	9.749	8.913	9.991	9.438	9.310	9.030	-30.494	-30.719	-29.417	-18.249	-28.183	-11.603	-12.351	-6.653	-31.224	0.001	12.125	5.297	7.408	8.981	3.049	10.979	8.786	1.936
9.000	9.027	9.158	9.714	8.921	9.646	9.220	9.246	8.986	-29.814	-32.569	-28.339	-21.202	-30.872	-11.888	-15.336	-10.506	-32.442	10.283	9.656	8.255	6.925	6.839	12.338	15.251	8.382	11.638
9.234	9.225	9.222	9.094	8.950	10.085	9.079	9.323	9.169	-35.468	-32.769	-25.232	-24.211	-29.230	-13.487	-18.591	-13.153	-30.373	2.604	12.982	10.568	5.993	6.424	14.980	7.767	4.814	6.031
8.888	9.222	9.328	9.640	8.765	9.678	9.300	9.511	9.246	-34.726	-23.241	-23.074	-17.062	-30.398	-18.639	-15.325	-11.556	-27.579	12.542	6.787	9.494	6.198	4.137	8.475	9.076	9.005	9.465
9.172	8.917	9.473	9.327	8.999	9.695	9.396	9.299	9.282	-34.756	-31.863	-20.667	-26.208	-30.037	-19.739	-17.521	-12.110	-27.989	10.031	12.466	11.427	2.172	4.303	9.606	9.171	10.922	2.435
9.499	9.064	9.107	9.081	8.694	9.402	9.007	9.166	9.324	-30.980	-35.103	-24.837	-25.660	-26.754	-19.582	-10.644	-12.775	-28.313	8.833	0.832	7.717	5.604	9.069	2.004	11.451	11.942	10.552
9.340	9.365	9.215	9.586	9.076	9.769	9.589	8.753	9.295	-29.577	-28.858	-29.295	-23.520	-25.202	-12.947	-15.026	-18.324	-31.174	12.182	15.936	5.469	7.438	15.211	-0.484	3.687	10.101	16.468
9.094	8.898	9.178	9.334	9.048	9.329	9.471	9.472	9.696	-37.625	-34.179	-27.555	-23.338	-26.462	-27.175	-16.928	-11.898	-27.571	8.655	2.909	8.228	5.451	10.133	5.935	6.031	13.243	3.569
9.374	9.007	9.227	9.368	9.262	9.358	9.153	9.580	9.659	-25.662	-36.728	-33.045	-27.557	-22.291	-19.231	-11.349	-13.481	-31.097	4.348	9.747	4.818	3.283	10.207	4.843	10.566	14.274	7.519
9.384	8.985	9.298	9.183	8.938	9.745	9.333	9.346	9.382	-27.539	-30.194	-28.269	-28.724	-28.453	-19.741	-14.582	-15.540	-28.314	13.082	10.809	11.431	8.646	16.941	6.636	6.774	13.745	3.647
9.352	9.498	9.129	9.598	8.993	9.596	9.289	9.757	9.118	-26.947	-31.719	-26.982	-28.153	-25.536	-20.951	-16.015	-18.428	-33.499	16.167	10.386	-0.317	3.088	18.215	8.025	7.139	15.933	6.141
9.209	9.337	9.731	9.323	9.022	9.791	9.442	9.380	9.397	-30.251	-24.187	-27.320	-24.653	-26.639	-15.348	-19.077	-16.156	-26.146	5.548	16.462	4.456	3.685	9.444	10.415	8.111	10.553	6.004
9.173	8.748	8.923	9.371	8.776	9.255	9.288	9.531	9.299	-29.573	-26.053	-31.031	-27.501	-34.437	-29.630	-15.921	-17.556	-30.153	7.363	10.420	1.822	8.323	5.017	17.206	6.288	11.809	2.232
9.352	8.791	8.868	8.967	8.969	9.311	9.804	9.642	9.115	-30.337	-32.598	-32.764	-24.941	-29.998	-22.436	-16.628	-17.395	-32.151	3.978	12.125	3.456	-0.682	8.944	12.845	11.811	10.336	-3.561
9.173	8.837	9.309	9.590	8.940	9.244	9.671	9.403	9.435	-24.482	-33.187	-24.673	-20.086	-28.355	-24.368	-10.660	-15.313	-25.509	10.667	1.147	4.301	0.194	5.123	5.209	6.115	5.355	-0.166
9.322	9.090	9.450	9.432	8.987	9.252	9.196	9.256	9.260	-26.942	-32.287	-28.534	-27.079	-29.783	-23.071	-12.744	-14.382	-25.910	9.085	1.580	11.522	6.974	10.922	10.903	9.319	12.417	5.172
9.357	8.536	9.303	9.164	8.411	9.202	9.283	9.626	9.429	-29.980	-39.200	-25.713	-28.969	-30.927	-22.765	-14.710	-11.951	-28.232	8.628	6.318	6.620	2.472	4.835	14.885	7.155	12.557	13.452
9.053	8.986	9.569	9.305	9.169	9.467	9.975	9.619	9.454	-30.680	-28.390	-26.984	-28.167	-27.974	-27.377	-12.273	-15.460	-28.127	4.906	3.988	10.478	6.534	10.055	4.928	14.238	12.460	11.973
9.190	9.022	9.173	9.851	8.930	9.537	9.372	9.524	9.090	-26.669	-29.675	-23.587	-27.534	-30.913	-23.005	-12.528	-16.826	-26.709	7.956	5.141	-0.298	3.812	8.906	7.401	6.759	5.727	6.018
9.203	9.030	9.111	9.056	8.803	8.998	9.593	9.254	9.186	-22.715	-32.745	-28.601	-31.935	-34.002	-26.898	-12.120	-12.649	-31.771	11.396	2.877	7.099	11.816	9.461	12.362	15.022	10.768	10.716
9.191	9.157	9.253	9.289	8.842	9.043	9.746	9.186	9.064	-27.443	-34.691	-27.106	-23.462	-32.989	-20.685	-17.453	-14.914	-32.360	5.589	11.738	2.346	5.946	-0.784	5.255	13.542	8.356	5.980
8.915	9.082	8.737	9.278	8.610	8.877	9.066	9.263	9.194	-29.890	-31.166	-30.470	-31.855	-39.350	-20.263	-18.044	-19.054	-30.504	14.524	7.097	4.339	-0.641	16.875	3.563	10.327	10.631	-6.261
9.326	9.028	9.556	9.314	9.007	9.387	9.401	9.449	9.534	-27.115	-28.245	-24.442	-23.836	-29.986	-25.739	-12.752	-12.713	-29.140	6.720	6.743	8.196	-0.304	7.210	9.505	9.512	12.830	12.064
9.631	9.119	8.965	8.690	8.844	9.546	9.631	9.747	9.350	-19.138	-29.832	-27.929	-29.830	-33.723	-28.486	-15.441	-16.565	-29.756	13.505	10.328	8.303	8.161	14.029	1.219	12.351	4.879	2.415
9.052	9.231	9.355	9.059	9.051	9.078	9.121	9.841	9.118	-27.327	-30.904	-22.300	-36.021	-29.276	-24.346	-12.151	-10.552	-28.418	5.362	12.211	6.947	7.991	13.843	12.566	11.933	15.537	1.464
9.040	9.254	9.334	9.105	9.092	9.427	9.865	9.515	8.740	-21.625	-22.313	-28.116	-28.927	-26.702	-24.122	-15.743	-17.059	-28.507	11.727	3.562	8.361	0.457	4.650	3.846	10.417	12.414	5.902
9.433	9.280	8.896	9.637	9.314	9.127	9.533	9.354	9.125	-27.262	-27.658	-29.617	-30.586	-23.006	-27.035	-16.371	-17.530	-25.831	5.547	4.833	11.685	2.183	6.565	15.386	12.793	5.045	12.605
9.438	9.049	8.824	9.198	9.153	9.482	9.588	9.624	9.170	-23.237	-26.042	-33.338	-33.192	-30.463	-30.099	-16.410	-15.568	-27.993	12.074	5.003	5.691	2.874	3.196	7.807	12.662	14.724	12.210
9.100	9.045	8.880	9.700	9.255	9.118	9.803	9.752	9.062	-27.876	-28.799	-31.244	-25.969	-24.988	-24.234	-11.840	-17.710	-31.147	12.934	12.018	9.522	8.614	8.835	7.708	14.181	9.718	4.537
9.906	9.051	9.111	9.177	8.445	8.980	9.825	9.569	9.754	-25.959	-28.062	-30.836	-27.340	-25.206	-29.856	-10.108	-18.373	-23.896	6.600	6.208	6.068	7.292	5.081	12.221	8.873	14.578	7.071
9.741	9.137	8.978	9.499	9.360	9.079	9.515	9.575	10.040	-21.145	-26.313	-29.668	-24.248	-21.444	-19.736	-11.932	-16.486	-24.582	8.911	1.498	8.311	10.146	7.671	18.228	10.572	10.246	7.590
9.487	9.216	9.220	9.277	9.640	9.331	9.568	9.379	9.202	-20.159	-29.202	-27.561	-27.808	-20.968	-23.399	-15.784	-10.661	-29.110	-2.529	3.531	7.672	9.955	8.119	12.632	10.383	7.681	8.489
9.146	8.916	8.929	9.129	9.277	9.279	9.811	9.395	9.231	-28.591	-31.824	-28.699	-28.753	-21.177	-22.814	-12.577	-11.832	-26.789	-0.683	0.509	4.341	12.556	7.775	13.156	6.834	9.056	0.125
9.545	9.577	9.274	9.463	9.523	9.410	9.745	9.585	9.603	-18.097	-21.261	-17.004	-26.153	-18.642	-21.147	-14.540	-13.841	-26.682	11.189	2.249	7.186	4.775	10.358	12.442	10.168	15.706	5.595
9.094	9.224	9.205	9.596	9.136	9.240	9.687	9.446	8.905	-24.154	-25.274	-22.961	-24.857	-20.223	-18.098	-17.240	-9.458	-30.453	7.961	-1.686	8.356	2.950	10.148	7.440	7.055	10.459	5.377
9.410	9.448	9.042	9.673	9.300	9.256	9.831	9.979	9.241	-21.344	-24.510	-33.842	-22.314	-17.607	-24.601	-20.636	-13.606	-27.307	3.006	1.353	3.821	7.168	8.474	6.286	10.951	15.026	-2.013
9.190	9.335	8.986	9.656	8.894	9.437	9.796	9.174	9.469	-26.682	-22.807	-29.163	-19.535	-27.262	-22.107	-19.584	-12.206	-33.014	6.318	2.477	5.389	3.110	3.347	5.652	3.876	11.622	2.821
9.112	9.040	9.145	10.074	9.123	9.493	9.749	9.190	9.872	-28.428	-28.615	-28.777	-21.809	-24.196	-22.184	-15.582	-12.833	-17.268	7.997	2.676	4.977	4.042	10.981	14.898	9.976	8.599	11.010
9.078	9.333	9.153	9.770	8.938	9.264	9.535	9.428	9.515	-26.085	-26.781	-25.174	-21.601	-25.880	-26.214	-11.333	-17.218	-26.282	2.119	5.746	0.694	3.364	9.315	6.933	13.103	12.810	12.123
9.094	9.268	8.995	9.759	8.995	9.102	9.542	9.482	9.540	-30.708	-28.935	-28.800	-20.699	-28.038	-22.559	-13.256	-15.682	-17.870	14.440	8.203	2.687	4.552	8.850	3.023	5.396	10.440	5.489
9.054	8.887	9.471	9.446	8.966	9.676	9.479	9.356	8.713	-36.095	-29.101	-27.555	-20.048	-30.364	-21.868	-14.260	-18.485	-26.890	14.154	3.899	1.238	1.705	3.453	16.900	6.076	11.541	7.900
9.150	8.924	9.247	9.942	8.738	9.551	9.563	9.700	9.118	-27.561	-31.488	-27.033	-14.248	-27.118	-19.951	-13.450	-13.641	-30.219	12.791	0.971	4.390	-0.231	7.608	4.930	7.255	9.834	4.277
9.474	9.094	9.432	9.751	8.759	9.353	9.815	9.542	8.728	-26.928	-30.098	-22.592	-18.167	-26.659	-22.485	-14.395	-10.014	-29.050	9.491	1.090	-1.575	6.231	10.373	16.327	11.787	11.748	4.181
8.931	9.153	9.291	9.731	9.102	9.849	9.195	9.374	8.974	-32.926	-27.579	-28.334	-19.235	-24.275	-15.399	-14.428	-11.815	-26.488	9.516	6.117	2.233	2.983	9.129	12.682	13.928	13.603	4.944
9.127	9.500	9.660	9.665	9.016	9.370	9.217	9.403	9.008	-30.686	-30.225	-24.735	-23.087	-24.226	-26.212	-13.533	-13.196	-33.462	10.491	6.807	-1.184	9.120	13.017	8.033	8.392	8.421	11.440
9.138	8.842	9.487	9.888	9.099	9.290	9.426	9.582	8.706	-29.510	-25.527	-26.343	-16.534	-23.694	-24.624	-11.745	-16.236	-31.715	7.781	5.229	2.014	3.030	13.333	14.327	12.860	13.069	0.162
9.196	9.292	9.591	9.754	9.043	9.527	9.252	9.384	9.006	-28.133	-26.586	-23.312	-19.784	-23.428	-16.273	-15.055	-11.539	-28.287	9.059	7.184	0.812	4.432	15.790	10.398	16.803	10.991	5.783
9.319	8.914	9.562	9.727	9.590	9.704	9.498	9.468	9.088	-27.182	-32.074	-20.997	-22.523	-21.937	-16.696	-14.625	-13.583	-31.977	10.989	-3.938	-1.703	5.363	14.392	3.271	14.546	8.785	1.439
9.519	9.244	9.479	9.769	9.326	10.039	9.711	9.374	9.314	-29.430	-27.423	-22.373	-17.804	-19.865	-13.996	-11.239	-10.837	-26.715	15.377	1.163	-1.317	1.643	8.528	11.176	6.950	10.434	-0.013
9.514	9.689	9.515	9.835	9.016	9.760	9.221	9.413	8.759	-29.408	-21.910	-19.969	-19.360	-29.370	-23.899	-16.303	-11.644	-29.012	7.437	6.240	-1.818	6.425	8.631	14.164	15.320	11.345	-9.713
9.556	9.200	9.762	9.376	9.114	9.528	9.409	9.552	8.734	-27.556	-26.019	-26.668	-16.556	-21.047	-22.296	-12.179	-15.764	-34.054	8.982	8.671	-4.146	8.705	7.225	9.544	14.095	2.567	-1.400
9.592	9.225	9.295	9.657	9.337	10.117	9.637	9.723	8.855	-30.020	-26.282	-27.798	-21.770	-25.093	-21.440	-15.767	-14.827	-32.848	10.871	14.489	-1.093	4.024	13.878	9.892	7.440	10.359	0.167
9.507	9.472	10.043	9.301	9.205	9.607	9.743	9.454	9.067	-24.840	-20.905	-22.762	-25.033	-30.184	-21.544	-12.535	-17.586	-33.451	9.425	8.439	0.859	5.828	9.921	2.779	7.736	11.360	-3.480
9.063	9.146	9.471	9.413	9.286	9.424	9.738	9.760	9.020	-26.451	-26.489	-27.028	-24.126	-29.121	-25.256	-12.315	-15.857	-25.057	11.837	0.612	-0.629	6.489	16.096	14.076	9.254	13.011	5.454
9.414	8.940	9.900	9.373	9.294	9.244	9.721	9.589	8.661	-29.965	-29.432	-24.504	-15.695	-27.704	-32.917	-13.672	-14.630	-30.329	12.640	4.845	-2.512	7.356	7.983	15.745	14.779	20.933	4.556
9.666	9.935	9.438	9.282	9.004	9.434	9.887	9.492	9.335	-26.409	-20.888	-23.314	-17.967	-26.189	-24.489	-10.475	-11.557	-29.490	13.546	4.226	3.758	6.257	13.950	12.637	15.626	11.227	5.993
9.266	9.591	9.534	9.559	9.383	9.523	9.830	9.359	9.369	-30.691	-16.902	-25.545	-17.879	-19.174	-23.082	-12.814	-11.386	-26.716	3.422	5.305	5.014	6.250	16.810	9.102	10.310	8.199	4.414
8.906	9.506	9.809	9.591	9.178	9.206	9.516	9.438	9.517	-33.628	-25.884	-31.234	-13.656	-19.601	-34.623	-12.407	-6.893	-25.457	6.070	1.742	-11.144	8.394	10.084	14.902	9.301	13.020	17.241
9.508	9.581	9.407	9.544	9.130	9.639	9.797	9.739	9.319	-26.008	-25.694	-25.807	-21.143	-20.874	-26.535	-16.117	-10.151	-26.837	9.500	3.290	-7.271	5.699	8.133	3.977	9.652	6.735	7.834
9.613	9.564	9.721	9.820	9.303	9.536	9.815	9.557	9.316	-23.592	-27.001	-25.343	-17.706	-18.112	-28.637	-7.974	-8.651	-28.854	14.226	2.629	-3.111	6.910	11.756	8.953	13.056	7.725	13.566
9.134	9.765	9.811	9.651	9.240	9.599	9.160	9.534	9.419	-26.751	-21.950	-25.155	-15.346	-18.117	-15.734	-14.315	-12.771	-25.676	11.849	-0.254	-6.962	5.363	14.734	10.699	7.872	5.531	8.848
9.158	9.745	10.117	9.727	9.381	9.669	9.863	9.164	9.129	-28.026	-22.577	-19.347	-19.354	-26.833	-18.806	-14.052	-14.401	-26.487	21.554	4.001	-7.144	4.065	18.023	7.180	8.357	4.353	7.375
9.716	9.422	9.332	9.551	9.479	9.386	9.963	9.377	8.968	-22.692	-19.632	-32.069	-24.418	-24.013	-22.241	-10.512	-11.282	-27.799	12.172	7.216	-10.010	-6.235	3.776	9.620	7.905	4.680	3.827
9.126	9.565	9.815	9.478	9.272	9.465	10.008	9.382	9.048	-30.207	-24.795	-27.264	-21.810	-26.587	-24.446	-5.147	-15.730	-20.210	13.470	-0.111	-5.606	3.400	11.095	5.889	13.018	9.387	10.241
9.476	9.222	9.604	9.710	8.884	10.049	9.715	9.364	8.965	-27.953	-23.283	-25.883	-24.917	-29.898	-20.456	-14.743	-12.699	-23.455	8.947	1.793	-2.938	3.529	9.666	7.349	7.585	7.055	6.945
9.594	9.606	9.507	9.950	9.109	9.372	9.496	9.602	8.911	-27.258	-16.841	-31.763	-20.702	-23.528	-22.329	-13.067	-11.617	-28.832	14.075	4.222	8.523	2.486	9.938	11.906	5.446	12.460	7.006
9.245	9.677	9.503	9.763	9.475	9.332	9.704	9.936	9.356	-32.477	-17.114	-23.440	-17.906	-21.709	-26.105	-12.273	-12.133	-30.245	10.420	9.120	0.784	1.201	17.430	8.842	20.765	13.029	4.284
9.184	9.778	9.327	9.671	9.029	9.207	9.704	9.508	8.985	-26.328	-14.089	-30.271	-22.220	-28.639	-29.547	-14.747	-11.448	-28.517	11.592	4.049	-4.257	1.019	9.618	7.422	9.136	2.071	5.073
9.445	9.356	9.363	9.201	8.801	9.114	9.757	9.432	9.154	-25.072	-26.611	-27.264	-29.522	-25.402	-27.777	-10.475	-13.024	-28.154	14.187	12.098	-0.105	5.505	14.349	5.586	11.115	7.673	10.638
9.291	9.241	9.363	9.242	8.777	9.255	10.169	9.693	9.109	-27.985	-24.132	-30.909	-22.320	-28.434	-27.510	-13.358	-17.799	-28.380	5.662	1.395	0.723	6.112	7.024	2.954	7.653	3.112	5.584
8.923	9.474	9.305	9.501	8.546	9.187	9.564	9.572	8.981	-32.697	-20.603	-31.704	-27.603	-30.480	-26.714	-17.657	-10.297	-27.621	-3.323	10.195	-8.101	9.317	15.099	13.532	11.386	11.524	5.824
9.064	9.558	9.295	9.422	9.167	9.223	9.657	9.601	9.088	-27.057	-19.251	-26.655	-27.487	-21.964	-27.505	-14.824	-15.928	-31.601	9.237	10.727	6.338	4.724	16.927	11.956	14.203	10.231	2.587
9.043	9.042	9.356	9.070	8.744	9.182	9.628	9.745	9.088	-29.602	-21.695	-29.194	-27.325	-32.130	-28.621	-10.928	-14.156	-29.348	5.478	2.762	-1.163	14.074	14.937	8.129	18.587	6.191	3.026
9.309	9.498	9.574	9.420	8.849	9.710	9.704	9.306	8.971	-32.216	-16.323	-28.694	-29.668	-26.695	-28.097	-8.316	-19.558	-31.760	10.084	12.161	4.198	10.122	15.456	10.997	10.568	8.898	1.587
8.936	9.521	9.237	9.076	9.026	9.587	9.640	9.349	8.748	-30.032	-20.609	-23.722	-32.804	-24.866	-25.344	-15.528	-9.698	-37.128	9.041	2.091	-1.681	2.591	6.095	12.569	8.512	6.554	6.624
9.362	9.348	9.095	9.303	9.014	9.332	9.713	9.294	8.804	-24.981	-19.411	-28.355	-27.794	-28.975	-22.133	-14.358	-10.852	-33.569	5.013	3.442	8.868	11.945	15.862	10.244	11.909	8.100	-3.871
9.231	9.557	9.226	9.239	8.748	9.756	9.618	9.682	8.842	-29.541	-13.754	-29.970	-25.362	-22.143	-22.660	-14.832	-11.817	-29.959	5.001	2.019	-1.234	9.085	15.418	15.898	14.848	6.185	4.522
8.884	9.292	9.836	9.176	8.852	9.358	9.082	9.136	9.493	-35.361	-18.141	-28.067	-27.441	-25.080	-31.172	-9.368	-12.746	-26.144	4.185	6.966	-2.056	9.202	17.840	8.722	11.031	11.457	1.551
8.688	9.499	9.526	9.228	9.280	9.621	9.596	9.827	8.526	-29.960	-12.703	-23.279	-24.079	-21.706	-25.257	-15.677	-11.518	-35.225	7.304	3.792	7.873	13.412	17.638	11.451	10.394	5.775	0.991
8.940	9.509	9.764	9.458	8.872	9.404	9.580	9.683	8.882	-28.261	-18.103	-23.894	-25.104	-25.609	-25.740	-13.549	-4.658	-32.321	12.317	2.514	4.025	4.962	16.361	9.603	10.342	6.125	3.458
9.159	9.782	9.595	9.001	9.253	9.173	9.194	9.237	8.706	-30.464	-16.636	-26.791	-28.940	-26.784	-25.930	-17.360	-10.822	-34.671	9.541	8.459	6.355	7.230	10.320	13.463	12.537	8.787	0.948
9.515	9.793	9.205	9.183	9.102	9.550	9.818	9.794	8.775	-26.748	-15.583	-23.163	-23.335	-22.649	-21.360	-9.267	-11.343	-33.126	5.436	5.630	6.454	7.713	16.896	8.258	12.787	1.667	7.029
9.308	9.258	9.634	9.119	9.129	9.133	9.736	10.053	8.635	-29.814	-19.123	-26.671	-25.460	-24.865	-26.001	-13.668	-8.375	-34.738	6.578	7.196	10.180	14.562	9.982	9.484	7.565	3.126	-5.142
9.270	9.712	9.387	9.109	8.747	9.789	9.300	9.621	9.158	-27.755	-12.839	-25.849	-26.653	-33.851	-19.698	-15.728	-9.874	-26.741	9.075	-1.095	6.151	12.744	18.568	0.012	11.346	14.142	0.103
9.094	10.001	9.449	9.656	9.161	9.912	9.340	9.492	9.304	-26.733	-16.437	-24.066	-19.300	-21.817	-23.119	-12.845	-14.163	-29.785	8.158	9.418	4.672	6.502	15.198	9.465	9.824	11.192	-0.341
9.666	9.790	9.353	8.919	9.104	9.630	9.868	9.551	9.121	-21.839	-14.750	-29.215	-25.253	-21.420	-20.109	-14.247	-9.155	-27.441	7.885	8.723	-8.226	15.107	13.958	7.533	7.903	6.265	5.683
9.137	9.871	9.635	8.876	8.839	9.328	9.578	9.526	8.541	-25.600	-18.863	-23.899	-24.970	-24.745	-22.974	-20.208	-11.390	-31.797	5.145	3.237	-0.635	18.374	13.328	14.305	11.386	12.042	3.745
9.243	9.467	9.895	9.567	9.190	10.175	9.895	9.634	8.496	-27.241	-18.375	-25.546	-26.053	-23.048	-22.980	-12.692	-11.148	-31.976	-0.475	3.494	3.452	15.574	14.426	2.954	11.138	13.533	5.431
9.643	9.430	9.640	9.687	8.934	9.814	9.719	9.345	9.406	-24.897	-22.682	-25.570	-24.519	-27.046	-22.555	-19.825	-10.935	-29.802	5.534	15.002	1.555	9.337	15.977	-1.581	7.718	16.828	-9.211
9.159	9.596	9.542	9.823	9.235	9.368	9.709	9.326	8.819	-27.122	-14.991	-22.492	-19.669	-22.980	-17.906	-16.517	-10.188	-33.021	7.220	8.935	1.714	-0.213	12.054	9.299	12.873	11.314	8.181
9.547	9.147	9.458	9.505	9.183	9.775	9.582	9.543	8.673	-22.823	-19.740	-28.175	-24.974	-23.345	-20.428	-13.743	-8.804	-37.493	2.127	3.436	8.248	7.602	19.034	7.742	1.651	8.257	0.029
9.445	9.307	9.281	8.981	8.968	9.767	9.757	9.706	8.680	-26.108	-19.473	-30.639	-32.493	-24.921	-19.830	-12.538	-10.098	-35.075	3.055	-0.422	-1.093	6.698	10.866	3.729	0.746	11.666	-0.686
9.677	9.439	9.507	9.095	8.906	9.881	9.882	9.213	8.964	-21.912	-19.438	-27.387	-24.799	-30.941	-20.288	-8.874	-13.698	-34.006	14.784	4.290	7.147	-0.560	13.018	4.466	6.550	8.198	5.858
9.577	8.703	9.583	9.562	9.057	9.524	9.869	9.430	8.971	-30.637	-30.365	-29.347	-27.812	-28.874	-26.045	-7.246	-7.641	-31.893	-1.399	12.128	9.111	10.990	12.483	7.872	4.653	0.518	9.675
9.187	9.262	9.083	9.630	8.875	9.731	9.615	9.148	9.096	-30.160	-26.075	-33.162	-23.669	-26.304	-22.790	-10.488	-13.043	-32.253	4.914	6.802	12.887	8.831	16.597	2.767	10.703	17.759	6.212
9.096	9.136	9.750	9.341	9.261	9.272	9.539	9.380	8.899	-23.044	-27.357	-22.804	-22.609	-24.427	-35.292	-16.317	-11.778	-32.779	5.847	5.060	1.936	7.224	8.780	12.348	15.241	6.926	8.085
9.605	9.253	9.940	9.633	9.349	9.407	9.515	9.421	8.991	-23.254	-26.292	-23.730	-15.488	-23.081	-27.652	-10.355	-12.898	-33.177	7.280	10.828	3.310	4.037	6.852	5.037	10.727	7.879	7.618
9.384	8.601	9.122	9.845	9.484	9.279	9.919	9.276	9.213	-26.528	-27.011	-26.747	-17.707	-24.274	-28.152	-12.679	-12.335	-32.866	11.598	9.957	7.776	2.862	10.541	6.511	14.703	12.685	9.221
9.307	9.024	9.492	9.484	9.483	9.389	9.799	9.145	8.752	-24.438	-24.882	-29.792	-23.574	-23.955	-25.229	-12.808	-14.362	-34.951	6.802	3.642	2.210	5.697	8.796	11.589	9.185	13.215	0.566
9.207	9.112	9.439	9.239	9.199	9.465	9.756	9.384	8.943	-25.916	-29.477	-25.960	-22.072	-26.179	-27.767	-17.153	-9.404	-29.858	13.724	10.396	6.185	2.852	8.253	16.436	10.461	9.602	14.800
9.017	8.746	9.310	8.743	8.873	9.069	9.830	9.233	9.359	-29.793	-30.139	-27.687	-30.943	-25.542	-25.104	-13.954	-13.380	-25.431	9.190	7.272	5.042	6.246	15.414	20.298	6.548	9.144	2.493
9.497	8.815	9.078	9.090	9.246	9.742	9.651	9.549	9.586	-24.764	-35.570	-27.486	-30.488	-20.169	-18.718	-14.304	-12.154	-28.304	9.518	0.995	6.678	8.651	11.814	6.603	3.633	4.793	7.213
9.214	8.906	9.668	9.298	9.379	9.733	9.779	9.356	9.013	-21.197	-30.351	-23.277	-22.555	-24.916	-21.328	-10.216	-9.829	-31.373	14.387	4.868	4.357	4.587	6.538	11.350	4.601	7.346	6.776
9.272	9.219	9.087	9.416	9.471	9.627	10.039	9.162	8.852	-28.012	-29.033	-29.225	-27.074	-24.173	-19.654	-17.305	-14.528	-32.483	3.646	9.165	5.046	14.336	8.071	3.525	9.805	9.939	7.477
9.242	8.914	9.180	9.141	9.138	9.568	9.967	9.549	8.794	-25.647	-25.206	-29.014	-26.825	-20.862	-18.861	-15.276	-16.541	-31.603	4.488	0.492	14.754	7.910	4.519	10.596	7.461	11.215	5.082
9.401	9.205	9.108	9.067	9.441	9.055	9.633	9.626	8.910	-26.748	-22.971	-33.896	-27.761	-18.565	-24.318	-17.660	-10.756	-30.246	15.029	6.991	9.953	10.324	2.643	10.055	11.221	12.414	3.360
9.361	9.044	9.303	9.389	9.041	9.494	9.703	9.294	8.801	-24.796	-32.236	-29.667	-27.995	-22.856	-21.929	-9.812	-13.148	-36.051	11.577	8.932	10.959	-3.642	12.155	5.601	11.839	9.536	-0.096
9.754	9.388	9.488	8.906	9.578	9.836	9.623	9.346	9.353	-17.714	-31.057	-21.789	-31.446	-21.539	-19.315	-19.620	-8.744	-26.873	8.200	11.672	8.239	-3.494	8.911	7.321	7.060	17.094	-2.462
9.309	8.894	9.240	8.997	9.208	9.624	9.471	9.800	9.084	-21.736	-30.279	-32.028	-31.140	-20.427	-19.783	-21.029	-9.832	-28.705	4.400	4.057	7.834	9.941	9.823	14.202	3.837	0.730	-0.027
9.668	9.452	9.099	9.199	9.330	9.691	9.692	9.545	9.169	-17.368	-26.936	-26.999	-26.992	-20.937	-19.780	-17.049	-10.143	-27.998	6.317	10.595	4.356	19.402	6.086	10.148	8.648	6.460	6.004
9.301	8.861	9.541	9.069	9.215	9.603	9.752	9.371	9.026	-18.739	-33.461	-25.194	-29.698	-28.902	-23.335	-17.674	-10.687	-27.761	17.013	0.585	0.281	5.478	8.079	2.146	7.116	10.165	4.426
9.055	8.961	9.328	9.169	8.844	9.685	9.351	9.415	8.921	-23.733	-27.586	-32.207	-24.898	-23.621	-21.641	-15.528	-5.777	-33.685	10.765	4.610	7.256	3.006	7.880	-0.168	16.417	13.357	3.094
9.251	9.035	9.433	9.427	9.218	9.822	9.297	9.664	8.881	-15.920	-33.900	-28.914	-23.063	-20.464	-19.749	-13.033	-6.834	-35.335	11.222	4.101	3.418	7.772	11.050	-0.389	11.900	11.606	1.566
9.082	8.905	9.613	8.766	9.517	9.851	9.466	9.393	9.005	-19.472	-31.395	-25.523	-29.666	-20.911	-15.390	-17.020	-11.597	-29.757	3.794	1.793	7.643	9.850	3.372	9.972	7.844	13.060	1.369
9.087	9.062	8.972	9.349	9.415	9.805	9.477	9.622	9.000	-18.875	-24.653	-28.475	-29.743	-19.587	-11.972	-18.213	-12.533	-30.718	11.998	5.827	6.996	4.585	3.645	7.244	8.414	13.537	2.932
9.574	8.927	9.506	9.405	9.350	9.650	9.792	9.215	9.032	-10.131	-28.078	-30.777	-28.828	-16.972	-19.138	-15.753	-11.093	-34.154	14.251	12.727	-1.987	0.822	12.997	7.937	13.716	11.095	4.900
8.823	9.150	9.002	9.237	9.345	9.755	9.269	9.364	8.911	-26.557	-26.272	-26.942	-27.017	-17.326	-15.914	-16.082	-9.335	-36.598	7.575	13.891	7.120	0.874	11.221	8.866	15.963	11.608	7.205
9.287	9.342	8.997	9.714	9.409	9.842	9.841	9.848	9.274	-16.875	-24.080	-31.767	-28.059	-17.824	-22.210	-10.417	-8.491	-30.872	11.024	15.002	9.015	2.240	12.646	10.562	14.133	1.567	2.470
9.095	9.614	8.751	9.679	9.055	9.669	9.481	9.432	8.593	-16.788	-19.278	-30.899	-22.391	-19.130	-21.651	-15.536	-11.737	-34.428	3.477	12.455	6.619	-1.282	9.276	7.707	-0.311	10.630	7.649
9.023	9.736	9.018	9.691	9.129	9.761	9.481	9.691	9.546	-19.855	-18.778	-28.328	-25.427	-21.717	-17.287	-16.175	-9.586	-30.217	15.645	1.640	1.541	0.037	8.094	6.875	8.703	10.819	5.930
9.201	9.323	8.940	9.790	9.252	9.516	9.597	9.261	8.531	-23.758	-18.938	-26.363	-24.342	-24.316	-24.135	-14.347	-12.276	-30.121	10.456	8.502	9.059	0.099	12.355	3.973	9.401	7.674	-2.072
9.444	9.317	8.986	9.532	9.470	9.549	9.763	9.135	8.865	-19.783	-33.863	-27.061	-26.898	-22.975	-18.128	-13.191	-9.828	-28.825	15.069	11.763	8.721	0.717	11.976	10.520	11.123	12.689	7.981
8.876	9.755	9.014	9.813	8.990	9.351	9.786	8.859	9.255	-19.321	-25.166	-25.190	-25.823	-24.481	-15.826	-11.740	-12.739	-29.147	9.029	9.203	8.684	3.087	14.510	6.750	12.310	12.099	3.884
9.770	8.797	8.956	8.786	8.874	9.487	9.793	9.451	9.117	-27.086	-33.665	-23.744	-31.742	-28.322	-16.279	-19.227	-10.270	-31.213	9.521	2.154	10.703	5.938	8.170	5.019	9.008	12.843	10.586
9.315	9.381	9.323	9.163	9.169	9.980	10.075	9.304	9.030	-23.630	-27.737	-25.319	-28.951	-28.020	-14.184	-14.639	-11.675	-36.576	14.529	8.861	16.228	9.413	6.259	7.434	8.972	10.341	4.020
9.314	9.512	8.952	9.504	9.095	10.123	9.809	9.529	8.805	-20.761	-23.018	-26.480	-26.828	-27.916	-12.866	-14.439	-18.980	-33.550	9.471	6.787	8.591	-2.301	5.095	9.145	12.957	10.055	3.326
9.204	9.267	9.133	9.564	9.605	9.817	9.711	9.275	8.634	-22.734	-27.126	-31.030	-23.087	-26.869	-18.793	-13.296	-14.468	-32.448	9.406	12.243	0.081	2.223	8.509	3.574	14.143	10.569	9.868
9.323	9.168	9.219	9.514	9.191	10.196	9.402	9.148	8.820	-24.472	-29.365	-27.615	-26.025	-22.872	-15.842	-11.533	-16.297	-30.291	14.134	6.959	8.058	3.550	14.759	12.203	10.171	9.465	7.966
9.652	8.895	9.054	9.390	8.749	9.891	9.523	9.862	9.155	-24.279	-34.475	-31.262	-25.503	-30.142	-21.041	-15.597	-14.021	-29.783	12.137	6.649	8.311	6.478	3.768	12.250	17.976	15.973	0.660
9.227	9.253	9.268	9.246	9.592	9.668	9.557	9.348	9.055	-21.585	-28.210	-22.773	-25.818	-22.315	-18.275	-15.074	-14.290	-30.829	12.307	12.374	11.875	12.178	13.929	8.471	12.889	11.595	6.139
9.518	9.178	9.395	9.158	9.294	9.361	9.723	9.470	8.858	-26.529	-24.637	-30.063	-25.694	-21.810	-17.159	-16.506	-11.794	-31.245	9.709	12.863	4.178	5.033	2.879	6.267	4.937	10.736	15.089
9.683	9.358	9.151	9.245	9.310	10.177	9.700	9.677	9.093	-16.363	-28.332	-32.805	-25.381	-24.847	-19.519	-17.317	-12.563	-27.334	4.907	13.020	3.784	5.774	12.297	12.059	5.748	2.214	4.360
9.479	9.159	8.937	9.006	9.214	9.680	9.775	9.231	9.138	-25.584	-30.772	-31.070	-29.208	-23.474	-21.809	-15.906	-13.043	-30.508	4.220	9.195	6.898	8.106	7.699	8.409	15.942	3.762	8.509
9.535	8.697	9.296	9.087	8.523	9.892	9.273	9.468	9.140	-21.393	-31.010	-30.252	-30.241	-29.750	-16.973	-16.715	-16.252	-28.525	7.846	-0.879	7.159	11.261	11.899	8.150	14.645	14.160	3.889
9.884	9.049	9.132	9.402	9.547	9.342	9.410	9.236	9.070	-23.523	-37.891	-26.988	-28.127	-26.542	-24.373	-21.551	-16.969	-29.013	10.670	9.968	10.272	2.967	7.900	1.776	16.030	9.319	11.477
9.622	8.944	9.025	9.288	9.117	9.795	9.310	9.668	8.946	-19.016	-36.216	-32.529	-28.465	-20.514	-18.517	-18.096	-13.050	-28.521	13.750	7.384	3.795	2.353	7.776	6.967	14.611	1.983	10.336
9.636	9.216	9.184	9.589	9.107	9.464	9.611	9.419	9.204	-20.402	-31.125	-30.395	-27.373	-24.677	-21.582	-14.411	-18.556	-25.345	22.697	10.307	8.864	10.322	8.746	11.462	16.012	11.417	6.655
9.549	8.698	9.149	9.341	9.131	9.708	9.455	9.302	9.034	-23.938	-38.773	-35.167	-27.614	-26.417	-13.220	-18.139	-11.461	-30.824	4.176	14.855	5.540	4.447	12.008	11.788	15.349	4.689	8.485
9.414	9.016	9.264	8.651	9.139	9.572	9.246	9.673	8.988	-19.833	-31.520	-28.428	-33.128	-23.766	-21.542	-20.560	-13.831	-27.641	7.954	9.412	13.896	11.423	7.692	11.611	11.504	4.840	5.042
9.600	9.092	9.432	8.859	9.055	9.624	9.859	9.482	9.094	-20.869	-30.790	-26.795	-30.819	-27.625	-18.645	-17.693	-10.412	-25.252	10.089	13.267	9.824	7.618	-0.880	3.240	9.833	4.841	10.617
9.444	9.049	9.473	9.223	9.359	9.986	9.791	9.585	9.192	-21.691	-29.144	-25.586	-26.243	-23.397	-16.622	-18.869	-16.165	-31.449	9.158	6.653	2.198	8.960	4.994	9.754	8.327	10.317	4.855
9.289	9.096	9.362	9.187	9.311	9.555	9.754	9.467	9.524	-24.365	-27.417	-27.995	-26.983	-19.767	-16.283	-17.815	-10.387	-27.699	5.816	9.397	5.566	4.036	11.210	10.176	9.529	6.161	11.644
9.755	9.379	9.055	9.241	9.690	9.926	9.579	9.538	9.184	-21.377	-26.997	-23.385	-27.694	-19.241	-11.380	-17.210	-13.394	-27.203	13.521	13.382	3.271	4.650	7.842	6.720	9.318	9.857	1.214
9.557	9.048	9.114	9.166	9.561	9.521	9.884	9.849	9.005	-25.268	-34.630	-23.296	-30.086	-17.896	-25.049	-17.070	-12.968	-28.475	5.744	9.323	3.558	6.216	3.929	12.198	7.151	7.062	8.072
9.152	9.027	9.261	9.575	9.260	9.802	10.219	10.120	9.242	-24.265	-30.482	-25.539	-26.967	-17.122	-19.834	-18.235	-2.521	-30.744	9.165	6.738	6.672	0.223	7.875	4.553	12.998	7.320	14.216
9.340	8.587	9.477	9.275	9.394	9.811	9.806	9.576	9.240	-25.781	-26.219	-23.751	-27.682	-24.549	-21.056	-15.788	-10.608	-26.373	1.864	9.420	4.176	-0.892	8.690	7.700	14.061	6.436	7.247
9.229	9.224	9.264	9.467	9.576	9.423	9.701	9.710	8.793	-28.082	-28.985	-31.651	-21.444	-15.753	-22.153	-17.506	-16.158	-30.304	5.024	11.100	4.992	-2.454	9.011	3.011	12.200	14.210	6.905
9.428	8.806	9.167	9.412	8.891	9.363	9.822	10.042	8.855	-27.257	-30.964	-28.920	-32.429	-21.235	-20.409	-16.576	-13.097	-30.818	9.221	15.569	6.939	1.715	11.069	3.205	12.972	-0.064	10.478
9.275	9.826	9.020	9.722	8.821	10.022	9.553	9.515	8.856	-25.217	-32.044	-30.861	-28.355	-30.053	-15.838	-14.136	-9.184	-31.110	11.010	11.905	-3.774	1.775	10.751	5.616	10.532	4.258	10.738
9.279	9.127	9.405	9.339	9.106	9.991	9.904	9.625	8.944	-29.881	-28.671	-23.962	-27.417	-26.709	-10.703	-13.805	-6.820	-29.154	6.982	7.392	-3.821	-3.283	9.339	7.864	7.996	8.215	-2.895
8.869	8.823	9.093	9.474	8.426	9.759	9.969	9.830	8.875	-26.956	-35.848	-33.017	-24.030	-25.953	-15.701	-16.660	-8.067	-27.146	5.241	6.971	14.190	-7.362	17.611	5.901	5.101	8.899	9.100
9.042	9.480	9.403	9.697	8.608	9.602	9.995	9.743	9.652	-30.244	-29.782	-31.833	-23.621	-35.823	-16.164	-9.937	-8.620	-25.655	8.541	0.936	1.027	-1.370	9.770	6.068	6.169	10.452	7.446
9.310	9.279	9.247	9.380	9.081	9.363	9.493	9.920	9.292	-28.892	-35.355	-25.779	-24.282	-25.549	-21.626	-16.804	-11.410	-29.609	9.008	4.563	5.709	3.174	12.060	0.162	12.693	7.729	12.001
9.454	9.252	9.198	9.480	9.091	9.897	9.670	9.512	9.354	-26.488	-33.645	-25.260	-21.081	-29.049	-20.683	-11.745	-14.084	-26.166	4.633	5.133	-0.710	1.773	9.783	4.019	7.882	9.380	8.225
9.268	8.755	9.240	9.980	9.275	10.118	9.411	9.455	9.285	-28.198	-34.626	-26.989	-20.474	-24.898	-14.953	-16.995	-13.373	-27.860	8.310	0.966	3.859	2.565	13.777	14.295	8.326	9.183	8.974
9.385	9.129	9.417	9.546	9.062	9.704	9.888	9.556	9.125	-26.486	-34.607	-32.885	-25.898	-23.325	-18.062	-13.308	-11.502	-32.564	11.873	3.874	4.216	3.802	11.343	8.198	4.574	14.886	5.172
9.172	9.126	9.678	9.619	8.991	9.793	10.047	9.712	9.775	-23.071	-33.472	-26.140	-22.777	-30.448	-17.441	-16.806	-12.352	-26.562	8.997	13.147	9.386	-8.912	9.063	11.216	3.932	7.854	2.029
9.050	9.121	9.450	9.589	8.863	9.702	9.985	9.765	9.479	-31.916	-36.360	-24.032	-23.319	-23.013	-20.512	-15.719	-4.602	-29.681	17.651	8.961	2.454	-7.137	13.594	8.827	5.041	9.158	3.758
9.256	9.412	9.102	9.425	8.848	10.097	9.593	9.453	9.465	-31.378	-30.010	-26.547	-25.483	-24.204	-12.553	-16.250	-10.388	-28.084	5.745	0.546	3.828	-3.003	7.323	3.482	6.147	15.865	10.794
9.383	8.953	9.248	9.400	9.188	9.937	9.702	9.744	9.094	-28.776	-36.957	-29.632	-24.010	-22.603	-20.519	-14.171	-13.109	-29.914	12.984	0.912	-1.074	-9.593	14.673	12.227	15.720	7.998	8.630
9.085	8.851	9.809	9.206	9.228	9.999	9.789	9.844	9.204	-25.983	-34.113	-27.128	-25.163	-22.678	-14.606	-16.504	-5.497	-35.359	14.205	5.641	3.200	5.633	12.430	7.397	13.561	8.329	13.151
9.105	9.079	9.294	9.187	9.223	9.770	9.548	9.642	8.827	-25.491	-32.012	-28.176	-28.530	-26.218	-24.638	-13.626	-11.343	-31.768	18.307	2.370	-5.217	10.772	14.843	6.930	14.542	11.293	12.723
9.106	9.053	9.077	9.981	9.202	9.605	9.564	9.692	9.613	-28.256	-34.339	-26.019	-19.782	-31.068	-19.370	-13.447	-10.133	-22.618	6.163	0.905	2.712	5.693	15.292	1.006	8.294	10.033	5.929
9.406	8.956	9.563	9.313	8.888	9.318	9.990	9.481	9.385	-23.771	-32.484	-26.816	-27.805	-24.993	-18.236	-14.551	-16.540	-28.333	17.520	5.003	1.978	1.784	11.566	0.851	5.668	8.436	1.090
9.164	9.370	8.933	9.403	9.152	9.839	9.949	9.379	9.232	-24.982	-31.248	-28.219	-24.791	-19.578	-15.887	-12.445	-10.203	-25.973	11.145	8.110	8.168	-1.944	16.706	11.275	13.934	10.744	3.428
9.659	9.630	8.899	9.147	9.267	9.350	9.884	9.610	9.575	-15.931	-33.000	-29.629	-26.915	-15.497	-23.594	-20.222	-15.026	-28.424	19.390	12.877	7.147	-2.415	14.725	7.906	14.250	10.269	8.736
9.680	9.474	8.758	9.879	9.313	9.747	9.733	9.637	9.268	-17.764	-28.443	-31.084	-20.698	-17.574	-25.238	-8.918	-13.519	-27.518	3.559	7.408	11.996	-1.148	20.561	13.337	6.398	18.955	7.178
9.232	8.877	8.690	10.096	9.326	9.579	9.785	9.467	9.401	-28.887	-31.637	-33.153	-21.814	-20.991	-21.489	-12.849	-11.150	-28.792	15.770	14.164	8.627	1.054	6.465	11.996	1.388	9.310	4.769
9.356	9.271	8.693	9.354	9.173	9.591	9.568	9.547	9.150	-25.318	-35.483	-33.986	-30.523	-23.436	-19.701	-14.415	-8.151	-28.856	11.195	10.025	1.528	1.023	11.765	8.747	7.133	13.077	3.358
9.143	9.178	9.328	9.843	9.625	8.750	9.892	9.864	9.247	-25.166	-32.954	-27.528	-22.297	-16.722	-25.961	-16.576	-12.261	-27.703	11.326	8.272	5.593	5.263	11.456	8.459	11.679	9.984	10.954
9.663	8.696	9.138	9.376	9.172	9.349	9.352	9.151	9.476	-22.331	-30.902	-26.741	-23.067	-16.803	-24.762	-18.176	-12.886	-23.755	15.016	8.637	4.942	2.404	14.162	13.359	13.458	14.335	11.900
9.244	9.010	9.165	9.416	9.159	9.451	9.833	9.739	9.101	-24.048	-31.154	-25.680	-30.701	-23.749	-26.997	-19.033	-18.355	-30.971	5.122	4.498	7.552	11.859	5.744	13.749	4.770	5.679	1.194
9.389	9.289	8.825	8.990	9.344	9.541	9.685	9.788	9.055	-26.924	-30.669	-24.241	-29.430	-18.667	-19.534	-21.906	-13.117	-29.791	16.175	12.205	6.701	8.503	4.791	9.065	9.069	0.462	11.987
9.264	9.604	9.206	9.584	9.251	9.424	9.737	9.902	9.491	-23.734	-26.759	-24.447	-25.756	-23.754	-24.364	-11.620	-13.733	-29.169	15.136	4.176	2.043	-4.054	13.093	12.562	8.781	12.029	13.216
9.310	9.706	9.379	9.465	9.088	9.601	9.704	9.254	9.369	-25.598	-19.250	-28.908	-25.346	-18.603	-24.845	-16.158	-17.141	-28.480	7.066	0.527	9.677	2.556	10.496	12.381	9.279	14.171	8.230
9.238	9.776	9.447	9.230	9.155	9.669	9.422	9.497	9.254	-18.528	-20.999	-26.467	-28.110	-16.084	-19.097	-17.914	-14.075	-27.067	10.152	6.307	-2.534	2.782	14.450	8.462	5.649	12.951	7.023
9.406	9.461	9.480	9.456	9.403	9.562	9.455	9.723	9.371	-21.576	-25.645	-21.239	-29.946	-13.768	-31.078	-16.423	-10.670	-26.747	6.513	-0.286	-2.515	1.150	6.697	8.497	8.137	10.029	8.933
9.466	9.624	9.343	9.076	9.417	9.415	9.771	9.743	9.099	-24.893	-17.797	-26.002	-30.908	-21.967	-26.604	-12.944	-9.318	-30.899	7.580	3.440	5.786	10.587	13.594	9.587	8.934	7.362	7.926
9.659	9.092	9.151	9.462	9.788	9.434	10.006	9.897	9.298	-19.447	-30.127	-27.599	-30.989	-20.699	-23.897	-16.325	-6.092	-31.352	7.667	8.003	-4.564	8.124	7.048	9.779	6.742	7.154	9.620
9.207	9.239	9.318	9.127	9.157	9.653	9.741	9.551	8.774	-25.461	-29.176	-24.755	-31.674	-19.368	-17.878	-13.126	-8.868	-31.030	5.613	10.452	2.685	1.119	20.025	5.494	6.289	13.943	8.215
9.587	9.381	8.826	9.064	9.070	10.158	9.708	9.630	9.017	-16.453	-25.713	-30.359	-30.067	-22.247	-17.198	-12.309	-10.319	-31.608	3.568	6.783	9.779	10.057	13.838	17.624	8.868	12.517	3.099
9.184	9.468	9.028	9.226	9.308	9.643	9.861	9.898	9.512	-26.944	-25.878	-24.766	-24.851	-21.679	-21.874	-19.046	-3.221	-30.702	10.678	8.480	7.525	6.010	15.525	-1.375	10.199	15.332	-0.328
9.917	9.139	9.232	8.896	8.965	9.505	9.465	9.997	9.528	-19.177	-26.424	-32.527	-32.429	-22.296	-19.814	-13.417	-3.499	-25.010	5.252	7.412	10.987	5.379	11.446	10.682	7.702	11.448	-6.966
9.333	9.929	9.378	8.778	9.115	9.947	9.979	9.440	9.318	-22.869	-24.318	-25.958	-33.388	-17.283	-19.449	-16.074	-12.628	-29.922	8.983	11.721	7.273	8.621	12.933	3.110	3.141	8.946	0.133
9.112	9.767	9.118	9.249	9.169	9.592	9.962	9.974	9.537	-30.437	-26.898	-29.479	-32.268	-22.719	-19.829	-16.459	-8.272	-28.161	12.042	7.809	14.243	5.881	10.976	2.264	10.610	9.386	-3.085
9.274	9.833	9.369	9.157	9.190	10.028	9.787	10.358	9.341	-29.044	-22.820	-22.915	-28.774	-19.010	-19.841	-12.117	-4.819	-27.740	10.481	1.280	6.868	9.723	13.845	3.332	9.986	9.052	2.813
9.347	9.292	9.374	9.006	9.141	9.718	9.775	9.720	8.657	-27.339	-27.571	-17.651	-29.032	-20.734	-20.387	-17.721	-8.794	-28.675	10.427	7.050	5.751	7.740	7.943	3.585	1.811	10.756	6.392
9.504	9.589	9.821	9.690	9.032	9.561	9.477	9.621	9.345	-30.548	-27.944	-14.033	-25.253	-24.170	-21.673	-13.327	-14.282	-31.801	1.849	6.141	4.175	3.082	7.010	2.563	10.490	8.380	7.018
9.800	9.516	9.646	9.791	9.027	9.568	9.542	9.930	9.168	-28.881	-31.613	-15.179	-14.838	-20.710	-24.077	-16.025	-6.868	-27.166	12.280	-4.126	6.310	5.646	10.279	0.645	10.016	7.290	9.443
9.335	9.461	9.466	9.532	9.042	10.030	9.332	9.801	9.334	-29.366	-23.271	-14.421	-24.137	-20.673	-15.748	-15.273	-5.634	-29.507	12.955	1.014	14.585	3.480	13.792	7.129	6.971	13.511	6.183
9.236	9.767	9.184	9.441	8.791	9.846	9.620	9.723	9.242	-30.991	-29.843	-26.515	-24.507	-26.916	-21.319	-19.006	-10.588	-26.107	5.527	1.425	8.481	2.741	9.137	12.595	5.740	8.484	0.794
9.549	9.705	9.273	9.399	9.005	10.303	9.484	9.516	8.810	-29.092	-26.157	-20.167	-28.638	-19.723	-19.889	-19.088	-17.659	-33.555	8.350	2.506	4.345	-5.848	14.995	6.510	7.167	13.924	4.731
9.178	9.472	9.462	9.242	8.933	9.618	9.741	9.490	9.451	-25.825	-27.541	-23.739	-28.184	-22.496	-18.055	-15.414	-13.323	-28.477	5.530	-3.489	6.344	2.285	11.232	1.197	8.952	16.180	7.061
9.420	9.160	9.314	9.278	9.230	9.663	9.409	9.710	9.358	-27.109	-31.336	-24.071	-25.562	-21.184	-20.146	-22.009	-14.339	-27.600	10.032	-6.125	8.297	12.392	14.090	6.351	10.533	14.777	4.963
9.309	9.503	9.141	9.469	8.775	9.798	9.659	9.582	9.289	-31.127	-22.711	-24.629	-27.346	-21.061	-21.166	-17.030	-11.085	-26.111	7.507	1.014	12.603	-2.234	13.766	9.781	5.919	13.714	10.125
9.150	9.298	9.257	9.079	9.245	9.820	9.477	9.777	9.490	-28.788	-24.179	-20.106	-28.323	-22.772	-18.894	-17.506	-11.795	-23.161	11.207	8.707	11.770	7.967	23.357	9.933	7.307	16.859	1.983
9.088	9.554	9.428	9.154	8.498	10.284	9.633	9.756	9.132	-29.204	-23.338	-29.181	-28.750	-28.680	-18.335	-12.696	-8.121	-31.902	4.033	2.149	10.257	4.604	18.886	4.986	8.673	7.449	7.729
9.398	9.404	9.337	8.959	9.037	10.137	9.798	9.392	9.278	-27.052	-28.199	-23.409	-29.135	-22.804	-17.110	-13.400	-9.526	-28.219	6.317	6.763	3.871	4.414	11.907	13.492	10.693	11.015	9.604
9.600	9.985	9.574	9.172	8.553	9.958	9.362	9.691	9.472	-22.570	-28.601	-23.808	-29.262	-23.942	-17.729	-14.662	-7.055	-22.657	8.355	4.150	8.203	7.707	5.836	10.073	9.506	15.439	3.499
9.286	9.233	9.182	8.791	8.998	9.964	9.492	9.706	9.520	-27.529	-35.061	-29.504	-28.942	-20.808	-26.406	-15.681	-13.997	-23.204	5.705	7.000	10.666	12.825	13.982	11.099	3.030	12.539	-0.514
9.654	9.011	9.558	9.078	9.101	9.774	9.477	9.952	9.759	-24.216	-29.855	-20.139	-30.448	-21.785	-17.593	-14.815	-9.137	-15.573	-0.777	1.717	3.276	11.456	11.856	8.813	8.417	13.716	3.347
9.435	9.101	9.671	8.896	8.947	9.910	9.802	9.616	9.625	-24.210	-30.140	-19.815	-30.672	-22.498	-21.192	-14.367	-11.911	-24.169	7.056	9.563	6.355	17.387	13.737	13.955	13.033	17.911	-1.822
9.435	9.159	9.271	8.934	8.847	9.628	9.677	9.904	9.595	-23.938	-36.251	-17.978	-28.214	-22.437	-18.210	-10.104	-13.366	-24.635	11.620	3.306	4.394	9.354	12.918	6.944	5.381	13.732	0.807
9.129	9.038	9.130	8.934	9.020	9.895	9.562	9.525	9.983	-22.675	-33.668	-29.482	-30.083	-17.893	-20.567	-15.419	-8.859	-23.622	1.982	2.845	4.194	7.179	15.452	6.646	10.205	11.663	-2.741
9.408	9.129	9.895	9.121	9.233	10.039	9.583	9.516	9.830	-23.486	-26.373	-18.359	-27.442	-25.419	-22.897	-11.070	-5.464	-22.002	7.557	11.298	5.691	8.000	6.786	-4.161	9.357	14.246	5.317
9.245	9.341	9.709	9.296	8.735	9.849	9.661	9.648	9.086	-27.286	-29.877	-11.011	-28.822	-25.627	-20.933	-12.502	-12.782	-24.604	5.638	4.330	9.536	6.606	12.520	0.415	7.725	6.912	4.287
9.268	9.030	9.645	9.100	8.869	9.878	9.636	9.698	10.020	-30.578	-35.614	-18.591	-31.463	-21.887	-22.051	-15.663	-9.715	-20.824	6.388	4.617	11.937	0.637	9.788	6.982	16.837	15.247	7.831
9.004	8.737	10.121	9.292	9.402	9.649	9.482	9.836	9.276	-30.896	-30.987	-16.910	-33.396	-23.728	-19.900	-16.548	-13.675	-23.603	5.804	6.229	10.699	5.873	5.828	9.366	6.048	12.706	0.015
9.245	9.469	10.161	8.990	9.355	9.701	9.485	9.286	9.700	-24.011	-22.028	-19.585	-32.386	-19.383	-22.874	-15.637	-12.410	-23.111	9.972	5.786	11.477	2.208	9.297	6.372	14.807	14.016	6.351
9.209	9.380	10.173	9.179	9.274	9.651	9.816	9.362	9.308	-29.858	-31.944	-18.265	-27.798	-25.551	-20.261	-14.517	-11.847	-28.352	5.192	18.481	6.377	5.063	13.600	1.529	10.400	9.057	8.252
9.055	9.426	9.904	9.064	8.984	9.534	9.445	9.280	8.926	-36.120	-29.085	-21.966	-32.173	-22.553	-22.054	-12.703	-12.185	-28.472	4.256	3.672	1.649	8.933	15.587	2.432	10.954	10.997	2.542
9.074	9.427	9.577	9.463	9.074	9.646	9.457	9.316	9.181	-34.119	-31.210	-20.273	-31.435	-24.103	-22.715	-8.385	-10.047	-29.200	6.251	0.751	6.058	9.904	6.109	-0.013	8.200	17.125	3.342
9.158	9.305	10.049	9.195	8.783	9.761	9.309	9.987	9.290	-32.613	-28.560	-13.208	-27.830	-20.733	-20.334	-10.982	-7.012	-27.673	8.566	11.002	5.072	14.009	14.454	4.437	3.271	15.453	6.817
8.808	9.164	9.438	9.533	9.114	9.724	10.032	9.729	9.092	-36.276	-28.762	-18.310	-25.634	-18.466	-20.305	-10.729	-15.210	-30.583	0.047	1.846	10.042	-1.351	8.392	14.255	9.966	14.672	5.955
9.187	9.235	9.881	9.398	9.084	9.343	10.257	9.722	9.344	-36.393	-31.470	-19.423	-20.340	-20.320	-23.044	-14.632	-12.243	-29.004	15.820	5.746	8.295	-2.466	14.038	15.189	14.584	13.977	14.663
9.185	9.140	9.390	9.813	9.082	9.229	9.139	9.437	9.227	-28.237	-30.485	-17.451	-21.077	-20.708	-24.486	-23.174	-17.587	-31.449	5.128	12.147	-3.027	2.144	13.622	17.210	7.330	15.313	7.748
9.072	9.212	9.667	9.938	9.246	9.361	9.713	9.356	9.601	-31.005	-25.277	-21.615	-21.233	-21.384	-24.772	-17.268	-8.741	-25.050	11.877	2.888	5.615	5.057	2.988	3.006	12.861	4.418	12.150
9.485	9.240	9.705	9.938	8.825	9.176	9.526	9.608	9.387	-30.844	-32.648	-15.961	-21.365	-24.098	-31.089	-17.130	-14.234	-28.363	12.952	3.154	5.535	-1.677	12.262	10.606	9.235	2.813	-0.224
9.035	9.082	9.377	9.578	8.860	9.205	9.448	9.643	9.238	-30.965	-28.330	-12.709	-21.028	-23.250	-31.745	-11.724	-11.670	-27.960	8.147	7.554	8.072	1.593	10.092	4.292	11.553	13.976	0.920
8.665	9.253	9.726	9.958	9.285	9.206	9.192	10.077	9.284	-34.613	-34.671	-20.085	-19.377	-20.457	-29.441	-10.069	-13.353	-30.232	12.383	7.469	8.160	10.614	12.534	7.300	15.817	6.056	11.521
9.633	9.439	9.606	9.477	8.897	9.106	9.926	9.661	9.176	-30.824	-30.596	-11.905	-26.378	-26.230	-25.928	-9.686	-13.121	-34.645	0.827	3.035	7.040	4.241	12.155	9.272	5.173	9.337	1.709
9.459	9.223	9.514	9.241	9.230	9.638	9.547	9.553	9.433	-31.618	-30.235	-17.339	-24.498	-20.009	-25.870	-12.232	-10.274	-28.891	7.338	4.778	0.758	13.926	17.780	10.648	9.755	9.245	8.274
9.288	9.465	9.442	9.246	9.007	9.427	9.282	9.361	9.179	-35.244	-28.672	-10.464	-26.416	-17.927	-29.241	-10.986	-12.641	-28.411	14.019	7.268	3.390	5.506	17.720	3.953	8.552	10.360	10.207
8.773	8.894	9.390	9.182	9.656	9.340	9.842	9.400	9.472	-29.149	-34.785	-21.890	-33.310	-23.187	-27.930	-17.618	-18.113	-25.677	10.481	5.989	10.131	-0.125	13.342	9.522	6.624	11.973	2.305
8.898	8.856	9.314	9.351	8.801	9.176	9.681	9.676	9.363	-29.635	-28.993	-13.697	-31.418	-29.655	-26.088	-14.996	-13.934	-29.354	4.387	8.123	5.924	2.327	13.831	5.062	10.689	10.988	3.844
8.899	9.435	9.288	9.134	9.033	9.453	9.781	9.650	9.308	-31.288	-30.631	-17.087	-26.773	-19.847	-29.521	-16.655	-10.876	-29.307	0.350	6.043	8.440	3.562	12.735	7.669	15.853	10.237	3.563
9.364	9.279	9.830	9.074	9.141	9.429	9.640	9.487	9.037	-26.286	-32.407	-17.019	-28.758	-25.250	-33.056	-19.139	-10.944	-27.406	3.120	-5.299	14.124	6.331	6.980	12.440	10.091	7.949	6.981
9.094	9.532	9.673	9.582	8.865	9.701	9.658	9.519	9.323	-30.243	-29.374	-10.814	-25.943	-22.222	-30.806	-14.082	-12.185	-27.710	2.186	13.079	8.999	6.507	14.633	17.756	7.585	14.085	9.291
8.898	8.963	9.527	9.441	8.948	9.278	9.595	9.734	8.966	-25.394	-33.083	-15.859	-28.264	-22.899	-30.967	-19.025	-12.941	-32.069	8.297	2.332	3.790	11.185	11.221	7.413	7.407	11.029	4.606
9.168	9.297	9.360	9.359	9.664	9.555	9.372	9.751	9.679	-29.030	-31.377	-12.276	-28.044	-19.377	-28.237	-13.766	-15.452	-24.144	9.296	2.124	2.296	5.422	9.729	1.302	6.611	14.335	3.457
9.434	8.987	9.875	9.079	8.960	9.432	9.871	9.778	9.077	-34.040	-29.524	-13.588	-26.239	-25.579	-18.624	-17.899	-16.729	-30.589	13.228	8.512	8.047	8.341	7.213	9.974	11.628	13.716	5.639
8.976	9.333	9.509	9.073	9.179	9.921	9.353	9.775	8.789	-29.762	-26.779	-14.342	-28.397	-19.908	-18.137	-13.574	-7.999	-34.252	8.594	0.874	12.154	2.013	21.602	10.857	8.436	9.231	-2.428
9.350	9.153	9.755	9.490	8.933	9.770	9.644	9.580	8.942	-29.666	-33.006	-16.553	-26.969	-20.995	-17.124	-13.051	-13.405	-30.294	3.680	8.667	2.750	5.890	7.062	12.382	6.961	11.770	3.404
9.198	9.184	8.745	9.308	9.086	10.164	9.656	9.571	9.125	-21.902	-34.378	-36.731	-26.765	-24.718	-18.123	-20.565	-11.131	-28.091	4.008	12.294	10.286	8.943	13.681	8.934	12.650	9.993	11.610
9.016	9.463	9.728	9.426	9.699	9.909	9.429	9.631	9.227	-27.436	-30.536	-19.110	-22.282	-20.255	-15.756	-15.589	-13.742	-24.396	14.576	4.360	6.241	10.463	8.569	2.669	4.516	7.620	0.869
8.891	8.631	8.938	10.008	8.976	9.833	9.582	9.523	9.224	-27.017	-34.050	-24.787	-21.818	-18.692	-17.558	-17.709	-12.918	-27.536	0.474	9.001	7.591	12.290	9.861	8.118	11.229	9.096	10.131
9.117	8.928	9.078	10.000	9.353	9.597	9.752	9.434	9.162	-28.685	-32.152	-23.035	-21.715	-24.223	-21.947	-14.259	-16.283	-30.418	6.103	11.829	12.799	1.124	14.664	8.251	10.909	6.505	9.750
8.828	8.818	9.067	9.182	9.164	9.772	9.714	9.421	9.516	-28.271	-29.450	-16.308	-28.211	-18.230	-16.203	-14.157	-14.526	-26.582	9.835	3.523	6.622	7.166	9.341	9.235	9.553	9.758	9.761
8.925	8.970	9.460	9.522	9.117	9.926	9.594	9.688	9.312	-33.875	-27.664	-23.454	-21.156	-20.098	-19.256	-16.468	-15.460	-30.575	8.269	8.704	14.616	11.229	9.132	4.798	4.159	11.195	6.296
8.995	8.969	8.701	9.778	9.406	9.912	9.484	9.512	9.015	-30.948	-30.663	-23.741	-24.090	-20.288	-14.367	-13.556	-18.400	-29.840	9.134	8.336	7.624	7.938	19.945	9.429	4.277	18.263	0.337
9.376	9.443	9.596	9.801	9.460	10.044	9.631	9.609	9.129	-27.546	-22.417	-17.167	-23.492	-19.571	-14.045	-17.138	-11.770	-32.380	7.541	12.369	5.364	4.070	18.372	7.776	7.561	17.501	4.302
8.733	9.382	9.736	9.731	9.125	9.647	9.620	9.532	9.349	-30.324	-21.994	-18.275	-17.706	-20.038	-14.826	-16.987	-15.876	-30.690	7.470	16.799	6.477	6.100	9.797	7.192	7.363	13.183	5.135
8.842	9.353	9.584	10.481	9.116	9.554	9.871	9.606	9.215	-24.809	-29.104	-21.115	-19.713	-20.801	-16.262	-14.946	-11.315	-30.530	11.826	13.005	8.181	5.983	15.763	14.197	1.258	7.763	2.022
9.343	8.904	8.768	9.816	9.236	9.902	9.845	9.836	9.120	-22.791	-26.376	-32.028	-19.008	-25.355	-16.555	-13.043	-10.987	-30.075	5.564	8.010	3.234	2.835	14.406	3.412	2.733	10.303	10.283
9.128	9.362	8.940	9.757	9.481	10.113	9.707	9.403	8.772	-23.067	-25.142	-27.497	-19.347	-25.644	-17.882	-15.881	-9.853	-31.445	1.289	2.418	8.331	3.321	10.711	2.726	7.235	16.287	8.689
9.669	9.582	8.801	9.815	9.670	9.715	9.564	9.647	9.441	-20.370	-29.466	-20.511	-26.117	-24.660	-14.436	-14.384	-16.580	-32.003	9.766	9.327	11.285	4.450	13.719	7.160	8.491	13.250	8.563
8.950	9.473	8.954	9.792	9.550	9.652	9.457	9.754	8.778	-23.613	-30.188	-22.810	-20.425	-17.065	-17.700	-15.583	-11.357	-32.042	7.106	11.678	9.141	5.409	8.118	11.840	6.199	9.167	3.147
8.970	9.143	9.283	9.762	9.260	9.710	9.644	9.484	9.373	-28.048	-35.654	-18.101	-16.340	-16.960	-15.561	-19.307	-13.250	-30.730	5.053	18.946	13.543	11.122	12.927	11.836	0.074	15.228	4.303
9.169	9.176	9.706	9.815	9.188	9.295	9.666	9.919	9.121	-25.897	-32.262	-12.669	-18.878	-21.348	-16.649	-14.722	-14.362	-27.565	13.409	7.651	3.899	5.914	11.037	11.888	9.533	8.694	3.477
9.208	8.843	8.941	9.623	9.302	9.690	9.887	9.665	9.372	-32.735	-31.871	-21.082	-21.793	-22.810	-16.993	-15.513	-12.195	-30.556	0.555	9.645	5.604	7.041	4.848	13.410	13.197	13.204	14.495
9.090	9.134	9.106	9.634	9.195	9.754	9.337	9.596	8.931	-24.639	-28.996	-16.893	-19.655	-27.282	-18.441	-14.262	-13.218	-34.506	10.957	10.212	7.697	6.348	10.954	6.286	8.150	8.666	-2.438
9.403	9.353	9.310	9.993	8.937	9.842	9.615	10.005	9.772	-25.510	-27.642	-16.188	-20.233	-22.420	-22.841	-14.202	-10.725	-28.058	10.812	4.030	10.272	5.358	16.313	9.508	8.470	10.462	-0.423
9.501	9.367	9.552	9.703	9.067	9.660	9.262	9.525	9.402	-22.196	-31.441	-13.558	-21.717	-24.415	-21.179	-13.433	-17.210	-27.067	4.171	8.303	2.312	-2.799	5.459	7.947	8.859	11.432	-2.562
9.160	8.953	9.475	9.811	8.849	9.530	9.630	9.366	9.206	-28.321	-35.945	-16.738	-25.331	-26.669	-22.373	-9.819	-16.351	-26.853	4.683	13.834	14.878	6.390	15.959	7.666	11.564	7.470	3.985
9.220	9.102	9.004	9.958	9.055	10.069	9.561	9.481	9.186	-33.411	-30.805	-19.328	-21.538	-21.810	-14.286	-17.541	-19.854	-29.613	1.474	3.952	10.654	3.131	9.822	7.620	4.418	10.308	-1.548
9.292	9.102	8.927	9.717	9.331	9.979	9.556	9.365	8.858	-28.826	-29.879	-21.398	-22.196	-27.900	-16.560	-18.847	-13.044	-35.941	3.682	-0.789	11.554	0.932	12.659	-2.991	6.758	10.351	6.398
8.855	9.471	9.000	9.849	9.742	9.869	9.847	9.629	8.833	-31.493	-26.109	-16.221	-21.360	-16.835	-17.149	-10.639	-15.290	-36.749	5.379	0.830	10.236	3.903	6.458	16.071	9.702	16.323	7.832
9.432	8.977	9.245	9.731	8.926	10.211	9.575	9.695	9.088	-25.238	-30.313	-15.470	-23.764	-26.812	-20.059	-16.121	-15.255	-31.566	13.737	5.229	13.460	6.517	4.663	8.519	12.167	10.772	3.992
9.525	9.179	9.200	9.309	9.238	9.555	9.566	9.830	8.798	-28.961	-28.558	-17.289	-26.062	-22.428	-23.377	-18.906	-17.906	-29.544	4.216	6.848	9.661	-4.129	12.072	10.667	14.465	11.108	6.589
8.949	8.841	9.338	10.085	9.507	9.835	9.364	9.497	9.614	-27.487	-33.857	-13.460	-24.105	-24.019	-22.698	-12.572	-15.085	-29.838	15.842	7.827	6.733	1.989	15.214	8.000	7.522	6.317	9.722
8.957	8.816	9.261	9.674	9.343	10.044	9.463	9.833	9.062	-22.894	-34.609	-17.604	-27.045	-24.859	-25.466	-21.436	-14.697	-29.317	8.319	6.451	10.199	2.027	9.876	11.099	2.476	12.970	9.486
9.190	9.330	9.058	9.359	9.318	9.685	9.386	9.618	9.335	-30.502	-27.948	-15.415	-22.861	-21.889	-26.175	-16.908	-18.422	-26.660	6.125	4.741	6.226	1.406	13.493	3.778	6.764	10.330	9.223
8.811	9.641	8.843	10.048	8.935	10.017	9.862	9.399	9.351	-30.053	-22.985	-15.054	-21.099	-26.168	-17.830	-14.178	-18.684	-27.415	10.987	6.545	10.714	-1.845	15.795	10.648	3.646	10.721	6.721
9.229	9.076	9.283	9.542	9.287	9.655	9.537	9.915	9.268	-33.040	-29.587	-16.423	-20.556	-20.028	-22.611	-13.115	-17.762	-27.888	4.068	5.625	12.399	-0.730	5.365	11.976	9.830	10.850	3.177
8.782	9.433	9.637	9.736	9.096	10.153	9.684	9.219	9.041	-35.239	-27.435	-18.545	-19.793	-27.484	-20.156	-10.515	-17.687	-30.292	1.094	5.670	-0.248	4.304	12.726	4.594	7.406	1.724	4.688
9.397	9.153	9.260	9.809	9.750	9.411	9.988	9.405	9.043	-29.381	-29.235	-18.101	-23.193	-20.785	-28.399	-8.923	-17.462	-30.555	8.282	-0.204	8.762	3.044	11.117	12.477	7.930	14.352	7.611
9.227	9.384	8.927	9.614	9.413	9.401	10.105	9.227	9.448	-26.780	-29.367	-13.506	-21.409	-23.892	-25.985	-5.139	-19.172	-25.864	-0.871	3.766	9.536	-1.295	15.761	6.560	12.332	3.203	6.683
9.205	9.104	9.220	9.580	8.913	9.183	10.102	9.542	9.358	-32.046	-30.253	-19.165	-19.911	-19.688	-30.960	-8.051	-18.757	-30.179	5.351	9.613	7.841	1.694	12.004	7.875	6.889	-3.522	5.483
8.941	9.693	9.270	9.676	9.281	9.497	10.009	9.739	9.052	-30.801	-23.073	-16.054	-22.088	-27.345	-25.515	-10.761	-15.002	-27.827	7.281	-3.004	1.936	-3.154	9.775	4.871	10.699	5.248	7.991
8.909	9.113	9.482	9.908	9.210	9.299	9.893	9.674	9.187	-32.495	-31.192	-18.044	-17.063	-21.798	-28.704	-16.842	-16.495	-27.913	3.174	4.221	10.196	7.607	6.579	13.511	9.850	7.594	6.185
8.921	9.401	9.108	9.440	9.140	9.921	9.763	9.515	9.014	-36.278	-22.984	-21.024	-21.929	-21.268	-26.394	-16.347	-8.475	-30.198	5.600	3.392	-1.215	0.729	9.239	15.724	15.009	4.399	4.669
9.712	9.682	9.206	9.220	9.113	9.522	10.328	9.232	9.204	-22.473	-21.178	-12.585	-22.610	-25.533	-26.105	-7.171	-15.861	-26.773	2.516	8.490	5.591	2.527	14.054	8.795	5.237	7.631	5.953
9.850	9.506	9.136	9.536	9.335	9.024	9.856	9.449	9.196	-24.445	-23.400	-14.124	-23.531	-21.308	-31.616	-12.015	-14.066	-27.746	7.594	3.137	8.037	6.854	9.266	-0.692	7.162	10.604	4.290
9.862	9.314	9.177	9.345	8.989	9.192	9.851	9.583	8.950	-22.012	-27.862	-13.201	-22.415	-26.102	-27.804	-18.585	-12.685	-30.097	10.408	3.754	5.041	-1.714	5.007	8.654	6.051	5.235	3.353
9.441	9.496	9.200	9.823	9.372	9.162	9.671	9.643	8.900	-25.381	-22.073	-20.029	-19.683	-21.753	-21.036	-20.751	-13.106	-31.730	4.190	2.867	1.964	4.409	6.319	9.634	4.695	10.461	1.452
9.232	8.964	9.114	9.709	9.590	9.184	9.400	9.664	8.841	-28.814	-26.997	-19.032	-17.445	-13.449	-30.678	-19.467	-15.039	-34.489	4.780	-2.976	6.465	3.584	17.093	9.362	0.586	3.224	3.938
9.236	9.442	9.432	9.202	9.975	9.661	9.602	9.591	9.151	-24.989	-25.320	-15.644	-25.032	-17.485	-22.442	-17.672	-16.286	-28.463	2.400	-2.412	10.170	0.963	10.601	7.953	6.769	7.879	9.472
9.163	9.317	9.270	9.480	9.590	9.489	9.758	9.678	9.042	-28.310	-27.847	-19.732	-23.822	-21.404	-28.141	-17.204	-15.982	-32.561	12.316	4.768	7.353	-3.162	11.277	13.809	0.974	8.923	10.858
9.075	9.375	9.395	9.715	9.257	9.400	9.741	9.440	9.182	-29.324	-25.458	-21.112	-22.638	-20.109	-29.187	-14.710	-14.394	-29.212	3.533	3.343	0.828	-3.270	3.309	17.138	12.342	6.037	4.896
9.354	9.990	9.291	9.454	9.598	9.263	9.480	9.477	9.021	-26.581	-24.541	-13.050	-21.847	-19.535	-23.535	-16.588	-17.530	-35.821	2.426	-4.865	6.253	-0.105	2.983	13.622	5.969	7.226	10.417
9.318	9.509	9.151	9.644	9.504	9.585	9.991	9.800	8.694	-22.353	-29.835	-17.186	-17.170	-20.131	-22.824	-15.434	-17.684	-31.815	-1.081	14.068	8.987	9.180	11.876	10.454	7.237	17.753	9.190
9.701	9.127	9.053	9.815	9.227	9.543	9.658	10.127	8.901	-25.155	-30.603	-17.130	-20.117	-18.853	-23.101	-13.428	-15.863	-27.683	-1.805	8.372	7.384	10.053	10.789	11.823	12.487	10.916	9.245
9.582	9.320	10.011	9.579	9.891	9.230	9.779	9.816	9.002	-19.890	-29.760	-11.467	-20.982	-18.702	-30.427	-17.604	-13.960	-30.239	7.326	1.442	8.200	7.402	13.430	0.508	10.834	11.823	10.066
9.478	9.167	9.133	9.574	9.613	9.263	9.588	9.233	8.835	-24.993	-28.041	-8.969	-23.169	-18.872	-27.008	-16.946	-14.646	-29.911	-2.105	5.249	8.318	7.790	9.259	13.272	8.117	13.647	6.259
9.690	9.522	9.440	9.379	9.728	9.533	9.918	9.599	8.967	-22.327	-28.263	-14.517	-21.614	-16.850	-27.135	-15.976	-17.141	-30.293	-0.095	3.047	9.191	0.386	7.446	5.684	6.829	14.886	2.955
9.826	8.932	9.324	9.536	9.824	9.069	9.548	9.684	9.076	-19.039	-26.496	-16.696	-14.784	-17.132	-30.134	-15.070	-8.374	-31.170	2.339	6.806	4.470	8.956	12.303	14.753	10.006	17.000	6.045
9.842	9.191	9.355	9.374	9.578	9.274	9.514	9.703	9.624	-27.070	-25.029	-12.395	-25.225	-20.360	-21.742	-18.139	-18.098	-28.143	3.920	4.993	0.110	1.709	6.072	11.106	12.132	13.089	12.223
9.512	9.153	9.249	9.730	9.385	9.043	9.563	9.414	9.597	-23.225	-29.112	-13.115	-22.827	-21.278	-28.846	-14.816	-16.122	-26.581	-0.286	5.570	3.486	-1.425	4.871	11.485	7.531	9.010	6.669
9.790	9.296	9.159	9.317	9.608	9.759	9.120	9.987	9.473	-17.113	-25.252	-12.899	-26.698	-15.323	-21.614	-26.968	-10.144	-31.192	1.896	6.632	10.975	-1.483	13.222	15.234	10.867	12.527	8.838
9.388	9.060	9.165	9.349	9.463	9.596	9.295	9.721	9.203	-26.769	-27.885	-16.784	-26.049	-15.602	-20.874	-18.962	-14.249	-25.170	6.016	3.709	0.959	-2.529	8.128	6.828	7.544	12.791	3.105
9.613	9.077	9.504	9.863	9.833	9.069	9.381	9.570	8.772	-27.179	-30.993	-15.894	-21.876	-24.131	-28.743	-19.591	-13.119	-35.373	-6.347	4.400	2.408	-5.822	11.406	6.958	8.293	14.691	8.770
9.963	8.930	9.178	9.614	9.472	9.681	9.354	10.174	9.262	-26.411	-29.742	-14.598	-23.655	-21.763	-18.476	-15.682	-13.504	-27.367	-5.597	5.122	7.167	6.921	10.336	3.776	8.001	9.034	5.012
9.292	9.496	9.501	9.329	9.902	9.415	9.500	9.623	9.289	-28.313	-27.301	-10.296	-20.058	-19.547	-24.029	-21.829	-15.881	-28.050	-6.122	1.090	4.423	4.974	14.259	17.883	14.029	12.674	6.585
9.558	9.180	9.047	9.198	9.561	9.442	9.049	9.200	9.301	-25.852	-25.857	-11.821	-28.401	-22.451	-26.160	-21.993	-15.669	-27.936	3.690	3.277	8.604	1.937	6.788	5.242	10.661	9.991	10.551
9.295	8.989	9.409	9.330	9.632	9.523	10.268	9.780	9.157	-30.814	-29.233	-11.747	-23.842	-19.495	-25.598	-17.653	-7.262	-24.667	7.348	11.425	7.318	11.099	9.338	6.730	4.165	10.264	8.659
9.357	8.803	8.950	9.396	8.943	9.014	9.711	9.403	9.311	-26.452	-30.693	-12.064	-26.256	-21.846	-29.748	-20.566	-16.132	-27.961	8.205	6.036	3.477	14.194	6.710	6.955	8.521	10.656	10.036
9.361	8.988	9.209	9.118	8.901	8.994	9.661	9.671	9.268	-20.841	-24.357	-15.704	-28.033	-25.789	-24.382	-17.178	-13.392	-23.947	5.763	6.297	8.954	12.611	11.108	5.403	5.584	10.205	18.869
8.930	8.801	9.161	9.281	9.093	9.757	9.865	9.406	8.738	-27.685	-31.192	-11.672	-19.772	-30.251	-20.983	-18.974	-12.110	-30.690	6.452	10.606	9.890	11.132	13.207	6.968	13.973	11.542	6.741
9.538	8.932	9.241	9.037	9.282	9.004	9.681	9.516	8.809	-24.748	-27.769	-10.045	-28.777	-25.170	-30.359	-13.237	-16.103	-33.939	0.875	4.883	12.307	13.884	10.021	6.739	9.410	9.706	6.116
9.085	9.023	9.238	8.970	9.225	9.507	9.734	9.200	9.081	-33.395	-29.692	-18.060	-24.324	-27.166	-25.588	-14.588	-14.161	-25.720	-2.554	3.464	5.644	5.141	8.444	10.715	10.678	8.005	-3.348
8.845	8.927	8.960	8.880	9.117	9.302	9.487	9.598	8.687	-30.031	-25.306	-14.221	-26.085	-27.442	-26.645	-16.288	-15.677	-32.121	-3.744	9.341	8.074	9.271	4.292	9.849	9.826	6.156	-0.511
9.659	8.976	9.355	9.038	9.205	8.981	9.820	9.651	8.890	-27.854	-28.847	-16.219	-22.698	-27.252	-29.611	-21.582	-9.552	-29.806	-0.157	2.864	6.030	5.352	9.667	14.508	9.841	3.773	1.542
9.035	8.954	9.017	9.311	9.059	9.545	9.571	9.784	8.963	-32.290	-31.802	-18.591	-25.744	-26.116	-26.434	-13.077	-15.227	-32.499	-1.996	10.857	10.717	4.329	10.915	15.371	9.832	4.170	-0.045
9.500	8.983	9.408	9.387	9.036	9.334	9.709	9.198	8.861	-30.378	-32.330	-26.874	-25.402	-34.217	-28.607	-15.001	-15.300	-37.267	0.931	3.329	9.565	8.736	8.898	5.423	6.890	4.807	4.141
9.290	9.068	9.264	9.173	8.768	9.268	9.707	9.289	9.324	-25.828	-34.530	-16.392	-20.482	-31.054	-23.272	-14.679	-15.415	-31.885	6.110	9.512	13.441	9.308	4.690	9.481	12.378	5.706	13.658
9.252	8.697	9.147	9.358	9.417	9.418	9.746	9.608	8.844	-36.458	-35.011	-16.536	-23.512	-21.920	-27.611	-21.202	-12.637	-32.483	10.777	6.709	0.931	4.189	3.912	3.980	4.235	6.447	5.778
9.351	8.692	9.178	8.922	9.530	9.187	9.477	9.640	8.992	-29.496	-31.271	-12.003	-31.275	-24.632	-25.307	-22.643	-12.667	-34.391	14.400	-2.824	3.294	9.639	9.407	10.089	9.629	6.053	5.631
9.026	9.090	9.560	9.503	8.874	9.579	9.752	9.273	9.234	-29.443	-26.622	-11.971	-27.460	-30.416	-24.997	-17.500	-10.088	-26.223	8.678	1.324	3.251	6.391	8.490	13.405	0.573	6.098	5.432
9.279	9.042	9.449	9.031	9.067	9.209	9.868	9.848	9.127	-26.120	-34.217	-12.461	-28.066	-29.759	-25.895	-18.030	-14.694	-24.129	-0.251	6.584	8.254	9.702	7.283	10.430	12.604	11.308	6.189
9.058	9.232	9.626	9.300	9.112	9.535	9.490	9.231	9.202	-29.361	-27.251	-17.329	-23.104	-37.575	-26.289	-15.995	-16.205	-28.708	2.288	5.256	13.473	13.407	12.803	15.309	5.070	12.591	2.787
8.909	9.027	9.841	9.303	8.929	9.630	9.314	9.521	9.506	-30.331	-29.123	-12.154	-25.863	-23.639	-18.176	-20.713	-11.698	-25.128	6.058	5.589	2.255	6.698	7.360	7.423	6.574	6.085	7.972
8.952	9.051	9.441	9.656	9.293	9.152	9.375	9.607	9.293	-37.170	-33.548	-16.806	-26.412	-32.189	-23.620	-28.211	-13.788	-23.979	12.185	10.652	16.930	2.526	7.631	8.448	7.740	3.638	8.744
8.797	8.933	9.079	9.651	9.045	9.693	9.351	10.043	9.188	-32.677	-34.097	-13.754	-19.078	-26.340	-19.180	-23.173	-15.388	-28.613	1.366	7.887	11.654	2.716	14.988	7.328	8.090	9.702	1.577
9.263	9.216	9.327	9.331	9.052	9.690	9.160	9.585	9.373	-27.830	-29.761	-17.355	-24.462	-23.930	-24.130	-18.955	-9.655	-28.125	8.006	0.404	11.813	-2.773	17.692	6.489	14.423	6.627	10.071
9.300	9.356	9.049	9.722	8.185	9.484	9.285	9.663	9.362	-27.668	-26.037	-14.478	-23.975	-34.094	-26.218	-19.688	-15.879	-26.455	7.562	-2.459	8.225	3.678	12.236	10.547	9.986	12.998	3.699
8.538	9.341	9.441	9.752	8.786	9.290	9.546	9.301	9.669	-40.551	-26.546	-14.757	-21.927	-30.360	-28.028	-19.023	-9.351	-23.599	-4.491	1.454	12.367	3.622	10.799	15.805	12.787	3.183	1.004
9.282	9.340	9.095	9.436	9.177	9.259	9.322	9.635	9.223	-28.029	-29.150	-14.392	-27.161	-25.868	-25.819	-24.312	-11.393	-30.074	5.373	4.663	11.490	-0.057	6.246	2.173	11.197	5.817	1.176
9.366	9.009	9.374	9.595	9.123	9.240	9.416	9.422	9.139	-23.990	-29.047	-17.542	-20.085	-27.161	-26.335	-23.753	-14.708	-22.856	4.881	6.785	7.464	10.002	11.306	11.602	11.094	7.048	6.480
9.270	9.346	9.533	9.385	9.256	9.392	9.680	9.682	8.943	-32.817	-29.093	-11.535	-20.722	-32.249	-26.323	-14.092	-12.976	-26.219	-1.268	2.954	14.464	3.431	14.730	8.446	6.128	11.383	13.426
8.678	9.215	9.359	9.733	8.776	9.126	9.655	9.530	9.159	-35.665	-25.524	-11.325	-20.856	-22.590	-27.453	-13.565	-17.048	-31.984	7.047	3.815	5.955	6.911	10.482	6.712	11.380	12.469	10.613
9.077	9.056	9.380	9.996	8.815	9.514	9.769	9.494	9.515	-28.478	-27.127	-12.881	-18.120	-32.876	-21.089	-14.476	-14.291	-28.022	7.427	6.719	1.652	1.110	7.860	4.151	10.398	9.836	2.101
9.447	9.729	9.544	9.731	9.109	9.109	9.622	9.240	9.271	-29.173	-23.267	-12.882	-22.013	-27.884	-19.045	-13.544	-15.759	-28.737	3.096	-1.038	14.290	-0.459	11.213	7.543	10.671	3.470	4.263
8.984	9.426	9.131	9.704	8.543	9.440	9.688	9.179	9.328	-30.949	-28.756	-7.912	-22.012	-29.298	-22.840	-13.854	-16.123	-24.815	9.496	5.834	7.155	3.948	9.183	2.642	12.027	10.688	1.263
9.133	9.316	9.514	9.861	9.340	9.588	9.655	9.400	9.450	-25.925	-30.176	-10.447	-24.226	-23.825	-20.997	-14.461	-14.022	-23.872	13.690	-2.147	4.238	-1.525	5.187	13.775	13.826	5.900	-2.851
8.956	9.028	9.554	9.375	8.883	9.329	9.744	9.304	9.220	-31.598	-26.978	-13.368	-22.914	-30.905	-26.279	-10.247	-16.227	-26.931	8.276	5.875	1.572	3.254	13.041	10.824	9.732	15.224	11.246
9.408	9.788	9.503	9.498	9.083	9.323	9.594	9.450	9.338	-25.507	-25.666	-12.052	-18.607	-29.260	-18.479	-15.509	-16.702	-17.452	9.396	6.112	4.719	2.272	16.194	11.514	7.058	10.558	2.154
9.529	9.518	9.642	9.870	9.059	9.032	9.457	9.445	9.362	-27.185	-25.708	-11.521	-19.775	-27.706	-24.458	-18.919	-16.070	-24.793	7.105	1.745	10.267	2.734	9.982	8.313	13.044	12.661	8.990
9.248	9.189	9.711	9.719	9.047	9.645	9.495	9.227	9.315	-28.484	-26.294	-9.805	-23.226	-28.209	-23.944	-16.200	-13.264	-23.365	7.507	5.500	7.046	-3.500	6.911	14.246	10.641	5.675	1.939
9.253	9.436	8.961	9.674	9.383	9.609	9.273	9.415	9.037	-31.479	-23.579	-11.037	-22.319	-25.694	-17.959	-18.373	-12.238	-30.297	9.178	4.936	12.945	4.302	12.258	11.666	16.334	9.887	-0.933
8.946	9.238	9.582	9.756	8.982	9.548	9.598	9.372	9.197	-36.396	-24.540	-13.431	-20.844	-29.590	-20.494	-14.702	-17.614	-27.007	8.502	5.026	10.522	2.164	8.325	10.082	17.477	8.680	-1.477
9.228	9.708	9.733	9.753	8.778	9.318	9.387	9.301	9.051	-27.652	-23.557	-12.589	-20.680	-32.142	-20.006	-13.281	-15.176	-22.868	7.324	-4.364	3.205	2.969	6.238	6.560	7.188	13.308	7.647
9.244	9.018	9.706	9.704	8.690	8.984	9.497	9.608	8.714	-30.324	-36.429	-6.986	-21.145	-33.461	-28.436	-16.216	-13.498	-24.881	1.054	1.911	7.095	4.706	2.011	3.428	11.325	15.171	3.844
9.232	9.331	9.445	10.049	9.285	8.870	9.341	9.434	9.301	-27.188	-27.146	-14.942	-21.192	-26.243	-22.348	-14.587	-10.719	-24.853	9.139	14.022	8.837	6.320	13.689	7.183	22.706	10.895	2.797
8.830	9.613	9.466	9.515	8.955	9.265	9.188	9.314	9.063	-29.817	-25.528	-12.055	-21.218	-29.133	-24.285	-17.953	-13.977	-29.992	6.857	2.830	9.304	2.390	13.030	17.202	16.124	10.280	3.133
9.225	9.780	9.215	9.531	8.540	9.148	9.171	9.661	9.081	-33.154	-23.437	-14.770	-22.693	-35.868	-24.327	-18.035	-13.108	-28.213	2.829	6.866	4.829	5.495	10.859	10.997	11.786	10.652	4.809
8.960	9.446	9.547	9.417	9.170	9.304	9.268	9.515	9.011	-31.967	-21.518	-9.816	-19.952	-28.745	-22.187	-16.074	-13.520	-33.351	7.804	0.159	3.467	3.430	12.296	10.274	16.730	5.807	0.130
8.791	9.261	9.574	9.618	8.879	9.042	9.215	9.420	9.366	-35.846	-25.370	-18.643	-19.426	-22.141	-29.725	-14.483	-10.755	-24.890	9.162	1.587	5.755	-0.599	10.682	10.880	2.293	6.512	9.584
8.732	9.363	9.367	9.590	8.776	9.484	9.737	9.423	9.126	-33.324	-28.648	-16.287	-22.328	-26.718	-20.453	-18.368	-13.002	-25.903	7.560	7.454	11.937	0.369	10.612	12.204	10.626	4.439	5.778
9.213	9.741	9.476	9.528	8.542	9.582	9.689	9.285	9.254	-31.591	-27.416	-11.851	-21.347	-31.765	-21.506	-15.108	-14.223	-28.974	4.728	-6.830	8.636	5.696	8.349	13.484	8.753	7.327	8.035
8.874	9.482	9.545	9.102	8.816	9.398	9.653	9.324	9.271	-35.668	-18.640	-17.857	-27.642	-32.245	-22.343	-17.353	-11.373	-19.503	6.632	3.461	12.092	-1.408	10.303	3.440	3.370	11.441	8.361
9.177	9.502	9.149	9.339	9.053	9.727	9.448	10.002	9.159	-32.975	-20.375	-12.135	-25.297	-35.416	-16.247	-13.384	-10.620	-21.912	0.999	1.906	11.495	-5.777	14.517	12.185	1.851	9.978	9.223
9.049	9.970	9.496	9.605	8.467	9.802	9.746	9.355	9.183	-34.252	-23.387	-15.915	-20.046	-30.165	-13.347	-12.105	-14.271	-21.049	5.309	2.317	0.124	-9.155	6.889	12.747	4.818	9.586	7.224
9.387	8.924	9.187	9.497	9.054	9.504	9.758	9.513	9.096	-26.520	-35.056	-15.666	-24.609	-28.539	-14.771	-16.597	-12.223	-23.882	-3.069	10.440	8.967	10.941	2.360	10.121	9.659	7.774	12.791
9.244	9.264	9.466	9.638	8.581	9.332	10.100	9.332	9.141	-34.347	-29.946	-10.919	-22.475	-35.451	-27.733	-10.348	-13.411	-24.879	-1.313	9.332	9.787	5.830	13.165	4.582	3.676	7.514	8.016
9.150	9.139	9.631	9.752	9.152	9.160	9.490	9.136	9.153	-32.451	-27.477	-14.721	-19.955	-27.676	-27.649	-13.567	-12.691	-23.399	-0.247	9.274	5.799	-1.110	17.120	13.224	3.772	9.437	2.156
9.391	9.269	9.536	9.490	9.031	9.045	9.679	9.297	8.944	-27.781	-29.637	-11.407	-22.873	-33.726	-25.114	-15.649	-14.055	-26.336	-0.652	6.787	7.524	-5.635	10.223	4.732	10.242	8.688	6.479
9.783	9.311	9.487	9.769	9.196	9.108	9.387	9.380	9.272	-27.336	-30.629	-13.790	-21.332	-26.646	-23.625	-12.262	-11.677	-21.820	-1.465	8.170	18.929	4.694	5.425	3.920	7.587	8.874	4.589
9.446	9.298	9.278	9.635	8.662	9.421	9.416	9.667	9.054	-26.316	-23.808	-15.422	-22.820	-33.505	-19.507	-9.510	-9.641	-26.561	6.718	4.979	10.192	9.773	7.113	10.770	10.912	4.263	0.027
9.538	9.335	9.504	9.329	8.854	9.052	8.926	9.446	9.473	-31.964	-30.249	-12.879	-25.861	-32.927	-27.043	-14.427	-12.538	-17.057	2.037	2.858	9.440	1.060	8.179	6.502	6.175	12.559	3.827
9.333	9.529	9.628	9.793	8.771	9.142	9.342	9.423	9.366	-26.041	-28.126	-13.526	-22.296	-31.444	-26.681	-10.716	-14.754	-24.717	5.132	0.722	3.431	-6.139	5.616	10.007	7.895	7.208	5.179
9.329	9.295	9.148	9.681	8.692	9.423	9.782	9.215	9.164	-30.618	-34.618	-17.517	-22.613	-22.120	-20.058	-16.052	-11.338	-21.221	3.080	9.436	14.506	2.423	10.614	5.084	15.830	5.163	5.206
9.434	9.251	9.384	9.875	8.943	9.174	9.625	9.169	9.161	-24.993	-30.801	-12.418	-20.675	-22.273	-28.141	-14.202	-15.347	-21.427	7.566	3.628	3.273	6.563	9.431	8.201	12.449	11.540	2.282
9.375	9.306	9.742	9.890	8.885	9.189	10.171	9.532	9.232	-28.437	-31.406	-16.463	-22.400	-25.986	-23.396	-15.884	-18.963	-25.389	5.624	3.593	13.063	11.080	5.274	5.186	9.495	7.725	9.399
9.010	9.050	9.573	9.595	8.697	9.510	9.577	9.668	8.850	-29.409	-28.058	-10.440	-19.050	-36.027	-21.506	-11.928	-9.843	-31.814	1.257	-0.921	14.951	4.535	11.647	9.407	11.620	12.312	9.043
9.013	9.235	9.501	9.644	8.960	9.497	9.240	9.796	9.540	-30.820	-31.195	-12.953	-24.035	-28.339	-20.418	-12.056	-12.352	-21.569	8.903	1.196	11.371	3.942	11.249	12.878	11.018	10.670	2.478
8.696	8.987	9.453	9.568	8.784	9.444	9.259	9.679	9.296	-36.685	-32.369	-12.485	-23.883	-31.140	-21.478	-8.839	-11.091	-23.583	-8.039	0.483	11.699	-0.329	11.366	14.141	9.025	9.385	0.644
8.802	9.383	9.739	9.657	8.899	9.495	9.683	9.537	9.034	-38.271	-29.398	-12.129	-23.413	-33.879	-28.159	-16.026	-11.674	-21.082	8.727	1.352	5.946	-0.838	15.941	4.615	4.982	12.648	11.879
9.374	9.586	9.223	9.695	8.826	9.561	9.360	9.602	9.257	-31.281	-25.503	-11.133	-19.436	-31.449	-26.675	-11.155	-12.352	-26.899	6.722	1.247	12.953	3.447	6.661	7.656	6.599	7.562	3.339
8.689	9.189	9.549	9.528	8.900	9.236	9.892	9.427	9.030	-32.943	-31.450	-13.523	-23.526	-26.405	-25.233	-16.473	-12.125	-27.527	5.585	7.682	1.375	0.736	14.885	12.021	10.183	7.399	5.856
9.590	9.410	9.554	9.983	8.848	9.350	9.879	9.048	9.034	-26.037	-24.742	-14.804	-19.751	-31.531	-16.544	-15.699	-14.999	-25.526	4.620	6.087	4.882	7.790	8.995	12.475	14.372	12.324	5.546
8.977	9.565	9.407	9.313	8.842	9.501	9.614	9.509	9.002	-30.399	-26.767	-15.308	-24.352	-26.261	-22.317	-10.821	-10.437	-20.452	2.337	6.850	6.799	3.533	10.746	9.056	8.401	11.544	8.480
9.436	9.335	9.674	9.848	9.276	9.263	9.966	9.734	8.884	-25.930	-26.201	-14.053	-17.501	-30.580	-19.857	-16.702	-11.308	-18.219	9.219	4.549	10.221	-5.906	9.055	11.323	5.074	9.379	14.439
9.038	9.009	9.490	9.681	9.273	9.014	9.695	9.081	9.076	-32.809	-30.785	-11.252	-28.926	-28.778	-24.444	-17.919	-14.032	-26.058	7.581	7.882	12.385	10.897	9.534	7.897	16.383	8.686	9.465
9.277	9.382	9.410	9.591	9.156	9.611	9.536	9.707	9.118	-31.571	-21.187	-13.821	-22.089	-25.316	-22.757	-10.182	-17.343	-24.598	7.340	7.698	19.222	5.460	13.241	10.603	13.391	16.356	14.709
8.720	9.326	9.390	9.390	9.013	9.795	9.299	9.080	8.814	-34.669	-28.293	-15.422	-26.307	-18.861	-18.973	-17.344	-11.516	-25.213	4.773	-3.621	10.207	1.570	8.397	9.490	9.760	9.865	13.768
9.040	9.177	9.260	9.724	9.035	9.230	9.483	9.436	9.025	-36.751	-29.516	-14.240	-20.837	-27.186	-25.355	-12.995	-15.254	-27.578	6.623	9.292	16.734	3.447	15.068	6.994	6.676	12.625	2.645
8.842	9.651	9.184	9.612	8.937	8.958	9.443	9.608	9.180	-34.435	-27.555	-9.489	-24.773	-25.009	-28.277	-13.536	-15.681	-30.067	6.711	0.104	10.518	2.123	16.057	7.963	6.284	2.048	10.982
8.625	9.018	9.408	9.710	8.945	9.616	9.442	9.843	9.189	-31.017	-33.378	-12.080	-18.333	-24.137	-30.000	-12.213	-9.340	-22.091	7.691	6.074	13.082	7.163	7.306	5.978	17.830	10.548	8.990
9.066	9.256	9.205	9.925	9.002	9.130	9.434	9.741	9.502	-28.692	-28.613	-9.027	-19.464	-22.870	-25.846	-18.700	-7.467	-22.608	13.320	4.117	10.920	9.265	12.361	6.308	8.356	9.933	11.094
8.895	9.271	9.331	9.827	8.784	9.411	9.330	9.858	9.361	-27.711	-31.109	-13.436	-23.257	-23.146	-30.314	-15.028	-9.140	-19.183	9.280	3.768	14.958	6.834	15.546	13.337	11.398	10.625	6.542
9.177	9.524	9.122	9.665	8.900	9.159	9.615	9.674	9.098	-35.200	-36.054	-16.156	-16.461	-18.575	-25.759	-19.180	-15.400	-26.753	17.451	10.596	5.567	5.833	9.738	9.971	10.687	17.237	9.637
9.042	9.258	9.624	9.561	9.387	9.590	9.606	9.341	8.670	-30.698	-26.353	-12.813	-22.604	-15.953	-25.154	-10.704	-11.344	-28.243	7.523	5.507	11.389	6.496	18.045	6.493	9.349	11.076	9.825
8.695	9.336	8.777	9.559	9.082	9.385	9.735	9.665	8.883	-26.928	-31.360	-13.673	-22.555	-20.126	-25.832	-13.050	-9.558	-18.694	11.376	6.185	4.512	8.343	4.671	11.817	6.767	9.984	7.658
9.298	9.272	9.361	9.426	8.761	9.231	9.855	9.398	8.952	-25.943	-27.714	-11.206	-26.835	-24.093	-26.158	-10.152	-15.523	-23.366	11.381	11.787	8.884	9.320	12.200	8.594	10.786	14.089	9.878
9.120	9.272	9.383	9.958	8.859	9.474	9.712	9.917	8.723	-25.504	-31.975	-12.399	-16.889	-21.178	-23.667	-17.073	-10.423	-26.673	-2.456	11.135	9.311	-4.559	14.091	10.591	10.419	14.338	10.140
9.008	8.888	9.443	9.705	9.105	9.187	9.632	9.519	8.963	-24.158	-35.507	-10.657	-21.974	-17.474	-27.004	-16.573	-13.276	-24.624	7.383	8.904	14.217	5.976	4.393	14.722	12.263	8.806	16.792
9.032	9.136	9.684	9.717	8.785	9.186	9.821	9.374	8.851	-21.280	-28.331	-13.244	-20.059	-20.863	-25.420	-14.194	-9.280	-24.653	5.388	16.285	8.339	4.942	13.692	6.981	9.394	8.150	4.920
9.096	9.408	9.669	9.994	9.268	9.473	9.668	9.108	8.894	-23.155	-22.960	-12.861	-17.722	-16.345	-28.939	-15.915	-14.714	-20.306	8.806	8.747	4.653	9.263	5.454	7.212	13.810	10.386	8.627
9.198	9.307	9.448	9.656	9.149	9.498	10.043	9.079	8.914	-27.607	-24.623	-12.514	-19.981	-21.357	-29.516	-15.386	-12.932	-26.714	7.769	2.030	11.301	4.841	7.740	11.573	6.731	0.944	5.234
9.064	9.115	9.396	9.739	8.867	9.381	9.838	9.486	9.120	-27.577	-26.963	-16.882	-19.984	-23.965	-23.389	-12.263	-12.135	-28.534	9.307	5.731	6.619	-7.305	6.629	9.376	7.721	6.141	5.657
8.816	8.726	9.289	9.792	8.826	9.964	9.827	9.296	9.407	-30.479	-20.653	-17.469	-20.256	-24.457	-23.362	-13.371	-13.065	-25.122	7.052	9.503	5.230	6.660	9.721	6.352	15.387	6.961	7.545
9.055	9.410	9.634	9.643	9.307	9.516	9.879	9.375	9.901	-24.239	-24.848	-15.488	-20.959	-19.353	-23.728	-14.638	-10.009	-22.066	11.698	9.837	7.711	7.653	2.298	6.136	8.017	9.296	2.147
8.902	9.039	9.622	9.711	9.241	9.963	9.675	9.180	9.644	-26.265	-31.312	-8.107	-25.093	-22.518	-21.749	-12.676	-12.642	-25.538	12.063	14.559	7.581	10.673	6.828	3.085	8.300	10.847	0.423
9.141	9.514	9.398	9.352	8.870	9.994	9.756	9.682	9.860	-25.111	-29.398	-11.274	-26.978	-26.339	-17.706	-6.908	-13.853	-19.782	2.634	14.746	9.412	4.944	7.090	10.997	10.392	7.000	4.235
9.244	8.940	9.696	9.567	9.062	9.928	9.699	9.378	9.433	-29.188	-35.234	-8.484	-22.003	-22.636	-19.851	-11.615	-12.813	-27.567	16.213	7.115	9.347	3.355	17.075	4.773	8.170	6.609	9.485
9.101	9.232	9.278	9.601	8.967	9.808	9.858	9.153	9.263	-20.454	-26.972	-13.915	-20.672	-21.921	-21.054	-14.931	-14.165	-17.220	9.731	5.497	8.138	0.581	17.537	9.844	12.816	9.477	7.214
9.087	8.904	9.675	9.913	8.874	9.763	9.606	9.838	8.872	-25.235	-34.511	-13.497	-20.105	-21.820	-25.762	-14.438	-7.149	-26.619	11.737	7.804	7.972	5.921	1.425	9.384	6.166	7.727	14.288
9.247	8.775	9.929	9.974	8.389	9.219	9.554	9.307	9.076	-24.232	-33.116	-12.394	-22.765	-33.459	-24.478	-13.066	-12.251	-28.375	7.566	6.455	5.758	-2.602	8.869	5.112	3.304	6.686	3.421
8.657	8.593	9.794	9.612	8.895	9.146	9.759	9.595	9.126	-30.459	-39.141	-14.218	-23.341	-32.995	-24.623	-18.147	-15.177	-24.836	10.806	-0.339	9.879	-4.662	-0.055	12.058	9.150	7.807	10.887
9.268	8.667	9.753	9.578	8.960	9.439	9.527	9.239	9.087	-27.076	-34.905	-17.287	-23.385	-32.816	-21.718	-19.033	-15.847	-26.018	6.834	7.649	4.037	10.209	1.349	2.620	9.984	14.786	2.404
9.190	8.871	9.219	9.568	8.329	9.599	9.541	9.388	9.047	-22.779	-35.084	-14.589	-28.022	-32.085	-19.287	-13.551	-11.827	-25.819	5.990	6.669	10.859	10.445	15.149	8.272	8.411	6.254	4.663
9.332	9.054	9.544	8.992	8.392	9.680	9.707	9.370	8.930	-26.323	-36.555	-15.937	-27.445	-33.817	-24.388	-14.869	-14.731	-27.101	13.145	6.235	9.533	6.238	5.051	-5.816	10.801	9.204	5.988
9.169	8.828	9.529	9.651	8.349	9.773	9.571	9.388	9.490	-21.080	-29.492	-12.253	-20.912	-28.789	-20.756	-16.699	-11.274	-16.973	1.834	11.005	13.269	10.067	0.798	8.729	16.717	12.465	6.898
9.187	8.378	9.256	9.550	9.136	9.686	9.734	9.296	9.703	-19.571	-40.914	-12.168	-19.972	-27.893	-15.051	-15.660	-10.968	-17.779	0.829	2.071	7.435	-4.031	6.024	12.126	17.098	8.760	8.583
9.422	8.755	9.300	9.520	9.013	9.621	9.540	9.426	9.317	-24.231	-33.648	-11.581	-22.188	-25.979	-15.099	-15.260	-13.607	-21.592	3.955	6.375	8.420	6.979	10.941	-1.496	6.667	6.446	9.293
9.487	8.743	9.343	9.351	9.163	9.487	9.939	9.270	9.622	-17.428	-35.661	-15.032	-25.592	-20.838	-15.192	-13.558	-18.520	-20.243	2.281	5.977	7.797	4.696	14.641	8.773	15.551	9.205	14.493
9.493	8.694	9.303	9.129	8.872	10.013	9.951	9.207	9.628	-17.228	-38.052	-16.664	-22.755	-29.209	-11.232	-15.067	-14.323	-21.173	5.146	6.979	12.385	-0.549	11.048	-2.074	8.542	12.094	13.193
9.317	8.870	9.453	9.589	9.048	9.581	9.733	9.231	9.039	-20.126	-32.669	-17.524	-25.776	-21.862	-16.484	-16.729	-15.413	-22.198	8.353	11.039	9.836	-2.985	10.569	5.434	13.838	5.815	3.498
9.528	9.316	9.541	9.579	9.340	9.252	9.606	9.846	9.191	-19.560	-26.864	-14.719	-22.375	-26.072	-20.828	-12.354	-13.546	-17.879	1.789	8.981	17.258	2.345	9.651	5.299	16.102	11.678	2.378
9.377	9.124	9.477	9.622	9.022	8.962	9.666	9.548	9.243	-18.702	-29.577	-18.626	-21.853	-31.045	-19.092	-9.921	-10.371	-17.405	4.134	3.288	5.745	-2.940	13.097	9.930	12.383	14.550	12.579
9.364	8.933	9.737	9.591	8.774	9.400	9.625	9.541	9.663	-23.320	-28.847	-11.332	-26.013	-32.059	-24.515	-10.716	-9.576	-17.826	8.110	10.257	8.452	5.172	14.282	7.483	7.836	12.404	9.655
9.119	9.340	9.499	9.390	9.416	9.049	9.484	9.717	9.560	-22.323	-29.992	-11.260	-22.507	-28.507	-26.693	-11.210	-9.250	-13.351	2.610	4.158	3.633	3.640	3.164	7.521	12.216	14.393	8.454
9.489	9.089	9.674	9.186	9.120	9.191	9.443	9.659	9.234	-23.347	-33.198	-16.050	-21.154	-30.917	-25.382	-13.495	-7.643	-21.936	15.077	13.441	8.668	4.463	11.679	7.209	11.838	7.955	10.241
9.160	9.089	9.765	9.453	8.591	9.528	9.634	9.481	9.590	-26.814	-31.368	-15.434	-22.223	-32.498	-16.436	-10.244	-9.185	-16.565	2.818	9.722	6.291	2.437	12.364	5.218	14.452	12.613	13.195
8.957	8.899	9.788	9.816	9.185	9.678	9.630	9.442	9.337	-32.161	-31.207	-18.329	-29.646	-29.873	-17.963	-15.389	-6.898	-17.366	2.752	1.043	10.610	-0.484	2.437	1.406	8.132	10.304	14.480
9.060	8.983	9.210	9.486	9.188	9.385	9.103	9.318	9.851	-28.003	-32.457	-23.110	-25.358	-24.998	-18.176	-14.083	-15.858	-16.824	6.405	10.246	13.920	9.419	10.623	7.127	2.470	11.281	10.794
9.344	8.836	9.637	9.884	9.234	9.626	9.924	9.263	9.546	-27.854	-35.196	-16.615	-26.673	-30.550	-14.407	-15.672	-11.919	-19.765	6.519	2.193	10.172	2.664	13.152	7.320	16.178	16.135	13.156
8.865	9.362	9.021	9.761	9.193	9.839	9.764	9.225	9.834	-26.876	-30.305	-16.086	-21.949	-27.253	-16.929	-12.760	-13.150	-22.895	7.508	7.412	6.908	-8.558	9.689	5.270	13.290	11.179	8.912
8.724	9.602	9.619	9.647	8.949	9.059	9.984	9.412	9.216	-29.182	-27.363	-18.524	-20.248	-31.464	-26.858	-12.819	-11.222	-20.136	1.143	-1.048	6.797	-2.812	6.916	6.214	7.118	10.832	6.277
9.132	9.648	9.548	9.806	9.262	9.129	9.028	9.431	9.011	-28.051	-26.281	-16.822	-24.570	-28.232	-29.807	-21.397	-13.215	-33.864	1.003	-1.913	5.322	1.077	8.408	0.381	11.635	12.022	0.088
9.444	9.135	9.532	9.779	9.758	9.170	9.550	9.658	9.105	-19.931	-33.237	-16.670	-23.025	-21.526	-27.107	-16.198	-17.270	-26.969	1.429	7.899	12.111	1.925	12.057	7.288	8.285	24.061	0.513
9.681	8.641	9.668	9.416	9.090	9.254	9.054	9.620	9.265	-19.464	-34.587	-21.725	-25.735	-28.807	-23.946	-20.562	-14.297	-23.724	7.459	4.393	2.342	2.957	7.490	4.866	16.411	13.141	0.734
9.671	9.185	9.563	9.799	9.235	9.416	9.451	9.461	9.261	-14.441	-31.604	-17.400	-25.688	-25.886	-22.347	-24.645	-14.589	-23.391	6.300	2.685	11.548	1.996	14.582	8.247	15.801	11.677	3.461
9.603	9.316	9.329	9.341	9.070	9.692	8.999	9.664	9.258	-19.829	-31.244	-15.489	-25.524	-30.813	-20.056	-23.447	-13.720	-24.619	10.163	7.849	7.689	2.486	12.469	7.105	16.421	9.767	8.545
9.324	9.349	9.248	9.827	9.313	9.551	8.912	9.253	9.550	-21.885	-28.782	-18.207	-24.463	-30.301	-23.504	-21.839	-12.821	-20.869	8.268	-7.225	10.792	-3.896	12.378	6.099	13.500	15.582	2.199
9.591	9.024	9.159	9.845	9.017	8.922	9.788	9.725	9.156	-18.406	-27.519	-16.023	-24.330	-29.993	-21.961	-18.378	-15.032	-26.663	5.173	2.021	11.226	-3.202	12.765	6.706	10.616	9.475	4.075
8.879	9.113	9.472	9.431	9.213	9.168	9.164	9.246	8.846	-25.801	-28.172	-13.887	-25.581	-26.571	-25.320	-18.358	-14.426	-25.230	10.254	8.739	8.992	3.002	16.809	6.618	12.174	16.809	4.447
9.290	9.198	9.272	9.516	8.866	9.307	9.486	9.265	9.388	-24.568	-31.078	-14.784	-28.912	-25.865	-20.202	-23.258	-15.719	-28.915	2.407	3.626	8.667	3.540	13.641	13.506	8.399	10.302	17.095
10.006	8.892	9.162	9.547	8.908	9.030	9.304	9.523	9.150	-15.238	-29.943	-13.848	-23.010	-28.556	-20.874	-18.926	-10.565	-32.617	2.785	6.690	9.344	2.606	14.638	5.108	11.000	12.823	12.755
9.838	9.009	9.411	9.330	9.134	9.144	9.231	9.447	9.080	-18.251	-30.269	-18.301	-26.185	-32.004	-26.729	-16.968	-9.813	-31.746	9.669	6.214	3.361	10.699	2.236	9.406	9.183	16.071	4.433
10.198	8.985	9.451	9.300	9.145	9.829	9.073	9.385	9.030	-14.125	-32.006	-11.141	-24.852	-30.714	-20.107	-16.968	-13.042	-26.875	5.352	10.298	10.568	6.590	8.527	8.102	16.958	13.459	9.820
9.314	9.630	9.304	9.598	8.863	9.628	8.994	9.488	9.061	-24.345	-23.082	-18.338	-24.240	-28.734	-22.503	-23.899	-11.964	-28.659	8.312	-2.481	14.884	2.509	17.593	11.448	10.944	7.103	0.597
9.507	9.155	9.607	9.487	8.655	9.473	9.136	9.519	8.974	-22.866	-27.117	-18.292	-25.355	-28.912	-23.871	-15.595	-15.507	-30.061	7.434	10.891	5.718	0.945	13.287	16.327	11.213	15.103	7.722
9.330	9.413	9.627	9.513	9.028	9.953	9.090	9.257	8.984	-23.763	-27.538	-17.956	-28.058	-25.268	-16.649	-17.111	-17.130	-29.236	8.330	7.316	5.321	7.450	10.702	5.217	16.639	7.708	15.463
9.285	8.965	9.574	9.810	9.038	10.109	9.167	9.492	8.449	-25.110	-26.341	-16.402	-23.961	-25.441	-16.010	-20.216	-12.668	-34.194	6.059	7.030	8.409	2.959	8.157	8.577	16.015	5.428	4.916
9.344	8.910	9.415	9.508	9.142	9.324	9.194	9.373	8.928	-28.410	-33.656	-14.428	-23.867	-22.311	-14.497	-17.002	-14.184	-26.072	4.399	-2.351	10.219	-4.833	9.905	14.208	5.994	13.779	4.782
9.255	8.925	9.004	9.668	9.057	9.594	9.111	9.450	9.376	-21.141	-30.311	-15.257	-26.266	-26.138	-27.182	-21.653	-9.009	-28.289	7.044	3.147	7.448	7.309	9.695	12.049	16.634	13.001	5.830
9.277	8.648	9.416	9.637	8.926	9.320	9.682	9.424	8.950	-27.904	-32.646	-13.280	-25.769	-31.204	-26.535	-14.991	-16.048	-25.485	5.011	1.461	10.308	1.832	15.731	10.585	13.292	10.562	7.846
9.144	9.113	9.394	9.665	9.370	9.151	9.163	9.411	8.850	-27.590	-33.755	-8.375	-25.317	-28.332	-22.588	-18.961	-15.084	-30.481	5.089	2.452	16.316	-1.694	7.955	8.784	11.795	10.651	1.335
9.248	9.360	9.722	9.703	8.921	9.486	9.460	9.718	8.983	-24.693	-25.705	-10.438	-25.083	-36.997	-19.641	-20.807	-13.652	-28.955	3.781	1.224	6.626	3.746	12.552	8.661	18.991	12.669	8.086
9.077	8.985	9.195	9.565	9.266	9.322	9.254	9.618	9.242	-22.491	-28.131	-11.195	-26.432	-26.252	-21.857	-18.900	-15.334	-20.359	15.335	7.234	3.951	-0.055	9.104	6.760	8.900	12.489	11.135
8.929	9.053	9.183	9.576	9.148	9.575	9.152	9.584	9.174	-33.029	-28.111	-14.942	-28.267	-29.157	-17.312	-21.371	-9.728	-30.559	5.301	11.506	3.569	-0.662	12.743	11.422	10.257	6.695	0.177
9.166	9.399	9.197	9.450	8.680	9.570	9.186	9.290	9.090	-26.292	-28.044	-15.190	-25.256	-37.752	-22.710	-21.284	-14.454	-30.637	7.836	5.458	9.085	-4.714	14.522	5.373	14.773	3.101	1.833
9.201	8.734	9.198	8.836	8.353	8.884	9.374	9.655	9.068	-27.877	-33.793	-13.629	-31.095	-32.627	-29.949	-17.867	-14.249	-24.278	9.739	1.013	5.502	4.858	11.285	4.576	13.182	3.400	12.098
9.756	9.043	9.343	9.143	8.993	9.191	9.294	10.034	9.186	-16.883	-32.344	-13.008	-30.766	-30.675	-18.460	-16.232	-15.591	-31.320	5.590	-5.098	5.950	11.280	13.300	13.352	15.557	8.952	8.591
9.220	9.342	9.416	9.398	9.138	9.364	9.187	9.519	9.043	-26.396	-29.904	-17.384	-28.266	-30.476	-24.390	-17.637	-13.708	-25.575	0.749	-5.108	4.203	-0.316	17.586	12.231	9.807	3.325	3.254
9.666	9.119	9.749	9.566	9.140	9.194	9.337	9.441	8.848	-21.424	-31.751	-13.714	-23.118	-18.812	-20.130	-18.302	-14.531	-26.755	3.883	6.852	15.113	6.818	13.217	7.227	15.765	6.267	6.470
9.033	8.797	9.357	9.727	9.035	9.218	9.485	9.846	8.972	-22.435	-30.717	-16.510	-22.669	-25.611	-19.710	-15.533	-9.050	-25.794	10.669	11.339	1.638	4.241	12.066	4.741	12.597	5.073	11.091
9.353	9.184	9.497	9.943	9.087	9.681	9.445	9.342	8.821	-26.687	-28.870	-14.310	-27.054	-27.749	-17.964	-16.036	-20.363	-25.545	-1.762	10.729	10.830	4.574	16.110	12.452	10.856	17.461	8.024
8.467	9.392	9.319	9.999	9.082	9.768	9.462	9.273	9.505	-34.702	-33.163	-12.208	-20.115	-29.007	-9.773	-23.385	-12.962	-19.298	3.590	12.230	12.563	1.403	14.708	12.247	15.702	6.863	10.170
8.945	9.178	9.464	9.403	9.068	9.520	9.353	9.769	9.293	-33.539	-30.501	-12.931	-27.084	-26.829	-16.018	-17.069	-12.265	-23.564	5.071	14.236	5.867	2.705	15.124	3.280	12.939	5.218	12.337
9.327	9.205	9.608	8.804	9.694	9.265	9.307	9.594	9.257	-27.360	-33.129	-13.232	-29.715	-30.368	-11.806	-18.740	-14.820	-28.059	11.087	4.658	10.055	-2.502	16.907	7.240	7.367	10.226	10.403
9.775	9.432	9.181	9.691	9.134	9.252	9.322	9.362	9.043	-25.368	-34.191	-14.111	-21.472	-24.913	-17.419	-17.175	-14.078	-25.120	5.490	8.387	13.001	-3.851	17.425	9.746	12.006	6.880	14.261
9.636	8.753	9.542	9.598	9.249	9.639	9.175	9.565	9.146	-24.618	-29.736	-14.341	-27.906	-21.045	-8.492	-18.149	-15.003	-30.405	3.579	5.467	5.758	8.768	9.048	12.502	17.802	11.276	18.266
9.541	8.913	9.544	9.553	8.482	9.240	9.547	9.449	8.894	-24.967	-32.699	-11.765	-18.751	-34.099	-17.801	-17.182	-9.849	-34.890	-4.116	10.962	6.899	3.875	14.137	8.261	10.246	15.319	7.846
9.580	9.032	9.537	9.398	9.039	9.695	9.244	9.504	8.906	-23.831	-32.446	-9.844	-21.601	-24.669	-11.670	-20.964	-15.829	-27.391	4.127	2.716	11.146	2.172	12.618	12.635	13.555	11.318	3.761
9.623	9.189	9.655	9.654	9.194	9.609	9.300	9.748	8.909	-21.842	-34.882	-6.588	-19.474	-26.706	-16.285	-18.293	-16.510	-32.611	1.804	7.741	8.791	12.227	11.057	10.813	12.566	9.823	6.934
9.709	9.005	9.365	9.606	9.328	9.783	8.976	9.641	9.097	-22.727	-36.370	-16.114	-20.618	-20.057	-15.743	-14.949	-16.783	-29.456	0.173	1.517	15.187	1.830	9.594	13.392	15.379	6.309	5.996
9.144	9.061	9.326	9.850	9.129	9.763	9.125	9.609	9.006	-23.450	-35.905	-12.689	-21.666	-20.368	-16.340	-19.824	-16.954	-29.667	8.586	5.027	7.915	4.477	15.333	19.318	18.464	16.277	8.685
9.582	8.863	9.190	9.776	9.148	9.664	9.082	9.590	9.155	-31.203	-35.587	-23.920	-21.765	-29.553	-21.870	-19.139	-10.877	-22.439	3.366	4.298	4.213	6.006	11.057	2.905	12.013	11.824	1.220
9.343	9.215	9.600	9.574	9.125	9.282	9.232	9.593	9.557	-27.136	-28.106	-19.492	-23.531	-25.435	-16.240	-17.782	-11.873	-28.381	6.153	1.169	16.194	0.219	8.716	13.551	15.677	10.155	5.882
9.089	9.022	9.386	9.523	8.459	9.608	9.266	9.392	8.862	-29.477	-26.592	-18.087	-29.105	-27.053	-20.983	-16.497	-17.226	-27.262	8.144	6.896	11.137	0.438	2.933	-1.436	10.666	10.979	7.649
9.439	9.193	9.446	9.944	8.981	9.734	8.762	9.560	8.931	-18.219	-33.672	-15.056	-22.825	-25.694	-18.902	-19.030	-15.550	-30.441	11.099	9.480	9.082	11.157	10.971	4.412	8.686	6.776	9.782
9.580	9.397	9.726	9.108	8.997	9.472	9.213	9.338	9.314	-23.546	-31.354	-10.977	-30.566	-23.607	-23.643	-18.557	-22.862	-29.069	13.474	13.758	13.945	-0.285	10.423	4.083	16.499	3.619	10.589
9.342	8.444	9.420	9.431	9.154	9.419	9.630	9.448	9.173	-27.464	-40.734	-10.967	-28.760	-29.158	-31.618	-18.704	-21.596	-22.237	6.859	14.598	12.318	4.395	7.746	0.601	18.021	8.722	8.912
9.212	9.138	9.327	9.333	9.252	9.443	9.598	9.474	9.130	-26.762	-33.205	-13.457	-25.365	-18.354	-15.332	-22.295	-17.926	-25.006	8.256	15.730	12.169	7.317	12.908	4.574	17.877	2.149	4.300
9.645	9.102	9.463	9.096	9.373	9.738	9.260	9.700	8.881	-25.706	-36.589	-14.647	-28.327	-27.312	-15.160	-23.864	-14.309	-27.013	11.748	17.933	12.389	3.378	7.430	7.216	8.244	14.548	8.668
9.634	9.461	9.623	9.440	9.605	9.390	9.381	9.357	8.978	-21.224	-32.533	-13.326	-27.864	-24.641	-20.815	-16.186	-16.993	-27.106	6.130	11.749	11.144	5.876	14.801	0.783	12.632	13.214	7.147
9.884	8.848	9.346	9.367	9.016	9.212	8.545	9.256	8.965	-21.776	-36.445	-14.266	-30.376	-22.335	-19.405	-24.603	-14.291	-24.845	8.785	8.421	8.387	6.785	15.896	0.862	9.295	16.653	2.966
9.801	9.616	9.569	9.539	8.552	9.820	9.176	9.214	9.554	-14.027	-32.068	-10.530	-22.832	-28.929	-17.656	-22.333	-22.485	-20.499	6.562	5.627	10.181	7.402	11.002	10.035	11.885	17.792	18.088
9.295	9.081	9.004	9.380	8.629	9.381	9.321	9.511	9.753	-24.020	-31.561	-15.510	-32.303	-28.167	-29.338	-19.890	-12.958	-26.173	12.733	6.816	5.282	2.478	17.678	-3.858	15.216	11.169	2.111
[truncated: 27,996 more rows]
