# Supplementary material for: Structure of the stress-related LHCSR1 complex determined by an integrated computational strategy
Source: Commun Biol. 2022 Feb 17;5:145. doi: 10.1038/s42003-022-03083-8 (PMC8854571; doi:10.1038/s42003-022-03083-8)
Supplement: Supplementary file 12 — Supplementary Data 9 [file 42003_2022_3083_MOESM12_ESM.zip › Figure_S7_a611-a612.csv]

# 'Dist LHCSR MD1'	'Dist LHCSR MD2'	'Dist LHCSR MD3'	'Dist LHCSR MD4'	'Dist LHCSR MD5'	'Dist LHCSR MD6'	'Dist LHCSR MD7'	'Dist LHCSR MD8'	'Dist CP29'	'Phi_yx LHCSR MD1'	'Phi_yx LHCSR MD2'	'Phi_yx LHCSR MD3'	'Phi_yx LHCSR MD4'	'Phi_yx LHCSR MD5'	'Phi_yx LHCSR MD6'	'Phi_yx LHCSR MD7'	'Phi_yx LHCSR MD8'	'Phi_yx CP29'	'Phi_zx LHCSR MD1'	'Phi_zx LHCSR MD2'	'Phi_zx LHCSR MD3'	'Phi_zx LHCSR MD4'	'Phi_zx LHCSR MD5'	'Phi_zx LHCSR MD6'	'Phi_zx LHCSR MD7'	'Phi_zx LHCSR MD8'	'Phi_zx CP29'
10.064	10.517	9.935	10.926	9.626	9.192	10.002	10.309	10.054	-30.684	-23.595	-25.902	-31.470	-29.443	-24.191	-21.562	-20.425	-20.881	-6.397	-3.993	-6.275	-10.842	-12.051	-2.572	-3.461	-4.024	3.910
9.631	10.210	9.629	10.971	9.721	9.938	10.003	10.133	9.292	-34.881	-32.210	-29.934	-17.030	-28.450	-22.755	-27.927	-22.530	-23.203	-10.462	-10.236	-9.086	-6.724	-8.914	-10.234	-7.162	1.124	1.377
10.534	10.160	9.479	10.694	9.390	10.294	10.036	9.929	9.521	-25.862	-35.475	-30.081	-28.269	-25.288	-20.036	-21.735	-28.766	-12.166	-15.385	-5.684	-17.521	-9.459	-13.147	-7.161	-0.265	-11.110	1.664
10.191	9.708	9.758	10.644	9.486	10.072	10.435	9.972	9.660	-26.448	-36.959	-26.768	-22.351	-26.242	-24.207	-20.170	-33.682	-19.214	-13.167	-16.316	-13.069	-3.763	-3.143	-12.734	-6.138	-4.538	-1.477
10.223	9.930	10.021	10.717	9.413	9.955	10.004	9.825	9.885	-31.435	-37.485	-27.046	-23.660	-27.135	-24.407	-25.693	-32.472	-21.201	-12.437	-15.258	-10.259	-6.176	-4.142	-13.098	1.857	-7.111	5.440
10.100	10.601	9.977	10.360	9.821	10.237	9.742	10.001	9.522	-32.388	-29.764	-27.319	-27.396	-17.647	-27.847	-24.619	-26.699	-25.359	-8.884	-13.534	-12.989	-7.248	-7.378	-9.334	-0.033	-2.243	6.853
9.954	10.125	10.251	11.012	9.812	9.624	9.618	9.565	10.227	-35.667	-32.941	-26.653	-25.686	-30.193	-22.420	-28.446	-26.529	-20.061	-8.392	-3.799	-10.807	1.161	-9.258	-4.300	-6.430	-1.075	-3.574
9.893	9.682	9.961	10.767	9.868	9.957	10.115	9.833	9.672	-31.010	-36.232	-31.799	-29.496	-31.631	-21.335	-25.622	-24.119	-18.418	-3.999	-15.729	-12.277	-8.992	-12.539	2.655	-1.077	-1.899	6.798
10.101	9.888	10.196	10.933	10.074	9.826	10.100	9.809	9.927	-38.747	-43.799	-25.883	-27.833	-24.186	-22.916	-22.206	-26.321	-23.062	-23.615	-18.564	-7.589	-11.310	-7.188	-2.362	-0.323	-7.401	2.854
10.423	10.183	9.511	10.281	10.050	10.021	10.467	10.304	9.372	-30.059	-35.958	-30.383	-31.967	-31.264	-25.652	-26.756	-23.976	-18.905	-6.985	-14.578	-2.664	-12.272	-10.245	2.482	0.721	-1.314	-7.415
9.650	10.398	9.947	10.283	9.860	9.672	10.007	10.486	9.688	-39.274	-30.420	-25.448	-31.345	-29.102	-28.580	-26.861	-22.127	-20.331	-6.534	-8.334	-8.669	-12.664	-11.618	-5.050	0.426	-4.959	0.045
10.213	10.302	9.867	10.354	9.815	9.801	10.412	10.306	9.714	-35.074	-32.141	-30.359	-23.198	-31.319	-28.391	-20.617	-21.206	-14.795	-5.028	-5.908	-6.749	-6.436	-11.744	-12.076	3.548	-8.061	5.126
10.377	10.474	9.704	10.240	10.156	9.478	10.126	9.929	10.073	-35.600	-31.111	-27.879	-33.998	-24.670	-29.129	-26.085	-25.579	-20.572	-10.892	-5.091	-7.710	-3.875	-3.888	-9.331	2.996	0.541	8.751
10.207	10.154	9.748	10.557	10.281	9.883	9.957	9.988	10.256	-39.057	-32.905	-29.538	-27.545	-24.516	-22.250	-30.224	-22.455	-12.319	-11.644	-14.984	-21.182	-1.997	-7.817	-9.298	3.570	-8.408	-1.040
10.417	10.728	9.905	9.992	10.397	10.177	10.154	10.092	9.592	-31.608	-29.435	-27.306	-32.640	-30.777	-25.505	-32.873	-25.065	-30.591	-6.643	-14.251	-16.824	-9.895	-3.266	-0.030	-3.175	-3.627	1.714
10.145	9.933	9.982	10.418	9.856	9.793	9.879	10.064	9.600	-39.391	-33.636	-25.547	-26.669	-26.006	-21.365	-27.725	-25.862	-28.442	-2.224	-2.475	-19.920	-8.882	-8.600	7.216	-4.757	-10.616	0.156
9.763	10.466	10.281	10.415	10.376	10.014	9.817	10.142	9.872	-39.581	-33.155	-25.833	-28.050	-26.229	-17.931	-27.109	-22.622	-32.873	-9.640	-14.038	-9.588	-4.372	-8.871	5.003	-6.125	-2.049	-2.465
9.720	9.966	9.768	10.136	10.122	9.865	9.923	10.002	9.758	-39.366	-38.167	-31.255	-33.198	-24.855	-24.250	-24.722	-27.207	-29.399	-17.523	-14.225	-11.232	-4.191	-12.309	5.083	-4.941	-0.593	-7.912
10.168	10.572	9.796	10.231	9.215	9.777	10.187	9.778	10.012	-36.077	-30.169	-26.596	-29.958	-40.424	-21.096	-27.438	-29.618	-22.387	0.186	-18.903	-10.983	-8.343	-8.911	1.664	-5.029	-0.710	-6.395
10.132	10.526	9.978	10.374	9.820	10.191	9.858	10.132	9.747	-34.849	-31.079	-30.284	-28.830	-26.292	-22.470	-32.114	-23.496	-21.528	-12.526	-2.471	-6.221	-7.042	-15.975	-5.583	-5.255	2.468	-0.988
10.491	9.869	9.593	10.191	10.013	9.648	10.286	10.421	10.164	-30.733	-35.219	-28.628	-26.444	-19.121	-24.103	-26.468	-22.984	-25.654	-11.502	-10.433	-14.892	-11.488	-9.281	-8.432	-8.033	0.403	-1.325
10.466	9.733	9.681	10.271	9.702	10.309	9.774	9.841	9.669	-30.906	-35.650	-36.208	-32.064	-29.425	-26.175	-31.631	-27.827	-30.547	-12.581	-1.931	-7.750	-0.801	-10.468	-0.220	-12.733	-1.348	-0.228
9.954	9.903	9.735	10.633	10.620	10.330	10.220	10.124	10.029	-30.500	-33.256	-32.004	-24.065	-20.764	-24.204	-24.863	-23.109	-21.069	-7.678	-6.783	-10.148	-8.303	-9.310	-3.455	-6.087	-5.977	4.669
9.530	9.993	9.391	10.340	10.558	9.824	10.088	10.034	9.993	-37.288	-30.268	-40.358	-29.148	-24.387	-24.451	-21.832	-21.149	-28.619	-12.641	-9.977	-15.211	-11.994	-19.120	2.894	-10.053	-4.188	-4.424
10.138	9.978	9.731	10.400	9.948	10.536	9.754	10.160	9.875	-32.997	-30.514	-36.394	-33.193	-32.997	-24.520	-24.018	-23.558	-27.994	-10.850	-8.178	-5.510	-6.369	-12.185	2.239	2.771	-11.703	-3.014
10.106	10.067	9.660	10.335	9.585	10.174	9.849	9.832	9.765	-38.984	-36.012	-32.986	-29.885	-31.969	-20.877	-21.539	-26.162	-28.842	-8.710	-18.221	-10.770	-12.210	-10.849	2.893	-7.387	-7.868	-4.189
9.828	10.118	10.199	10.413	9.720	10.077	9.880	10.129	9.866	-36.002	-34.086	-25.530	-35.765	-31.125	-20.914	-24.179	-27.855	-26.713	-11.232	-16.121	-11.290	-6.339	-5.217	1.098	-9.528	-9.525	-1.570
9.988	10.181	9.941	10.411	10.111	9.950	10.187	10.137	10.124	-33.909	-33.595	-30.552	-27.602	-31.107	-18.059	-28.209	-26.477	-28.840	-3.818	-10.184	-4.151	-5.197	-6.592	4.748	-6.246	-3.933	-15.532
9.957	10.786	9.867	10.994	9.395	10.252	9.873	10.043	9.380	-34.527	-31.319	-26.555	-30.680	-34.613	-23.029	-27.461	-25.296	-34.594	-3.523	-17.635	-4.697	-12.480	1.491	2.946	-7.704	0.171	-8.842
10.103	10.189	9.385	9.913	9.468	10.043	10.097	9.698	10.093	-38.002	-34.850	-32.544	-35.635	-38.030	-28.194	-34.172	-26.630	-31.322	-12.472	-11.570	-7.970	-4.123	-6.293	2.428	-8.142	-4.876	-4.955
9.990	10.230	9.525	10.236	9.745	10.323	10.012	9.922	10.065	-33.678	-37.154	-37.758	-31.609	-32.476	-27.032	-29.554	-26.273	-24.213	-5.074	-20.804	-5.541	-2.832	-5.922	-5.873	-6.153	-4.668	5.969
9.605	10.795	10.129	10.513	9.333	9.929	9.834	9.914	9.896	-40.716	-38.365	-32.892	-29.026	-37.792	-23.859	-26.598	-27.493	-28.642	-1.907	-16.046	-13.382	-9.930	-9.484	4.304	-3.622	-9.614	-3.287
9.729	10.061	9.710	10.429	10.348	10.695	9.914	10.121	10.044	-37.168	-28.021	-34.394	-26.879	-27.642	-22.078	-24.029	-26.324	-30.011	-9.816	-9.498	-20.251	-1.009	-10.866	0.666	-10.789	-7.645	-2.978
10.083	10.602	9.636	10.488	10.081	10.110	9.785	9.849	9.775	-23.497	-32.632	-32.725	-35.183	-27.799	-22.681	-29.659	-28.136	-24.869	-10.038	-10.589	-16.585	-7.016	-4.285	2.737	-10.427	-13.820	1.794
10.050	10.748	9.662	10.517	9.663	10.588	9.196	9.679	9.912	-34.417	-32.268	-37.804	-29.720	-28.753	-18.976	-35.088	-30.853	-25.398	-10.145	-15.550	-5.035	-7.128	-4.792	1.078	-7.515	-7.853	1.429
10.291	10.446	9.987	10.382	10.150	9.856	10.339	9.858	9.996	-27.575	-27.658	-38.062	-28.299	-34.745	-22.896	-29.635	-31.878	-26.471	-14.666	-14.604	-11.393	-0.118	-21.394	1.973	-5.436	-2.452	0.677
9.987	10.060	9.826	10.383	10.183	10.387	10.118	9.904	9.899	-36.665	-33.948	-40.474	-29.317	-19.448	-21.406	-25.979	-27.560	-26.978	-8.349	-18.546	-16.876	-14.293	-15.009	0.707	-13.540	-8.701	4.544
9.660	10.126	9.870	10.353	9.643	9.812	10.141	10.137	9.759	-36.645	-39.664	-35.987	-31.046	-32.953	-23.598	-29.956	-28.317	-25.463	-12.055	-15.935	-12.674	-3.164	-15.120	0.683	-14.275	-6.367	4.072
10.416	10.024	10.251	10.504	10.193	10.423	9.648	9.863	10.067	-32.613	-30.756	-34.372	-29.416	-29.001	-18.464	-27.632	-24.006	-29.128	-7.997	-15.849	-7.285	-4.140	-10.640	1.631	-6.551	-2.293	5.026
9.552	10.763	10.220	9.529	10.110	10.330	9.926	10.082	9.854	-38.516	-24.708	-33.583	-42.393	-27.139	-19.781	-25.354	-24.292	-22.602	-5.699	-22.781	-0.430	-14.780	-9.046	-3.574	1.877	-2.997	-0.302
9.443	9.819	10.455	10.236	9.319	9.834	10.297	10.251	9.701	-26.202	-42.315	-31.900	-31.398	-29.709	-19.902	-27.356	-24.086	-22.353	-0.957	-19.366	-12.514	-8.705	-3.826	-1.866	-10.767	-10.247	1.311
10.427	9.990	10.076	9.878	9.964	10.243	9.841	9.782	10.041	-34.771	-38.945	-39.818	-29.532	-28.064	-21.807	-27.059	-28.834	-21.500	-14.829	-13.678	-12.274	-11.568	-8.852	-7.006	-9.615	-11.746	-5.037
10.185	10.168	10.092	10.575	10.145	10.547	9.805	10.011	9.613	-30.926	-29.340	-37.389	-21.332	-29.868	-14.724	-25.793	-26.313	-28.813	-12.249	-9.895	-1.508	-11.200	-7.172	-1.293	-8.781	-4.996	-2.606
10.504	10.015	10.253	10.503	9.942	10.088	10.308	9.308	9.533	-30.190	-34.204	-38.593	-28.372	-21.616	-14.346	-27.941	-34.636	-28.324	0.685	-12.215	-13.516	-8.846	-11.819	-7.334	-12.333	-3.549	-3.352
10.380	9.476	9.670	10.460	9.822	9.643	9.904	9.343	9.567	-30.868	-35.742	-40.669	-24.510	-26.453	-26.347	-30.560	-34.441	-21.620	-8.569	-14.715	-12.537	-1.094	-4.295	-1.252	-7.946	-5.935	3.640
10.301	10.292	10.232	10.564	9.636	9.789	10.010	9.793	9.669	-33.441	-38.240	-40.957	-28.937	-25.864	-23.313	-22.280	-32.915	-28.513	-8.378	-16.677	-12.482	-11.708	-6.735	-0.884	-3.862	-0.889	-11.605
10.398	10.085	10.346	10.133	9.951	10.601	10.424	9.611	9.936	-33.867	-35.389	-31.204	-29.253	-28.304	-17.090	-24.956	-31.427	-24.239	-8.658	-11.829	-10.202	-7.616	-11.982	-4.080	-4.293	-7.464	-9.381
10.588	9.970	10.300	9.873	9.735	9.415	10.185	9.746	9.643	-29.765	-35.242	-35.208	-31.237	-29.792	-19.067	-23.108	-27.454	-27.454	-9.983	-12.807	-7.338	-6.123	-14.592	-1.830	-9.293	-4.516	3.695
10.616	10.258	9.685	10.724	9.706	9.640	10.245	9.792	9.163	-35.294	-34.142	-45.006	-30.882	-30.527	-21.256	-22.481	-32.444	-31.529	-9.005	-11.366	-17.826	-5.123	-15.836	6.029	-11.059	-7.911	-1.289
10.374	10.413	9.789	10.702	9.205	10.656	10.244	9.470	9.786	-37.483	-38.282	-37.213	-26.542	-31.493	-25.341	-17.487	-34.316	-29.035	1.007	-15.864	-2.353	-4.783	-4.402	-3.263	-4.265	-3.648	4.662
10.201	10.165	9.663	10.798	9.010	10.194	10.439	9.651	9.784	-34.560	-38.524	-29.737	-24.547	-34.667	-27.053	-17.908	-27.934	-25.213	6.156	-15.102	-12.063	-3.213	-7.554	-14.864	-6.556	-6.789	2.284
10.093	10.108	9.626	10.079	9.520	10.073	10.041	9.771	9.277	-35.124	-40.730	-37.609	-35.950	-36.786	-22.440	-21.257	-27.265	-25.834	-8.623	-14.531	-13.531	-3.468	-20.677	-2.877	-13.548	-2.605	0.992
10.229	10.556	10.475	10.326	9.831	10.255	10.035	9.839	10.084	-35.969	-40.546	-25.225	-30.323	-26.404	-23.471	-21.303	-22.891	-25.028	-10.087	-24.076	-8.995	-0.337	-18.682	-8.853	-10.033	-9.098	8.886
9.682	10.142	10.415	9.957	8.887	9.844	10.345	9.906	9.645	-32.205	-41.136	-35.552	-31.678	-33.108	-23.241	-17.463	-24.016	-28.718	8.254	-16.766	-8.089	-14.239	-10.724	-23.296	-4.527	0.329	8.242
9.682	10.509	10.075	10.574	8.936	10.029	10.030	10.185	9.892	-33.954	-38.259	-33.050	-27.552	-31.911	-28.869	-29.112	-29.712	-26.381	4.900	-16.221	-6.855	-3.370	-5.033	-12.525	-12.492	-8.480	2.767
10.542	9.964	10.102	10.609	9.358	10.043	10.166	9.855	10.092	-35.032	-37.094	-33.318	-24.662	-33.653	-23.572	-23.081	-26.788	-23.510	2.324	-18.253	-5.978	-9.575	-10.877	-8.600	-12.962	-10.304	0.434
10.473	10.270	10.335	10.619	9.622	10.454	10.366	9.767	9.724	-34.957	-38.130	-33.424	-25.737	-31.784	-24.178	-22.720	-29.878	-24.883	-7.287	-18.166	-13.509	-2.595	-16.192	-6.391	-13.853	-12.674	-1.560
10.327	10.354	10.284	10.702	9.716	9.957	10.172	9.682	9.966	-33.536	-34.602	-32.438	-31.723	-29.118	-29.327	-18.212	-29.555	-28.617	0.369	-9.919	-15.060	-7.076	-16.757	-5.277	-13.189	-7.840	1.711
9.945	10.308	10.261	10.027	9.871	9.629	10.498	9.874	9.820	-39.320	-36.317	-29.138	-33.981	-28.629	-30.547	-21.079	-25.886	-25.870	-4.506	-5.453	3.139	-12.839	-7.703	-10.246	-17.021	-11.993	-0.543
9.968	10.062	9.803	10.570	9.280	9.413	10.225	9.838	9.589	-36.155	-32.016	-38.810	-26.853	-34.603	-27.161	-18.824	-25.954	-26.594	-3.787	-11.801	-11.940	-3.282	-10.876	-1.323	-16.224	-7.680	1.721
10.094	10.702	10.201	10.626	9.673	9.735	10.262	9.775	9.512	-40.715	-34.530	-34.844	-23.065	-34.364	-20.377	-21.757	-29.996	-20.498	4.276	-12.568	-7.388	3.794	-9.121	-7.424	-7.129	-10.618	-0.349
9.697	9.698	10.080	10.517	9.819	10.161	10.312	10.025	10.208	-35.510	-34.233	-36.940	-29.930	-25.358	-24.010	-20.930	-35.462	-18.557	-6.998	-21.185	-3.308	-11.442	-11.322	-5.818	-15.228	-11.226	5.658
10.058	10.506	9.660	11.061	9.696	10.400	10.253	9.908	10.121	-31.451	-35.893	-36.526	-24.972	-31.048	-22.292	-21.980	-31.930	-21.110	-7.427	-8.047	-3.216	-4.796	-11.065	-10.593	-9.229	-7.713	9.969
10.089	10.465	10.703	10.587	9.329	10.257	10.084	9.835	9.829	-39.194	-32.284	-34.839	-27.270	-28.280	-25.449	-24.018	-27.524	-18.790	-15.802	-19.743	-9.709	1.155	-13.878	-1.277	-7.385	-10.349	-1.488
10.039	9.778	9.876	10.340	10.083	9.907	10.091	10.046	9.710	-35.857	-33.329	-41.733	-31.201	-29.981	-18.019	-20.860	-26.382	-18.412	-2.104	-14.415	-6.531	-5.214	-2.255	-5.410	-11.573	-6.459	5.623
9.926	9.959	10.278	10.827	9.584	10.126	10.272	9.546	9.813	-39.681	-31.463	-32.890	-24.909	-32.062	-26.587	-24.963	-28.469	-19.036	-1.722	-2.044	-2.320	-7.865	-6.635	-12.114	-5.197	-11.366	6.284
9.568	10.321	9.940	10.290	9.691	9.974	10.195	10.071	9.720	-31.207	-35.666	-32.564	-27.606	-31.391	-26.660	-21.469	-29.773	-22.134	0.009	-11.777	-9.003	-7.736	-4.485	0.777	-7.066	-10.635	4.036
10.216	9.874	10.163	10.983	9.518	9.879	10.141	9.636	9.742	-29.657	-38.050	-36.098	-26.276	-31.432	-28.299	-21.607	-28.864	-23.278	-5.768	-18.002	-9.054	-11.139	-10.623	4.930	-7.626	-7.978	-1.275
10.480	10.361	10.384	11.167	9.894	9.535	10.342	10.499	9.676	-28.286	-37.248	-40.906	-24.263	-19.909	-26.500	-22.021	-20.943	-19.613	0.358	-12.781	-8.313	-1.070	-13.142	7.129	-10.449	-10.188	1.335
10.036	10.098	10.203	12.183	9.782	10.273	9.963	9.846	10.128	-34.051	-35.870	-35.597	-25.311	-29.169	-22.615	-23.917	-24.007	-17.803	-9.146	-16.586	-6.761	-9.939	-11.404	0.757	-17.416	-8.236	1.638
9.843	9.833	10.325	11.899	9.940	9.727	9.844	10.180	10.005	-33.075	-34.316	-41.937	-19.305	-18.240	-30.371	-25.473	-25.292	-19.266	-5.638	-16.415	-11.637	-1.101	-12.287	-3.607	-6.310	-4.965	1.878
10.046	10.047	9.727	11.624	9.646	10.285	9.983	9.838	9.886	-32.132	-27.361	-39.502	-16.006	-24.562	-25.545	-25.317	-24.785	-20.493	-1.985	-14.879	-6.068	-14.956	-14.208	-4.024	-5.986	-4.042	4.596
10.378	10.598	10.395	10.964	9.694	10.460	9.851	10.065	9.770	-23.085	-31.049	-33.313	-20.757	-23.539	-24.083	-24.313	-30.467	-23.301	-7.100	-7.786	-7.343	-3.960	-4.868	-11.332	-5.450	-11.006	3.611
10.503	10.049	10.224	11.482	10.123	10.363	10.223	9.750	10.075	-30.458	-30.975	-42.469	-16.931	-18.910	-23.419	-24.622	-30.645	-13.865	-3.692	-8.445	-10.217	-6.816	-2.973	-2.483	-10.991	-7.883	-0.402
10.375	10.370	10.176	11.160	10.230	9.958	10.004	10.118	9.778	-32.180	-36.101	-39.265	-20.507	-27.199	-29.192	-27.949	-27.168	-23.722	-14.896	-9.943	-10.109	-7.022	-8.937	-1.514	-15.833	-11.521	0.572
10.489	9.701	10.072	10.948	10.027	10.271	10.071	9.846	9.310	-26.530	-30.281	-43.474	-16.543	-27.923	-18.912	-23.624	-33.349	-21.296	-6.680	-10.562	-19.418	-10.650	-12.726	-19.473	-8.534	-15.292	3.453
10.069	10.093	10.336	10.434	9.661	10.382	9.417	9.482	9.948	-30.106	-22.374	-37.096	-24.910	-26.324	-16.777	-26.572	-32.536	-23.251	-10.704	-12.722	-11.481	-6.469	-9.470	-5.991	-10.678	-12.314	7.143
9.968	9.878	10.452	10.918	9.484	10.608	9.485	9.504	9.765	-26.939	-29.215	-36.127	-21.242	-30.140	-19.785	-27.142	-29.614	-14.502	-3.343	-12.821	-14.663	-13.306	-14.469	-8.439	-6.929	-3.532	4.868
10.264	9.983	10.216	10.202	9.625	10.571	10.106	9.902	9.702	-27.046	-33.832	-37.393	-31.801	-30.199	-22.071	-23.961	-27.321	-17.364	5.242	-14.715	-18.973	-16.827	-8.118	-9.197	-5.445	-12.934	-1.154
10.469	10.025	10.186	10.118	9.381	10.098	10.012	9.405	9.724	-31.233	-28.046	-37.437	-33.704	-28.001	-21.996	-29.282	-35.061	-24.131	-7.924	-7.469	-17.878	-9.989	-12.469	-3.522	-3.479	-14.487	2.610
10.801	9.889	9.773	10.709	9.829	9.749	9.480	9.832	9.963	-27.280	-27.199	-36.303	-28.471	-27.941	-21.861	-27.690	-30.347	-20.152	-10.435	-7.119	-21.579	-9.359	-9.735	-6.652	-7.677	-4.850	7.856
10.282	10.178	10.418	11.112	10.118	10.427	10.412	9.847	10.388	-31.533	-28.149	-35.467	-28.072	-31.408	-18.907	-24.156	-26.223	-14.104	-8.847	-5.829	-28.181	-13.593	-11.333	-6.298	-3.131	-7.202	-0.315
10.457	9.920	9.885	10.015	10.512	10.786	9.721	9.844	9.909	-29.537	-29.913	-38.182	-28.397	-22.794	-20.836	-28.431	-26.984	-20.271	-9.107	-17.816	-21.020	-12.648	-18.999	2.002	-8.637	-12.472	5.005
10.483	10.237	10.540	10.970	9.881	10.747	10.280	10.064	9.510	-27.877	-26.247	-35.153	-29.809	-24.235	-15.228	-26.450	-30.991	-17.589	-1.565	-2.816	-13.572	-8.548	-5.206	0.324	-13.128	-13.617	5.075
10.248	9.846	9.871	10.753	9.906	9.879	10.047	9.663	10.281	-29.845	-30.107	-41.279	-29.483	-32.355	-25.109	-25.105	-27.843	-18.264	-3.143	-7.320	-15.452	-13.583	-2.706	-3.841	-3.933	-4.875	-3.736
10.305	9.981	10.505	10.377	10.057	10.109	10.091	9.746	9.933	-27.871	-29.621	-34.247	-30.966	-26.098	-21.312	-23.573	-26.650	-24.466	-15.047	-8.665	-8.155	-14.750	-11.278	-0.400	-7.147	-10.769	4.084
9.816	9.572	9.749	10.770	9.842	10.255	10.019	10.015	9.823	-31.400	-27.570	-38.207	-26.204	-29.131	-24.947	-21.301	-22.914	-22.119	-6.992	-20.027	-13.189	-5.906	-10.545	-0.056	-9.118	-13.715	5.888
10.731	9.782	10.306	10.526	10.040	10.094	9.966	9.849	9.679	-29.908	-31.739	-34.385	-28.868	-25.763	-22.456	-23.819	-27.015	-16.807	-13.982	-11.944	-18.245	-9.938	-13.471	-5.036	-3.129	-4.560	-5.026
10.774	9.923	10.075	11.244	9.864	10.096	9.921	9.805	9.525	-26.112	-29.247	-35.837	-28.806	-25.130	-23.192	-28.322	-27.486	-17.251	-12.783	-11.482	-15.601	-6.255	-8.644	-6.693	-14.576	-8.839	-2.475
10.747	9.976	10.316	10.452	9.931	10.279	10.056	9.751	9.554	-29.314	-31.764	-29.703	-33.129	-27.001	-23.547	-27.884	-28.691	-12.570	-7.573	-13.157	-9.848	-10.901	-6.517	1.502	-1.086	-5.453	10.611
10.410	9.464	9.942	10.839	9.845	9.354	10.088	9.928	10.082	-30.189	-32.720	-36.958	-29.775	-26.463	-17.359	-27.668	-28.114	-17.282	-12.039	-14.711	-17.385	-7.779	-7.661	1.651	-15.171	-10.259	-0.982
9.981	9.979	10.369	10.699	9.418	9.793	9.826	9.513	9.639	-26.552	-27.129	-35.919	-33.056	-31.252	-21.954	-24.686	-28.963	-17.440	-12.424	-9.261	-19.216	-5.852	-11.716	-4.151	-12.427	-4.892	-1.494
10.250	10.045	10.265	11.073	10.268	9.792	10.110	9.921	9.813	-32.535	-30.929	-29.810	-26.486	-20.352	-16.234	-24.929	-26.827	-17.099	-8.999	-17.460	-12.829	-13.863	-11.016	-9.366	-7.148	-14.466	6.416
10.378	9.730	10.051	10.770	9.074	9.719	9.863	9.934	10.033	-28.545	-30.350	-33.496	-33.925	-32.732	-23.886	-22.005	-30.070	-13.976	-9.060	-14.465	-12.495	-6.463	-7.926	-5.684	-7.075	-10.824	4.538
10.264	9.676	10.682	10.673	9.804	9.865	9.955	10.064	9.888	-31.863	-33.396	-28.059	-31.649	-28.385	-17.615	-20.921	-28.666	-15.204	-11.958	-13.961	-23.394	-2.190	-7.636	-6.067	-11.843	-2.968	4.844
10.235	9.751	10.182	10.934	10.066	9.960	10.475	10.196	9.721	-35.430	-26.758	-33.547	-32.444	-24.333	-19.826	-21.804	-27.133	-20.934	-7.185	-7.795	-23.164	-6.997	-10.559	-2.379	-8.780	-11.651	2.580
10.270	9.579	10.193	11.154	9.476	10.212	10.219	9.838	10.155	-40.852	-33.394	-28.277	-29.135	-30.055	-14.854	-24.047	-29.947	-19.343	-17.685	-8.746	-17.848	-10.802	-7.649	-4.493	1.848	-11.360	0.247
10.359	9.763	10.290	11.272	9.685	9.769	9.464	9.973	9.724	-34.107	-24.348	-32.666	-29.139	-24.194	-26.433	-23.306	-27.469	-14.799	-13.077	-9.376	-18.848	-16.688	0.248	-12.499	-8.422	-12.275	6.692
10.790	9.384	9.975	11.305	9.543	9.833	10.001	9.868	9.811	-34.279	-32.865	-33.815	-27.411	-32.817	-21.002	-27.368	-27.028	-15.463	-18.870	-10.690	-14.139	-9.758	-6.111	-4.056	-14.390	-1.307	8.310
10.239	9.538	10.662	11.196	9.565	9.721	10.111	9.651	10.035	-38.454	-32.515	-27.869	-25.357	-25.398	-25.121	-23.666	-31.310	-14.350	-9.137	-4.929	-16.926	-5.482	-6.609	-7.064	-10.187	-8.138	8.164
10.624	9.974	10.507	10.945	9.465	9.902	10.331	9.851	9.690	-32.665	-29.642	-26.396	-25.126	-29.578	-26.649	-19.143	-30.580	-15.924	-12.119	-1.928	-6.092	-13.292	-8.166	-5.857	-8.058	-7.697	-3.237
10.381	9.842	9.988	11.261	10.179	10.032	10.134	10.029	9.566	-35.381	-35.248	-36.283	-25.929	-15.793	-26.499	-21.574	-24.492	-24.835	-9.198	-6.647	-17.044	-2.871	-11.038	0.466	-0.971	-11.583	-2.112
10.427	9.957	10.308	10.914	10.252	10.234	9.872	9.951	9.631	-38.904	-29.563	-35.636	-23.630	-26.575	-25.451	-26.404	-22.081	-17.122	-17.080	-13.341	-10.054	-11.038	-8.736	-14.323	-5.706	-12.790	0.530
10.437	9.612	10.346	11.012	9.657	10.255	9.624	10.033	9.738	-31.206	-28.248	-35.841	-30.312	-26.476	-21.215	-25.427	-29.446	-16.760	-12.586	-12.882	-9.515	-9.491	-9.550	-13.014	-2.653	-13.395	-0.188
10.295	9.623	10.169	11.402	10.204	10.404	9.625	9.609	9.776	-34.491	-33.927	-31.927	-26.999	-24.383	-18.662	-27.784	-27.934	-25.156	-6.497	-9.305	-9.494	-2.492	-14.300	1.248	-10.232	-8.897	6.390
10.576	10.004	9.995	10.850	10.124	10.148	9.989	9.851	9.578	-33.994	-34.879	-36.900	-30.713	-26.289	-18.121	-24.420	-30.960	-18.733	-5.836	-9.329	-24.862	-3.712	-14.190	-2.018	-6.065	-12.196	-2.920
10.714	10.076	10.111	11.053	10.074	9.867	9.507	9.601	9.509	-32.745	-29.076	-35.394	-27.226	-22.801	-19.072	-23.840	-27.009	-21.449	-17.454	-4.264	-14.501	-7.202	-7.350	1.733	-4.922	-10.104	1.330
10.447	9.561	9.960	10.895	9.730	9.933	10.172	9.628	9.573	-33.731	-29.093	-32.091	-29.769	-26.715	-14.761	-22.237	-28.897	-15.038	-8.013	-12.801	-14.277	3.614	-8.167	0.834	-7.968	-10.660	0.302
10.262	9.944	10.252	11.310	9.421	10.363	9.984	9.485	9.765	-34.343	-30.632	-26.911	-32.301	-27.215	-19.587	-27.482	-27.985	-15.063	-7.245	-12.269	-12.207	0.077	-16.426	2.139	-3.123	-5.428	4.849
10.096	9.755	10.044	10.451	9.675	10.553	9.960	9.877	9.522	-37.297	-34.580	-32.648	-26.767	-28.412	-20.936	-22.129	-31.976	-22.019	-2.568	-10.249	-10.863	-5.239	-9.458	5.650	-11.353	-7.309	7.787
9.907	9.999	9.436	10.650	9.751	10.060	9.876	9.761	9.442	-35.143	-33.492	-39.990	-24.813	-24.543	-18.742	-25.589	-27.190	-15.296	-1.154	-13.685	-3.516	2.664	-14.233	6.376	-10.530	-14.700	-2.229
10.586	10.278	9.792	11.132	9.423	9.684	10.097	9.649	9.864	-32.764	-32.112	-34.325	-27.367	-24.111	-25.148	-27.029	-30.439	-18.236	-10.723	-11.160	-12.982	-2.822	-3.923	-2.241	-14.986	-11.144	-2.254
10.064	9.938	10.104	10.123	9.765	9.839	10.082	9.714	9.888	-31.812	-34.244	-31.468	-30.411	-26.028	-18.423	-25.319	-28.306	-15.354	-4.216	-10.737	-13.423	-0.516	1.489	5.648	-3.737	-13.658	7.472
10.502	9.946	10.183	10.465	9.731	10.459	9.818	9.780	9.837	-32.762	-33.939	-37.682	-26.976	-20.239	-18.455	-24.271	-24.699	-20.737	-7.898	-7.207	-13.983	-4.801	-15.454	4.103	-12.781	-12.141	-0.994
10.409	10.208	9.880	10.057	9.608	10.153	10.305	9.993	9.645	-25.374	-32.705	-34.137	-28.841	-31.686	-22.793	-24.706	-27.899	-17.954	-4.650	-17.085	-16.337	-7.309	-9.186	7.223	-11.847	-7.710	2.016
10.319	9.598	9.695	9.917	9.066	9.866	10.359	9.582	9.667	-26.329	-39.285	-32.471	-28.363	-35.570	-24.425	-19.770	-29.761	-18.707	-5.777	-15.764	-8.279	-4.506	-14.070	-4.169	-4.776	-7.545	0.513
9.811	9.920	9.868	10.249	9.933	10.164	9.979	10.223	9.426	-29.697	-33.204	-32.402	-28.395	-25.838	-13.531	-24.266	-21.037	-13.570	-4.195	-10.145	-11.034	11.248	-4.523	4.655	-10.444	-13.887	4.265
9.878	9.931	9.885	10.480	10.061	10.185	9.921	9.777	9.430	-30.701	-29.699	-34.666	-34.220	-31.753	-19.043	-25.401	-28.562	-24.346	-5.552	-15.139	-13.613	-3.226	-13.140	4.050	-8.660	-11.022	-2.271
9.988	10.885	9.960	10.357	9.860	9.820	10.094	10.263	9.939	-32.062	-23.112	-30.350	-34.777	-26.612	-23.133	-23.632	-25.641	-18.303	-3.071	-21.590	-12.903	-8.128	-5.959	-3.198	3.828	-9.658	3.288
9.951	10.132	9.824	10.781	10.383	10.303	10.104	9.872	10.090	-35.641	-30.679	-30.518	-33.009	-28.663	-28.228	-21.231	-32.775	-17.343	-4.700	-22.328	-20.579	-4.377	-24.005	-4.074	-2.919	-3.839	1.033
10.207	10.145	9.535	10.675	10.114	10.032	10.209	9.876	9.633	-30.561	-32.135	-30.179	-24.516	-27.333	-27.013	-24.036	-36.056	-20.765	-7.993	-21.103	-14.370	-3.085	-12.428	-1.475	-5.660	-7.104	4.938
10.434	10.571	9.840	10.785	9.488	10.317	10.060	9.900	9.576	-33.026	-25.765	-33.151	-29.223	-30.886	-26.708	-27.117	-27.026	-19.447	-9.211	-20.901	-19.504	0.564	-12.279	-3.536	-1.478	-9.547	4.595
10.098	10.084	9.606	10.506	9.610	10.065	9.759	10.252	9.901	-33.985	-32.240	-32.759	-30.899	-34.132	-22.784	-22.126	-31.541	-19.781	-4.412	-21.545	-11.882	-13.849	-12.199	1.814	-2.671	-7.856	6.064
10.064	9.922	10.140	10.112	9.907	9.603	10.375	10.445	9.906	-32.433	-32.820	-29.378	-25.771	-27.223	-25.148	-19.433	-33.129	-19.478	-9.971	-16.007	-15.459	-9.041	-12.557	0.995	-7.145	-8.502	0.008
10.139	10.529	9.759	10.253	10.278	9.457	10.204	9.662	9.810	-33.430	-25.134	-31.440	-27.276	-27.644	-25.300	-22.068	-31.226	-17.962	1.287	-22.835	-17.292	-4.530	-10.920	-5.116	-2.626	-11.046	2.447
10.511	9.652	10.255	10.511	9.884	9.774	10.090	10.323	9.224	-30.723	-33.986	-31.025	-30.479	-34.730	-22.274	-21.547	-21.102	-25.417	-8.587	-13.367	-15.689	-5.257	-19.688	2.362	1.975	-9.364	5.744
10.553	10.481	9.812	10.845	10.327	9.749	9.248	10.287	9.655	-31.260	-34.012	-29.365	-27.256	-22.316	-24.898	-23.517	-31.601	-15.230	-7.304	-14.461	-14.637	-2.740	-22.585	-4.312	-0.642	-14.667	6.061
10.359	9.930	9.436	10.498	9.866	10.778	9.771	10.025	9.571	-36.803	-29.602	-30.945	-26.417	-27.689	-15.637	-22.111	-27.278	-27.835	-16.101	-11.088	-13.268	-6.540	-16.063	-4.751	1.115	-15.240	3.028
10.287	9.942	9.762	10.203	10.344	10.098	9.649	10.176	9.826	-32.321	-37.379	-39.155	-26.341	-24.586	-17.180	-19.071	-28.247	-21.713	-7.101	-17.862	-19.608	-3.591	-6.671	-6.700	4.273	-12.280	-3.916
9.925	10.044	9.888	10.375	9.746	10.256	9.958	10.213	9.570	-33.051	-27.602	-35.006	-27.362	-28.945	-23.628	-19.759	-26.168	-28.161	-15.012	-13.776	-13.034	-3.923	-17.697	1.129	-6.053	-6.803	4.471
10.331	10.362	10.266	10.475	10.281	10.170	10.082	9.790	10.136	-33.653	-26.481	-34.199	-23.059	-29.014	-22.100	-22.935	-30.418	-20.683	-13.225	-8.603	-17.781	2.047	-6.849	-2.703	-1.248	-5.620	13.900
10.360	10.338	10.056	10.667	9.675	10.061	9.937	9.893	9.355	-34.830	-23.025	-33.380	-25.325	-30.299	-23.714	-24.364	-31.124	-29.573	-7.443	-11.377	-16.148	-0.428	-9.104	-6.585	-6.085	-4.252	-2.201
9.268	9.653	10.208	11.011	10.486	10.073	9.630	9.772	9.785	-41.304	-34.946	-32.453	-24.704	-21.409	-25.955	-26.524	-25.863	-27.582	-4.776	-10.314	-18.757	-13.119	-13.074	-5.762	-3.575	-12.555	-4.842
10.215	10.085	10.082	10.955	9.794	10.369	9.679	9.998	9.510	-24.969	-34.434	-29.138	-20.268	-31.659	-22.885	-20.827	-30.103	-34.716	-8.420	-13.445	-10.895	-6.512	-17.315	-10.472	-4.705	-15.812	6.451
10.391	9.697	10.005	10.481	9.860	10.366	9.426	9.769	9.885	-30.537	-40.315	-40.370	-25.449	-28.906	-21.632	-17.534	-25.929	-20.818	-6.675	-12.126	-14.999	-6.220	-14.035	-16.726	2.670	-14.177	7.594
10.375	10.086	9.866	10.869	9.727	10.360	9.906	10.099	9.510	-32.107	-34.783	-32.528	-28.260	-30.332	-21.542	-20.781	-27.568	-23.731	-2.472	-9.614	-9.165	-7.060	-15.634	-6.519	2.775	-4.869	8.832
10.118	9.921	9.693	10.542	9.907	10.543	9.812	9.887	9.675	-30.211	-35.289	-40.622	-31.075	-33.083	-15.703	-22.130	-27.036	-29.139	-7.989	-13.465	-5.291	-2.684	-9.025	-14.895	2.085	-13.261	-1.964
10.034	10.053	10.209	10.994	10.035	9.861	9.885	10.027	9.712	-27.373	-34.142	-37.510	-31.762	-24.994	-22.751	-28.004	-25.894	-25.073	-7.107	-17.884	-11.892	0.504	-6.892	-6.091	1.560	-17.088	3.220
9.965	9.804	10.275	10.449	9.828	10.324	9.918	9.596	9.603	-29.631	-32.251	-32.456	-25.480	-32.689	-24.666	-20.059	-31.612	-20.638	-4.971	-14.459	-6.088	-3.118	-9.952	-10.612	-2.791	-7.322	-6.502
10.010	10.289	10.013	10.653	9.927	10.146	9.441	9.783	9.840	-27.934	-37.060	-37.871	-28.047	-21.742	-27.324	-19.821	-33.707	-25.087	-0.941	-11.797	-4.429	-11.694	-13.845	-9.377	-4.382	-17.020	0.164
10.464	9.752	10.021	10.643	9.268	9.811	9.676	9.775	9.607	-34.371	-34.006	-34.860	-23.348	-33.149	-24.587	-25.500	-25.561	-22.225	0.991	-11.606	-11.770	-6.022	-12.249	-4.877	-4.907	-4.718	-2.518
10.344	9.694	10.128	10.810	9.357	9.792	9.559	9.722	10.148	-29.431	-35.378	-34.634	-24.904	-24.842	-28.979	-21.012	-31.933	-25.422	-2.605	-18.354	-14.390	-6.466	-12.438	-11.739	-1.246	-3.432	-3.525
10.111	9.698	10.026	11.225	10.229	9.948	10.029	9.901	9.645	-35.155	-32.305	-39.382	-20.748	-27.487	-29.728	-21.048	-30.707	-18.630	-5.145	-15.968	-12.382	-8.342	-16.449	-1.499	-1.375	-13.024	-5.065
10.676	10.186	9.860	10.753	10.048	10.116	9.682	9.968	9.409	-30.345	-31.967	-37.328	-22.863	-20.116	-23.928	-24.538	-32.633	-24.912	-3.181	-15.346	-18.482	-6.087	-20.240	-6.249	1.225	-15.607	-0.006
9.973	10.098	10.095	10.681	10.025	10.084	10.102	9.741	9.329	-35.916	-29.874	-36.412	-20.977	-30.777	-23.635	-22.720	-29.866	-30.118	5.431	-10.571	-8.149	-10.514	-18.891	-14.713	-0.541	-17.416	-1.401
9.680	10.518	10.141	10.881	9.787	9.979	9.785	9.871	9.583	-31.603	-29.686	-35.020	-19.805	-28.855	-28.435	-24.237	-29.864	-20.174	-13.145	-6.637	-7.878	-9.032	-13.406	-6.437	-1.707	-12.729	2.500
9.818	10.169	10.033	10.910	9.881	9.617	9.734	9.659	9.788	-36.214	-32.928	-34.397	-26.992	-29.461	-27.382	-26.401	-32.824	-21.786	-2.976	-14.263	-15.169	-6.954	-17.921	-16.392	2.160	-13.874	-5.526
10.167	9.834	9.864	10.349	9.940	10.189	9.808	9.708	9.703	-29.865	-32.720	-35.595	-23.267	-26.763	-28.234	-22.598	-27.422	-20.981	-0.723	-11.401	-12.349	-3.022	-13.193	-11.944	-5.010	-11.625	2.078
10.469	10.263	10.071	10.924	10.077	10.286	9.783	9.792	9.540	-34.564	-30.838	-35.835	-20.869	-27.331	-25.647	-24.581	-31.645	-19.026	-6.651	-8.410	-13.171	-0.899	-3.398	-15.688	-1.579	-1.610	1.928
10.080	9.854	9.856	10.411	10.105	10.423	9.825	9.985	9.575	-27.464	-30.550	-34.570	-24.548	-32.399	-24.573	-25.459	-27.490	-23.332	-11.721	-11.822	-12.933	-3.047	-12.025	-10.926	1.793	-17.522	-2.272
10.613	9.795	9.996	10.610	10.371	10.158	10.009	9.834	9.278	-31.844	-29.602	-38.062	-22.833	-23.304	-30.096	-27.820	-25.876	-26.405	-8.208	-13.318	-15.048	-8.001	-8.541	-5.926	-8.097	-8.881	4.184
10.273	9.717	9.906	10.578	10.136	10.202	9.657	10.136	9.528	-29.906	-28.349	-34.997	-25.108	-24.947	-26.134	-25.153	-24.896	-22.215	-12.105	-6.109	-12.118	-9.055	-10.590	-21.490	-2.197	-9.460	-2.006
10.195	9.972	9.934	10.948	9.685	10.497	10.028	10.058	9.980	-30.616	-25.648	-33.173	-22.000	-23.852	-18.950	-28.400	-26.670	-23.560	-11.946	-13.108	-13.283	-10.746	-14.864	-11.305	-2.052	-12.285	-0.165
10.537	10.154	9.858	11.288	10.386	10.432	9.789	10.081	9.736	-30.239	-30.193	-41.573	-22.230	-25.875	-23.725	-24.089	-29.790	-19.244	-5.928	-2.219	-11.903	-14.305	-12.669	-12.167	-6.898	-8.123	6.302
10.965	10.251	9.947	11.192	10.245	10.371	10.012	9.755	9.388	-32.675	-25.231	-34.557	-21.956	-23.142	-21.249	-27.646	-30.211	-15.117	-7.279	-9.424	-5.328	-3.458	-16.550	-6.476	-8.870	-19.088	8.554
10.143	10.173	9.755	11.120	10.126	10.508	9.921	9.493	9.818	-35.435	-30.696	-46.863	-31.082	-24.678	-18.884	-21.599	-30.855	-24.261	-9.795	-13.150	-17.601	-0.843	-8.168	-0.995	-1.529	-5.367	0.786
10.237	10.207	9.722	10.880	10.010	10.839	9.625	9.871	9.565	-31.825	-31.232	-34.112	-25.018	-29.678	-16.908	-25.122	-28.610	-19.086	-6.789	-15.441	-10.378	-2.308	-13.271	-8.169	1.149	-17.627	5.863
9.867	9.999	10.150	11.395	9.966	10.874	9.977	9.862	9.890	-31.302	-32.057	-39.693	-25.697	-29.717	-18.595	-19.874	-28.436	-22.965	-7.454	-4.789	-9.284	-8.912	-15.416	-13.454	-4.220	-2.667	-2.485
9.851	10.052	9.560	10.699	9.986	10.909	9.841	9.804	9.468	-35.909	-26.281	-37.065	-24.815	-25.383	-20.887	-25.430	-30.473	-21.374	-10.912	-7.692	-5.878	-6.260	-15.985	-14.448	0.081	-7.325	1.284
10.003	9.811	10.275	10.389	9.745	10.352	10.085	9.714	9.934	-29.177	-32.371	-31.172	-27.252	-34.555	-21.648	-25.181	-21.467	-19.334	2.801	-4.356	-15.468	-8.744	-11.703	-6.418	-2.660	-10.467	1.840
9.993	9.771	10.251	11.729	9.767	10.744	9.780	9.909	9.324	-32.828	-27.503	-34.813	-11.901	-33.640	-18.242	-23.501	-29.002	-19.235	-13.460	-11.040	-6.139	-3.095	-11.792	-16.321	-5.569	-7.122	6.488
9.943	9.503	10.107	11.463	10.171	10.834	9.788	9.613	9.896	-32.385	-33.773	-31.714	-17.007	-32.173	-19.537	-20.794	-30.006	-15.312	-0.582	-4.672	-5.272	-3.118	-17.438	-19.261	-0.726	-6.719	-5.512
10.524	10.117	9.932	10.675	9.892	11.089	9.779	9.890	9.741	-31.259	-34.871	-36.612	-29.974	-29.079	-11.976	-20.828	-27.500	-16.717	2.052	-2.028	-10.931	-0.356	-6.317	-12.376	-1.244	-8.048	7.194
10.857	9.725	9.947	10.327	10.494	11.206	9.469	9.617	9.777	-29.065	-30.686	-29.554	-31.035	-20.106	-18.048	-23.927	-33.935	-21.233	1.824	-10.271	-11.549	-4.796	-16.739	-17.451	-1.262	-16.414	1.335
10.587	10.006	10.219	11.517	10.530	10.909	9.952	9.864	9.266	-27.204	-29.092	-29.769	-15.826	-21.001	-21.906	-23.631	-28.105	-27.642	-2.937	-7.238	-12.413	-4.357	-13.596	-10.592	-3.101	-14.226	3.071
9.977	9.860	10.026	10.683	10.235	11.090	9.972	10.134	9.428	-36.116	-30.186	-40.520	-26.298	-28.352	-10.807	-19.990	-26.982	-19.749	-11.747	-9.288	-15.308	0.074	-11.364	-8.528	0.900	-10.497	-1.502
9.636	9.891	9.716	11.284	10.036	11.135	9.917	10.133	9.793	-35.939	-33.701	-34.699	-25.069	-21.498	-16.655	-25.391	-29.278	-15.381	-4.808	-17.121	-16.702	-2.752	-8.979	-11.332	-5.559	-8.391	-6.234
9.898	9.921	10.844	10.414	9.998	11.424	9.907	10.074	9.407	-30.317	-39.032	-29.975	-23.970	-27.975	-15.340	-20.856	-34.532	-30.343	-0.369	-8.255	-10.277	0.758	-14.593	-6.219	-3.400	-14.888	-10.051
10.181	9.744	10.092	11.834	9.710	11.654	9.652	9.975	9.757	-33.263	-33.742	-36.386	-16.239	-30.134	-14.597	-21.545	-32.615	-29.572	-9.590	-10.058	-12.613	-2.936	-12.782	-13.671	-3.329	-13.811	-9.755
10.476	10.348	9.918	10.010	10.399	10.758	9.838	9.775	9.818	-27.082	-30.480	-38.531	-25.968	-31.517	-15.878	-23.978	-32.982	-27.072	-10.307	-17.420	-6.071	7.167	-16.486	-14.425	5.655	-10.470	-3.454
10.838	10.074	9.735	11.509	9.821	10.351	9.737	9.936	9.250	-30.325	-32.681	-34.919	-16.589	-28.907	-22.274	-22.738	-31.824	-33.202	-9.940	-11.495	-14.622	-4.527	-14.563	-16.977	-4.866	-12.590	-13.693
10.681	10.027	10.268	11.367	9.887	10.735	9.993	10.012	9.176	-30.782	-30.656	-33.458	-17.456	-24.659	-17.036	-21.714	-30.746	-31.890	-5.595	-9.002	-18.694	-10.951	-18.311	-3.480	-10.176	-2.148	-4.845
10.073	10.237	9.889	11.352	10.466	10.508	9.587	9.690	9.569	-35.731	-33.839	-38.485	-18.142	-27.099	-25.369	-21.581	-34.265	-29.196	-0.478	-10.453	-17.715	-10.392	-10.349	-17.099	-4.013	-15.326	-7.020
10.360	10.559	10.120	10.791	10.100	10.920	9.910	9.938	9.797	-30.565	-29.980	-37.498	-22.490	-24.759	-13.283	-20.540	-26.397	-34.301	-4.381	-16.785	-15.511	-11.759	-14.032	-20.696	-2.504	-8.062	-8.907
10.181	10.127	10.074	11.570	10.196	11.584	9.533	9.875	10.131	-32.555	-29.765	-33.156	-17.042	-25.465	-11.382	-25.500	-26.224	-31.764	-8.539	-12.105	-15.240	-8.237	-14.914	-17.004	-2.836	-3.349	-8.973
10.530	9.831	9.689	11.884	9.842	10.854	9.900	9.810	9.298	-31.503	-33.089	-37.546	-17.085	-27.037	-22.435	-23.743	-27.447	-31.837	-3.285	-1.875	-9.535	-7.584	-10.271	-22.038	1.156	-6.790	-18.943
10.517	9.563	9.560	11.375	10.179	10.600	9.949	9.941	10.232	-30.618	-34.910	-36.565	-22.874	-30.943	-19.344	-22.489	-29.233	-29.536	-3.586	-8.970	-14.422	-14.271	-10.061	-15.305	-9.498	-7.661	-12.326
10.062	10.002	9.700	11.652	10.028	10.824	10.006	10.254	9.749	-33.633	-33.407	-39.359	-14.970	-22.981	-19.085	-23.786	-26.920	-29.237	-8.335	-19.532	-11.711	-11.634	-14.576	-15.986	-3.163	-8.115	-11.100
9.723	9.567	10.352	11.542	10.157	10.666	10.195	10.385	9.530	-35.382	-29.598	-32.442	-18.913	-28.531	-23.462	-23.108	-25.685	-29.499	-5.757	-6.521	-10.102	-8.744	-8.210	-12.474	-3.411	-8.727	-12.534
10.107	10.515	10.166	11.420	10.211	11.384	9.667	9.962	9.584	-29.544	-27.823	-33.305	-21.447	-28.431	-11.256	-25.248	-24.904	-32.165	-9.776	-4.583	-14.799	-9.341	-16.923	-11.673	-5.181	-2.731	-7.964
10.245	10.188	9.826	11.408	10.112	10.583	10.148	9.780	9.747	-35.825	-33.080	-42.299	-20.439	-26.383	-20.555	-19.547	-26.236	-29.515	-6.284	-4.583	-11.711	-11.691	-15.398	0.355	9.231	-9.862	-10.259
10.259	9.644	10.285	11.378	10.085	10.262	10.011	9.816	9.790	-30.272	-36.581	-34.795	-22.067	-25.001	-20.371	-23.274	-26.054	-22.296	-2.496	-16.900	-13.450	-2.500	-15.139	-1.923	-2.246	-5.665	-10.029
10.025	9.874	10.147	10.168	9.960	10.509	9.848	9.798	10.657	-32.626	-36.860	-33.855	-30.001	-29.256	-20.802	-24.167	-31.758	-20.656	-10.624	-19.472	-12.840	-0.998	-15.279	-12.877	2.411	-5.183	-14.987
10.458	10.100	9.957	10.393	10.119	10.872	9.778	9.547	9.950	-33.317	-35.200	-34.709	-22.586	-27.095	-21.629	-28.562	-32.695	-18.745	-2.347	-13.882	-15.605	-7.396	-18.210	-8.953	-6.427	-8.062	-5.932
10.020	9.642	10.247	10.964	9.610	10.736	9.889	9.870	10.263	-26.065	-31.371	-33.587	-19.644	-25.802	-20.799	-21.553	-27.840	-18.121	4.021	-15.791	-11.316	-3.797	-5.642	-8.669	-3.477	-7.064	-4.316
10.219	9.883	10.679	10.993	9.997	10.479	9.921	9.452	9.925	-29.958	-32.708	-33.353	-25.234	-25.947	-23.580	-28.803	-29.624	-18.464	-1.083	-8.202	-14.893	2.685	-6.916	-12.320	-7.198	-0.517	-11.702
10.029	9.607	10.334	10.510	10.199	10.345	9.649	10.180	10.389	-29.423	-39.721	-35.641	-34.196	-31.909	-19.783	-27.183	-29.349	-9.778	-3.358	-11.891	-18.066	-12.916	-15.427	-11.255	-2.156	-9.608	1.328
9.679	9.939	10.016	10.172	9.988	10.730	9.273	9.925	9.605	-33.648	-32.755	-35.457	-33.703	-29.553	-21.141	-25.350	-28.022	-17.723	-6.138	-12.189	-17.102	-6.218	-15.075	-14.542	5.159	-12.237	0.176
10.119	10.146	10.569	11.106	9.819	10.500	9.687	10.131	9.753	-32.972	-33.902	-34.155	-28.276	-28.412	-22.127	-25.517	-26.574	-31.959	-13.412	-13.202	-21.354	-12.463	-9.427	-9.076	3.736	-11.224	-20.031
10.553	9.879	9.804	10.223	9.997	10.100	9.363	10.089	9.548	-30.138	-37.999	-34.356	-23.163	-26.902	-22.749	-28.430	-23.280	-30.948	5.430	-7.353	-10.874	-13.886	-12.156	-2.092	7.433	-11.141	-4.794
9.886	9.806	9.967	10.449	9.757	10.562	9.321	9.548	9.333	-30.346	-41.464	-34.116	-32.507	-37.103	-22.146	-26.878	-26.247	-37.233	-9.533	-19.170	-6.998	-21.230	-17.167	-9.684	8.928	-3.774	-10.372
10.187	9.809	10.167	10.587	9.554	10.971	9.500	9.350	9.468	-28.202	-40.263	-31.681	-25.687	-35.894	-21.933	-28.202	-32.182	-33.124	2.332	-24.438	-3.806	-14.587	-9.059	-9.207	3.386	2.408	-8.554
10.427	9.302	9.785	9.971	9.663	10.843	9.858	9.726	10.072	-31.354	-42.891	-36.692	-27.089	-33.410	-21.979	-24.526	-26.563	-24.802	-6.085	-24.377	-16.092	-5.635	-18.145	-14.371	-6.980	-3.638	-16.854
9.984	10.076	10.957	10.363	9.618	10.265	9.689	9.877	10.329	-32.039	-33.408	-29.460	-30.026	-28.079	-24.084	-26.046	-29.627	-22.626	-5.879	-14.035	-19.852	-14.147	-15.798	-11.843	-5.746	-0.642	-17.072
10.411	9.892	10.578	10.778	9.580	10.832	9.892	10.006	9.723	-34.297	-32.758	-32.366	-26.661	-32.031	-21.862	-22.771	-27.840	-26.180	-1.880	-18.581	-7.477	-11.755	-16.306	-5.118	3.052	-4.403	-5.838
10.240	9.729	9.803	10.269	9.769	10.784	9.722	9.794	9.540	-33.046	-36.863	-46.684	-25.993	-28.717	-19.572	-29.263	-26.638	-23.338	-9.277	-13.638	-11.313	-8.643	-15.056	-6.351	-1.211	-12.623	-7.451
10.485	10.234	10.323	10.635	9.703	10.796	9.653	9.914	9.593	-31.267	-35.071	-37.810	-24.287	-29.315	-18.925	-26.122	-30.088	-16.348	-9.008	-21.195	2.154	-14.382	-15.762	-14.190	-1.327	-19.380	-4.681
10.396	9.758	10.013	10.732	10.217	10.522	9.313	9.991	9.382	-31.824	-35.158	-36.682	-26.904	-33.889	-17.165	-25.712	-26.208	-24.348	-8.008	-21.665	-7.238	-17.868	-12.835	-12.894	2.375	-6.134	-2.078
10.281	9.901	10.897	10.759	9.801	10.348	9.796	9.971	10.037	-29.681	-34.593	-32.143	-28.468	-34.065	-23.753	-22.326	-23.881	-24.276	-6.703	-16.525	-5.552	-14.139	-14.872	-2.321	2.734	-11.704	-8.935
9.875	9.727	10.581	9.961	10.166	10.756	9.922	9.984	10.553	-29.328	-38.838	-31.758	-26.373	-31.959	-20.740	-25.342	-30.706	-19.695	-5.606	-9.867	-14.907	-17.264	-8.254	-14.710	-3.502	-12.850	3.052
10.400	9.934	10.307	10.137	9.761	10.697	10.155	9.558	10.188	-32.878	-37.722	-29.187	-20.793	-28.430	-20.949	-21.126	-34.584	-18.802	-9.762	-14.131	-6.759	-7.947	-16.022	-10.572	6.048	-4.429	-3.990
10.229	10.215	10.214	9.982	10.336	10.818	9.885	9.622	10.065	-38.427	-32.857	-34.973	-27.121	-29.208	-21.205	-25.141	-30.376	-12.468	-11.463	-25.111	-6.023	-8.172	-10.666	-10.862	-3.288	-4.313	-7.126
10.441	9.802	10.629	10.214	10.228	10.373	9.603	10.171	10.494	-32.405	-33.447	-34.004	-25.438	-30.896	-20.492	-28.128	-27.492	-22.317	-7.447	-10.261	-9.883	-8.598	-18.063	-11.891	-2.346	-5.845	-8.598
10.507	10.050	10.090	10.560	9.769	10.836	9.494	9.634	9.726	-34.728	-35.031	-35.998	-24.054	-36.182	-18.410	-26.275	-32.920	-19.171	-12.359	-17.641	-14.095	-2.552	-19.503	-15.466	8.205	-8.993	4.693
10.584	9.585	10.181	9.969	10.352	10.876	9.056	9.604	9.873	-31.016	-33.055	-38.860	-26.498	-32.345	-15.110	-33.024	-26.133	-24.570	-11.913	-17.739	-14.487	-9.239	-14.030	-2.606	1.810	-8.775	-2.666
10.094	10.364	10.096	9.890	9.868	10.396	9.682	9.680	9.985	-35.236	-35.179	-32.829	-26.873	-29.596	-19.850	-25.189	-29.693	-19.864	-10.026	-18.164	-14.485	-7.302	-10.472	-5.650	7.223	2.411	-7.438
10.591	9.985	9.900	10.348	10.219	10.866	10.034	9.865	9.964	-33.560	-36.220	-41.211	-32.849	-23.118	-15.473	-24.247	-25.134	-20.960	-5.406	-5.705	-13.464	-9.264	-17.148	-3.941	-1.317	-12.514	-2.774
10.775	10.042	10.265	10.248	9.935	10.603	9.742	9.465	10.201	-35.353	-30.975	-42.927	-31.888	-33.591	-22.016	-26.527	-33.878	-28.040	-5.618	-10.270	-14.977	-8.554	-7.912	-5.273	2.273	-5.142	-6.417
10.015	9.883	10.139	10.577	9.807	10.297	10.332	9.888	9.964	-30.799	-31.015	-32.123	-27.004	-27.746	-24.592	-19.590	-27.669	-25.725	-13.386	-19.000	-0.509	-13.959	-3.715	-10.394	-0.180	-11.958	-2.560
10.438	10.027	10.322	10.701	9.448	10.663	10.584	9.723	9.689	-28.993	-29.799	-36.532	-25.021	-35.457	-15.686	-19.280	-27.148	-25.891	-12.620	-12.726	-5.611	-4.346	-12.117	-0.989	-4.642	-13.125	-8.842
10.279	9.961	9.740	9.702	10.161	11.019	9.919	10.178	10.099	-35.283	-32.960	-28.407	-30.011	-33.597	-20.946	-26.435	-30.245	-21.303	-10.558	-14.470	-10.005	-9.873	-12.733	-7.282	-6.678	-14.685	-7.990
10.633	9.907	10.218	10.341	10.027	10.488	9.652	9.959	9.754	-28.360	-34.541	-34.997	-25.351	-31.250	-22.659	-24.038	-33.604	-26.363	-15.997	-6.480	-8.297	-6.436	-14.111	-15.037	-10.205	-15.364	-2.702
10.673	10.173	9.890	10.378	9.703	10.843	10.316	10.143	10.073	-26.953	-32.235	-38.611	-25.563	-29.873	-18.927	-19.148	-32.594	-14.858	-5.944	-20.365	-17.275	-12.836	-10.751	-6.695	-3.828	-11.109	-13.923
11.236	10.070	9.914	10.470	9.787	9.770	10.322	9.982	10.382	-31.689	-34.057	-32.711	-25.767	-31.678	-31.781	-24.138	-32.781	-11.753	-10.627	-18.269	-11.630	-7.336	-9.412	-7.902	-13.523	-7.727	-9.473
10.585	9.876	10.422	10.718	9.767	10.472	10.136	9.580	9.754	-29.880	-34.161	-33.935	-21.052	-34.645	-21.282	-20.778	-32.390	-15.111	-8.790	-13.252	-9.340	-6.518	-3.276	-6.716	-14.215	-9.761	-7.859
10.496	9.841	10.079	10.350	9.882	9.933	10.518	9.900	10.195	-31.960	-29.968	-37.236	-23.292	-27.486	-29.433	-23.462	-32.874	-29.866	-10.399	-13.243	-15.911	-1.224	-11.391	-14.536	-7.163	-13.214	-13.023
10.270	9.763	9.900	10.253	9.565	10.453	10.206	9.798	10.011	-31.739	-34.504	-31.903	-28.550	-34.495	-24.454	-17.016	-30.283	-26.040	-7.962	-15.807	2.423	-7.046	-13.387	-11.528	-3.828	-12.090	-11.994
10.312	10.007	10.158	10.453	10.099	10.295	10.323	9.770	9.893	-29.739	-36.283	-34.717	-29.085	-21.386	-23.389	-24.924	-32.727	-19.878	0.433	-11.736	-15.431	-6.337	-10.674	-13.610	-8.080	-13.397	-6.761
10.939	10.068	9.987	10.223	9.405	10.678	10.249	9.530	10.093	-32.586	-34.271	-29.607	-31.130	-30.823	-20.159	-22.198	-33.250	-21.623	-19.243	-17.303	-0.583	1.117	-12.592	-10.507	-8.765	-17.159	-10.409
11.179	10.244	10.113	10.393	9.878	10.502	10.213	9.619	10.202	-34.222	-32.960	-30.480	-28.562	-36.924	-23.640	-24.398	-31.680	-28.685	-1.446	-13.635	-6.654	-2.190	-9.598	-14.667	-13.931	-11.194	-13.606
10.254	9.836	10.159	10.893	10.539	10.533	10.438	9.898	10.123	-33.575	-33.694	-33.193	-27.841	-20.055	-21.116	-23.371	-26.570	-25.128	-4.195	-17.835	-7.850	-8.357	-7.786	-13.881	-5.080	-8.969	-10.347
10.350	9.563	9.997	10.861	9.794	10.539	9.257	9.878	10.014	-36.380	-34.730	-31.082	-26.830	-33.041	-22.862	-31.363	-30.408	-24.691	-0.729	-18.267	-11.433	-6.322	-12.630	-2.322	-6.716	-11.975	-8.213
10.701	10.260	10.094	10.465	10.477	10.333	9.683	9.827	9.862	-25.249	-29.508	-34.212	-27.504	-24.813	-25.627	-26.565	-32.420	-27.752	-2.579	-9.588	-17.062	-4.551	-17.106	-15.580	-8.367	-12.738	-4.988
9.365	9.911	10.320	11.257	9.853	10.853	9.968	9.553	9.785	-27.695	-35.071	-33.341	-25.703	-29.855	-18.779	-25.683	-33.075	-26.767	3.053	-14.543	-4.459	-4.601	-15.109	-10.083	-0.676	-12.396	-2.504
10.453	9.982	10.065	10.638	10.019	10.310	9.166	9.586	10.246	-31.259	-35.033	-38.449	-28.560	-38.626	-25.009	-32.922	-34.144	-26.762	-2.703	-18.431	-16.969	0.393	-11.134	-7.633	-11.909	-12.925	-8.106
10.001	10.154	10.097	10.494	10.172	10.245	9.961	10.017	9.872	-41.109	-30.485	-37.561	-27.596	-34.272	-25.535	-26.128	-33.527	-26.410	-12.420	-9.381	-17.522	-3.248	-18.558	-17.671	-11.134	-17.956	-5.983
10.498	10.113	10.164	9.983	9.813	10.677	9.344	9.797	9.959	-32.420	-26.194	-33.812	-25.666	-36.172	-22.255	-24.617	-34.326	-28.659	-4.451	-13.299	-17.473	-7.178	-21.102	-11.629	-5.750	-7.519	-4.007
10.485	9.802	10.198	10.488	10.289	10.306	9.841	9.936	9.767	-30.564	-36.078	-32.774	-28.001	-31.777	-26.007	-27.264	-32.313	-24.431	-4.104	-16.826	-8.848	-10.614	-14.035	-13.719	-10.949	-9.129	2.138
10.824	9.849	10.138	10.250	10.172	10.634	9.622	9.965	9.577	-33.505	-34.882	-36.317	-28.573	-36.406	-15.908	-21.565	-29.761	-27.960	-16.698	-12.193	-7.967	-3.554	-19.111	-19.899	-5.851	-8.303	-8.277
10.405	10.010	9.848	10.784	10.252	10.198	9.427	9.807	9.699	-30.492	-31.161	-34.799	-23.009	-25.902	-27.492	-24.065	-30.440	-29.990	-9.048	-16.443	-4.728	-2.755	-18.715	-8.713	-11.167	-10.661	-2.843
10.250	9.463	9.761	10.652	9.864	10.513	9.544	9.779	9.956	-32.535	-36.150	-35.884	-27.282	-24.754	-25.099	-27.559	-30.287	-29.270	-10.744	-13.685	-5.292	5.863	-15.459	-20.943	-11.229	-9.367	-19.954
10.589	10.042	10.144	10.534	9.481	10.843	9.507	9.749	10.186	-37.612	-28.982	-31.373	-23.315	-32.280	-19.990	-28.992	-31.304	-27.073	-6.362	-15.047	2.908	3.613	-14.467	-17.959	-4.304	-14.877	-0.483
10.650	10.051	9.815	11.035	9.403	10.660	10.115	9.772	9.888	-34.840	-31.445	-41.027	-25.528	-36.395	-21.982	-23.514	-28.044	-27.016	-9.185	-21.230	0.625	0.639	-17.296	-12.820	-15.242	-11.162	-2.735
10.178	10.174	10.348	11.226	9.731	10.656	10.075	10.115	9.766	-33.177	-29.148	-38.062	-22.845	-34.150	-28.250	-23.753	-32.502	-23.335	-5.876	-12.130	-4.391	1.108	-5.936	-6.978	-4.540	-7.932	0.853
10.122	9.861	10.052	11.151	9.708	10.818	10.092	10.128	10.184	-32.130	-33.239	-43.581	-19.059	-32.577	-19.444	-18.349	-22.189	-28.254	-7.733	-17.754	-3.127	-1.772	-3.040	-7.993	-12.500	-1.241	-12.973
10.622	10.185	10.094	10.403	10.277	11.053	9.964	9.830	9.827	-32.961	-28.839	-37.220	-31.156	-24.611	-19.731	-23.055	-25.409	-27.438	-8.203	-14.910	-10.846	-2.031	-6.053	-13.477	-4.515	0.816	-10.212
10.369	9.932	9.665	10.307	9.790	10.601	10.153	9.784	10.126	-30.594	-33.811	-31.894	-24.870	-30.563	-21.244	-23.464	-31.620	-29.272	-12.466	-14.779	3.925	-10.080	-17.194	-16.340	-2.935	-6.571	-21.017
10.946	9.777	9.809	10.256	9.825	10.301	10.303	9.689	9.920	-25.738	-33.532	-35.931	-29.668	-33.681	-30.023	-25.340	-33.866	-26.716	-4.525	-24.247	-8.078	1.119	-19.729	-7.166	-14.535	-14.171	-17.494
10.092	9.637	9.840	10.937	9.587	10.106	10.196	9.673	10.228	-31.774	-39.922	-34.621	-23.779	-32.528	-32.873	-24.626	-28.211	-27.211	-10.886	-16.698	3.271	-5.919	-16.684	-7.147	-6.715	-7.421	-25.649
10.239	9.831	9.945	10.274	9.618	9.657	10.237	10.357	9.951	-38.876	-38.302	-32.660	-27.758	-30.388	-37.911	-23.111	-25.636	-27.619	-12.335	-9.742	0.640	-1.031	-11.655	-9.042	-15.698	-12.117	-10.889
10.518	10.007	9.992	10.041	9.841	10.619	10.002	10.183	10.266	-29.369	-37.717	-28.017	-28.130	-29.861	-27.565	-21.410	-26.897	-24.860	-11.458	-7.042	5.103	-2.307	-9.900	-5.133	-13.436	-11.985	-16.137
10.806	9.397	9.909	10.646	10.007	10.290	9.903	9.800	10.000	-25.906	-40.292	-34.376	-26.584	-33.099	-30.828	-28.209	-28.740	-26.342	-13.546	-10.079	1.469	-6.107	-19.100	-16.173	-16.203	-8.806	-15.135
10.302	9.709	9.589	10.921	9.128	10.064	10.180	10.029	9.580	-32.353	-38.406	-37.467	-21.716	-31.813	-25.741	-24.845	-29.047	-26.519	-12.270	-16.378	-3.139	-0.996	-12.442	-7.664	-14.872	-15.769	-15.686
10.579	9.716	9.937	10.701	9.640	10.010	10.373	9.926	9.779	-34.102	-35.686	-35.992	-23.392	-30.480	-26.290	-25.950	-29.904	-22.994	-10.631	-13.074	5.739	0.185	-9.873	-6.454	-8.103	-15.079	-9.448
10.720	10.049	9.983	10.228	9.551	9.902	10.332	9.491	9.672	-32.176	-32.311	-38.401	-25.765	-30.216	-25.116	-22.799	-32.545	-18.859	-10.126	-10.547	-0.741	1.670	-7.643	-12.393	-11.675	-13.365	-8.683
10.333	9.488	9.658	10.806	9.635	9.702	10.240	9.901	10.103	-36.568	-39.226	-34.707	-30.191	-22.153	-25.227	-21.231	-31.063	-24.444	-6.413	-13.094	-0.276	-10.811	-10.160	-7.064	-9.223	-8.755	-8.592
9.890	9.853	9.223	10.896	9.280	10.013	9.941	9.815	9.970	-36.195	-29.058	-36.805	-18.342	-29.779	-29.464	-24.691	-31.562	-25.600	-12.554	-18.432	1.416	-0.518	-12.309	-7.831	-9.071	-20.774	-24.499
10.731	10.171	9.837	10.370	9.940	9.684	10.704	10.060	10.111	-28.828	-31.663	-32.397	-31.434	-31.891	-24.990	-21.356	-26.767	-25.752	-8.264	-5.321	-2.626	1.320	-16.270	-7.572	-10.194	-18.234	-6.897
10.330	10.093	9.977	10.618	10.060	10.126	10.067	9.693	9.827	-31.339	-28.661	-34.606	-26.435	-29.935	-28.726	-21.462	-32.385	-28.053	-14.075	-14.376	6.141	5.346	-2.781	-3.309	-13.801	-13.808	-9.509
10.142	9.906	10.487	10.668	9.657	9.939	10.013	9.748	10.124	-33.013	-39.149	-30.890	-29.193	-35.037	-26.218	-24.906	-29.642	-31.615	-11.076	-11.013	1.333	1.122	-12.782	-1.601	-14.593	-8.885	-15.174
10.497	9.696	10.225	10.903	9.859	10.282	10.281	10.015	10.377	-33.272	-37.599	-35.161	-28.183	-29.808	-22.125	-18.281	-28.469	-27.231	-16.953	-17.442	-12.632	-7.917	-10.981	-9.394	-4.862	-0.368	-21.093
10.446	9.752	10.507	10.707	9.655	9.999	9.913	9.866	10.045	-37.358	-35.261	-34.419	-27.589	-30.828	-21.512	-22.019	-26.481	-24.049	-10.561	-3.124	-7.785	0.466	-4.377	-2.657	-8.463	-12.103	-8.803
10.068	10.220	10.200	10.754	9.652	9.809	9.996	9.820	9.987	-35.468	-42.145	-34.755	-29.166	-34.716	-22.562	-20.014	-31.881	-26.739	-0.031	-12.011	-16.920	-1.693	-14.249	0.863	-7.413	-10.930	-11.915
10.391	10.186	9.671	11.140	9.616	10.176	9.994	9.700	10.644	-29.977	-32.185	-36.434	-22.572	-34.407	-21.454	-23.429	-33.021	-17.237	-5.009	-7.221	-7.560	-8.109	-11.600	-0.636	-7.372	-5.752	-15.890
10.650	10.034	10.215	10.650	9.738	9.922	10.248	9.841	9.966	-30.891	-38.060	-32.945	-23.759	-26.299	-28.520	-21.818	-29.183	-27.447	-6.928	-17.690	-8.225	-4.545	-19.861	-5.228	-6.529	-8.407	-15.557
10.430	10.247	9.948	10.681	10.249	10.275	10.078	10.001	10.455	-32.086	-40.437	-36.674	-16.853	-26.340	-20.973	-23.005	-26.253	-23.275	6.407	-5.551	-11.211	0.694	-10.600	-6.599	-10.656	-15.451	-9.680
10.663	9.912	10.334	10.728	10.102	10.709	9.786	10.131	10.201	-29.338	-39.201	-36.047	-23.464	-29.872	-18.566	-22.162	-26.262	-25.267	7.653	-15.228	-3.392	1.683	-15.949	-11.045	-1.650	-12.991	-9.850
11.017	10.592	10.217	10.973	9.740	10.138	10.226	10.196	10.850	-22.586	-40.124	-32.876	-17.336	-31.044	-30.253	-23.814	-27.996	-19.316	-4.666	-9.880	-16.983	-1.370	-5.138	-9.862	-4.839	-10.731	-11.944
10.980	10.313	9.542	11.065	9.769	10.131	10.567	9.946	10.554	-28.079	-31.964	-36.907	-24.315	-28.909	-28.142	-19.195	-27.675	-21.300	0.657	-10.618	2.879	-4.952	-11.939	-6.296	-8.111	-16.406	-9.769
10.565	9.766	9.738	11.287	10.420	10.299	9.835	10.266	9.825	-30.691	-32.416	-36.593	-19.770	-25.778	-22.589	-21.456	-33.215	-28.502	-6.550	-12.589	-8.770	0.162	-13.275	-3.030	-3.352	-21.823	-6.953
10.524	9.754	10.055	10.946	9.545	10.105	9.487	9.969	10.485	-27.854	-36.226	-29.200	-21.130	-43.066	-20.853	-24.407	-28.142	-23.734	-9.595	-13.569	-7.092	-3.099	-9.991	-8.686	-9.360	-11.810	-14.257
10.627	10.053	9.780	10.984	9.645	10.270	10.148	9.840	10.250	-29.684	-33.029	-36.273	-23.307	-34.093	-26.453	-20.657	-36.982	-26.923	-9.061	-5.202	-10.227	2.287	-11.395	-1.805	-10.136	-11.368	-18.386
10.265	9.872	9.802	11.268	10.022	10.107	10.392	9.918	10.624	-36.137	-31.899	-38.833	-25.438	-33.156	-23.170	-23.022	-31.737	-20.460	-7.267	-14.420	-7.362	0.055	-8.720	-8.605	-14.569	-11.294	-16.598
9.968	9.711	9.364	10.748	9.742	10.002	9.918	10.216	10.304	-37.001	-36.452	-38.901	-25.418	-32.441	-25.358	-24.386	-27.819	-22.368	-17.846	-18.376	-6.383	-0.793	-10.075	-0.998	-7.940	-8.523	-17.974
10.166	9.951	9.513	10.914	9.744	10.384	10.097	9.932	11.082	-36.403	-32.963	-42.834	-29.476	-40.499	-30.657	-28.177	-28.359	-20.666	-6.123	-13.484	-9.983	2.444	-11.580	-8.491	-10.358	-17.662	-16.416
10.158	9.720	9.107	10.881	9.871	10.938	9.957	9.756	10.375	-28.593	-40.027	-44.290	-32.790	-35.861	-19.246	-23.932	-29.275	-19.817	-4.373	-16.631	-8.295	12.592	-17.022	-3.836	-6.305	-15.579	-19.416
10.273	9.949	9.786	10.963	9.828	10.739	10.007	10.019	11.079	-30.283	-39.109	-39.525	-24.726	-29.673	-12.109	-18.497	-30.017	-23.154	-6.470	-15.408	-7.941	12.118	-14.887	-6.831	-4.461	-12.689	-12.967
10.652	10.100	9.598	11.980	9.689	9.886	9.924	9.586	10.022	-29.131	-39.032	-37.033	-12.037	-38.970	-24.906	-21.742	-30.768	-27.876	-8.298	-18.745	-1.525	-9.488	-9.675	0.554	-13.582	-19.122	-15.468
10.468	10.242	9.628	10.893	9.823	10.066	10.196	9.682	10.095	-27.498	-39.950	-38.279	-22.989	-32.453	-23.032	-21.526	-36.406	-24.799	-6.069	-13.562	-12.964	-5.509	-23.329	-6.673	-8.139	-12.983	-19.867
10.175	10.443	9.844	10.570	10.257	10.219	10.027	10.140	10.019	-35.018	-38.151	-43.426	-31.644	-26.415	-20.174	-26.362	-29.690	-25.204	-5.904	-12.139	-22.821	-4.435	-16.413	-11.735	-13.006	-14.418	-18.388
10.459	10.257	9.381	10.586	9.837	10.137	9.711	9.727	10.240	-37.156	-37.012	-44.273	-29.594	-32.328	-23.908	-23.508	-29.156	-23.041	-17.769	-6.868	-0.795	-0.359	-6.483	-6.645	-9.679	-12.064	-12.977
9.773	10.770	9.568	10.417	9.743	10.487	9.787	9.701	9.708	-34.806	-34.531	-40.609	-30.520	-33.044	-19.509	-27.540	-29.769	-30.513	-17.297	-8.695	-8.822	-4.249	-12.458	-8.557	-10.819	-2.015	-9.498
9.803	10.832	10.489	11.204	9.995	10.876	10.485	10.118	10.376	-33.546	-36.050	-37.332	-19.223	-34.717	-17.645	-27.282	-31.864	-22.335	-10.868	-3.881	-6.648	-2.211	-9.574	-4.438	-9.889	-12.235	-14.728
9.598	10.317	10.205	10.810	10.033	10.956	10.133	9.947	10.133	-42.616	-40.959	-33.049	-21.537	-32.267	-19.205	-25.194	-31.995	-23.853	-12.592	0.148	-16.351	0.122	-4.423	-9.323	-7.098	-2.155	-3.496
9.852	10.021	10.041	11.358	9.983	10.296	9.888	9.807	9.836	-46.408	-38.605	-32.900	-16.471	-24.692	-16.830	-23.498	-30.272	-26.111	-19.231	-11.401	-8.771	-0.795	-11.102	-7.309	-7.635	-7.191	-9.909
9.905	10.289	10.371	10.406	9.712	10.219	10.209	9.757	10.184	-43.190	-35.741	-33.263	-25.401	-30.196	-26.377	-24.818	-30.380	-24.699	-17.020	-6.371	-15.751	-14.173	-10.741	-10.606	-8.930	-9.020	-7.068
10.608	10.514	10.020	10.807	9.723	10.375	9.544	10.173	9.975	-49.147	-38.322	-38.508	-24.862	-34.081	-16.384	-25.965	-26.731	-19.632	-13.220	-9.142	-18.588	1.577	-17.767	-6.137	-10.518	-3.123	-3.308
9.520	9.895	10.310	10.607	9.980	10.346	9.744	10.007	10.160	-41.874	-36.180	-40.376	-22.333	-32.298	-27.185	-23.454	-28.540	-21.234	-7.934	-11.027	-13.399	3.330	-5.007	2.318	-9.354	-6.582	5.860
9.240	10.330	9.898	10.684	9.586	11.111	9.838	10.180	10.009	-39.673	-33.606	-40.152	-23.776	-35.009	-17.598	-22.056	-29.869	-25.732	-12.331	-12.821	-15.920	1.545	-8.100	-7.121	-3.876	-11.886	-5.981
8.790	10.673	10.252	10.423	9.531	10.191	9.703	10.238	10.262	-45.878	-32.128	-39.232	-23.920	-32.987	-23.517	-26.282	-29.504	-19.951	-11.489	-9.542	-19.750	1.071	-5.540	-7.891	1.271	-11.924	-7.768
9.207	10.426	10.068	10.796	10.101	10.017	10.298	10.130	10.040	-44.437	-37.294	-35.209	-28.359	-32.037	-26.538	-23.419	-34.511	-18.587	-5.742	-9.101	-12.626	-4.498	-15.451	-8.387	4.524	-13.553	-6.474
9.466	10.432	10.397	10.732	9.465	10.487	9.788	9.981	10.105	-38.117	-32.685	-34.441	-22.007	-37.879	-25.990	-21.562	-31.975	-26.242	-16.593	-2.701	-22.407	2.298	-17.191	-10.987	6.032	-16.592	-12.421
9.817	11.096	10.054	9.971	9.606	10.360	9.924	10.240	10.024	-49.037	-37.214	-35.957	-37.607	-30.343	-24.212	-23.650	-29.253	-28.549	-5.669	-9.046	-17.845	-2.889	-6.161	-3.712	0.840	-12.780	-11.752
9.358	10.985	10.343	10.631	9.716	9.956	9.914	10.070	10.624	-44.776	-38.327	-34.670	-30.130	-39.789	-28.123	-20.166	-24.300	-20.236	-16.123	-10.650	-13.655	-4.309	-14.223	-0.042	-2.847	-14.032	-10.401
9.279	10.967	9.253	10.690	9.341	10.251	9.851	10.011	10.045	-40.717	-26.474	-47.548	-32.742	-36.272	-23.953	-22.651	-26.464	-24.468	-10.323	0.940	-17.628	-2.018	-11.060	0.498	-1.611	-6.011	-6.319
9.490	10.741	9.788	10.046	9.766	10.233	9.946	10.048	10.511	-43.168	-27.232	-37.367	-32.792	-30.727	-26.607	-27.892	-27.751	-22.885	-13.303	-5.418	-14.705	-3.030	-14.448	-1.975	-3.824	-3.463	-13.594
9.194	10.930	10.037	10.232	9.497	10.416	10.115	9.769	10.202	-47.691	-26.112	-41.452	-32.500	-33.462	-23.085	-24.913	-29.646	-21.216	-13.148	-5.943	-21.749	-3.672	-11.260	-0.197	-2.983	-15.134	-12.872
9.774	10.313	9.857	10.463	9.603	10.761	9.935	9.780	9.765	-35.918	-34.331	-38.881	-26.931	-36.795	-18.805	-25.393	-32.178	-23.163	-13.108	-0.732	-15.831	4.399	-10.612	-13.260	-3.642	-2.774	-8.453
9.192	10.455	9.718	10.208	9.518	10.173	9.702	10.068	9.990	-40.155	-37.685	-40.418	-31.474	-36.279	-23.941	-25.196	-21.253	-26.522	-17.473	-4.171	-21.325	-1.715	-10.390	-1.998	0.002	0.054	-12.911
9.467	10.590	9.980	10.715	9.773	10.281	9.799	9.903	10.155	-41.011	-37.371	-31.764	-31.425	-29.290	-20.760	-22.431	-21.857	-20.133	-11.762	-15.636	-15.267	-7.916	-19.086	-3.378	-0.455	-3.659	-8.248
9.586	10.809	9.858	10.581	9.496	10.174	9.548	10.207	10.541	-42.005	-35.322	-34.292	-23.653	-36.219	-17.119	-25.838	-25.358	-24.553	-22.129	-7.369	-15.423	-0.961	-19.668	-8.874	-4.676	-2.203	-13.941
9.327	10.801	9.859	10.749	9.658	10.250	9.818	10.084	10.387	-38.744	-32.807	-36.976	-29.391	-31.837	-14.592	-25.094	-28.102	-23.069	-12.114	-9.832	-14.350	-5.097	-18.380	-2.364	-5.840	-10.370	-9.150
9.997	10.327	10.232	9.634	9.449	10.289	9.862	10.211	10.215	-40.875	-35.456	-32.175	-24.117	-39.464	-22.345	-25.655	-24.984	-19.826	-18.415	-4.813	-7.110	-6.640	-13.910	5.009	-5.417	-14.619	-12.600
9.082	10.600	10.359	10.754	9.495	9.740	9.823	10.087	9.781	-37.447	-34.572	-41.273	-36.228	-45.163	-25.231	-23.061	-23.544	-20.812	-9.068	-13.504	-15.577	-11.764	-14.755	-4.276	-0.700	-13.331	-10.706
9.712	11.012	9.907	10.730	9.710	10.296	9.743	10.130	10.082	-36.993	-30.785	-28.538	-26.466	-32.849	-19.656	-25.811	-29.085	-24.280	-11.347	-7.226	-17.885	-5.576	-19.506	-1.646	-6.266	-22.650	-14.515
9.830	10.500	10.383	10.769	9.733	9.841	10.174	9.987	10.041	-38.715	-25.458	-29.014	-25.023	-34.529	-20.654	-26.781	-28.552	-25.389	-14.041	-11.253	-8.577	-6.435	-18.598	12.543	-2.630	-8.461	-2.539
9.734	10.341	9.852	10.236	9.543	10.390	9.881	10.389	10.577	-34.137	-35.254	-40.103	-25.113	-36.390	-18.057	-28.271	-23.876	-16.720	-22.416	-3.834	-11.073	-3.406	-17.974	7.033	-0.566	-11.893	-12.947
9.370	10.479	9.731	10.807	9.525	10.656	9.729	10.488	9.961	-34.949	-40.188	-42.403	-24.835	-40.526	-19.846	-24.853	-25.522	-21.699	-10.566	-19.168	-0.571	-8.493	-6.133	15.496	-5.978	-19.289	-9.379
9.241	10.654	9.799	10.679	9.505	9.615	9.942	10.233	10.279	-46.455	-37.831	-37.940	-26.035	-35.430	-28.317	-29.309	-28.601	-28.608	-17.670	-13.372	-2.395	-7.897	-10.126	-8.861	-9.796	-8.866	-17.187
9.328	10.574	10.010	10.317	9.974	9.844	10.011	10.578	10.325	-41.513	-37.367	-32.719	-30.559	-37.186	-24.040	-26.460	-24.099	-23.862	-25.111	-19.132	2.015	-9.851	-16.838	-1.446	-9.567	-12.664	-10.231
9.619	10.500	9.647	10.928	10.047	9.805	9.899	9.855	10.473	-40.920	-30.941	-36.629	-24.682	-32.671	-27.543	-27.433	-31.618	-26.576	-16.870	-5.076	6.518	-10.180	-15.282	-9.591	-15.892	-12.472	-12.037
9.422	10.211	10.623	10.324	9.921	9.523	9.970	10.127	10.304	-39.988	-41.480	-33.382	-30.795	-34.517	-28.263	-23.232	-28.152	-18.623	-15.836	-16.255	-3.881	-8.992	-7.526	-11.048	-12.043	-13.226	-10.923
9.984	10.516	10.429	10.628	9.859	9.763	9.627	10.216	10.218	-38.450	-34.823	-29.657	-27.970	-29.298	-22.831	-24.558	-26.589	-17.569	-14.290	-9.658	-3.349	-6.092	-12.735	-5.662	-4.226	-0.046	-6.164
9.734	10.303	9.895	10.728	9.877	9.449	10.063	9.671	10.228	-36.399	-28.306	-35.328	-25.316	-28.563	-27.616	-21.707	-28.522	-24.257	-21.062	-16.049	-10.539	-17.168	-11.601	-2.438	-3.326	-16.911	-16.601
9.836	10.530	9.990	10.630	9.749	9.675	9.905	9.828	9.874	-36.161	-34.208	-36.466	-25.750	-35.663	-29.920	-24.469	-26.964	-21.505	-13.725	-17.011	-11.768	-12.117	-13.672	-6.050	-11.123	-10.737	-14.445
10.077	10.400	10.512	10.303	9.838	9.650	9.839	9.737	9.818	-32.035	-32.466	-33.739	-31.271	-30.928	-24.079	-27.742	-29.748	-25.613	-13.488	-8.339	-6.042	-10.615	-13.779	-8.131	-4.946	-8.497	-9.711
9.430	10.414	9.879	9.850	9.481	10.251	9.777	9.939	9.954	-42.536	-37.874	-37.306	-30.289	-37.041	-19.805	-25.633	-25.791	-24.018	-16.721	-10.169	-9.304	-12.176	-21.929	-8.409	-4.615	-7.482	-8.852
9.518	10.166	10.765	10.074	9.476	10.249	9.588	10.060	10.254	-36.333	-36.793	-28.341	-40.218	-32.439	-13.134	-23.383	-28.889	-25.194	-15.590	-16.949	-3.774	-11.443	-14.116	-13.642	4.201	-6.047	-14.734
9.799	10.022	9.967	10.418	9.711	9.957	10.063	9.904	9.868	-46.301	-35.632	-39.935	-26.274	-38.816	-24.167	-24.639	-26.381	-25.686	-11.188	-10.009	-8.077	-3.359	-12.202	-6.535	0.445	-7.177	-5.865
9.604	10.218	9.758	11.194	9.341	9.891	10.196	9.762	10.000	-36.777	-31.644	-34.818	-15.394	-34.876	-27.743	-17.672	-30.538	-25.175	-13.961	-5.129	-8.969	-13.615	-6.860	-15.668	-5.074	-5.202	-11.096
9.995	10.777	9.881	11.272	9.562	9.836	10.357	9.856	10.228	-39.248	-30.782	-37.647	-18.864	-30.477	-27.028	-21.160	-26.684	-20.421	-10.708	-7.679	-10.537	-9.891	-13.441	-9.644	-6.594	-8.830	-8.303
9.926	10.484	9.616	11.609	9.918	10.064	10.059	9.650	9.614	-27.510	-28.005	-37.255	-11.586	-31.645	-21.875	-22.324	-30.196	-26.920	-5.331	-7.965	-15.186	-13.415	-10.849	-4.480	-3.432	-4.835	-17.779
8.949	10.431	9.852	11.101	10.041	9.728	9.717	9.869	10.009	-53.406	-31.965	-38.951	-20.056	-33.862	-30.930	-25.049	-31.272	-24.421	-5.824	-4.122	-16.079	-11.114	-11.087	-5.545	-8.123	-7.760	-20.084
9.380	10.523	10.443	10.996	9.612	10.179	9.581	10.112	10.055	-41.975	-29.538	-35.283	-14.199	-27.082	-26.732	-23.085	-24.109	-28.128	-6.013	-5.162	-15.075	-9.021	-10.510	-9.439	-7.712	-7.788	-11.411
9.431	10.252	9.676	11.179	9.752	9.736	9.872	9.738	10.273	-45.227	-31.663	-38.903	-22.816	-26.008	-34.299	-18.519	-29.517	-23.377	-13.897	-12.122	-9.188	-6.616	-10.074	-10.994	5.227	-7.353	-14.881
9.869	10.076	9.570	11.041	10.161	9.899	9.731	9.733	10.169	-37.168	-21.994	-39.363	-20.510	-30.451	-24.194	-24.154	-22.460	-27.725	-11.950	-9.402	-10.846	-3.747	-8.316	0.087	-6.432	-7.776	-2.923
9.443	9.864	9.944	10.471	9.652	9.959	9.454	10.027	10.215	-37.321	-26.578	-36.517	-24.817	-36.508	-17.527	-25.800	-24.974	-25.089	-11.081	-4.335	-12.872	-0.598	-15.564	-3.449	0.484	-8.225	-3.968
9.805	10.266	9.987	11.740	9.378	9.586	10.025	10.206	9.941	-32.574	-29.167	-36.368	-15.451	-28.723	-28.145	-22.062	-29.905	-26.352	-14.761	-5.041	-16.415	-4.084	-22.924	0.076	-4.573	-10.862	-8.198
9.697	10.667	9.873	10.671	9.714	9.562	9.934	9.880	9.986	-36.128	-29.795	-40.038	-27.800	-31.015	-29.295	-21.037	-25.614	-30.953	-17.366	-14.067	-17.811	8.236	-12.274	-12.373	-1.529	-8.574	-8.257
9.546	10.982	9.585	10.665	10.072	10.374	9.927	9.900	9.584	-35.792	-29.709	-46.698	-24.673	-32.788	-22.449	-22.909	-25.677	-30.124	-16.326	1.513	-21.078	-12.525	-8.659	-9.902	-5.587	-4.872	-9.200
9.769	10.408	9.869	10.285	9.671	10.325	9.823	9.972	10.227	-29.559	-32.033	-38.359	-32.615	-36.213	-21.365	-26.251	-32.992	-25.912	-13.623	1.354	-11.439	-3.049	-16.387	-14.838	-11.984	-13.646	-6.728
9.878	10.580	10.284	10.152	9.829	9.557	10.012	9.619	10.178	-35.747	-31.121	-35.075	-23.591	-37.995	-36.200	-26.333	-28.515	-24.952	-9.543	-3.116	-13.541	-6.919	-11.830	-2.857	-3.871	-4.863	-8.038
9.676	10.541	9.707	10.687	9.818	9.551	10.136	10.179	9.750	-32.275	-34.420	-41.582	-23.023	-27.866	-33.956	-26.632	-27.966	-23.703	-17.966	-5.422	-19.933	-0.478	-13.557	-6.273	-9.307	0.594	-12.418
9.932	10.684	9.953	10.023	9.785	9.190	10.002	9.686	10.187	-28.677	-27.887	-37.397	-30.998	-28.516	-31.601	-20.628	-28.295	-24.630	-6.845	-6.542	-14.205	-4.124	-7.741	-2.096	-9.970	-2.912	-17.047
10.325	10.713	9.794	10.286	10.067	9.704	9.722	10.265	9.321	-29.008	-28.546	-45.292	-30.907	-30.230	-30.709	-22.051	-22.599	-35.637	-11.446	-7.011	-16.398	-2.937	-18.329	-3.607	-4.283	-4.203	-8.231
9.609	10.375	10.001	10.174	9.618	9.562	9.592	10.066	9.880	-34.726	-29.873	-34.150	-36.073	-32.907	-29.421	-27.647	-25.612	-30.845	-7.887	-0.089	-15.359	-10.254	-16.153	1.878	-7.800	-2.605	-14.445
9.536	10.319	10.068	10.176	9.638	9.748	10.277	10.033	9.866	-32.248	-32.141	-45.508	-32.774	-30.219	-30.213	-23.802	-29.373	-26.230	-1.820	-6.738	-3.701	-5.854	-12.516	-5.618	-4.068	0.248	-4.984
9.590	10.628	9.109	10.252	9.620	9.454	10.068	9.860	9.986	-33.343	-32.150	-50.707	-36.122	-31.767	-23.461	-21.591	-28.970	-26.425	-5.223	-7.306	-6.724	-8.992	-9.556	-5.858	-2.988	-4.561	4.168
9.285	10.428	10.051	10.252	9.765	9.973	10.116	10.046	10.206	-37.349	-32.041	-36.708	-32.656	-23.225	-19.488	-26.830	-24.260	-24.025	-13.381	-14.507	-12.408	-10.301	-16.763	1.027	-10.945	-5.590	-0.251
9.688	10.772	10.216	10.233	9.732	10.235	10.471	9.331	9.542	-34.119	-26.471	-37.795	-35.569	-23.325	-21.871	-15.124	-24.065	-28.045	-11.896	-2.408	-16.347	-5.150	-1.725	-2.524	-7.869	-3.784	-11.807
9.542	10.204	9.778	10.395	9.564	9.959	10.235	10.006	10.072	-39.125	-37.437	-42.229	-37.941	-33.510	-19.512	-21.095	-27.010	-28.010	-18.337	-1.057	-17.125	-14.459	-22.548	-2.866	-4.519	-5.418	-5.023
10.181	10.705	10.033	10.110	9.859	9.474	10.061	10.241	9.514	-35.711	-32.898	-40.244	-35.124	-35.810	-26.051	-24.549	-23.683	-31.093	-10.607	-5.782	-11.331	-5.882	-16.153	5.866	-7.028	-7.798	-3.279
9.905	10.561	9.577	10.499	9.467	9.757	9.995	9.868	9.549	-37.134	-33.057	-41.383	-33.040	-33.568	-29.256	-27.399	-28.122	-29.161	-21.268	9.177	-14.052	-9.166	-16.401	-1.430	-10.569	-4.661	-7.134
9.918	10.901	10.144	10.861	9.933	10.109	10.379	10.027	10.090	-37.888	-30.767	-41.776	-25.769	-29.781	-19.754	-25.392	-26.407	-30.016	-10.809	-4.709	-14.812	-6.315	-10.790	-1.265	-13.434	-12.169	-6.795
9.663	10.321	9.641	10.239	9.449	9.774	10.128	9.915	9.584	-40.323	-35.419	-48.121	-31.496	-29.525	-28.692	-23.437	-24.746	-34.002	-9.052	-10.726	-22.510	-3.113	-13.283	-8.654	-11.326	-16.449	-14.358
9.295	10.454	9.786	10.900	9.452	10.394	9.875	10.110	9.724	-34.226	-37.050	-39.801	-22.696	-31.346	-22.426	-27.931	-25.573	-26.220	-4.303	-1.180	-12.848	-4.359	-15.652	-1.299	-9.095	-0.543	-7.321
9.576	10.725	9.935	10.579	9.454	10.332	10.179	9.882	9.936	-33.572	-35.707	-37.824	-32.603	-31.380	-22.411	-23.020	-23.556	-34.107	-12.976	-8.777	-10.023	-14.191	-12.077	-2.634	-7.795	-3.540	-4.410
9.526	10.540	9.931	10.768	9.530	10.102	10.062	9.986	9.891	-35.836	-34.837	-42.565	-32.626	-28.281	-15.044	-30.071	-26.797	-28.064	-15.938	-10.422	-12.651	-10.022	-8.228	4.585	-21.767	-18.053	-7.727
9.814	10.128	9.955	10.462	9.779	9.670	10.262	10.037	9.980	-34.870	-37.849	-37.544	-30.472	-33.333	-23.914	-22.242	-24.449	-20.753	-18.781	-8.371	-8.603	-11.286	-15.964	1.887	-12.061	-8.792	-8.177
9.641	10.489	9.826	10.031	9.597	10.263	9.818	10.391	9.935	-36.591	-32.148	-40.604	-35.192	-28.016	-21.310	-27.107	-26.528	-29.267	-11.600	-10.564	-12.626	-7.021	-22.990	6.605	-7.905	-18.634	-8.325
9.274	10.353	9.711	10.087	9.132	9.845	10.040	9.751	9.947	-41.470	-28.352	-37.987	-27.094	-30.872	-28.311	-25.400	-28.302	-28.641	-11.738	1.643	-10.291	-9.542	-8.166	-8.533	-12.646	-21.608	-9.048
9.479	10.424	9.937	9.586	9.842	9.999	10.225	9.867	9.651	-34.641	-32.759	-38.654	-28.926	-29.964	-23.077	-22.950	-27.958	-31.453	-3.440	-3.653	-16.268	-12.170	-10.760	5.307	-8.684	-7.401	-15.638
9.779	10.135	9.758	9.913	9.196	10.291	9.474	10.338	9.255	-38.642	-36.489	-39.372	-27.153	-35.480	-23.965	-29.804	-26.194	-30.714	-15.574	-8.650	-14.374	-11.503	-19.444	-11.065	-6.593	-7.389	-9.012
9.563	10.073	10.738	10.367	9.388	9.746	10.204	9.914	9.914	-35.634	-28.644	-33.757	-29.864	-31.820	-30.784	-27.251	-25.951	-26.218	-17.878	-7.177	-13.111	-9.438	-16.374	1.803	-9.118	-6.786	-5.877
9.203	10.226	10.339	10.579	9.154	9.610	10.140	9.894	9.871	-38.249	-32.555	-37.233	-25.853	-32.904	-31.512	-27.627	-26.299	-22.223	-4.734	-8.764	-16.397	-7.754	-20.926	-4.949	-6.439	-5.407	-8.989
9.300	10.680	10.173	10.240	9.381	10.008	10.226	10.153	9.872	-37.254	-33.962	-36.274	-22.321	-31.191	-23.419	-26.732	-27.163	-28.627	-16.763	-8.105	-17.509	-10.988	-18.445	0.804	-5.928	-16.014	-2.014
9.938	10.824	10.424	10.206	9.756	9.737	10.089	9.907	9.626	-39.346	-25.555	-32.370	-27.890	-27.881	-22.397	-28.622	-23.729	-27.530	-16.495	3.328	-21.579	-4.858	-13.249	0.554	-8.821	-9.459	-12.251
9.775	11.174	10.550	10.786	9.676	10.450	9.692	9.674	9.918	-36.730	-23.825	-28.004	-27.786	-29.999	-26.168	-27.961	-29.310	-19.545	-18.059	-4.892	-16.111	-8.310	-12.495	-8.797	-9.753	-4.794	-6.989
9.356	10.731	9.872	9.903	9.185	10.010	10.067	10.135	10.153	-36.581	-35.474	-33.327	-31.134	-36.753	-25.956	-23.644	-23.488	-26.599	-19.108	-9.121	-19.603	-7.990	-16.017	-10.110	-14.125	4.087	-7.830
9.170	10.108	10.483	9.890	9.614	10.293	10.045	10.043	9.845	-45.166	-32.666	-31.005	-23.808	-29.827	-22.669	-28.761	-27.524	-23.962	-12.509	-12.099	-4.409	-1.053	-16.187	-3.607	-8.110	-5.477	-6.553
9.397	10.108	9.656	9.799	9.361	9.854	10.338	10.001	10.202	-36.944	-36.915	-40.619	-28.043	-29.610	-26.737	-30.427	-23.902	-26.596	-15.404	-3.732	-18.424	-5.669	-13.641	-6.978	-8.191	-12.395	-10.872
9.592	10.422	9.683	10.255	9.712	9.961	9.716	10.038	9.947	-34.703	-27.867	-41.980	-27.056	-31.478	-21.156	-29.340	-19.725	-22.451	-8.950	-12.853	-20.349	-4.023	-20.693	5.696	-9.487	-9.586	-4.723
9.250	11.081	9.762	10.347	9.357	9.991	10.307	9.797	9.974	-43.495	-24.512	-38.210	-35.595	-34.326	-24.087	-25.409	-23.869	-24.350	-15.059	-5.396	-14.101	-12.817	-18.589	-2.269	-11.379	0.997	-7.661
10.014	10.777	10.112	10.372	9.834	9.676	10.343	10.241	9.760	-37.858	-31.134	-36.778	-28.570	-26.216	-21.963	-27.385	-26.048	-28.613	-14.555	-2.706	-18.813	-2.929	-14.371	-2.158	-13.142	-7.783	-8.196
9.901	10.377	10.249	10.612	9.349	10.732	9.884	9.845	9.903	-37.071	-28.265	-33.486	-26.928	-28.153	-23.673	-32.437	-26.367	-20.773	-11.731	-11.275	-18.807	-7.972	-16.712	-2.770	-12.209	-14.775	-5.209
9.693	10.322	9.987	10.893	9.676	10.482	10.153	9.593	9.974	-35.535	-27.442	-37.574	-24.830	-27.168	-17.158	-29.269	-23.688	-26.959	-14.335	-16.350	-22.010	-12.012	-19.789	-0.595	-10.599	-11.157	-10.397
9.410	10.433	9.810	10.715	9.773	9.929	10.079	9.906	10.108	-35.273	-26.876	-40.414	-23.891	-26.773	-19.701	-28.910	-20.846	-29.061	-9.371	-14.718	-10.121	-11.709	-19.255	1.677	-20.899	-8.981	-18.288
9.813	10.517	10.157	10.947	9.479	9.787	10.166	9.747	10.206	-29.803	-30.100	-34.765	-27.334	-29.828	-20.840	-30.604	-27.655	-24.264	-17.486	-13.101	-5.041	-10.055	-11.407	3.260	-14.748	-3.615	-20.032
9.307	9.394	9.627	10.761	9.446	10.618	9.833	9.584	10.239	-35.422	-37.150	-31.047	-33.627	-29.980	-18.395	-28.360	-23.482	-23.063	-11.488	-15.770	-9.591	-10.911	-12.349	-3.631	-9.478	-11.170	-1.998
9.809	10.024	9.784	10.631	9.287	10.052	9.981	10.093	10.031	-34.695	-32.243	-35.896	-30.368	-32.262	-27.182	-28.232	-23.218	-35.716	-19.773	-13.374	-8.723	-14.555	-7.542	0.204	-10.356	-7.790	-6.696
9.929	10.602	9.810	10.816	9.368	10.586	10.102	9.472	9.781	-36.727	-29.325	-35.895	-27.323	-37.000	-17.367	-22.152	-22.619	-26.002	-20.705	-4.150	-2.158	-17.921	-12.621	-0.766	-14.762	-4.190	-5.260
10.182	10.309	9.602	10.751	9.927	10.030	10.227	9.778	9.885	-28.701	-33.124	-34.860	-29.610	-24.492	-23.930	-29.153	-22.210	-26.652	-12.324	-14.784	-9.900	-10.963	-15.173	-4.766	-12.765	0.910	-10.477
9.975	9.832	10.002	10.906	9.846	10.119	10.443	9.931	9.552	-36.409	-35.117	-36.149	-23.616	-24.895	-32.789	-31.132	-26.815	-29.695	-17.407	-4.401	-7.310	-12.980	-25.852	-10.741	-11.907	-8.718	-10.922
9.770	10.486	10.002	11.089	9.911	10.195	10.288	10.090	9.867	-35.741	-32.095	-30.753	-23.910	-28.734	-25.343	-24.806	-25.060	-29.420	-7.538	-9.144	-11.684	-12.156	-15.195	-12.767	-8.367	-9.112	-11.944
9.855	10.531	9.738	10.544	9.349	9.975	10.096	10.143	9.735	-29.199	-31.900	-37.018	-25.863	-29.389	-26.216	-26.392	-27.233	-27.088	-7.387	-8.708	-0.650	-9.044	-18.599	-5.697	-11.831	-10.497	-11.779
9.918	10.307	10.061	10.748	9.989	9.800	10.098	9.997	9.677	-29.228	-34.715	-31.273	-26.778	-29.614	-29.349	-28.683	-27.009	-33.387	-11.225	-15.956	-7.365	-17.917	-9.695	-3.597	-8.605	-0.108	-5.933
9.888	10.401	9.848	10.428	9.705	9.647	10.268	9.684	9.825	-32.540	-31.061	-40.039	-24.660	-32.591	-28.031	-27.249	-25.456	-29.067	-13.383	-12.593	-5.566	-2.879	-14.015	0.161	-11.042	-10.404	-4.714
9.619	10.602	10.572	10.496	10.256	9.674	9.958	9.714	10.228	-33.013	-37.103	-29.762	-35.644	-26.802	-27.539	-28.972	-24.269	-28.862	-17.767	-10.952	-14.407	-8.328	-19.100	-4.040	-9.202	-1.305	-5.235
10.060	10.286	10.156	10.952	9.793	10.846	10.018	9.970	9.853	-22.310	-29.808	-33.685	-29.790	-28.594	-17.573	-29.720	-30.667	-24.707	-9.253	-7.018	-7.182	-1.779	-15.368	-8.110	-13.085	-6.581	-12.836
9.632	10.567	9.663	10.808	10.332	10.412	9.494	10.585	9.630	-32.877	-28.571	-39.615	-38.270	-22.215	-21.320	-28.477	-26.239	-30.864	-7.803	-10.565	-6.730	-7.627	-10.731	-5.141	-4.038	-10.928	-11.537
9.820	10.063	10.196	10.749	10.100	10.273	9.530	10.170	10.104	-32.351	-30.849	-32.838	-27.917	-26.906	-25.212	-34.059	-22.705	-30.275	-11.406	-5.683	-7.683	-7.261	-18.788	-0.833	-14.740	-10.391	-11.352
9.772	10.565	10.304	10.978	9.510	9.791	10.026	10.239	9.379	-26.961	-30.947	-35.204	-20.196	-30.425	-26.925	-26.998	-23.693	-25.876	-3.055	-6.156	-16.515	-3.912	-15.984	-1.385	-9.741	-8.236	-16.532
9.808	10.299	9.571	10.636	9.542	9.985	9.944	10.225	9.487	-25.620	-35.421	-27.796	-26.891	-34.664	-27.700	-28.825	-23.689	-26.412	-19.057	-4.070	-14.138	-10.674	-15.059	-1.066	-7.176	-2.976	-5.419
9.697	9.990	10.434	10.395	9.467	10.615	10.182	10.443	9.900	-32.525	-33.984	-28.850	-25.341	-32.608	-25.650	-24.355	-20.289	-27.931	-3.075	-1.894	-12.595	-4.476	-14.459	-9.306	-13.107	-1.705	-11.965
9.657	10.233	9.880	10.340	10.100	10.112	10.143	10.327	9.871	-26.195	-32.253	-34.426	-29.136	-20.757	-27.219	-28.483	-22.713	-26.319	-10.565	-11.096	-11.098	-0.595	-20.026	-0.963	-10.496	-11.969	-9.673
9.777	10.371	10.639	10.591	9.894	9.995	9.749	10.161	10.020	-30.986	-33.004	-29.122	-30.532	-27.246	-25.859	-28.867	-22.934	-32.045	-11.472	-18.448	-7.919	-14.548	-18.737	1.729	-4.505	-4.737	-8.765
9.704	10.435	10.502	10.594	9.395	10.559	9.655	10.283	10.102	-28.776	-33.242	-28.325	-33.172	-39.009	-27.188	-29.867	-23.037	-23.840	-7.891	-8.687	-15.138	-8.771	-5.797	-1.864	-10.750	-9.179	-12.384
9.581	10.058	9.942	10.524	9.642	10.325	9.647	9.901	10.018	-27.933	-30.487	-35.883	-31.122	-29.480	-24.372	-30.032	-25.719	-24.845	-5.699	-13.422	-12.827	-9.456	-11.820	-3.323	-12.793	-3.406	-8.540
9.796	10.321	9.930	10.235	9.548	10.118	9.907	10.120	9.837	-33.891	-33.179	-35.043	-26.146	-36.950	-27.005	-26.870	-27.121	-26.931	-9.771	-17.418	-6.691	-7.720	-7.880	-9.121	-9.380	-8.523	-9.093
9.668	10.209	10.385	10.153	9.323	10.136	10.273	9.843	9.856	-28.247	-33.657	-29.908	-28.790	-30.702	-27.484	-23.488	-26.371	-31.031	-13.010	-8.389	-11.990	-6.598	-14.186	3.581	-8.764	-3.745	-7.536
9.780	10.629	9.983	10.810	9.309	9.795	10.140	9.947	10.057	-29.118	-34.116	-31.617	-26.849	-33.465	-27.546	-27.049	-30.111	-27.936	-11.044	-12.413	-13.402	-7.670	-15.227	-2.753	-14.149	-6.724	-10.912
10.088	10.147	10.409	10.868	9.086	9.960	9.866	9.732	10.363	-29.678	-35.969	-31.712	-26.965	-33.065	-26.491	-26.612	-25.767	-28.033	-12.087	-8.739	-14.769	-6.380	-12.580	3.465	-12.194	1.851	-10.136
9.295	10.272	9.982	10.855	9.503	9.689	9.919	9.629	9.973	-42.133	-34.778	-36.198	-26.463	-28.784	-29.796	-26.327	-31.783	-26.123	-15.882	-8.854	-12.531	-2.213	-3.995	-4.479	-7.045	-12.290	-7.994
9.516	10.608	10.191	10.867	9.855	10.596	10.207	9.799	9.642	-37.920	-31.488	-36.835	-24.066	-29.072	-24.338	-28.389	-32.604	-24.586	-9.317	-8.615	-7.929	-3.844	-10.151	-3.313	-18.165	-4.787	-14.407
9.530	10.038	10.205	10.512	10.088	9.929	9.760	9.792	9.891	-44.942	-39.016	-31.312	-26.899	-29.126	-27.839	-32.841	-21.632	-27.394	-22.388	-4.124	-11.128	-1.633	-23.066	3.324	-11.632	-2.900	-19.359
9.600	10.364	10.237	10.627	8.829	10.160	10.260	10.043	9.969	-42.515	-34.463	-31.754	-23.442	-38.036	-24.648	-32.405	-20.215	-24.062	-16.617	-19.779	-10.828	-4.288	-10.132	-11.310	-15.094	-2.277	-7.888
9.377	9.946	10.005	10.602	9.334	10.485	9.850	9.586	9.943	-43.569	-33.832	-37.185	-24.988	-35.435	-25.236	-30.986	-28.756	-25.780	-18.731	-9.077	-13.605	-3.234	-13.308	-9.094	-13.726	-7.585	-8.227
9.817	9.878	10.588	10.239	9.459	10.412	10.118	9.850	10.427	-48.779	-31.495	-36.184	-28.942	-35.571	-24.647	-24.694	-27.322	-21.332	-16.889	-10.804	-6.484	-1.847	-20.721	0.485	-11.368	-6.357	-12.075
9.193	10.207	10.267	10.419	9.780	9.885	10.191	9.913	9.946	-42.931	-25.397	-33.055	-27.530	-30.051	-29.671	-29.303	-24.843	-23.650	-19.291	-11.475	-15.319	-2.327	-22.385	-2.890	-16.447	-2.415	-1.949
9.437	9.819	9.782	10.670	9.225	10.187	10.103	9.635	9.693	-38.468	-25.628	-37.279	-26.573	-34.974	-26.581	-28.471	-30.046	-24.364	-12.169	-14.236	-16.731	-6.358	-19.346	-6.554	-14.587	-7.446	-2.153
9.350	9.937	9.544	10.969	9.527	9.865	10.189	9.621	10.344	-41.015	-31.664	-39.638	-28.449	-30.573	-29.652	-25.810	-26.051	-29.117	-19.233	-12.439	-16.869	-3.822	-18.187	-10.261	-16.714	-0.941	-11.385
9.295	9.694	10.194	10.916	9.495	10.321	10.163	9.689	9.932	-40.790	-33.806	-33.158	-27.059	-34.593	-26.836	-23.429	-31.694	-25.210	-10.558	-18.615	-7.625	-4.788	-7.977	-0.945	-14.370	2.548	-6.213
9.041	9.698	10.200	10.725	9.357	10.197	10.337	10.025	9.893	-37.014	-31.734	-36.818	-25.001	-30.182	-23.317	-29.375	-29.716	-27.887	-11.735	-17.796	-7.607	-3.813	-19.117	2.449	-9.474	-4.710	-9.370
9.377	10.194	9.976	10.305	9.262	9.797	10.090	9.978	9.778	-39.393	-29.779	-33.000	-28.227	-32.926	-31.882	-27.403	-34.041	-25.751	-5.201	-9.284	-7.597	3.732	-12.292	-4.166	-19.122	-1.651	-7.956
9.656	10.156	10.044	10.841	9.495	10.781	10.113	9.529	9.839	-41.861	-31.325	-34.608	-26.594	-35.840	-19.478	-24.907	-30.461	-28.584	-15.792	-8.295	-12.644	-10.213	-7.478	-11.330	-16.024	-8.869	-10.441
8.801	10.006	10.011	10.726	9.577	10.393	9.795	9.909	10.133	-41.978	-27.150	-39.515	-25.932	-34.503	-24.149	-28.404	-29.113	-23.636	-14.335	-19.160	-17.470	-8.226	-5.756	-10.927	-14.798	5.754	-8.310
9.394	9.841	10.090	10.430	9.664	10.221	9.316	9.911	9.768	-40.818	-28.221	-32.379	-27.944	-32.649	-22.465	-30.774	-27.011	-21.218	-7.043	-7.758	-8.712	-12.199	-17.902	-2.753	-8.515	5.434	-1.302
9.480	10.089	9.834	10.103	9.538	10.120	9.684	10.065	9.770	-34.642	-27.196	-30.041	-25.023	-26.563	-29.627	-28.068	-28.109	-28.694	-11.444	-22.021	-12.730	-2.102	-20.157	-0.074	-13.630	4.948	-7.236
9.490	10.298	9.882	10.820	9.388	10.178	9.964	10.059	10.317	-39.133	-32.654	-34.818	-24.075	-31.686	-26.512	-27.394	-25.883	-29.030	-11.967	-9.554	-2.906	-6.747	-13.321	-6.239	-14.679	-4.521	-6.474
10.049	9.795	9.960	10.797	9.294	9.532	10.060	10.484	9.845	-36.857	-27.427	-28.445	-27.341	-29.666	-31.325	-25.415	-21.772	-27.181	-9.790	-8.823	-2.488	-1.065	-12.741	-2.847	-13.992	-4.861	-9.654
9.753	9.792	10.358	10.717	9.756	9.883	9.918	9.856	9.809	-29.031	-29.404	-32.657	-29.797	-26.970	-31.252	-22.642	-28.647	-31.074	-12.403	-7.223	1.015	3.507	-9.546	-14.433	-10.417	0.206	-7.214
9.838	9.871	10.616	10.925	10.249	10.035	9.917	9.951	9.703	-28.804	-25.663	-26.720	-28.913	-26.441	-29.262	-28.561	-23.795	-23.589	-20.655	-3.369	-12.454	-2.281	-17.395	-8.343	-14.767	0.489	-6.267
10.137	10.019	9.870	9.963	9.431	9.485	10.389	9.957	9.906	-29.474	-25.311	-29.318	-32.081	-29.799	-33.467	-22.064	-27.389	-24.286	-7.775	-1.869	-7.243	-5.254	-15.076	-12.921	-7.948	-4.044	-11.091
9.880	9.793	10.306	9.947	9.836	10.261	9.778	9.959	10.189	-27.113	-35.939	-32.068	-18.936	-23.612	-23.179	-24.978	-31.058	-27.865	-10.141	-6.323	-1.696	-4.338	-12.242	7.032	-15.806	-1.447	-14.637
10.511	9.496	10.036	10.621	9.349	9.918	10.240	10.001	9.795	-30.425	-28.598	-29.300	-22.776	-33.366	-32.208	-26.964	-29.221	-27.904	-15.814	-6.704	-1.380	-9.138	-13.034	-5.377	-12.583	-9.739	-6.819
10.000	10.341	9.882	9.943	9.657	10.126	10.179	9.931	9.882	-33.033	-21.096	-33.982	-28.982	-30.579	-28.782	-26.533	-28.139	-29.167	-7.102	-9.976	-7.976	-8.264	-15.174	-8.254	-10.393	-4.918	-11.539
9.949	10.090	10.134	10.576	9.529	9.931	10.246	9.590	10.064	-32.296	-31.445	-32.626	-25.779	-20.092	-33.064	-25.377	-22.692	-23.983	-13.303	-14.199	-11.584	-12.833	-10.416	-5.005	-14.821	3.648	-8.489
10.434	9.765	10.448	11.113	10.168	9.975	10.000	9.730	9.874	-40.628	-41.484	-31.916	-25.881	-26.649	-31.975	-25.416	-27.403	-26.748	-16.843	-12.416	-2.776	-7.985	-9.741	-4.290	-8.654	-4.539	-11.543
9.654	9.822	10.508	10.624	9.617	9.876	10.322	9.824	9.861	-32.349	-33.053	-36.191	-28.504	-34.992	-26.250	-28.625	-27.391	-29.646	-19.051	-11.338	-6.393	-5.630	-14.956	-10.216	-10.620	1.336	0.510
9.369	9.862	10.396	10.528	9.606	9.830	9.935	10.428	9.882	-35.307	-38.358	-27.788	-27.887	-27.050	-30.869	-25.398	-18.473	-25.843	-19.271	-9.356	-0.047	-8.226	-12.378	-20.749	-11.536	-6.408	-7.799
9.693	9.511	9.585	10.178	9.732	10.270	9.778	10.287	9.657	-36.290	-32.158	-35.276	-26.025	-29.378	-28.318	-30.538	-19.715	-27.900	-19.137	0.885	-11.566	-10.149	-12.906	-11.784	-9.887	-2.505	-3.393
9.924	9.222	10.508	10.547	9.860	10.355	9.828	9.799	9.672	-35.535	-42.478	-40.713	-27.098	-32.674	-26.581	-29.928	-21.911	-33.912	-20.911	-12.812	-2.930	-12.639	-13.158	-12.047	-1.685	-4.702	-7.780
9.644	9.674	10.381	10.857	9.461	10.393	9.965	10.230	9.854	-35.656	-31.386	-31.175	-20.669	-29.955	-33.680	-28.110	-18.288	-22.147	-15.503	-8.624	-3.333	-14.047	-13.783	-18.877	-11.029	-2.870	-0.025
9.683	10.047	10.565	10.142	10.027	9.355	10.206	9.828	9.615	-29.367	-40.521	-41.511	-29.394	-26.808	-33.409	-25.768	-25.284	-24.923	-7.894	-9.056	-0.492	-7.542	-10.301	-1.891	-4.615	-9.147	-9.530
9.952	9.728	10.320	10.400	9.649	9.860	10.040	10.349	9.729	-34.357	-35.081	-34.828	-30.754	-32.593	-29.872	-35.779	-14.496	-30.403	-9.106	2.012	-20.256	-7.457	-6.746	4.613	-3.120	0.532	-24.600
10.197	9.962	10.118	10.020	9.349	9.367	9.615	10.122	9.836	-24.977	-31.794	-36.824	-25.255	-34.636	-35.693	-33.515	-23.131	-24.894	-14.744	-14.020	-13.910	-8.152	-14.909	-9.501	-1.695	0.225	-11.546
10.104	9.623	9.987	10.520	9.687	9.069	9.775	9.592	9.953	-35.608	-31.834	-35.122	-24.749	-35.816	-33.075	-26.063	-26.310	-20.126	-10.917	-13.312	-10.489	-7.374	-19.788	-3.682	-5.671	-4.054	-9.269
10.842	9.696	10.433	10.816	10.258	9.402	9.860	10.343	9.707	-37.747	-27.225	-33.558	-26.955	-26.733	-35.826	-28.381	-22.639	-29.698	-19.313	-7.841	-8.901	-12.794	-11.258	-9.563	-12.805	5.294	-7.795
10.127	10.156	10.198	11.091	9.567	8.853	9.872	9.886	9.773	-38.063	-28.677	-29.846	-20.703	-25.985	-38.249	-28.250	-22.331	-19.623	-17.785	-15.841	-4.153	-8.356	-19.943	-6.896	-15.127	2.766	0.133
10.279	9.914	10.089	10.436	9.273	9.305	9.978	9.804	9.648	-33.087	-27.632	-30.947	-30.897	-31.497	-38.349	-27.517	-24.510	-25.062	-14.917	-10.574	-8.623	-7.355	-10.027	-18.036	-8.687	-4.960	-3.579
10.848	9.657	10.300	10.232	9.814	9.277	10.253	10.657	10.347	-32.509	-24.426	-37.319	-28.188	-34.940	-38.413	-32.536	-16.601	-28.135	-7.930	-8.783	-15.108	-1.705	-18.196	-5.668	-13.628	-12.174	-3.963
10.366	9.881	9.958	10.635	9.763	9.504	9.819	10.561	9.608	-24.264	-28.907	-31.529	-23.123	-31.534	-31.985	-28.823	-13.741	-27.569	-8.702	-13.797	-9.676	-11.593	-17.728	-8.002	-14.397	-5.731	-5.186
9.809	10.088	10.072	9.952	9.847	9.490	10.180	10.460	10.258	-29.027	-30.117	-32.615	-29.624	-32.219	-35.460	-32.425	-17.057	-24.495	-17.293	-11.831	-5.108	-2.129	-16.509	-1.754	-8.395	-5.341	-13.522
9.863	9.868	10.177	10.361	9.627	9.612	10.209	9.816	9.876	-32.486	-29.468	-30.069	-32.841	-34.106	-34.558	-23.501	-23.462	-31.058	-11.614	-11.853	-13.473	-11.177	1.685	-22.090	-9.667	-3.262	-4.283
9.960	9.412	10.381	10.498	9.126	9.302	9.708	10.197	10.007	-30.211	-33.162	-34.872	-31.551	-40.360	-37.084	-27.057	-19.616	-31.169	-7.018	-13.568	-6.730	-4.100	-8.872	-16.099	-11.718	-1.196	-9.512
9.753	9.762	10.008	9.940	9.243	9.600	10.333	10.014	9.914	-33.138	-27.564	-34.564	-36.444	-38.356	-32.311	-23.685	-23.025	-23.005	-9.456	-6.861	-5.294	-8.895	-13.531	-15.923	-14.844	-4.836	-9.909
9.616	9.883	10.057	10.083	9.207	9.344	10.181	9.810	10.212	-32.753	-35.507	-40.457	-27.066	-39.208	-36.067	-29.800	-22.866	-28.717	-21.170	-13.500	-12.661	-13.013	-10.711	-4.140	-10.431	-7.475	-6.859
9.699	10.387	9.823	10.662	9.579	9.710	9.962	9.983	9.869	-38.621	-34.143	-35.737	-32.324	-38.102	-32.193	-32.505	-20.805	-24.613	-19.645	-5.932	-3.271	-11.561	-18.677	-15.347	-7.039	-5.829	-6.751
9.702	10.081	10.054	10.761	9.686	9.381	10.017	9.994	9.514	-48.255	-33.386	-36.308	-32.918	-33.134	-35.494	-25.210	-22.179	-21.293	-14.186	-10.666	-12.664	-8.614	-13.906	-8.123	-4.793	-2.883	-11.540
10.242	10.419	10.010	9.735	9.466	9.770	10.153	10.089	9.630	-36.070	-30.804	-38.901	-32.516	-41.351	-34.318	-28.452	-23.860	-25.910	-16.570	-12.054	-8.568	-14.579	-18.911	-10.882	-4.987	-4.796	-8.154
10.498	10.094	9.814	10.674	9.527	9.919	10.100	9.744	9.816	-31.921	-34.455	-39.413	-28.893	-37.852	-28.996	-22.477	-25.633	-25.760	-19.241	-1.432	-10.806	-14.559	-20.767	-13.147	-10.727	-3.884	-15.608
9.794	9.549	10.210	9.992	9.944	9.871	10.019	10.555	10.469	-36.031	-39.555	-36.865	-28.011	-34.344	-36.698	-30.705	-21.568	-21.094	-13.072	-15.261	-2.905	-2.884	-9.245	-21.525	-11.030	-1.778	-7.636
9.883	10.163	9.930	10.649	9.413	9.628	10.111	9.901	10.050	-31.638	-35.104	-42.245	-29.983	-35.127	-30.673	-22.575	-24.639	-20.203	-15.647	-13.579	-17.477	-16.272	-15.690	-20.417	-9.709	-2.649	-11.301
10.613	9.585	10.328	10.291	9.605	9.831	9.745	9.971	10.302	-35.748	-39.311	-39.280	-35.234	-28.684	-36.705	-23.807	-22.162	-22.114	-10.983	-15.549	-13.853	-3.913	-16.153	-10.509	-4.262	2.818	-17.503
10.038	9.675	9.657	10.064	10.035	10.217	10.164	9.570	9.954	-31.040	-36.299	-43.144	-29.153	-38.616	-31.580	-25.960	-27.598	-30.820	-2.531	-16.877	-12.486	-5.341	-13.025	-12.971	-10.008	-2.844	-15.741
9.706	9.663	10.320	10.153	9.376	9.991	10.272	9.959	9.299	-28.118	-33.443	-36.885	-34.339	-34.795	-31.832	-27.263	-24.712	-32.851	-2.811	-8.498	-7.841	-5.762	-10.213	-19.315	-10.860	3.626	-8.164
9.734	9.844	10.202	9.881	9.618	10.232	9.652	10.054	9.678	-28.528	-29.111	-37.447	-32.496	-34.302	-29.625	-28.343	-26.023	-21.727	-10.988	-17.978	-2.118	-1.731	-19.639	-14.066	-0.611	-5.810	-4.297
9.369	9.901	10.334	10.512	9.691	9.981	9.385	9.960	9.697	-36.199	-22.461	-35.385	-30.386	-31.472	-28.479	-30.239	-27.916	-28.716	-18.123	-13.047	0.265	-0.885	-8.949	-18.739	-14.486	-1.610	-9.247
10.216	10.243	9.969	10.306	9.494	9.677	9.814	10.038	9.988	-30.336	-19.283	-34.555	-27.123	-30.839	-35.312	-25.965	-24.094	-27.621	-13.863	-10.697	-7.266	-6.659	-8.703	-13.873	-8.407	-14.085	-13.027
9.519	10.155	10.430	10.323	9.958	10.211	10.019	10.344	9.639	-31.006	-22.842	-36.922	-28.594	-27.771	-30.963	-26.192	-20.525	-27.658	-4.643	-10.538	-10.220	-13.841	-14.713	-16.715	-9.828	-3.562	-7.298
9.602	9.865	10.131	10.555	9.717	9.599	10.209	10.307	9.708	-32.772	-19.256	-39.525	-32.392	-31.894	-35.485	-20.876	-18.482	-26.779	-7.989	-12.716	-4.636	-12.796	-16.803	-9.556	-14.629	0.429	-8.466
10.182	10.246	10.181	10.344	9.896	9.818	9.725	10.286	9.804	-32.336	-28.801	-38.521	-27.928	-35.999	-36.216	-26.306	-18.541	-27.745	-14.649	-15.801	-5.978	-5.710	-15.508	-16.740	-15.272	-6.515	-8.708
10.154	10.332	10.054	10.447	9.948	9.120	9.870	10.308	9.920	-34.756	-23.934	-34.350	-23.200	-34.354	-33.517	-20.612	-16.669	-22.942	-21.538	-16.188	-12.044	-5.111	-12.935	-15.406	-7.097	-0.169	-6.526
10.002	10.199	10.614	10.595	9.797	9.385	9.999	10.113	9.966	-28.966	-23.893	-33.728	-24.524	-37.350	-39.971	-21.866	-20.346	-24.133	-11.104	-9.814	-4.839	-5.423	-16.909	-6.147	-14.630	-6.892	-5.822
9.940	9.858	10.160	10.641	10.034	9.300	9.727	9.832	9.734	-32.741	-21.335	-34.972	-27.465	-30.322	-36.732	-24.529	-25.843	-25.236	-14.065	-4.146	-12.035	-9.505	-21.325	-16.946	-8.721	-8.685	-7.027
10.192	9.860	10.203	10.760	9.218	9.088	9.976	9.670	10.017	-34.653	-26.171	-36.864	-25.649	-37.291	-37.029	-22.422	-25.105	-27.034	-9.338	-6.663	-4.878	-8.014	-11.711	-18.975	-2.413	-6.230	-9.715
10.476	9.772	10.209	10.986	9.340	9.364	10.253	10.068	9.724	-37.794	-32.006	-38.405	-28.007	-36.933	-42.365	-20.559	-21.772	-27.291	-9.682	-6.134	-6.389	-2.554	-14.639	-14.680	-6.588	-0.868	-15.765
9.928	9.936	10.071	10.934	9.573	9.987	9.619	10.255	9.981	-35.900	-27.791	-32.606	-21.784	-33.798	-24.957	-26.491	-22.564	-29.814	-17.542	-6.939	-7.300	-3.774	-16.288	-19.565	-12.968	-0.040	-10.947
9.685	10.447	10.317	11.053	9.921	10.596	10.236	9.920	9.600	-32.986	-22.534	-32.204	-28.740	-31.870	-11.159	-22.357	-24.331	-31.910	-5.639	-8.493	-10.984	-0.151	-16.620	-18.062	-6.694	-1.810	-10.494
10.006	9.976	10.235	11.712	9.334	9.842	9.997	10.362	9.719	-37.701	-42.820	-34.415	-18.002	-36.606	-33.956	-22.444	-24.971	-28.938	-6.720	-20.571	-10.318	-12.071	-14.954	-17.078	-8.119	-9.687	-3.052
10.053	9.849	9.997	10.492	9.287	9.152	9.765	9.756	9.933	-31.513	-30.122	-41.956	-30.827	-32.398	-36.252	-27.263	-24.476	-29.247	-11.812	-8.741	-9.011	-1.070	-17.803	-8.631	-12.374	-0.884	-13.077
10.349	10.202	10.422	10.891	9.298	9.966	10.145	10.236	10.213	-25.095	-32.557	-41.904	-20.856	-36.596	-34.756	-26.196	-20.207	-27.890	-12.796	-10.376	-10.534	-9.472	-17.511	-15.709	-9.273	-8.278	-18.768
10.026	9.928	10.552	10.889	9.551	9.610	9.792	10.150	9.881	-31.671	-31.273	-40.467	-18.311	-32.087	-37.484	-24.902	-24.685	-27.310	-12.135	-15.609	-17.496	-2.126	-16.444	-23.264	-14.978	-3.906	-19.462
10.234	9.499	10.075	10.759	9.799	9.797	10.454	9.673	10.057	-27.762	-28.040	-41.509	-22.939	-29.555	-35.124	-25.574	-23.526	-29.804	-1.964	-11.493	-14.885	-2.763	-20.237	-15.622	-12.876	-5.230	-8.037
10.731	9.438	10.144	10.865	9.365	9.315	9.683	9.991	9.930	-25.364	-33.810	-39.011	-25.432	-36.916	-33.316	-26.728	-27.654	-25.522	-14.779	-12.475	-12.779	-4.739	-8.929	-17.127	-12.724	-6.587	-6.387
10.821	9.974	10.284	10.780	9.314	9.670	9.976	10.278	10.088	-25.383	-30.724	-38.273	-23.885	-34.104	-34.309	-23.991	-18.859	-26.112	-11.339	-10.295	-10.013	-3.896	-16.504	-13.366	-18.690	-2.708	-12.338
10.672	10.017	10.142	11.734	10.253	9.653	9.563	9.881	10.325	-28.090	-30.586	-30.760	-18.313	-27.889	-38.655	-30.758	-17.963	-29.171	-18.668	-15.324	-9.419	-2.267	-19.274	-18.506	-15.303	-1.528	-13.533
10.541	10.294	10.161	11.093	9.623	9.313	10.132	10.143	10.050	-31.362	-26.774	-33.193	-21.936	-24.736	-34.517	-22.222	-21.529	-29.945	-14.047	-12.781	-9.111	-5.886	-13.583	-9.777	-6.934	-1.815	-18.414
10.591	10.659	10.051	10.866	10.300	9.399	9.989	9.645	9.960	-31.564	-26.510	-41.716	-19.878	-27.447	-40.953	-27.066	-26.192	-28.296	-19.621	-8.257	-12.903	0.260	-14.894	-11.925	-0.863	0.660	-15.714
10.821	9.920	9.720	10.624	9.804	10.681	9.843	10.010	10.342	-30.201	-25.037	-46.629	-17.812	-33.901	-25.223	-24.625	-21.435	-24.213	-17.563	-9.089	-30.520	-6.555	-22.512	-6.628	-5.142	-1.140	-15.098
10.259	10.023	9.564	10.149	9.753	9.693	9.682	10.342	9.975	-39.456	-26.596	-39.183	-29.588	-34.498	-29.144	-28.716	-18.785	-28.688	-15.880	-6.802	-19.365	-15.350	-16.484	-4.465	-6.454	0.603	-14.994
10.331	10.295	10.316	10.642	10.121	9.477	10.246	9.624	9.981	-39.634	-31.333	-30.188	-29.374	-28.723	-36.414	-26.448	-22.339	-28.882	-18.124	-12.284	-16.291	-4.684	-12.521	-6.022	-13.076	-4.627	-8.335
10.365	10.113	9.977	10.312	9.944	9.682	10.153	9.881	10.142	-30.873	-31.062	-39.338	-28.105	-28.802	-34.653	-27.633	-24.854	-28.226	-13.541	-12.318	-15.883	-7.377	-7.313	-15.981	-10.850	-2.827	-5.088
10.185	10.176	9.765	11.017	10.022	9.544	10.209	9.792	9.998	-27.954	-34.748	-38.587	-26.488	-29.673	-40.046	-26.680	-26.085	-24.505	-14.007	-16.520	-11.969	-9.062	-13.976	-11.223	-11.731	-5.578	-4.891
10.649	10.201	10.367	10.423	9.761	9.402	9.989	9.976	9.809	-28.086	-32.688	-33.212	-28.382	-31.323	-36.695	-32.215	-24.250	-24.049	-13.288	-21.400	-9.353	-1.160	-13.453	-22.241	-13.240	-2.240	-6.291
10.899	9.829	9.827	10.452	10.034	9.420	9.760	9.858	9.860	-33.416	-26.295	-37.815	-36.475	-33.920	-43.220	-32.883	-22.499	-22.997	-25.232	-13.598	-11.606	-0.832	-13.187	-20.060	-18.278	-2.739	-0.634
10.811	9.820	10.548	10.580	10.002	9.849	9.839	9.938	9.551	-38.549	-37.900	-35.041	-29.272	-30.261	-36.364	-33.408	-20.392	-25.397	-21.870	-19.109	-10.902	-4.408	-7.129	-18.898	-8.233	6.566	-3.267
10.221	9.689	10.069	10.388	9.967	9.564	9.780	10.271	9.749	-28.130	-32.745	-36.319	-34.626	-33.162	-38.325	-30.085	-21.075	-28.836	-11.678	-14.506	-8.764	-1.421	-12.723	-14.985	-17.116	-10.585	-10.058
10.392	10.171	9.988	10.436	9.915	9.515	9.917	10.117	9.811	-29.769	-38.435	-34.050	-33.889	-31.655	-36.859	-25.661	-20.794	-25.047	-12.813	-21.857	-14.862	-9.162	-16.126	-19.385	-14.292	-2.093	-5.077
10.370	10.102	10.049	10.795	10.209	9.665	9.685	10.170	9.731	-28.822	-29.523	-42.089	-28.052	-26.435	-39.174	-25.439	-22.778	-26.373	-14.220	-17.452	-22.957	0.277	-11.598	-22.681	-5.658	0.204	-1.173
9.858	9.935	10.097	10.986	9.682	9.131	9.761	9.862	9.713	-27.965	-23.630	-37.706	-29.226	-26.251	-39.676	-32.640	-24.898	-23.212	-17.447	-22.569	-4.542	-7.178	-7.001	-18.456	-14.132	-2.724	-6.635
10.227	9.642	10.328	11.599	10.023	9.366	9.710	9.728	9.859	-26.624	-29.908	-44.842	-19.030	-29.385	-34.329	-31.260	-21.578	-21.995	-16.643	-12.969	-10.929	-15.889	-2.668	-12.546	-18.585	4.344	-15.298
9.863	9.755	9.589	10.619	10.223	9.346	10.384	10.292	9.943	-34.683	-33.107	-40.507	-35.778	-30.250	-39.597	-25.491	-19.062	-21.898	-19.092	-9.937	-16.466	-11.279	-12.327	-18.104	-22.698	-1.331	-6.852
9.983	9.640	9.613	10.798	9.870	9.393	9.552	9.664	9.959	-31.718	-38.709	-43.048	-24.586	-26.853	-35.119	-28.857	-25.903	-21.904	-9.939	-14.855	-7.679	-10.169	-4.563	-15.084	-12.483	-7.802	-13.296
9.699	9.676	9.374	10.675	9.715	9.516	10.626	10.292	9.767	-35.028	-35.198	-42.842	-29.995	-29.122	-37.333	-26.684	-23.593	-25.778	-15.785	-14.059	-5.218	-5.630	-18.931	-11.408	-10.387	-3.055	-8.071
9.790	10.000	9.596	11.287	9.900	10.178	10.117	9.479	10.429	-29.502	-25.696	-44.213	-23.149	-30.922	-26.620	-23.253	-28.741	-24.825	-16.805	-12.082	-5.239	-9.584	-14.691	-8.023	-12.173	-11.479	-4.559
9.541	9.730	10.658	10.647	9.772	9.521	10.142	9.848	10.297	-34.643	-32.544	-36.754	-34.078	-27.967	-35.882	-26.586	-23.515	-21.517	-17.792	-19.078	0.108	-15.475	-10.253	-12.296	-18.782	-3.627	-13.231
10.165	10.064	10.019	11.041	9.347	9.435	10.084	9.771	10.260	-32.657	-35.398	-36.568	-26.796	-36.350	-38.702	-29.047	-28.530	-22.485	-16.620	-13.138	-6.696	-8.082	-10.110	-16.288	-17.301	-4.596	-9.499
9.877	9.610	10.738	11.184	10.341	9.730	10.105	9.935	9.958	-31.499	-35.259	-33.971	-23.665	-20.825	-33.092	-25.369	-27.386	-21.216	-14.906	-15.096	-1.133	-3.239	-9.635	-13.417	-13.005	0.398	-14.027
10.202	9.653	9.762	10.709	9.905	9.508	10.002	9.872	9.580	-30.670	-38.586	-39.582	-29.974	-29.984	-33.401	-26.454	-26.064	-18.155	-18.153	-10.493	-3.394	1.794	-18.995	-10.912	-8.482	-5.496	-8.506
10.216	9.567	10.129	11.061	10.001	9.610	10.048	9.757	10.497	-35.047	-35.857	-34.986	-23.679	-31.848	-33.666	-26.161	-26.357	-12.869	-9.117	-14.290	-9.664	-5.920	-9.440	-5.912	-5.875	-2.209	-9.903
10.269	9.625	9.684	10.959	9.381	9.774	9.934	10.292	9.919	-27.804	-38.588	-43.493	-22.984	-32.799	-35.782	-24.067	-23.717	-23.390	-13.288	-16.119	-2.138	-8.334	-14.361	-9.895	-4.716	-5.727	-7.829
10.122	9.501	9.663	10.502	9.776	10.033	9.996	9.721	10.208	-33.124	-35.990	-44.719	-28.216	-28.438	-40.985	-25.862	-30.107	-24.954	-5.424	-19.360	-11.381	-4.263	-10.376	-23.526	-11.737	-10.689	-11.744
10.034	9.682	9.636	10.401	10.131	9.891	10.353	9.947	9.877	-27.677	-40.608	-39.787	-27.898	-24.003	-37.327	-24.187	-31.681	-21.309	-10.436	-12.913	-3.741	-5.160	-11.468	-15.627	-4.245	-6.755	-7.871
9.898	9.396	9.783	10.697	9.206	10.081	9.983	10.003	10.384	-27.682	-36.258	-41.516	-23.035	-25.216	-37.406	-29.656	-24.222	-24.518	-7.760	-8.932	-17.900	-0.706	-10.574	-18.541	-5.997	-4.813	-14.539
10.140	10.008	10.154	11.084	9.715	9.808	9.722	10.356	10.184	-32.756	-35.182	-38.538	-19.275	-25.571	-37.095	-29.953	-24.580	-22.435	-11.396	-17.905	-8.453	-0.936	-6.706	-18.596	-6.911	-9.994	-10.650
10.143	9.578	9.551	10.492	9.332	9.942	10.533	10.272	9.972	-30.720	-40.946	-32.051	-26.595	-29.442	-37.196	-19.847	-27.805	-22.042	-10.908	-22.542	2.354	-12.404	-16.024	-14.743	-11.237	-11.990	-10.174
9.913	9.644	9.641	10.465	9.508	9.798	10.411	10.456	10.018	-29.479	-30.874	-37.598	-26.494	-28.267	-31.303	-23.192	-19.110	-26.953	-9.555	-17.009	-5.712	-5.086	-10.649	-15.357	-14.782	-9.808	-11.247
10.265	9.534	9.190	10.205	9.606	9.891	10.403	10.173	10.193	-20.658	-32.549	-42.337	-25.641	-30.204	-38.077	-22.507	-19.455	-14.665	-9.629	-15.001	-3.765	-10.338	-16.630	-7.046	-12.991	-8.459	-4.550
10.344	9.902	9.332	11.049	9.840	10.149	10.244	9.759	10.242	-37.260	-28.413	-45.280	-26.466	-26.199	-30.728	-30.630	-29.649	-23.212	-15.639	-19.501	-9.626	-4.301	-11.586	-19.647	-16.775	0.042	-14.648
10.535	9.652	10.195	11.345	10.522	10.169	10.113	10.104	9.919	-36.795	-28.461	-40.922	-19.203	-27.007	-25.285	-29.318	-30.119	-21.923	-9.973	-15.102	-10.385	-5.093	-12.992	-22.241	-15.331	-5.027	-7.830
10.602	9.727	10.028	10.753	9.686	10.253	9.992	9.902	10.135	-41.947	-34.572	-39.225	-26.865	-33.952	-27.534	-34.219	-29.006	-16.377	-14.670	-20.549	-8.490	-11.827	-16.522	-19.844	-9.592	-6.761	-5.063
9.936	9.548	10.053	11.859	9.571	9.705	10.053	10.163	10.051	-34.592	-30.828	-35.141	-16.967	-35.161	-34.325	-32.009	-30.538	-18.578	-15.455	-15.600	-2.089	-5.431	-10.124	-22.423	-12.473	-7.415	-13.327
9.770	10.133	10.160	10.869	10.030	10.010	10.076	9.708	9.975	-42.751	-25.829	-34.492	-30.228	-24.262	-30.981	-28.861	-30.956	-28.967	-18.072	-11.308	-15.647	-11.474	-12.519	-12.961	-13.135	-5.712	-9.542
9.927	9.770	10.126	10.788	9.537	9.737	9.804	9.959	9.887	-36.750	-34.472	-44.183	-27.156	-28.374	-28.240	-30.554	-30.456	-21.972	-8.408	-10.004	-5.897	-12.946	-4.671	-14.642	-4.582	-0.950	-9.518
10.461	8.963	10.106	10.713	10.335	9.772	9.612	9.689	10.219	-39.102	-37.342	-40.864	-21.700	-30.219	-34.321	-27.139	-28.631	-27.654	-17.728	-16.714	-3.632	-12.167	-18.221	-17.860	-5.771	-12.333	-14.335
10.792	9.569	9.886	10.310	9.979	10.322	9.946	10.091	10.035	-38.359	-37.946	-35.152	-31.096	-33.426	-22.753	-27.955	-27.862	-26.403	-15.397	-24.159	-6.621	-4.568	-15.962	-18.077	-9.567	-4.096	-8.320
10.886	10.098	9.555	10.294	9.944	10.272	9.983	10.038	10.310	-38.264	-32.410	-44.848	-21.823	-30.787	-25.846	-30.000	-27.049	-27.913	-14.457	-16.237	-8.043	-1.178	-7.274	-18.191	-15.346	-4.436	-8.251
9.833	10.045	9.669	10.852	9.523	10.574	10.263	9.715	10.307	-38.286	-34.807	-31.707	-29.605	-39.730	-25.739	-27.716	-28.572	-25.094	-6.220	-17.852	-5.103	-1.685	-14.842	-19.150	-14.529	-9.207	-9.529
10.492	9.518	9.906	10.335	9.767	10.096	9.790	9.697	10.367	-39.504	-39.714	-30.380	-23.129	-29.151	-34.027	-35.235	-26.578	-23.878	-9.145	-15.945	-9.531	-6.031	-13.903	-12.099	-9.245	-7.395	-8.292
10.709	9.084	9.835	10.178	9.102	9.972	10.163	9.462	9.873	-30.125	-46.170	-33.602	-17.371	-28.335	-33.729	-26.787	-28.854	-28.093	-11.917	-24.947	-6.507	-6.189	-11.975	-18.776	-10.364	-8.520	-13.040
10.101	9.871	10.493	10.537	10.472	9.974	9.979	9.879	9.892	-39.243	-40.824	-37.026	-23.870	-29.343	-31.164	-25.185	-28.217	-27.261	-7.035	-14.539	-7.233	-1.915	-14.508	-13.009	-19.951	-17.041	-7.129
10.646	10.052	9.846	10.062	10.100	9.868	9.689	10.000	9.604	-38.552	-31.278	-37.467	-28.315	-33.313	-32.511	-29.396	-28.570	-29.529	-5.754	-11.460	-13.244	-8.812	-14.295	-15.974	-12.134	0.682	-7.348
10.804	9.749	10.372	10.517	9.748	9.141	10.085	9.789	9.885	-40.576	-32.175	-38.042	-27.874	-35.365	-31.801	-26.330	-29.817	-27.807	-7.318	-21.261	-12.007	-7.026	-15.885	-11.247	-5.509	-9.154	-15.313
10.526	9.719	9.869	10.316	9.572	9.611	9.951	9.834	10.028	-39.882	-37.423	-36.777	-22.565	-30.805	-36.719	-24.839	-30.205	-24.619	-5.733	-19.501	-8.358	-4.790	-18.766	-15.073	-13.118	-7.602	-1.819
10.505	9.810	10.353	10.569	9.814	9.603	9.837	10.485	9.970	-38.746	-35.613	-41.516	-17.488	-29.557	-31.805	-36.086	-27.212	-26.407	-5.684	-20.098	-12.049	-1.826	-18.543	-6.972	-16.509	-6.298	-8.910
10.026	10.363	10.408	10.429	9.639	9.533	10.185	9.894	9.568	-50.700	-25.970	-32.492	-29.090	-27.333	-32.546	-27.194	-31.500	-25.529	-11.901	-20.697	-13.879	-12.316	-11.567	-3.588	-16.756	-13.036	4.694
10.763	10.015	9.922	11.012	9.519	9.994	9.747	10.494	9.388	-45.221	-27.064	-41.327	-29.266	-28.414	-28.389	-27.275	-22.880	-30.497	-12.297	-12.993	-1.445	-2.755	-10.823	-0.386	-7.578	-1.284	-9.593
10.374	10.215	9.924	9.981	9.528	9.910	9.826	10.350	9.794	-49.561	-29.448	-38.299	-26.247	-24.373	-29.234	-29.235	-26.503	-26.902	-20.718	-14.014	-11.219	-11.421	-11.609	-12.778	-9.422	-6.928	2.022
10.257	9.666	9.983	10.142	9.472	9.814	10.113	10.068	9.541	-41.852	-33.077	-36.327	-36.326	-25.820	-31.497	-26.461	-28.394	-27.969	-16.392	-11.425	11.329	-9.098	-3.034	-11.605	-7.501	-5.539	1.732
10.638	10.231	10.284	10.814	9.481	9.418	10.080	9.791	10.048	-43.513	-35.081	-35.572	-27.709	-32.663	-31.463	-28.740	-24.994	-23.760	-11.700	-17.156	-10.183	-1.192	-18.438	-13.217	-14.254	-11.405	-6.498
10.748	10.385	10.015	10.992	9.069	9.783	10.115	10.072	9.983	-38.135	-28.510	-37.872	-21.906	-31.644	-35.361	-25.438	-23.713	-30.643	-14.755	-11.372	-8.459	0.508	-7.454	-11.034	-15.252	-13.293	-10.501
10.473	9.915	10.304	11.132	9.521	9.527	9.992	10.375	9.642	-45.900	-33.047	-36.087	-25.685	-24.876	-36.257	-27.417	-28.267	-30.365	-19.758	-9.542	-9.679	-6.032	-16.673	-11.995	-16.184	-6.363	-13.229
10.010	9.816	9.822	10.266	9.607	9.395	9.769	10.024	9.690	-38.858	-35.821	-33.529	-28.514	-31.722	-37.137	-24.778	-25.730	-22.343	-13.194	-10.175	-1.172	-7.703	-16.789	-9.357	-11.267	-4.837	-6.373
9.653	10.085	10.440	10.238	9.552	10.026	9.729	9.973	9.514	-31.979	-35.711	-31.523	-31.526	-28.578	-33.717	-29.506	-26.014	-20.593	-9.105	-16.498	-9.069	0.884	-14.676	-11.050	-11.962	-4.820	4.984
9.979	9.940	10.347	10.731	9.737	10.312	10.033	9.951	9.867	-39.036	-34.416	-36.187	-30.751	-29.260	-27.288	-29.120	-31.388	-28.111	-16.308	-11.525	-3.093	-12.760	-14.649	-11.902	-12.887	-6.099	-8.944
10.138	9.988	10.287	10.096	10.274	9.707	9.934	9.795	9.695	-29.994	-32.303	-36.400	-27.902	-25.398	-33.836	-27.211	-27.636	-29.610	-12.686	-10.028	-4.998	-8.510	-20.907	-14.902	-2.841	-4.211	-7.963
10.152	10.028	10.362	10.704	9.688	10.696	10.281	10.088	9.945	-31.153	-34.792	-40.835	-23.080	-29.798	-26.954	-27.271	-24.124	-25.681	-15.025	-9.891	-9.748	-7.126	-11.688	-11.169	-10.227	-7.470	-2.017
10.062	9.472	10.233	10.331	9.437	10.155	10.192	10.358	9.369	-30.842	-38.212	-40.865	-27.220	-32.257	-27.336	-26.786	-24.127	-28.451	-9.580	-20.455	-18.454	-12.598	-16.230	-6.109	-6.222	-7.132	2.733
10.345	9.815	10.482	10.378	9.658	9.947	9.753	9.741	9.958	-35.622	-29.337	-38.259	-31.953	-29.614	-32.421	-27.352	-28.212	-12.947	-19.654	-14.118	-3.251	-2.342	-17.956	-5.361	-15.641	-8.147	-0.454
9.745	9.867	10.668	10.541	10.223	10.177	9.792	9.923	10.056	-39.872	-33.186	-32.686	-25.745	-27.153	-22.074	-31.127	-25.973	-20.061	-12.899	-11.489	-2.786	-6.739	-14.236	-8.638	-5.380	-5.906	-0.232
10.342	9.569	9.819	9.894	10.246	10.037	10.432	9.753	9.653	-34.091	-33.109	-36.501	-30.933	-30.486	-26.669	-25.327	-36.054	-26.598	-19.391	-16.980	-2.202	-8.081	-10.192	-11.271	-10.787	-3.178	-2.311
9.621	10.058	10.181	10.436	10.241	9.568	9.715	10.006	9.763	-39.385	-29.447	-36.126	-30.412	-28.088	-31.153	-29.840	-29.661	-23.662	-25.279	-13.283	-2.244	-5.607	-19.088	-7.017	-16.382	-5.268	-4.275
9.714	9.661	10.114	10.056	9.977	9.440	10.329	9.628	9.655	-39.780	-29.731	-33.533	-31.904	-33.911	-32.558	-26.264	-32.295	-31.363	-10.848	-11.207	-18.444	-1.409	-10.873	-9.099	-10.300	-6.966	6.898
10.378	9.922	10.132	10.232	10.017	9.656	10.125	9.902	9.910	-38.361	-26.981	-33.745	-27.262	-29.895	-34.840	-29.594	-29.849	-22.640	-15.578	-17.554	-9.770	-11.707	-12.330	-6.838	-14.364	-8.089	-5.692
10.351	9.946	10.247	10.167	10.214	9.691	9.882	10.049	10.193	-34.248	-26.334	-37.971	-37.680	-32.924	-35.692	-26.632	-29.949	-20.064	-14.248	-13.415	-9.699	-8.902	-18.391	-12.505	-13.454	-5.436	-4.007
10.292	9.640	9.906	10.094	9.872	9.546	9.956	9.727	10.015	-32.239	-29.045	-31.069	-31.244	-34.330	-28.400	-30.837	-25.407	-22.484	-17.189	-18.072	-15.876	-6.522	-13.511	-17.458	-14.291	-8.470	3.511
10.345	9.769	10.367	10.351	9.820	10.238	9.879	10.036	10.248	-32.542	-31.666	-40.016	-28.308	-34.388	-28.437	-28.145	-26.366	-19.663	-9.744	-17.345	-9.820	-4.365	-14.338	-12.603	-14.889	-10.262	1.940
10.397	10.091	10.141	10.635	10.006	10.459	9.598	9.886	10.117	-33.341	-31.457	-36.885	-18.523	-30.390	-27.998	-28.748	-34.340	-17.694	-15.169	-19.066	-9.555	-4.701	-14.719	-13.842	-11.834	-14.405	1.255
10.781	10.182	9.922	10.309	9.828	9.916	9.701	10.181	10.181	-39.820	-31.710	-41.677	-29.568	-26.172	-22.097	-28.847	-26.689	-13.697	-13.300	-14.056	-7.012	-1.327	-6.938	-3.183	-12.099	-19.638	-5.479
10.813	10.247	9.886	10.504	10.171	10.090	9.839	9.974	9.833	-34.035	-25.936	-36.463	-23.798	-28.097	-30.306	-29.675	-28.241	-18.838	-14.138	-12.934	2.603	-9.522	-11.955	-5.922	-12.396	-6.805	-5.515
10.792	10.300	10.269	10.633	9.891	10.196	9.994	10.184	9.710	-39.818	-34.992	-28.927	-28.392	-30.263	-28.549	-26.000	-23.039	-25.326	-15.759	-19.978	-4.316	-5.695	-9.053	-11.074	-10.339	-10.627	-2.565
11.325	10.234	10.002	10.592	9.531	9.783	9.903	9.948	10.031	-40.796	-29.966	-33.768	-27.210	-39.029	-32.863	-26.928	-28.702	-13.058	-21.392	-20.468	-6.557	-8.896	-3.399	-7.285	-16.946	-11.996	8.775
10.761	9.846	9.556	10.177	9.174	9.734	10.161	9.882	9.930	-28.546	-29.997	-45.785	-24.392	-37.448	-28.298	-29.494	-27.802	-12.676	-8.068	-17.011	-13.590	-9.171	-19.864	2.671	-16.401	-13.464	2.083
10.817	10.124	9.874	10.607	9.576	9.006	10.068	10.142	9.983	-39.712	-37.604	-38.770	-30.224	-28.661	-36.181	-24.879	-25.012	-19.700	-7.168	-17.810	-6.775	0.626	-11.740	9.698	-6.695	-14.767	4.367
10.145	10.194	9.550	10.657	10.020	9.429	9.949	9.821	9.523	-36.163	-29.452	-44.608	-26.735	-31.065	-33.033	-32.116	-27.070	-24.460	-17.250	-16.411	-23.367	-2.719	-14.059	-7.479	-17.227	-4.028	5.225
10.191	9.879	10.510	10.536	10.250	9.696	10.210	10.421	9.798	-36.371	-28.390	-30.494	-29.525	-27.772	-29.942	-31.300	-26.438	-19.393	-5.183	-19.790	-6.861	-1.122	-12.176	-3.232	-5.428	-13.547	11.650
10.078	9.812	10.550	10.585	9.212	9.755	9.463	9.868	9.771	-34.864	-32.799	-21.049	-30.482	-36.088	-31.097	-32.215	-28.733	-12.338	-9.702	-11.689	-9.826	2.197	-23.775	-4.766	-10.322	-13.567	8.484
10.401	9.790	10.081	10.598	10.263	10.171	9.983	9.864	10.316	-31.455	-33.680	-16.686	-25.554	-26.007	-31.130	-24.260	-29.219	-7.642	-5.745	-18.483	0.357	2.161	-16.377	3.958	-2.454	-17.976	7.717
10.914	10.086	10.179	10.323	9.945	9.881	10.191	10.003	9.415	-40.117	-34.002	-24.324	-35.109	-24.288	-33.182	-29.327	-25.921	-18.235	-8.573	-14.398	-7.835	-2.045	-17.810	-6.882	-7.684	-9.455	13.460
10.705	10.273	10.675	10.619	9.759	10.585	10.137	9.966	10.214	-40.775	-23.413	-18.800	-32.134	-25.668	-19.978	-30.311	-30.230	-16.831	-7.213	-15.674	-3.859	3.182	-8.946	-5.839	-17.951	-8.328	6.102
10.444	9.685	10.493	10.542	10.143	10.474	10.296	10.370	10.092	-44.016	-37.346	-27.598	-33.332	-30.728	-24.796	-29.873	-29.009	-19.198	-10.321	-22.114	-10.121	-9.969	-19.645	-11.444	-17.416	-1.252	-1.628
10.503	9.981	10.580	11.236	9.732	9.934	10.414	9.872	10.104	-37.325	-31.229	-21.008	-27.608	-28.323	-27.169	-31.528	-26.664	-17.225	-15.120	-15.350	-1.488	0.294	-17.751	-3.243	-12.359	-10.221	-3.038
10.219	10.161	10.320	10.513	9.757	10.886	10.355	9.987	10.107	-41.805	-34.763	-21.763	-36.139	-28.791	-23.214	-27.645	-30.189	-15.572	-10.459	-19.832	-3.127	-7.387	-15.134	-1.933	-11.358	-8.036	0.299
11.057	10.208	10.747	11.307	10.001	10.299	10.157	10.000	10.126	-38.773	-32.264	-19.830	-21.610	-27.620	-22.057	-32.841	-30.969	-24.098	-2.624	-20.470	-10.494	15.012	-17.143	-6.337	-13.509	-14.708	-5.969
10.262	10.352	10.502	10.481	10.100	10.365	10.007	10.021	9.499	-38.194	-36.400	-20.068	-28.290	-27.852	-23.500	-29.845	-26.172	-19.867	-9.877	-19.574	-9.729	-6.547	-16.000	7.414	-12.738	-7.309	5.831
10.035	9.611	10.935	10.768	9.754	10.546	10.109	10.023	9.713	-33.785	-33.967	-24.053	-26.110	-29.280	-19.041	-28.301	-27.447	-22.683	-11.918	-22.145	-11.378	-3.202	-16.447	-4.579	-14.671	-0.661	-1.040
10.081	10.108	10.639	10.159	9.504	10.360	9.957	9.990	10.090	-33.621	-34.761	-25.069	-26.916	-31.075	-23.474	-23.637	-29.337	-25.435	-3.101	-15.338	-9.215	-3.293	-18.596	3.655	-3.150	-14.089	-2.168
10.224	10.344	10.780	10.521	9.998	9.895	9.851	9.832	9.954	-29.159	-33.603	-29.069	-34.155	-27.895	-28.020	-32.045	-27.588	-19.901	-17.579	-20.666	-5.221	-8.432	-17.291	-5.994	-15.458	-10.059	2.210
10.317	9.726	10.771	10.659	9.590	10.516	10.065	9.996	9.943	-30.807	-36.154	-24.610	-18.242	-29.077	-16.542	-30.970	-22.467	-22.738	-6.503	-18.716	-6.223	-6.715	-15.689	-4.044	-11.057	-6.526	-0.833
10.583	9.801	10.579	9.959	9.665	9.912	9.907	10.105	9.782	-38.994	-38.868	-21.329	-31.165	-25.904	-27.475	-30.596	-26.632	-24.484	1.691	-22.637	-4.709	-6.636	-6.429	-1.638	-7.503	-6.280	4.956
10.054	9.533	10.316	9.989	9.631	10.080	9.913	9.973	9.935	-40.150	-36.312	-23.736	-32.381	-26.747	-25.917	-28.349	-23.655	-22.385	-6.774	-15.675	-5.450	-8.672	-8.864	-4.420	-10.276	-6.510	13.781
9.978	10.136	10.434	9.890	10.288	10.419	9.926	10.206	9.559	-36.402	-39.165	-26.931	-35.680	-25.813	-20.689	-28.300	-30.220	-23.308	-1.955	-15.887	-10.202	-10.209	-15.833	-1.349	-8.291	-16.682	8.266
10.417	10.104	10.323	9.994	9.799	10.527	10.094	10.163	10.046	-24.418	-28.536	-26.201	-34.686	-24.519	-19.833	-27.183	-28.950	-18.213	2.677	-11.595	-9.559	-10.988	-8.092	-6.244	-6.202	-15.927	-1.938
11.015	10.248	10.364	10.451	9.764	10.511	9.642	10.002	9.822	-24.684	-26.710	-30.441	-29.926	-23.485	-20.715	-27.990	-31.054	-22.908	-1.365	-11.438	-5.739	-14.082	-6.978	-10.286	-14.742	-9.680	3.805
10.368	10.076	10.485	10.942	9.614	10.320	10.260	10.091	10.246	-34.166	-28.874	-23.459	-26.574	-25.473	-26.627	-24.365	-32.385	-20.765	-9.300	-9.138	-1.472	-9.272	-10.913	-1.515	-9.077	-9.567	7.175
10.013	10.343	10.266	9.933	9.364	10.197	9.888	10.106	10.146	-33.567	-35.496	-34.443	-31.919	-30.727	-20.429	-29.132	-26.307	-21.470	-4.416	-9.809	-6.962	-0.166	-17.389	-7.424	-15.065	-3.855	5.851
10.398	10.268	9.873	10.067	9.823	10.621	10.143	10.113	10.084	-31.645	-34.815	-32.602	-25.500	-25.003	-18.750	-24.398	-27.157	-23.527	-17.562	-7.819	1.743	-2.455	-14.390	2.392	-12.897	-11.828	1.241
10.541	10.350	9.875	10.244	9.727	10.055	10.175	9.878	10.175	-29.525	-31.799	-29.569	-23.425	-28.835	-28.762	-27.574	-26.099	-22.385	-9.701	-7.201	2.741	-12.525	-10.360	-0.661	-7.282	-10.366	-4.034
10.590	10.172	10.224	10.543	9.838	10.136	10.208	10.285	9.876	-25.464	-35.766	-27.561	-24.606	-35.343	-27.151	-24.087	-28.214	-22.408	-7.519	-9.402	5.737	-8.914	-22.214	-0.460	-7.533	-5.919	-8.751
10.524	9.774	10.457	9.995	9.489	9.903	10.086	9.986	9.760	-30.431	-44.913	-28.652	-27.975	-23.850	-27.689	-25.293	-28.158	-20.651	-7.114	-18.301	2.793	-4.621	-20.700	3.767	-7.456	-16.644	2.870
10.433	9.911	9.999	10.844	9.711	9.897	9.893	9.983	9.753	-32.486	-33.331	-32.336	-19.932	-29.611	-29.160	-27.966	-29.827	-18.669	-11.086	-15.148	-1.029	-5.458	-12.307	-4.405	-1.921	-12.369	4.005
10.072	9.723	9.779	10.582	9.646	10.398	10.298	10.278	9.736	-31.841	-33.345	-33.688	-25.061	-32.871	-25.664	-21.207	-29.419	-22.993	-2.975	-10.214	-6.761	-9.643	-21.045	-4.051	-10.497	-11.093	-0.155
10.650	10.621	10.008	10.237	9.501	9.805	9.677	9.983	9.654	-36.326	-34.358	-32.710	-33.833	-29.521	-31.397	-29.575	-33.255	-24.003	0.259	-16.406	4.880	-2.929	-9.862	-4.734	-12.399	-9.122	1.907
10.938	10.050	10.495	11.180	9.404	10.002	9.954	9.701	9.956	-29.828	-32.324	-28.213	-21.447	-32.848	-19.728	-23.119	-29.555	-18.987	-8.849	-10.903	3.936	-10.117	-14.162	7.962	-16.494	-9.171	-2.532
10.697	9.853	10.580	10.654	9.182	10.050	10.067	10.106	9.344	-31.569	-38.035	-24.166	-29.108	-25.585	-20.030	-28.132	-31.116	-15.162	-7.986	-18.906	9.343	-9.316	-13.518	5.503	-10.822	-3.414	-0.428
10.375	10.279	9.946	10.316	9.687	9.782	10.525	10.042	10.097	-28.302	-32.302	-30.382	-32.186	-30.216	-17.738	-24.427	-28.144	-23.784	-10.424	-9.901	-1.261	-8.602	-12.965	7.327	-6.853	-6.257	-7.873
10.556	10.514	9.949	10.036	9.563	9.746	9.840	10.243	9.790	-33.044	-36.055	-27.519	-27.267	-31.436	-16.552	-23.819	-26.189	-25.681	-7.827	-12.293	-5.172	-9.631	-19.782	8.809	-6.972	-10.234	-2.468
10.394	10.014	9.737	10.594	9.458	9.660	10.121	10.379	9.787	-31.189	-42.890	-29.271	-28.586	-32.887	-21.699	-30.458	-31.462	-19.493	0.512	-11.738	1.412	-8.459	-11.373	-2.415	-6.270	-10.081	5.736
10.536	9.947	9.726	10.666	9.421	9.609	10.125	9.786	9.918	-30.677	-32.937	-31.074	-25.694	-33.720	-20.104	-28.405	-31.032	-22.975	-8.325	-8.629	-12.486	-8.477	-19.750	0.371	-6.308	-6.782	-2.454
10.409	10.429	9.997	10.338	9.680	9.881	9.975	10.198	9.763	-36.027	-36.595	-34.365	-37.387	-32.935	-21.095	-26.265	-26.564	-20.818	-7.239	-10.395	3.696	-17.072	-21.631	-0.312	-12.660	-4.372	8.147
10.199	10.453	9.823	10.517	9.721	10.076	9.586	9.947	9.600	-35.026	-37.693	-34.711	-24.955	-32.342	-23.386	-29.014	-30.233	-18.658	-14.427	-8.895	-7.542	-10.652	-16.287	2.314	-6.142	-7.192	-0.151
10.457	10.182	9.932	10.419	9.195	10.592	10.055	9.944	9.717	-34.622	-39.492	-32.169	-25.466	-30.051	-23.030	-24.519	-32.389	-22.951	0.405	-1.866	-6.647	-1.642	-25.216	-3.995	-8.426	-8.069	-5.547
9.989	10.209	9.802	10.575	10.305	10.161	10.157	10.314	9.607	-30.186	-37.155	-31.697	-28.479	-29.085	-25.552	-32.821	-29.150	-27.172	2.137	-10.418	-7.269	-16.208	-18.999	1.062	-11.655	-0.299	-2.748
10.065	9.841	9.917	11.096	9.495	9.677	10.369	10.219	9.714	-29.238	-41.058	-28.978	-23.895	-36.803	-21.913	-29.193	-29.830	-27.880	-4.602	-9.029	-13.204	-5.899	-25.578	-2.103	-13.568	-11.405	1.925
10.310	10.352	10.322	11.093	10.198	9.924	9.751	10.396	9.687	-31.673	-34.287	-32.416	-27.596	-27.356	-25.359	-22.703	-27.457	-25.774	3.185	-3.586	-11.727	-9.117	-20.230	0.366	-17.079	-10.098	-2.875
10.664	10.715	10.013	10.700	10.461	9.952	10.109	10.829	10.037	-28.115	-37.100	-30.775	-29.785	-24.958	-24.673	-28.868	-17.242	-22.598	3.139	-11.308	-4.793	-1.765	-18.869	10.810	-14.581	-9.503	-2.388
10.383	10.644	9.879	10.420	9.720	10.126	10.206	10.275	9.649	-34.496	-29.710	-34.010	-29.101	-27.164	-18.455	-29.271	-28.645	-28.042	-3.154	-10.333	-7.082	-7.087	-16.907	-4.797	-17.206	-3.523	-6.845
10.027	11.285	10.306	11.002	9.678	10.153	10.397	10.158	9.985	-32.805	-25.319	-26.235	-18.834	-27.117	-18.051	-25.025	-28.280	-19.792	-4.282	-6.758	-8.783	-7.755	-14.747	-7.468	-14.317	-6.508	-4.343
10.504	11.053	10.296	10.903	9.926	10.565	10.407	10.205	9.712	-28.468	-26.630	-31.457	-22.960	-29.467	-18.870	-25.827	-26.746	-22.400	-0.513	-11.449	-11.324	-10.162	-14.048	-2.282	-12.123	-3.088	3.681
10.319	10.514	10.168	10.372	9.900	10.026	10.307	10.023	9.664	-31.385	-33.435	-34.482	-30.373	-31.060	-25.509	-22.021	-25.142	-21.638	-2.245	-14.913	-10.048	-5.260	-12.680	-8.528	-15.204	-0.343	-3.864
10.573	10.601	10.069	10.390	10.116	10.326	9.958	10.028	9.743	-31.438	-25.245	-29.000	-25.629	-26.155	-14.962	-31.107	-29.053	-23.597	2.033	-11.309	-10.325	-2.082	-10.596	-3.588	-13.148	-4.850	-1.736
10.506	10.699	10.075	9.724	9.933	9.945	10.257	10.017	10.284	-30.949	-30.531	-31.056	-26.722	-26.612	-23.011	-23.305	-27.414	-20.338	-5.272	-12.388	-3.076	0.665	-15.725	2.612	-13.171	-8.622	4.285
10.451	10.550	10.275	9.939	10.391	9.707	10.093	9.853	9.727	-30.185	-34.076	-28.147	-23.608	-21.848	-29.339	-24.719	-22.157	-23.151	1.309	-17.173	-0.976	-10.369	-16.963	-1.898	-13.999	-4.217	0.070
10.317	10.146	9.997	10.420	10.100	10.039	10.285	10.464	9.934	-30.431	-40.325	-28.468	-28.726	-19.403	-20.880	-23.871	-24.736	-30.047	-7.373	-12.550	2.224	0.877	-15.547	-0.489	-9.633	-5.535	-0.442
10.608	9.849	10.015	10.117	10.183	9.387	10.300	9.941	10.172	-33.469	-36.257	-34.364	-33.314	-25.364	-22.709	-23.349	-27.634	-23.254	-9.542	-4.331	0.790	-9.402	-15.935	3.736	-13.395	-3.814	-5.378
10.786	10.606	10.118	10.143	9.228	9.568	10.159	10.419	9.876	-35.500	-34.953	-27.820	-34.608	-31.867	-21.645	-24.801	-22.428	-21.097	-6.109	-18.763	0.174	-0.981	-15.968	0.176	-8.383	-9.930	1.815
10.315	10.010	10.097	10.234	9.534	10.174	10.228	9.994	9.646	-31.515	-35.164	-33.791	-26.966	-30.888	-18.485	-22.014	-26.548	-23.131	-8.219	-10.821	-9.365	-2.606	-16.041	2.336	-13.472	-7.872	5.899
10.446	10.539	10.377	10.396	9.859	10.383	10.045	10.397	9.648	-30.871	-24.551	-28.325	-33.152	-24.510	-18.833	-24.577	-25.376	-22.474	-3.179	-10.797	-2.537	-1.557	-8.215	1.274	-13.480	-5.704	10.094
10.178	10.531	10.641	10.127	9.799	9.602	10.101	10.118	9.827	-30.190	-30.766	-25.819	-28.880	-29.338	-21.675	-26.052	-21.961	-27.013	-1.813	-8.315	-2.510	1.680	-16.580	-2.648	-17.182	-9.686	4.248
10.512	10.748	10.390	10.535	9.219	10.133	10.113	10.274	9.778	-28.741	-35.774	-25.744	-26.088	-29.150	-18.628	-26.486	-23.392	-23.859	-9.194	-17.262	-1.312	0.743	-17.396	7.406	-13.407	-13.940	-0.072
10.665	10.466	10.579	10.243	9.834	9.881	10.391	9.821	9.532	-34.027	-29.378	-25.936	-30.831	-28.304	-17.021	-23.844	-30.712	-25.044	-10.778	-15.488	-10.318	-8.782	-15.841	4.684	-15.499	-3.507	-1.697
10.274	10.150	10.342	9.906	9.819	9.874	10.060	10.181	9.441	-32.528	-28.058	-22.976	-35.571	-30.771	-23.089	-25.249	-26.669	-19.805	-8.200	-8.083	-7.761	-7.513	-11.244	-4.016	-9.619	-4.505	-3.038
10.076	10.605	9.590	10.648	9.392	9.579	10.204	10.272	9.772	-33.231	-34.219	-34.642	-32.222	-36.369	-23.866	-27.391	-24.663	-20.451	-11.714	-16.129	-9.079	0.361	-9.427	-4.139	-12.344	-6.880	-7.423
9.860	10.406	10.406	10.450	9.528	9.740	9.956	10.060	9.679	-34.746	-33.012	-32.670	-31.376	-28.290	-20.925	-28.908	-22.182	-26.363	-9.577	-11.938	-5.871	-0.895	-15.847	-5.741	-15.119	-7.122	-3.107
10.767	10.585	9.925	10.458	9.264	9.844	10.115	10.131	9.618	-31.420	-35.301	-36.237	-26.557	-36.624	-18.154	-25.561	-26.497	-26.886	-9.609	-14.802	-5.896	3.685	-16.813	-4.256	-15.729	-8.469	0.097
10.227	10.255	10.110	10.117	10.005	10.103	9.836	10.292	9.889	-38.544	-32.604	-37.079	-28.652	-32.440	-18.690	-26.346	-33.230	-23.668	-14.870	-13.156	-3.078	0.440	-16.476	2.404	-11.892	-16.780	-4.712
10.385	10.382	10.528	9.982	9.938	10.194	9.958	10.180	10.047	-29.498	-35.073	-29.018	-23.465	-30.546	-20.587	-27.836	-32.534	-24.768	-5.073	-17.098	-8.806	-3.723	-12.952	-0.466	-17.190	-11.541	1.618
10.238	9.985	10.606	10.765	9.596	10.242	9.860	10.166	9.774	-37.831	-35.025	-26.743	-28.462	-28.641	-23.966	-30.938	-21.363	-20.033	-3.962	-15.900	-8.221	-5.423	-19.222	-0.933	-19.787	-17.815	0.505
10.479	10.206	10.332	11.047	9.351	9.885	10.079	10.326	9.897	-37.241	-30.176	-33.153	-27.489	-31.352	-22.561	-33.218	-24.689	-22.337	-2.098	-11.438	-2.786	-6.948	-8.115	3.564	-11.166	-9.003	0.724
10.052	10.121	10.114	10.673	9.812	10.161	9.956	10.405	9.718	-38.962	-33.360	-31.578	-27.569	-28.674	-21.730	-34.748	-25.886	-24.898	-4.684	-18.328	-10.694	-3.534	-22.649	-1.224	-14.837	-6.769	-4.167
10.664	10.310	10.085	10.351	9.919	9.904	9.935	10.243	9.804	-33.098	-31.102	-33.372	-30.063	-31.433	-21.063	-27.854	-25.026	-22.435	-2.099	-14.313	-6.024	-5.238	-14.591	3.668	-12.066	-5.958	-0.346
10.151	10.252	10.205	10.551	9.990	10.176	9.939	10.019	9.984	-34.832	-31.199	-35.925	-31.940	-32.093	-19.590	-28.023	-30.245	-22.901	-4.172	-7.702	-11.702	-6.844	-14.826	10.204	-12.141	-12.949	-2.324
10.339	9.975	9.859	10.887	9.758	9.873	10.246	10.337	9.821	-37.628	-37.232	-32.058	-28.195	-34.578	-21.580	-30.011	-22.154	-24.811	-2.182	-20.069	2.816	-9.157	-18.568	4.297	-5.546	-3.223	-2.011
10.325	10.937	10.259	10.719	9.552	9.839	10.125	10.348	9.583	-35.868	-33.742	-25.173	-30.283	-30.820	-17.393	-30.734	-21.862	-24.861	3.427	-7.998	-8.672	-2.035	-10.989	0.370	-14.938	-13.885	-7.770
10.619	10.015	10.032	11.072	9.696	9.938	9.592	10.319	10.344	-29.418	-38.289	-29.834	-26.189	-27.483	-17.639	-26.012	-24.208	-18.793	-7.178	-17.997	-8.392	-3.459	-10.596	5.301	-14.118	-11.500	-3.729
10.629	10.359	10.130	11.640	9.651	10.504	9.755	10.153	9.937	-30.472	-32.618	-28.484	-25.526	-28.029	-17.664	-29.096	-23.758	-20.755	5.093	-12.212	-6.779	-12.478	-16.087	5.349	-17.811	-8.341	-0.787
10.521	10.155	9.506	10.688	9.690	10.236	9.982	10.546	9.711	-32.239	-43.628	-36.624	-31.780	-30.619	-17.758	-26.453	-27.250	-22.915	-5.725	-18.634	-22.726	-7.725	-14.767	5.651	-14.343	-15.729	-1.977
9.878	9.951	9.962	10.754	9.285	10.238	9.628	10.430	9.955	-31.040	-38.389	-28.482	-28.226	-31.712	-28.094	-29.479	-21.950	-21.099	-1.601	-10.102	-10.135	-5.698	-17.849	12.550	-12.798	-5.139	-3.740
10.048	10.035	9.954	11.272	9.792	10.029	10.285	10.521	10.236	-27.269	-38.496	-29.230	-32.422	-33.209	-22.534	-24.756	-21.110	-25.863	-4.702	-26.999	-6.378	-9.763	-8.683	8.635	-12.908	-7.689	-0.380
10.520	10.552	10.113	10.656	9.589	9.975	10.332	10.252	9.877	-31.224	-39.695	-23.058	-36.162	-34.133	-23.792	-28.629	-22.740	-19.980	-0.065	-10.102	-5.892	2.443	-16.040	-1.015	-15.832	-5.594	1.245
10.631	10.064	10.546	10.749	9.333	9.390	10.025	10.570	9.930	-30.969	-42.382	-25.686	-35.267	-33.118	-19.730	-36.338	-20.563	-17.880	-2.319	-23.971	-13.682	-2.372	-10.554	2.656	-11.975	-11.649	7.242
10.621	9.853	10.178	10.636	9.681	9.381	10.192	10.247	10.086	-29.983	-44.837	-29.964	-31.981	-36.993	-17.938	-31.607	-23.512	-27.722	-0.671	-23.945	-11.558	-3.565	-24.079	5.537	-16.034	-10.242	-0.717
10.585	10.256	9.882	10.641	9.141	9.821	9.833	10.335	9.513	-26.614	-37.251	-25.874	-38.219	-38.160	-17.091	-27.807	-26.175	-21.159	-4.760	-16.556	-3.349	-9.510	-16.291	8.399	-18.856	-11.255	5.038
10.341	10.353	10.304	10.574	9.155	9.679	9.710	10.357	10.123	-28.829	-37.003	-29.068	-28.118	-36.509	-16.039	-32.265	-23.503	-14.664	-4.733	-15.482	-0.384	-6.383	-13.669	3.766	-11.096	-11.336	5.885
10.473	10.106	9.451	10.209	9.522	10.092	10.480	10.483	9.916	-29.161	-36.474	-33.462	-34.118	-29.794	-22.078	-26.873	-21.011	-20.121	-5.728	-2.919	-7.137	-3.169	-17.256	2.918	-13.668	-16.979	5.051
10.263	9.834	9.814	10.722	9.440	10.252	10.209	10.448	9.739	-30.340	-35.070	-37.399	-36.417	-29.604	-17.296	-30.014	-21.717	-20.657	-14.465	-7.648	-7.980	-15.937	-13.780	7.910	-11.198	-15.788	1.418
10.269	9.984	9.778	9.793	9.998	10.072	10.025	10.469	9.935	-36.921	-36.299	-33.975	-34.744	-33.231	-17.359	-28.820	-15.772	-5.948	-6.647	-19.381	-11.291	-9.513	-14.696	8.763	-9.914	-16.633	10.408
10.119	10.895	9.478	9.996	9.536	9.776	9.735	10.175	9.732	-31.779	-32.209	-35.894	-31.589	-36.935	-17.477	-29.415	-26.284	-23.258	-4.682	-14.679	-10.693	-5.544	-15.748	10.521	-17.144	-18.915	0.991
9.886	10.198	9.827	10.381	9.895	9.826	9.881	10.410	9.615	-39.457	-38.537	-33.996	-32.783	-30.887	-19.424	-29.446	-25.691	-18.475	-4.280	-19.252	-19.588	-5.837	-15.017	0.748	-12.021	-10.146	8.208
9.708	10.488	9.712	10.168	9.333	9.949	9.906	10.395	9.955	-36.444	-34.895	-30.560	-36.420	-33.615	-23.529	-24.784	-28.517	-22.472	-16.385	-23.208	-4.891	-18.143	-2.085	0.802	-13.284	-15.114	6.639
9.681	10.188	9.930	9.974	9.835	9.748	10.159	10.074	9.921	-35.916	-42.523	-35.049	-36.402	-33.796	-19.969	-24.238	-27.995	-23.646	-16.110	-29.138	-11.521	-15.696	-9.799	3.917	-9.634	-13.929	1.840
9.888	10.918	9.372	9.268	9.663	9.988	9.919	10.432	9.611	-34.820	-37.783	-35.735	-44.295	-26.237	-22.742	-31.709	-21.589	-17.574	-10.900	-22.440	-10.392	-8.042	-15.586	2.200	-6.455	-12.125	5.870
9.953	10.130	10.045	9.546	9.383	9.525	10.150	10.330	9.895	-29.654	-39.823	-33.480	-33.787	-39.724	-28.057	-26.314	-23.165	-24.306	-14.449	-28.264	-18.843	-2.293	-20.884	-1.312	-12.709	-14.237	2.956
9.839	10.133	9.702	10.279	9.822	10.131	9.961	10.082	9.826	-34.064	-33.543	-33.452	-28.428	-28.316	-22.957	-26.109	-25.531	-29.954	-14.893	-16.929	-9.422	-5.470	-21.934	4.963	-14.961	-10.114	4.459
9.940	10.192	9.333	10.474	9.434	9.940	10.116	10.044	9.890	-28.922	-39.114	-33.382	-29.708	-29.010	-24.117	-22.546	-27.439	-28.606	-6.643	-22.017	-4.695	-17.847	-11.406	-1.361	-17.043	-14.470	-7.724
10.312	10.779	10.245	10.172	9.779	10.114	9.653	10.025	10.226	-28.916	-29.331	-32.488	-30.577	-29.204	-27.144	-23.698	-24.970	-23.684	-6.339	-19.965	-10.019	-7.647	-25.602	-2.276	-10.358	-14.414	1.325
9.964	10.271	9.879	10.258	9.590	10.222	10.182	9.651	9.810	-36.587	-28.961	-34.819	-36.144	-35.441	-25.152	-23.863	-24.909	-25.606	-13.741	-12.096	-14.121	-3.396	-18.237	1.287	-10.285	-8.608	-1.474
10.071	10.157	9.912	10.254	9.376	10.832	10.240	9.981	10.105	-36.651	-34.231	-34.731	-33.965	-30.644	-20.991	-25.800	-29.528	-17.974	-18.858	-20.401	-9.636	-9.748	-13.107	3.519	-13.361	-18.430	4.424
9.826	10.234	10.361	10.538	9.518	9.661	9.699	10.019	9.613	-39.494	-33.895	-29.723	-29.745	-33.693	-16.722	-29.384	-30.996	-24.539	-17.092	-11.013	-15.036	-8.539	-16.456	0.988	-11.195	-16.606	0.909
10.395	9.744	10.052	10.934	9.843	9.825	9.810	10.342	10.130	-32.865	-38.035	-30.214	-30.450	-34.715	-17.265	-30.515	-27.393	-28.199	-9.293	-16.393	-11.381	-13.524	-4.523	-0.295	-11.960	-8.554	-0.440
10.430	9.505	10.106	10.315	9.617	9.876	10.278	10.422	9.903	-35.333	-44.972	-33.073	-35.503	-30.286	-19.455	-27.450	-22.866	-19.183	-13.419	-17.728	-7.637	-5.062	-12.852	-6.256	-16.238	-4.241	0.375
10.221	10.166	10.067	10.609	9.612	10.471	10.305	9.351	10.101	-36.582	-37.449	-31.546	-31.318	-30.641	-18.632	-25.619	-36.680	-18.811	-14.036	-8.807	-10.826	-4.659	-23.648	-5.663	-8.014	0.925	2.399
9.814	10.341	10.187	10.918	10.030	10.602	10.123	9.906	10.078	-35.854	-42.772	-29.983	-25.778	-30.616	-24.879	-22.487	-30.363	-23.238	-17.135	-12.548	-9.212	-1.153	-8.824	4.576	-25.915	-7.701	-0.376
10.012	10.241	9.826	10.386	9.896	9.990	9.759	9.967	10.059	-31.847	-42.055	-35.415	-33.818	-29.701	-26.551	-27.773	-27.077	-28.433	-11.274	-20.740	-4.965	-6.817	-9.600	-1.768	-11.713	-3.648	-3.115
10.305	9.894	9.789	10.378	10.063	9.589	9.639	9.851	9.620	-30.043	-40.983	-36.271	-34.657	-32.771	-23.122	-28.519	-28.262	-31.782	-10.155	-17.782	-14.658	-8.456	-7.219	-3.381	-14.287	-3.930	-1.503
9.972	10.407	9.764	10.242	9.485	9.753	10.134	9.483	9.894	-32.108	-43.977	-33.795	-35.949	-39.242	-21.197	-28.239	-34.319	-21.933	-20.360	-5.629	-7.684	-5.389	-17.606	6.278	-11.159	1.642	-4.760
10.093	10.656	9.860	11.269	10.064	10.497	9.940	10.274	9.769	-27.851	-42.429	-33.372	-19.525	-39.398	-17.820	-26.765	-24.432	-27.410	-13.531	-13.716	-6.870	-7.290	-8.462	8.647	-10.232	-14.332	-11.599
9.750	9.920	10.102	10.854	9.605	10.297	10.245	10.139	9.972	-25.829	-36.736	-31.064	-21.355	-40.441	-21.623	-23.232	-27.830	-20.526	-5.531	-19.024	-15.712	-6.811	-15.320	2.834	-9.734	-15.300	-5.934
9.689	10.756	10.105	10.827	9.387	10.002	9.823	10.136	10.024	-32.113	-35.665	-31.811	-29.205	-40.520	-25.647	-28.719	-27.474	-24.033	-8.509	-16.381	-6.504	-6.072	-14.676	-2.054	-12.345	-9.976	-0.216
9.381	10.803	10.471	10.235	9.800	10.176	10.256	9.726	9.929	-33.208	-27.519	-32.042	-26.582	-36.856	-18.025	-23.800	-22.014	-26.430	-4.025	-18.364	-8.864	2.270	-14.100	1.084	-13.247	2.979	-0.917
9.972	10.393	10.393	10.924	10.204	10.609	9.949	10.157	9.972	-30.400	-30.960	-29.933	-19.348	-35.213	-20.123	-28.517	-19.704	-18.167	-6.860	-11.415	-13.784	-1.923	-16.078	-8.043	-17.739	-3.745	-2.676
9.860	10.331	10.389	10.470	9.649	9.753	10.084	10.123	9.327	-29.455	-42.487	-30.751	-23.336	-33.933	-32.509	-24.221	-24.987	-29.529	-13.663	-16.654	-9.184	-4.907	-0.501	-1.406	-17.260	-12.037	-5.212
10.130	10.184	10.704	11.321	9.438	10.157	9.914	10.043	9.954	-29.293	-35.719	-26.394	-10.159	-33.967	-23.317	-27.740	-25.072	-26.083	-14.164	-10.552	-4.559	-3.441	-15.491	-1.339	-12.650	-12.505	6.382
9.968	10.087	10.226	10.419	10.109	10.773	10.037	10.029	10.074	-34.701	-31.587	-28.168	-19.115	-32.952	-20.440	-28.119	-30.827	-22.085	-5.433	-20.808	-9.095	-2.644	-17.555	0.480	-12.585	-4.583	4.290
9.981	10.289	10.133	10.798	9.576	9.816	9.886	9.993	10.022	-36.097	-36.963	-33.937	-30.961	-30.555	-23.011	-27.144	-29.899	-23.223	-10.467	-26.462	-5.931	-0.322	-19.690	3.779	-4.562	-11.118	-3.348
9.990	10.248	10.344	10.425	10.324	10.311	10.171	9.466	10.052	-28.703	-31.717	-29.540	-25.574	-28.375	-24.344	-25.748	-27.867	-23.816	-9.619	-26.280	-9.592	-6.813	-16.536	2.314	-10.710	-6.637	1.031
9.358	10.054	10.498	10.213	10.452	10.491	9.892	10.036	10.115	-35.984	-42.453	-33.054	-23.106	-29.599	-13.478	-27.267	-24.446	-23.573	-7.844	-26.239	-11.959	-12.276	-18.510	5.468	-10.823	-3.526	-0.697
10.237	9.983	10.106	10.583	9.875	9.965	9.730	10.090	10.225	-27.332	-39.229	-29.107	-19.211	-35.939	-20.960	-32.612	-26.851	-21.389	-12.842	-26.942	-3.611	-9.971	-13.777	8.821	-14.795	-3.203	-5.304
9.588	10.207	9.847	10.524	9.815	10.022	10.191	9.581	10.217	-31.887	-36.718	-45.777	-26.364	-33.520	-20.678	-25.859	-35.393	-24.289	-12.728	-19.520	-12.722	-4.826	-18.579	9.084	-5.609	-20.989	-6.533
9.906	10.025	9.991	10.913	9.354	9.982	9.864	9.877	10.088	-29.159	-41.015	-42.364	-25.321	-36.171	-18.339	-25.346	-32.160	-22.043	-11.167	-17.069	-8.802	-15.179	-17.097	4.476	-12.898	-8.674	-0.510
9.733	10.319	10.016	10.524	9.749	9.994	9.913	9.738	9.987	-32.083	-35.359	-35.467	-27.349	-29.447	-18.237	-23.292	-28.262	-23.910	-8.527	-21.782	-4.571	-9.432	-14.714	7.756	-8.070	-9.015	2.862
9.428	10.205	10.516	10.125	9.807	9.733	10.322	9.872	10.095	-28.826	-36.136	-36.170	-30.003	-33.994	-18.466	-24.676	-33.986	-23.703	-5.064	-16.160	-4.787	-0.152	-13.419	-0.728	-14.647	-6.671	3.283
9.748	9.855	9.988	10.559	9.768	9.802	10.290	9.595	9.716	-30.207	-39.166	-41.247	-32.985	-34.645	-18.427	-29.914	-32.056	-28.690	-6.258	-17.932	-12.723	-2.800	-15.437	2.013	-12.846	-7.118	4.011
9.716	9.135	10.102	9.865	9.638	9.750	10.575	8.849	9.801	-24.907	-32.493	-41.978	-31.667	-36.150	-19.104	-24.724	-39.218	-25.218	-0.109	-22.817	-2.751	-1.877	-27.306	2.885	-15.861	-1.805	-0.883
9.990	9.882	9.817	10.461	9.963	9.768	10.353	9.808	9.802	-27.848	-32.945	-39.092	-27.001	-32.227	-23.970	-26.266	-34.290	-23.418	-5.675	-12.164	-0.593	-0.202	-10.999	4.488	-13.872	-7.857	9.228
9.928	10.297	9.952	10.628	9.786	9.829	9.875	9.803	9.894	-26.263	-35.041	-38.580	-31.446	-35.966	-23.647	-23.389	-27.548	-22.681	-10.889	-23.396	-15.879	1.080	-21.162	3.613	-9.609	-18.516	7.203
9.919	10.201	9.855	10.539	9.200	10.333	9.971	9.994	9.659	-30.970	-34.831	-37.772	-34.863	-36.414	-23.217	-24.952	-31.000	-27.751	-11.020	-26.113	-6.782	-8.788	-22.767	10.432	-12.824	-19.635	4.270
9.743	10.020	10.349	10.868	9.956	10.034	10.432	10.026	9.823	-33.598	-33.877	-32.673	-27.561	-31.193	-17.747	-22.908	-30.898	-21.529	-12.854	-16.576	-9.771	2.034	-23.923	0.148	-11.462	-9.748	0.804
10.097	9.922	10.086	10.585	9.836	10.476	9.871	10.054	10.412	-29.619	-38.335	-38.679	-27.723	-33.301	-20.897	-25.758	-34.115	-27.005	0.449	-14.249	-3.753	2.214	-27.089	9.105	-13.260	-10.632	8.603
10.317	10.054	10.194	10.755	9.867	10.014	9.918	10.125	9.894	-25.843	-35.810	-35.020	-25.099	-36.495	-16.609	-24.783	-30.983	-22.265	-3.349	-12.906	-6.530	-7.178	-20.749	1.204	-16.916	-7.680	4.778
10.326	9.837	10.283	10.468	9.669	9.978	9.976	10.153	9.417	-32.926	-39.007	-37.416	-24.529	-34.515	-21.488	-28.335	-33.077	-27.652	-4.197	-14.835	-7.690	3.763	-20.824	2.911	-14.790	-11.651	5.326
9.708	10.083	9.583	10.686	9.853	10.154	10.248	10.069	9.983	-39.957	-30.148	-43.967	-27.385	-32.945	-18.261	-21.998	-31.575	-27.149	-3.536	-12.697	-9.286	-3.879	-21.492	0.596	-10.150	-19.079	1.890
9.764	9.961	10.134	10.185	9.145	10.075	10.121	9.673	9.662	-39.520	-39.736	-42.573	-31.448	-41.056	-19.983	-27.426	-34.884	-27.898	-3.572	-19.475	-18.233	-9.837	-6.680	0.573	-14.442	-7.365	4.345
9.959	9.409	10.192	10.177	9.298	9.886	10.240	9.962	9.699	-31.700	-37.334	-39.832	-30.727	-34.930	-27.613	-28.472	-25.136	-30.578	-4.701	-17.491	-7.323	-1.860	-15.017	3.285	-17.221	-15.657	0.738
10.682	10.116	10.268	10.519	9.674	9.815	10.248	10.274	9.772	-39.076	-32.428	-36.451	-30.697	-34.473	-22.211	-25.636	-27.893	-24.833	-0.671	-22.195	-4.760	-12.926	-17.407	-1.672	-8.881	-8.574	2.043
9.647	10.174	9.907	10.190	9.405	9.428	9.868	9.762	9.746	-32.078	-33.212	-31.679	-34.428	-35.982	-28.254	-27.946	-31.575	-32.031	1.033	-15.258	-14.216	-8.179	-14.067	3.064	-8.228	-15.393	-1.158
10.324	9.608	10.270	10.793	9.464	9.867	9.989	9.952	10.073	-28.991	-28.803	-34.480	-22.501	-32.614	-22.174	-24.896	-31.930	-26.957	-5.553	-7.951	-16.676	-5.387	-12.506	-3.725	-10.078	-5.200	-1.101
11.631	9.775	9.819	11.034	9.678	10.129	9.802	9.922	9.297	-35.805	-28.028	-35.252	-27.960	-37.381	-19.690	-27.472	-31.176	-34.300	-7.945	1.291	-4.127	-2.925	-21.942	-1.329	-13.206	-12.760	4.176
10.308	9.785	9.787	10.318	9.682	9.821	10.197	9.558	9.941	-30.517	-29.396	-37.231	-32.315	-37.494	-21.738	-26.248	-31.143	-24.443	-8.239	-4.027	-16.406	-6.045	-23.709	6.345	-1.373	-12.738	-3.698
10.114	9.879	9.590	10.950	9.498	9.709	10.010	9.592	9.923	-38.696	-33.519	-37.884	-19.014	-35.580	-23.379	-31.498	-35.045	-29.879	-14.836	1.015	-17.244	-6.706	-14.890	-2.716	-11.520	-9.317	-4.759
10.335	10.145	9.950	10.379	9.259	10.032	10.160	10.204	10.047	-38.295	-40.619	-46.220	-27.713	-33.643	-18.875	-32.230	-29.931	-19.812	-11.489	-18.508	-21.740	1.011	-16.670	0.079	-14.348	-19.428	0.704
10.635	10.128	9.889	10.065	9.693	9.872	10.031	10.295	9.881	-30.782	-38.315	-33.701	-33.307	-37.059	-27.525	-31.741	-30.574	-19.291	-5.700	-4.255	-12.362	-4.312	-17.151	5.583	-8.816	-20.167	-2.803
10.396	10.426	10.038	10.729	9.340	9.484	9.830	9.648	9.824	-33.145	-41.151	-35.490	-23.263	-34.714	-22.408	-29.437	-24.459	-19.338	-10.313	-8.224	-12.672	-6.921	-20.513	1.563	-14.696	-12.957	8.895
10.261	10.488	10.362	10.153	9.595	10.026	10.319	10.130	9.677	-33.575	-29.511	-37.190	-24.313	-32.663	-17.772	-22.397	-30.403	-22.274	-2.841	-14.649	-19.809	5.927	-12.408	4.133	-9.227	-13.072	-1.394
10.219	9.969	10.070	10.332	10.282	10.286	10.272	10.061	10.004	-34.502	-41.008	-33.998	-25.971	-28.765	-20.224	-26.048	-31.491	-25.555	-8.893	-14.375	-10.973	-1.725	-18.474	4.782	-14.778	-20.202	0.233
10.419	10.648	10.083	10.310	9.993	9.634	10.197	10.075	9.905	-30.007	-36.546	-30.786	-27.813	-29.249	-18.987	-27.296	-22.326	-19.761	-1.980	-11.602	-17.128	-2.648	-15.144	4.447	-15.652	-11.166	1.238
10.439	10.104	10.075	10.248	9.967	9.397	10.087	10.486	10.138	-31.984	-41.379	-33.533	-22.953	-30.320	-21.762	-29.975	-22.625	-28.329	2.237	-9.434	-19.128	2.704	-16.972	1.319	-12.086	-19.212	-4.113
10.483	10.326	10.079	10.279	10.072	10.102	10.285	9.392	9.603	-30.008	-39.450	-33.317	-30.596	-29.191	-15.929	-22.265	-35.710	-25.612	4.183	-18.579	-11.006	1.019	-15.732	3.030	-14.221	-9.704	-1.192
10.277	10.512	9.730	10.452	9.780	10.160	10.174	9.739	9.763	-34.377	-33.133	-39.043	-22.488	-27.719	-19.499	-27.060	-30.157	-21.781	-4.354	-11.448	-13.572	-10.957	-8.965	7.778	-15.726	-7.666	-2.009
9.967	10.380	10.019	10.759	9.857	10.284	10.253	10.013	9.763	-30.624	-33.434	-34.658	-24.379	-32.165	-18.572	-25.097	-26.989	-24.617	4.028	-12.815	-6.669	-5.131	-23.801	3.625	-15.227	-14.298	-4.701
10.189	10.782	9.661	10.481	9.755	9.709	10.433	10.013	9.940	-32.329	-28.873	-27.243	-28.995	-29.985	-19.150	-24.200	-31.893	-25.013	-6.802	-13.870	-11.504	-6.649	-23.400	2.958	-18.259	-14.399	2.511
10.186	10.403	9.457	10.317	10.113	10.081	10.198	9.825	9.832	-25.118	-31.545	-38.648	-23.163	-29.720	-14.926	-23.908	-28.209	-35.126	-1.275	-16.294	-10.408	-0.169	-15.704	-3.335	-8.961	-9.988	-6.647
10.377	10.463	9.879	10.621	9.110	9.705	10.469	9.970	10.174	-32.888	-30.497	-36.748	-27.655	-36.846	-16.473	-20.497	-28.734	-28.652	-4.339	-18.886	-11.473	-9.846	-18.214	-1.765	-6.367	-15.587	-9.042
10.138	9.934	9.629	10.522	10.050	9.906	10.220	9.998	9.920	-35.481	-39.334	-40.733	-27.567	-28.555	-11.593	-25.144	-27.236	-22.767	3.140	-18.085	-20.138	-2.151	-13.935	5.961	-12.159	-11.602	-2.255
10.434	11.057	10.423	10.379	9.951	10.011	10.053	10.398	9.812	-30.500	-44.161	-30.442	-32.830	-28.515	-13.189	-24.943	-28.456	-25.616	-3.247	-0.378	-21.181	-7.639	-22.649	3.578	-2.317	-12.521	-1.193
10.915	10.257	10.540	10.055	9.821	10.062	9.662	10.224	9.885	-30.002	-33.173	-30.102	-26.221	-39.260	-12.531	-29.725	-22.801	-22.240	-1.958	-7.615	-14.242	-2.391	-22.770	7.694	-5.662	-8.021	-1.038
11.484	10.038	9.733	10.627	10.034	10.175	10.064	9.961	9.937	-36.486	-37.933	-37.724	-26.300	-30.476	-20.334	-28.881	-37.607	-29.878	-5.401	-7.904	-20.049	-2.577	-15.747	15.351	-11.264	-21.917	0.487
11.084	10.370	9.697	10.514	9.986	10.171	10.178	10.491	9.864	-30.950	-34.015	-31.205	-27.454	-26.513	-16.066	-23.004	-25.602	-25.701	9.422	-13.836	-12.038	0.447	-14.804	11.319	-11.884	-11.753	1.505
10.658	10.322	9.788	10.622	9.585	10.081	10.364	10.050	9.863	-29.986	-35.842	-30.720	-27.090	-35.507	-25.039	-27.861	-28.312	-25.429	-0.398	-10.201	-13.105	-9.037	-12.059	-0.915	-12.437	-14.698	-0.778
10.655	10.780	9.790	10.377	10.423	10.892	10.400	10.012	10.300	-26.185	-31.419	-26.928	-29.176	-33.200	-12.300	-23.464	-27.816	-26.224	-1.214	-9.479	-13.063	-12.179	-16.162	-1.905	-3.177	-8.045	7.024
10.805	10.188	9.725	10.949	10.133	10.113	9.886	9.896	10.328	-30.878	-34.905	-25.834	-21.888	-32.966	-17.934	-31.781	-30.270	-25.487	-0.953	-16.111	-7.689	-3.677	-17.121	3.689	-13.628	-15.635	-4.421
11.019	10.225	9.857	11.003	10.146	10.244	10.208	9.678	10.331	-34.853	-32.428	-31.339	-18.685	-28.222	-15.806	-26.309	-28.225	-22.382	10.048	-12.883	-21.195	0.610	-20.720	6.667	-10.777	-15.075	2.429
10.910	10.170	9.614	10.927	10.855	10.264	10.494	10.465	10.151	-31.021	-41.712	-26.840	-20.121	-26.062	-24.337	-22.756	-22.765	-21.636	-6.296	-10.709	-21.781	-8.798	-10.622	-1.013	-11.737	-10.936	-6.402
11.184	10.449	9.540	10.516	10.360	10.139	10.331	9.937	10.030	-30.754	-35.054	-29.340	-23.948	-28.568	-28.130	-29.355	-26.192	-28.444	-0.185	-17.587	-8.012	-2.879	-12.964	7.417	-16.758	-13.126	-0.345
10.832	10.459	10.034	10.667	10.371	10.221	10.576	10.210	9.957	-35.157	-34.792	-32.963	-27.041	-29.723	-19.580	-21.341	-24.056	-28.497	-9.637	-11.683	-14.659	-7.653	-7.033	-0.196	-9.364	-13.344	3.314
11.191	10.552	9.982	11.094	9.865	9.614	10.168	9.882	10.013	-36.999	-31.929	-28.104	-24.654	-32.910	-23.947	-28.957	-27.657	-25.109	2.121	-17.178	-13.094	-4.158	-14.880	-0.575	-12.407	-7.905	1.035
11.625	10.255	9.464	10.877	9.758	10.282	10.053	9.952	10.254	-31.787	-31.700	-26.819	-26.043	-37.082	-17.417	-27.498	-27.183	-20.068	0.607	-12.485	-23.236	-1.201	-11.808	-3.679	-19.579	-12.352	-10.644
11.168	10.357	9.815	10.056	9.627	10.057	10.005	10.088	10.158	-28.482	-35.413	-29.308	-26.564	-35.640	-22.135	-32.254	-34.467	-30.012	-11.189	-22.562	-19.771	-9.266	-10.065	-2.953	-14.571	-17.590	-4.612
10.335	9.904	9.878	10.220	9.845	11.186	10.406	9.625	10.087	-30.183	-33.163	-30.653	-34.164	-33.627	-9.209	-25.569	-30.805	-24.955	-5.661	-11.905	-9.614	-11.083	-21.934	-9.200	-8.276	-12.440	-0.605
10.362	10.392	9.945	10.050	10.295	10.156	10.510	10.176	9.805	-34.543	-31.932	-27.874	-26.852	-33.159	-10.555	-24.815	-29.530	-26.974	-5.630	-16.784	-17.135	-10.434	-15.029	-2.222	-13.928	-9.184	-1.459
10.502	9.950	10.247	10.483	9.926	10.698	10.285	9.879	9.807	-32.820	-37.871	-29.843	-30.614	-27.810	-8.745	-28.919	-22.101	-33.012	-7.586	-15.088	-14.578	-11.612	-18.722	-3.064	-10.673	-6.347	-6.645
10.560	10.293	10.364	10.012	9.247	10.376	10.020	10.219	9.598	-32.109	-33.179	-32.897	-36.515	-40.249	-16.411	-29.208	-25.230	-28.853	-11.105	-19.965	-7.098	-2.089	-16.745	1.149	-10.470	-13.368	2.027
10.850	10.016	10.227	10.610	9.483	9.744	10.069	10.127	9.912	-30.559	-34.254	-31.273	-29.566	-38.667	-23.655	-29.797	-22.642	-23.848	-5.262	-16.865	-16.320	-1.072	-22.033	0.831	-11.192	-10.354	-7.790
11.450	10.610	9.809	10.217	9.317	10.239	10.167	10.109	10.035	-32.553	-31.683	-38.182	-30.879	-38.715	-15.205	-25.645	-23.149	-25.771	-14.615	-21.712	-11.760	2.018	-15.084	-0.632	-12.156	-13.708	-4.992
10.974	10.110	10.040	10.293	9.542	10.321	10.248	10.033	10.048	-29.294	-41.782	-35.655	-27.562	-28.842	-15.017	-30.197	-23.546	-23.797	3.269	-10.598	-17.396	-0.874	-15.955	1.751	-10.071	-2.852	-0.368
10.776	10.676	10.538	10.753	9.986	10.139	10.094	9.998	10.032	-27.553	-32.079	-35.165	-30.915	-32.338	-26.612	-30.016	-27.507	-23.171	0.712	-4.610	-17.150	-10.396	-19.293	-5.612	-14.506	-14.541	-3.597
10.577	10.304	10.322	10.458	10.012	10.194	10.184	10.003	10.170	-34.453	-35.472	-31.997	-30.036	-31.994	-28.414	-22.767	-19.301	-23.193	-6.607	-17.436	-17.647	0.086	-24.047	3.449	-12.501	-4.712	-6.739
10.190	10.129	10.205	10.124	10.014	10.174	10.656	10.226	10.126	-29.809	-40.128	-39.240	-31.019	-28.196	-17.706	-26.749	-23.925	-25.081	-3.274	-20.300	-13.657	-6.793	-10.372	7.714	-5.244	-8.393	-5.651
10.413	10.516	10.040	10.391	10.343	10.429	10.493	9.964	10.426	-30.081	-32.568	-34.965	-30.273	-32.151	-18.658	-25.214	-25.920	-22.550	-4.071	-15.795	-25.756	-4.312	-13.865	11.259	-15.638	-13.090	4.017
10.089	10.264	10.060	10.061	9.829	10.334	10.012	10.355	9.824	-26.541	-32.107	-41.779	-36.925	-32.718	-19.672	-24.890	-19.025	-24.958	-0.527	-18.129	-18.380	-16.228	-10.230	-1.539	-16.173	-13.774	-1.615
10.353	10.783	9.962	10.438	9.929	10.151	10.071	9.948	9.915	-29.002	-36.452	-42.263	-23.107	-32.666	-20.055	-25.128	-25.402	-27.992	-11.397	-23.233	-31.008	-2.246	-9.926	3.154	-8.457	-11.898	0.748
10.736	10.534	10.195	10.411	9.895	10.426	10.097	10.291	9.851	-29.073	-39.304	-40.471	-29.044	-37.194	-19.608	-27.831	-28.436	-22.581	-7.732	-8.426	-12.202	-2.617	-13.311	4.049	-8.773	-14.153	-2.825
11.112	10.347	9.612	10.511	10.008	9.993	10.022	10.198	9.743	-26.942	-36.529	-35.917	-28.959	-36.536	-19.161	-29.462	-23.937	-26.770	-1.867	-10.746	-5.982	-8.730	-13.692	5.817	-11.046	-8.799	0.470
11.118	9.945	9.771	10.155	9.409	10.087	9.939	10.128	10.043	-32.470	-41.874	-33.758	-32.999	-39.816	-24.647	-25.797	-18.989	-20.237	-6.606	-15.192	-18.163	-1.352	-14.488	4.036	-4.930	-5.310	-1.906
10.845	9.875	10.392	11.212	9.832	10.101	10.046	10.462	10.135	-36.514	-36.975	-33.148	-21.773	-34.953	-21.981	-31.378	-26.125	-24.379	-1.745	-11.732	-20.696	-5.965	-5.520	7.897	-9.766	-12.295	-4.909
10.574	10.027	10.288	10.850	9.343	9.879	10.076	10.094	9.952	-38.702	-37.034	-33.597	-24.564	-34.647	-18.668	-21.973	-25.775	-22.656	-4.140	-10.689	-15.862	-2.840	-14.216	7.308	-8.975	-8.331	-1.060
11.264	10.438	9.849	10.852	9.719	10.198	9.928	10.111	10.501	-34.728	-38.573	-41.195	-24.004	-39.846	-17.828	-23.791	-20.352	-19.125	-4.562	-11.408	-24.042	0.943	-6.452	0.314	-12.767	-10.215	1.076
10.764	10.018	10.082	10.607	9.183	9.493	9.864	9.499	9.596	-30.674	-35.610	-33.757	-27.387	-39.996	-17.983	-25.247	-30.232	-25.573	1.988	-17.461	-21.773	-0.252	-11.943	4.179	-11.385	-2.378	2.249
10.480	9.745	10.103	10.873	10.188	9.712	10.225	10.374	9.930	-35.423	-39.920	-31.143	-26.476	-26.831	-15.698	-25.622	-24.056	-24.269	-3.856	-18.535	-19.234	-2.844	-18.714	4.438	-13.598	-5.178	2.504
10.658	9.773	9.500	10.790	9.461	10.036	10.389	10.295	9.894	-39.601	-36.607	-39.742	-28.012	-30.685	-19.893	-19.611	-21.795	-26.169	-11.983	-12.955	-21.469	-7.968	-0.803	1.627	-8.726	-6.834	-2.221
10.925	10.248	9.716	10.426	9.955	10.099	10.482	9.651	10.055	-29.931	-37.728	-37.575	-29.635	-29.529	-18.141	-24.917	-24.788	-29.039	-6.408	-12.702	-14.155	-8.965	-18.259	0.561	-11.615	-3.219	-3.893
11.042	9.447	9.968	10.838	9.864	10.227	10.274	9.694	9.597	-31.321	-40.578	-30.063	-25.243	-29.579	-16.384	-21.133	-24.978	-32.963	-1.192	-12.646	-10.768	-9.144	-8.912	5.991	-13.033	0.624	1.065
10.882	9.819	10.208	10.655	9.835	9.898	10.287	10.097	10.021	-35.415	-41.000	-32.041	-28.290	-30.618	-24.639	-23.260	-25.096	-24.147	0.842	-4.847	-15.426	-15.313	-13.367	-0.512	0.255	-5.360	0.060
10.658	9.829	9.887	10.597	9.901	10.257	10.064	9.909	9.804	-31.150	-39.452	-30.682	-28.914	-32.251	-19.230	-23.085	-21.254	-23.055	-1.210	-12.228	-9.443	-3.731	-12.734	-2.591	-0.648	-4.988	-3.867
10.684	9.987	10.160	10.818	9.365	10.140	10.116	10.156	10.121	-35.928	-40.133	-33.884	-27.505	-35.363	-21.429	-25.517	-25.558	-28.948	-7.034	-15.600	-7.246	-15.602	-7.933	6.359	-4.418	-8.282	-5.519
10.924	10.393	9.776	10.274	9.749	10.361	10.289	9.871	9.584	-34.092	-32.667	-36.230	-28.424	-31.516	-21.055	-22.354	-29.684	-28.227	-2.084	-9.462	-17.904	-8.308	-9.130	9.010	-9.902	-5.056	-3.072
10.095	10.263	10.095	10.102	9.965	9.632	10.217	10.085	9.417	-32.932	-37.675	-35.733	-26.712	-29.956	-25.553	-18.140	-26.807	-29.409	-6.760	-11.578	-12.606	-8.176	-11.168	3.742	-7.028	-3.270	-1.101
10.194	9.961	9.406	10.662	9.878	9.610	10.293	10.241	9.424	-35.359	-37.696	-38.904	-26.310	-34.461	-21.468	-24.145	-24.904	-26.188	-2.536	-24.922	-24.867	-2.176	-12.263	2.918	-10.990	-12.262	2.693
11.068	9.892	9.620	10.578	10.220	10.079	10.074	10.133	9.855	-28.065	-34.354	-46.860	-30.856	-28.958	-22.412	-31.040	-27.150	-25.475	-2.250	-15.302	-28.547	-19.069	-14.762	5.656	-4.557	-10.090	-4.232
10.669	9.864	10.209	10.075	10.091	9.814	9.547	10.150	9.774	-24.947	-46.850	-36.530	-28.319	-28.983	-17.027	-29.678	-28.864	-33.345	0.602	-17.622	-17.718	-5.698	-13.579	2.666	-11.137	-10.454	-5.100
10.586	10.043	10.150	10.151	10.105	9.822	9.531	9.910	9.566	-28.936	-40.783	-38.095	-32.102	-32.578	-27.958	-29.330	-24.230	-21.780	1.522	-21.102	-17.218	-10.733	-14.067	5.424	-6.442	-4.229	0.958
10.495	10.490	10.244	10.102	10.507	9.814	9.741	10.246	9.896	-35.920	-36.733	-40.248	-29.785	-31.609	-20.091	-30.432	-31.372	-23.232	-1.070	-15.180	-22.084	-8.614	-13.736	12.420	-10.705	-11.999	2.905
10.875	10.307	9.814	10.417	9.960	10.040	9.753	10.235	9.457	-31.879	-41.087	-41.348	-36.109	-27.405	-22.433	-29.363	-25.774	-17.658	11.089	-5.697	-21.594	-4.341	-16.089	12.466	-10.344	-8.215	7.629
10.329	10.014	9.577	10.916	10.005	9.950	10.224	9.954	10.043	-39.353	-45.181	-35.332	-22.787	-31.547	-24.569	-26.393	-31.840	-20.538	-8.454	-17.484	-14.149	-13.457	-9.862	7.601	-11.241	-13.722	5.920
10.337	10.373	10.096	10.250	9.967	10.214	9.846	9.851	9.751	-33.225	-40.867	-33.889	-33.574	-32.811	-22.147	-28.727	-28.131	-16.436	-1.402	-18.567	-16.874	-5.676	-16.537	5.352	1.385	-7.231	8.505
10.825	10.883	9.599	11.076	10.163	10.519	9.625	10.094	9.932	-28.336	-38.239	-40.026	-17.603	-31.092	-19.749	-27.666	-23.525	-22.700	0.273	-4.749	-17.885	-4.693	-23.953	4.502	-9.047	-15.166	7.092
10.453	10.267	9.953	10.795	10.045	10.396	9.927	10.016	9.662	-36.824	-42.199	-38.035	-24.496	-29.010	-17.027	-24.970	-20.317	-23.343	-6.650	-18.503	-20.286	-3.055	-17.036	7.966	-16.580	-7.546	4.356
10.573	10.565	9.984	11.111	10.420	10.191	9.897	10.106	9.891	-24.970	-38.769	-33.630	-20.876	-30.973	-16.357	-30.464	-26.270	-18.444	0.925	-13.342	-14.271	-5.076	-7.912	3.680	-11.205	-13.791	-0.366
10.404	10.208	10.266	10.447	9.558	9.638	9.808	10.548	9.678	-36.079	-41.752	-33.064	-23.034	-32.586	-19.012	-32.237	-19.536	-15.187	-3.779	-16.322	-14.927	-6.388	-18.498	-1.991	-13.809	-6.446	0.854
10.042	10.527	9.929	10.547	9.930	10.361	10.067	10.015	9.222	-28.092	-39.555	-41.104	-28.598	-31.923	-16.240	-26.383	-28.646	-24.088	3.842	-9.298	-18.467	-8.941	-20.282	7.276	-4.106	-8.471	4.831
10.632	10.640	10.222	10.756	10.587	10.000	9.944	10.525	9.622	-28.300	-30.834	-42.835	-25.730	-33.759	-19.560	-25.724	-20.392	-21.588	0.227	-16.623	-21.732	-6.690	-13.451	14.750	-11.301	-5.072	0.733
9.775	10.125	9.904	10.605	10.360	10.381	9.837	9.785	9.544	-33.245	-27.042	-34.346	-20.790	-27.980	-24.080	-29.955	-34.505	-21.384	-5.842	-10.508	-10.877	-12.143	-10.864	11.944	-5.450	-7.616	-2.494
10.029	10.599	10.146	10.746	10.672	9.856	10.089	9.909	9.525	-31.418	-30.210	-31.352	-24.929	-25.274	-22.216	-27.108	-26.670	-25.892	-5.115	-26.052	-21.742	-11.540	-16.277	4.981	-12.528	-11.545	-4.592
9.979	10.449	10.002	10.249	10.320	9.984	10.137	10.265	10.223	-31.687	-36.764	-41.231	-29.931	-21.777	-17.715	-29.761	-21.960	-24.037	-7.291	-11.545	-19.549	-0.091	-11.905	9.427	-9.865	-8.340	-0.166
10.176	10.161	10.261	10.225	10.120	9.960	9.706	10.449	10.107	-29.287	-38.975	-32.320	-28.377	-27.517	-19.076	-31.078	-15.710	-19.073	-1.555	-12.166	-17.728	-1.473	-15.846	6.106	-7.999	-11.147	2.393
10.479	10.988	10.021	10.035	10.124	10.159	9.689	10.295	9.751	-37.995	-38.562	-37.521	-28.341	-24.809	-12.945	-27.223	-20.154	-24.302	-7.473	-14.561	-16.188	-2.575	-18.812	8.445	-5.797	-8.453	-3.362
10.594	10.221	10.322	10.280	10.179	10.006	9.749	10.215	9.865	-27.913	-38.532	-32.109	-31.932	-24.528	-24.057	-27.411	-22.490	-29.694	-13.952	-8.515	-20.706	-6.426	-19.762	7.634	-12.172	-8.200	3.035
10.553	10.224	10.063	10.567	10.426	10.199	9.637	10.076	9.908	-31.465	-39.872	-27.756	-31.267	-20.408	-25.600	-35.217	-23.484	-23.417	-5.142	-15.984	-17.730	-9.842	-15.028	4.094	-13.528	-8.389	7.618
10.898	10.308	9.996	10.098	10.158	10.345	10.185	10.554	9.430	-28.666	-34.714	-28.750	-27.673	-27.151	-20.347	-26.020	-20.626	-24.541	-7.815	-14.114	-18.902	-7.086	-22.007	6.683	-12.357	-4.103	5.724
10.264	9.695	10.135	10.883	10.156	10.114	10.015	10.319	9.559	-33.390	-42.221	-30.245	-22.611	-29.054	-20.819	-26.494	-21.093	-18.900	-6.366	-9.133	-11.351	-15.877	-24.030	6.297	-9.570	-5.282	5.845
11.042	10.600	10.437	10.857	10.347	10.068	9.958	9.914	9.810	-31.855	-37.127	-24.698	-22.675	-30.052	-26.527	-22.213	-22.449	-19.323	-2.481	-12.205	-20.610	-4.334	-23.333	1.352	-5.174	-11.487	9.554
10.619	10.286	10.382	10.580	10.160	9.786	10.041	10.370	9.759	-29.193	-37.306	-27.002	-24.774	-30.208	-20.740	-26.748	-23.022	-19.159	-3.486	-14.234	-9.204	-13.618	-13.062	7.459	-11.702	-21.587	2.649
11.080	10.316	10.453	10.017	10.118	9.817	9.734	10.395	9.877	-29.136	-37.585	-30.816	-28.914	-25.279	-20.858	-33.953	-18.840	-21.554	-7.640	-15.418	-15.513	-9.808	-24.488	9.401	-5.754	-10.312	4.977
10.293	10.094	10.425	11.705	10.348	10.290	10.036	10.048	9.716	-34.925	-37.220	-28.518	-16.456	-31.156	-23.289	-29.889	-21.891	-20.466	-11.751	-16.911	-16.033	-2.254	-19.654	1.015	-14.325	-6.484	0.657
10.736	10.626	10.073	9.707	10.171	10.266	9.817	9.864	9.476	-33.064	-33.622	-34.214	-34.056	-26.366	-20.013	-28.602	-28.914	-24.115	-6.327	-13.611	-12.438	-10.038	-13.059	6.488	-5.981	-14.406	1.718
10.689	10.873	10.053	10.329	9.596	9.776	9.933	9.774	9.127	-33.469	-26.959	-34.831	-34.340	-24.935	-22.312	-33.590	-26.352	-24.905	-5.985	-22.095	-8.483	-8.796	-19.394	6.162	-15.920	-12.015	10.444
10.811	11.022	9.911	10.939	10.329	9.988	10.265	9.997	9.939	-32.127	-29.022	-29.254	-19.051	-23.229	-16.054	-26.875	-22.032	-23.944	3.844	-17.466	-7.358	-8.457	-13.536	3.839	-17.979	-8.256	0.106
10.778	10.805	10.348	10.574	9.732	10.120	10.118	10.117	9.869	-30.968	-29.439	-30.076	-26.939	-30.452	-23.040	-28.583	-19.763	-25.386	-4.298	-6.490	-9.045	-8.272	-20.539	2.642	-12.128	-1.419	-1.095
10.415	10.733	10.335	10.109	10.171	9.956	9.980	10.212	10.105	-26.850	-30.990	-25.948	-24.860	-25.640	-25.023	-26.899	-21.797	-17.517	-8.782	-10.691	-21.054	-0.943	-17.891	3.297	-3.954	-8.066	3.185
11.051	10.840	10.354	11.045	9.937	10.322	9.876	10.338	9.619	-30.814	-30.840	-32.968	-24.181	-27.091	-21.340	-32.421	-22.755	-20.012	-5.153	-13.364	-11.146	-9.510	-18.151	4.114	-5.748	-11.967	6.266
11.091	10.409	10.087	9.660	10.022	10.227	9.725	10.000	10.039	-24.543	-37.168	-35.516	-27.586	-23.398	-19.273	-26.408	-24.895	-22.176	-5.510	-9.168	-10.658	-8.686	-11.421	3.566	-7.593	-8.147	-6.399
11.312	10.430	10.446	10.257	10.198	10.305	10.071	10.282	9.816	-32.613	-39.222	-30.085	-29.689	-26.697	-20.451	-28.981	-20.413	-21.733	-4.375	-11.953	-10.796	-9.788	-13.289	5.359	-7.781	-10.166	-6.381
11.282	10.457	10.433	10.201	10.391	10.386	9.920	10.322	9.576	-33.845	-35.180	-32.291	-29.250	-23.796	-22.005	-34.031	-17.954	-18.373	-11.562	-16.182	-10.319	-14.952	-9.017	12.402	-7.674	-7.617	3.681
11.328	9.942	10.008	10.600	10.386	10.329	10.201	10.201	9.952	-33.400	-38.328	-40.405	-26.950	-28.772	-18.029	-30.485	-19.386	-12.691	-1.431	-13.516	-14.858	-7.267	-9.577	16.081	-5.432	-11.718	1.382
10.807	9.958	10.116	9.956	10.146	10.083	10.314	10.337	9.563	-31.914	-39.871	-38.571	-26.832	-36.019	-21.851	-27.576	-20.637	-16.491	-6.542	-9.928	-17.359	-4.433	-10.176	6.509	-6.487	-8.322	2.114
11.720	10.386	9.906	10.162	9.939	10.076	10.084	10.199	10.087	-27.918	-32.630	-40.078	-34.707	-32.500	-24.250	-29.432	-18.841	-16.005	-3.534	-17.535	-14.811	-4.350	-8.901	4.437	-4.108	-6.173	8.599
10.732	10.326	10.146	10.437	9.694	10.071	10.153	10.636	9.692	-33.408	-41.560	-29.645	-31.930	-41.791	-22.897	-25.808	-16.116	-16.892	-6.497	-19.409	-16.448	-15.821	-19.968	4.408	-5.000	-12.443	2.786
11.398	10.283	10.077	10.146	10.102	10.252	9.576	10.454	9.504	-37.087	-41.506	-28.232	-25.625	-33.863	-18.956	-29.459	-21.797	-19.889	-3.493	-14.017	-15.518	-13.844	-7.599	0.486	-10.977	-11.484	6.740
10.747	10.424	10.377	10.601	9.543	10.245	9.649	9.981	9.810	-28.011	-38.073	-29.056	-32.479	-37.385	-19.582	-35.031	-24.687	-17.028	-7.776	-15.860	-15.565	-1.007	-15.543	2.579	-9.042	-2.928	1.536
10.703	9.552	10.159	9.840	10.007	9.795	9.902	9.849	9.335	-34.458	-43.241	-32.522	-34.513	-38.925	-24.540	-29.657	-21.614	-13.818	0.863	-17.112	-14.693	-1.400	-16.320	7.547	-8.065	-5.105	7.961
10.546	10.365	10.341	10.355	9.766	9.669	9.849	10.659	9.847	-37.396	-36.635	-29.507	-31.726	-38.087	-25.747	-28.224	-21.628	-11.169	-9.444	-19.009	-22.673	-1.083	-9.594	5.060	-2.766	-8.410	9.699
10.768	10.642	10.121	10.189	9.725	9.685	10.133	10.473	8.981	-31.592	-40.425	-30.166	-35.717	-35.888	-28.978	-27.478	-20.052	-19.453	1.258	-12.262	-26.639	-3.746	-8.271	-5.474	-7.461	-10.027	7.420
11.051	10.302	10.076	10.755	9.819	9.777	10.444	10.179	9.536	-33.530	-35.282	-29.940	-32.661	-37.019	-23.004	-26.061	-21.047	-15.253	4.593	-16.264	-15.450	3.012	-10.059	-2.501	-13.604	-9.045	6.523
11.016	10.518	10.455	10.682	9.863	9.842	10.016	10.130	9.592	-39.348	-32.368	-32.903	-30.079	-28.063	-21.041	-34.431	-22.702	-22.279	4.217	-5.800	-10.502	-11.093	-14.160	1.195	-6.435	-3.651	4.572
10.753	11.098	10.042	10.450	10.075	9.801	9.939	10.309	9.880	-32.116	-34.018	-35.370	-35.126	-34.594	-19.911	-28.916	-20.010	-18.197	-11.571	-2.720	-12.718	-6.840	-18.988	6.569	-0.989	-12.616	1.080
10.670	10.774	10.167	10.946	9.834	10.083	10.073	10.306	9.699	-28.925	-33.366	-34.907	-31.000	-35.274	-20.442	-22.901	-18.618	-16.529	-2.175	-5.156	-16.480	-13.795	-19.110	-0.021	-8.366	-9.646	3.518
10.306	11.430	10.108	10.382	10.463	10.275	9.649	10.524	9.937	-35.711	-30.307	-40.682	-27.180	-28.730	-18.375	-26.505	-18.893	-18.792	-15.745	-4.849	-14.781	-7.024	-11.410	3.940	-9.317	-5.194	3.873
11.092	10.400	10.378	10.159	10.001	9.735	9.866	9.846	9.688	-33.284	-33.190	-29.721	-33.079	-34.357	-24.425	-28.657	-19.371	-21.036	-3.740	0.282	-17.703	-12.405	-17.750	-4.448	-11.525	-9.606	7.366
10.532	10.874	10.056	10.412	10.141	9.978	9.916	10.437	10.169	-36.150	-29.123	-36.737	-30.658	-32.230	-18.942	-28.524	-22.928	-21.959	-1.515	-6.779	-10.642	3.126	-15.111	2.022	-9.864	-5.628	0.553
10.610	10.794	10.142	9.997	10.052	9.586	9.920	10.279	9.483	-33.287	-29.184	-33.740	-32.554	-35.578	-23.465	-28.904	-20.971	-30.643	-7.800	-7.970	-20.755	-11.239	-13.280	1.974	-0.737	-4.914	5.972
10.758	9.968	10.223	10.183	10.053	9.725	10.128	9.447	9.560	-26.459	-37.203	-32.952	-36.361	-33.443	-19.463	-28.278	-26.730	-23.123	-3.119	-7.460	-12.882	-13.229	-11.927	9.284	-8.550	-10.790	8.842
10.659	10.380	10.265	10.629	10.105	10.046	9.817	10.375	9.651	-27.554	-33.168	-34.974	-29.356	-32.798	-20.783	-31.066	-21.303	-23.727	3.122	-12.191	-19.991	-13.298	-11.792	6.392	-7.352	-11.422	4.858
10.586	10.633	10.379	9.830	9.763	9.725	9.632	10.170	9.231	-34.305	-32.430	-35.652	-31.399	-35.902	-18.711	-30.593	-21.867	-20.971	-1.689	-18.384	-18.537	-13.980	-19.562	3.396	-13.419	-7.156	1.036
10.803	10.365	9.771	10.767	10.296	9.733	9.926	10.457	9.459	-27.771	-32.593	-42.165	-23.084	-36.277	-17.262	-26.169	-25.119	-22.596	-2.611	-10.684	-18.260	-5.938	-8.860	0.388	0.979	-9.640	3.738
10.213	10.663	9.836	10.159	9.989	9.812	9.862	10.869	9.338	-35.412	-29.802	-37.504	-22.645	-34.470	-17.402	-29.545	-21.051	-16.825	-7.752	-13.592	-17.536	1.034	-7.774	0.772	-9.138	-3.685	2.038
10.832	10.579	9.801	10.306	10.305	9.606	10.236	10.529	9.734	-33.559	-30.570	-37.512	-30.271	-34.877	-22.132	-29.407	-16.278	-17.430	-7.250	-13.415	-13.128	-5.348	-20.172	7.671	-14.475	-10.895	2.622
10.450	10.660	10.671	10.387	10.557	9.614	10.162	10.520	9.494	-34.408	-29.093	-31.829	-27.650	-28.154	-17.099	-35.029	-25.318	-28.594	-2.173	-16.478	-20.229	-4.949	-3.793	8.129	-14.635	-10.862	-0.880
10.725	11.200	9.988	10.105	9.905	9.870	9.915	10.122	9.824	-36.675	-27.302	-37.163	-26.618	-29.769	-19.159	-30.134	-19.066	-10.813	-3.373	-17.653	-8.861	-5.247	-14.631	7.633	-14.264	-2.060	-1.079
10.770	10.041	10.013	10.303	10.408	9.715	9.663	10.260	9.421	-26.036	-37.545	-35.511	-28.680	-26.880	-22.027	-36.374	-16.224	-10.748	-2.375	-11.731	-11.171	-5.896	-10.752	7.870	-16.826	-1.680	2.719
10.850	10.750	10.169	10.233	9.882	9.768	10.062	9.957	9.820	-29.200	-32.010	-29.483	-32.896	-33.166	-20.158	-32.263	-24.385	-23.907	-1.583	-13.200	-15.535	-10.862	-7.983	8.138	-3.026	-5.890	5.408
10.947	10.062	9.788	10.397	9.837	9.756	10.491	10.155	9.256	-25.714	-40.245	-33.085	-26.365	-36.987	-17.237	-26.928	-22.479	-14.019	-9.439	-14.270	-9.638	-3.074	-11.717	2.603	-7.942	-3.980	8.698
10.719	10.265	9.865	10.351	9.678	9.558	9.865	9.953	9.696	-24.543	-37.639	-32.236	-27.893	-32.034	-24.073	-31.878	-26.292	-15.479	-4.868	-15.556	-17.271	-9.851	-10.436	0.172	-1.881	-6.832	3.544
11.009	10.669	10.139	9.491	9.709	9.558	9.969	9.789	9.427	-25.189	-36.692	-29.980	-34.082	-38.415	-29.104	-31.512	-25.221	-16.513	-2.250	-19.299	-10.228	-6.388	-18.684	-2.989	-3.770	-4.943	2.329
11.453	10.544	9.996	10.866	10.202	9.583	9.936	10.039	9.820	-24.398	-35.757	-35.005	-25.570	-27.681	-33.125	-29.708	-21.079	-13.001	-2.801	-9.309	-17.570	-8.569	-11.463	-14.698	-5.260	-8.102	2.894
10.741	10.961	9.780	10.412	10.167	10.171	9.634	10.271	9.532	-25.228	-34.613	-30.625	-27.503	-27.963	-23.910	-26.953	-31.280	-19.859	5.925	-8.675	-6.830	-3.445	-11.698	-9.145	-5.824	-9.529	4.407
10.917	10.494	9.540	9.453	10.038	9.835	10.055	9.876	9.523	-25.233	-38.038	-39.981	-31.285	-25.773	-26.741	-36.194	-25.032	-13.976	-1.312	-10.075	-18.445	-8.265	-11.733	-7.950	-14.245	-2.990	8.805
10.665	10.161	9.976	10.505	9.603	9.905	10.013	9.778	9.383	-30.910	-38.795	-34.563	-30.684	-32.639	-23.585	-30.174	-24.811	-13.041	-6.654	-15.413	-6.302	-3.577	-2.429	-9.674	-8.915	-9.952	7.115
10.428	10.528	9.521	10.034	10.142	9.634	10.015	9.860	9.804	-23.921	-38.815	-38.875	-30.869	-29.147	-24.051	-29.910	-32.826	-14.043	-2.578	-11.768	-18.783	-0.979	-13.873	-8.273	-6.781	-9.147	2.926
10.353	10.665	9.837	9.867	10.341	9.771	9.945	10.214	9.375	-34.770	-36.160	-38.160	-35.517	-24.655	-26.933	-31.788	-27.701	-16.102	-7.044	-12.520	-14.438	-12.874	-10.564	-1.886	-9.319	-12.181	6.951
10.677	10.636	10.148	10.371	9.819	9.602	10.237	9.972	9.631	-27.881	-34.389	-27.359	-32.788	-32.475	-26.090	-28.617	-20.240	-19.350	-12.596	-15.940	-15.486	-8.240	-16.576	-13.101	-16.406	-4.778	5.357
10.596	10.250	9.904	10.164	9.794	9.814	10.573	9.943	9.541	-27.885	-35.224	-26.203	-25.920	-28.970	-24.812	-32.682	-23.368	-24.332	-3.733	-5.812	-20.389	2.886	-16.089	-5.930	-7.113	-3.255	-0.608
10.438	10.550	9.807	9.851	10.333	10.261	10.103	9.942	9.809	-32.879	-38.911	-34.235	-32.892	-31.219	-18.569	-30.405	-18.949	-19.200	-7.606	-5.320	-12.102	-9.418	-10.194	-7.896	-9.144	-6.404	-0.623
10.003	10.200	10.857	9.982	9.881	10.367	10.208	9.946	9.514	-30.044	-44.705	-30.627	-30.081	-27.558	-29.627	-23.898	-23.868	-17.742	-7.495	-15.082	-14.883	-1.235	-11.519	-4.343	-12.833	-8.533	-4.058
9.350	10.472	10.551	10.165	9.638	9.955	10.158	10.326	9.667	-40.370	-38.929	-30.956	-29.295	-35.767	-26.497	-30.722	-18.574	-22.525	-0.171	-18.238	-6.214	-7.394	-8.161	-15.734	-8.380	-5.193	-2.520
9.877	10.820	10.242	10.088	9.930	9.958	9.957	9.995	9.669	-34.836	-33.273	-41.516	-34.795	-31.667	-27.825	-30.248	-33.806	-19.003	-8.375	-15.796	-20.599	-2.932	-4.117	-9.819	-7.182	-6.161	-1.647
9.728	10.411	10.050	10.893	9.802	9.819	10.106	10.132	9.532	-31.395	-34.280	-35.923	-24.363	-28.616	-29.437	-24.741	-28.482	-25.048	-9.403	-23.300	-6.603	-7.766	-13.994	-15.443	-3.933	-6.977	2.165
10.517	10.873	9.998	10.284	9.931	10.446	10.213	9.782	9.616	-34.808	-38.045	-31.469	-18.872	-35.963	-19.687	-24.677	-31.794	-18.809	-2.332	-13.075	-10.986	-0.597	-12.305	-12.448	-5.512	-8.693	3.832
9.956	10.467	9.610	10.527	9.457	10.642	9.934	10.119	9.856	-38.920	-32.528	-29.360	-20.139	-37.506	-23.938	-27.319	-31.659	-23.729	-0.546	-5.255	-9.352	-7.699	-1.794	-16.443	-6.329	-18.102	-0.226
9.569	10.336	10.664	9.990	9.915	10.056	10.449	9.539	9.534	-30.207	-32.672	-32.257	-30.081	-26.106	-28.640	-26.737	-29.701	-21.337	-10.640	-5.575	-10.521	4.532	-9.603	-12.110	-14.278	-16.098	-1.329
10.254	10.660	10.644	9.728	9.735	9.681	10.239	10.270	9.565	-32.286	-28.218	-33.290	-29.934	-31.361	-28.093	-26.208	-26.268	-23.313	-2.350	-11.394	-12.362	-6.530	-9.030	-8.961	-11.550	-5.779	-2.040
9.951	10.111	10.769	9.957	9.996	9.774	10.349	10.015	9.541	-34.939	-35.359	-27.088	-26.045	-30.883	-27.592	-27.054	-29.537	-20.030	-1.355	-17.628	-12.702	-10.087	-7.966	-12.976	-4.542	-16.846	-0.952
9.989	10.255	10.745	9.714	10.096	9.703	10.192	10.351	9.718	-30.725	-35.053	-29.583	-28.946	-23.197	-28.149	-27.011	-23.265	-25.199	-8.060	-7.184	-5.076	-4.500	-7.588	-12.630	-7.984	-16.270	-4.562
10.228	9.966	10.604	9.863	9.644	10.206	10.317	9.928	9.434	-29.065	-44.539	-27.804	-29.224	-26.597	-22.106	-25.231	-25.945	-17.273	-8.921	-11.476	-14.298	-9.644	-12.846	-13.302	-3.368	-13.513	-6.147
10.438	9.441	10.832	10.042	9.533	9.720	10.062	9.945	9.746	-34.805	-44.030	-30.548	-22.627	-25.520	-28.300	-26.458	-20.199	-18.977	-14.847	-10.293	-16.725	-2.386	-9.790	-4.910	-10.545	-9.779	4.966
10.186	10.306	10.488	10.160	10.164	10.410	9.821	10.392	9.554	-29.282	-35.625	-30.407	-28.412	-29.828	-17.108	-23.773	-30.850	-23.216	-11.945	-18.326	-16.287	0.295	-11.357	-13.395	-2.056	-18.216	0.444
10.575	10.231	10.529	9.764	10.162	10.519	10.057	10.388	9.907	-30.773	-35.545	-30.775	-23.396	-28.903	-22.698	-27.106	-27.185	-18.270	-10.654	-9.240	-18.688	-8.982	-15.326	-13.181	-5.317	-12.578	-6.010
10.544	10.033	10.816	10.836	10.256	10.216	10.311	10.219	9.732	-27.857	-41.938	-35.552	-27.880	-25.006	-15.409	-26.595	-26.533	-20.464	-4.175	-17.871	-15.228	-13.254	-14.503	-10.899	-13.669	-16.933	0.362
9.914	10.268	11.051	10.210	9.589	9.722	10.244	10.393	9.649	-31.155	-33.630	-31.578	-24.503	-34.789	-30.164	-23.920	-27.923	-18.516	-1.323	-15.540	-17.189	-7.964	-10.388	-3.890	-5.932	-16.549	-7.556
10.538	10.389	10.424	10.296	9.471	10.051	10.451	9.760	9.577	-26.581	-35.501	-28.718	-24.168	-37.922	-25.990	-21.506	-29.519	-18.535	-5.010	-20.140	-16.950	-12.334	-10.492	-2.793	-9.193	-11.452	-0.707
10.792	10.546	10.877	10.323	9.896	9.911	10.149	10.063	9.734	-28.976	-26.232	-31.891	-27.883	-33.445	-25.973	-24.992	-27.003	-16.599	0.427	-9.637	-17.664	-5.219	-3.693	-3.342	-6.188	-13.980	-8.163
10.595	10.359	9.697	11.487	9.500	9.594	10.001	9.642	9.657	-26.973	-30.629	-42.710	-11.856	-32.744	-29.212	-31.312	-27.692	-17.045	-0.757	-16.690	-10.042	0.296	-10.851	-4.633	-12.048	-13.963	-3.195
10.565	10.065	10.072	10.092	9.769	9.642	10.306	10.168	9.496	-21.509	-36.558	-39.849	-33.369	-36.884	-29.313	-26.659	-26.564	-15.230	-7.511	-15.829	-23.168	-6.519	-4.236	-0.892	-15.238	-9.045	-2.600
10.649	10.493	10.220	10.721	9.681	9.969	10.088	10.449	9.979	-25.413	-35.804	-35.894	-24.660	-37.388	-27.132	-25.132	-18.930	-13.729	-3.630	-9.355	-18.147	-6.419	-11.204	6.257	-11.684	-13.340	-1.135
10.733	10.374	10.518	10.616	9.698	9.585	10.181	10.019	9.511	-25.969	-27.784	-31.270	-21.307	-32.155	-34.089	-23.243	-22.371	-13.611	-0.139	-11.046	-15.189	-9.113	-10.206	-4.894	-6.337	-7.364	-4.055
10.489	9.972	9.351	10.732	10.267	9.574	10.014	10.319	10.121	-28.150	-35.444	-27.720	-19.352	-29.594	-30.314	-23.952	-22.236	-21.556	2.876	-10.232	-8.524	-3.649	-12.646	-3.657	-11.818	-20.040	3.582
10.813	10.405	9.958	10.099	10.242	9.638	10.267	10.565	9.742	-32.061	-37.909	-29.370	-27.068	-28.395	-27.519	-23.074	-22.951	-18.278	-0.517	-14.621	-22.177	-5.652	-15.940	-3.119	-4.301	-14.297	1.438
10.759	10.051	9.702	10.733	10.367	9.615	10.347	10.180	10.093	-32.399	-34.399	-35.249	-22.918	-25.121	-26.889	-23.883	-29.241	-12.514	-2.116	-4.972	-13.377	-16.247	-14.768	-2.455	-12.862	-21.037	1.554
10.781	10.455	9.793	10.355	10.078	9.352	10.187	10.123	9.477	-26.404	-31.309	-30.215	-31.102	-31.116	-25.171	-25.685	-25.316	-13.438	-2.272	-1.140	-13.355	-4.874	-6.650	-0.868	-15.766	-15.855	1.932
10.922	10.671	9.840	10.134	10.055	9.743	10.478	9.737	9.285	-25.783	-33.247	-33.470	-31.993	-31.599	-21.756	-25.040	-25.440	-18.194	-4.834	-9.634	-17.679	-8.542	-6.259	2.804	-12.860	-13.917	-0.629
10.874	10.828	9.623	9.976	9.652	9.648	10.496	10.130	9.621	-20.414	-26.675	-30.345	-27.395	-39.273	-22.508	-24.588	-24.761	-18.363	-0.116	-2.455	-11.643	-8.614	-9.343	5.747	-9.478	-15.026	3.225
10.966	10.461	9.789	10.501	9.455	9.281	10.072	9.964	9.308	-25.035	-32.620	-30.470	-21.338	-36.004	-17.193	-25.184	-28.052	-16.837	-1.639	-4.993	-8.869	-5.208	-19.328	-0.459	-6.223	-10.436	2.634
10.664	11.095	9.973	11.106	9.765	9.617	10.473	10.027	9.683	-26.501	-35.870	-29.047	-24.226	-32.282	-23.724	-22.201	-23.249	-16.053	-4.339	-2.486	-13.307	-3.728	-13.622	5.762	-3.966	-13.499	-2.109
10.945	11.131	9.774	10.465	10.345	9.844	10.217	10.053	10.088	-36.594	-37.675	-30.409	-25.726	-25.408	-24.277	-24.742	-31.301	-13.246	3.882	-7.977	-18.905	5.028	-13.360	10.712	-4.906	-13.764	1.605
10.696	10.614	9.887	10.080	10.152	10.034	10.316	10.107	9.746	-28.089	-38.013	-30.136	-25.118	-32.440	-24.153	-24.336	-27.132	-22.831	-0.400	-4.034	-16.224	-5.924	-14.410	6.165	0.968	-11.451	5.794
10.931	10.265	9.826	10.589	9.792	9.919	9.989	10.156	9.449	-31.421	-40.348	-25.385	-28.945	-28.635	-23.626	-27.243	-21.104	-18.985	1.995	-12.192	-10.295	-3.813	-7.875	2.202	-14.092	-13.726	-3.537
10.830	10.384	9.621	10.289	10.097	10.157	10.684	9.672	9.888	-29.026	-35.807	-33.330	-29.634	-30.317	-22.637	-26.535	-26.820	-11.290	7.006	-11.981	-14.867	-1.596	-10.717	9.888	-7.130	-19.142	-2.044
11.351	10.415	9.463	10.180	10.103	10.390	10.182	9.671	9.938	-29.861	-35.908	-26.934	-22.424	-33.309	-20.500	-19.541	-28.419	-16.190	-0.100	-14.504	-10.088	-0.764	-18.024	-2.891	-12.781	-12.612	0.163
11.104	10.713	9.342	10.217	9.863	9.788	10.387	9.630	9.672	-26.507	-33.409	-37.299	-27.384	-27.792	-25.682	-20.373	-27.393	-15.017	0.343	-16.853	-15.304	5.735	-13.142	3.003	-6.113	-7.959	3.465
11.582	10.718	9.828	10.540	9.668	9.442	10.274	10.287	9.622	-29.878	-31.269	-28.645	-22.812	-29.820	-24.759	-21.802	-20.169	-14.830	1.050	-15.082	-19.304	-3.806	-11.206	5.779	-7.177	-10.218	1.480
11.183	10.403	9.602	10.898	10.325	9.702	10.759	10.038	9.746	-23.712	-32.011	-36.535	-22.961	-36.737	-25.673	-16.703	-24.102	-15.427	-2.003	-10.810	-10.556	-1.608	-8.639	7.904	-2.887	-4.744	-1.448
11.112	10.006	9.514	10.300	9.955	9.387	10.567	9.819	9.536	-20.827	-34.040	-33.014	-30.588	-34.687	-25.913	-21.705	-23.605	-14.985	3.301	-6.065	-20.416	2.932	-10.326	8.114	-6.265	-14.778	6.033
10.642	11.103	10.014	10.508	9.581	9.115	9.821	9.487	10.117	-29.385	-25.578	-29.290	-25.888	-40.230	-28.876	-25.391	-28.864	-9.723	6.070	-17.811	-14.640	-1.152	-17.195	6.888	-8.925	-6.517	7.434
10.677	10.652	9.962	9.939	10.268	9.918	9.656	9.380	9.540	-30.204	-30.356	-26.511	-34.689	-32.849	-25.523	-29.187	-28.648	-13.445	3.524	-17.098	-14.365	-6.847	-9.491	16.711	-16.227	-7.086	6.723
10.648	11.178	9.733	10.399	9.824	9.119	9.865	9.833	9.493	-28.190	-20.681	-33.545	-27.750	-35.377	-24.711	-26.529	-25.792	-20.348	-12.285	-13.625	-14.083	-5.774	-7.038	8.162	-5.133	-7.424	7.025
10.889	10.521	9.824	10.562	9.568	10.141	10.139	10.533	9.711	-34.276	-36.514	-31.644	-29.081	-36.272	-22.021	-23.307	-17.290	-18.290	-8.675	-12.068	-6.481	-12.228	-21.496	6.951	-6.374	-9.451	4.417
10.260	10.396	9.826	10.573	9.828	9.603	9.835	9.843	9.546	-28.022	-31.182	-36.814	-30.460	-36.429	-26.833	-31.627	-24.584	-16.858	-5.244	-15.713	-13.495	-1.311	-20.029	5.845	-6.706	-8.446	-3.859
10.926	10.709	9.793	10.094	9.576	9.742	10.090	10.305	9.156	-24.682	-37.695	-32.972	-27.125	-38.242	-21.948	-26.013	-27.375	-26.494	1.864	-18.979	-14.397	-2.826	-10.257	13.065	-4.630	-5.861	-1.102
10.693	10.795	10.068	11.123	10.029	9.381	9.951	10.623	9.574	-24.247	-35.811	-32.997	-22.201	-30.628	-23.724	-26.389	-18.236	-22.914	1.899	-29.220	-15.985	-9.130	-13.346	5.318	1.233	-3.978	-1.428
10.557	10.534	9.711	11.012	9.275	9.095	9.962	9.875	9.784	-30.600	-37.791	-34.150	-21.884	-37.723	-24.905	-24.172	-25.309	-17.770	-4.671	-6.134	-7.682	-6.052	-13.993	5.949	-3.319	-6.154	7.538
11.812	10.355	10.204	10.433	9.713	9.489	9.535	10.206	9.601	-19.493	-44.315	-32.401	-31.440	-40.678	-26.173	-26.909	-23.478	-25.996	-2.016	-17.974	-11.095	-6.992	-15.406	9.195	-8.664	-9.150	3.006
10.847	10.456	9.786	10.500	9.789	9.852	10.054	10.158	9.896	-30.116	-36.413	-36.607	-29.851	-31.493	-23.464	-25.214	-22.492	-17.973	-4.439	-17.078	-7.205	-7.541	-0.371	2.240	-3.507	-3.548	3.330
10.918	10.186	9.411	10.867	9.982	9.941	10.264	9.957	9.914	-28.248	-39.036	-33.272	-30.381	-31.743	-22.481	-25.887	-30.538	-17.456	-2.719	-16.498	-18.090	-13.833	-8.661	4.247	-5.868	-9.496	-1.693
11.077	10.646	9.822	10.747	9.955	10.196	10.452	10.064	9.999	-26.703	-31.102	-30.647	-28.949	-33.373	-24.447	-22.922	-28.304	-13.868	-2.251	-17.129	-11.909	-6.974	-21.021	3.397	-7.872	-3.925	0.261
11.277	10.725	9.889	10.385	9.484	9.926	10.039	10.025	9.563	-20.986	-32.145	-32.003	-34.533	-35.289	-18.100	-25.853	-24.779	-15.584	0.101	-9.758	-11.572	-6.630	-22.554	5.983	-12.606	-10.430	1.068
11.081	10.596	10.077	10.714	9.619	9.826	9.972	10.032	9.523	-22.029	-32.204	-31.528	-28.755	-33.553	-24.103	-26.762	-22.637	-15.403	-3.923	-17.563	-14.102	-0.258	-10.135	-3.568	-16.943	-3.130	-0.260
11.423	10.507	10.277	10.555	9.594	9.808	9.754	10.209	9.380	-25.221	-35.571	-34.380	-27.978	-32.749	-20.034	-28.043	-25.332	-17.801	-3.828	-20.230	-19.511	-0.000	-8.660	1.947	-6.994	0.846	5.881
11.050	10.352	10.552	10.527	9.799	9.987	10.025	10.590	9.414	-22.925	-32.574	-34.776	-26.331	-31.659	-20.647	-26.824	-23.307	-13.556	-4.553	-16.759	-19.953	-0.490	-17.338	7.554	-7.645	-1.257	7.236
11.189	10.472	10.025	11.116	10.098	10.249	9.919	9.906	9.160	-22.875	-33.432	-30.423	-19.679	-34.633	-16.296	-23.930	-29.203	-23.944	-5.619	-18.208	-16.714	-4.218	-9.053	3.002	-4.655	-13.087	2.172
11.250	10.745	10.329	10.656	9.556	9.815	10.111	9.963	9.631	-24.971	-27.689	-31.140	-24.084	-35.958	-24.257	-21.784	-29.448	-20.591	-10.867	-13.384	-19.629	-4.676	-11.769	3.431	-8.141	-3.944	-5.223
11.388	10.187	10.135	10.631	10.195	9.610	10.186	10.085	9.551	-22.748	-32.829	-31.172	-26.766	-31.515	-21.344	-24.931	-28.205	-12.652	-8.314	-6.241	-19.114	6.617	-11.360	7.898	-6.236	-6.066	4.782
10.059	10.092	9.816	10.057	9.217	10.122	10.168	9.917	9.595	-29.394	-35.569	-27.833	-29.719	-37.885	-18.745	-25.719	-25.909	-22.148	-4.864	-16.215	-21.562	-1.176	-9.633	-6.646	-8.012	-2.327	-0.245
10.767	10.298	9.627	10.682	9.666	9.847	9.953	10.094	9.491	-27.023	-36.804	-29.472	-29.331	-34.295	-21.058	-26.875	-30.839	-15.949	0.222	-24.182	-23.978	1.358	-12.969	-5.127	-11.706	-11.818	5.718
11.354	10.310	9.583	10.349	10.051	10.306	10.042	9.978	9.906	-18.766	-34.738	-32.522	-30.793	-34.355	-16.349	-25.114	-32.790	-16.466	-6.267	-22.729	-10.898	-2.503	-7.145	0.882	-4.170	-4.555	14.706
10.984	10.560	9.859	10.407	9.814	9.546	9.914	10.099	9.787	-26.045	-33.476	-30.486	-32.793	-34.769	-22.197	-28.713	-21.153	-20.593	-5.159	-16.093	-17.144	1.097	-20.512	-0.300	-8.167	-7.435	1.447
10.834	10.312	9.381	10.779	9.527	9.830	9.721	10.035	9.647	-28.446	-41.032	-33.119	-25.299	-34.092	-17.305	-25.030	-25.152	-18.769	-4.078	-22.962	-11.416	1.458	-8.554	2.398	-9.331	-8.036	7.124
10.298	10.463	9.667	10.565	9.499	10.105	10.632	9.968	9.423	-35.334	-39.353	-29.396	-26.525	-34.445	-19.195	-24.965	-26.925	-26.696	-3.485	-15.736	-15.473	0.679	-14.907	1.090	-3.935	0.151	-4.770
10.743	10.301	9.792	10.585	9.930	10.048	9.875	10.192	9.088	-27.518	-35.807	-27.518	-28.861	-34.113	-19.619	-24.088	-26.116	-28.423	-5.956	-23.580	-14.395	-2.669	-13.003	-7.706	-5.452	-3.880	3.476
10.412	10.152	9.773	10.736	9.449	10.210	9.866	10.155	9.552	-24.644	-30.603	-32.976	-26.890	-37.150	-18.684	-26.773	-28.707	-24.618	-0.509	-11.231	-14.880	-5.527	-19.335	-1.457	-0.649	-17.754	12.131
10.833	10.985	10.652	11.225	9.358	10.207	10.009	10.126	9.316	-21.658	-26.533	-35.384	-21.589	-33.256	-17.418	-23.675	-29.073	-17.746	-0.848	-12.639	-17.799	-13.320	-9.173	-3.034	-13.763	-4.316	7.821
10.767	9.692	10.279	11.433	9.837	9.877	10.125	10.211	9.233	-31.521	-32.198	-27.251	-24.899	-36.632	-24.523	-20.783	-23.381	-15.189	-11.309	-18.064	-11.722	2.235	-11.639	7.259	-9.271	-5.322	1.745
10.900	10.300	9.570	10.890	9.924	9.954	10.263	10.564	9.514	-24.368	-32.394	-28.117	-17.602	-30.586	-21.726	-23.411	-20.765	-16.314	3.052	-11.705	-18.597	-3.446	-6.297	2.611	-11.555	-3.100	5.013
10.480	9.844	9.557	10.785	9.626	10.430	10.253	10.669	9.647	-28.628	-35.010	-38.561	-30.648	-31.294	-18.827	-28.787	-18.386	-14.712	-2.650	-8.273	-13.087	-7.680	-14.945	4.488	-7.439	-5.451	-0.800
10.597	9.787	9.824	11.384	9.856	10.617	10.328	10.299	9.347	-26.370	-35.960	-34.896	-25.660	-35.638	-16.711	-24.461	-21.639	-15.401	0.010	-17.510	-16.466	-2.226	-6.901	-1.248	-11.767	-16.495	8.289
10.526	9.666	9.810	10.315	9.689	10.452	10.478	10.265	8.993	-24.717	-30.997	-33.432	-31.135	-33.175	-22.887	-20.390	-21.438	-18.519	-0.343	-24.825	-16.149	-8.824	-16.402	-4.927	-6.810	-4.834	3.397
10.759	10.070	9.968	10.353	9.556	10.238	10.023	10.149	9.607	-27.053	-31.961	-30.127	-24.900	-33.247	-18.828	-22.412	-22.325	-8.113	-2.181	-23.084	-9.074	-5.444	-19.518	-4.747	-4.468	-5.908	-1.330
10.773	10.707	10.153	11.178	9.840	9.786	9.985	10.419	9.429	-27.259	-31.598	-31.993	-23.327	-30.600	-22.751	-29.302	-19.077	-17.323	-7.826	-13.623	-16.815	-7.389	-6.830	-0.460	-11.580	-5.778	1.294
10.933	10.039	10.263	11.262	10.019	10.220	10.110	10.010	9.800	-29.976	-37.616	-33.973	-23.300	-25.209	-27.084	-24.457	-26.574	-16.570	-6.700	-8.823	-16.307	-7.556	-13.596	-5.520	-11.302	-2.590	-1.768
10.719	10.357	10.447	10.660	10.025	9.992	9.757	10.327	9.276	-25.179	-35.258	-31.994	-29.730	-34.214	-27.610	-24.588	-18.536	-14.147	-3.170	-15.495	-12.477	-11.140	-14.735	-1.915	-3.635	-7.025	3.074
10.652	10.578	9.883	10.134	9.873	10.099	10.016	10.677	9.890	-28.124	-32.560	-32.233	-30.753	-34.096	-27.943	-29.538	-16.519	-12.728	-7.263	-15.748	-10.778	-3.785	-16.002	-3.741	-10.964	-3.295	1.711
11.055	10.425	10.408	10.698	9.935	10.214	10.062	10.134	10.083	-24.689	-31.167	-29.882	-27.291	-30.630	-25.843	-20.655	-21.016	-12.924	-10.456	-12.413	-9.518	-7.654	-18.033	0.279	-2.583	-8.035	-0.472
10.745	10.530	10.303	10.452	9.819	10.046	10.255	10.560	9.594	-25.083	-30.438	-32.619	-28.030	-36.163	-30.357	-23.257	-17.204	-14.670	-2.637	-11.892	-10.380	-6.800	-11.872	-6.373	-11.721	-6.348	7.775
10.951	9.835	10.167	10.889	9.918	10.331	9.770	9.810	9.819	-29.284	-32.606	-29.180	-31.784	-35.030	-22.309	-23.144	-27.452	-23.074	-5.900	-12.196	-9.902	3.287	-13.515	-2.730	-6.601	-3.934	4.759
10.442	10.243	10.412	10.279	9.093	11.063	10.327	10.553	9.691	-27.018	-38.770	-29.725	-28.144	-43.771	-10.039	-21.694	-26.435	-21.532	-5.130	-12.915	-11.412	3.022	-17.329	-7.946	-7.046	-11.566	0.278
10.559	9.970	9.681	10.205	9.292	10.391	10.293	10.042	9.459	-28.769	-35.601	-33.953	-27.811	-39.238	-27.428	-22.824	-24.860	-21.483	-10.292	-13.586	-5.554	2.691	-10.441	2.731	-6.628	-6.093	7.023
10.153	10.477	10.195	10.443	9.503	10.388	10.181	10.435	9.292	-35.036	-28.833	-34.440	-22.259	-34.214	-19.483	-19.630	-18.857	-23.194	-10.218	-19.715	-8.784	4.745	-19.277	1.999	-15.961	-17.271	6.867
10.669	10.517	10.607	10.170	9.697	10.553	10.248	10.419	9.361	-28.157	-32.558	-32.235	-24.015	-32.404	-20.198	-24.577	-27.239	-20.370	-8.679	-11.792	-3.563	2.739	-0.456	-7.740	-17.110	-8.995	2.141
10.779	10.671	10.184	10.670	9.253	10.298	10.061	10.160	9.521	-28.686	-25.273	-31.299	-25.444	-45.910	-26.290	-25.651	-22.340	-22.172	-12.645	-7.213	-13.504	1.546	-14.192	-2.458	-4.086	-2.305	5.586
10.348	10.000	9.939	10.063	9.876	10.199	10.290	10.594	9.512	-32.931	-34.467	-36.624	-31.283	-34.394	-22.886	-22.706	-25.228	-24.543	-11.106	-8.573	-9.813	3.497	-14.115	2.684	-6.948	-11.084	0.893
10.157	10.191	10.086	10.871	9.289	10.141	9.788	10.549	9.966	-36.955	-31.662	-30.502	-20.784	-42.434	-28.784	-28.726	-19.127	-28.347	-15.659	-11.406	-10.881	2.783	-15.882	-2.772	-1.709	-17.287	-3.177
10.016	10.698	10.093	9.495	9.583	9.660	10.098	10.585	10.052	-35.353	-34.057	-30.141	-29.797	-32.520	-27.517	-23.262	-21.707	-22.408	-15.809	-16.239	-5.709	1.688	-19.350	-7.908	3.684	-14.088	-1.337
10.139	10.244	10.108	10.285	9.494	9.749	9.543	10.807	9.752	-34.772	-29.833	-28.242	-28.515	-35.498	-33.260	-26.116	-21.423	-21.745	-15.116	-15.553	-8.853	0.320	-14.684	0.505	-10.701	-14.853	-0.623
10.363	10.292	10.123	10.682	10.044	9.626	9.897	10.450	9.640	-30.663	-34.290	-25.013	-23.468	-33.293	-25.115	-24.236	-16.614	-21.489	-9.118	-5.383	-17.061	-3.673	-22.149	5.076	-12.848	-8.935	9.922
10.788	10.586	9.755	10.037	9.435	10.600	9.977	10.146	9.983	-29.118	-31.842	-32.276	-25.433	-37.752	-21.990	-28.684	-20.865	-23.394	-10.321	-8.508	-19.440	-4.710	-16.147	6.147	-7.606	-6.577	1.193
10.214	10.280	10.088	10.706	9.959	10.200	10.209	10.542	10.273	-34.714	-39.943	-25.381	-26.075	-32.766	-28.053	-28.322	-13.859	-18.201	-6.749	-10.285	-7.276	-3.297	-12.463	1.470	-4.982	-12.853	-6.008
10.226	10.531	10.115	10.261	10.445	9.851	10.161	10.141	9.703	-29.680	-33.962	-28.738	-34.152	-33.383	-26.444	-24.699	-22.652	-25.818	0.010	-10.018	-15.514	0.219	-11.009	9.046	-2.449	-8.952	-5.372
10.464	10.420	9.895	10.408	9.719	9.848	9.762	10.559	9.642	-32.835	-34.965	-28.292	-34.396	-32.561	-19.294	-23.640	-20.102	-24.624	-6.247	-14.664	-12.964	-1.660	-15.994	6.544	-2.936	-13.477	-8.754
10.302	10.019	9.779	10.412	9.635	9.849	10.172	10.805	9.842	-36.021	-34.564	-28.299	-22.508	-32.504	-32.216	-21.827	-11.365	-27.098	-5.988	-6.102	-21.649	-5.429	-19.465	-2.746	-1.371	-8.666	1.406
10.423	10.223	9.915	10.120	9.808	9.316	9.792	10.742	10.084	-36.186	-32.546	-35.272	-34.059	-34.674	-30.620	-29.537	-13.501	-22.971	-5.737	-8.241	-14.624	-5.437	-8.140	10.877	-8.723	-16.322	-4.486
10.006	9.439	9.720	10.693	9.550	9.833	10.360	10.256	9.913	-36.180	-29.900	-33.373	-23.368	-31.222	-31.765	-27.341	-18.022	-22.216	-10.427	0.759	-16.535	-4.774	-4.701	-5.833	-7.895	-8.301	-6.037
10.325	10.143	9.701	10.302	9.441	10.737	10.083	10.531	9.909	-27.142	-27.791	-28.384	-22.350	-34.072	-28.188	-27.024	-15.667	-30.641	-14.200	-13.532	-11.011	-9.365	-8.111	-0.339	-9.726	-10.427	4.759
10.747	10.548	9.991	10.209	9.816	9.593	10.088	10.127	9.590	-30.938	-29.376	-26.179	-29.282	-42.060	-25.133	-23.551	-22.708	-25.874	-10.589	-13.761	-14.574	-4.258	-13.179	2.378	-12.821	-12.922	2.867
9.967	10.384	9.832	10.348	9.145	9.423	10.256	9.964	10.379	-33.237	-30.902	-30.855	-27.776	-36.296	-35.039	-23.664	-23.376	-18.494	-5.116	-19.804	-12.832	-4.654	-7.221	4.021	-3.715	-12.243	1.536
10.393	9.831	9.903	10.029	9.672	9.902	9.992	9.921	9.789	-34.475	-32.348	-33.110	-26.044	-35.425	-27.461	-23.121	-29.361	-18.513	-7.401	-10.310	-15.797	-8.450	-9.450	-7.783	-12.060	-19.435	0.673
10.720	10.473	9.971	10.326	9.606	10.409	10.119	9.931	9.678	-29.579	-30.647	-29.690	-28.953	-35.048	-14.610	-27.762	-28.461	-29.415	-11.469	-11.807	-12.462	-8.777	-9.823	-3.835	-11.623	-4.578	1.037
10.349	10.426	10.012	10.072	10.172	10.462	9.890	10.567	9.756	-38.350	-36.049	-31.832	-26.013	-36.432	-17.522	-26.313	-25.117	-29.597	-11.319	-8.154	-12.138	-7.095	-8.983	-6.724	-11.887	-15.511	-0.868
10.349	10.503	10.064	11.018	9.498	10.198	10.023	10.033	9.705	-40.663	-30.012	-27.285	-21.145	-41.041	-25.147	-25.817	-25.736	-23.949	-12.775	-8.745	-15.438	-6.192	-12.745	-7.908	-14.110	-6.819	-1.841
10.648	10.488	9.780	10.194	9.153	10.582	10.435	11.010	10.073	-36.835	-28.668	-30.468	-26.272	-47.655	-15.346	-22.670	-21.959	-25.125	-9.184	-16.312	-13.378	3.359	-11.393	-4.975	-12.381	-14.709	5.226
10.644	10.570	10.047	10.462	9.342	10.200	10.270	10.421	9.785	-38.358	-31.326	-31.209	-24.284	-38.560	-24.861	-28.407	-26.254	-20.910	-23.032	-14.295	-12.511	-7.132	-3.633	-6.971	-9.638	-7.575	-1.723
10.209	10.773	9.555	10.910	9.820	10.755	10.128	10.769	9.703	-34.710	-22.708	-28.905	-19.520	-35.731	-13.741	-20.955	-23.457	-23.571	-9.234	-17.168	-19.657	-6.935	-8.453	-6.143	-7.252	-6.839	0.103
9.702	10.360	10.306	10.573	9.596	10.073	9.867	10.512	9.935	-38.484	-31.277	-23.754	-24.832	-38.028	-22.067	-32.812	-26.071	-24.818	-10.954	-17.903	-20.942	-13.734	-8.291	-1.475	-7.981	-5.512	4.818
10.356	10.774	9.803	10.299	9.820	9.979	10.561	10.275	9.771	-36.496	-31.975	-26.505	-28.247	-37.432	-20.090	-13.391	-24.443	-25.013	-12.768	-13.241	-14.076	-0.843	-12.297	0.180	-7.666	-9.733	1.445
10.357	10.366	9.749	10.560	9.617	10.334	10.132	10.142	10.161	-35.873	-32.251	-31.130	-22.322	-29.976	-18.831	-24.088	-23.884	-26.665	-12.417	-15.940	-15.387	-5.794	-18.640	2.206	-7.690	-3.494	3.882
10.387	10.866	10.013	10.351	9.828	10.213	9.684	10.078	9.587	-37.486	-30.343	-31.176	-30.668	-27.854	-16.109	-31.154	-25.695	-22.372	-15.065	-16.799	-12.894	-7.090	-15.669	-1.257	-8.215	-6.058	-3.714
10.484	10.765	10.057	10.700	9.905	9.966	10.161	9.887	9.768	-38.607	-27.822	-31.268	-17.744	-22.715	-27.031	-31.942	-27.419	-24.000	-15.537	-12.243	-12.576	-1.524	-5.082	-5.076	1.960	-6.181	7.378
10.402	10.653	9.815	10.839	9.885	10.216	9.947	9.887	10.013	-37.612	-27.878	-24.889	-21.185	-35.021	-24.877	-26.183	-19.405	-21.831	-13.460	-18.810	-9.991	-13.111	-3.830	-1.976	-1.446	-10.723	4.690
10.429	10.847	9.981	10.893	9.403	9.689	9.964	9.875	9.666	-35.137	-35.974	-34.902	-21.622	-35.798	-20.067	-24.489	-26.580	-16.517	-9.435	-12.425	-21.951	-10.170	-8.080	-1.077	-10.187	-6.925	10.296
10.421	10.576	9.805	10.018	10.010	10.719	10.394	10.318	9.708	-33.578	-30.477	-35.722	-21.878	-32.832	-22.510	-23.720	-19.916	-22.730	-16.495	-18.356	-16.121	0.275	-9.398	2.732	-8.749	-12.618	2.486
10.500	11.182	9.974	9.719	10.309	10.435	9.708	9.969	10.062	-36.889	-27.718	-30.432	-25.583	-36.023	-18.037	-29.107	-25.378	-19.279	-12.392	-19.815	-18.744	-8.949	-4.074	-1.364	-12.592	-12.237	4.896
10.335	10.733	9.765	10.383	9.999	10.388	10.324	9.734	9.936	-35.445	-30.305	-32.597	-27.319	-28.824	-21.611	-23.909	-22.605	-27.206	-19.332	-23.654	-11.008	-0.732	-10.206	3.979	-11.644	-2.217	-0.380
10.395	10.592	9.708	10.284	9.627	10.205	10.471	9.859	9.669	-33.981	-30.339	-31.932	-19.596	-33.944	-28.471	-22.653	-26.117	-26.864	-14.001	-10.191	-13.038	-0.269	-2.319	-6.312	-2.697	-0.577	3.160
10.642	10.147	10.242	10.489	9.850	10.519	9.995	10.076	9.853	-35.609	-29.923	-36.479	-31.621	-28.576	-23.376	-29.911	-21.529	-22.002	-11.733	-11.988	-10.904	-9.962	-5.546	-0.230	-6.587	-2.277	-0.128
10.096	10.132	9.763	10.611	9.549	10.545	10.516	9.999	9.614	-31.734	-37.136	-36.842	-28.151	-34.090	-21.987	-24.041	-22.695	-21.992	-17.096	-12.121	-18.113	-9.966	-12.436	3.352	-7.310	0.235	12.049
10.705	10.936	10.200	9.988	9.694	10.151	9.741	10.642	10.051	-33.487	-32.420	-37.311	-25.848	-30.852	-14.538	-26.992	-17.580	-20.265	-15.959	-10.809	-13.143	-7.432	-10.154	12.014	-7.799	-11.942	6.148
10.112	10.311	10.040	10.288	10.051	10.034	9.965	10.340	9.927	-38.906	-30.311	-33.771	-28.140	-31.750	-17.056	-23.744	-19.569	-16.467	-16.675	-16.788	-11.996	-4.792	-11.309	-2.912	-7.607	-7.950	4.014
10.100	10.629	10.140	10.611	9.225	9.951	9.860	10.122	9.681	-36.823	-29.754	-36.663	-31.376	-42.997	-23.654	-30.775	-20.651	-25.750	-18.202	-8.017	-17.920	-12.356	-12.830	-5.178	-10.635	-2.106	11.080
10.110	10.368	10.215	10.539	10.059	10.462	9.800	10.323	9.743	-41.161	-33.824	-32.835	-32.421	-29.001	-12.679	-24.994	-16.910	-34.708	-13.251	-14.011	-11.711	-10.847	-4.484	5.147	-6.693	-5.186	1.239
10.100	10.550	10.125	10.488	9.971	10.606	9.981	9.845	10.027	-37.346	-34.062	-36.098	-29.839	-32.486	-20.594	-26.971	-26.518	-20.834	-15.591	-16.057	-17.396	-15.473	-7.912	-0.524	-5.789	-6.165	8.220
9.831	11.025	10.354	10.122	9.580	10.087	9.630	10.315	9.836	-39.119	-37.865	-38.627	-22.478	-39.097	-23.193	-33.051	-20.579	-26.408	-4.748	-17.828	-18.045	-2.730	-6.821	-1.121	-12.666	-2.557	0.212
9.963	10.462	10.439	10.527	10.050	10.118	9.742	9.853	9.711	-35.463	-38.670	-34.629	-26.150	-33.783	-20.048	-30.129	-22.996	-20.871	-0.303	-20.298	-18.044	0.090	-5.644	-4.210	-12.218	-1.805	2.406
10.570	10.262	10.168	10.161	9.890	9.796	10.100	10.219	9.800	-37.571	-31.631	-33.379	-28.442	-33.738	-25.031	-22.309	-25.484	-26.607	-5.348	-17.965	-13.984	-4.700	-9.329	9.052	-6.598	-9.781	1.656
9.950	10.606	10.438	11.366	9.515	9.833	9.887	10.037	9.733	-39.364	-32.973	-28.817	-19.973	-39.931	-24.781	-22.086	-22.173	-26.118	-9.439	-22.420	-14.369	-11.823	-6.875	0.025	-6.133	-8.146	3.499
10.115	10.546	10.193	9.764	9.626	10.120	10.101	10.077	9.458	-36.863	-29.901	-34.671	-22.908	-38.592	-26.633	-27.418	-25.835	-23.727	-0.533	-18.726	-16.152	-7.117	-4.890	-0.613	-10.728	-12.750	-3.755
10.122	10.862	10.058	10.979	9.865	9.697	10.152	10.037	10.084	-39.177	-32.559	-35.755	-26.371	-27.780	-30.424	-21.319	-25.613	-29.554	-0.383	-15.283	-14.364	-4.569	-14.326	11.254	-4.329	-0.652	-5.473
10.441	10.809	10.210	10.837	9.514	10.032	10.247	10.091	9.886	-33.524	-28.940	-34.886	-21.278	-29.187	-27.518	-29.248	-28.595	-31.780	-5.246	-9.685	-7.716	-9.294	-12.942	6.804	-2.399	-6.154	-7.818
10.037	10.286	10.210	10.735	10.333	9.771	10.066	10.276	9.903	-37.432	-34.271	-35.393	-25.653	-32.701	-36.560	-24.415	-22.945	-22.699	-6.003	-15.901	-13.731	-9.658	-3.043	1.685	-10.002	-8.906	2.788
9.496	10.355	9.849	10.398	9.605	10.187	9.862	10.322	9.903	-39.430	-25.302	-24.991	-27.069	-37.240	-23.605	-23.981	-26.170	-29.381	-9.457	-14.596	-7.453	-12.402	-9.560	-0.329	-5.099	-5.451	1.355
9.742	10.779	10.088	10.718	10.068	9.895	10.197	10.351	9.716	-41.997	-30.930	-33.228	-27.989	-27.880	-28.123	-22.221	-20.888	-26.085	0.084	-11.366	-11.641	-14.168	-7.036	-12.025	-5.249	-2.079	4.877
10.050	10.574	9.850	10.996	9.532	9.972	10.186	10.073	9.492	-37.323	-33.237	-25.858	-21.339	-33.822	-31.519	-22.451	-25.787	-23.343	-2.723	-19.964	-16.119	-9.064	-10.291	3.486	-5.097	-9.800	0.592
10.028	10.930	10.226	11.441	9.835	9.707	10.120	10.107	9.982	-35.132	-35.064	-29.341	-21.084	-33.539	-28.732	-25.274	-23.350	-25.219	-11.100	-10.469	-19.759	-6.690	-1.281	2.146	-2.961	-2.688	-5.219
10.111	10.863	10.162	10.693	9.718	9.602	10.424	10.678	9.824	-32.708	-28.645	-31.157	-27.328	-37.593	-29.867	-19.286	-23.497	-21.818	-9.306	-18.923	-7.254	-13.528	-14.487	0.772	-3.340	-4.968	0.599
9.969	10.103	10.070	10.720	9.824	9.923	10.299	10.591	9.948	-40.067	-34.896	-25.443	-28.664	-37.626	-30.819	-21.396	-16.675	-24.420	-9.623	-22.303	-15.584	-7.467	-16.210	-4.426	-12.093	-14.417	-2.145
10.294	10.428	9.764	10.654	9.575	9.278	9.934	10.469	9.870	-33.389	-37.944	-27.757	-26.944	-39.411	-28.070	-28.174	-20.804	-21.810	-5.433	-16.685	-4.127	-6.546	-19.179	-0.534	-8.476	-5.570	-0.706
10.145	10.474	9.873	10.532	9.902	10.136	10.075	10.455	9.946	-33.307	-38.647	-34.158	-26.691	-28.349	-28.842	-24.432	-25.023	-16.104	-7.317	-14.738	-21.990	-9.679	-12.856	-2.844	-11.392	-4.474	1.004
10.079	10.813	10.084	11.524	9.817	9.724	10.588	10.045	10.678	-36.589	-32.076	-25.136	-16.008	-28.623	-27.083	-19.085	-25.165	-16.208	-9.398	-6.685	-16.223	-8.133	-11.562	-7.927	-3.490	-6.152	1.133
10.027	10.633	10.179	10.663	10.117	10.155	10.022	10.537	9.626	-34.158	-33.021	-28.650	-22.038	-30.195	-23.695	-21.633	-17.813	-27.128	-5.748	-16.338	-9.267	-12.240	-9.373	-1.188	-6.968	-5.384	-3.538
10.388	11.365	9.615	10.860	9.594	9.841	10.502	10.268	9.882	-37.423	-22.843	-32.893	-16.430	-32.086	-25.405	-16.803	-23.316	-17.974	-4.774	-22.828	-8.152	-8.358	-12.695	-2.237	-9.129	-10.666	-3.842
10.649	10.107	10.121	10.720	9.940	9.509	10.406	10.197	9.828	-29.690	-38.045	-28.252	-17.532	-32.391	-26.835	-17.335	-19.904	-26.771	-9.966	-12.338	-13.343	-1.027	-14.385	0.884	-5.993	-7.699	-0.079
10.439	10.260	9.631	10.783	9.114	10.048	10.760	10.485	10.145	-37.230	-37.589	-35.547	-21.076	-34.407	-26.318	-17.833	-21.806	-19.224	0.876	-18.372	-15.895	-10.111	-18.087	0.502	-13.214	-10.124	-2.082
10.120	10.325	9.654	10.563	9.943	9.985	10.391	10.418	10.232	-37.668	-38.467	-35.375	-27.900	-27.078	-22.311	-24.690	-18.990	-20.173	-8.893	-27.177	-14.229	-11.803	-11.668	-0.020	-6.385	-6.787	-2.672
10.074	10.546	9.891	10.449	9.642	10.115	10.586	10.562	10.260	-30.061	-33.350	-29.127	-22.462	-33.349	-21.354	-19.754	-20.438	-26.135	-10.352	-20.492	-14.240	-11.592	-9.444	3.402	-8.944	-14.517	-2.444
10.256	10.318	9.593	10.895	9.640	10.510	11.267	10.393	9.630	-32.975	-36.759	-32.024	-27.211	-32.005	-24.640	-15.642	-22.105	-27.693	-0.644	-15.858	-17.843	-9.323	-8.396	2.360	-7.549	-7.407	-7.771
10.374	9.982	10.062	10.603	10.019	9.700	10.565	9.936	10.052	-34.857	-33.475	-33.175	-28.099	-36.610	-21.871	-12.263	-19.878	-19.833	-15.338	-10.079	-17.044	-8.109	-9.661	-3.530	-7.035	-2.885	-2.280
10.163	10.003	9.568	10.816	9.859	9.391	10.651	10.511	9.437	-36.964	-31.911	-26.487	-30.930	-27.042	-28.092	-23.881	-16.072	-17.376	-8.058	-11.527	-10.359	-3.133	-12.136	-3.741	-8.021	-11.775	3.912
10.243	9.994	9.829	10.621	9.484	9.524	9.978	10.030	10.033	-34.547	-35.245	-29.847	-30.656	-32.393	-26.039	-27.530	-24.544	-22.799	-7.856	-24.175	-6.019	-10.282	-9.197	2.102	-6.624	-4.290	-4.171
10.133	10.199	9.943	10.699	9.623	9.641	10.334	10.573	9.899	-35.118	-25.157	-27.374	-26.589	-37.484	-27.319	-16.611	-17.364	-22.082	-13.984	-15.160	-7.902	-6.569	-12.107	-3.807	-10.130	-9.013	1.345
10.258	10.405	9.747	11.319	9.613	9.605	10.063	10.396	10.051	-36.844	-28.577	-30.986	-19.602	-37.990	-33.778	-20.218	-23.823	-13.926	-10.149	-9.284	-12.827	-6.468	-13.881	0.983	-11.473	-10.592	7.413
10.587	10.323	10.008	10.615	9.648	9.954	10.601	10.094	9.754	-34.995	-35.311	-29.647	-27.251	-34.604	-31.322	-16.244	-24.396	-20.946	-8.814	-23.483	-14.978	-12.674	-9.941	-6.682	-7.751	-7.811	-5.925
10.368	10.232	9.929	10.245	9.405	10.187	10.521	10.263	9.868	-32.397	-39.655	-31.621	-30.005	-33.494	-27.275	-20.692	-24.218	-21.242	-10.773	-6.997	-13.873	-12.407	-8.147	-3.928	-14.009	-13.517	4.351
10.768	10.176	9.827	10.691	9.202	10.450	10.667	10.338	10.064	-32.919	-32.768	-32.335	-26.159	-39.509	-19.286	-19.057	-25.289	-29.444	-1.994	-14.671	-18.401	-1.415	-14.352	-7.451	-12.823	-7.577	3.675
10.320	10.277	10.004	10.775	9.326	10.466	10.334	10.278	10.191	-35.705	-32.284	-35.479	-25.504	-34.842	-21.771	-14.526	-23.577	-12.822	-8.015	-16.779	-15.715	-11.139	-15.005	-13.961	-5.726	-10.086	7.089
10.808	10.713	9.806	10.870	9.535	9.521	10.174	10.465	9.786	-31.676	-28.084	-26.022	-24.475	-31.315	-35.070	-20.425	-23.385	-26.101	-5.245	-23.460	-14.633	-8.265	-11.219	-0.516	-8.829	-8.578	7.708
10.241	10.339	10.370	11.216	9.460	9.945	10.244	9.862	9.849	-38.200	-26.314	-25.440	-18.380	-32.030	-29.987	-28.636	-22.819	-19.109	-4.073	-15.322	-14.748	-4.891	-10.477	-19.729	-11.904	-12.676	1.098
10.793	10.215	9.588	11.204	9.598	10.044	10.534	10.708	9.954	-37.044	-35.099	-29.834	-24.231	-33.496	-27.062	-18.543	-21.309	-19.071	1.354	-16.257	-11.232	-6.549	-13.928	-6.763	-2.598	-12.499	2.428
10.285	10.233	10.034	10.751	9.993	10.294	10.600	10.464	10.367	-39.151	-30.482	-29.105	-26.964	-29.508	-31.584	-16.844	-19.475	-14.837	-10.004	-15.732	-11.329	-3.684	-19.133	-14.494	-3.410	-4.305	6.374
10.287	10.127	10.112	10.780	9.348	10.450	10.469	10.424	9.840	-32.338	-35.212	-33.082	-26.780	-30.384	-33.132	-24.873	-23.562	-21.254	-4.019	-14.382	-21.208	-4.835	-13.508	-8.594	-10.849	-0.830	1.913
10.710	10.477	9.892	11.025	10.062	9.897	10.238	10.573	9.926	-37.830	-38.036	-30.127	-23.562	-29.073	-31.597	-22.198	-18.254	-16.289	-12.368	-11.076	-12.433	-1.435	-6.744	2.793	-5.865	-5.632	6.242
10.555	10.238	9.511	10.823	10.002	10.108	9.876	10.345	10.083	-35.893	-37.290	-28.827	-23.707	-29.163	-23.006	-27.378	-20.075	-22.970	-7.533	-13.557	-17.585	2.222	-24.718	-10.279	-6.294	-2.968	3.494
10.573	10.490	9.680	10.860	9.855	10.118	10.045	10.138	9.751	-32.788	-37.393	-33.387	-18.736	-29.756	-30.121	-28.211	-19.502	-24.294	-0.584	-11.620	-19.404	-2.585	-5.047	-6.321	-9.453	-11.657	1.708
10.131	10.595	9.922	10.619	9.774	10.502	10.575	10.494	9.702	-43.605	-35.430	-31.427	-23.803	-33.349	-29.438	-17.543	-16.471	-22.483	-9.273	-15.593	-18.483	-6.880	-18.102	-6.151	-14.723	-8.459	4.051
10.250	11.033	9.842	10.686	9.741	10.321	10.726	10.401	9.907	-38.004	-28.688	-28.310	-22.464	-34.879	-27.676	-17.389	-22.656	-21.721	-10.145	-12.763	-13.436	-4.725	-9.204	-8.232	-11.411	-5.774	3.230
10.098	10.464	10.036	10.686	9.422	9.716	10.604	10.071	9.767	-35.187	-36.443	-33.730	-21.756	-31.394	-28.228	-19.104	-23.582	-26.665	-5.533	-12.493	-13.290	0.019	-11.498	-3.554	-15.093	2.851	2.662
10.537	10.487	9.482	10.756	9.678	10.380	10.564	10.375	9.867	-37.577	-30.096	-34.827	-21.094	-29.084	-23.025	-26.995	-18.143	-25.015	-11.838	-10.623	-22.027	-2.498	-13.890	-8.037	-22.532	-3.838	3.031
10.510	10.115	9.595	10.949	9.720	10.024	9.818	9.984	9.544	-36.085	-33.087	-33.481	-18.303	-32.637	-33.406	-24.320	-18.041	-22.693	-11.595	-5.484	-22.934	-1.463	-12.472	-7.478	-13.276	-5.349	1.024
9.975	10.464	9.774	11.075	9.799	10.627	10.252	9.925	9.760	-38.937	-33.620	-30.135	-21.506	-35.669	-22.058	-26.234	-23.572	-24.868	-16.340	-7.075	-10.580	0.546	-17.382	-9.380	-14.542	-3.962	5.343
10.091	10.481	9.669	10.457	10.413	10.343	9.799	10.191	9.713	-38.930	-36.264	-34.455	-21.414	-22.724	-22.782	-27.341	-18.125	-24.506	-7.484	-14.638	-12.503	1.026	-13.409	-13.861	-12.046	-8.321	1.094
10.578	10.029	9.735	10.748	9.774	10.157	9.515	10.159	9.683	-33.769	-35.029	-27.920	-22.271	-28.549	-28.512	-29.761	-21.381	-30.065	-6.419	-10.054	-13.327	-16.104	-13.652	-3.481	-8.951	-4.211	-0.848
9.551	10.441	10.153	10.612	10.361	10.401	10.299	10.339	9.777	-39.103	-37.212	-30.744	-25.393	-27.636	-22.912	-24.849	-19.864	-27.123	-7.313	-3.508	-13.985	-8.928	-16.443	-4.930	-14.546	-5.829	-1.597
9.827	10.416	9.756	10.584	9.989	9.762	9.411	10.050	9.583	-37.609	-33.628	-27.557	-19.384	-33.305	-26.407	-30.785	-26.542	-26.319	-6.233	-6.218	-7.363	1.395	-18.834	-7.387	-5.789	-5.921	11.657
10.316	10.169	9.883	10.817	9.974	9.855	10.169	10.414	9.987	-33.189	-33.542	-29.589	-23.555	-36.897	-23.646	-23.314	-20.520	-27.046	0.316	-11.688	-18.650	-0.553	-11.069	-2.150	-11.044	-3.312	4.145
10.236	10.517	9.847	10.713	10.227	10.016	9.878	10.350	9.654	-35.227	-39.912	-34.095	-20.449	-39.644	-25.101	-23.368	-22.646	-28.389	-1.346	-24.078	-12.826	-2.484	-17.859	-13.718	-5.634	-3.735	4.533
10.109	10.097	9.701	10.787	9.819	9.984	10.024	10.412	10.006	-33.603	-29.691	-27.280	-22.924	-34.221	-21.279	-24.517	-23.676	-25.469	-1.435	-4.339	-8.377	-1.792	-16.159	-8.550	-10.107	-4.098	8.890
10.559	10.289	9.759	10.910	9.903	10.125	10.225	10.162	10.004	-38.228	-33.549	-28.155	-18.540	-34.175	-20.349	-23.360	-23.691	-25.743	-0.428	-20.975	-14.052	-3.230	-14.451	2.224	-12.961	-7.293	-3.705
9.983	9.858	10.017	10.924	9.872	10.186	9.821	10.555	10.137	-34.080	-30.524	-28.856	-16.602	-32.829	-21.351	-23.134	-16.279	-24.994	-3.847	-17.755	-6.884	1.842	-13.120	0.156	-8.269	-12.380	-1.740
10.131	10.370	9.877	11.089	9.443	10.213	10.301	9.948	9.938	-36.448	-31.471	-25.735	-15.476	-37.909	-20.547	-22.885	-20.786	-20.699	-6.151	-8.936	-16.480	-11.706	-15.867	-5.124	-17.435	-12.005	7.335
10.362	9.978	9.797	10.546	9.435	9.457	10.046	10.110	9.615	-34.592	-35.389	-30.259	-16.796	-33.522	-24.664	-23.467	-20.665	-23.512	-3.384	-15.763	-11.170	-0.050	-14.575	-5.566	-13.538	-16.556	-2.160
10.285	10.135	9.789	11.117	9.755	9.961	9.877	10.162	9.535	-31.369	-37.308	-30.935	-20.224	-28.090	-21.685	-24.541	-23.858	-23.407	-3.673	-12.595	-21.474	-12.309	-18.736	-5.887	-4.781	-12.410	-1.167
10.030	10.025	10.247	11.355	10.409	9.599	10.159	10.349	10.318	-34.482	-41.268	-29.373	-13.026	-30.232	-26.199	-23.483	-20.388	-23.379	-5.400	-12.973	-18.253	-0.513	-20.838	-8.921	-5.784	-14.780	1.018
10.529	10.549	10.177	10.934	9.640	10.262	10.492	10.331	10.058	-30.168	-31.892	-23.583	-18.136	-34.424	-13.754	-20.886	-24.709	-22.278	-8.405	-3.005	-12.255	-0.148	-11.795	-2.915	-13.290	-10.586	9.726
10.822	10.118	9.993	11.216	9.516	10.129	10.092	10.477	9.602	-33.123	-31.142	-31.264	-15.056	-32.835	-18.364	-24.765	-19.475	-25.970	-4.970	-8.429	-11.958	-4.538	-7.425	-6.961	-9.636	-4.553	3.580
11.055	10.120	10.280	10.503	9.166	10.527	10.246	10.626	9.720	-31.512	-36.907	-31.150	-27.187	-31.991	-22.029	-21.285	-23.661	-22.932	-2.552	-11.118	-16.525	-2.597	-5.603	-10.974	-16.391	-11.390	3.411
11.051	10.079	10.103	10.545	9.134	9.966	10.102	10.679	9.605	-32.599	-32.814	-38.417	-20.523	-31.318	-21.295	-21.750	-21.710	-27.074	1.788	-19.754	-10.445	-8.382	-8.619	-2.872	-9.557	-19.068	11.833
10.977	10.483	9.772	10.640	10.040	10.392	10.032	10.722	9.610	-34.059	-32.797	-28.407	-22.972	-33.152	-22.487	-20.611	-20.523	-26.464	-3.579	-9.851	-19.023	-6.050	-9.107	-0.311	-12.631	-10.756	16.240
9.691	10.281	9.802	11.100	9.442	10.179	10.311	10.495	9.442	-35.173	-42.084	-32.897	-22.482	-32.962	-22.875	-19.404	-18.160	-26.111	7.868	-10.702	-23.939	-4.472	-19.453	-2.653	-5.656	-14.607	5.743
9.811	10.424	9.809	11.349	9.728	10.232	10.495	10.339	9.974	-38.072	-35.686	-29.262	-22.574	-25.289	-16.777	-16.257	-20.691	-19.747	1.775	-13.366	-15.237	-4.966	-18.301	-4.951	-13.884	-12.299	-1.007
10.499	10.679	10.106	10.578	9.544	9.827	10.086	10.465	9.297	-35.604	-36.516	-34.394	-28.150	-34.391	-20.871	-25.534	-22.239	-25.011	-1.631	-19.672	-15.326	-6.259	-21.093	-5.554	-10.318	-11.738	7.364
10.446	10.691	9.995	10.994	9.415	10.229	9.955	10.018	9.771	-36.433	-34.967	-34.005	-20.653	-34.871	-21.126	-23.839	-22.682	-25.040	-0.541	-13.228	-25.201	-5.819	-15.591	-4.384	0.495	-11.248	3.062
9.967	10.440	10.034	10.505	9.551	10.718	10.350	10.378	10.095	-30.790	-35.006	-27.686	-25.996	-33.177	-21.445	-24.441	-17.474	-26.124	2.390	-15.250	-21.243	-3.505	-3.777	-5.270	-10.653	-17.228	13.974
10.177	10.584	9.913	10.608	9.244	10.057	10.131	10.339	10.035	-36.561	-35.132	-32.767	-28.658	-35.968	-20.985	-24.177	-18.988	-23.228	4.226	-19.650	-18.226	-8.825	-10.690	8.622	-10.571	-13.754	-4.671
11.007	10.282	9.970	10.855	9.780	10.327	9.991	10.585	9.968	-32.973	-37.875	-32.506	-26.170	-31.861	-18.215	-26.403	-20.415	-23.289	2.806	-20.322	-10.260	-3.811	-19.304	0.293	-11.830	-15.001	-0.562
10.527	10.696	9.936	10.439	9.638	10.321	9.967	10.075	9.790	-30.858	-39.096	-36.543	-28.142	-33.456	-20.399	-26.496	-18.217	-20.815	9.097	-7.953	-8.385	0.577	-12.572	5.505	-7.595	-17.233	5.831
10.278	10.341	9.693	10.368	9.815	9.739	10.037	9.794	9.664	-32.581	-32.711	-33.128	-29.643	-26.416	-28.092	-24.373	-28.542	-27.600	-6.606	-13.260	-14.222	-6.978	-12.694	0.547	-8.516	-17.464	2.933
10.411	10.602	10.064	10.875	10.240	10.306	10.217	10.301	9.615	-36.692	-35.005	-31.839	-28.823	-33.276	-21.708	-24.085	-21.845	-24.530	6.301	-11.419	-17.454	-2.377	-15.790	-3.037	-4.880	-12.665	-3.818
10.443	10.225	10.149	10.970	9.676	10.163	9.947	10.768	9.781	-38.203	-35.807	-31.574	-26.199	-28.234	-20.555	-22.711	-16.009	-25.223	-7.443	-6.002	-18.462	2.227	-26.961	-9.828	1.043	-15.255	9.271
10.082	10.405	9.525	10.922	9.276	10.361	10.029	10.463	9.878	-37.664	-38.339	-31.267	-22.747	-38.770	-20.319	-21.019	-23.951	-25.753	-10.970	-12.993	-11.945	-5.834	-22.608	-5.727	-2.519	-17.980	3.359
10.066	9.910	10.351	10.933	9.480	9.879	10.206	10.453	9.648	-34.698	-35.333	-29.840	-30.031	-28.665	-24.387	-22.879	-12.813	-23.957	2.800	-11.325	-11.327	-17.482	-9.752	-8.538	-3.098	-10.236	-4.146
10.582	9.930	10.087	11.078	9.341	9.736	10.732	10.652	9.809	-32.875	-35.481	-27.411	-19.819	-32.139	-20.984	-26.694	-21.964	-24.618	-3.796	-9.859	-11.999	-6.195	-13.683	-8.583	1.793	-8.129	13.162
10.241	10.196	9.733	10.000	9.467	10.132	10.086	10.175	10.194	-31.686	-35.099	-33.340	-28.563	-35.658	-24.186	-27.485	-28.056	-24.663	-12.438	-13.144	-18.737	-10.945	-12.574	-4.003	-5.196	-19.783	4.051
9.859	10.107	9.638	11.134	9.737	9.879	10.075	10.585	9.922	-37.390	-32.972	-31.867	-22.949	-29.998	-21.028	-19.275	-21.202	-21.011	-15.661	-12.455	-28.834	-7.455	-14.265	0.298	-5.696	-13.061	10.573
10.100	10.230	9.609	10.876	10.186	10.388	10.526	10.227	9.768	-34.705	-39.123	-33.136	-25.874	-28.679	-19.886	-24.845	-26.649	-22.916	-1.774	-12.120	-23.735	-12.627	-20.940	0.036	-2.600	-12.396	2.278
10.457	10.584	9.897	10.781	9.439	10.569	9.504	10.698	9.978	-32.117	-38.430	-27.378	-23.733	-35.615	-20.245	-30.209	-18.367	-22.809	-9.761	-13.220	-8.934	-5.829	-13.455	-6.024	1.152	-12.759	4.994
10.660	10.119	9.734	10.763	8.850	9.920	10.053	10.456	9.758	-36.204	-42.030	-32.753	-27.204	-48.784	-25.262	-31.414	-18.724	-26.729	-21.328	-21.563	-13.783	-1.509	-12.988	-8.627	-11.437	-10.800	2.799
10.407	10.360	9.963	10.369	9.062	10.078	10.189	10.365	9.800	-35.414	-35.479	-29.724	-27.731	-44.147	-24.971	-26.741	-20.915	-26.451	-7.488	-8.430	-11.759	-8.077	-13.142	-3.922	-11.124	-8.815	-1.336
10.934	10.404	9.582	10.616	9.587	10.306	10.282	10.299	10.142	-33.280	-41.105	-29.822	-30.370	-31.832	-29.325	-27.816	-20.512	-22.837	-12.194	-20.014	-7.052	-2.707	-14.915	-7.297	-7.508	-5.477	-5.926
10.533	10.123	9.829	10.104	9.580	10.101	10.219	10.221	10.260	-35.646	-32.094	-32.218	-33.496	-30.985	-21.340	-28.295	-21.828	-28.731	-5.067	-19.750	-14.489	-10.174	-10.490	-3.787	-2.391	-8.778	5.705
10.715	10.367	10.078	10.145	9.943	10.554	9.861	10.085	9.794	-32.481	-33.439	-32.139	-26.195	-26.999	-20.829	-33.202	-23.590	-28.013	-7.183	-21.037	-17.806	-2.892	-19.800	-0.927	-7.161	-10.748	-2.928
10.203	9.733	9.954	10.461	9.986	10.683	9.825	10.650	9.575	-34.132	-44.866	-31.358	-28.124	-24.173	-24.520	-24.731	-19.147	-25.146	-5.481	-17.971	-11.785	-2.240	-15.052	-3.587	1.307	-11.918	5.991
10.301	10.149	9.965	10.347	9.720	9.709	9.953	10.337	9.517	-35.787	-36.092	-28.513	-28.133	-26.284	-27.648	-25.200	-16.739	-19.910	-8.878	-16.178	-10.858	-13.158	-13.882	-9.752	-4.172	-8.118	5.785
10.098	10.631	9.884	10.345	9.798	10.207	10.400	10.666	9.749	-33.905	-31.693	-32.260	-27.676	-35.384	-22.379	-21.493	-18.583	-16.193	-8.147	-18.443	-9.685	-7.882	-6.363	-2.696	-5.280	-7.098	0.857
10.295	10.950	10.017	10.559	9.800	10.358	10.078	10.151	9.784	-35.302	-25.787	-32.288	-29.284	-28.016	-25.893	-25.229	-18.005	-17.348	-13.922	-16.479	-13.381	-3.631	-17.571	-1.153	-3.168	-7.616	-2.568
10.055	10.470	9.785	9.941	9.247	9.847	9.956	10.673	9.883	-38.606	-34.053	-33.823	-33.134	-36.191	-28.509	-29.438	-18.483	-13.754	-8.268	-18.295	-11.925	-10.516	-11.372	-5.895	1.344	-10.038	4.128
9.845	10.468	9.478	10.556	10.521	9.749	10.262	10.110	9.996	-36.866	-30.429	-35.017	-26.644	-33.557	-28.281	-24.157	-22.255	-21.855	-6.492	-17.753	-13.264	-6.463	-10.780	1.579	-10.782	-3.913	2.785
10.968	10.554	9.634	10.312	9.525	9.879	9.857	10.290	9.976	-28.895	-35.058	-37.247	-29.396	-38.461	-24.928	-28.201	-23.474	-20.031	-4.931	-13.880	-7.157	-11.938	-5.807	1.446	-12.340	-11.395	5.111
10.983	10.177	10.136	10.519	9.612	10.380	10.486	10.878	9.850	-27.311	-34.062	-27.978	-28.839	-27.907	-22.304	-22.637	-18.976	-22.705	-8.591	-14.405	-17.167	-7.908	-15.395	1.851	-12.501	-8.986	3.381
10.526	10.469	9.884	9.999	9.607	10.055	9.883	10.167	9.814	-35.468	-31.623	-32.227	-30.740	-37.877	-23.403	-23.127	-24.234	-22.669	-14.322	-19.042	-15.871	-8.672	-15.315	1.499	-12.840	-4.110	-3.952
10.557	10.190	9.575	10.474	10.442	10.257	10.061	10.393	9.823	-35.783	-33.936	-36.916	-29.288	-23.634	-22.189	-26.161	-18.583	-18.910	-7.046	-17.694	-19.868	-0.931	-17.200	-2.456	0.900	-10.769	-3.429
10.426	10.547	9.433	10.343	10.514	10.289	10.351	10.549	9.894	-39.165	-29.527	-30.611	-29.416	-21.259	-26.743	-24.462	-22.479	-23.991	-11.290	-16.672	-17.250	-6.129	-15.715	-0.090	-11.998	-5.409	1.843
11.009	10.697	9.758	9.984	10.089	10.562	10.256	9.832	9.444	-25.237	-36.592	-30.006	-34.203	-31.381	-22.405	-22.079	-26.471	-7.990	-13.191	-16.256	-5.632	2.986	-12.906	1.687	-8.419	-2.575	4.102
10.408	10.081	9.520	9.937	10.654	10.074	10.355	10.511	9.607	-31.595	-40.906	-31.688	-35.443	-25.254	-26.095	-22.191	-24.078	-23.632	-8.842	-23.537	-12.634	-11.815	-13.236	-5.205	-5.529	-10.132	5.545
10.323	10.587	9.979	10.048	10.074	9.934	9.894	10.451	9.607	-33.793	-29.535	-31.170	-32.931	-26.320	-26.674	-20.328	-22.230	-26.316	0.151	-18.819	-17.487	-6.050	-10.290	-0.139	-4.876	-12.228	2.528
10.593	10.415	9.775	10.092	10.422	10.504	10.323	10.236	9.868	-29.215	-31.995	-33.028	-32.361	-26.733	-26.371	-24.875	-28.608	-23.828	-4.952	-12.320	-10.834	-12.499	-9.660	-3.305	-12.735	-15.237	1.486
10.529	10.502	9.668	10.176	9.522	10.314	10.223	10.409	9.925	-32.226	-31.666	-31.441	-27.721	-32.278	-19.642	-25.410	-18.354	-23.610	-10.765	-11.154	-13.926	-11.203	-11.981	0.586	-6.729	-11.301	2.476
10.928	10.439	9.706	10.473	10.017	10.188	10.477	10.240	9.700	-34.576	-36.728	-34.526	-27.024	-26.719	-23.682	-18.874	-22.156	-21.916	-6.625	-18.917	-18.350	-3.101	-12.745	-14.122	-12.577	-9.752	3.599
10.797	10.864	9.551	10.701	9.753	10.097	10.256	10.033	9.996	-30.718	-29.288	-32.752	-19.786	-30.150	-19.823	-20.705	-22.708	-19.365	-4.670	-18.560	-15.868	-11.972	-8.991	-2.649	-3.835	-9.004	0.974
10.699	10.442	9.874	11.090	9.670	10.008	10.486	10.800	9.582	-31.617	-35.776	-28.080	-23.975	-37.572	-26.801	-25.003	-16.924	-20.147	-6.802	-21.167	-8.847	-6.042	-17.766	-7.293	-13.015	-9.343	-0.846
10.839	10.594	9.530	10.535	10.190	9.873	10.158	10.733	9.668	-29.452	-36.927	-29.001	-24.784	-33.512	-30.549	-28.786	-19.396	-23.518	-3.943	-16.426	-17.860	-10.749	-10.799	-7.136	-15.101	-11.899	-1.323
10.207	10.515	9.214	10.722	9.856	10.261	10.402	10.481	9.507	-27.113	-31.587	-33.044	-27.001	-38.982	-25.189	-23.241	-28.191	-15.875	-8.685	-17.757	-14.150	-9.845	-10.024	-5.404	-8.891	-14.787	5.610
10.563	9.983	9.679	10.847	9.908	10.110	10.302	10.530	9.626	-28.052	-28.288	-35.822	-24.119	-26.772	-24.572	-25.273	-25.936	-19.480	-8.403	-21.299	-13.115	-13.937	-8.266	-3.826	-12.843	-8.010	6.457
10.497	10.000	9.968	10.854	9.721	9.931	10.504	10.398	9.648	-27.869	-35.998	-24.057	-26.281	-33.470	-26.245	-26.186	-20.924	-21.205	-8.727	-12.317	-8.059	-4.529	-0.446	-7.271	-6.038	-12.493	6.938
11.338	10.375	9.811	10.124	9.899	10.271	10.563	10.540	9.844	-25.929	-34.043	-33.834	-28.697	-36.551	-34.623	-24.100	-21.930	-23.978	0.141	-20.353	-10.126	-14.619	-9.705	-3.750	-9.400	-15.614	-6.124
10.387	10.468	9.751	10.635	9.502	10.093	10.519	10.251	10.044	-23.097	-30.334	-31.899	-28.021	-31.886	-24.938	-22.129	-18.762	-22.398	-5.242	-26.332	-13.360	0.629	-16.186	0.585	-12.069	-14.912	1.339
10.431	10.413	9.760	10.355	9.741	9.774	10.097	10.430	9.543	-25.443	-35.398	-33.726	-33.649	-31.916	-29.929	-28.095	-18.800	-21.469	-11.189	-16.748	-18.909	-10.494	-0.353	-12.366	-9.394	-6.006	2.986
10.146	10.415	9.616	10.190	9.842	9.812	10.335	10.514	9.498	-32.420	-32.628	-26.658	-29.199	-33.825	-25.337	-24.647	-22.309	-19.486	-4.727	-25.295	-14.251	-9.988	-3.777	3.360	-9.028	-9.702	7.393
9.816	9.842	9.702	10.208	9.856	10.402	10.425	10.485	9.350	-34.639	-40.193	-44.084	-31.945	-34.361	-24.624	-23.875	-16.498	-22.877	-7.917	-19.378	-21.971	-7.530	-8.429	2.615	-13.490	-11.287	-1.953
10.459	9.917	9.609	9.965	10.510	10.081	10.248	10.536	9.665	-36.816	-38.694	-34.956	-32.882	-32.235	-30.724	-24.926	-18.252	-26.477	-5.839	-27.022	-7.344	-9.577	-9.514	-5.579	-5.243	-16.258	4.577
10.454	9.842	9.882	10.347	9.855	10.237	10.071	10.500	9.586	-27.672	-43.079	-28.094	-30.048	-36.246	-23.143	-27.636	-19.495	-29.830	-8.552	-12.444	-21.613	-17.563	-10.178	-2.631	-6.148	-8.270	-0.050
10.215	10.502	10.262	10.362	9.754	10.161	9.987	10.498	9.587	-33.897	-32.585	-27.280	-31.251	-37.064	-23.655	-24.836	-21.890	-23.460	-1.697	-17.666	-19.668	-9.618	-9.615	-3.713	-5.851	-10.257	-4.090
10.527	10.367	9.521	10.890	9.863	10.217	10.154	10.134	9.811	-21.902	-39.525	-27.896	-25.374	-37.984	-24.489	-23.368	-21.687	-19.787	-7.583	-20.327	-16.294	-4.490	-12.502	-8.778	-10.901	-8.580	5.552
10.645	10.327	9.777	10.536	10.193	10.686	9.779	10.174	9.661	-28.406	-37.592	-33.670	-31.920	-37.492	-20.252	-28.707	-24.626	-19.285	-7.454	-17.264	-16.796	-3.458	-14.815	-6.583	-4.788	-10.850	8.057
10.540	10.356	10.123	10.727	9.906	10.410	9.869	10.181	9.618	-27.212	-35.470	-30.695	-33.865	-37.628	-25.973	-30.373	-19.265	-25.281	-6.306	-14.039	-10.218	-6.861	-13.665	-5.562	-3.291	-9.479	-1.048
10.137	9.694	10.000	10.828	9.870	10.433	10.006	10.815	9.596	-21.474	-44.368	-29.786	-31.155	-31.970	-24.734	-29.267	-10.712	-22.936	-4.984	-29.053	-14.487	-13.682	-9.596	-13.874	-13.800	-7.185	-4.478
10.041	10.529	9.853	10.681	10.139	10.410	9.935	10.435	9.676	-28.393	-41.205	-26.473	-28.580	-32.747	-22.747	-27.756	-20.597	-28.352	-12.721	-19.062	-14.808	-15.637	-8.887	-10.510	-10.479	-5.876	5.669
10.140	10.532	9.731	10.871	9.824	10.326	10.094	10.547	9.765	-33.661	-41.898	-34.281	-26.646	-38.114	-22.866	-26.368	-19.448	-28.022	-5.601	-16.598	-22.061	-11.373	-9.195	-7.675	-5.944	-14.752	-4.843
10.276	9.897	9.816	10.858	9.936	10.588	10.068	10.511	9.570	-36.156	-41.969	-24.619	-29.597	-33.321	-21.785	-22.120	-14.712	-30.794	0.124	-15.739	-7.587	-9.372	-10.141	-5.106	-7.733	-9.328	-1.284
10.262	10.885	10.320	10.122	10.075	10.096	9.737	10.359	9.931	-28.029	-33.584	-25.046	-26.796	-30.267	-23.607	-28.687	-18.477	-27.183	-5.968	-14.343	-21.165	-13.220	-14.841	-8.586	0.039	-12.060	-3.767
10.125	9.986	9.730	10.689	9.557	10.084	10.176	10.286	9.673	-25.691	-35.824	-29.689	-24.032	-31.258	-21.176	-28.770	-27.175	-23.873	-0.972	-11.981	-12.866	-8.541	-11.954	-16.969	-9.853	-8.751	-1.831
11.203	9.711	9.918	10.426	9.802	10.159	10.174	10.340	10.027	-29.049	-40.217	-33.089	-26.604	-34.898	-18.415	-28.184	-24.339	-25.110	-5.181	-18.042	-13.362	-6.673	-13.362	-7.648	-3.276	-7.487	-4.721
10.848	10.581	9.411	9.963	10.035	10.213	10.291	10.756	9.904	-31.614	-43.389	-34.726	-29.272	-28.751	-23.522	-28.389	-19.060	-26.545	-10.321	-20.999	-6.912	-10.267	-16.183	-7.068	-16.210	-12.392	-4.738
10.350	10.237	10.226	10.201	9.903	10.438	9.949	10.284	9.585	-31.586	-43.395	-27.237	-27.197	-35.073	-27.260	-25.488	-26.625	-24.089	-7.443	-12.157	-15.994	-10.422	-3.878	-7.055	-5.497	-7.666	-1.135
10.497	9.977	9.774	11.002	9.671	10.327	10.313	10.178	9.739	-32.671	-47.050	-30.017	-16.656	-42.039	-24.149	-22.020	-28.206	-28.556	-7.278	-24.459	-17.097	-10.144	-7.664	-5.367	-7.261	-10.953	-0.791
10.729	10.252	9.704	10.757	9.940	10.414	9.940	10.414	9.813	-23.802	-41.903	-31.517	-21.619	-40.271	-23.348	-29.128	-23.119	-31.463	-2.677	-11.578	-17.818	-11.258	-18.557	-7.314	-2.203	-12.212	-2.181
9.999	10.347	9.968	10.302	9.346	10.442	10.053	10.778	10.176	-26.218	-38.676	-28.761	-19.698	-40.331	-19.220	-26.084	-22.517	-26.059	-3.453	-22.572	-17.330	-1.161	-11.168	-12.345	-2.118	-12.365	5.100
10.466	10.632	9.724	10.337	9.732	10.260	10.249	10.759	9.910	-33.800	-50.803	-31.353	-23.614	-39.926	-24.964	-27.596	-18.513	-22.683	4.467	-9.361	-8.729	-3.831	-19.618	-2.243	-2.850	-15.264	4.048
10.014	11.568	9.720	10.499	9.571	10.258	9.849	10.727	9.767	-32.496	-41.129	-27.075	-23.025	-39.824	-25.005	-25.688	-18.763	-28.289	-10.269	-13.566	-11.756	-1.747	-13.387	-7.118	-2.657	-10.110	2.711
10.296	9.953	9.794	10.872	10.154	9.472	10.160	10.660	10.145	-31.128	-46.060	-28.171	-31.998	-32.793	-31.399	-24.963	-22.387	-24.190	1.192	-22.306	-5.806	-14.726	-13.236	-5.475	-8.531	-8.456	1.902
10.452	10.878	9.853	10.290	10.288	10.146	9.667	10.651	10.211	-24.090	-38.255	-28.631	-22.437	-32.210	-26.609	-29.983	-21.436	-27.878	-3.062	-10.406	-2.243	-0.659	-16.750	-8.066	-7.941	-22.178	-5.458
10.128	9.604	9.844	10.607	10.200	9.794	9.983	10.405	9.767	-27.564	-48.271	-24.401	-25.170	-32.719	-25.118	-30.611	-21.616	-23.902	-2.284	-13.505	-14.564	-3.475	-20.862	-2.951	-5.982	-7.867	6.226
10.769	9.966	9.783	10.058	9.723	9.757	9.833	10.694	10.020	-27.316	-48.288	-26.509	-26.468	-34.805	-28.135	-27.603	-20.197	-23.538	-12.805	-15.240	-0.472	-13.446	-17.066	2.042	-10.999	-7.212	-2.104
10.802	10.518	9.766	10.365	10.016	9.543	9.818	10.196	9.938	-22.307	-37.028	-32.747	-19.548	-37.699	-25.887	-25.410	-20.927	-23.201	-9.244	-3.369	-7.123	-9.584	-9.830	-3.141	1.964	-6.430	-3.324
10.707	9.584	9.631	10.647	9.841	9.849	9.439	10.354	9.734	-25.088	-43.758	-35.399	-28.830	-36.180	-26.785	-32.960	-21.010	-18.117	-7.001	-11.137	-7.954	1.217	-6.516	-7.612	-8.033	-5.008	5.838
10.868	10.327	9.629	10.486	9.441	10.060	9.784	10.472	9.496	-25.330	-37.847	-31.739	-23.679	-35.597	-22.344	-29.968	-24.915	-22.666	-12.524	-11.763	-6.964	-4.310	-7.997	-10.624	-20.063	-9.205	7.434
10.176	10.049	9.940	9.657	9.822	10.587	10.024	10.031	9.449	-29.804	-42.591	-33.406	-23.786	-32.964	-17.759	-31.423	-22.285	-21.760	-5.446	-20.793	-11.208	-3.170	-12.582	-8.113	-2.345	-2.593	6.467
10.490	9.720	10.270	10.729	10.018	10.245	9.848	10.273	9.698	-27.830	-46.829	-28.382	-28.556	-36.069	-18.420	-26.014	-22.190	-27.118	-3.066	-17.119	-11.251	-7.575	-11.028	-4.245	-8.956	-7.777	3.357
10.492	9.778	9.838	10.283	9.701	10.375	9.846	10.596	9.902	-28.730	-38.233	-30.844	-27.069	-40.157	-21.631	-30.716	-14.190	-27.937	-3.879	-18.766	-12.187	-6.835	-18.292	-2.617	-3.780	-11.741	9.102
10.147	9.582	10.307	10.358	9.377	10.329	9.948	10.666	10.071	-31.578	-40.490	-30.848	-28.428	-36.983	-21.831	-27.598	-14.194	-23.860	-0.336	-11.703	-6.869	-1.412	-9.628	3.817	-9.547	-9.192	-0.155
10.317	10.344	9.890	10.238	9.729	10.404	10.134	10.729	9.820	-32.391	-30.137	-32.709	-19.375	-38.986	-20.536	-25.588	-21.350	-26.823	-10.417	-10.091	0.891	-3.332	-11.644	4.753	-5.309	-4.248	5.319
10.347	9.449	10.258	10.583	9.792	9.922	10.125	10.776	10.036	-31.196	-39.421	-29.366	-22.767	-34.697	-27.635	-24.167	-19.689	-24.309	-11.339	-7.909	-7.467	-1.977	-12.097	2.235	-10.579	-9.257	3.010
10.546	9.611	10.018	10.667	10.024	9.584	10.086	10.327	9.886	-26.706	-39.635	-33.550	-30.370	-31.421	-28.411	-21.833	-20.846	-24.788	-4.337	-9.628	-9.488	-9.729	-14.112	-5.942	-3.633	-4.165	1.850
10.427	9.630	10.091	10.247	9.499	9.804	9.441	10.303	9.802	-30.039	-39.936	-36.260	-24.056	-35.766	-27.078	-29.617	-21.103	-25.412	-7.951	-7.779	-14.514	-2.118	-16.615	0.768	-12.275	-9.854	7.960
10.275	9.436	10.044	10.300	10.102	9.606	9.635	11.066	10.124	-31.220	-39.892	-35.889	-34.280	-36.605	-27.728	-33.795	-13.171	-26.981	1.259	-13.984	-2.249	-7.707	-13.118	2.070	-9.765	-9.494	1.993
10.081	9.471	9.892	9.696	9.253	9.961	9.687	10.438	9.994	-25.273	-48.431	-37.209	-33.939	-45.581	-25.077	-29.803	-18.408	-23.548	-3.058	-16.690	-11.040	-2.203	-17.193	4.931	-1.894	-12.215	-3.138
10.165	9.458	10.054	10.563	9.476	9.814	9.875	11.053	9.650	-27.942	-44.579	-32.144	-36.942	-43.065	-22.709	-29.414	-20.312	-23.286	-4.182	-18.877	-5.062	-1.862	-17.841	-4.179	-3.976	-10.554	4.022
10.510	9.788	9.923	9.976	9.764	9.787	9.788	9.928	10.002	-30.572	-36.207	-41.460	-23.758	-37.934	-24.727	-28.668	-26.460	-24.931	-0.231	-13.556	-1.117	-4.788	-11.426	0.583	-4.412	-7.765	1.850
10.378	9.720	10.197	9.680	9.444	9.854	9.622	10.263	9.558	-29.007	-39.591	-34.750	-24.334	-31.220	-20.126	-26.502	-17.268	-27.944	-6.999	-19.038	-2.481	-0.002	-9.849	-5.077	-6.751	-10.629	-3.712
10.140	9.633	10.064	9.891	10.110	10.235	10.188	10.507	9.884	-28.982	-41.720	-36.056	-18.827	-33.831	-22.939	-28.589	-17.188	-31.384	-8.243	-13.401	-3.183	-2.111	-16.885	4.371	-3.801	-5.536	5.006
10.563	9.412	10.052	10.119	9.859	10.864	9.941	10.374	9.652	-33.229	-43.717	-36.168	-21.867	-33.927	-16.036	-29.919	-16.114	-23.218	-4.430	-23.414	-17.442	-7.369	-12.407	3.030	-9.168	-10.382	4.105
10.004	9.711	10.426	10.074	9.574	9.870	9.664	10.602	9.646	-35.752	-39.404	-33.870	-25.985	-34.648	-25.542	-25.408	-20.175	-28.318	-9.894	-10.619	-0.991	-0.987	-15.675	2.063	4.016	-7.780	6.238
10.730	9.709	10.419	9.904	9.432	9.684	9.903	10.799	9.470	-28.514	-43.347	-34.510	-30.241	-37.817	-25.278	-27.882	-9.438	-27.519	-7.992	-17.062	-8.309	-0.683	-12.081	3.374	-7.040	-11.929	-1.760
10.045	9.483	10.293	10.154	10.201	10.086	9.701	10.421	9.662	-34.158	-41.810	-33.007	-26.696	-32.502	-23.201	-28.877	-17.655	-33.087	-8.946	-17.282	-8.197	-8.454	-15.542	-2.501	-12.883	-9.202	6.123
10.188	9.940	10.319	10.116	9.893	10.177	9.825	10.546	9.860	-35.017	-37.015	-34.801	-24.551	-30.497	-22.694	-29.459	-13.997	-27.628	-10.989	-13.716	-8.798	-3.620	-18.726	6.289	-13.035	-4.652	1.158
10.864	9.511	10.043	10.133	9.938	9.663	9.951	10.690	10.129	-30.675	-43.171	-28.440	-25.026	-39.933	-23.024	-22.901	-13.504	-28.208	-16.147	-7.078	-11.260	-1.133	-24.362	-1.110	-4.106	-6.507	6.814
10.324	9.914	10.328	10.405	10.567	10.206	10.084	10.745	9.738	-32.781	-38.880	-31.232	-23.036	-23.570	-20.846	-25.896	-13.960	-26.471	-3.329	-16.213	0.803	-6.280	-15.507	-7.144	-4.179	-9.943	-5.610
10.365	9.860	10.368	9.678	10.295	9.848	9.752	10.410	9.768	-33.007	-39.007	-33.827	-28.450	-28.867	-26.899	-28.563	-17.062	-16.594	-12.296	-25.130	-7.881	-2.514	-4.650	0.188	-10.388	-13.324	7.866
10.329	9.901	9.884	9.986	10.393	9.952	9.906	10.606	9.767	-33.670	-47.280	-33.383	-26.986	-28.178	-22.941	-30.032	-18.393	-25.239	-6.533	-19.205	-7.273	-3.926	-6.849	7.013	-7.650	-8.077	11.187
9.812	9.800	9.809	9.870	9.226	10.179	9.875	10.782	9.922	-41.250	-39.470	-38.494	-22.024	-36.896	-21.846	-27.769	-14.524	-22.734	-17.542	-19.143	-8.431	-4.670	-4.956	-7.956	-5.139	-4.784	6.928
10.872	9.979	10.495	9.747	9.740	9.961	9.324	10.526	10.109	-31.517	-40.014	-28.736	-21.618	-39.274	-25.457	-28.027	-18.690	-23.008	-18.127	-18.466	-13.431	-6.213	-7.401	-1.679	-12.687	-10.942	2.373
10.655	9.826	10.496	11.296	10.091	10.129	10.191	10.315	9.574	-30.400	-33.067	-27.040	-9.875	-35.271	-21.303	-29.218	-19.093	-23.062	-19.716	-13.354	-2.156	-3.479	-7.585	-4.074	-12.210	-8.799	-7.073
10.694	9.914	10.325	11.616	9.560	9.904	9.736	10.791	9.869	-35.066	-44.363	-32.421	-10.358	-36.217	-25.396	-25.141	-24.236	-17.315	-15.416	-17.985	-1.763	-9.201	-9.044	-1.039	2.959	-17.253	5.648
10.463	10.056	10.082	11.171	9.647	9.964	9.573	10.495	9.435	-34.091	-34.952	-35.600	-16.675	-35.925	-21.278	-31.326	-14.596	-17.232	-17.809	-15.856	-4.762	-6.059	-3.418	-10.167	-11.732	-14.132	5.424
10.998	9.609	10.115	11.218	10.144	10.098	10.312	10.237	9.920	-26.883	-47.753	-31.034	-10.886	-31.825	-24.572	-24.074	-25.504	-19.444	-14.556	-20.509	-11.497	1.098	-9.982	2.828	-10.036	-15.689	2.643
10.673	9.741	10.060	11.212	9.400	10.363	9.928	10.365	9.851	-27.614	-45.178	-28.911	-6.442	-32.083	-23.008	-30.334	-29.648	-26.178	-14.547	-19.102	-5.897	0.187	-7.328	-5.798	-16.399	-12.140	12.786
10.538	9.664	10.310	10.294	9.519	10.219	9.711	10.199	9.835	-33.683	-44.698	-34.014	-19.443	-42.655	-19.102	-30.615	-25.467	-15.499	-12.252	-17.008	-8.310	0.885	-15.834	-11.951	-0.336	-10.794	0.291
10.501	9.380	9.896	10.312	9.478	10.213	9.581	10.331	9.808	-31.075	-44.815	-36.342	-19.264	-40.578	-21.083	-35.539	-22.057	-18.516	-17.699	-12.520	-15.210	0.775	-14.186	-10.064	-13.524	-11.895	8.386
10.350	9.539	9.945	10.503	9.344	10.584	9.858	10.232	9.232	-26.726	-45.098	-35.613	-15.780	-47.152	-22.177	-31.526	-26.369	-20.672	-9.081	-21.817	-9.975	-2.634	-8.837	-12.362	-11.309	-10.727	-2.383
10.291	9.835	10.268	10.649	10.189	10.105	9.439	9.959	9.559	-35.261	-51.486	-34.676	-17.041	-35.642	-27.179	-31.789	-31.047	-19.979	-16.010	-20.021	-21.537	0.030	-10.132	-3.142	-5.106	-12.047	0.369
10.185	9.455	9.692	10.443	9.851	10.076	9.453	10.462	10.088	-37.319	-45.863	-38.362	-13.894	-35.657	-14.172	-27.124	-24.128	-24.790	-15.755	-16.699	-15.798	-4.511	-11.687	-8.561	-14.028	-7.617	7.649
10.798	9.821	9.632	10.460	9.706	9.751	9.932	10.485	9.687	-26.959	-40.919	-34.065	-18.526	-33.592	-26.184	-24.006	-19.933	-21.420	-14.303	-9.607	-7.074	-0.985	-13.397	-3.549	-1.309	-9.515	5.722
10.679	9.633	9.894	10.360	10.528	10.405	9.842	10.275	9.185	-30.806	-47.448	-34.584	-20.931	-26.521	-24.086	-28.270	-29.933	-26.723	-8.946	-15.748	-11.938	-8.974	-21.525	-4.018	-3.663	-21.172	7.258
10.950	9.842	9.931	10.820	9.605	10.260	9.658	10.513	9.724	-28.042	-45.478	-32.715	-18.073	-33.093	-23.673	-28.371	-28.904	-21.846	-13.381	-14.230	-8.837	-2.827	-15.747	-3.889	-4.590	-23.622	3.182
10.960	10.315	10.095	9.960	9.599	11.054	9.823	9.986	9.501	-28.883	-41.341	-34.964	-14.590	-27.656	-14.242	-31.862	-25.786	-16.531	-8.787	-12.939	-17.786	-1.698	-12.956	-3.139	-8.744	-11.551	2.536
11.000	9.818	10.259	10.315	10.456	10.176	9.942	9.781	9.877	-16.999	-35.600	-31.965	-24.441	-27.617	-18.649	-25.810	-27.540	-21.137	-17.252	-15.681	-9.262	-6.360	-4.681	-4.569	-10.475	-7.709	2.263
11.225	10.542	10.024	9.981	9.710	10.889	9.798	10.164	9.913	-33.392	-28.416	-33.488	-23.548	-32.829	-11.604	-20.618	-27.931	-17.323	-15.913	-16.263	-12.475	-3.072	-3.645	-7.071	-8.078	-8.254	-6.526
11.076	9.803	9.958	10.833	9.519	10.331	10.140	10.020	9.828	-32.617	-45.868	-37.004	-22.317	-34.730	-24.297	-24.439	-30.469	-23.307	-16.672	-16.693	-14.377	-5.420	-5.310	-11.684	-12.635	-8.306	2.405
10.405	10.462	10.527	10.457	9.170	11.096	9.869	9.978	10.099	-31.845	-33.490	-30.561	-33.421	-41.013	-13.219	-23.335	-26.618	-20.593	-17.615	-15.261	-17.035	-5.959	-13.882	-10.676	-16.120	-0.998	4.570
10.203	10.088	9.871	10.562	9.533	11.619	9.791	10.116	10.105	-38.223	-34.480	-33.552	-23.128	-33.273	-13.937	-28.079	-25.287	-18.265	-15.528	-17.607	-17.183	-8.064	-10.739	-2.152	-10.714	-8.594	0.218
10.680	10.173	10.142	10.249	9.992	10.609	10.111	10.205	9.614	-40.258	-38.927	-32.711	-18.161	-31.713	-16.174	-26.362	-29.655	-25.050	-17.989	-10.365	-7.713	-11.403	-13.223	-7.964	-8.602	-8.491	-1.051
10.401	10.064	10.107	10.618	9.735	10.791	9.985	9.760	9.943	-40.486	-33.795	-32.117	-23.543	-27.341	-17.995	-28.532	-34.709	-23.686	-17.989	-26.158	-8.578	-6.450	-6.195	-3.245	-4.135	-14.383	1.903
10.486	10.035	10.320	10.520	9.987	10.423	9.935	9.988	10.035	-37.373	-34.823	-35.808	-21.536	-32.638	-19.777	-27.907	-26.362	-24.368	-13.600	-22.205	-14.131	-3.617	-11.286	2.217	-14.701	-19.644	-1.309
10.598	10.596	10.046	10.630	9.842	10.333	10.277	9.469	9.883	-39.620	-33.757	-30.418	-23.047	-32.260	-16.927	-28.215	-31.495	-16.731	-21.540	-19.326	-12.239	-3.857	-17.330	-5.327	-18.717	-10.013	3.614
10.067	10.463	10.115	10.921	9.995	10.772	9.753	9.880	9.671	-41.877	-37.194	-32.140	-15.113	-30.729	-17.493	-28.770	-33.138	-21.138	-12.269	-21.811	-14.919	-3.943	-8.790	-5.870	-12.162	-17.203	-2.572
10.078	10.189	10.289	10.645	9.669	10.561	10.048	10.698	9.507	-35.430	-35.115	-30.362	-28.346	-27.948	-17.968	-27.031	-18.645	-19.900	-13.518	-19.126	-15.450	-5.806	-8.408	-6.706	-5.750	-7.671	1.490
10.490	10.241	10.400	10.752	9.675	10.285	10.129	9.850	9.646	-34.709	-36.205	-37.918	-17.170	-33.405	-22.928	-30.690	-30.022	-28.203	-5.399	-24.000	-17.911	-6.088	-21.751	-1.209	-14.150	-10.103	-0.151
9.787	9.965	10.443	10.616	10.141	10.379	10.045	10.176	9.574	-39.039	-33.552	-33.372	-17.603	-35.363	-28.095	-26.940	-20.274	-18.945	-12.121	-19.611	-15.783	-6.780	-16.453	-4.251	-4.606	-8.849	2.585
10.564	10.115	10.338	11.017	9.807	10.271	10.443	10.054	9.705	-35.709	-28.043	-30.652	-21.876	-34.439	-19.638	-22.606	-22.274	-18.664	-14.311	-23.812	-15.147	-9.540	-15.970	-6.749	-8.077	-6.662	-0.403
10.535	10.247	10.429	10.694	9.705	9.668	10.043	9.796	9.613	-45.715	-30.492	-34.220	-22.976	-31.507	-25.375	-26.767	-28.574	-15.784	-18.270	-10.873	-18.156	-1.382	-20.555	-7.702	-14.193	-18.061	-0.843
10.184	9.850	10.213	10.314	10.186	10.132	10.359	10.389	9.769	-37.944	-39.562	-33.915	-28.922	-31.944	-23.521	-26.149	-21.877	-22.642	-9.663	-30.293	-10.715	-12.892	-7.040	-9.131	-11.497	-3.836	-5.104
10.847	10.011	9.872	10.761	9.835	10.159	9.991	9.881	9.675	-33.789	-36.702	-35.765	-30.957	-30.306	-20.263	-28.923	-32.807	-20.206	-1.075	-24.961	-10.008	1.997	-13.923	-3.864	-12.585	-9.933	5.029
9.977	10.064	10.058	10.538	10.132	10.393	9.954	10.309	9.793	-41.971	-34.110	-35.378	-25.170	-28.180	-19.841	-30.091	-23.428	-25.128	-0.899	-15.854	-14.455	-4.866	-7.761	-1.528	-10.259	-4.533	1.338
10.297	10.153	10.272	11.113	9.975	10.994	10.208	10.467	9.719	-33.478	-37.092	-35.787	-18.991	-31.222	-21.530	-25.227	-22.919	-24.524	-4.213	-24.267	-15.632	4.691	-2.693	-5.785	-13.203	-3.714	1.813
10.406	9.223	10.270	11.705	10.170	10.750	10.112	10.149	9.917	-36.303	-39.365	-28.975	-15.622	-34.841	-20.546	-33.391	-28.610	-25.236	-12.536	-23.089	-10.356	6.940	-16.110	-4.571	-20.265	-5.990	-0.620
10.335	10.210	10.272	10.775	9.658	10.033	10.122	10.028	9.995	-39.675	-34.489	-30.308	-26.573	-33.997	-20.279	-27.747	-25.022	-25.756	-11.890	-21.873	-16.328	0.998	-12.170	-11.729	-8.910	-13.339	-0.856
10.791	9.709	10.222	10.608	9.872	9.945	10.005	9.939	9.891	-30.745	-31.172	-38.615	-24.892	-33.193	-20.396	-26.932	-25.069	-22.294	-4.611	-18.762	-19.260	4.935	-2.330	-2.288	-12.413	-7.423	-0.303
10.645	9.888	9.968	11.012	9.661	10.531	10.051	10.685	10.050	-31.141	-37.918	-35.436	-17.600	-38.871	-19.180	-26.691	-20.021	-22.834	-10.388	-18.456	-11.911	-2.802	-12.701	-5.757	-9.768	-9.978	4.612
10.194	9.876	10.026	10.802	9.661	9.833	10.354	10.246	9.865	-37.073	-31.696	-32.248	-21.050	-35.063	-25.443	-29.691	-24.786	-25.469	-12.862	-22.344	0.899	-1.565	-11.846	-5.343	-8.223	-6.086	-0.668
10.479	10.043	9.982	10.143	9.965	9.889	10.314	10.171	9.840	-34.904	-37.187	-36.002	-20.516	-33.104	-29.027	-24.289	-21.360	-24.723	-18.389	-29.509	-12.323	-0.991	-9.882	-10.878	-12.742	-13.133	1.323
10.395	9.937	10.390	10.168	10.182	9.907	10.004	10.634	10.148	-37.140	-36.829	-33.121	-23.744	-30.253	-21.401	-28.447	-20.389	-18.509	-7.709	-11.964	-6.624	-0.985	-23.543	-14.308	-9.297	-9.445	2.481
10.050	9.900	10.211	10.632	9.503	10.754	9.899	10.881	9.983	-35.754	-35.522	-34.027	-22.407	-31.134	-24.755	-22.425	-25.584	-21.993	-13.608	-17.000	-8.206	-0.355	-17.684	-10.268	-11.705	-12.937	-1.148
10.026	10.109	10.475	10.680	9.586	10.139	10.026	10.131	9.866	-42.067	-33.979	-34.706	-30.255	-39.263	-26.547	-28.698	-27.161	-23.219	-2.795	-23.318	-15.016	1.456	-8.784	-9.631	-17.563	-11.593	-0.793
10.255	9.960	10.407	10.588	9.155	10.088	9.955	10.420	9.720	-37.564	-31.397	-33.237	-19.978	-39.110	-20.863	-25.300	-25.641	-24.327	-9.057	-17.134	-18.010	-3.891	-0.618	-6.878	-0.885	-4.882	0.686
10.633	10.308	10.047	10.966	9.716	10.570	10.148	9.896	9.968	-30.743	-28.156	-31.003	-18.009	-36.975	-18.038	-29.091	-25.400	-24.016	-6.457	-17.975	-8.135	-7.077	-3.889	-7.253	-15.453	-2.559	0.227
10.245	10.154	10.216	10.441	9.427	10.368	9.933	10.730	9.671	-37.896	-30.130	-37.682	-27.540	-37.625	-15.132	-27.803	-15.233	-21.855	-11.139	-13.257	-9.089	2.750	-11.566	-2.879	-5.182	-4.140	1.941
10.368	10.089	9.697	10.106	9.404	9.787	9.825	10.158	9.633	-37.152	-31.101	-38.295	-26.212	-37.836	-20.646	-33.659	-27.814	-25.201	-8.664	-22.321	-8.780	-0.929	-0.930	-11.368	-9.903	-11.836	-2.571
9.868	9.893	9.864	9.546	9.633	10.482	10.044	9.948	9.751	-36.632	-30.270	-30.966	-28.374	-37.156	-16.521	-31.894	-29.838	-25.447	-5.743	-18.451	-8.234	1.463	-9.733	-11.698	-9.001	-15.426	6.089
10.362	9.997	9.961	9.892	9.461	9.515	9.732	10.037	9.929	-27.361	-24.329	-32.617	-30.192	-41.003	-25.013	-32.597	-32.287	-20.572	-12.648	-13.528	-15.164	-4.811	-8.034	-2.957	-6.850	-7.880	-3.529
10.260	9.953	9.877	10.240	9.928	9.982	10.009	10.337	9.676	-31.573	-31.116	-31.782	-26.359	-36.395	-25.109	-28.381	-25.267	-25.433	-5.940	-22.569	-9.860	5.886	-12.746	-4.228	-1.871	-5.982	1.184
10.259	9.703	9.905	10.508	10.143	10.230	9.792	10.520	9.477	-31.808	-28.096	-34.390	-27.017	-34.306	-19.357	-32.203	-20.894	-24.420	-12.583	-15.739	-17.390	0.187	-2.194	-1.885	-6.932	-5.247	-5.845
10.181	9.956	10.055	10.860	9.315	9.919	10.104	10.268	9.759	-35.740	-32.524	-34.713	-25.986	-36.068	-14.099	-24.880	-22.679	-24.682	-6.190	-23.353	-8.956	0.328	-12.314	-7.861	-11.894	-10.367	-1.227
10.416	10.008	10.239	10.492	10.145	10.755	9.867	10.394	9.885	-33.033	-30.352	-28.184	-20.293	-28.300	-20.246	-27.911	-22.739	-30.949	-3.279	-18.057	-7.961	-5.939	-4.335	-9.208	-7.748	-8.427	3.045
10.322	10.084	10.192	10.101	9.215	9.767	9.621	10.435	10.249	-29.027	-27.723	-29.602	-24.861	-40.082	-20.764	-26.152	-19.454	-21.231	-3.809	-15.666	-9.927	-4.766	-14.407	-3.163	-9.784	-12.911	2.996
10.215	10.113	10.080	9.932	10.112	9.820	9.875	10.383	9.900	-30.884	-33.513	-34.001	-22.609	-35.530	-21.510	-25.157	-18.353	-19.990	-5.256	-22.040	-15.676	0.960	-15.748	-11.423	-13.275	-10.409	-7.818
10.544	9.904	10.116	9.724	9.878	10.017	10.006	10.076	9.948	-31.084	-33.549	-30.649	-27.299	-33.407	-22.998	-31.900	-21.875	-27.222	-9.365	-19.971	-5.902	4.667	-15.056	-4.255	-12.027	-18.028	-2.793
10.551	10.109	10.332	9.856	9.598	10.191	10.333	10.304	9.928	-33.811	-30.338	-31.178	-31.499	-37.927	-18.467	-24.976	-20.843	-22.099	-6.937	-13.908	-15.749	-8.652	-10.581	-3.433	-7.305	-10.227	1.606
10.411	9.865	9.870	10.103	9.647	10.439	10.123	9.918	9.475	-31.462	-32.210	-32.335	-25.818	-38.743	-13.649	-26.707	-21.273	-21.525	-4.636	-21.972	-2.613	-5.166	-12.104	-10.122	-12.363	-8.436	-6.629
10.582	9.897	10.216	10.149	9.969	10.063	10.540	10.422	9.506	-33.223	-32.146	-34.546	-24.927	-34.192	-13.143	-27.750	-21.126	-30.515	-5.966	-15.192	-2.364	-5.333	-14.455	-3.773	-4.887	-5.973	-2.409
11.016	9.901	10.152	10.324	9.470	10.882	9.958	10.493	10.236	-31.060	-28.432	-32.517	-25.159	-36.363	-17.294	-27.963	-19.978	-23.213	-14.134	-16.145	-10.245	-6.719	-15.800	-5.392	-5.462	-13.774	11.719
10.014	9.681	10.372	9.978	9.964	10.417	9.938	10.759	10.060	-36.035	-30.267	-33.256	-20.268	-29.215	-21.297	-27.947	-17.572	-31.054	-7.015	-22.730	-5.053	0.510	-11.781	-1.506	-11.365	-17.322	-1.697
10.169	9.635	9.882	10.043	9.098	9.823	10.451	10.378	9.761	-35.328	-34.552	-36.903	-21.151	-40.590	-21.465	-23.333	-17.347	-27.295	-4.781	-11.846	-7.738	2.694	-16.540	4.653	-6.590	-11.779	0.145
10.372	9.807	10.357	9.900	9.359	9.842	9.965	10.507	9.704	-30.144	-34.146	-32.433	-26.523	-35.452	-18.384	-29.577	-20.261	-21.189	-9.579	-23.778	-8.475	-5.710	-16.963	-1.525	-11.111	-13.329	8.515
9.825	9.933	10.364	9.789	9.402	9.839	10.026	10.019	9.570	-39.168	-32.484	-31.780	-30.299	-32.458	-18.719	-21.533	-25.052	-26.849	-14.312	-29.327	-4.797	-5.903	-9.076	-1.484	-10.917	-10.626	0.022
10.249	10.000	10.134	10.264	9.442	9.773	10.466	10.549	9.925	-32.771	-40.905	-32.550	-28.184	-34.164	-17.552	-20.750	-22.672	-30.032	-12.045	-36.030	-11.710	-6.771	-10.018	-3.016	-8.193	-6.676	0.719
10.096	9.566	10.181	10.148	9.661	9.769	10.174	10.050	9.713	-35.299	-35.675	-28.954	-31.880	-37.755	-20.467	-25.632	-27.921	-24.994	-8.744	-14.301	-5.249	-9.660	-17.906	3.641	-7.360	-18.876	8.279
10.204	10.011	10.039	10.356	9.442	9.752	10.216	9.900	9.888	-27.864	-31.411	-35.609	-25.145	-34.827	-21.238	-20.155	-21.643	-26.984	-10.551	-24.954	-13.950	2.326	-15.888	-3.611	-7.950	-15.625	11.021
10.201	9.774	9.909	10.086	10.096	9.945	10.565	9.969	9.815	-39.210	-34.822	-37.361	-27.211	-30.863	-20.251	-23.437	-26.648	-20.730	-9.402	-12.228	-7.810	-8.155	-14.126	-0.779	-13.983	-12.230	-0.612
9.892	10.005	10.146	10.532	10.329	9.530	10.416	10.573	9.852	-40.364	-31.999	-32.031	-30.310	-22.273	-23.057	-23.392	-28.039	-27.219	-18.999	-18.158	-8.836	-1.836	-4.085	-0.484	-14.397	-11.249	4.030
10.226	10.118	10.262	10.587	10.296	9.771	10.544	10.343	9.857	-35.363	-29.221	-32.487	-28.941	-26.795	-21.385	-25.153	-24.943	-24.964	-9.395	-12.489	-6.610	-5.760	-19.796	1.218	-14.358	-8.281	7.986
9.710	9.946	10.102	10.424	10.333	9.706	10.144	10.339	9.886	-34.699	-35.477	-36.531	-29.518	-31.344	-15.493	-26.347	-19.794	-26.996	-9.710	-16.829	-4.517	-11.334	-10.981	4.747	-12.423	-9.678	2.711
10.304	10.151	9.908	10.801	10.218	9.960	10.384	10.204	9.799	-34.917	-36.356	-36.906	-25.808	-32.534	-17.472	-20.343	-22.532	-22.990	-15.069	-23.415	-10.935	-13.335	-11.130	1.633	-14.099	-12.578	0.211
10.341	9.719	9.706	10.723	9.410	10.335	10.393	9.437	9.962	-33.206	-35.599	-34.682	-21.738	-30.470	-10.822	-21.507	-31.059	-23.274	-13.986	-11.085	-12.555	-9.292	-18.464	-5.634	-8.212	-11.175	2.343
10.482	9.995	9.926	10.539	9.761	9.887	10.149	9.980	9.914	-32.309	-33.453	-36.339	-27.214	-28.130	-21.367	-19.853	-30.433	-24.870	-10.089	-19.212	-11.345	-10.905	-16.070	-1.169	-10.041	-11.423	0.339
10.579	10.462	10.180	10.502	9.779	10.295	10.272	10.118	9.920	-35.094	-40.253	-38.951	-23.974	-30.196	-18.284	-23.203	-29.041	-23.550	-13.756	-25.234	-14.614	-1.071	-11.112	-7.856	-8.033	-9.026	0.955
10.527	10.331	10.088	10.422	9.837	9.863	10.166	10.169	9.838	-38.808	-37.098	-36.896	-30.767	-30.674	-14.295	-23.862	-25.810	-18.583	-8.547	-22.392	-9.203	2.831	-16.240	-8.282	-16.726	-12.630	2.731
10.711	10.261	9.784	10.649	9.584	10.286	10.361	10.219	9.792	-39.557	-33.333	-38.277	-31.295	-33.076	-20.092	-21.090	-27.484	-25.697	-14.318	-11.952	-5.810	-1.442	-15.352	-7.281	-16.407	-11.522	4.875
10.747	10.576	10.374	10.694	9.168	10.729	10.508	9.636	10.061	-31.226	-33.860	-31.124	-26.386	-35.236	-15.160	-25.909	-31.488	-24.619	-11.821	-17.131	-12.609	-4.407	-9.585	-14.331	-18.102	-7.120	3.163
10.742	10.256	10.420	10.251	9.767	9.781	10.420	10.278	9.931	-29.250	-32.843	-27.444	-26.859	-36.402	-21.692	-24.744	-21.933	-26.414	-8.625	-17.804	-8.609	-8.644	-14.704	-5.853	-23.159	-5.392	-2.462
10.234	10.327	9.954	10.436	9.673	9.692	10.298	10.084	9.545	-35.849	-32.225	-38.143	-28.252	-37.028	-11.441	-23.037	-24.902	-22.969	2.252	-12.583	-18.339	-4.538	-15.071	2.998	-16.916	3.192	-0.040
10.008	10.869	9.869	9.895	10.247	9.809	10.503	10.317	9.459	-39.846	-29.662	-36.464	-28.255	-30.183	-20.551	-25.770	-24.879	-26.337	-6.144	-19.871	-17.163	-0.529	-9.083	-1.144	-7.341	-11.794	-0.049
10.599	9.917	10.034	10.484	9.936	9.540	10.078	9.584	9.619	-29.037	-49.183	-36.131	-29.128	-31.551	-18.562	-29.060	-34.399	-22.514	-11.413	-15.038	-11.314	-4.141	-10.941	-2.735	-14.576	-19.046	3.717
9.923	10.142	10.288	10.735	9.838	9.441	10.398	10.188	9.931	-36.721	-38.127	-34.790	-24.455	-26.832	-18.983	-27.481	-28.991	-20.503	-6.184	-16.329	-17.962	-7.408	-14.512	-7.711	-15.579	-14.867	6.379
10.177	10.151	9.837	10.532	10.040	10.435	10.006	9.738	9.905	-32.279	-37.445	-33.866	-27.942	-27.245	-19.450	-29.197	-31.560	-20.231	-5.455	-10.065	-16.190	-2.158	-8.065	-1.836	-2.829	-5.166	5.713
10.050	10.666	9.922	10.347	10.016	9.918	10.393	10.086	9.635	-30.816	-35.993	-38.812	-28.715	-31.005	-21.173	-21.609	-22.413	-24.733	-1.704	-13.264	-15.612	-7.553	-11.317	-6.937	-3.532	-7.402	8.658
10.162	10.406	10.108	10.554	9.807	10.162	10.401	10.191	9.880	-32.695	-40.319	-36.212	-19.452	-32.615	-19.867	-21.224	-25.507	-27.549	-2.467	-19.541	-5.780	-5.758	-14.036	-6.104	-13.179	-7.109	4.175
10.405	11.010	9.962	9.932	9.987	10.173	10.279	10.161	9.730	-24.237	-32.317	-40.589	-24.898	-31.168	-16.903	-25.128	-23.051	-22.758	-7.496	-17.135	-10.418	-4.529	-6.725	-3.465	-15.617	-14.363	3.366
9.949	9.974	10.210	10.817	10.314	9.879	10.242	10.484	9.511	-29.691	-39.143	-32.540	-24.342	-29.855	-16.794	-25.169	-21.287	-24.147	-7.330	-10.150	-12.226	-4.527	2.882	-4.166	-8.828	-12.051	-3.128
9.759	10.769	10.366	10.200	10.128	10.008	10.275	9.492	9.419	-31.145	-34.056	-30.647	-22.023	-29.805	-14.161	-25.852	-29.585	-25.387	-5.698	-11.187	-5.253	2.261	-4.064	-8.622	-11.776	-12.713	3.592
10.307	10.009	10.388	10.652	9.874	9.893	9.693	9.940	9.908	-24.981	-42.999	-34.992	-23.133	-32.420	-13.604	-29.867	-29.505	-25.010	-5.485	-12.610	-16.359	3.972	-10.688	-6.127	-8.195	-9.028	-5.572
9.899	10.331	10.187	10.515	10.118	9.607	9.721	10.149	9.623	-31.655	-33.175	-35.647	-30.256	-28.938	-22.239	-33.357	-24.463	-27.981	-6.665	-14.342	-18.371	-7.457	-6.156	-6.757	-13.496	-6.762	4.178
9.748	9.862	9.823	10.451	10.204	10.055	10.218	9.919	9.745	-32.438	-32.839	-33.832	-27.183	-25.054	-29.059	-26.306	-29.221	-28.243	-7.212	-11.502	-11.849	-2.432	-14.233	2.203	-12.390	-10.647	11.793
10.089	10.285	10.292	10.837	9.603	9.968	9.765	9.925	9.755	-21.983	-44.406	-36.682	-23.545	-29.621	-22.993	-28.624	-22.851	-20.692	-4.967	-12.024	-22.229	-0.080	-17.925	-2.707	-5.643	-5.657	-4.424
9.843	9.996	10.364	11.267	10.036	9.821	10.388	10.111	9.804	-25.432	-38.867	-32.686	-30.293	-29.989	-23.998	-27.012	-23.360	-23.337	-7.977	-5.699	-15.060	-5.468	-4.452	-7.677	-8.873	-7.799	6.464
9.594	9.988	9.971	10.462	9.675	9.775	10.143	10.189	10.050	-29.834	-34.930	-34.693	-33.733	-31.872	-27.215	-26.832	-29.771	-24.273	3.957	-21.961	-12.207	-1.773	-9.925	-7.994	-6.222	-19.822	4.317
9.727	10.473	10.002	10.906	9.573	9.909	9.982	10.594	9.804	-29.668	-35.926	-38.843	-25.180	-33.818	-24.921	-27.663	-25.500	-24.428	-7.488	-16.042	-27.808	-3.962	-15.650	-6.107	-10.182	-10.571	0.268
9.751	10.056	10.011	10.334	10.014	10.239	9.845	10.382	9.378	-29.488	-34.187	-31.448	-28.167	-30.263	-25.474	-27.074	-25.609	-23.481	-4.993	-8.464	-21.821	5.301	-14.589	-6.880	-3.633	-12.695	-3.853
9.816	10.058	9.589	9.697	9.469	11.075	9.993	10.377	9.795	-28.180	-38.075	-38.918	-31.665	-31.945	-21.694	-28.150	-24.725	-21.006	-6.334	-19.131	-19.785	6.543	-13.385	-9.659	-10.804	-19.153	2.471
10.121	9.518	9.689	9.906	9.580	9.589	10.299	10.056	9.748	-30.858	-42.705	-34.994	-28.070	-33.836	-26.551	-21.057	-26.336	-28.618	-18.701	-7.236	-14.551	3.475	-12.845	-9.901	-9.365	-17.383	0.059
9.696	10.685	10.451	10.389	9.469	10.239	10.251	10.174	9.416	-28.326	-33.108	-33.163	-34.157	-32.329	-17.983	-21.106	-24.919	-25.017	-12.730	-12.600	-25.273	-3.350	-11.686	-8.160	-4.322	-13.619	0.516
10.121	10.056	9.922	10.395	9.596	10.072	10.684	10.478	9.597	-28.871	-33.974	-36.181	-33.204	-33.185	-22.239	-20.768	-26.269	-22.629	-12.758	-13.799	-15.730	-1.629	-10.828	-11.025	-6.628	-18.355	0.648
10.179	10.064	10.377	10.479	10.023	9.678	9.869	9.794	9.649	-26.965	-40.068	-33.828	-25.164	-31.389	-27.860	-31.329	-27.220	-25.675	-6.108	-9.346	-23.714	-13.816	-14.478	-1.565	-4.819	-8.173	2.880
9.936	10.297	9.963	10.406	9.763	10.247	10.171	9.690	9.674	-22.488	-33.357	-35.135	-24.726	-27.277	-25.777	-25.453	-29.067	-22.115	-7.011	-14.670	-14.961	-15.020	-4.909	-8.596	-8.610	-4.721	1.700
10.633	10.289	10.397	9.945	9.798	9.998	10.522	9.812	9.411	-21.292	-39.491	-27.641	-27.918	-26.912	-28.072	-27.225	-29.657	-26.917	-8.190	-9.778	-14.862	-4.676	-12.104	-6.431	-4.128	-12.451	6.546
10.147	10.414	9.812	10.178	10.114	10.104	9.956	10.004	9.672	-33.214	-35.472	-32.578	-30.360	-29.185	-24.593	-29.531	-24.608	-23.633	-5.281	-11.147	-13.257	-6.742	-11.124	-8.750	-8.215	-5.086	-0.006
10.276	10.286	10.153	10.845	9.638	9.936	10.014	9.945	9.765	-23.229	-36.956	-34.037	-26.455	-31.610	-26.636	-29.987	-23.485	-22.814	-8.190	-20.511	-7.722	-8.588	-14.865	-12.553	-8.489	-9.492	9.745
10.170	10.823	9.970	10.130	10.009	9.702	10.374	10.005	9.818	-23.509	-30.476	-37.015	-29.782	-34.034	-26.469	-25.070	-26.887	-24.554	-7.617	-11.775	-4.991	-11.458	-11.515	-8.197	-9.779	-5.429	-1.237
10.434	9.848	10.524	10.440	9.610	9.904	10.006	9.770	9.636	-24.154	-40.348	-33.904	-25.358	-29.206	-30.332	-25.204	-25.851	-24.779	3.019	-8.717	-12.597	-5.656	-5.078	-4.151	-7.670	-5.298	4.780
9.875	10.043	9.678	10.572	10.203	9.591	9.964	9.888	9.753	-32.181	-34.526	-38.445	-37.694	-30.687	-20.361	-31.692	-23.274	-18.938	-4.964	-16.454	-18.457	-13.809	-1.792	-6.407	-5.942	-0.920	8.973
10.031	10.386	10.180	10.486	9.717	9.879	9.882	9.681	9.988	-23.443	-30.130	-34.192	-34.997	-31.134	-26.629	-25.829	-28.427	-18.851	0.329	-16.550	-19.073	-6.676	0.678	-15.966	-6.758	-4.615	-1.468
9.948	10.465	10.387	10.586	9.844	9.623	9.816	9.754	10.183	-23.479	-32.433	-32.784	-26.902	-30.219	-29.823	-31.328	-30.108	-18.022	-8.680	-13.869	-23.627	-8.453	-5.869	-7.723	-2.663	-11.053	-0.244
10.038	10.120	10.235	10.164	10.250	9.444	10.113	9.778	9.517	-27.797	-34.641	-30.703	-28.749	-29.026	-31.893	-31.518	-27.428	-30.337	-5.773	-17.308	-17.417	-8.210	-5.557	-4.231	-7.164	-9.274	6.079
9.833	10.393	10.451	10.000	9.825	9.485	9.920	10.102	9.851	-24.425	-36.063	-31.330	-31.457	-31.805	-33.887	-28.658	-26.302	-26.552	-4.644	-7.395	-17.808	-12.850	-5.219	2.067	-10.625	-5.349	4.423
9.711	10.414	9.743	10.446	9.915	9.079	10.094	9.391	9.933	-27.759	-31.301	-31.063	-29.454	-25.433	-39.970	-27.317	-28.021	-25.595	-9.706	-9.851	-15.357	-13.992	-5.938	-3.973	-8.318	-1.894	-0.720
9.957	10.125	10.257	10.519	10.075	9.262	9.930	9.664	9.624	-26.168	-31.334	-35.226	-26.523	-29.240	-35.279	-25.879	-30.709	-21.516	-4.908	-10.757	-12.212	6.306	-5.905	-16.057	-16.717	-14.318	-2.240
10.242	10.588	10.317	10.105	10.163	9.648	10.289	10.245	9.663	-25.163	-29.085	-34.031	-26.007	-28.933	-31.034	-20.502	-20.414	-26.124	-7.086	-8.906	-14.229	-0.226	-3.482	-10.285	-8.343	-11.265	3.793
9.598	10.257	10.326	10.583	10.180	9.996	10.029	9.885	9.711	-28.984	-28.605	-27.309	-23.825	-29.847	-26.433	-27.332	-28.340	-19.398	-2.881	-7.301	-5.098	-8.247	-6.152	-5.019	-8.515	-8.353	0.076
9.796	9.597	9.998	10.321	10.058	9.460	10.156	10.562	9.705	-30.807	-37.372	-35.076	-30.504	-27.123	-31.103	-28.974	-19.037	-26.881	-1.501	-14.607	-6.317	-4.568	-8.131	-2.888	-6.264	-18.885	2.775
9.890	10.713	10.075	10.174	10.309	10.074	9.951	9.961	9.560	-27.991	-30.051	-43.610	-35.691	-26.597	-24.988	-26.142	-19.515	-26.695	3.709	-5.454	-20.684	-11.106	-15.378	-2.349	-6.393	-0.712	1.979
10.010	10.668	10.308	10.456	10.306	10.231	9.905	10.034	9.825	-28.645	-28.704	-33.164	-29.072	-24.678	-20.887	-32.818	-24.654	-29.867	-12.289	-9.207	-15.060	-4.778	-7.660	-16.881	-7.077	-5.901	-5.937
9.885	10.809	9.520	10.623	9.881	9.877	10.077	9.597	9.494	-24.257	-29.593	-40.401	-23.841	-25.681	-20.998	-32.498	-27.772	-27.487	-11.246	-7.322	-10.272	0.181	-3.708	-9.888	-10.611	-7.464	1.712
9.559	10.456	9.600	10.593	9.448	10.547	9.890	10.401	9.887	-27.196	-33.055	-40.558	-28.996	-33.891	-13.032	-24.588	-23.964	-25.949	-9.035	2.515	-9.808	-6.244	-18.178	-9.446	-8.811	-5.719	-10.745
9.559	10.677	9.667	9.967	10.234	10.592	10.146	10.117	10.002	-23.717	-37.357	-43.037	-34.007	-23.407	-13.655	-28.229	-19.071	-28.886	-0.457	-8.375	-12.717	-6.388	-9.599	-11.668	-11.450	-6.114	1.791
10.218	10.133	10.300	10.664	9.868	10.381	9.907	10.067	9.819	-24.074	-29.941	-31.059	-29.907	-30.399	-24.070	-27.529	-28.863	-31.678	-5.660	-8.096	-15.161	2.967	-8.236	-5.219	-3.666	-7.087	-3.205
9.450	10.712	9.954	10.251	9.928	10.377	10.255	9.998	9.808	-30.791	-30.516	-37.579	-31.052	-30.877	-21.286	-21.060	-24.405	-23.765	-0.140	-10.973	-19.679	-3.562	-4.769	-11.177	-6.966	-2.090	-0.500
9.716	10.543	10.349	10.808	10.080	10.683	10.147	10.139	9.991	-31.812	-35.346	-40.202	-25.175	-29.971	-24.939	-26.918	-23.556	-28.834	-14.228	-1.305	-12.021	-2.455	-7.612	-10.815	-7.021	-5.919	-1.103
9.742	10.619	10.117	10.424	9.497	9.800	10.124	10.141	9.687	-29.935	-25.851	-36.041	-27.844	-34.011	-25.373	-28.165	-25.377	-30.705	1.434	-5.676	-24.705	-4.271	-11.811	-3.859	-8.861	-5.171	-0.943
9.854	10.442	10.106	10.434	9.528	10.036	9.925	9.856	9.689	-24.071	-29.395	-34.445	-28.127	-32.497	-15.851	-31.667	-33.858	-28.913	-10.671	-3.887	-17.951	-1.641	-7.257	-5.899	-9.348	-14.298	-1.525
9.519	10.866	9.775	10.968	9.639	10.117	10.107	10.442	9.494	-24.923	-24.295	-31.411	-25.952	-34.143	-17.396	-21.510	-25.545	-28.109	-3.224	-9.916	-10.283	-4.910	-10.706	-1.718	-4.215	-0.722	4.760
9.062	10.390	10.424	10.678	10.086	9.983	9.939	10.329	10.129	-23.713	-27.099	-28.557	-21.427	-31.871	-20.089	-25.133	-25.287	-21.512	-6.071	-10.297	-12.582	-7.204	-8.301	-8.631	-7.687	-8.650	-5.204
9.604	10.613	10.271	10.662	10.086	10.256	9.893	10.102	9.586	-29.264	-23.771	-28.937	-29.240	-23.827	-17.982	-30.334	-25.849	-27.965	-2.478	-18.580	-16.077	0.164	-9.722	-10.734	-7.534	-10.065	-1.809
9.726	10.550	10.467	10.213	10.019	9.998	9.863	10.117	9.219	-27.094	-26.735	-26.272	-27.851	-27.729	-16.676	-26.741	-22.616	-27.441	-1.468	-15.614	-13.899	-10.991	-7.829	-5.140	-13.042	-14.044	2.053
9.732	10.142	9.372	10.322	9.541	10.635	10.077	9.754	9.203	-27.019	-31.353	-38.682	-24.809	-34.341	-16.142	-26.697	-32.110	-28.903	-3.767	-10.437	-10.370	-2.630	-11.987	-11.139	-14.663	-13.025	1.619
9.184	10.289	9.558	10.594	9.822	10.161	9.943	10.170	9.593	-32.397	-29.657	-30.854	-30.124	-28.191	-19.360	-26.050	-24.337	-27.142	-0.137	-10.894	-17.700	-12.494	-7.582	-4.868	-11.960	-10.600	-2.107
9.282	10.101	10.112	10.311	9.497	10.437	9.927	9.955	9.577	-27.198	-27.970	-27.584	-33.623	-39.184	-23.221	-26.743	-28.199	-28.514	-9.384	-7.962	-11.089	-5.300	-13.049	-9.684	-9.474	-4.448	3.922
9.140	10.484	10.220	10.722	10.243	9.909	10.156	9.512	10.073	-25.832	-25.142	-25.579	-28.833	-28.500	-19.005	-22.438	-30.621	-23.525	-4.929	-9.893	-7.590	-0.986	-15.364	-11.445	-11.611	-7.602	-0.814
9.538	10.271	10.370	10.484	9.876	10.146	10.383	10.166	9.704	-25.679	-23.065	-26.615	-29.392	-31.732	-28.947	-22.246	-23.089	-23.053	-8.315	-18.452	-10.965	-2.730	-13.809	-8.087	-8.526	-4.328	-5.906
9.724	10.644	9.759	10.315	9.704	10.167	9.965	9.941	9.680	-32.309	-16.422	-36.699	-29.728	-34.536	-24.790	-25.047	-28.482	-29.016	-4.660	-2.292	-18.349	-7.415	-6.755	-8.312	1.002	-5.770	2.848
9.789	10.075	10.437	10.070	9.764	10.146	9.688	9.893	9.541	-20.587	-26.478	-28.492	-24.844	-32.318	-22.331	-24.093	-22.052	-24.848	1.303	-6.519	-25.157	-6.885	-9.819	-2.444	-6.424	-6.064	-2.486
9.739	10.167	10.006	10.432	10.085	9.837	10.191	9.816	9.854	-21.622	-29.796	-33.815	-32.013	-32.874	-19.804	-23.789	-27.777	-26.476	-9.037	-3.732	-17.354	-3.892	-11.205	-0.836	-7.063	-0.070	3.446
10.217	9.441	9.895	10.172	9.901	9.800	10.166	9.795	9.902	-22.694	-36.547	-32.036	-29.472	-25.660	-25.124	-23.142	-27.867	-20.161	-2.466	-4.290	-8.204	-1.760	-4.527	-3.450	-4.536	-9.906	-0.353
9.871	10.178	9.827	10.303	9.792	9.387	10.379	9.884	9.558	-19.371	-25.876	-35.284	-29.045	-29.194	-35.973	-21.646	-27.599	-20.141	3.468	-8.702	-19.205	3.675	-16.054	-0.668	-18.576	-8.395	1.647
9.637	10.022	10.018	10.509	10.055	9.910	10.159	9.841	9.711	-25.255	-29.620	-40.080	-27.126	-30.489	-25.091	-22.598	-30.185	-18.533	0.436	-5.632	-18.895	-2.013	-7.498	6.708	-11.395	-7.361	-3.320
9.816	10.356	10.024	10.213	10.464	9.517	10.418	10.049	9.602	-27.930	-29.572	-30.134	-26.562	-23.056	-23.610	-21.556	-29.373	-21.552	-3.903	-11.676	-19.162	-3.468	-5.735	1.165	-8.863	-15.899	-3.967
9.756	10.399	10.102	10.162	9.838	10.031	10.058	10.001	9.466	-24.803	-28.311	-30.158	-25.763	-29.557	-16.640	-23.477	-28.736	-27.065	-0.463	-10.442	-14.228	-4.911	-0.418	-4.689	-7.711	-11.178	12.889
9.302	9.807	9.766	10.824	9.692	9.889	10.055	10.651	9.812	-29.206	-30.222	-32.858	-24.327	-27.674	-17.412	-19.930	-24.944	-26.239	-9.397	-7.995	-8.972	-1.299	-9.148	1.676	-15.893	-10.611	11.446
9.294	10.227	9.785	10.384	9.490	9.562	10.372	10.184	9.568	-28.432	-34.649	-31.675	-29.902	-30.713	-25.936	-19.931	-26.479	-27.545	-9.738	-9.857	-14.599	-0.289	-3.930	-1.444	-4.909	-12.392	11.049
8.883	10.556	9.359	10.812	9.799	9.337	10.235	10.173	10.134	-33.000	-27.724	-40.960	-34.795	-30.429	-31.183	-24.972	-24.894	-14.516	11.682	-3.739	-6.003	-1.953	-8.222	1.404	-14.097	-9.154	2.517
9.296	10.123	9.339	10.221	9.811	9.922	10.071	10.504	9.637	-30.698	-28.340	-37.135	-33.869	-31.957	-33.624	-27.006	-25.676	-24.782	3.046	-5.801	-11.001	-10.283	-13.582	-8.851	-10.315	-2.659	8.360
9.243	9.655	9.580	10.952	9.877	10.041	10.233	10.324	9.851	-24.731	-33.938	-30.630	-36.291	-33.720	-26.428	-24.486	-24.143	-24.616	2.184	-5.183	-7.958	-3.010	-5.973	-5.347	-7.805	-11.745	11.462
9.586	9.810	9.851	10.759	10.143	9.853	10.430	10.514	9.814	-23.913	-40.069	-38.214	-31.271	-29.650	-20.117	-24.010	-19.942	-17.560	3.887	-12.238	-12.067	-0.774	-8.129	-0.513	-8.691	-5.257	10.925
9.831	10.142	10.181	10.509	10.024	10.056	10.065	10.246	9.536	-21.663	-33.034	-29.998	-27.203	-31.568	-19.629	-22.736	-26.901	-21.082	-0.279	-3.088	-7.039	-5.665	-6.514	-4.569	-12.847	-9.255	8.009
9.444	10.023	10.210	9.892	10.195	9.974	10.424	10.211	10.103	-32.235	-31.503	-25.971	-29.497	-31.170	-17.790	-21.711	-23.034	-21.364	4.296	-12.296	-16.338	-4.861	-7.030	1.166	-13.400	-10.038	3.915
9.399	9.947	9.602	10.025	10.268	9.470	10.251	9.855	9.457	-26.548	-31.526	-37.117	-31.131	-27.710	-19.850	-24.008	-24.495	-23.295	3.281	-0.708	-12.249	-4.259	-7.962	1.731	-9.210	-10.519	1.828
9.531	10.472	10.107	9.717	9.788	10.263	10.338	10.057	9.386	-25.013	-29.388	-30.982	-25.654	-27.452	-21.186	-20.346	-24.560	-24.533	-2.961	-10.461	-12.223	-11.679	-5.233	-5.649	-13.656	-9.178	0.561
9.098	10.290	10.230	10.424	9.893	9.980	9.938	10.237	9.141	-24.242	-31.144	-28.380	-28.503	-31.781	-29.871	-23.846	-18.955	-25.406	5.760	-9.720	-9.926	-4.190	-15.408	-16.678	-5.237	-5.379	3.004
9.231	10.670	9.735	10.230	9.670	9.988	10.023	9.869	9.776	-30.925	-33.875	-31.901	-31.200	-33.829	-27.022	-21.348	-23.617	-17.234	-1.147	-16.004	-6.341	0.197	-9.174	-10.906	-11.543	-4.026	14.300
9.363	10.650	9.858	10.650	10.046	10.133	10.213	11.120	9.542	-35.526	-33.692	-30.226	-27.639	-30.376	-27.671	-21.481	-22.600	-14.453	1.186	-20.048	-15.686	-4.385	-12.476	-4.509	-15.889	-8.116	5.726
9.186	10.238	10.054	10.695	9.945	10.409	10.076	10.182	9.776	-22.874	-34.329	-29.964	-29.576	-36.698	-19.339	-25.130	-25.296	-15.601	2.421	-7.337	-25.042	-8.549	-12.077	-6.533	-14.194	-6.965	9.556
9.355	10.585	10.245	10.401	10.004	9.896	9.850	10.340	9.633	-24.348	-25.566	-25.191	-34.906	-33.650	-22.952	-26.019	-19.341	-19.773	6.950	-3.790	-20.055	-11.273	-8.036	-5.603	-15.914	-8.985	4.231
9.390	10.498	9.996	10.525	10.189	9.843	10.543	10.644	9.706	-29.095	-26.762	-38.173	-31.320	-28.999	-26.384	-21.767	-14.625	-12.509	12.283	-7.633	-19.667	-9.410	-8.730	-3.754	-12.504	-9.963	7.755
8.982	10.607	9.959	10.284	9.644	9.429	9.922	11.028	9.962	-22.870	-29.484	-28.668	-33.564	-30.232	-20.938	-22.327	-17.976	-17.516	13.085	-12.509	-2.899	-13.440	-12.466	0.420	-17.209	-9.913	6.316
9.661	10.819	9.958	10.063	9.546	9.877	10.045	10.037	9.883	-20.305	-23.272	-29.626	-33.883	-30.741	-23.972	-22.295	-23.177	-16.801	8.470	-14.432	-5.013	-10.023	-2.887	-3.759	-15.904	-7.359	5.411
9.712	10.517	9.989	10.763	10.191	9.671	10.043	10.405	9.876	-23.029	-27.466	-29.813	-31.982	-29.883	-18.911	-20.284	-17.381	-15.693	8.046	-16.753	-14.858	-4.516	-12.557	-2.074	-12.175	-13.780	0.462
9.637	10.600	10.267	10.913	10.279	9.598	10.176	10.215	10.021	-27.265	-26.530	-24.062	-31.480	-27.079	-23.580	-26.999	-20.846	-19.808	8.316	-15.874	-4.432	-8.251	-18.082	-3.696	-17.698	-6.323	8.838
9.058	10.994	9.659	10.529	9.672	9.855	10.153	10.390	9.593	-29.067	-32.865	-31.400	-30.998	-29.983	-17.785	-27.362	-26.360	-24.662	8.152	-5.216	-12.546	-5.877	-12.154	1.875	-10.566	-13.165	8.213
9.552	10.758	10.227	10.536	10.069	9.510	10.294	10.385	9.553	-25.237	-25.668	-36.152	-24.549	-29.800	-20.994	-24.893	-22.301	-26.733	8.965	-3.891	-3.797	-1.597	-0.476	0.562	-7.033	-12.853	1.322
9.463	10.139	9.880	10.502	9.320	10.250	9.748	10.206	9.762	-26.369	-31.875	-32.334	-24.222	-32.764	-13.871	-25.783	-27.695	-15.872	1.760	-5.893	-11.255	-10.778	-3.828	-0.961	-1.682	-9.795	-3.278
8.962	10.249	10.209	10.330	9.430	9.775	9.869	10.168	9.462	-20.179	-39.680	-25.646	-30.477	-34.859	-18.720	-29.693	-25.715	-22.944	-1.132	-12.392	-11.683	-7.339	-21.326	-8.364	-10.502	-6.107	3.142
9.871	10.518	10.345	10.270	10.513	10.047	10.231	10.578	10.051	-22.596	-32.765	-32.268	-28.106	-28.736	-21.186	-26.287	-19.870	-22.799	8.630	-5.362	-12.274	-10.507	-8.213	-5.079	-11.892	-13.843	1.647
9.261	10.586	10.017	10.186	9.620	10.115	10.455	10.381	9.741	-29.035	-30.473	-31.010	-29.306	-28.712	-16.933	-27.912	-23.098	-16.011	8.662	-15.697	-12.021	-6.370	-8.394	-12.370	-17.254	-12.403	-2.387
10.040	11.085	9.760	10.384	10.084	9.864	9.895	10.312	9.841	-23.933	-27.392	-32.851	-28.741	-29.882	-16.380	-26.899	-24.614	-16.101	10.668	2.796	-12.559	-5.781	-4.798	-8.400	-14.046	-17.021	-1.864
9.502	10.885	9.943	10.718	9.720	9.563	10.463	10.341	9.716	-26.991	-30.651	-36.763	-24.771	-26.182	-14.606	-23.774	-26.013	-20.312	13.656	-7.781	-5.155	-13.452	-9.488	-8.412	-9.991	-19.997	-2.394
9.065	10.351	10.109	10.580	10.118	10.054	10.247	10.335	10.109	-24.315	-30.609	-32.625	-32.315	-27.013	-18.556	-24.837	-23.377	-18.474	5.834	-8.321	-11.175	-8.414	-8.033	-5.954	-11.367	-14.643	0.757
9.857	11.040	10.563	10.764	10.099	9.985	10.039	10.338	10.136	-20.852	-30.882	-34.811	-22.043	-23.675	-15.136	-19.587	-20.405	-17.760	1.246	-2.297	-13.510	-11.033	-12.761	-3.435	-12.060	-13.399	6.183
9.166	10.456	10.742	10.357	9.952	10.141	9.829	10.110	9.921	-23.799	-26.522	-28.872	-27.491	-25.347	-13.256	-29.667	-25.353	-25.674	14.842	-4.930	-3.587	-15.981	-10.990	-3.303	-16.824	-4.261	-2.972
9.290	9.808	9.943	10.911	9.246	9.807	10.084	9.958	10.096	-22.932	-31.355	-34.638	-25.327	-28.672	-13.540	-23.415	-28.671	-17.754	11.220	-3.273	-11.495	-10.972	0.962	-2.834	-6.463	-16.757	3.999
9.273	10.195	9.720	10.664	10.212	9.968	9.973	10.505	9.901	-29.414	-34.455	-36.620	-27.246	-27.238	-13.718	-28.609	-20.818	-11.704	5.848	-10.448	-6.068	-6.455	-3.747	-1.954	-10.625	-18.945	4.314
9.482	10.345	10.258	10.476	9.780	9.996	10.153	10.442	9.448	-17.886	-30.521	-34.195	-29.401	-29.386	-17.931	-26.295	-26.111	-17.258	5.565	-8.963	-7.503	-1.042	-11.221	0.744	-9.187	-16.177	-3.201
9.155	10.152	10.171	10.736	9.575	10.485	9.639	10.228	9.529	-23.666	-40.633	-27.674	-27.211	-26.829	-21.787	-30.345	-24.191	-16.668	3.029	-10.965	-10.732	-7.362	-10.794	-8.533	-1.423	-17.172	3.938
9.805	10.340	10.348	11.116	9.826	9.792	10.092	10.122	9.858	-16.879	-33.625	-33.587	-20.782	-33.004	-22.439	-27.599	-28.884	-15.014	5.778	-12.192	-7.611	-8.831	-6.184	1.096	-7.412	-12.150	8.075
9.062	10.236	9.945	10.784	10.301	10.088	9.990	10.375	9.879	-24.604	-36.347	-36.999	-26.571	-23.990	-16.508	-28.902	-21.457	-19.030	7.035	-15.589	-8.544	-7.933	-10.909	-0.060	-7.886	-7.559	5.560
9.416	10.670	10.074	10.871	9.874	9.739	9.904	10.435	9.766	-29.381	-34.991	-30.632	-31.143	-29.112	-18.453	-27.492	-24.596	-18.519	8.961	-17.027	-9.684	-13.913	-9.104	0.680	-9.083	-9.780	3.740
9.823	10.248	10.274	10.425	9.861	10.328	10.113	10.359	9.714	-23.607	-31.459	-33.798	-27.470	-28.385	-23.812	-25.686	-21.483	-18.871	2.509	0.563	-9.585	-6.924	-10.630	-13.194	-9.757	-2.425	5.789
9.369	10.165	10.005	10.608	9.825	9.825	9.929	9.724	10.017	-19.163	-33.802	-35.720	-26.970	-28.129	-19.322	-27.035	-25.012	-15.919	8.128	-7.308	-15.440	0.066	-7.634	1.812	-3.404	-15.726	5.286
9.057	10.259	9.960	10.345	9.920	9.875	9.961	10.707	10.030	-23.580	-35.569	-32.889	-34.166	-28.070	-19.398	-28.683	-21.629	-17.456	12.027	-8.054	-10.783	-11.321	-16.547	-5.620	-5.407	-5.987	-2.120
9.600	10.468	10.104	11.035	9.685	9.989	10.050	10.028	9.747	-17.675	-42.020	-29.671	-18.884	-23.550	-18.328	-30.127	-25.686	-25.958	13.564	-8.959	-7.320	-7.412	-12.875	-1.280	-5.764	-13.816	6.968
9.151	10.331	10.018	11.114	9.981	9.826	9.947	10.563	9.609	-19.853	-36.115	-38.977	-26.314	-27.029	-18.069	-25.268	-19.446	-18.474	8.388	-9.835	-5.000	-8.632	-5.205	6.725	-6.822	-9.131	8.070
9.247	11.092	10.085	11.427	9.844	9.585	9.757	10.589	10.051	-23.479	-31.322	-35.274	-19.881	-24.680	-16.870	-24.112	-23.297	-18.551	14.505	-3.286	-18.162	-16.407	-21.543	0.637	-7.131	-7.695	0.034
9.070	10.246	10.076	10.838	10.105	9.870	10.375	10.165	9.180	-21.511	-35.832	-36.691	-27.423	-22.850	-20.464	-24.235	-23.347	-23.736	10.953	-3.602	-13.660	-11.956	-17.594	5.243	-4.139	-10.733	3.980
9.208	10.564	10.354	10.577	10.175	10.124	9.704	9.935	9.595	-22.139	-32.313	-32.824	-28.890	-32.096	-21.270	-26.246	-24.372	-23.139	8.114	-6.426	-8.597	-6.039	-21.863	5.386	-2.439	-0.436	4.393
9.370	10.359	10.005	10.193	9.931	9.908	10.038	10.333	9.846	-23.487	-41.804	-38.876	-28.007	-30.746	-25.682	-30.073	-24.174	-15.776	7.608	-4.781	-18.704	-10.325	-10.232	2.405	-11.127	-13.444	-0.603
9.496	9.862	9.594	9.659	10.627	9.946	9.761	9.836	10.079	-21.372	-27.804	-32.530	-28.167	-25.530	-19.540	-25.863	-23.814	-18.987	11.965	-0.425	-4.331	-16.546	-17.732	-0.444	-6.503	-11.930	11.631
9.910	10.425	10.165	9.934	10.120	9.762	9.997	9.881	9.714	-21.681	-34.893	-27.524	-27.404	-27.523	-17.144	-26.225	-21.981	-17.447	8.485	-0.522	-3.039	-10.155	-9.505	0.893	-12.709	-9.860	-0.027
9.675	10.669	9.652	9.996	10.535	10.016	10.121	10.764	9.210	-21.968	-34.697	-34.314	-29.738	-19.804	-13.734	-21.745	-14.642	-20.292	5.416	-4.815	-13.331	-17.420	-11.267	8.112	-7.137	-13.921	-0.586
9.495	10.732	9.809	9.901	10.370	9.694	9.742	10.578	9.617	-21.494	-29.953	-36.144	-30.974	-30.766	-20.110	-25.181	-23.232	-15.622	9.308	-0.741	-13.922	-17.124	-9.594	3.818	-4.528	-7.424	3.177
9.429	10.530	9.625	10.334	9.667	9.536	9.761	10.164	9.888	-16.196	-40.064	-33.538	-23.214	-34.260	-13.218	-23.974	-28.914	-22.815	2.520	-10.674	-11.165	1.709	-16.262	2.824	-8.214	-14.994	0.029
9.652	10.606	9.149	10.967	10.361	9.199	9.572	10.684	9.762	-18.449	-42.145	-28.109	-20.554	-27.788	-20.603	-26.594	-21.369	-22.889	4.937	-14.865	-11.461	-15.061	-11.558	7.937	-2.158	-7.054	6.993
9.780	10.681	9.841	10.308	9.875	9.333	9.761	10.581	9.668	-15.357	-40.338	-27.032	-31.722	-28.899	-21.545	-22.321	-19.648	-23.958	5.473	-5.405	-13.609	-12.506	-14.485	1.206	-1.568	-4.586	1.875
9.536	10.527	9.745	10.197	10.422	9.701	9.862	10.434	10.076	-18.807	-36.387	-32.500	-30.449	-30.975	-17.672	-24.133	-18.074	-16.988	2.824	-4.462	-12.403	-20.656	-6.810	-1.151	-4.943	-9.956	-5.049
10.105	10.633	10.327	10.805	9.800	9.823	9.886	9.919	9.807	-17.752	-38.270	-29.896	-19.802	-32.778	-19.854	-27.496	-23.807	-23.963	6.530	-3.239	0.436	-14.363	-9.961	0.788	-4.823	-9.133	0.967
9.850	10.169	9.706	10.100	10.189	9.733	9.597	10.733	10.206	-11.789	-36.004	-39.523	-25.127	-33.648	-18.799	-24.840	-22.872	-16.052	10.245	-14.845	-16.617	-8.915	-4.344	1.567	-7.555	-10.032	-6.774
10.347	10.497	10.137	10.643	9.846	9.666	10.146	10.279	9.675	-12.694	-37.818	-32.438	-21.937	-40.816	-21.105	-22.963	-20.774	-15.402	7.717	-9.431	-10.249	-12.717	-19.268	-2.641	0.024	-17.133	0.944
9.623	10.291	9.955	10.336	9.857	9.559	10.048	10.350	10.020	-18.550	-44.427	-28.753	-21.451	-29.813	-21.868	-27.806	-24.175	-19.034	5.632	-8.934	-7.556	-16.192	-12.850	-0.470	-9.064	-12.396	0.613
9.779	9.886	9.490	10.290	9.330	9.945	10.006	10.433	9.509	-19.906	-40.417	-31.823	-27.768	-30.778	-17.936	-21.601	-24.157	-18.818	2.472	-4.579	-16.322	-20.967	-6.336	12.081	-5.964	-18.126	-4.282
9.654	10.215	9.562	9.933	10.248	9.470	10.052	9.973	9.771	-20.391	-37.708	-29.394	-27.212	-27.274	-23.451	-22.328	-20.961	-18.996	8.458	-2.349	-14.974	-16.338	-9.066	11.392	-5.153	-11.669	-3.433
10.175	9.766	10.070	10.334	9.233	10.169	9.836	10.342	9.738	-16.831	-42.310	-30.561	-28.572	-30.572	-18.342	-25.397	-22.292	-20.526	5.217	-2.886	-8.093	-7.455	-4.529	7.608	-6.647	-14.996	0.399
9.607	11.101	10.295	10.644	9.643	9.131	9.929	10.086	9.964	-17.555	-34.311	-29.080	-23.676	-28.204	-20.276	-23.756	-17.752	-21.531	0.062	-9.799	-14.907	-5.739	-9.410	-0.199	-6.386	-12.114	0.300
9.389	11.021	9.889	10.186	9.659	9.843	9.527	10.443	9.451	-19.727	-34.176	-38.972	-28.082	-28.217	-19.471	-24.703	-16.949	-17.755	-1.888	-7.079	-15.132	-11.764	-12.745	6.364	-9.354	-10.954	3.504
9.760	10.612	9.872	10.549	10.148	9.228	10.154	10.336	9.450	-21.125	-37.532	-37.917	-28.642	-24.572	-21.114	-21.751	-21.721	-17.356	7.785	-5.196	-9.987	-9.291	-15.597	2.155	-11.903	-8.313	7.753
9.466	10.255	9.874	10.419	10.067	9.805	10.133	10.151	9.484	-19.301	-44.376	-34.206	-24.783	-24.794	-18.396	-29.117	-18.190	-14.217	1.431	-3.551	-2.122	-13.802	-7.212	1.092	-10.300	-6.662	7.112
9.389	10.012	9.782	10.089	9.422	9.617	10.294	10.210	9.771	-22.375	-36.278	-36.362	-28.107	-32.767	-26.288	-24.790	-18.629	-19.549	3.507	-13.933	-12.513	-3.429	-14.370	-1.965	-2.832	-12.230	2.840
9.871	10.411	9.568	10.860	9.446	9.737	9.878	10.323	9.777	-21.978	-38.901	-39.889	-12.041	-33.184	-27.216	-26.018	-22.664	-10.466	-3.276	-3.756	-10.457	-10.550	-14.191	-6.724	-12.157	-11.604	4.669
9.552	9.876	10.222	10.874	10.151	9.652	9.983	10.141	9.761	-22.310	-45.483	-31.841	-27.070	-28.088	-23.608	-30.132	-25.161	-15.043	-0.908	3.081	0.118	-8.969	-12.230	5.652	-8.627	-4.671	4.277
9.627	10.520	9.895	10.788	9.994	9.958	10.245	9.976	9.906	-24.892	-33.356	-30.871	-27.437	-36.855	-23.270	-24.383	-22.360	-14.818	-1.419	-8.088	-12.134	-2.831	-8.221	-4.649	-13.810	-5.783	5.740
9.940	10.188	9.995	10.842	9.672	10.103	10.431	10.188	9.547	-20.042	-31.412	-33.728	-23.339	-36.947	-19.498	-24.534	-18.844	-15.331	-2.021	-5.904	-6.065	-2.862	-11.905	5.516	-7.631	-16.178	5.436
10.076	10.414	10.137	10.131	9.737	9.943	9.946	10.098	9.648	-9.907	-37.675	-32.791	-24.119	-38.513	-15.876	-20.635	-20.642	-20.289	-5.085	-4.967	-8.088	-1.194	-15.119	0.659	-9.891	-7.021	0.353
10.098	10.356	9.776	10.693	9.807	9.961	10.315	10.179	9.818	-14.213	-31.947	-39.814	-27.624	-34.320	-23.104	-25.137	-23.430	-17.974	-1.620	-6.523	-8.062	-7.721	-13.372	7.284	-10.272	-18.179	1.970
9.702	10.239	9.965	10.605	9.818	10.144	9.700	9.837	9.576	-14.788	-31.593	-36.736	-25.221	-34.946	-16.915	-25.049	-26.619	-18.239	-3.591	-4.700	-11.418	-8.315	-7.098	2.620	0.960	-7.432	1.285
9.740	9.655	10.531	10.492	9.321	10.088	10.251	9.811	9.767	-22.820	-41.711	-29.886	-28.723	-31.362	-22.356	-19.243	-26.789	-18.438	-9.167	-2.860	-13.689	-5.394	-18.120	8.054	-3.673	-11.609	10.436
9.489	10.249	9.918	10.293	10.360	10.052	9.887	9.724	9.795	-16.902	-38.283	-33.375	-23.404	-31.321	-23.073	-22.388	-29.228	-11.745	-2.008	-4.350	-12.488	-0.587	-22.467	-2.328	-6.319	-8.543	-1.163
9.550	10.040	9.950	9.994	9.791	10.434	10.035	9.772	9.808	-19.005	-38.101	-34.583	-32.250	-30.555	-15.682	-22.093	-23.922	-10.391	2.804	0.852	-7.099	-8.279	-10.742	8.844	-5.348	-14.182	5.467
9.355	10.163	10.125	10.456	10.239	9.072	10.131	10.237	9.705	-25.074	-37.452	-34.062	-28.219	-31.693	-27.107	-18.103	-23.510	-5.639	0.543	-4.050	-8.525	-5.497	-5.454	-3.206	-1.016	-20.388	4.723
9.195	9.930	10.078	9.950	9.804	9.792	9.850	10.335	9.301	-22.679	-38.842	-36.237	-31.842	-37.103	-27.407	-21.985	-20.032	-8.686	-2.231	-10.107	-13.129	-1.567	-15.696	0.368	-4.956	-14.718	7.966
9.363	9.797	9.551	10.406	9.946	9.765	10.111	9.874	9.826	-22.790	-39.732	-42.605	-24.261	-33.812	-25.168	-20.749	-23.037	-6.890	-6.597	2.056	-19.391	-11.556	-6.401	4.661	2.204	-7.881	4.446
9.513	10.442	9.793	10.482	9.823	9.539	9.977	10.719	10.188	-25.221	-33.726	-38.619	-23.331	-29.784	-29.451	-24.834	-17.771	-9.215	0.800	-1.129	-12.297	-9.112	-12.379	-1.248	-12.562	-15.477	1.237
9.599	10.261	10.035	10.953	10.007	9.985	9.723	10.245	10.212	-22.213	-33.834	-38.015	-21.461	-32.877	-17.383	-22.221	-21.661	-10.566	5.259	-8.398	-12.373	-4.540	-12.887	7.735	1.885	-0.535	0.996
9.374	10.682	9.962	10.598	10.404	9.707	9.896	9.990	10.150	-19.863	-34.766	-34.889	-25.074	-25.831	-27.115	-24.361	-24.152	-11.015	-5.831	-11.629	-15.353	-6.971	-10.657	-1.725	-6.598	-12.746	-1.854
9.608	10.871	9.868	10.366	10.314	9.516	10.307	10.208	10.109	-20.302	-31.878	-36.501	-28.344	-28.445	-22.732	-18.890	-20.636	-14.208	2.038	-14.208	-19.653	-9.055	-10.023	5.473	-4.720	0.744	10.068
9.521	10.762	10.036	10.429	9.817	9.762	9.846	10.071	10.389	-24.943	-33.336	-33.407	-26.916	-28.631	-28.051	-28.110	-22.396	-9.386	-6.426	-7.575	-10.173	-7.245	-14.576	-7.706	-7.410	-5.175	-3.907
9.079	10.440	9.715	10.624	10.303	9.883	9.592	10.195	9.601	-22.623	-30.074	-36.917	-32.256	-23.431	-19.144	-21.213	-21.582	-7.909	-2.580	-6.156	-19.379	-2.283	-6.344	1.343	-0.143	-9.728	5.058
9.146	10.529	10.231	10.419	9.482	9.767	9.590	10.137	9.551	-26.759	-37.209	-42.623	-25.877	-27.783	-24.921	-23.337	-23.507	-15.235	0.041	-0.327	-13.806	-5.366	-12.328	-4.250	-4.297	-6.667	7.094
9.435	10.823	10.067	11.071	9.793	9.773	9.984	9.917	9.861	-22.965	-38.488	-34.901	-21.873	-27.047	-23.107	-28.905	-26.434	-16.302	6.836	-6.860	-17.960	-9.629	-12.341	-0.714	0.113	-5.737	6.837
9.039	10.786	10.220	10.377	10.104	10.213	9.937	10.141	9.527	-19.496	-31.133	-32.145	-32.069	-29.550	-13.355	-24.135	-19.069	-19.337	3.868	-1.185	-14.456	-13.570	-4.667	5.849	-6.008	-10.804	10.738
9.193	10.652	10.032	10.339	10.173	10.280	9.743	10.640	9.495	-23.539	-34.529	-39.562	-29.007	-29.781	-18.629	-30.972	-18.001	-18.558	1.344	-16.787	-20.553	-8.421	-6.896	6.876	-8.223	-6.489	4.187
9.259	10.853	9.981	11.413	10.353	10.098	10.158	9.937	9.528	-22.816	-29.349	-38.803	-24.034	-31.684	-24.800	-21.821	-25.090	-11.996	-5.756	-12.312	-22.439	-1.279	-7.853	-3.524	-8.954	-3.582	10.999
9.582	11.023	10.201	11.074	10.067	10.216	9.880	9.937	9.415	-27.518	-29.198	-31.059	-24.466	-28.020	-21.559	-24.973	-19.942	-15.666	-2.198	-8.010	-12.367	-2.616	-8.477	-12.311	-7.006	-2.622	4.852
9.997	10.467	10.183	10.853	10.047	10.374	9.793	9.838	9.907	-22.377	-30.426	-34.767	-16.130	-22.523	-16.122	-23.234	-23.742	-22.046	-5.885	-11.040	-12.818	1.122	-9.806	-3.147	-9.745	-4.256	3.619
9.637	10.011	10.076	10.098	9.823	10.189	10.135	9.855	9.802	-22.153	-38.068	-33.407	-32.872	-29.386	-19.652	-26.494	-21.538	-18.356	-4.073	-14.600	-9.641	3.094	-12.069	-8.205	-7.171	-1.360	6.960
9.459	10.609	9.985	10.185	10.200	10.207	9.589	9.904	9.758	-23.268	-40.620	-31.177	-31.429	-33.394	-22.915	-23.988	-23.730	-17.845	0.279	-0.294	-16.387	-9.873	-7.699	5.013	-6.293	-2.053	0.516
9.525	10.282	10.093	10.023	9.535	10.225	10.035	10.123	9.969	-20.721	-39.852	-31.279	-26.800	-36.316	-23.838	-22.746	-26.227	-16.603	5.041	-6.115	-11.869	-5.029	-12.524	-2.315	-5.054	-3.564	4.473
9.881	9.518	10.170	10.155	9.527	10.055	10.078	10.136	9.632	-21.887	-45.627	-32.106	-26.931	-30.063	-18.209	-22.103	-20.647	-14.860	-8.599	-16.206	-9.321	-5.139	-8.339	-8.325	-5.505	-7.783	2.764
9.552	10.841	10.063	10.221	9.420	9.684	9.583	10.000	9.810	-26.172	-34.022	-34.347	-26.326	-32.552	-24.366	-25.588	-27.652	-18.043	-5.718	-1.927	-14.310	-13.033	-8.281	0.375	-2.228	-4.078	4.340
9.719	10.255	10.280	10.181	9.858	9.797	10.010	9.826	9.661	-22.251	-38.736	-34.103	-27.283	-25.319	-22.463	-21.462	-29.192	-19.677	-3.062	-12.542	-12.436	-7.520	-13.356	-5.419	-7.405	-0.551	-2.943
9.559	10.604	10.104	10.416	10.161	9.834	9.817	10.403	9.559	-26.462	-29.897	-35.267	-22.104	-29.023	-34.396	-24.249	-26.043	-17.283	-3.116	-7.159	-19.397	-9.614	-12.412	0.275	-2.384	-5.332	3.731
9.553	10.336	10.504	9.995	9.781	9.968	10.075	10.498	9.244	-21.542	-34.880	-30.260	-21.103	-25.068	-30.965	-19.938	-24.520	-19.751	-7.884	-7.741	-12.913	-0.892	-15.836	-7.412	-7.762	-4.138	3.964
9.544	10.897	10.114	10.152	10.248	9.761	9.838	10.249	10.059	-21.541	-36.707	-35.502	-18.344	-20.438	-27.277	-20.182	-31.212	-17.342	-2.788	-7.694	-10.270	-1.732	-24.012	-6.609	2.561	0.197	-0.170
9.537	10.362	10.089	9.936	10.142	9.448	10.098	9.554	9.275	-24.792	-34.687	-28.971	-28.014	-25.329	-25.039	-22.261	-32.197	-21.044	2.104	-10.460	-13.265	-6.870	-11.429	-8.416	-3.851	-2.533	-8.912
9.756	9.893	10.707	9.974	10.235	9.767	9.649	9.883	10.021	-19.688	-37.865	-31.756	-24.644	-24.412	-28.931	-24.887	-23.657	-18.785	-8.323	-12.224	-22.008	-2.584	-14.859	-4.111	-6.348	-3.842	-7.880
9.668	9.895	10.302	10.186	9.991	9.567	9.877	9.771	9.833	-20.047	-37.338	-36.830	-22.183	-24.153	-22.041	-23.512	-25.758	-18.729	4.413	-8.302	-14.077	-1.466	-13.395	-5.474	-3.726	1.330	-5.935
9.629	10.009	9.978	10.191	10.121	10.190	9.593	9.978	10.030	-22.596	-37.784	-38.828	-26.410	-29.600	-25.958	-23.461	-27.967	-26.098	-3.255	-9.332	-15.218	2.420	-18.440	-10.584	-2.024	-10.271	-3.590
9.275	10.617	10.359	10.192	10.152	10.069	10.062	9.921	9.853	-21.969	-34.783	-33.815	-27.682	-24.878	-23.476	-25.485	-30.072	-18.766	-1.696	-19.873	-12.938	-7.409	-10.967	-10.001	-2.663	-5.957	-3.694
9.344	10.054	9.992	10.398	9.816	9.679	9.942	10.251	9.871	-24.977	-36.320	-30.647	-20.578	-27.652	-28.705	-27.163	-28.721	-20.490	-9.059	-13.049	-6.847	-6.862	-15.351	-7.072	-5.715	3.464	-2.079
10.119	10.285	10.015	10.087	9.863	9.691	9.732	9.991	10.448	-14.545	-38.818	-27.328	-24.517	-28.844	-27.190	-20.017	-24.740	-15.568	-4.868	-14.938	-12.358	-2.420	-14.015	-5.773	-3.094	-3.599	-2.830
9.368	9.724	10.287	10.456	10.034	10.126	9.941	9.792	9.718	-18.673	-42.499	-22.240	-21.292	-21.651	-25.783	-22.554	-26.501	-20.536	-4.253	-19.844	-13.634	2.616	-12.073	-4.457	5.659	-7.451	0.281
9.879	9.704	10.030	10.165	9.654	9.811	9.998	10.047	9.529	-20.086	-34.078	-31.178	-24.091	-26.708	-25.559	-23.734	-26.439	-18.738	-3.520	-8.724	-12.139	-2.921	2.501	-9.393	2.797	-5.091	-3.736
9.463	9.887	9.428	10.492	9.762	9.788	9.922	9.993	10.047	-26.754	-43.651	-32.068	-19.019	-29.980	-32.510	-21.652	-24.589	-15.797	-3.641	1.424	-18.510	-7.190	-19.480	-0.754	-6.524	-5.498	5.183
9.753	10.371	9.616	10.193	9.896	9.852	9.913	10.289	9.751	-22.560	-30.372	-30.209	-25.932	-29.285	-33.102	-29.067	-26.047	-14.671	-5.211	-3.815	-12.525	-11.552	-10.703	-5.318	-7.161	0.469	-4.584
9.453	10.620	9.846	10.478	9.762	10.106	9.716	9.900	9.983	-19.805	-32.930	-28.388	-20.636	-29.088	-27.919	-26.980	-31.943	-11.668	0.030	-7.447	-5.435	-6.301	-7.838	-16.368	-2.167	2.862	-2.749
9.561	9.890	9.921	9.915	9.998	9.257	9.913	10.158	10.017	-27.622	-32.014	-36.717	-26.768	-27.348	-32.627	-25.538	-21.661	-22.579	-3.608	-3.750	-14.843	-6.232	-11.115	-7.717	-2.612	2.509	-0.162
8.957	10.354	10.113	10.774	10.158	9.917	10.091	9.697	9.924	-22.732	-35.677	-34.989	-18.639	-23.328	-28.724	-26.881	-20.848	-11.154	-1.007	-10.031	-4.707	-12.479	-13.788	-6.611	0.681	1.730	-3.207
9.311	10.623	10.173	10.242	10.016	9.628	9.821	10.514	10.614	-19.017	-27.863	-37.574	-23.605	-23.496	-24.326	-22.045	-27.426	-16.351	-7.496	-0.315	-9.702	-8.152	-6.567	-6.563	-8.160	-16.032	-2.110
9.353	10.740	10.515	9.711	9.525	10.211	9.775	10.133	10.032	-22.699	-29.547	-38.445	-26.170	-26.837	-23.429	-33.181	-24.742	-20.622	-3.899	0.132	-12.753	-0.529	-12.848	-6.053	0.038	-5.976	-2.340
9.321	10.136	9.985	10.402	10.129	10.028	10.117	9.850	10.207	-19.232	-37.192	-35.341	-18.899	-24.123	-21.849	-21.936	-27.568	-20.587	-2.062	-3.070	-8.174	-7.788	-8.236	-4.352	-2.334	-0.627	-2.100
9.350	10.288	10.168	10.540	10.194	9.908	9.954	10.197	10.090	-25.088	-34.418	-27.732	-20.525	-20.348	-22.444	-23.420	-24.204	-15.659	-5.928	-1.045	-10.940	-1.986	-1.973	-5.513	-3.168	-7.237	-5.266
9.457	10.145	10.027	10.090	9.792	9.782	9.912	10.141	10.086	-18.455	-33.490	-32.175	-23.046	-26.328	-19.304	-23.903	-27.669	-18.672	1.849	-7.504	-10.227	-0.260	-8.505	-5.595	-6.890	-0.736	-1.956
9.415	9.936	10.030	10.183	9.337	9.787	9.957	10.378	9.734	-22.850	-36.832	-36.404	-31.313	-29.979	-23.598	-24.459	-29.010	-20.115	-2.184	-4.818	-13.632	-3.956	-0.773	-2.862	-0.398	4.096	3.481
9.829	10.466	10.523	10.792	9.868	9.946	9.729	9.993	9.502	-24.313	-29.385	-27.183	-24.761	-25.165	-19.891	-27.867	-27.921	-19.099	0.779	-10.947	-7.627	-0.328	-5.825	-10.439	-7.727	-7.889	-6.768
9.298	10.524	10.253	10.306	9.441	9.969	9.926	10.098	9.654	-21.871	-37.757	-27.502	-28.333	-27.292	-18.165	-24.175	-28.363	-16.948	0.665	-6.918	-12.884	-0.374	-4.188	-7.549	-4.042	-5.650	-1.496
9.310	10.211	9.826	10.735	9.690	10.228	9.581	10.118	9.691	-21.352	-34.359	-30.244	-27.069	-27.293	-21.534	-24.572	-24.259	-18.763	-6.571	-7.220	-9.992	-5.460	-2.022	-6.341	-6.270	-4.698	3.795
9.438	10.531	10.117	10.245	9.629	10.061	9.863	10.330	10.231	-21.814	-28.963	-34.474	-24.949	-26.243	-19.094	-26.703	-25.097	-17.823	-4.460	-8.643	-7.483	-6.047	-0.387	-2.077	-5.055	-2.938	2.365
9.826	10.943	9.778	10.324	10.449	9.855	9.844	9.979	9.754	-20.708	-31.412	-38.445	-27.062	-17.433	-19.605	-22.767	-32.247	-13.486	-3.241	-10.761	-14.293	-0.837	-5.336	-3.954	-3.408	-4.192	3.886
9.629	10.244	10.069	10.506	10.119	9.763	9.389	10.045	10.128	-22.178	-33.210	-33.536	-22.899	-19.732	-18.670	-26.397	-26.276	-15.314	-1.607	-9.062	-11.985	1.093	-8.157	1.156	-12.464	1.053	-0.800
9.372	11.113	10.433	10.594	10.078	10.064	9.474	9.917	9.559	-27.792	-25.663	-26.064	-22.824	-27.308	-22.933	-23.385	-22.801	-16.469	-4.346	-11.274	-4.862	-1.560	-3.464	-6.014	1.995	-1.852	4.404
8.867	10.884	9.970	10.847	9.888	9.446	9.690	10.038	9.823	-24.457	-33.858	-29.065	-23.260	-29.836	-16.302	-25.831	-22.871	-16.662	4.912	-14.492	-8.492	-0.224	-16.703	-2.902	-4.591	0.996	-4.926
9.524	10.298	10.239	10.334	9.282	10.121	10.347	9.918	10.029	-21.439	-34.827	-33.829	-35.591	-26.928	-20.177	-20.173	-26.779	-23.626	3.739	-12.148	-7.300	-10.141	-2.238	-8.219	-7.334	2.689	-8.974
9.613	10.609	10.026	10.263	9.994	10.065	9.940	9.785	9.663	-23.677	-28.387	-37.356	-33.213	-27.617	-23.074	-28.227	-25.039	-18.488	-4.970	-10.453	-2.382	1.284	-10.277	1.957	-3.656	-4.828	5.042
9.853	10.765	10.105	10.104	9.396	9.776	9.940	10.013	10.186	-24.623	-37.269	-32.824	-25.161	-28.446	-20.614	-26.577	-25.035	-19.525	-3.519	-2.327	-11.882	-6.102	-2.333	-6.748	-11.880	-2.445	-1.860
9.493	11.180	9.823	10.296	9.763	9.903	9.982	10.219	9.900	-28.877	-33.206	-26.264	-26.839	-23.692	-22.808	-24.321	-23.959	-18.457	-11.789	-20.448	-15.875	-6.953	-7.966	-2.510	-6.728	-1.421	-0.719
9.889	11.191	10.080	10.525	9.869	9.824	10.256	10.193	9.886	-25.452	-29.694	-35.078	-26.172	-31.109	-22.622	-17.661	-20.385	-16.262	-7.875	-7.227	-1.960	-5.408	-5.216	-6.276	-6.107	2.431	-5.012
9.632	10.414	9.646	10.344	10.018	9.854	9.985	9.805	9.552	-32.828	-36.580	-35.523	-26.982	-28.884	-21.515	-23.660	-20.781	-11.731	-0.256	-4.843	-18.301	0.292	-12.258	-8.575	-6.890	1.727	-4.370
10.253	10.846	10.117	10.265	10.041	9.584	9.858	9.938	9.725	-21.686	-32.026	-28.361	-30.648	-30.160	-27.143	-20.273	-22.421	-17.725	-5.543	-6.243	-3.194	-2.207	-10.275	-5.541	-14.954	9.110	-3.308
10.111	10.695	10.303	10.184	9.843	10.119	10.099	10.163	9.339	-28.473	-38.354	-28.345	-31.217	-26.622	-26.984	-18.139	-18.965	-17.094	-6.180	-5.857	-3.052	-14.329	-12.564	-6.737	-1.030	2.723	-4.871
9.703	10.820	9.883	10.279	9.319	9.544	9.722	10.304	9.628	-29.204	-32.127	-30.812	-27.368	-33.414	-25.356	-19.143	-20.630	-19.734	-1.222	3.457	-9.543	-13.513	-18.048	0.538	-4.468	1.814	4.400
9.544	10.592	9.698	10.539	10.122	9.754	9.939	10.102	9.688	-21.395	-33.752	-35.682	-30.087	-27.469	-18.650	-21.787	-22.114	-23.648	3.599	-15.276	-12.418	-6.162	-21.443	0.570	-3.403	3.461	4.160
9.433	10.720	10.086	10.229	9.712	9.468	10.109	9.696	9.969	-19.602	-35.109	-41.058	-30.624	-25.370	-19.685	-22.484	-24.126	-18.843	-3.614	-7.048	-15.672	-11.855	-16.223	-3.852	-7.213	17.879	6.949
9.337	10.792	9.725	9.388	9.564	9.788	10.208	9.868	9.742	-28.065	-26.582	-31.219	-39.659	-30.961	-22.051	-23.301	-27.277	-20.846	5.109	-10.178	-7.653	-3.590	-19.605	-10.826	-8.675	0.983	1.891
9.518	10.460	9.909	10.478	9.675	9.580	10.165	10.148	9.461	-23.958	-40.536	-32.051	-25.636	-26.784	-25.462	-19.667	-17.470	-16.782	0.312	-9.626	-8.992	-4.736	-16.414	-5.834	-4.155	6.107	-4.752
9.422	10.399	10.009	10.810	9.762	9.617	10.050	9.618	9.911	-28.281	-31.248	-32.068	-26.560	-31.234	-18.124	-28.663	-23.517	-26.969	0.736	4.890	-3.377	-5.594	-12.524	-4.113	-6.599	1.754	-7.251
9.572	10.476	9.856	10.208	9.232	10.111	9.726	10.186	9.879	-22.218	-29.858	-33.306	-32.797	-35.739	-21.016	-25.517	-26.550	-21.308	-1.118	-3.810	-7.439	-13.672	-19.114	-5.839	-10.985	8.021	-4.078
9.207	10.696	9.255	10.396	9.592	9.684	10.173	9.944	9.906	-26.168	-34.063	-42.529	-22.540	-35.383	-17.893	-23.003	-20.556	-24.313	-4.126	-4.497	-7.630	-13.286	-16.962	7.238	-7.673	6.022	-3.649
9.007	11.204	9.706	10.993	9.969	9.486	10.059	9.953	9.838	-28.576	-28.377	-34.129	-30.477	-31.300	-20.921	-26.985	-28.116	-15.621	-2.162	-7.870	-4.367	-11.635	-10.554	-8.162	-2.669	-0.497	-0.984
9.754	10.051	9.861	10.522	9.865	10.425	10.040	10.453	9.783	-23.360	-34.292	-25.568	-30.972	-34.887	-17.012	-26.961	-22.839	-23.464	-1.463	-10.137	-0.373	-17.803	-21.068	-0.663	-10.595	-7.465	-13.650
9.850	10.209	9.778	9.642	9.082	9.974	9.826	10.199	9.828	-21.726	-29.045	-31.223	-26.346	-36.954	-20.874	-26.283	-27.039	-20.119	-3.460	-15.429	-10.090	-9.063	-15.467	-2.645	-0.364	8.264	-9.020
9.935	10.667	10.099	10.611	9.781	9.916	10.128	10.185	9.645	-23.676	-32.788	-32.674	-22.629	-27.017	-20.384	-24.249	-27.059	-15.641	0.216	-11.149	-3.791	-11.724	-12.520	-1.959	-9.165	-1.804	-9.690
9.858	10.778	9.790	10.301	9.728	9.914	10.184	10.106	10.284	-23.296	-22.774	-37.212	-26.443	-30.802	-19.956	-24.990	-21.781	-17.285	-1.198	-13.751	-10.126	-11.659	-15.012	3.436	-10.136	7.251	-7.982
9.931	10.839	9.704	10.680	10.211	9.882	10.083	10.651	9.943	-15.551	-29.707	-32.409	-18.485	-35.053	-23.932	-23.319	-21.241	-16.682	-1.976	-7.432	0.060	-10.562	-26.880	-9.112	-10.186	0.585	-0.406
9.576	9.976	9.910	10.881	9.978	10.159	10.199	10.103	10.333	-24.529	-38.098	-34.089	-22.233	-31.009	-21.111	-25.398	-22.912	-19.223	-0.013	-5.664	-4.484	-5.915	-15.888	-5.665	-14.344	1.984	4.465
9.828	10.435	10.072	9.902	9.643	9.371	9.777	10.478	9.746	-18.265	-33.221	-34.383	-31.331	-33.429	-19.910	-26.500	-25.335	-25.060	5.813	-18.668	-4.262	-10.095	-14.612	-7.337	-8.869	-4.832	-6.071
9.197	9.697	10.084	10.055	10.546	9.897	9.417	10.160	9.395	-23.113	-42.796	-39.843	-29.684	-27.158	-16.604	-24.958	-21.240	-24.782	0.432	-15.591	-14.824	-4.616	-10.223	0.103	-11.338	9.045	-4.953
9.804	10.956	10.060	9.714	9.460	10.128	9.887	10.304	9.868	-16.255	-38.406	-36.154	-27.836	-34.084	-14.114	-28.484	-20.926	-26.851	-2.075	-12.302	-10.156	-4.689	-7.129	3.005	-9.842	10.043	-11.317
9.757	9.572	10.199	10.201	9.680	9.931	9.673	10.418	9.807	-19.848	-48.741	-34.974	-28.046	-38.498	-17.118	-23.757	-24.125	-20.895	1.874	-15.532	-8.298	-11.932	-6.921	5.232	-8.388	1.019	-2.327
9.639	10.654	10.174	10.288	10.145	10.025	9.748	10.506	10.147	-21.105	-44.643	-32.352	-29.229	-31.270	-14.143	-23.114	-21.434	-19.767	-1.159	-13.373	-5.629	-4.028	-6.668	5.383	-9.513	-3.557	-1.687
9.642	11.056	9.932	9.806	9.849	9.692	10.318	9.922	9.972	-22.173	-43.758	-34.421	-23.982	-34.171	-23.891	-27.972	-24.102	-23.125	-0.149	-2.648	-10.237	-4.642	-11.574	-8.258	-15.276	2.146	0.157
9.710	11.595	10.011	10.183	10.355	9.575	10.047	10.147	9.947	-25.379	-48.775	-40.432	-27.279	-30.724	-17.094	-19.918	-23.062	-24.502	-9.170	-11.412	-11.664	-7.355	-19.445	-3.291	-3.538	4.927	0.661
9.473	11.608	10.276	10.008	9.776	9.870	9.788	9.974	10.035	-20.228	-48.571	-30.071	-26.201	-30.383	-17.750	-24.980	-24.693	-17.819	-2.821	-8.553	-3.714	-0.658	-16.206	0.318	-10.534	7.843	3.277
9.701	11.741	9.838	9.611	10.100	9.782	9.469	10.786	9.972	-20.459	-52.561	-37.679	-20.639	-31.548	-24.790	-33.767	-24.387	-12.644	-4.856	-23.079	-10.744	-0.164	-17.793	1.630	-10.631	-1.922	-7.634
9.948	10.866	9.929	10.410	10.196	9.621	9.997	10.541	10.301	-16.297	-50.486	-36.470	-17.186	-28.521	-22.347	-30.129	-24.211	-24.369	-4.318	-20.838	-2.035	-13.460	-15.443	-2.381	0.711	-6.371	-4.309
9.479	10.418	10.150	9.607	9.855	10.027	10.147	10.191	9.548	-24.024	-41.437	-37.000	-26.310	-32.313	-20.131	-26.240	-31.134	-24.027	-1.378	-14.035	-9.371	-5.250	-16.147	-5.988	-7.872	-6.813	-0.083
9.382	10.751	9.339	10.464	9.983	10.223	9.462	9.821	9.895	-20.510	-48.912	-41.092	-22.151	-28.141	-25.096	-31.242	-29.396	-18.516	-2.134	-4.292	-7.471	-13.106	-11.629	-3.529	-9.113	0.831	-8.123
9.552	10.144	9.852	9.681	9.645	9.950	9.816	9.818	9.887	-23.557	-49.581	-40.805	-24.017	-32.009	-18.717	-25.247	-29.077	-18.448	-6.029	-11.697	-14.347	-11.733	-9.902	1.049	-9.768	-2.221	-4.805
9.888	9.568	9.738	9.782	9.820	9.856	9.696	10.133	10.311	-21.424	-46.186	-38.046	-20.842	-31.307	-21.076	-26.833	-21.976	-19.513	4.030	-9.587	-13.327	-6.070	-14.643	6.330	-8.345	-3.244	-7.407
9.435	9.920	9.918	9.807	9.819	9.951	10.148	10.031	9.680	-21.150	-29.803	-42.299	-24.410	-28.832	-24.138	-23.695	-25.011	-22.345	-6.973	-8.428	-13.364	0.169	-18.760	3.196	-8.360	-5.679	-4.719
9.607	9.837	9.945	9.373	9.643	9.637	10.282	10.175	9.897	-19.654	-42.770	-42.198	-16.029	-33.476	-20.617	-26.826	-26.348	-21.819	-3.477	-23.188	-9.320	-5.871	-12.451	-2.814	-10.435	3.000	1.413
9.776	9.815	9.826	9.900	9.954	10.129	9.626	10.034	9.626	-19.365	-32.390	-40.144	-23.773	-30.040	-19.661	-30.281	-25.508	-19.847	-1.432	-14.849	-16.148	-9.624	-8.531	5.720	-3.476	7.173	-5.861
9.524	9.870	9.827	10.138	9.289	9.637	9.832	10.125	10.211	-21.024	-30.625	-35.038	-21.670	-37.773	-20.956	-28.729	-24.571	-23.443	8.894	-14.377	-8.245	-5.248	-9.949	0.862	-9.781	4.751	-2.139
9.584	9.720	10.245	9.901	9.766	10.179	10.139	10.149	9.675	-20.889	-35.847	-27.109	-21.335	-41.358	-25.229	-24.933	-23.516	-22.272	3.654	-13.031	1.424	-11.473	-15.289	-2.769	-6.030	6.246	-4.329
9.675	10.127	9.986	10.159	9.202	9.672	9.709	10.352	10.123	-16.219	-29.203	-36.662	-17.092	-42.058	-25.175	-31.545	-24.624	-18.228	-1.184	-11.737	-0.876	-10.253	-12.379	3.604	-4.763	1.284	-8.559
9.698	9.726	10.254	9.809	9.136	9.583	9.851	10.105	9.663	-13.884	-38.006	-32.328	-20.209	-32.480	-25.661	-27.222	-25.409	-22.246	2.583	-13.041	-7.750	-10.156	-11.951	4.257	-1.143	2.017	-4.770
9.429	10.116	10.061	9.998	9.685	10.321	10.022	10.363	9.720	-18.208	-32.643	-34.081	-20.490	-26.548	-24.304	-30.105	-20.258	-16.817	0.482	-13.366	-8.427	-11.324	-4.567	2.273	-6.190	-2.044	-1.226
9.275	9.956	9.811	10.393	9.591	10.427	10.085	10.245	9.610	-20.678	-38.991	-36.440	-21.892	-30.726	-26.198	-26.217	-23.209	-23.309	6.506	-8.004	-3.835	-12.896	-9.468	7.356	-6.865	3.024	-1.405
9.865	9.804	9.873	9.656	9.383	9.995	10.184	9.835	10.230	-23.618	-35.192	-36.326	-18.632	-34.086	-18.052	-27.340	-28.639	-23.835	3.054	-15.031	-14.687	-10.552	-17.940	3.195	-11.047	4.437	-8.416
9.809	10.258	9.718	10.328	10.019	9.968	9.846	10.355	9.677	-23.145	-36.163	-31.494	-14.897	-28.471	-21.288	-25.926	-27.125	-25.703	3.917	-18.891	-18.278	-9.431	-6.596	8.825	-2.367	0.860	-16.097
9.557	10.199	10.161	10.114	9.615	9.364	9.724	9.674	10.005	-25.260	-34.262	-35.547	-32.576	-30.074	-16.742	-23.930	-26.969	-25.066	3.732	-10.375	-9.769	-14.212	-2.636	3.592	-6.344	4.223	-18.249
9.542	10.466	9.776	10.161	9.577	10.027	10.079	9.955	10.012	-25.742	-35.385	-36.688	-29.139	-34.422	-11.749	-29.358	-27.362	-23.596	-0.309	-20.544	-4.087	-10.625	-8.638	-2.800	-1.684	0.938	-11.086
9.263	10.273	9.634	10.455	9.745	9.912	10.100	10.129	9.922	-23.369	-31.029	-37.694	-25.827	-29.479	-17.897	-25.801	-25.280	-25.311	1.819	-16.873	-11.397	-13.259	-11.863	-5.663	-5.933	-3.611	-5.460
9.399	10.458	10.005	9.988	9.325	9.703	9.254	9.733	9.708	-17.227	-37.579	-37.556	-22.488	-36.447	-17.680	-29.306	-27.350	-23.663	-4.940	-20.220	1.236	-8.210	-7.077	9.184	-1.859	3.158	-8.510
9.627	11.103	9.889	9.870	9.997	9.669	10.244	9.864	9.833	-26.050	-34.518	-39.353	-25.530	-29.611	-20.563	-28.856	-25.394	-27.784	0.945	-24.262	-4.473	-10.420	-8.736	2.354	-15.612	0.351	-2.988
10.032	11.056	10.034	9.786	9.859	9.461	9.803	10.095	9.897	-19.578	-33.660	-34.718	-25.663	-31.205	-21.932	-28.663	-26.920	-26.168	12.003	-13.024	-5.505	-22.580	-5.528	-1.796	1.295	-0.179	-1.319
9.531	10.354	10.063	10.549	9.597	9.732	10.216	10.009	10.092	-23.935	-31.334	-34.008	-24.759	-31.410	-23.249	-24.596	-23.802	-18.869	2.150	-11.558	-6.828	-17.654	-16.121	0.140	-8.138	-3.790	-7.840
9.737	10.538	10.068	9.953	9.730	9.973	9.820	9.831	9.491	-14.144	-29.608	-35.390	-24.445	-32.909	-23.509	-27.012	-22.972	-24.419	1.139	-23.591	-2.237	-10.531	-6.175	3.975	-2.809	6.482	0.480
9.842	11.498	10.062	10.260	10.177	10.361	10.187	10.229	9.813	-21.318	-38.480	-30.449	-18.056	-32.365	-16.263	-25.878	-24.007	-22.732	4.050	-15.241	-15.068	-6.957	-8.419	7.246	-0.012	0.753	-5.989
9.644	10.887	10.309	10.501	9.444	9.924	10.134	10.453	10.154	-18.861	-32.655	-36.947	-27.477	-34.603	-18.224	-22.548	-24.173	-19.148	6.953	-8.531	-7.892	-16.197	-4.141	0.640	-10.564	3.989	-6.643
10.012	11.208	10.387	10.272	9.746	9.842	9.975	9.757	9.548	-16.274	-38.563	-28.985	-19.979	-28.348	-16.403	-24.092	-31.210	-17.863	1.737	-14.412	-11.391	-8.605	-4.946	-1.716	1.131	-1.072	-2.776
9.814	10.331	9.668	10.626	10.018	10.440	9.894	10.293	9.769	-20.876	-31.417	-36.274	-26.940	-27.884	-13.992	-28.602	-20.175	-27.155	0.944	-9.720	-9.434	-9.415	-1.650	-1.128	-5.727	-1.804	-3.487
9.824	10.659	10.036	10.059	9.129	10.459	9.740	10.049	9.742	-26.069	-30.601	-31.621	-24.263	-34.760	-12.365	-30.291	-23.074	-22.303	-6.835	-13.211	0.584	-15.104	-11.065	2.358	0.475	-0.821	-6.051
9.784	10.442	9.830	10.388	9.467	10.420	9.739	10.101	9.930	-22.568	-38.244	-36.160	-32.698	-39.802	-11.122	-28.613	-27.202	-16.521	-2.031	-13.024	-6.210	-19.130	-6.550	0.599	-8.580	0.972	-6.755
10.345	10.338	10.124	10.649	9.889	9.864	9.651	10.233	9.862	-18.353	-32.278	-29.739	-27.089	-34.956	-16.269	-24.955	-29.558	-20.194	-1.575	-15.144	-7.467	-9.243	-7.702	6.492	-6.578	1.188	-3.635
9.683	10.951	9.587	10.393	9.420	10.408	9.710	10.167	10.235	-19.369	-29.202	-38.048	-26.139	-36.058	-12.819	-24.568	-27.161	-16.412	-5.682	-16.943	-6.854	-13.482	-7.394	-5.052	-3.937	3.496	-2.225
9.512	10.701	10.131	10.482	9.850	9.985	9.988	10.131	9.900	-17.355	-40.640	-33.444	-28.315	-36.194	-19.868	-25.034	-20.623	-25.758	-3.488	-8.875	-7.343	-10.505	-8.818	1.839	-5.746	4.624	-0.925
10.219	9.912	10.536	10.023	10.057	9.823	9.502	10.394	10.492	-19.963	-36.883	-38.149	-21.923	-32.997	-16.266	-29.569	-22.005	-23.054	2.529	-7.157	-8.855	-6.328	-0.785	-0.530	-4.752	3.582	-5.456
9.747	10.476	10.275	10.039	9.685	9.709	9.780	10.273	9.977	-18.161	-32.707	-35.676	-22.683	-36.294	-12.116	-28.716	-22.716	-27.232	0.671	-14.042	-17.366	-11.641	-5.058	-1.714	-2.159	-1.974	-9.949
9.962	10.085	9.937	10.300	10.594	10.371	9.700	10.214	9.886	-21.744	-34.006	-39.334	-24.443	-26.958	-9.853	-33.090	-23.061	-19.119	-8.028	-15.562	-19.420	-8.359	-8.412	0.535	1.818	5.185	-0.365
10.157	10.340	10.156	9.675	10.587	9.973	9.651	9.827	10.149	-17.597	-35.227	-29.877	-25.862	-21.511	-18.055	-26.526	-25.673	-23.406	3.616	-15.779	-9.881	-18.685	-15.115	1.436	2.244	-1.167	-2.436
9.343	10.792	9.861	10.404	10.259	9.898	9.676	9.707	9.812	-19.281	-30.550	-35.503	-26.333	-23.728	-19.741	-30.662	-24.759	-24.584	-6.070	-17.277	-13.459	-11.992	-11.737	2.093	-6.374	12.596	-0.364
9.669	10.769	9.841	11.094	10.056	10.008	9.595	9.946	10.004	-16.559	-35.527	-35.409	-17.543	-27.824	-18.476	-25.148	-24.528	-22.691	3.676	-31.957	-11.113	-9.643	-9.311	4.023	-4.672	2.170	6.128
9.609	11.552	9.771	10.355	9.655	10.245	9.759	10.430	10.168	-22.352	-43.227	-39.218	-25.478	-39.362	-15.322	-24.256	-25.940	-17.629	-5.547	-17.939	-10.958	-5.614	-11.783	-5.035	0.978	7.469	4.111
10.077	11.033	10.387	10.519	10.419	10.013	9.778	9.668	9.887	-16.418	-34.073	-31.774	-21.389	-33.266	-17.133	-27.260	-29.372	-25.475	-2.353	-29.698	-15.227	-12.568	-7.104	2.137	-6.123	1.033	0.526
9.892	11.004	10.146	10.614	10.106	9.476	9.936	10.110	10.276	-25.773	-34.656	-31.132	-26.147	-34.689	-20.501	-27.269	-27.569	-22.191	1.056	-25.701	-12.274	-12.530	-11.595	0.530	-4.914	-2.906	-1.532
9.660	11.114	10.272	10.163	9.696	9.873	9.851	10.301	9.876	-18.343	-24.914	-33.166	-24.083	-36.812	-20.438	-26.361	-20.415	-23.780	-1.796	-21.151	-12.867	-7.997	-11.358	-0.195	5.563	3.782	-1.578
9.786	10.964	10.108	10.217	10.002	9.656	9.646	10.497	9.987	-16.419	-25.980	-36.274	-23.071	-30.761	-22.974	-26.733	-15.926	-21.943	2.212	-19.524	-5.559	0.055	-10.279	3.418	-6.606	-0.476	-11.219
9.541	11.081	10.288	10.010	10.529	9.465	9.447	9.810	9.990	-23.242	-24.137	-33.382	-24.015	-33.409	-14.716	-33.762	-25.080	-22.170	-1.139	-9.920	-5.725	-4.687	-11.769	2.407	-5.473	1.377	-4.595
10.014	10.258	9.623	10.214	9.657	9.883	9.771	9.966	9.977	-17.696	-34.087	-44.811	-25.927	-30.938	-17.112	-29.176	-22.885	-21.424	1.239	-9.396	-16.700	-7.960	-3.600	4.254	-8.878	7.744	-6.906
9.939	10.904	10.281	10.361	9.673	10.041	9.657	9.813	9.759	-18.966	-21.433	-38.397	-27.268	-33.334	-15.198	-29.517	-19.339	-26.647	-2.520	-14.801	-2.572	-1.989	-7.440	0.372	-9.106	4.715	-10.835
9.794	10.687	9.914	9.918	9.962	10.059	9.734	9.692	9.992	-20.300	-31.252	-37.185	-30.864	-39.715	-10.825	-29.574	-27.612	-24.202	-1.238	-4.233	-3.464	-16.620	-10.163	-0.294	-9.300	5.566	-3.766
11.149	10.670	10.020	10.020	10.057	9.968	9.799	9.761	10.335	-20.754	-28.015	-35.273	-29.026	-34.154	-21.340	-31.488	-30.895	-26.464	-5.943	-7.687	-11.968	-9.768	-5.050	-3.235	-12.259	-3.971	-5.171
10.677	10.802	10.080	10.004	10.136	10.157	9.941	9.712	9.670	-22.443	-25.522	-30.673	-30.905	-32.749	-10.199	-30.432	-19.996	-24.996	1.314	-6.440	-18.923	-13.344	-4.612	-4.015	-0.890	-3.902	-3.421
10.356	10.573	10.038	10.441	10.157	10.702	10.247	10.076	9.694	-16.471	-25.635	-37.077	-26.836	-31.996	-13.123	-25.617	-29.389	-24.208	5.774	2.563	-13.948	-13.001	-7.658	-4.739	-10.997	-7.835	-10.857
10.101	10.436	9.762	9.952	9.663	10.336	10.190	9.891	9.909	-19.220	-34.479	-39.332	-35.555	-35.343	-16.949	-25.844	-22.252	-24.182	4.752	-12.914	-12.339	-11.183	-11.732	-2.894	-6.092	-5.883	0.221
10.144	10.636	9.780	10.237	10.339	10.412	10.142	10.096	10.069	-18.289	-26.362	-36.827	-23.196	-33.556	-18.810	-23.395	-30.517	-25.858	0.970	1.219	-10.133	-14.462	-18.652	1.896	0.330	-5.754	-5.393
10.009	10.411	10.016	10.364	9.582	10.484	9.879	10.035	9.514	-24.816	-30.307	-32.739	-25.073	-36.224	-17.202	-24.503	-29.901	-23.805	-4.207	-1.487	-14.095	-4.003	-18.518	-2.680	-10.734	0.597	-5.816
9.705	10.925	9.602	9.840	9.720	10.361	9.817	10.018	9.841	-26.135	-30.588	-35.904	-25.494	-29.054	-21.304	-29.464	-19.507	-22.743	-5.966	-0.213	-5.424	-17.232	-16.870	0.996	-6.762	5.614	-4.598
10.283	10.724	9.404	10.019	10.178	10.280	9.828	9.983	9.813	-18.374	-36.175	-46.509	-27.225	-30.643	-17.047	-30.199	-24.290	-25.139	2.111	-10.202	-24.628	-12.514	-18.025	-3.455	-10.643	0.372	-5.467
10.439	10.611	9.977	10.084	10.251	9.953	10.167	10.445	10.085	-24.776	-28.512	-34.054	-28.363	-30.692	-17.491	-26.403	-24.721	-21.909	0.235	-6.596	-15.622	-6.482	-11.891	-6.358	-10.063	-0.325	3.277
9.909	10.198	9.912	10.746	9.698	10.221	9.708	10.135	9.745	-21.550	-29.685	-38.714	-21.869	-31.104	-4.023	-26.049	-21.157	-28.027	1.793	-4.323	-15.014	-14.431	-9.767	-4.342	-10.304	3.601	-4.514
10.017	10.417	9.879	10.760	9.733	10.360	9.791	10.274	10.017	-17.206	-29.822	-37.648	-29.785	-32.494	-15.926	-29.077	-23.044	-26.496	-5.000	-4.721	-10.693	-6.518	-13.193	-3.209	-5.831	-5.617	-12.063
9.503	10.406	9.861	9.899	10.219	10.475	9.817	9.947	9.917	-21.462	-31.567	-38.572	-26.907	-30.316	-18.118	-23.330	-21.380	-22.588	1.365	-9.413	-0.443	-10.959	-8.251	-4.906	-0.567	1.303	-4.380
9.832	10.386	10.249	9.845	9.842	10.019	9.901	9.570	9.707	-18.622	-26.478	-32.941	-31.010	-38.561	-18.291	-19.064	-29.394	-23.225	2.800	-6.359	-15.488	-18.570	-20.685	-2.489	-13.500	0.299	-6.593
9.881	10.625	9.858	10.365	10.109	10.468	9.589	9.926	9.793	-22.456	-28.879	-40.955	-22.612	-32.795	-11.778	-27.365	-23.383	-28.560	-4.773	-1.767	-20.479	-11.046	-9.259	-4.941	-7.134	1.214	-17.075
9.490	11.198	10.034	10.676	9.743	10.373	9.868	9.934	10.067	-24.973	-34.075	-38.534	-28.793	-29.701	-11.456	-26.522	-27.730	-22.174	1.174	-10.258	-3.805	-0.516	-14.034	-12.095	-15.790	-1.040	-12.021
9.573	10.405	9.856	10.357	9.377	11.461	9.627	10.197	10.311	-19.157	-31.983	-42.477	-27.066	-35.996	-6.069	-25.158	-24.891	-21.118	1.632	-14.746	-11.190	-12.474	-10.247	-6.527	-11.221	0.750	-7.235
10.235	11.487	10.138	10.032	9.535	11.186	9.655	10.314	9.738	-20.640	-28.659	-37.279	-25.109	-31.145	-6.520	-32.117	-20.337	-20.873	3.245	-2.292	-14.995	-9.522	-11.788	-13.131	-8.648	3.580	-2.882
9.845	10.637	9.571	10.100	10.086	10.915	10.007	10.095	9.577	-25.924	-34.976	-34.620	-26.356	-26.184	-5.900	-28.449	-33.105	-24.798	3.133	4.093	-9.126	-4.412	-13.513	-9.811	-7.383	-0.883	-3.153
9.723	11.103	10.040	10.545	9.347	10.134	9.749	10.258	9.847	-21.561	-31.269	-34.849	-21.526	-33.229	-17.054	-28.990	-25.794	-17.329	-2.651	1.983	-6.145	-3.436	-17.581	-6.526	-9.059	-1.437	-6.559
9.690	11.067	10.013	10.517	9.519	10.318	10.223	9.970	9.277	-22.095	-30.576	-34.349	-23.972	-32.949	-11.766	-24.698	-23.519	-21.395	-6.783	-2.187	-18.969	-2.628	-10.168	-6.291	-9.328	-1.658	-1.953
10.123	10.692	10.229	10.158	9.573	9.710	9.890	10.046	10.124	-16.188	-22.609	-32.718	-27.822	-31.155	-15.872	-27.157	-20.186	-16.712	-6.868	-9.345	-14.622	-7.091	-14.105	1.883	-8.750	-2.183	-2.411
10.199	10.725	9.851	10.434	9.424	9.837	9.956	10.384	10.024	-23.230	-27.082	-35.727	-26.880	-40.483	-12.853	-26.782	-21.553	-23.844	-1.350	3.412	-19.062	-10.412	-7.721	0.799	-10.837	-10.441	-3.187
10.917	10.145	9.782	9.730	9.604	10.360	9.966	9.741	9.699	-18.549	-35.200	-30.673	-24.140	-38.955	-4.455	-23.155	-23.739	-24.711	-10.396	1.696	-10.411	-6.619	-9.379	-3.747	-9.284	-16.825	-8.064
10.193	10.748	9.948	10.326	10.039	9.572	10.316	9.886	9.544	-28.561	-25.353	-39.744	-29.584	-36.386	-18.222	-28.003	-26.936	-25.217	-6.567	-10.614	-10.292	-7.464	-23.783	-0.488	-16.511	-3.230	-2.412
9.932	10.445	9.909	10.651	9.826	10.146	10.234	10.191	10.008	-28.032	-33.203	-36.714	-28.513	-24.602	-10.704	-23.130	-24.361	-26.667	-10.689	-6.598	-11.625	-11.585	-14.047	3.021	-13.321	-5.300	-3.690
9.637	10.166	10.246	10.055	9.399	10.342	10.066	9.774	9.707	-22.307	-33.137	-35.768	-22.988	-28.884	-9.003	-23.202	-30.363	-24.470	-2.014	-5.738	-14.339	1.865	-18.643	-7.927	-9.087	0.388	3.688
10.184	10.691	10.078	9.924	9.257	10.420	9.321	10.288	9.459	-20.847	-31.657	-26.171	-27.780	-31.308	-17.748	-30.062	-22.607	-25.292	-3.569	-6.408	-9.413	-5.930	-7.431	-2.887	-11.194	3.094	-3.133
9.911	10.696	9.995	10.229	9.819	9.944	9.735	9.747	9.869	-28.090	-31.818	-27.380	-34.403	-29.148	-14.099	-28.473	-28.574	-22.587	-7.535	-13.320	-12.900	-4.810	-5.920	3.104	-11.139	1.193	0.316
10.053	10.758	9.861	10.357	9.403	9.925	10.061	10.056	10.096	-21.414	-29.505	-34.646	-27.624	-37.991	-12.477	-32.192	-18.168	-20.105	-7.691	-10.668	-17.663	-3.722	-16.420	2.456	-4.887	-0.017	-5.152
9.799	10.685	10.059	10.401	9.753	10.034	9.902	9.318	9.426	-21.690	-30.794	-35.110	-28.213	-35.712	-16.922	-27.783	-25.557	-27.927	-6.093	-9.376	-7.954	-1.343	-10.071	1.081	-2.737	-3.176	-4.482
10.543	10.414	10.252	9.994	9.603	10.297	9.734	9.998	9.800	-19.329	-32.544	-31.009	-25.124	-31.485	-17.400	-25.147	-22.670	-23.619	-10.684	-10.277	-12.705	-3.567	-11.415	2.597	-8.179	-6.086	-5.961
10.405	11.017	10.097	10.677	9.833	10.105	9.547	9.968	9.830	-21.287	-28.621	-28.098	-25.486	-30.748	-14.490	-26.817	-25.103	-23.057	-4.511	-14.880	-1.420	-6.102	-10.552	-2.201	-18.524	-12.869	-6.252
10.386	10.886	10.089	10.627	9.498	9.398	9.855	9.879	9.641	-18.591	-30.338	-31.629	-27.231	-38.248	-24.030	-24.728	-28.095	-19.230	-8.799	-6.653	-15.169	-6.510	-16.749	-0.606	-8.865	0.463	-5.556
10.524	10.764	10.234	10.607	9.709	9.667	9.913	9.610	10.105	-20.611	-27.259	-32.957	-21.065	-37.112	-17.719	-26.912	-24.942	-18.778	-7.867	-8.089	-18.110	-10.063	-13.176	4.125	-5.156	1.093	-5.709
9.892	10.920	10.020	10.479	9.751	10.052	9.860	9.778	9.607	-23.233	-28.995	-38.951	-20.477	-33.968	-18.179	-27.370	-26.992	-17.587	-3.541	-2.611	-11.444	-10.397	-4.367	-2.623	-11.314	4.347	-0.006
10.079	10.718	10.078	10.550	9.750	10.160	9.851	10.075	9.927	-23.569	-33.792	-32.814	-24.874	-30.775	-20.222	-23.685	-39.305	-25.026	-5.825	-8.285	-11.492	-13.960	-10.451	-2.834	-10.505	-15.602	-6.040
10.246	9.734	9.940	10.311	9.367	10.396	9.894	10.003	9.760	-22.217	-37.857	-36.102	-22.366	-31.774	-25.246	-25.490	-30.722	-25.222	-4.169	-3.726	-8.466	-7.835	-4.760	-3.939	-2.702	-6.015	-0.283
10.291	10.314	10.127	10.331	9.307	9.505	9.778	9.688	9.643	-26.957	-40.950	-31.176	-24.092	-32.091	-20.567	-22.385	-32.519	-23.898	-0.736	-9.601	-8.739	-10.700	-10.586	-1.087	-11.276	3.695	-9.589
9.974	10.298	9.685	10.011	9.599	10.511	10.248	9.792	9.644	-27.993	-38.769	-33.816	-25.092	-35.472	-13.593	-22.977	-31.350	-25.067	-5.626	-8.879	-12.614	-4.256	-14.131	-3.999	-6.558	-2.432	-2.786
10.277	10.471	10.000	10.153	10.057	9.677	10.180	9.516	9.834	-22.051	-41.898	-39.545	-22.571	-35.012	-19.811	-24.962	-30.502	-21.444	-7.069	-8.467	-19.096	-9.035	-10.801	-0.582	-5.478	3.074	-8.247
10.187	9.695	10.242	11.085	9.862	9.757	9.747	10.261	10.126	-19.705	-37.484	-37.131	-17.274	-33.849	-21.492	-32.142	-23.178	-23.278	-6.039	-12.582	-13.297	-4.536	-20.175	2.719	-6.080	9.760	-4.176
9.758	10.607	10.182	10.584	9.523	9.884	9.581	10.138	10.183	-29.640	-35.436	-31.535	-24.042	-37.275	-16.122	-26.662	-26.313	-20.440	-2.130	-8.331	-14.496	-6.109	-18.027	-10.829	-4.410	0.167	-2.906
10.007	10.104	10.182	11.067	9.471	9.906	9.972	9.979	9.795	-26.017	-35.413	-26.831	-19.054	-37.383	-24.635	-22.260	-24.662	-18.674	-3.061	-12.869	-7.945	-13.174	-6.446	-7.588	-3.888	4.018	-5.923
9.765	9.911	10.242	10.610	9.495	9.924	10.038	9.966	9.992	-23.648	-40.449	-40.847	-26.524	-32.905	-20.157	-24.706	-27.320	-25.398	-0.998	-19.684	-14.125	-9.240	-2.730	-0.215	-7.574	-0.123	-3.438
9.700	10.274	10.232	10.839	9.389	9.597	9.944	9.351	9.656	-25.583	-35.501	-30.468	-16.214	-34.208	-15.448	-31.129	-33.581	-27.312	-2.424	-18.202	-5.740	-12.902	-17.693	2.747	-4.205	-0.830	-4.257
10.145	10.251	10.542	10.451	9.183	9.998	9.813	10.087	9.877	-26.448	-29.991	-28.763	-19.259	-38.856	-20.922	-26.642	-25.029	-26.778	-0.190	-10.569	-5.940	-10.150	-12.521	1.303	-3.689	7.832	-7.307
10.066	9.954	10.310	9.631	9.330	10.144	9.743	9.530	9.899	-27.104	-34.603	-26.919	-23.464	-35.943	-12.114	-25.075	-29.894	-18.588	-4.652	-16.700	-13.320	-7.273	-21.351	-8.339	-6.659	0.295	-6.331
10.059	10.064	10.206	10.906	10.146	9.977	10.190	9.935	9.730	-25.983	-31.302	-28.355	-21.740	-33.061	-17.546	-24.556	-25.393	-23.255	-9.002	-10.008	-5.931	-11.133	-13.533	-1.588	-6.969	3.850	-4.997
9.791	10.453	9.894	10.328	9.663	9.595	9.918	10.214	10.180	-22.303	-34.199	-33.937	-23.684	-33.181	-19.094	-29.473	-21.787	-20.710	-7.034	-7.472	-14.677	-7.846	-8.434	-5.580	-5.397	-1.955	-6.742
9.831	10.447	10.093	10.555	9.704	10.055	9.941	10.590	9.994	-30.029	-30.243	-34.284	-23.835	-35.078	-24.686	-25.642	-18.606	-15.636	-7.471	-17.523	-7.640	-7.468	-12.410	0.597	-5.637	-1.492	-7.040
9.812	10.825	10.227	10.813	9.399	9.427	9.952	9.927	10.080	-24.002	-33.980	-32.517	-18.469	-39.485	-19.388	-24.405	-28.160	-17.808	-4.513	-7.741	-4.264	-6.766	-22.352	2.255	-4.975	-4.479	-4.135
9.905	10.549	9.853	10.043	9.581	9.833	10.079	10.045	9.906	-29.187	-40.994	-32.997	-25.516	-37.419	-17.196	-24.624	-26.467	-18.520	3.008	-10.311	-3.875	-9.162	-12.140	-4.357	-1.622	1.834	-4.112
9.548	11.066	10.056	10.438	9.879	9.796	9.627	9.751	9.868	-22.910	-39.837	-32.587	-23.513	-29.828	-19.514	-30.039	-30.389	-25.427	-4.733	-8.366	-13.314	-6.894	-13.066	-0.536	-5.807	3.659	-0.939
9.819	9.947	10.142	10.606	9.690	10.392	10.211	10.597	10.003	-27.103	-32.221	-29.983	-27.232	-37.403	-19.199	-27.577	-19.349	-20.318	-6.473	-13.698	-14.859	-8.989	-14.723	-7.753	-10.889	-8.182	-2.531
9.890	10.330	10.147	10.776	9.593	9.946	9.954	9.815	9.932	-32.638	-35.694	-29.478	-25.708	-34.095	-19.935	-26.178	-25.298	-22.282	-6.859	-12.350	-3.021	-13.825	-7.430	-0.564	-17.127	1.686	-2.737
10.189	10.346	10.303	10.779	9.893	10.230	9.770	10.837	9.922	-24.352	-33.207	-32.191	-25.455	-38.569	-15.909	-26.976	-18.480	-19.637	-6.095	-9.139	-8.781	-9.710	-5.721	-2.747	-8.496	-10.728	-9.589
9.642	10.710	10.012	10.692	9.691	10.121	10.007	9.602	10.171	-27.191	-25.970	-36.705	-27.922	-34.976	-16.931	-22.810	-22.192	-20.028	-3.258	-12.421	-11.305	-9.841	-7.927	0.519	-12.797	1.937	-10.316
9.685	10.457	9.791	9.718	10.070	10.204	9.612	9.869	10.281	-32.341	-37.058	-36.295	-28.118	-28.882	-15.962	-30.395	-27.382	-24.207	-7.933	-26.872	-14.432	-9.223	-12.248	-1.854	-7.845	2.636	-11.167
9.843	10.269	10.278	10.464	9.542	10.214	9.866	10.018	9.925	-28.459	-34.034	-39.163	-24.734	-35.601	-16.751	-25.710	-16.139	-20.855	-4.709	-11.719	-13.124	-8.481	-2.816	-5.139	-11.804	0.919	-9.670
10.074	10.267	9.833	10.420	9.918	9.723	9.861	9.920	9.896	-23.088	-26.650	-34.233	-26.116	-28.638	-17.580	-29.894	-27.607	-21.127	-4.317	-4.978	-16.752	-6.060	-14.994	1.843	-8.209	-13.517	-9.261
10.447	9.852	10.233	10.376	9.670	10.309	9.848	9.967	9.772	-20.339	-41.292	-32.799	-27.803	-31.676	-6.322	-28.360	-21.486	-18.530	-11.567	-11.902	-14.850	-12.884	-10.193	-1.412	-9.267	4.702	-6.066
10.386	9.923	10.375	10.502	9.635	9.471	9.967	10.093	10.216	-19.018	-29.966	-31.873	-24.788	-27.696	-15.310	-25.095	-19.817	-21.998	-6.731	-13.397	-8.541	-4.710	-8.304	0.514	-3.445	1.244	-12.196
10.029	9.721	9.971	10.415	9.677	10.344	9.790	9.617	9.962	-26.906	-35.106	-30.930	-25.546	-29.157	-7.193	-25.418	-21.588	-21.121	-4.230	-14.626	-14.488	-6.213	-5.784	1.768	-10.571	-2.354	-2.223
9.691	9.953	9.881	11.028	10.058	9.606	10.015	9.804	10.148	-20.789	-33.573	-33.972	-25.031	-28.460	-24.289	-24.727	-20.789	-23.878	0.500	-4.462	-13.354	-5.316	-5.439	4.185	-10.996	2.301	-12.729
10.079	10.059	10.048	9.876	9.943	9.772	9.616	10.618	10.118	-24.247	-30.875	-26.408	-28.115	-29.195	-22.174	-30.192	-19.801	-23.196	-2.351	-8.337	-14.376	-6.541	-2.646	4.283	-8.280	-3.312	-13.588
9.711	10.030	10.070	10.087	9.911	9.723	9.811	10.259	10.008	-15.857	-29.418	-31.824	-30.917	-33.754	-28.191	-30.037	-17.202	-17.755	1.262	-12.269	-19.403	-6.351	-10.446	-6.838	-11.421	-2.899	-8.578
9.689	10.471	10.103	9.970	10.001	9.227	9.650	10.541	10.244	-25.840	-32.380	-30.404	-21.910	-29.094	-20.163	-24.589	-19.143	-22.171	-2.155	-11.159	-14.142	1.198	-12.556	8.031	-11.300	-5.571	-6.674
9.857	10.497	10.431	10.259	10.033	9.596	9.889	9.965	10.145	-25.560	-27.624	-37.902	-23.109	-26.499	-18.425	-28.942	-20.948	-21.245	-1.181	2.664	-19.369	-5.222	-11.773	6.801	-13.171	-1.784	-11.722
9.590	10.308	10.458	9.854	9.799	9.530	10.007	10.086	9.843	-24.664	-32.588	-45.602	-25.500	-29.892	-17.373	-28.448	-24.079	-21.879	3.090	-12.686	-23.089	-0.563	-15.132	-0.089	-13.583	2.752	-4.004
9.857	9.990	10.668	10.571	10.015	9.717	10.183	10.842	9.710	-24.465	-27.132	-24.365	-30.161	-30.270	-18.546	-17.878	-16.041	-22.281	6.726	-5.507	-18.678	-6.518	-9.137	-2.608	-12.716	1.161	-6.943
9.583	10.317	10.231	10.043	10.101	9.431	10.152	10.357	10.076	-22.626	-33.980	-32.481	-31.996	-28.902	-21.131	-23.026	-20.337	-21.841	3.822	-11.858	-13.133	-6.421	-11.356	-7.709	-8.775	2.468	-5.529
9.780	10.096	10.045	10.147	9.969	9.386	10.085	10.647	10.124	-30.176	-29.746	-29.901	-25.461	-34.027	-25.028	-24.657	-18.177	-23.375	4.677	-5.715	-7.622	-5.761	-15.372	0.021	-9.057	2.124	-7.510
9.937	10.223	9.839	10.173	10.386	10.142	10.194	10.380	10.271	-30.712	-37.471	-34.072	-29.672	-23.027	-24.892	-20.169	-18.524	-23.390	-2.330	-9.813	-10.756	-8.811	-16.475	-2.335	-14.130	-3.416	-9.172
10.146	9.584	9.998	10.857	9.857	10.003	10.438	10.084	9.498	-26.355	-32.541	-34.382	-16.831	-32.004	-26.529	-22.976	-21.283	-20.937	-5.237	-9.486	-18.370	-4.607	-15.232	-2.887	-11.398	-0.316	-0.257
10.139	10.082	10.149	10.421	9.946	9.588	9.818	10.570	10.130	-26.474	-30.676	-31.934	-13.574	-35.432	-22.490	-27.194	-17.684	-14.224	-1.042	-12.315	-17.789	-8.093	-17.167	0.220	-16.837	-6.494	-11.050
10.184	10.384	10.200	10.790	9.882	10.465	10.029	9.943	9.831	-16.542	-31.100	-35.458	-21.592	-30.338	-19.852	-24.323	-24.701	-20.975	-12.475	-16.701	-10.139	-15.338	-22.284	1.409	-10.500	1.800	-9.408
10.074	10.077	9.694	11.341	10.091	10.064	9.732	9.978	9.755	-24.782	-33.818	-35.147	-20.839	-23.530	-18.348	-25.068	-24.268	-27.919	-1.151	-9.134	-7.420	-11.412	-18.146	-0.807	-8.736	1.118	-9.619
9.810	10.518	9.903	10.715	9.750	10.531	10.133	10.256	9.689	-26.180	-27.903	-34.984	-22.172	-26.281	-18.603	-19.180	-19.793	-24.429	2.036	-6.130	-7.416	-1.787	-16.783	-0.754	-9.927	1.504	-9.934
9.432	10.629	10.339	11.238	9.810	10.197	9.983	10.205	9.997	-30.424	-31.910	-32.578	-19.829	-27.506	-21.276	-19.001	-26.081	-22.868	4.865	-7.473	-9.716	-6.545	-19.403	-8.837	-9.860	0.610	-3.915
9.793	10.368	10.057	10.644	9.762	9.988	10.216	10.094	10.029	-32.266	-29.968	-31.342	-27.239	-28.316	-19.668	-18.624	-18.303	-24.766	-7.416	-16.537	-15.068	-6.169	-11.198	6.609	-7.351	5.633	-15.417
9.758	10.384	9.874	10.836	10.309	10.256	9.856	10.251	9.851	-31.434	-28.290	-34.495	-17.689	-28.996	-26.120	-20.745	-30.034	-23.260	-0.554	-8.599	-15.731	-2.186	-13.659	-2.673	-5.241	0.022	-5.401
9.718	10.277	10.164	10.605	9.916	9.889	9.919	9.814	9.676	-16.724	-35.857	-34.486	-24.500	-26.966	-20.147	-22.486	-27.396	-22.154	-8.827	-4.827	-1.727	-2.213	-20.815	-0.644	-12.215	-0.492	-0.228
9.718	9.928	9.875	10.872	9.962	9.669	9.987	9.333	9.811	-28.657	-42.282	-36.811	-20.835	-28.687	-26.984	-24.136	-31.771	-24.754	-5.092	-16.760	-7.173	-12.208	-8.107	-6.822	-10.532	-3.485	-12.271
9.441	9.733	9.897	10.946	9.992	10.179	9.628	9.788	10.113	-33.965	-46.280	-28.516	-20.904	-28.248	-17.234	-21.762	-31.435	-23.274	-0.563	-4.632	-11.423	-0.313	-14.038	4.432	-5.023	-2.067	-4.402
9.787	9.981	10.512	10.559	9.915	9.898	9.724	10.051	10.512	-29.751	-37.104	-25.287	-20.914	-26.146	-16.692	-19.734	-21.307	-20.122	-12.254	-14.838	-9.335	-10.211	-19.908	-0.818	-7.945	-2.041	-12.364
9.889	9.948	9.315	10.345	10.059	10.010	9.910	10.081	10.091	-24.630	-40.286	-28.055	-20.286	-29.211	-23.206	-22.565	-33.142	-19.899	-1.965	-21.281	-9.246	-5.374	-16.385	6.826	-6.231	-6.133	-2.626
9.801	10.503	9.648	10.992	9.752	9.945	9.640	10.086	10.052	-31.340	-30.129	-33.260	-16.836	-31.675	-28.247	-25.078	-24.832	-25.351	-2.616	-18.731	-11.272	-6.009	-20.071	-3.027	-6.815	3.467	-10.239
9.652	10.030	9.781	10.915	9.691	10.321	9.903	9.986	9.888	-23.186	-43.931	-34.942	-19.237	-31.960	-20.721	-20.086	-25.104	-23.006	2.793	-12.964	-7.854	-4.810	-19.432	5.745	-7.956	1.657	-5.212
9.760	10.681	10.224	10.984	9.878	9.829	9.761	10.412	10.017	-22.541	-32.675	-30.273	-19.157	-25.812	-25.544	-19.566	-24.216	-22.537	-2.921	-15.358	-2.856	-6.103	-8.320	0.404	-9.005	0.112	-8.659
9.243	10.582	9.665	10.424	10.051	9.773	9.806	10.549	9.814	-26.245	-34.731	-31.512	-17.651	-26.560	-17.503	-27.257	-19.971	-23.743	-2.830	-18.743	-11.073	-0.110	-19.164	-7.382	-10.085	5.069	-13.319
9.921	9.580	10.150	10.989	9.979	9.770	10.313	10.026	10.433	-24.082	-39.858	-32.193	-18.160	-24.930	-20.503	-23.372	-24.048	-21.755	4.348	-14.985	-11.880	1.460	-10.022	-4.511	0.613	1.205	-13.328
10.123	9.983	9.832	10.694	9.803	9.755	10.294	9.576	10.125	-23.426	-35.863	-36.928	-23.176	-27.340	-18.714	-24.667	-27.253	-17.302	1.255	-17.261	-15.474	-1.420	-3.369	-8.420	-1.007	-2.348	-17.501
9.628	9.877	9.804	10.460	9.661	10.309	10.387	10.210	10.214	-26.565	-44.261	-26.189	-26.249	-32.073	-25.944	-19.864	-22.178	-16.902	8.873	-24.500	-10.476	-5.383	-7.503	-11.712	-10.398	-1.131	-12.026
9.296	9.754	9.666	10.699	9.870	10.042	9.907	9.745	10.485	-24.076	-38.449	-34.299	-18.799	-31.547	-26.596	-24.974	-27.190	-19.850	3.084	-20.651	-16.651	-4.608	-8.755	-2.578	-15.395	1.478	-14.490
9.908	9.609	9.726	10.439	9.618	10.109	10.153	10.204	9.925	-27.066	-48.169	-27.188	-24.946	-27.693	-20.723	-27.702	-19.716	-23.611	-3.645	-20.240	-9.036	-0.889	-11.310	-5.837	-17.934	-2.565	-10.700
10.112	9.681	10.016	10.882	9.778	9.997	10.492	9.864	10.009	-21.821	-43.007	-25.924	-21.643	-28.812	-23.155	-18.359	-22.792	-23.933	-0.934	-13.752	-14.038	-0.947	-17.383	-7.705	-13.248	-3.143	-7.897
9.569	10.113	9.818	10.734	9.840	10.018	10.058	10.214	10.544	-22.569	-41.112	-30.666	-27.267	-25.371	-23.743	-20.511	-25.938	-13.379	7.034	-29.465	-6.804	-4.100	-7.757	-10.386	0.507	-2.248	-14.397
9.955	10.348	9.886	10.768	9.939	10.415	10.038	9.811	10.322	-20.947	-36.600	-26.488	-21.126	-29.122	-25.092	-21.549	-26.079	-19.824	3.261	-18.091	-11.118	-3.591	-10.876	-0.263	-9.553	6.286	-8.093
9.488	9.995	9.924	10.687	9.541	9.760	10.148	10.188	10.056	-29.014	-38.869	-29.343	-18.330	-25.270	-24.700	-23.260	-19.962	-18.727	-2.256	-14.731	-15.710	-3.205	-8.416	-2.293	-8.279	6.284	-5.736
9.834	10.297	9.349	10.480	10.208	10.031	10.390	10.160	10.245	-27.123	-31.083	-27.224	-23.108	-27.666	-20.083	-25.144	-20.196	-20.786	-1.273	-8.521	-14.715	-2.457	-7.876	-4.331	-8.352	1.439	-2.403
9.639	10.814	10.081	10.779	9.468	9.842	10.049	9.923	10.380	-22.532	-26.667	-32.415	-23.351	-33.848	-26.235	-25.225	-21.141	-16.075	1.639	-18.227	-11.908	4.891	-14.609	0.722	-13.043	-0.877	-11.575
9.713	10.660	9.774	10.419	9.972	9.616	10.244	10.122	9.571	-23.845	-30.165	-27.165	-25.852	-25.686	-20.360	-22.187	-21.079	-20.750	-0.306	-16.152	-16.027	-2.829	-10.672	-0.705	-7.669	1.921	-8.735
9.679	10.560	10.082	11.463	10.380	9.995	10.408	10.140	10.478	-20.485	-34.843	-29.321	-21.567	-28.988	-19.974	-25.512	-24.705	-22.271	-1.135	-21.748	-11.621	-0.997	-14.523	-5.684	-9.995	-3.934	0.625
9.802	10.223	9.715	11.051	9.951	9.966	9.879	10.090	9.793	-24.319	-33.246	-29.355	-22.423	-30.937	-20.179	-21.350	-21.027	-22.621	-6.912	-18.775	-10.672	-5.494	-14.362	-6.588	-4.393	-0.680	-10.075
9.668	11.105	9.693	10.767	10.414	9.948	9.900	10.140	9.952	-19.892	-27.484	-32.080	-23.430	-26.465	-23.069	-23.635	-25.022	-26.863	-1.410	-21.738	-13.554	3.647	-5.797	-6.998	-10.869	-0.904	-13.148
9.752	10.452	9.128	11.053	9.843	10.348	10.410	9.606	9.886	-22.986	-39.479	-32.584	-14.053	-39.042	-22.292	-22.412	-25.839	-25.965	-6.791	-24.389	-11.347	0.981	-19.984	-7.268	-12.882	4.239	-4.265
9.903	10.656	9.738	10.980	9.960	9.869	9.982	10.121	9.669	-21.777	-32.422	-32.107	-20.487	-30.974	-20.077	-25.014	-23.303	-21.271	1.448	-14.690	-15.010	-4.110	-7.178	-5.059	-13.196	-2.120	-3.210
9.792	10.899	9.952	11.033	10.220	9.806	10.075	9.375	10.059	-22.870	-28.668	-27.933	-16.942	-21.752	-18.065	-22.642	-27.604	-23.555	-5.031	-13.911	-2.948	-5.793	-15.509	-0.509	-14.046	-4.104	-8.223
9.340	10.906	9.646	11.215	10.257	10.004	10.122	10.052	9.935	-30.639	-36.145	-31.530	-20.140	-28.456	-19.888	-20.888	-25.147	-23.078	4.708	-22.280	-8.647	-9.808	-21.041	-10.447	-13.002	-4.717	-8.339
9.539	10.678	9.913	10.860	10.107	10.094	10.067	10.074	9.803	-27.735	-32.117	-27.464	-20.906	-34.362	-21.795	-21.451	-21.880	-24.268	-0.537	-12.183	-7.969	3.308	-19.579	-1.923	-6.220	3.748	-4.779
9.638	10.791	10.263	10.495	10.320	9.864	10.094	10.260	10.019	-25.119	-34.372	-31.239	-26.312	-26.035	-17.564	-22.968	-25.308	-24.207	-0.580	-8.165	-0.092	-3.347	-12.035	0.932	-10.830	-7.044	-7.580
9.558	10.766	9.599	11.691	10.199	9.599	9.570	9.868	9.515	-24.340	-29.186	-35.401	-21.496	-31.040	-17.950	-28.882	-20.871	-22.431	-0.338	-10.615	-19.267	1.401	-20.854	-3.002	-15.166	-8.981	-5.225
9.932	10.652	10.164	10.650	10.206	9.824	10.185	10.012	10.124	-19.686	-30.452	-28.174	-24.090	-30.286	-14.785	-18.957	-19.149	-17.149	-2.562	-26.365	-9.038	10.985	-12.194	-10.261	-11.484	-3.259	-9.448
9.614	10.801	10.047	10.896	10.202	10.401	9.994	10.242	9.882	-19.780	-30.816	-26.008	-22.917	-21.512	-13.113	-27.480	-18.423	-29.530	-2.228	-21.433	-21.472	4.420	-14.375	-4.265	-8.741	-6.293	-1.487
9.984	10.835	9.729	10.381	10.269	9.525	9.730	10.445	9.945	-26.731	-30.058	-31.370	-21.563	-30.329	-22.539	-26.182	-19.166	-22.528	-4.034	-22.131	-8.812	0.967	-21.531	0.747	-14.937	-0.826	-0.870
9.848	10.714	9.924	10.318	10.405	9.946	10.072	9.769	9.721	-27.694	-31.094	-29.168	-21.210	-31.531	-19.175	-24.761	-26.070	-21.662	1.594	-11.265	-10.997	-8.799	-13.245	1.785	-15.217	-6.757	-2.872
9.859	10.413	9.697	10.224	10.135	9.484	10.027	10.074	9.979	-18.391	-31.416	-29.810	-21.828	-34.783	-26.879	-27.633	-23.218	-23.237	4.186	-10.152	-12.629	1.914	-23.594	-10.176	-7.292	-12.968	-4.269
9.486	9.772	9.807	11.200	10.389	9.731	9.785	9.868	10.244	-26.433	-39.445	-28.481	-22.810	-33.093	-25.817	-24.363	-24.955	-21.406	4.754	-17.414	-10.367	-4.390	-16.408	-10.692	-7.212	-10.591	-3.474
9.544	11.176	9.907	10.533	10.315	9.667	10.026	9.873	10.131	-22.185	-33.407	-30.661	-24.845	-25.319	-23.028	-20.693	-25.660	-21.910	-5.121	-15.980	-23.466	-2.144	-10.283	-10.393	-3.494	-10.386	-4.590
9.252	10.918	10.034	10.978	10.371	9.774	10.113	9.701	10.301	-31.087	-27.651	-29.404	-23.213	-29.246	-21.371	-23.673	-23.099	-29.072	0.183	-20.679	-26.181	-6.563	-17.257	-5.411	-11.830	-6.456	-12.715
9.908	10.323	9.882	10.854	10.013	9.764	9.876	9.948	10.289	-31.067	-32.523	-28.808	-21.874	-33.498	-24.201	-25.939	-28.731	-22.555	-2.711	-7.534	-14.569	-5.432	-5.954	-2.394	-11.743	-3.645	-16.121
9.694	10.474	9.583	10.299	9.572	9.920	10.052	9.770	9.757	-40.126	-33.423	-35.263	-25.397	-32.438	-25.125	-23.232	-26.008	-23.061	-2.397	-6.089	-21.423	-1.038	-15.699	-1.361	-4.157	-1.348	-6.780
9.539	10.451	9.762	10.494	9.662	9.105	10.169	9.884	9.940	-33.392	-32.639	-30.684	-26.599	-37.588	-19.136	-27.604	-21.286	-23.577	-10.758	-17.390	-18.011	0.235	-11.899	-1.946	-10.188	-8.713	-15.710
9.552	10.474	9.731	11.531	9.653	9.569	9.929	9.422	9.988	-28.695	-25.434	-29.981	-18.902	-30.490	-17.657	-20.654	-19.469	-19.023	-12.192	-16.711	-12.596	-5.570	-7.694	-3.010	-7.849	-1.552	-15.396
9.479	10.960	9.735	10.390	9.605	9.788	9.777	9.900	10.062	-27.688	-23.155	-26.986	-27.993	-32.089	-20.944	-19.453	-20.196	-20.908	-9.600	-18.089	-11.345	-2.795	-11.639	-7.364	-1.854	-2.499	-6.413
10.112	10.261	9.936	10.618	10.051	9.547	10.017	10.385	9.804	-28.186	-33.174	-32.584	-27.164	-25.697	-26.759	-25.758	-20.976	-21.457	-6.016	-12.894	-14.153	-1.614	-11.806	-10.891	-11.598	-7.436	-12.154
10.400	10.995	9.850	10.834	10.221	9.139	9.797	9.939	9.638	-28.742	-32.439	-36.609	-23.968	-23.802	-28.458	-24.304	-23.119	-24.287	-0.578	-6.876	-16.647	-8.717	-10.830	-5.522	-6.159	-8.993	-10.884
10.052	10.768	9.833	10.854	9.592	10.195	10.236	10.036	9.976	-28.343	-37.860	-32.143	-17.415	-31.970	-27.617	-24.225	-21.578	-24.909	-12.212	-12.212	-8.927	-5.619	-6.899	-6.920	-3.595	0.977	-4.063
9.835	10.697	9.737	10.543	9.666	10.460	9.687	9.862	9.718	-31.785	-29.170	-25.891	-25.300	-41.198	-26.066	-24.794	-30.245	-29.282	-10.254	-10.407	-15.980	-1.957	-18.840	-10.036	-7.175	-2.526	-10.439
9.695	10.861	9.845	10.501	9.732	10.149	9.679	9.834	9.787	-28.930	-26.837	-30.895	-31.515	-29.474	-28.958	-29.665	-21.686	-18.274	-12.216	-16.252	-10.387	-1.990	-6.869	-11.125	1.557	6.155	-4.960
9.609	11.438	9.639	10.642	9.589	9.907	9.936	10.026	9.626	-33.945	-32.662	-26.851	-23.505	-29.628	-28.018	-27.144	-22.853	-18.853	-7.907	-12.670	-12.674	-5.173	-8.444	-4.944	3.393	-1.668	-8.851
10.061	10.252	9.794	10.387	10.007	9.889	9.749	10.302	9.677	-30.184	-33.403	-34.204	-30.845	-28.296	-28.240	-29.122	-23.910	-18.906	-7.797	-11.280	-17.721	1.409	-13.961	-23.932	-8.809	-3.880	-7.635
10.061	11.245	9.694	10.442	9.686	9.707	10.127	9.983	9.946	-25.524	-27.263	-30.142	-24.075	-35.684	-33.639	-27.645	-27.754	-18.884	-8.410	-18.300	-11.979	-3.992	-16.994	-12.802	-1.297	-7.504	-11.765
9.953	10.941	9.769	10.135	9.391	10.315	10.177	9.806	9.734	-28.841	-24.618	-40.212	-25.844	-35.219	-18.849	-21.383	-26.747	-20.425	-0.524	-13.898	-17.741	-4.577	-12.513	-0.108	-6.763	-4.687	-15.294
9.851	10.812	10.020	10.552	9.594	9.446	10.316	9.780	9.751	-25.197	-28.223	-34.888	-22.168	-30.512	-22.618	-17.810	-27.083	-20.982	-1.355	-15.336	-11.999	-4.459	-4.296	-7.747	-5.824	-3.431	-4.487
9.748	10.816	10.298	10.198	9.781	9.762	10.296	9.599	10.118	-26.087	-24.218	-33.099	-25.913	-29.669	-25.306	-19.835	-29.375	-18.093	-5.609	-14.849	-13.462	5.843	-6.700	-4.750	-10.971	-1.796	-3.200
10.116	11.050	9.747	10.427	9.978	9.762	10.134	10.246	9.459	-24.742	-23.087	-34.905	-25.892	-28.878	-21.470	-21.862	-22.777	-24.088	-3.125	-11.938	-17.324	-6.074	-6.451	-2.541	-13.347	6.159	-10.851
9.702	10.769	10.134	10.266	10.396	9.413	10.442	9.776	10.295	-25.206	-35.649	-32.997	-28.912	-21.591	-24.981	-21.614	-25.960	-24.364	-0.671	-8.328	-9.110	-9.456	-11.977	-6.974	-8.653	-6.204	0.023
9.613	10.726	10.159	10.032	10.260	9.684	10.067	9.695	10.348	-27.319	-29.377	-34.440	-22.675	-26.792	-25.511	-19.639	-34.509	-19.987	-2.602	-16.592	-18.441	0.039	-7.338	-3.724	-10.119	-5.999	-5.232
9.871	9.883	9.692	10.006	9.757	9.573	10.002	9.972	10.110	-28.559	-38.929	-36.303	-21.554	-29.831	-23.565	-28.420	-28.597	-23.083	3.448	-5.873	-23.136	2.880	-6.698	-3.285	-7.817	-11.470	-5.986
9.572	9.976	10.586	9.863	9.381	9.807	10.202	9.945	9.956	-28.063	-33.052	-27.181	-22.836	-33.434	-24.126	-21.127	-30.719	-19.190	-2.001	-4.134	-19.841	1.578	-3.185	2.088	-9.880	-5.023	-5.006
9.579	9.868	10.407	9.601	9.799	10.164	9.992	9.624	10.057	-26.986	-40.269	-36.336	-32.361	-29.811	-24.084	-27.306	-30.735	-28.901	0.427	-12.135	-17.235	3.528	-9.124	1.829	-3.828	1.453	-12.309
10.056	9.859	9.806	9.958	9.870	9.744	10.157	9.808	9.819	-22.913	-38.669	-29.604	-25.706	-29.326	-25.133	-26.507	-26.258	-20.325	-4.663	-15.536	-16.054	-1.370	-1.874	-4.203	-7.270	-7.045	-4.441
9.853	9.840	10.440	9.631	9.609	10.401	10.488	9.830	9.722	-31.464	-39.589	-31.154	-27.794	-30.124	-18.873	-22.673	-24.573	-23.102	-5.085	-26.694	-14.545	1.967	-9.989	-8.637	-5.114	-9.788	-15.259
9.809	10.018	10.011	10.445	9.839	9.994	9.946	10.521	9.902	-29.293	-40.088	-29.922	-27.188	-28.060	-24.486	-23.673	-19.899	-27.276	-4.489	-22.867	-18.318	-0.370	-0.799	-2.230	-13.041	-5.126	-8.167
9.508	10.545	10.232	10.593	9.668	9.371	9.803	10.187	9.967	-27.001	-32.166	-27.952	-27.157	-32.451	-29.656	-27.141	-22.455	-21.292	2.291	-10.542	-21.040	-7.265	-8.247	-5.734	-16.007	-4.353	-5.301
10.263	10.497	9.915	10.044	9.601	9.739	9.698	10.163	9.813	-27.411	-29.603	-27.139	-25.308	-28.645	-17.350	-23.667	-18.814	-27.951	-4.463	-9.418	-10.663	1.741	-9.358	-12.189	-12.544	-5.616	-8.703
10.222	10.763	10.064	10.017	9.459	9.530	9.959	10.394	9.697	-30.140	-26.702	-27.550	-25.530	-26.994	-25.771	-26.842	-19.245	-26.235	-3.657	-16.432	-12.948	0.091	-4.526	-0.799	-10.057	-8.350	-9.362
9.682	10.836	9.483	10.515	9.634	9.874	9.911	10.356	9.546	-28.453	-29.121	-36.099	-23.735	-25.632	-20.705	-22.436	-23.821	-21.557	-5.202	-17.538	-13.499	2.011	-12.562	-6.959	-9.600	-13.723	-4.605
9.876	11.048	9.808	10.355	9.895	9.504	9.747	9.857	9.987	-25.127	-34.028	-37.719	-27.102	-23.590	-28.273	-24.343	-20.191	-24.310	-9.522	-20.264	-22.061	3.131	-9.256	-5.736	-11.886	-7.703	-3.199
9.846	12.049	9.598	10.373	9.928	9.762	10.292	10.060	9.997	-24.817	-15.318	-36.082	-29.589	-26.077	-21.491	-20.549	-18.123	-21.674	-3.307	-14.547	-10.887	-3.282	-8.057	0.337	-11.653	-3.025	-8.571
9.920	10.620	9.800	10.178	9.412	9.489	10.155	9.720	9.965	-25.729	-24.760	-36.939	-26.189	-28.561	-28.883	-24.183	-23.742	-20.819	-6.026	-14.746	-7.984	-6.433	-9.424	-5.115	-9.251	-3.581	-3.475
9.690	11.123	9.001	10.172	9.413	9.717	9.908	10.312	9.461	-25.119	-22.791	-37.880	-28.956	-27.193	-19.959	-26.756	-19.192	-23.634	-6.776	-16.385	-11.103	-7.874	-0.175	-6.579	-16.235	-0.014	-11.065
9.729	10.690	9.464	10.604	9.508	9.628	9.876	9.825	9.830	-25.480	-21.406	-37.363	-23.371	-37.094	-19.793	-30.598	-26.612	-28.377	1.605	-13.128	-19.351	-4.628	-4.364	-9.196	-12.245	-2.870	-7.296
10.061	10.988	10.241	10.338	9.455	9.341	10.067	9.897	9.845	-29.755	-21.181	-29.674	-19.143	-34.232	-27.626	-24.582	-23.961	-22.912	-6.778	-11.721	-16.778	-0.923	-14.971	-2.283	-8.919	-4.036	-3.687
9.647	11.302	9.868	10.165	9.610	9.552	10.151	9.823	10.216	-27.296	-16.559	-33.140	-27.602	-34.892	-24.671	-27.050	-21.898	-17.285	-2.059	-14.415	-9.526	1.235	-11.467	4.499	-8.252	-8.445	-1.572
9.703	10.794	10.521	10.709	9.924	9.588	10.051	9.739	9.746	-28.767	-21.477	-32.348	-24.200	-32.924	-17.398	-22.100	-23.337	-21.834	-0.968	-17.241	-14.261	1.275	-7.359	2.179	-7.310	-2.380	-5.523
9.929	11.091	10.476	10.492	9.587	9.627	9.510	10.556	10.260	-30.940	-29.048	-32.359	-28.988	-30.370	-25.248	-23.572	-18.635	-21.146	-1.216	-23.919	-16.829	-1.372	-6.264	6.852	-9.025	-1.604	-9.360
9.828	10.778	9.737	10.280	9.757	9.820	9.582	9.697	10.184	-33.764	-25.663	-32.375	-29.047	-24.333	-20.613	-28.375	-29.473	-14.262	-5.612	-14.954	-13.399	4.402	-7.889	2.909	-11.006	-5.543	-7.356
9.865	10.972	10.138	10.560	10.003	9.671	9.906	9.901	10.254	-25.357	-29.229	-33.680	-21.688	-30.382	-28.917	-30.516	-29.463	-22.904	2.570	-25.212	-6.558	-3.201	-12.478	-3.398	-5.774	-0.607	-4.284
10.210	10.486	10.228	10.469	9.647	9.953	9.508	10.273	9.965	-35.010	-28.423	-32.174	-19.396	-33.268	-16.362	-32.812	-26.972	-22.435	-3.826	-21.165	-12.908	-6.792	-9.084	9.904	-10.699	-4.131	-11.022
10.258	10.471	10.708	10.612	9.650	9.841	9.919	9.956	10.274	-25.637	-20.461	-27.144	-26.772	-36.051	-14.835	-26.716	-19.605	-20.512	-9.289	-20.606	-16.358	-0.502	-20.797	-4.922	-8.901	-2.319	-18.816
9.866	10.516	9.779	11.013	9.776	9.540	9.731	9.865	10.136	-32.746	-38.176	-31.476	-17.878	-32.455	-14.985	-30.214	-24.821	-23.327	1.006	-16.387	-9.804	2.248	-15.150	1.565	-6.152	-7.693	-13.698
10.037	10.948	10.062	10.829	9.804	9.997	9.448	10.170	9.296	-29.173	-27.659	-32.165	-29.646	-28.024	-13.974	-30.218	-17.352	-28.297	-8.055	-19.070	-7.988	3.031	-11.929	-2.922	-6.146	-6.276	-3.546
10.086	10.009	10.182	11.282	9.893	9.743	9.563	9.832	9.765	-27.831	-30.813	-34.299	-15.470	-28.180	-21.896	-34.838	-25.500	-20.985	-0.526	-7.913	-11.929	-1.672	-8.978	-0.574	-7.269	-3.357	-3.170
9.895	10.668	10.063	10.921	9.996	9.747	9.598	9.854	9.763	-30.018	-28.299	-32.836	-22.075	-30.507	-12.466	-29.480	-26.632	-22.405	-8.347	-16.899	-5.463	-6.500	-10.511	10.287	-3.156	2.655	-8.348
10.237	11.095	9.875	11.044	9.862	9.551	9.781	9.557	9.985	-32.023	-24.111	-25.117	-21.073	-28.431	-19.562	-23.506	-22.794	-22.192	-10.952	-17.078	-2.832	0.316	-9.255	7.309	-10.261	-4.429	-4.308
9.902	10.351	10.363	10.402	9.512	10.073	9.704	9.698	10.261	-31.811	-33.854	-18.767	-22.911	-24.340	-11.844	-28.761	-25.324	-16.901	-2.512	-16.734	-6.459	-9.987	-14.940	-0.361	-9.403	-1.961	-4.183
9.685	10.728	10.234	10.887	10.012	9.867	9.672	9.970	9.846	-30.031	-29.587	-25.707	-24.464	-30.903	-19.671	-25.541	-23.365	-18.621	-2.779	-8.833	-2.150	-10.988	-10.458	2.529	-12.621	-11.419	-10.541
9.800	10.341	10.616	10.606	9.923	9.985	9.858	9.869	9.772	-25.411	-36.895	-25.224	-24.744	-34.056	-17.616	-24.595	-26.135	-21.109	3.582	-21.118	-3.756	-2.475	-10.102	-0.561	-1.483	-8.347	-3.608
10.197	11.319	10.114	10.559	10.082	9.137	9.987	9.617	10.224	-25.385	-29.421	-31.291	-19.467	-24.008	-26.148	-21.396	-29.087	-22.522	-12.148	-21.895	-2.044	-5.265	-11.049	1.009	-3.533	-0.163	-8.873
9.593	10.685	9.884	10.613	10.300	9.947	10.156	9.737	10.053	-34.313	-36.757	-34.361	-25.398	-22.280	-20.071	-19.970	-28.145	-25.453	0.742	-12.085	1.236	-9.069	-3.702	-4.813	-11.213	-5.016	-9.219
9.777	11.498	10.055	10.829	9.811	9.855	10.301	9.838	10.250	-30.662	-19.642	-26.763	-20.403	-27.478	-13.154	-21.912	-28.178	-29.008	-2.534	-12.698	-5.408	-8.832	-18.120	-4.758	-1.608	-1.097	-5.234
9.794	10.388	10.658	10.908	10.185	9.496	10.191	9.715	9.722	-28.861	-32.643	-29.661	-23.364	-23.826	-20.095	-23.541	-23.351	-23.464	-7.535	-16.851	-0.060	-4.429	-8.839	-3.415	-8.141	-1.313	2.243
10.226	11.533	9.735	10.977	10.191	9.569	9.987	9.741	10.134	-31.959	-31.034	-30.654	-21.671	-26.678	-14.665	-23.931	-23.520	-18.149	-11.201	-14.875	-7.319	-7.887	-15.851	0.075	-11.018	-3.146	-1.697
9.716	10.271	9.932	10.802	9.649	9.847	9.775	9.455	9.846	-33.077	-31.893	-31.920	-22.716	-28.036	-14.385	-22.009	-32.206	-23.751	-8.353	-16.825	-9.553	-12.450	-15.411	-4.953	-14.151	-5.026	-4.852
10.025	10.500	9.792	10.837	10.866	9.993	9.936	9.900	10.345	-30.942	-34.116	-35.137	-19.550	-17.383	-15.808	-21.540	-27.112	-19.147	-2.668	-11.844	-3.283	-6.312	-14.727	-0.829	-5.378	-10.772	0.977
9.874	10.419	9.343	10.505	9.881	9.416	9.797	9.718	9.659	-25.431	-39.760	-28.303	-24.281	-22.080	-17.262	-25.885	-31.838	-27.873	-5.816	-17.892	-0.089	-16.102	-5.438	-14.163	-15.923	-11.594	-2.678
9.974	10.333	9.614	10.674	10.085	9.639	10.659	9.873	10.075	-27.926	-38.503	-27.138	-18.746	-23.022	-18.725	-20.068	-30.233	-20.868	1.806	-21.575	-5.406	-12.794	-10.455	-9.788	-8.510	-6.473	-3.457
9.536	11.040	9.563	10.720	10.399	10.215	10.143	9.877	9.966	-29.290	-35.349	-32.731	-19.618	-19.407	-15.905	-22.689	-30.366	-20.215	-7.016	-23.337	-6.783	-8.445	-9.296	-1.723	-10.652	-10.300	0.329
9.420	10.411	9.822	10.144	9.700	9.581	10.192	9.704	10.113	-27.631	-39.682	-26.655	-26.518	-26.126	-24.412	-23.997	-27.488	-10.691	-5.480	-13.376	-3.994	-14.172	-13.888	-1.604	-9.978	-6.850	-8.858
9.642	11.238	9.772	10.169	10.111	9.516	10.152	10.299	9.836	-30.787	-31.072	-33.497	-18.207	-23.599	-22.345	-20.071	-24.178	-22.763	-10.298	-30.507	-5.638	-14.780	-12.904	-3.050	-10.635	-8.923	-11.503
9.966	11.151	9.941	10.907	9.836	9.435	10.261	10.018	9.885	-33.995	-27.878	-26.831	-19.095	-23.364	-20.002	-26.183	-26.480	-23.360	-7.454	-24.990	-4.573	-10.820	-15.082	1.876	-12.747	-3.672	-3.393
9.691	10.688	9.374	10.558	9.981	10.398	10.216	10.266	9.995	-34.897	-32.490	-24.545	-21.995	-19.583	-19.109	-27.434	-25.337	-21.189	-6.351	-14.799	-13.455	-5.371	-15.989	-7.818	-3.620	-12.520	-1.627
9.919	10.397	9.888	10.435	9.682	9.995	10.114	9.358	10.070	-28.031	-34.594	-30.779	-26.842	-16.891	-19.381	-21.144	-29.404	-18.127	-9.517	-20.042	-1.436	-10.435	-4.639	-1.393	-7.325	-10.278	-4.359
10.392	10.510	10.077	10.240	10.102	10.207	9.892	9.566	10.204	-26.304	-36.004	-36.091	-24.001	-25.928	-27.348	-22.299	-29.116	-15.865	-7.635	-21.918	-11.450	-9.376	-14.290	-6.545	-10.341	-9.644	-2.426
10.366	10.178	10.117	10.362	9.747	9.731	10.020	9.640	10.267	-28.040	-41.372	-31.280	-23.231	-26.766	-23.257	-31.942	-30.137	-19.748	-14.834	-19.814	-7.760	-13.402	-14.409	-3.924	-16.521	-10.381	-3.075
9.705	10.706	9.815	10.169	10.176	9.756	9.937	9.643	10.085	-32.114	-37.333	-41.189	-19.889	-28.734	-21.747	-28.309	-32.387	-17.882	-11.356	-9.468	-7.197	-9.634	-1.325	-2.301	-7.079	-9.434	-6.277
10.048	10.808	10.113	9.453	10.307	9.832	9.872	9.680	10.115	-25.499	-33.008	-34.458	-23.328	-25.169	-23.307	-30.854	-27.489	-17.368	-8.412	-12.460	-4.488	-9.351	-9.246	-0.992	-4.905	-4.043	-3.698
9.953	10.954	10.141	9.692	9.740	9.734	10.245	9.584	10.024	-24.774	-31.797	-32.202	-18.324	-27.442	-19.862	-22.026	-24.641	-30.893	-14.886	-21.066	-5.590	-1.824	-10.805	-2.222	-11.550	-4.329	-1.589
10.363	10.010	9.807	9.135	9.608	9.887	9.932	9.622	10.196	-23.431	-38.935	-34.751	-24.570	-26.455	-25.130	-26.384	-31.268	-14.912	-3.946	-13.560	-6.559	-5.787	-12.028	-5.871	-10.668	-3.544	-12.238
9.738	10.906	10.178	9.829	10.138	9.474	9.975	10.091	10.183	-28.935	-32.909	-33.476	-21.246	-18.534	-25.598	-21.873	-25.197	-20.848	-2.558	-28.855	-5.468	-6.470	-12.641	-1.892	-6.987	-3.208	-14.173
10.125	10.659	10.107	10.098	10.196	9.753	10.044	10.090	10.402	-29.185	-36.458	-32.703	-21.142	-24.559	-27.067	-25.516	-22.916	-16.548	-11.445	-18.789	-7.389	-4.267	-12.106	-8.166	-11.526	-10.515	-7.913
10.333	11.142	9.942	9.954	9.816	9.904	10.000	10.245	10.317	-26.062	-35.138	-33.507	-25.510	-29.305	-23.473	-28.374	-22.065	-21.729	-7.187	-25.931	-5.954	-7.905	-10.988	-9.294	-5.598	-11.637	-10.586
10.237	11.276	9.913	9.290	9.451	9.443	10.106	10.166	10.568	-30.402	-36.576	-32.683	-25.132	-36.948	-27.344	-26.611	-24.920	-21.229	-6.580	-20.099	-11.397	-8.254	-11.258	-10.477	-10.577	-3.010	-10.234
10.339	10.857	10.098	9.773	10.024	9.659	9.903	10.235	10.186	-26.413	-36.511	-29.466	-19.329	-24.166	-28.175	-25.722	-24.144	-16.634	-3.212	-14.008	-6.018	0.984	-10.827	-12.792	-13.406	-12.941	-7.348
9.855	10.759	10.278	10.296	10.050	9.950	10.112	10.116	9.940	-33.332	-40.410	-38.532	-25.396	-26.937	-18.284	-26.842	-24.793	-24.880	-5.093	-27.339	-15.652	-8.515	-13.302	-7.021	-11.646	-6.093	-6.697
10.157	10.254	10.012	10.118	9.795	9.505	9.967	9.526	10.169	-31.789	-45.032	-31.706	-22.852	-33.550	-18.862	-26.821	-27.739	-20.644	3.012	-24.615	-3.226	-6.576	-17.188	-10.873	-11.240	-14.389	-15.105
10.262	10.652	10.098	10.274	9.850	9.814	9.912	10.144	10.312	-31.466	-38.468	-31.422	-16.516	-32.135	-21.626	-27.436	-24.147	-23.095	-1.125	-19.403	-11.197	-7.612	-7.806	-2.948	-5.018	2.754	-14.381
10.427	10.939	10.145	9.561	9.601	9.483	9.932	9.717	10.257	-19.444	-34.957	-36.365	-24.356	-34.974	-16.418	-27.037	-24.770	-25.579	-4.486	-15.086	-13.615	-0.969	-8.986	-5.079	-9.726	-3.790	-9.442
10.218	10.840	9.867	9.538	9.715	9.577	10.208	9.249	10.560	-30.786	-42.291	-37.492	-21.561	-33.506	-25.351	-25.425	-25.985	-14.401	-4.644	-3.515	-7.152	-6.763	-20.417	-8.640	-4.377	-4.935	-12.779
10.527	10.520	10.319	9.731	10.056	9.785	10.044	9.434	10.361	-30.978	-39.635	-29.163	-20.894	-32.152	-28.741	-29.822	-32.032	-16.776	-13.898	-23.173	-2.840	-6.894	-13.004	-10.705	-7.146	-2.584	-16.103
10.077	10.828	9.928	9.844	9.703	9.804	9.762	9.603	10.046	-27.746	-35.341	-34.491	-20.784	-26.868	-27.752	-33.379	-27.231	-29.562	-16.518	-17.087	-11.883	-4.556	-4.871	-2.596	-16.809	-2.970	-1.179
10.125	10.676	10.333	10.276	9.849	9.549	10.186	9.789	9.863	-28.749	-27.960	-35.353	-24.046	-33.414	-29.779	-26.332	-29.337	-21.318	-16.723	-16.924	-13.056	3.400	-13.667	4.369	-11.123	-10.114	-4.643
10.101	10.653	10.188	10.450	9.645	9.764	9.996	9.660	9.826	-27.022	-34.674	-30.061	-19.749	-34.714	-21.564	-32.285	-22.427	-21.774	-11.665	-6.639	-9.092	-5.975	-19.691	-10.256	-8.783	0.189	4.312
10.272	10.870	9.909	10.226	9.871	9.787	9.936	9.818	10.210	-26.226	-32.312	-28.196	-19.758	-29.323	-24.226	-24.115	-24.501	-22.206	-10.360	-6.842	3.833	-4.176	-13.474	-2.753	-10.043	-4.070	-13.263
10.142	10.632	9.912	9.744	10.182	9.770	10.316	9.716	10.261	-29.489	-44.881	-31.523	-20.654	-26.308	-19.631	-29.235	-31.711	-22.723	-8.218	-22.962	-9.154	-8.027	-8.626	-5.271	-14.160	-4.076	-11.680
10.289	10.741	9.784	9.324	9.838	9.952	9.651	10.376	10.108	-26.538	-40.318	-34.752	-16.867	-27.727	-20.188	-30.786	-17.760	-27.381	-15.167	-18.711	-12.158	-3.954	-8.833	7.165	-5.353	-5.389	-7.441
10.271	10.850	9.873	9.459	9.859	9.794	10.160	9.681	10.365	-24.318	-36.087	-33.536	-20.280	-29.333	-21.268	-29.635	-22.523	-25.205	-9.017	-14.012	-8.935	-1.342	-2.993	-5.042	-15.006	4.228	-9.725
10.443	11.081	10.280	10.658	9.444	9.789	10.093	9.957	9.963	-26.173	-38.475	-27.724	-17.524	-31.520	-21.361	-28.240	-26.936	-23.232	-12.541	-7.035	-2.287	-13.378	-7.200	11.223	-7.585	-0.240	-9.842
10.152	9.949	9.674	9.661	9.545	9.643	9.847	9.712	10.598	-31.896	-35.782	-26.685	-17.793	-29.484	-23.599	-28.314	-30.094	-16.735	-12.482	-7.157	-5.615	-12.603	-11.168	2.083	-6.919	-2.398	-2.723
10.019	10.210	9.772	10.265	9.754	9.984	10.321	9.469	10.153	-30.513	-31.087	-33.983	-19.504	-29.517	-17.061	-24.084	-31.534	-23.552	-11.642	-4.649	-3.634	-0.203	-13.290	-4.409	-17.561	-10.124	-1.911
10.397	10.806	10.264	10.155	9.424	9.659	9.934	9.928	10.089	-25.915	-36.648	-28.541	-31.332	-27.679	-19.072	-22.171	-24.936	-17.696	-3.789	-6.962	-0.479	-8.188	-13.161	1.236	-15.070	-6.489	-1.309
10.252	10.401	10.114	10.609	9.992	9.889	9.888	9.789	10.216	-28.468	-33.997	-28.924	-28.930	-25.353	-22.192	-27.700	-27.708	-17.173	-15.386	-7.788	-8.166	-5.688	-18.947	-3.912	-12.967	-1.808	-9.790
10.212	10.170	9.802	10.126	9.598	10.117	9.889	9.467	10.281	-29.727	-33.268	-26.077	-35.742	-26.448	-23.834	-27.037	-26.451	-26.840	-8.227	-16.235	3.226	-11.595	-11.487	-2.252	-12.203	-3.383	-17.218
10.285	10.564	9.724	10.419	9.623	9.621	10.256	9.519	10.593	-29.864	-38.176	-36.284	-27.766	-32.689	-23.722	-29.627	-24.763	-15.946	-8.915	-8.462	-10.968	-5.994	-11.767	-7.886	-16.723	-5.756	-3.499
10.029	9.792	10.469	10.404	10.188	9.510	9.923	9.705	9.843	-31.045	-39.173	-28.702	-33.379	-25.057	-22.387	-26.098	-21.810	-27.385	-11.596	-9.068	-3.179	-11.175	-13.229	0.524	-12.247	0.261	-9.327
10.525	10.433	10.349	10.677	10.113	10.022	10.139	9.986	9.701	-24.162	-42.313	-26.775	-19.953	-23.993	-22.086	-26.535	-17.714	-29.083	-7.385	-13.022	-3.605	-11.472	-15.521	0.020	-14.050	4.608	-1.673
10.725	10.740	9.750	10.389	10.325	9.652	9.985	9.861	9.773	-27.772	-37.884	-31.369	-29.338	-28.411	-22.880	-26.443	-22.044	-28.658	-3.347	-5.529	-2.627	-3.994	-10.626	0.972	-12.005	1.574	-11.925
10.008	10.229	9.766	9.909	9.869	9.382	9.735	10.259	10.204	-27.834	-36.752	-26.094	-24.338	-19.173	-25.860	-27.510	-21.777	-11.604	-7.412	-1.306	-3.268	-15.010	-10.536	-2.108	-13.875	-1.664	-4.368
9.469	10.401	9.887	10.062	9.768	10.223	9.645	10.094	10.432	-35.186	-35.497	-28.660	-19.968	-26.131	-19.579	-29.259	-28.703	-16.714	-10.826	-10.579	3.838	-4.594	-14.481	-2.802	-10.113	-10.416	-2.245
9.840	10.420	9.256	10.483	10.008	9.914	10.157	9.958	10.135	-29.604	-40.426	-32.721	-26.999	-29.903	-23.514	-23.739	-27.801	-22.817	-11.128	-11.065	-5.470	-4.505	-9.478	7.596	-13.584	1.357	-7.157
9.882	11.319	9.764	10.256	9.457	9.273	10.009	9.812	10.091	-32.109	-35.467	-34.385	-27.241	-28.698	-31.264	-24.481	-26.090	-17.216	-2.385	-23.319	-6.033	-1.881	-13.529	-6.019	-12.787	-0.530	-9.687
9.890	10.737	9.805	10.247	9.849	9.574	9.915	9.542	10.301	-27.658	-36.101	-31.230	-26.988	-26.340	-22.425	-26.108	-28.785	-18.301	-10.212	-9.533	-3.593	-8.737	-16.663	2.192	-8.942	-5.589	-11.855
10.210	10.642	9.576	10.631	10.174	9.523	9.979	9.528	10.342	-27.608	-45.227	-28.370	-28.381	-27.517	-19.530	-28.171	-26.362	-23.278	-12.615	-3.091	-5.583	-9.077	-15.276	2.629	-12.025	3.508	-13.549
9.809	10.478	10.059	10.316	9.409	9.258	10.609	9.597	10.599	-34.470	-38.380	-34.862	-33.268	-36.971	-23.209	-17.468	-27.509	-17.952	-8.091	-16.440	-6.861	-3.096	-11.061	4.131	-12.483	-2.436	-5.289
10.668	10.622	10.474	10.293	9.717	10.080	10.463	9.915	10.087	-29.216	-34.802	-26.352	-24.233	-35.647	-22.402	-21.592	-30.458	-21.923	-5.046	-2.893	-10.355	-2.760	-5.214	-4.927	-9.681	-7.023	-17.069
10.258	10.111	10.561	10.473	9.407	9.832	10.223	10.393	10.223	-25.825	-41.283	-30.811	-27.389	-33.275	-16.169	-23.017	-27.142	-14.542	-20.137	-7.239	-8.137	-3.889	-6.886	-3.296	-7.790	-13.262	-7.827
9.906	10.572	10.387	10.117	9.960	9.236	10.101	9.959	9.855	-30.640	-33.948	-28.261	-22.833	-23.694	-22.184	-23.738	-22.889	-16.390	-11.296	-9.156	-9.376	-8.263	-8.882	0.636	-8.084	-4.651	-7.342
10.111	9.771	9.790	9.820	9.354	9.774	9.882	9.921	9.842	-27.021	-48.352	-31.027	-33.754	-30.962	-22.109	-18.566	-30.106	-19.574	-3.706	-14.941	-5.375	-2.414	-10.342	-2.723	-12.963	-15.685	-11.519
10.370	9.868	10.196	10.474	9.536	9.667	10.365	9.544	10.431	-29.701	-37.030	-35.916	-24.127	-31.640	-19.170	-25.827	-28.107	-15.807	-4.803	-11.104	-1.735	-9.613	-8.539	-0.893	-7.733	-8.495	-15.689
9.890	10.705	9.782	9.887	9.672	9.731	9.911	10.154	10.261	-30.028	-39.442	-34.976	-34.070	-30.563	-20.637	-27.223	-24.836	-21.985	-10.398	-1.691	-3.232	-15.810	-3.349	3.943	-0.768	-14.368	-12.274
10.078	10.425	9.985	9.914	9.499	9.557	10.137	10.041	9.841	-29.827	-36.619	-32.733	-33.396	-26.064	-18.542	-18.586	-24.234	-24.758	-12.203	-7.055	-13.630	-14.899	-12.491	-3.967	-17.035	-11.389	-5.665
10.088	11.163	10.034	10.218	10.096	9.974	9.606	9.765	10.312	-29.135	-36.284	-32.130	-36.893	-24.091	-15.831	-26.988	-25.371	-29.921	-7.984	-8.107	-14.949	-12.598	-11.822	2.797	-11.337	-2.304	-13.244
10.452	11.074	10.263	10.469	10.044	10.007	10.398	10.051	9.911	-30.832	-37.818	-27.306	-30.600	-24.286	-25.393	-22.852	-20.844	-20.616	-7.381	-8.108	-6.569	-10.925	-8.854	-4.481	-10.497	-5.700	-2.708
10.406	11.095	10.140	10.951	9.993	10.161	10.040	10.034	9.892	-31.405	-39.273	-32.164	-32.713	-27.923	-20.345	-20.110	-22.922	-16.862	-2.298	-12.180	-16.067	-9.609	-11.522	-8.046	-20.843	-4.297	-7.357
9.838	10.688	9.614	10.857	10.224	10.187	10.154	9.667	9.966	-32.366	-38.626	-34.040	-27.213	-17.558	-24.626	-26.176	-31.839	-26.177	-17.921	-16.468	-3.910	-12.058	-5.509	-8.948	-12.890	-11.516	-9.464
10.123	10.226	9.642	10.545	9.767	10.115	9.922	9.899	10.469	-30.697	-43.772	-36.304	-30.311	-31.181	-20.939	-25.567	-24.896	-22.678	-10.258	-12.690	-13.897	-9.279	1.160	-0.626	-5.579	-15.747	-13.051
10.102	10.438	9.901	10.405	10.026	10.189	9.739	9.875	9.478	-37.193	-34.828	-25.927	-30.855	-22.911	-20.546	-28.712	-22.689	-25.353	-6.360	-10.851	-3.418	-16.394	-6.193	-8.584	-9.186	-8.139	-4.395
9.991	10.227	9.790	11.145	9.608	10.183	10.134	10.306	10.058	-33.552	-36.844	-29.889	-19.677	-25.520	-18.142	-24.553	-28.398	-26.870	-11.044	-8.337	-4.343	-15.434	-6.941	-3.569	-11.407	-12.232	-6.239
9.933	10.566	9.983	10.910	9.804	10.119	10.012	9.932	10.363	-32.173	-37.431	-29.857	-21.433	-28.888	-22.062	-25.928	-27.070	-20.372	-10.490	-15.058	-4.984	-8.398	-11.163	-0.292	-11.867	-9.360	-4.712
9.907	10.779	9.747	10.318	10.154	10.377	9.888	10.055	9.775	-33.534	-38.549	-34.295	-26.754	-32.727	-15.877	-28.407	-27.323	-21.419	-11.787	-3.092	-10.156	-11.274	-18.382	-1.394	-11.031	-13.952	-3.776
10.470	10.665	9.617	10.558	9.562	9.586	10.086	9.636	10.089	-29.992	-34.536	-29.464	-36.744	-35.820	-25.332	-21.072	-28.146	-20.505	-13.815	-7.337	-7.230	-15.760	-4.198	-3.434	-8.122	-11.062	-4.640
10.150	10.382	9.767	10.027	9.672	9.942	9.575	9.856	9.834	-36.382	-36.689	-30.946	-33.566	-26.933	-22.533	-26.820	-27.416	-25.840	-12.238	-12.647	-10.000	-6.720	-10.740	-2.471	-15.295	-1.156	-4.095
9.920	10.403	9.622	10.859	9.724	9.924	9.875	10.205	9.990	-31.125	-34.769	-28.194	-36.310	-30.249	-21.769	-31.030	-23.615	-23.468	-9.622	-13.111	-0.088	-5.270	-15.318	-4.818	-6.305	-5.006	-6.121
10.192	9.993	9.825	10.610	9.710	10.046	10.115	9.900	10.035	-30.983	-40.399	-30.871	-25.784	-27.942	-19.086	-27.282	-27.935	-23.626	-7.384	-6.900	-10.495	-17.781	-10.794	-3.958	-4.924	-3.765	-4.904
10.515	11.000	9.899	10.919	10.221	10.279	9.878	9.811	10.309	-30.087	-28.726	-25.385	-27.193	-22.924	-15.984	-29.625	-26.314	-22.695	-21.612	-16.355	-2.597	-21.871	-17.097	-6.188	-11.974	-7.673	-4.073
10.403	10.354	10.107	10.429	10.055	10.239	9.688	9.905	10.045	-23.468	-33.840	-29.138	-37.456	-28.611	-18.876	-21.316	-24.120	-23.003	-18.682	-16.885	-8.606	-23.274	-13.356	1.828	-11.466	-7.201	-0.959
10.354	10.831	9.755	10.411	10.118	10.439	9.685	10.055	9.802	-24.057	-27.710	-31.909	-36.666	-20.050	-18.651	-31.220	-22.768	-27.098	-13.525	-16.011	-13.033	-20.517	-14.742	-0.421	-13.021	-16.589	1.257
10.129	10.491	9.512	10.840	9.675	9.536	10.265	10.197	10.194	-29.264	-29.802	-21.957	-30.034	-24.559	-17.477	-24.824	-14.607	-29.199	-11.460	-10.179	-16.517	-15.534	-9.430	-4.210	-11.614	-6.942	3.572
10.272	10.561	9.744	9.996	9.930	9.961	10.117	10.120	10.052	-32.631	-22.631	-30.475	-35.411	-28.192	-21.891	-26.446	-22.824	-31.405	-14.019	-12.555	-14.234	-17.685	-16.450	-3.786	-9.644	-6.251	-6.595
10.229	10.180	9.555	10.824	9.787	9.915	10.085	10.324	10.155	-26.032	-26.282	-30.461	-16.552	-27.218	-25.685	-29.599	-22.405	-28.513	-16.959	-15.078	-13.818	-19.986	0.092	-7.826	-9.379	-8.302	-0.764
10.557	11.212	9.508	11.252	9.622	9.849	10.223	10.056	10.124	-26.676	-32.723	-34.908	-30.337	-24.198	-22.239	-25.628	-23.745	-31.559	-11.236	-25.790	-11.289	-21.050	-11.845	-0.060	-11.165	-11.129	-0.099
10.429	10.630	9.952	10.768	9.546	9.862	10.270	9.853	9.962	-26.775	-32.686	-30.209	-29.560	-23.429	-21.353	-27.157	-23.937	-26.325	-13.965	-12.793	-10.725	-21.984	-6.786	-2.320	-11.672	-8.209	-5.427
10.335	10.215	9.913	10.574	9.730	9.882	9.791	9.737	10.113	-24.731	-28.648	-29.914	-29.449	-20.052	-19.684	-21.816	-26.791	-25.178	-15.473	-20.175	-9.207	-30.436	-8.278	-1.332	-18.645	-5.819	5.237
10.149	10.706	10.272	10.345	9.999	9.499	10.039	9.851	9.938	-23.932	-26.450	-27.718	-31.912	-26.115	-18.662	-26.545	-23.619	-27.912	-18.035	-13.721	-13.952	-27.813	-5.590	0.544	-8.784	-1.876	-2.305
10.106	9.850	10.181	9.826	9.626	9.886	9.708	9.991	9.812	-31.527	-27.878	-27.488	-31.644	-26.912	-18.019	-32.834	-27.914	-25.278	-7.457	-19.042	-6.393	-17.658	-6.479	-5.602	-7.653	-0.562	-0.747
10.432	10.844	9.756	10.300	9.447	9.920	9.927	9.780	10.241	-33.556	-31.386	-33.877	-35.690	-30.215	-26.671	-25.039	-29.412	-26.323	-8.935	-17.959	-14.794	-24.648	-14.445	-0.092	-16.223	-6.144	-2.447
10.124	10.183	10.051	10.107	9.694	9.561	9.489	10.111	10.070	-31.130	-36.195	-29.082	-32.026	-25.877	-26.178	-25.143	-26.516	-20.546	-8.100	-18.351	-10.908	-12.558	-13.459	-2.162	-14.853	-1.436	-3.403
10.136	9.675	10.087	10.457	9.986	9.242	9.690	9.509	10.174	-29.332	-39.644	-32.431	-29.419	-30.325	-26.724	-29.316	-25.177	-23.245	-12.807	-21.449	-7.996	-21.837	-8.019	5.250	-12.725	-1.678	-1.804
10.870	9.712	10.452	10.654	9.581	9.748	10.105	9.770	9.795	-24.156	-41.196	-27.254	-28.670	-28.193	-24.372	-22.521	-23.968	-28.112	-10.193	-21.911	-11.359	-15.480	-15.514	-3.650	-6.488	-4.988	-8.943
9.777	9.445	9.931	10.385	9.745	9.188	9.873	10.169	10.095	-34.513	-32.060	-31.564	-29.025	-26.287	-32.349	-23.907	-23.456	-22.254	-18.783	-16.123	-10.137	-22.298	-13.587	-3.506	-6.835	-11.012	-12.537
10.450	10.058	10.282	11.018	9.987	9.679	9.876	10.464	10.078	-26.944	-36.864	-28.821	-22.440	-25.714	-23.796	-22.693	-16.755	-19.439	-8.355	-21.396	-6.303	-21.983	-13.390	-0.245	-14.691	-6.992	-0.472
10.827	10.544	10.117	10.332	9.922	9.492	10.335	10.012	10.165	-28.119	-32.876	-29.629	-27.366	-26.490	-31.171	-33.144	-23.212	-24.286	1.358	-21.448	-13.467	-6.305	-10.813	-7.267	-7.466	-3.236	5.569
10.541	10.372	9.630	10.555	9.782	9.948	10.382	10.219	9.478	-27.665	-32.667	-33.862	-31.761	-27.224	-22.814	-30.413	-24.132	-26.639	2.283	-14.975	-9.671	-8.549	-12.730	-7.501	-8.940	-11.669	4.822
10.339	10.508	9.972	10.466	10.359	9.466	10.022	10.310	9.921	-30.670	-30.064	-26.274	-29.927	-26.588	-28.882	-25.130	-20.885	-25.025	-12.194	-20.694	-11.867	-20.961	-9.015	-3.681	-12.988	-7.026	-2.385
10.690	9.703	10.392	10.744	9.787	9.937	9.922	9.839	9.607	-29.449	-37.769	-30.449	-26.077	-29.933	-27.602	-32.780	-26.347	-29.369	-6.715	-15.784	-11.140	-13.433	-3.200	-2.378	-9.888	-1.918	-6.247
10.550	10.430	9.975	10.488	9.605	9.425	10.271	10.014	9.771	-24.608	-31.961	-24.306	-28.308	-29.986	-22.884	-30.800	-21.591	-27.311	-16.070	-11.768	-9.870	-5.051	-15.290	-3.954	-11.915	-7.267	1.896
10.362	10.507	10.544	10.750	9.607	9.536	10.112	10.158	9.257	-29.050	-31.156	-27.084	-26.731	-32.349	-23.744	-27.499	-21.675	-22.267	-8.610	-13.881	-9.091	-16.185	-6.949	3.345	-7.128	-10.371	-7.819
10.225	9.285	10.611	11.313	10.123	10.124	9.792	10.200	9.398	-27.848	-43.921	-30.270	-22.742	-26.074	-19.584	-29.024	-22.016	-28.441	-6.758	-17.976	-9.026	-20.242	-11.174	3.093	-14.838	-9.887	-6.410
10.386	9.604	9.978	10.931	9.749	9.944	10.265	10.223	9.669	-31.541	-52.132	-32.322	-26.005	-26.469	-25.200	-24.298	-24.447	-20.291	-0.652	-18.162	-7.612	-21.904	-14.482	-7.947	-12.424	-8.566	2.578
10.345	9.770	10.661	10.820	9.444	9.614	9.917	10.795	9.739	-31.106	-33.071	-26.137	-30.009	-29.410	-25.286	-28.339	-19.996	-26.269	-5.935	-4.100	-5.488	-11.383	-2.389	-3.937	-8.243	-3.478	-0.847
10.096	10.228	10.270	10.567	9.775	9.409	9.751	10.235	9.533	-29.373	-38.097	-30.610	-26.576	-36.105	-30.528	-30.391	-23.735	-18.298	-8.708	-12.447	-1.305	-12.848	-15.334	-6.014	-4.259	-6.889	-1.868
10.525	10.350	9.900	10.634	9.733	10.151	9.463	9.837	9.499	-35.786	-36.312	-30.492	-28.021	-29.600	-22.735	-28.552	-26.038	-19.585	-3.309	-13.002	-0.463	-21.319	-12.612	1.360	-12.851	-10.840	2.241
10.178	10.017	10.146	10.990	9.572	9.775	9.298	9.953	9.462	-31.528	-31.094	-29.991	-24.581	-33.647	-25.879	-29.533	-20.558	-22.655	-4.830	-10.709	-4.058	-16.848	-15.459	4.821	-10.009	-3.806	1.566
10.788	10.323	9.826	10.843	10.082	9.368	9.940	10.375	9.349	-27.572	-32.605	-24.535	-27.034	-25.177	-24.242	-27.990	-23.770	-15.043	-13.450	-18.946	-0.758	-9.631	-10.007	-0.280	-3.745	-5.161	-0.969
10.011	9.902	9.928	10.523	9.868	9.696	10.002	10.070	9.414	-29.841	-32.733	-34.130	-29.441	-34.214	-19.193	-27.821	-21.557	-17.584	-8.800	-13.963	-4.681	-17.953	-19.731	7.230	-12.120	-7.984	-0.915
10.685	10.396	10.085	10.459	9.408	9.802	10.036	9.708	9.363	-28.118	-31.540	-28.480	-28.399	-34.299	-20.065	-24.530	-14.296	-17.993	-2.395	-6.628	-8.725	-13.114	-8.994	-2.664	-13.592	-10.846	1.300
10.021	10.670	10.006	10.121	9.330	9.990	10.016	10.055	9.378	-29.056	-29.872	-32.397	-33.326	-34.313	-21.667	-27.034	-24.800	-22.793	-0.126	-17.752	-9.623	-13.923	-11.718	-0.613	-14.461	-10.308	-12.267
10.202	10.884	10.134	10.973	9.673	10.345	9.805	9.942	9.646	-28.463	-28.888	-24.137	-23.014	-31.419	-13.920	-27.754	-28.818	-16.570	-8.258	-13.111	-7.928	-18.722	-10.677	4.344	-17.120	-5.591	-6.704
10.413	10.352	9.851	10.406	9.894	9.671	9.970	10.054	9.516	-31.860	-38.779	-23.828	-31.442	-30.158	-20.607	-29.272	-24.927	-20.738	-10.642	-16.895	-0.440	-3.806	-17.023	-3.491	-8.739	-8.457	-3.304
10.315	10.698	10.313	10.526	9.529	10.098	10.133	10.664	10.006	-32.606	-28.721	-26.195	-28.859	-30.284	-22.889	-25.806	-17.595	-27.490	-9.380	-9.608	5.331	-3.703	-5.200	-4.687	-11.408	-14.657	5.937
10.323	10.493	10.352	9.970	10.059	9.955	9.843	9.772	9.661	-33.449	-36.243	-26.156	-29.526	-24.860	-16.667	-28.273	-27.279	-18.642	-4.751	-15.517	4.134	-2.566	-15.762	2.121	-16.526	-12.363	1.937
10.930	10.159	10.519	9.766	9.427	10.002	9.909	10.616	9.793	-22.857	-35.423	-27.077	-36.008	-29.269	-19.755	-26.598	-22.649	-20.522	-3.222	-13.778	-7.337	-12.983	-8.521	2.109	-9.890	-11.033	-4.665
10.192	10.411	9.892	10.095	9.484	9.572	10.093	10.199	10.074	-28.647	-39.497	-31.047	-20.764	-36.931	-27.042	-26.834	-16.922	-17.884	-6.586	-10.823	3.237	-4.416	-16.787	-3.017	-12.843	-7.675	-10.355
10.407	10.488	9.654	10.509	9.447	10.012	10.304	10.150	9.533	-26.235	-33.850	-25.242	-31.316	-33.273	-14.511	-27.868	-24.326	-21.803	-4.840	-17.587	2.102	-7.426	-19.650	3.149	-8.508	-5.490	-5.411
10.106	10.559	10.286	10.323	9.691	9.757	10.029	10.005	9.358	-33.049	-42.268	-30.218	-25.693	-22.887	-22.057	-26.801	-21.957	-18.764	-2.964	-12.965	-4.386	-7.049	-20.154	-4.294	-11.199	-14.058	-4.045
10.249	9.845	10.534	10.919	9.620	9.868	10.213	10.538	10.024	-28.397	-39.182	-29.369	-21.770	-27.182	-18.735	-24.005	-17.137	-16.939	-3.667	-11.482	-2.490	-8.926	-14.149	-4.480	-9.700	-4.646	-9.223
9.870	10.501	10.205	10.359	10.308	9.955	9.658	10.287	9.791	-32.871	-35.356	-30.073	-29.658	-30.252	-25.218	-30.530	-22.454	-18.161	2.178	-4.006	3.234	-8.297	-13.936	0.636	-13.149	-5.156	-1.339
10.180	10.937	9.905	10.143	9.299	9.863	9.496	10.068	9.280	-25.251	-28.057	-27.161	-27.740	-28.540	-17.932	-29.356	-24.714	-22.210	-8.894	-6.291	5.512	-9.677	-10.245	-0.603	-5.756	-17.945	-6.978
9.470	10.516	9.782	10.161	9.544	9.863	10.260	11.144	9.856	-34.586	-27.806	-25.155	-21.660	-28.852	-19.792	-23.880	-12.893	-17.512	-11.805	-10.467	-5.948	-7.613	-6.837	-0.894	-12.035	-1.945	-5.165
10.212	10.479	9.982	10.770	9.892	9.818	10.289	10.549	9.912	-31.407	-38.879	-31.053	-21.006	-22.022	-18.780	-29.628	-20.002	-16.955	-7.683	-14.717	-7.358	-9.339	-6.346	1.253	-11.172	-4.913	-2.975
10.206	10.095	10.116	10.095	9.529	9.676	9.843	10.476	9.625	-35.258	-34.043	-34.309	-30.953	-28.563	-16.086	-25.056	-17.791	-22.598	-1.400	-19.023	-8.816	-14.456	-7.564	1.531	-3.707	1.731	-2.270
10.732	10.665	9.928	9.973	9.516	10.304	10.107	10.253	10.009	-16.342	-35.366	-29.996	-21.753	-28.441	-13.510	-28.943	-20.310	-19.187	1.960	-12.635	-3.075	-20.636	-10.394	1.198	-6.326	-10.005	0.142
10.661	10.477	10.681	9.723	9.489	10.228	10.100	10.308	9.859	-25.625	-35.294	-28.881	-17.557	-28.044	-22.543	-32.463	-16.822	-18.600	-1.731	-21.300	-11.151	-7.919	-14.851	-1.407	-11.454	-9.584	6.606
10.443	9.759	9.929	9.899	9.728	10.020	9.851	10.226	9.841	-28.777	-40.445	-29.804	-26.958	-31.781	-23.868	-31.959	-21.192	-24.146	-3.466	-21.337	-2.239	-10.747	-7.258	-6.197	-10.842	-4.893	-0.585
9.335	10.601	10.095	10.374	9.451	10.267	10.243	10.158	9.980	-34.938	-30.791	-34.358	-22.464	-19.206	-23.398	-23.686	-25.366	-24.448	-5.180	-18.420	-5.105	-9.204	-13.057	-1.947	-5.171	-10.006	-2.650
10.154	10.511	9.871	9.940	9.787	10.103	10.092	10.317	9.633	-32.077	-27.519	-35.597	-23.405	-27.693	-19.175	-25.105	-22.978	-25.059	-15.265	-17.837	0.270	-3.151	-19.057	-9.413	-11.737	-7.827	8.448
9.905	10.591	9.782	10.303	9.453	10.309	9.718	9.978	9.776	-27.375	-26.828	-37.883	-22.561	-29.713	-14.434	-26.246	-22.348	-21.050	-12.610	-6.815	5.597	-7.395	-7.361	1.711	-7.615	-6.963	1.715
10.051	10.513	10.601	9.805	9.628	9.811	10.104	10.402	9.431	-31.222	-31.340	-25.832	-23.436	-37.601	-18.592	-22.857	-21.705	-29.249	-8.446	-8.678	-7.973	-9.417	-12.171	-9.141	-17.611	2.844	6.809
10.101	10.311	10.260	10.040	9.175	9.781	10.154	10.108	9.632	-34.075	-30.016	-24.404	-18.984	-31.671	-21.020	-23.979	-17.858	-14.547	-10.382	-7.455	-9.957	-3.326	-16.305	-6.842	-8.855	-11.021	0.713
9.507	10.016	10.150	9.818	9.981	9.665	10.320	10.422	9.675	-29.874	-34.293	-32.460	-30.758	-31.446	-23.973	-23.354	-21.572	-16.093	-5.744	-11.724	-1.238	-10.480	-13.060	-2.838	-6.206	-10.508	0.058
10.149	10.174	9.961	9.681	9.867	9.932	9.895	10.150	9.683	-30.523	-25.610	-24.797	-27.327	-29.922	-20.333	-32.433	-19.635	-12.030	-6.495	-20.141	-3.317	-10.600	-13.698	-2.281	-12.377	-4.795	-1.492
9.997	10.747	10.039	9.802	9.595	10.130	10.013	10.039	10.207	-28.947	-29.818	-27.779	-34.270	-28.255	-12.954	-29.890	-21.211	-22.931	-3.385	-11.567	-5.015	-17.135	-17.208	-14.696	-14.096	-0.263	-3.915
10.237	10.282	9.926	9.735	9.791	9.902	9.887	9.978	10.302	-31.171	-29.313	-25.548	-25.020	-33.701	-23.078	-23.906	-22.002	-18.130	-0.325	-7.315	-6.077	-14.490	-17.184	-9.187	-8.064	-8.348	-12.172
10.235	10.114	9.999	9.891	10.128	9.507	10.113	10.248	9.943	-23.864	-33.551	-26.215	-22.391	-27.972	-21.524	-28.121	-20.717	-18.622	-14.229	-18.355	-11.913	-6.473	-16.181	-4.977	-19.452	-10.429	-2.722
10.006	10.067	10.126	10.428	10.056	9.690	10.206	10.358	9.811	-27.441	-34.285	-29.672	-26.278	-24.334	-21.508	-24.555	-19.778	-21.344	-3.981	-9.836	-4.299	-10.943	-15.447	-4.597	-9.366	-4.669	-13.364
9.943	9.859	9.998	9.968	9.707	9.763	10.148	9.866	10.167	-32.540	-34.740	-31.723	-23.532	-30.208	-23.014	-21.267	-21.861	-17.498	-9.684	-6.090	-15.491	-4.887	-19.802	1.345	-14.791	-12.891	-7.984
9.680	10.484	10.385	10.221	9.803	9.382	10.316	9.761	9.726	-29.039	-31.692	-32.529	-27.542	-33.749	-24.738	-21.217	-28.303	-11.955	-14.470	-9.076	-21.138	-15.631	-10.567	-1.051	-13.865	-3.572	-11.885
9.882	10.477	9.764	10.594	9.700	9.636	9.783	10.210	10.016	-27.366	-37.618	-33.368	-23.066	-28.646	-24.902	-22.794	-21.179	-21.806	-5.308	-11.697	-12.538	-10.107	-17.235	-1.544	-14.074	-6.785	-10.473
9.796	10.317	9.659	10.389	9.843	9.785	10.236	10.700	9.942	-27.566	-31.790	-32.531	-24.181	-29.476	-17.792	-23.240	-21.396	-22.649	-5.335	-15.084	-4.681	-10.039	-16.082	-0.469	-17.086	0.360	-6.598
10.032	10.165	10.019	10.607	9.801	10.241	10.002	10.357	9.459	-32.855	-38.429	-39.840	-22.371	-26.884	-14.895	-22.518	-22.294	-20.727	-9.655	-16.854	-10.582	-10.239	-16.938	-3.051	-15.864	-11.100	-4.128
9.729	10.808	9.915	10.638	9.328	9.708	10.533	10.095	9.713	-28.852	-24.339	-33.965	-23.604	-25.510	-19.622	-16.716	-19.102	-17.034	-11.045	-14.322	-11.517	-15.075	-4.790	4.289	-18.757	-3.679	-5.875
9.806	10.625	10.158	10.361	9.694	10.018	10.476	10.270	9.846	-35.728	-34.500	-33.300	-22.729	-28.144	-14.417	-24.627	-18.046	-15.632	-20.354	-16.996	-18.552	-11.881	-13.994	7.617	-20.509	-2.078	-6.510
9.693	10.875	9.874	10.923	9.876	9.901	9.906	10.255	9.898	-25.761	-30.166	-43.114	-21.813	-30.115	-14.448	-29.962	-22.541	-20.638	-12.327	-8.822	-10.545	-10.001	-17.098	-3.203	-18.163	-7.892	-6.599
10.190	10.617	9.754	9.705	9.670	9.988	9.833	10.830	9.707	-26.410	-30.875	-35.003	-21.544	-22.692	-21.396	-26.187	-16.317	-31.203	-10.320	-15.204	-7.450	-14.722	-9.861	-2.369	-12.470	-10.715	-16.383
10.257	10.669	9.833	10.345	9.515	10.024	10.140	10.263	9.879	-29.980	-30.622	-36.021	-30.886	-24.105	-26.418	-27.684	-19.874	-25.755	-16.613	-10.629	-15.380	-20.183	-8.104	-6.266	-12.360	-0.743	-8.553
10.475	10.440	9.759	10.450	9.733	9.856	9.493	10.094	10.368	-28.606	-38.883	-32.829	-22.443	-24.532	-21.906	-31.352	-22.034	-22.597	-9.718	-17.178	-12.899	-15.129	-8.330	-5.845	-5.512	-4.816	1.940
10.367	10.556	9.500	10.401	9.694	9.699	9.946	10.262	10.123	-26.679	-30.424	-40.258	-27.284	-24.996	-19.882	-28.271	-16.741	-19.078	-8.520	-16.902	-15.647	-2.442	-8.922	0.566	-10.987	-11.230	0.311
9.628	10.629	10.397	9.921	9.862	10.056	10.019	10.571	9.893	-22.446	-29.660	-31.526	-35.138	-28.365	-18.711	-31.706	-24.626	-26.066	-8.455	-14.072	-14.337	-8.688	-22.007	-3.417	-7.809	-7.327	-8.850
10.009	10.757	10.525	10.320	9.609	9.656	9.983	10.483	9.794	-26.482	-30.253	-24.407	-28.874	-31.539	-22.621	-28.915	-16.663	-23.364	0.015	-15.708	-2.647	-1.863	-9.827	1.823	-13.471	-3.690	-2.976
10.280	10.430	10.493	11.225	9.596	9.651	9.832	10.695	10.276	-25.301	-31.719	-27.771	-26.853	-30.369	-24.732	-24.082	-21.521	-22.483	-13.902	-10.614	-2.210	-5.829	-19.937	-7.223	-3.164	-7.200	-6.706
9.860	9.860	10.640	10.681	9.735	9.697	9.764	10.203	10.087	-28.853	-25.225	-30.058	-30.781	-28.417	-21.028	-27.820	-20.660	-27.980	-11.167	-16.249	-8.381	-15.067	-6.867	-5.255	-12.369	-7.848	-10.685
10.456	10.739	10.399	10.534	9.177	9.745	10.206	10.262	9.903	-23.128	-26.672	-24.072	-25.268	-33.083	-22.415	-22.933	-16.619	-24.043	-7.683	-19.974	-5.119	-6.850	-9.155	-4.608	-7.541	-9.448	-13.070
10.449	10.507	10.047	10.204	9.703	10.234	9.665	10.484	9.911	-28.563	-22.501	-23.871	-28.399	-22.852	-23.466	-25.586	-19.441	-29.338	-1.482	-16.915	-11.855	-2.250	-16.059	-5.414	-8.382	-8.985	-19.241
9.984	10.858	9.808	10.252	9.667	9.520	9.744	10.722	9.997	-27.544	-22.149	-22.111	-26.096	-28.470	-13.797	-30.989	-13.613	-26.246	-16.187	-21.493	-10.227	-0.422	-7.484	2.797	-10.886	-7.658	-13.578
10.400	10.847	9.516	10.971	9.752	9.866	9.906	10.495	9.873	-26.261	-27.553	-21.482	-27.107	-20.956	-18.945	-27.206	-21.712	-23.934	-12.708	-17.293	-7.658	-13.027	-8.536	-2.018	-9.097	-11.260	-14.964
9.942	10.245	10.023	10.267	9.589	9.711	10.050	10.285	9.854	-25.143	-28.746	-26.504	-34.542	-22.089	-22.576	-24.394	-20.698	-25.373	-11.818	-18.218	-18.678	-5.424	-11.049	-1.621	-5.791	-4.780	-16.025
9.993	11.083	10.259	10.049	9.571	9.679	10.342	10.605	9.821	-23.299	-23.240	-28.595	-26.677	-21.970	-26.190	-19.596	-18.118	-28.057	-5.986	-16.814	-18.415	-11.147	-11.821	-3.206	-11.803	-8.636	-7.200
9.916	10.784	9.764	10.876	9.436	10.165	9.543	10.603	9.890	-26.015	-24.640	-22.857	-18.776	-25.520	-22.258	-23.746	-21.544	-29.842	-14.528	-6.970	-12.631	-0.683	-0.541	-2.412	-14.494	-2.697	-10.436
10.280	10.109	10.453	10.668	9.376	9.683	10.000	10.788	9.778	-21.821	-36.869	-19.070	-27.072	-30.953	-21.117	-28.925	-17.212	-29.905	-15.114	-15.178	-8.824	-2.001	-6.607	1.770	-9.712	-5.078	-11.933
9.942	9.925	9.829	10.562	9.517	9.776	10.022	10.645	10.017	-28.519	-35.129	-22.133	-31.789	-27.108	-28.171	-28.177	-12.865	-26.085	-5.963	-18.853	-9.298	-9.390	-18.816	-9.827	-7.523	-3.358	-8.120
10.412	10.134	10.025	10.406	9.814	9.661	10.181	10.036	9.877	-28.213	-40.129	-24.503	-30.186	-30.999	-18.869	-26.182	-23.785	-34.177	-13.700	-12.353	-14.908	-13.651	-16.144	3.073	-16.774	-11.508	-15.110
10.276	9.984	10.024	10.564	9.730	9.876	10.174	9.841	9.915	-23.373	-36.073	-20.922	-28.651	-25.867	-21.905	-26.823	-16.263	-24.838	-14.637	-15.793	-13.838	-9.081	-10.362	-1.430	-8.903	-8.175	-1.231
10.350	10.425	9.380	10.197	9.952	9.686	10.089	10.087	9.690	-31.909	-30.484	-32.011	-28.843	-24.538	-17.736	-23.241	-18.394	-30.319	-16.933	-4.578	-7.669	-9.593	-12.907	-4.015	-8.017	-5.509	-7.202
10.112	9.761	9.982	10.659	9.515	10.262	9.993	10.246	9.577	-28.876	-39.862	-24.526	-25.003	-26.823	-19.943	-26.952	-24.055	-26.028	-10.154	-7.189	-13.091	-14.327	-22.014	-6.572	-9.678	-15.386	-6.306
10.471	10.426	9.948	10.280	9.785	9.940	9.813	9.924	9.936	-26.213	-31.903	-22.575	-36.405	-27.713	-24.456	-27.234	-18.666	-26.787	-13.605	-5.022	-11.731	-15.812	-10.995	-6.469	-2.840	-10.616	-5.300
10.265	10.281	9.560	10.343	9.464	9.759	10.096	10.294	10.366	-29.736	-31.176	-26.208	-34.442	-30.815	-23.563	-23.245	-24.236	-19.112	-14.884	-8.640	-10.504	-14.740	-8.801	-7.744	-8.054	-7.752	-11.884
10.252	9.784	9.721	10.268	9.581	9.975	10.132	10.188	9.516	-25.852	-32.969	-20.251	-35.752	-27.185	-22.879	-33.063	-24.721	-21.567	-20.300	-14.256	-15.446	-13.590	-9.672	-10.294	-11.856	-7.889	-0.084
9.885	10.163	9.720	10.316	9.963	9.613	10.061	10.025	9.812	-28.361	-38.182	-19.787	-35.069	-29.142	-27.846	-28.312	-22.906	-35.011	-7.944	-24.084	-3.010	-6.275	-13.222	-3.562	-2.631	-5.971	-7.198
10.021	10.484	9.580	10.525	9.592	9.793	10.126	10.179	9.502	-25.428	-28.203	-27.504	-26.599	-32.481	-24.071	-22.741	-22.522	-21.043	-4.743	-7.698	-11.168	-12.219	-1.518	-4.653	-0.625	0.812	-2.183
9.903	10.945	10.303	10.181	9.873	9.562	10.038	10.058	9.932	-23.371	-21.250	-24.879	-33.752	-28.250	-18.658	-27.394	-20.315	-19.264	-9.232	-4.088	-10.404	-8.672	-9.798	-5.883	-10.151	-7.036	-1.858
9.909	10.420	9.742	10.051	9.647	9.602	9.844	10.178	9.806	-21.007	-26.983	-26.694	-31.387	-25.870	-18.883	-30.804	-20.552	-14.097	-7.992	-6.664	-2.525	-2.866	-9.383	1.407	-14.629	-8.854	4.255
10.213	11.396	9.582	9.980	9.642	10.055	9.988	10.110	10.033	-27.034	-15.175	-29.335	-31.623	-29.850	-19.503	-25.346	-18.473	-16.584	-13.212	-7.560	-7.672	-9.472	-9.594	1.936	-0.157	-4.946	-11.637
10.122	10.917	9.786	9.671	9.649	9.923	10.219	10.285	9.998	-28.685	-23.388	-27.752	-33.219	-27.287	-23.297	-23.882	-20.328	-25.266	-8.713	-8.329	-9.648	-10.754	-11.951	-0.151	-13.226	-5.178	0.759
10.341	10.836	9.632	10.067	9.813	9.774	9.821	10.201	9.792	-16.707	-24.039	-31.421	-27.782	-31.659	-21.587	-31.259	-23.777	-22.469	-2.148	-7.691	-12.361	-3.197	-10.170	-9.393	-14.029	-10.375	-5.809
10.391	10.131	9.503	9.737	9.877	9.890	9.860	9.928	9.445	-22.589	-29.851	-26.617	-34.564	-25.110	-17.358	-26.389	-24.399	-18.798	-5.194	-2.485	-7.791	-9.196	-7.742	-6.856	-5.089	-16.034	-1.352
9.674	10.482	9.786	10.129	9.274	10.083	9.859	9.864	9.758	-25.904	-33.042	-24.837	-30.424	-31.329	-24.815	-20.895	-24.400	-28.018	-6.197	-5.564	-5.772	-10.600	-2.138	-4.515	-8.443	-12.773	-10.854
10.095	10.573	9.682	10.165	9.422	9.556	10.125	9.869	10.497	-25.821	-24.943	-24.169	-32.004	-26.457	-20.437	-18.767	-25.665	-17.247	-7.004	-6.976	-9.613	-5.309	-3.565	-0.579	-12.389	-16.616	-13.058
9.965	10.349	9.558	10.469	9.517	9.575	10.354	10.215	9.856	-32.151	-30.782	-25.701	-22.232	-27.749	-23.904	-20.971	-28.333	-26.692	0.252	-4.077	-13.190	-15.202	-8.940	-1.972	-10.883	-18.068	-4.895
9.977	9.921	9.569	9.898	9.616	9.790	10.357	9.713	9.942	-25.303	-31.722	-31.070	-22.871	-30.900	-26.408	-23.332	-26.008	-28.283	-14.743	-4.459	-11.202	-7.790	-7.538	-2.861	-11.970	-19.773	-12.782
10.023	10.300	9.783	9.970	9.893	10.216	10.154	10.018	10.110	-30.309	-28.205	-27.361	-26.946	-27.453	-19.305	-25.485	-18.269	-19.408	-5.226	-13.134	-12.684	-14.431	-10.129	-0.223	-10.721	-13.425	-8.124
10.373	10.338	9.834	9.578	9.598	9.888	10.031	9.985	10.152	-29.229	-27.827	-28.778	-33.340	-26.139	-21.768	-22.637	-17.330	-28.510	-11.219	-6.573	-17.382	-6.342	-19.162	-5.491	-14.892	-15.894	-5.429
10.556	10.772	9.715	10.546	9.503	10.228	9.776	10.173	10.067	-24.542	-24.307	-26.965	-25.473	-26.845	-21.763	-22.246	-19.816	-25.774	-4.158	-10.292	-12.062	-13.219	-4.090	-5.213	-2.977	-11.299	-6.010
10.192	10.770	9.576	10.757	9.955	9.999	9.749	9.797	9.898	-24.780	-24.354	-26.523	-28.205	-26.705	-18.242	-33.137	-22.681	-28.234	-3.503	-12.631	-9.979	-7.530	-6.779	-3.529	-16.091	-10.200	2.381
10.695	11.063	9.301	10.748	9.802	10.276	10.148	9.881	10.165	-21.081	-17.468	-24.830	-25.209	-27.980	-15.003	-26.455	-28.376	-24.130	-3.907	-15.145	-17.702	-9.435	-9.652	-9.672	-9.338	-7.586	0.823
10.192	10.730	9.721	10.265	9.827	11.121	10.039	9.935	9.709	-24.477	-25.882	-27.175	-24.227	-22.579	-10.485	-25.763	-21.019	-25.070	-12.102	-2.706	-13.538	-11.053	-16.523	-6.086	-12.321	-13.424	-5.762
9.922	11.125	9.729	10.186	9.498	10.814	10.157	10.486	9.791	-28.691	-29.658	-31.260	-23.307	-32.472	-13.289	-26.402	-24.301	-24.582	-4.955	-2.092	-16.048	-8.149	-18.148	-6.948	-9.760	-6.848	-3.799
10.375	10.648	9.375	10.249	9.489	10.692	10.112	10.049	10.292	-26.763	-27.089	-27.602	-20.237	-31.024	-14.294	-25.747	-23.345	-19.803	1.433	-10.136	-8.730	-13.388	-14.831	-11.846	-9.758	-11.060	-4.737
10.228	10.427	9.449	10.463	9.317	9.815	9.916	10.073	9.718	-27.430	-26.108	-30.149	-18.895	-28.365	-21.221	-26.633	-22.787	-19.503	-8.140	-5.618	-8.166	-16.442	-10.485	-2.113	-7.187	-6.873	2.725
10.089	10.461	10.043	10.134	9.807	9.858	9.996	9.910	10.262	-30.056	-31.984	-25.964	-24.623	-23.643	-23.407	-23.317	-28.593	-18.169	-6.750	-17.063	-10.201	-5.553	-10.706	-9.426	-14.226	-16.473	3.736
9.899	10.271	9.665	9.745	9.365	9.431	9.759	9.680	10.154	-25.578	-31.552	-21.754	-26.618	-31.215	-19.142	-29.004	-22.917	-17.384	-6.452	-12.555	-9.998	-12.248	-6.048	-1.523	-15.479	-11.055	-6.658
10.328	10.220	9.695	9.562	9.251	10.380	10.067	9.912	10.289	-20.745	-30.303	-26.337	-20.816	-26.639	-19.422	-25.327	-24.959	-17.565	-7.371	-16.122	-3.695	-12.359	-13.353	-15.852	-13.809	-13.354	3.479
9.841	10.661	9.618	9.842	9.797	10.331	10.234	10.310	9.997	-28.266	-24.849	-30.270	-24.256	-23.415	-19.600	-24.822	-18.993	-21.227	-3.761	-9.841	-6.928	-9.989	-9.070	-4.479	-11.060	-12.417	-1.737
10.227	10.830	9.730	9.706	10.036	9.701	9.850	9.893	9.977	-19.840	-25.156	-31.265	-23.897	-26.317	-24.423	-17.929	-25.396	-26.995	-6.811	-7.462	-12.201	-8.636	-5.585	-6.071	-16.351	-10.515	-3.133
10.324	10.263	10.058	10.044	9.736	10.201	9.786	10.206	9.776	-21.478	-26.347	-27.241	-19.338	-24.179	-21.921	-26.328	-23.237	-21.350	-12.125	-9.297	-6.925	-11.182	-7.936	-12.855	-16.388	-5.621	4.365
10.041	10.615	10.418	9.790	9.758	10.108	10.397	10.091	9.864	-25.584	-32.505	-25.084	-28.443	-26.542	-21.964	-24.590	-22.333	-19.058	-8.922	-16.571	-9.693	-11.464	-6.795	-6.964	-11.165	-10.317	-5.371
9.897	10.190	10.354	9.855	9.721	9.856	10.473	9.884	10.631	-27.314	-27.967	-28.376	-17.164	-26.470	-20.642	-20.960	-23.471	-18.085	-2.356	-16.127	-1.658	-7.028	-7.581	-9.075	-5.747	-10.463	-9.346
10.431	10.252	10.220	9.962	9.437	9.660	10.371	10.103	9.787	-26.676	-33.469	-31.365	-14.251	-30.293	-24.494	-18.146	-27.588	-26.896	-12.777	-10.525	-7.587	-6.499	-9.026	-3.980	-9.821	-15.325	-3.100
10.138	10.996	10.517	9.459	9.654	9.960	10.591	10.513	9.837	-32.146	-28.005	-28.892	-24.435	-27.541	-17.750	-21.668	-19.350	-23.282	-6.903	-7.714	-9.113	-7.625	-11.890	-9.236	-15.276	-5.143	3.009
9.966	9.960	10.054	9.699	9.875	10.095	9.811	10.223	9.710	-30.810	-29.880	-32.067	-25.194	-28.508	-23.364	-28.331	-19.465	-20.305	-9.637	-13.158	-7.069	-15.005	-4.037	-5.022	-12.366	-16.834	-1.922
10.165	10.477	10.083	9.119	9.542	10.016	10.114	9.845	9.765	-24.868	-24.005	-34.771	-25.029	-26.495	-23.578	-26.089	-26.020	-23.563	-10.626	-15.723	-2.297	-7.080	-7.116	-13.750	-13.765	-13.852	-2.575
10.025	10.927	9.717	10.047	9.471	9.856	10.477	10.753	9.599	-30.184	-23.825	-24.261	-19.341	-33.038	-22.497	-24.630	-19.465	-28.261	-14.585	-11.239	-5.049	-11.171	-16.538	-2.862	-16.585	-7.913	-2.354
10.607	10.447	9.885	10.039	9.501	9.869	9.996	9.992	9.471	-23.418	-27.655	-28.475	-21.925	-23.804	-25.450	-24.703	-26.703	-28.844	-13.541	-9.436	1.516	-14.608	-11.996	-10.647	-12.307	-1.098	-5.594
10.083	10.596	9.916	10.321	9.673	9.837	10.154	10.433	10.201	-26.252	-24.677	-29.991	-11.774	-22.449	-23.236	-24.843	-20.999	-25.432	-1.488	-7.665	-6.106	-14.201	-16.816	-8.983	-12.239	-7.162	-6.190
10.241	10.427	9.981	10.370	9.429	9.884	10.236	9.890	9.918	-29.876	-28.868	-32.487	-17.281	-27.017	-19.527	-19.457	-24.728	-20.722	-13.541	-9.836	-8.517	-2.324	-5.655	-5.887	-14.792	-7.816	-4.458
10.165	10.296	10.010	9.701	9.699	9.894	10.249	10.020	10.370	-29.104	-26.766	-22.286	-18.102	-26.562	-19.747	-28.341	-25.143	-22.610	-6.317	-7.045	-8.591	-2.639	-14.512	-0.533	-18.954	-12.773	-6.144
10.137	10.583	9.932	10.159	9.393	9.679	10.349	10.019	10.055	-32.571	-21.131	-25.950	-19.818	-28.659	-22.469	-20.715	-23.734	-21.147	-8.522	0.128	-3.994	-6.100	-12.446	-12.209	-8.391	-9.209	-2.639
10.270	10.104	9.578	9.683	9.611	9.959	10.550	9.947	9.685	-27.866	-30.226	-35.587	-23.317	-28.425	-20.370	-19.503	-25.108	-24.442	-10.227	-13.336	-12.136	-12.403	-17.151	-0.977	-10.843	-7.609	-2.460
10.011	10.693	9.470	9.536	9.529	9.877	10.262	10.337	9.801	-28.731	-26.854	-35.194	-23.440	-31.126	-25.343	-24.964	-18.972	-15.320	-10.842	-11.329	-3.709	-11.359	-13.913	-6.201	-9.225	-8.444	-4.274
10.353	10.609	9.610	9.668	9.426	10.203	10.299	10.167	9.886	-35.046	-28.305	-39.772	-20.844	-23.952	-19.395	-21.739	-22.340	-19.258	-7.393	-11.928	-16.726	-12.770	-8.264	-7.487	-17.895	-5.792	3.131
9.813	10.607	9.285	10.278	9.636	9.712	10.465	10.319	9.788	-21.930	-28.199	-31.225	-22.441	-30.096	-22.549	-25.754	-20.009	-24.436	-7.969	-7.437	-9.270	-7.745	-8.872	-5.783	-7.384	-4.579	-3.742
10.290	10.572	9.670	10.146	9.971	10.074	10.203	10.375	9.905	-28.813	-27.505	-35.115	-22.871	-25.703	-19.317	-26.320	-16.476	-21.755	-12.536	-9.475	-12.920	-8.394	-6.341	-3.325	-14.589	-7.486	-3.192
10.533	10.985	9.892	9.778	9.932	10.074	10.446	10.479	10.208	-29.033	-23.496	-27.491	-23.029	-27.182	-20.049	-22.952	-21.099	-17.939	-6.139	-15.597	-8.761	-5.210	-7.610	-0.884	-14.801	-4.656	-7.193
9.940	10.673	10.007	9.820	9.883	9.588	10.068	10.654	9.964	-29.594	-26.629	-31.270	-23.298	-27.262	-22.610	-22.538	-18.544	-22.969	-10.669	-7.359	-12.252	-13.540	-13.308	-8.653	-5.677	-5.058	-5.696
10.280	10.589	10.078	9.524	9.938	9.811	10.338	10.358	9.984	-22.631	-21.569	-30.964	-22.038	-30.690	-22.641	-21.620	-19.420	-23.383	-13.809	-11.704	-16.232	-8.327	-10.158	-2.399	-12.716	-9.527	-13.346
10.464	10.731	9.734	9.539	9.895	9.852	10.216	10.474	9.468	-25.646	-24.614	-30.568	-25.573	-22.223	-24.990	-25.511	-24.375	-20.356	-11.901	-7.994	-11.370	-6.957	-7.526	-6.020	-7.421	-3.448	-10.364
10.419	10.071	9.480	9.998	9.473	10.151	10.317	10.401	10.504	-23.336	-33.187	-28.078	-19.689	-25.906	-24.130	-23.123	-21.416	-8.393	-13.167	-4.368	-10.010	-12.732	-6.981	-2.720	-14.108	2.517	-12.638
10.564	10.445	9.747	10.013	9.912	9.542	10.143	10.650	10.104	-22.607	-32.478	-33.434	-20.201	-25.687	-24.485	-24.383	-25.580	-18.926	-8.792	-16.329	-12.087	-9.375	-7.463	-6.003	-9.871	-6.600	-7.644
10.609	10.924	9.394	9.550	9.718	9.940	9.935	10.198	9.642	-31.020	-31.078	-34.005	-20.503	-24.663	-22.476	-29.327	-24.071	-23.885	-8.487	-8.017	-6.942	-6.239	-11.645	-8.174	-16.543	-7.581	-9.884
10.480	10.389	10.043	9.988	9.753	9.788	9.999	9.883	10.084	-27.327	-26.848	-32.789	-18.913	-27.179	-24.241	-26.437	-27.539	-21.464	-14.942	-13.671	-12.443	-14.835	-12.480	-0.063	-7.770	-8.004	-2.598
9.922	10.279	9.688	9.703	9.339	9.680	10.392	10.165	10.424	-24.976	-34.031	-34.824	-19.652	-32.070	-24.717	-27.348	-21.171	-15.813	-19.805	-14.872	-14.738	-8.462	-14.414	-4.706	-11.329	-2.880	-13.751
10.548	10.485	9.450	10.121	9.985	9.879	9.967	9.643	9.745	-25.936	-31.925	-35.808	-18.072	-28.132	-28.728	-28.742	-26.335	-17.958	-12.997	-8.499	-12.400	-15.535	-9.165	-6.375	-15.561	-5.652	-0.368
9.956	9.903	9.570	9.710	9.824	9.416	9.707	9.920	9.701	-23.800	-39.251	-28.177	-25.548	-24.674	-25.580	-24.094	-24.897	-21.733	-15.034	-15.842	-12.171	-13.645	-6.523	1.623	-9.363	-11.861	-13.437
10.291	9.940	10.087	9.643	9.681	9.485	9.984	10.051	10.511	-25.165	-35.716	-26.870	-29.188	-21.118	-29.092	-27.998	-28.299	-13.682	-14.235	-19.011	-11.129	-17.208	-15.421	-2.653	-14.812	-11.486	-0.892
10.151	10.466	10.004	9.673	9.495	9.926	9.917	9.960	9.767	-25.356	-33.261	-30.166	-26.929	-22.968	-25.877	-24.198	-26.789	-17.648	-6.944	-22.176	-8.756	-11.524	-10.403	-1.040	-12.598	-6.124	-6.514
10.089	10.968	9.954	9.931	9.502	10.166	10.074	9.791	9.923	-30.804	-32.348	-32.802	-20.841	-30.586	-25.706	-23.840	-25.269	-16.283	-8.557	-13.210	-9.421	-11.862	-11.929	-1.531	-15.368	-4.078	-0.555
10.217	10.369	9.970	9.719	9.624	9.832	9.950	10.037	9.572	-20.567	-33.895	-37.978	-21.065	-25.191	-33.567	-18.914	-27.232	-17.927	-22.174	-16.055	-11.967	-9.641	-9.744	-7.979	-11.442	-11.279	-5.511
9.834	10.289	10.279	9.902	9.764	10.041	10.680	9.793	9.798	-31.216	-34.082	-30.018	-30.405	-24.468	-27.974	-18.072	-21.456	-22.061	-12.960	-8.101	-10.836	-7.253	-11.245	-0.573	-12.952	-7.663	-8.649
10.412	10.353	9.588	10.001	10.063	9.544	10.386	10.169	9.888	-29.312	-35.310	-34.127	-24.142	-28.078	-29.717	-23.775	-24.741	-17.454	-12.359	-13.253	-18.366	-13.014	-21.244	2.788	-13.034	-3.661	-0.938
10.090	10.540	9.622	9.978	9.843	9.762	9.837	9.933	9.755	-35.754	-37.077	-28.380	-25.448	-26.470	-29.546	-26.858	-24.892	-18.406	-17.264	-18.949	-7.407	-9.659	-8.025	-7.077	-9.395	-9.828	-4.707
10.240	10.744	9.988	9.969	9.815	9.313	9.865	10.184	9.771	-25.474	-32.105	-32.717	-15.527	-20.174	-28.223	-23.009	-27.738	-17.106	-15.755	-10.360	-19.062	-7.969	-8.517	-3.478	-14.928	-8.439	-2.850
9.947	10.504	10.065	9.974	9.693	9.593	10.139	10.098	9.397	-27.710	-36.979	-36.928	-28.857	-25.958	-25.474	-23.846	-24.922	-24.644	-14.432	-18.852	-17.316	-10.699	-4.027	-5.934	-13.608	-9.880	5.827
10.240	10.074	9.741	9.781	9.567	10.286	10.077	10.330	9.430	-26.188	-36.324	-31.592	-28.313	-28.121	-31.216	-27.138	-19.288	-20.549	-16.933	-1.235	-21.771	-6.169	-14.377	-4.566	-9.073	-2.662	9.164
10.739	10.501	9.162	9.733	9.303	9.865	10.010	9.968	10.073	-30.172	-33.743	-30.191	-27.439	-26.468	-22.336	-29.159	-28.090	-18.709	-8.221	-12.965	-11.402	-14.430	-10.167	-13.320	-8.305	-7.162	2.000
10.173	10.606	9.681	9.765	9.504	9.787	10.069	10.604	9.891	-25.922	-29.858	-28.438	-20.526	-24.254	-20.036	-25.056	-20.293	-19.119	-11.583	-23.402	-21.686	0.001	-2.407	-5.996	-13.966	-9.376	-2.179
9.971	11.068	10.191	10.133	9.629	9.879	10.134	10.128	10.176	-30.965	-25.169	-30.212	-22.147	-28.777	-22.477	-26.707	-24.555	-23.249	-10.828	-17.203	-15.989	-4.318	-0.838	-0.385	-17.686	-12.300	-7.768
9.950	10.833	9.773	9.849	9.732	9.514	10.291	10.021	9.886	-29.808	-34.557	-37.500	-26.667	-25.710	-24.478	-28.816	-26.376	-26.793	-12.150	-12.746	-16.022	-7.392	-9.752	-6.767	-13.700	-3.053	-4.359
10.217	10.632	9.344	9.575	9.837	9.790	10.113	9.853	9.740	-26.431	-37.867	-30.381	-25.973	-23.977	-36.369	-26.278	-22.845	-27.769	-10.954	-7.186	-16.714	-6.338	-14.823	-13.377	-10.842	-2.408	-0.067
10.229	10.597	10.039	10.215	9.758	9.607	10.073	10.467	9.620	-29.155	-34.075	-30.056	-22.579	-23.452	-28.644	-26.035	-28.277	-26.950	-19.733	-14.373	-13.060	-6.828	-11.633	-2.964	-15.647	-5.627	-5.649
10.447	10.783	9.513	9.811	9.514	9.551	10.465	10.224	9.745	-22.070	-33.042	-30.082	-21.608	-22.730	-31.113	-25.827	-28.459	-25.690	-13.135	-10.465	-11.761	-13.863	-9.185	-5.111	-15.654	-10.030	-4.870
10.063	10.689	9.659	9.813	9.971	9.422	9.554	9.776	9.836	-28.421	-31.810	-33.371	-23.180	-25.896	-33.673	-26.458	-28.834	-27.969	-9.498	-6.849	-12.859	-10.948	-20.699	-12.492	-14.676	-17.989	-3.257
10.752	10.404	9.868	10.110	10.016	9.964	9.872	10.023	9.877	-23.788	-29.311	-35.412	-24.138	-27.451	-26.358	-23.907	-24.883	-28.522	-11.709	-8.864	-21.665	-16.694	-9.858	-8.851	-16.043	-7.466	-9.936
10.325	10.786	9.657	10.803	9.674	9.895	10.434	9.723	9.775	-26.031	-26.180	-39.090	-22.336	-28.362	-22.895	-24.362	-28.557	-26.498	-3.349	-17.023	-12.098	-12.332	-7.211	-5.999	-14.412	-7.190	-0.682
9.988	11.358	9.371	10.727	9.715	9.929	10.110	10.050	9.839	-26.624	-17.809	-28.551	-24.687	-29.926	-23.798	-20.750	-25.245	-25.825	-13.489	-15.490	-10.452	-10.539	-6.305	-4.807	-16.067	-10.379	-9.312
9.728	10.832	9.937	10.484	9.570	10.007	10.264	10.179	9.779	-23.452	-26.900	-25.841	-27.465	-25.006	-33.560	-29.767	-21.320	-25.916	-8.410	-9.683	-11.662	-3.811	-12.794	-17.840	-12.386	-7.870	-11.462
10.101	10.974	9.661	10.046	9.467	9.517	10.208	10.227	10.023	-28.447	-25.952	-35.104	-24.883	-34.953	-30.055	-20.927	-21.856	-27.984	-8.795	-16.230	-15.896	-0.150	-13.398	-6.162	-13.619	0.116	-8.216
10.363	9.919	9.879	10.204	9.735	9.682	10.588	9.686	9.752	-25.382	-34.078	-32.309	-26.818	-25.127	-28.907	-17.211	-26.677	-26.079	-12.297	-9.953	-19.918	-6.151	-16.117	-9.714	-16.095	-10.401	5.441
9.634	10.825	9.393	10.506	9.822	9.734	10.112	9.648	10.018	-30.311	-30.680	-35.445	-28.987	-34.389	-31.143	-19.778	-26.652	-27.123	-8.215	-8.288	-5.861	-8.838	-26.269	-11.362	-16.641	-11.940	-6.584
10.404	10.341	9.635	10.399	9.747	9.632	10.359	9.959	9.638	-28.204	-31.892	-33.686	-28.667	-25.708	-31.945	-23.710	-24.110	-27.317	-15.030	-12.968	-11.052	-6.554	-17.442	-11.761	-15.531	-7.134	-6.051
10.313	11.051	9.578	10.346	9.968	9.852	10.000	10.038	9.444	-20.902	-25.026	-26.166	-30.919	-32.353	-29.407	-23.916	-21.834	-23.989	-10.066	-15.370	-11.564	-11.266	-18.641	-3.468	-15.752	-5.926	-4.691
10.161	9.743	9.556	10.133	9.629	9.854	10.449	10.216	9.673	-30.049	-33.489	-32.313	-32.912	-29.006	-25.622	-22.188	-27.381	-33.967	-12.297	-13.744	-15.486	-5.381	-9.055	-1.566	-4.565	-12.393	-15.984
10.345	10.859	9.692	9.679	9.265	9.687	10.359	10.044	9.798	-19.569	-22.290	-31.425	-36.476	-31.270	-32.134	-24.855	-22.417	-28.253	-10.424	-12.510	-9.945	-7.234	-11.042	-8.547	-18.278	-10.772	-1.570
9.941	10.292	9.585	11.350	9.753	9.662	10.084	10.129	9.570	-28.381	-34.613	-30.059	-27.164	-29.286	-25.429	-26.494	-26.409	-25.963	-13.159	-9.853	-11.379	-8.967	-10.622	-9.068	-14.167	-13.807	-0.174
10.223	10.519	9.653	10.428	9.751	9.641	10.162	9.776	9.789	-22.594	-29.405	-29.121	-26.498	-28.791	-23.712	-24.064	-30.013	-31.197	-13.122	-15.864	-13.537	-11.053	-7.357	-13.005	-8.771	-8.231	-9.337
10.548	10.419	9.871	10.396	9.442	9.328	10.059	9.876	10.291	-25.018	-33.861	-37.330	-32.485	-30.276	-32.573	-24.605	-21.836	-28.071	-10.404	-12.593	-11.064	-15.228	-3.582	-3.193	-12.692	-9.521	-12.659
10.340	10.298	9.509	10.425	9.776	10.045	9.821	10.189	10.152	-22.162	-29.333	-30.418	-30.742	-29.388	-27.375	-30.365	-22.189	-24.342	-13.182	-17.995	-15.651	-8.713	-8.426	-5.293	-17.576	-4.432	-9.618
10.577	11.188	10.315	10.651	9.868	9.455	10.121	10.102	10.089	-25.438	-28.568	-31.265	-33.216	-27.634	-35.144	-23.181	-24.752	-26.001	-15.086	-18.507	-13.063	-9.237	-14.757	-10.815	-2.986	-8.926	-15.466
10.252	10.512	9.938	9.937	9.847	10.178	10.053	10.273	9.820	-27.414	-31.407	-31.153	-26.047	-28.182	-25.788	-24.996	-24.781	-27.775	-16.189	-22.369	-6.328	-7.356	-9.179	-12.513	-14.613	-13.156	-19.465
10.490	10.436	9.588	10.212	10.071	9.806	10.321	10.275	10.158	-25.465	-33.796	-33.001	-28.237	-26.162	-26.630	-25.731	-24.877	-24.259	-9.797	-15.251	-10.279	-10.050	-8.851	-5.012	-10.644	-7.701	-6.540
10.150	10.721	10.133	10.141	10.093	9.853	10.259	10.048	9.819	-25.576	-28.878	-26.426	-26.047	-27.966	-28.122	-24.301	-27.510	-32.396	-6.937	-21.140	-8.994	-2.631	-12.231	-10.244	-10.813	-9.353	-19.558
10.087	10.444	10.320	9.887	9.444	9.739	10.199	9.999	9.622	-29.847	-30.988	-29.865	-24.131	-23.844	-29.920	-21.011	-24.866	-29.765	-1.299	-18.795	-9.956	-8.566	-19.450	-13.047	-9.721	-8.750	-9.592
10.310	10.678	10.301	10.050	9.845	10.243	10.399	10.073	9.958	-29.334	-31.921	-32.306	-32.668	-23.724	-22.389	-17.372	-28.844	-22.726	-1.656	-18.489	-6.746	-6.270	-16.167	-9.444	-14.268	-2.116	-6.394
10.188	10.300	10.277	10.004	9.678	9.362	10.254	10.070	9.793	-28.909	-31.648	-30.263	-31.525	-20.661	-35.518	-27.705	-20.426	-26.899	-10.516	-6.480	-5.407	-13.341	-14.254	-10.618	-15.917	-7.468	-7.334
10.018	10.951	10.102	10.022	9.891	9.802	10.280	10.441	9.832	-27.635	-33.159	-31.111	-29.808	-25.536	-34.935	-23.797	-19.909	-31.593	-6.471	-3.456	-9.425	-14.059	-16.631	-13.407	-13.257	-4.054	-5.623
10.150	9.907	10.214	10.695	9.718	10.488	10.196	9.943	9.723	-21.469	-33.763	-27.122	-21.392	-29.519	-26.643	-26.445	-20.847	-28.604	-16.085	-8.592	-10.832	1.953	-17.516	-14.726	-15.612	-9.515	-5.235
10.431	10.244	10.702	10.790	10.245	10.172	10.309	10.047	9.881	-20.661	-33.704	-22.642	-19.858	-25.788	-25.460	-23.286	-23.721	-28.257	-9.427	-15.373	-15.439	-3.546	-12.894	-8.453	-14.705	-13.211	-15.478
9.941	9.858	10.014	9.929	10.292	9.547	10.256	10.343	9.571	-28.454	-35.675	-22.558	-28.567	-28.709	-31.724	-25.433	-19.480	-27.400	-11.178	-9.682	-9.435	-5.167	-15.811	-9.875	-12.379	-13.933	-1.504
10.368	10.012	10.457	10.479	9.879	9.757	10.077	9.948	9.802	-26.999	-33.306	-22.332	-28.459	-24.078	-34.466	-25.609	-21.910	-30.771	-10.282	-11.042	-11.966	-9.840	-17.718	-2.832	-17.972	-8.590	2.236
9.978	10.210	10.367	10.378	10.363	9.577	10.224	10.041	9.904	-28.780	-38.033	-24.490	-30.528	-25.861	-32.011	-23.604	-27.851	-32.486	-6.281	-18.490	-6.313	-7.558	-17.863	-13.570	-10.083	-10.064	-9.643
10.048	10.195	10.459	10.397	9.763	9.702	10.358	9.591	9.582	-26.656	-24.916	-26.244	-33.389	-23.526	-21.245	-21.762	-31.573	-29.295	-16.117	-13.790	-9.905	-13.067	-21.748	-9.470	-12.223	-9.193	-9.118
10.781	10.393	10.382	10.291	9.677	10.181	10.274	10.108	9.354	-20.269	-28.865	-20.683	-24.386	-24.408	-24.209	-23.082	-20.014	-26.864	-11.526	-9.873	-11.604	-6.393	-12.991	-5.711	-3.170	-8.920	4.096
10.001	9.801	9.959	10.636	10.140	9.965	10.141	9.713	9.960	-27.035	-32.849	-19.972	-30.656	-23.598	-25.282	-26.494	-26.002	-31.648	-8.854	-7.395	-12.406	-8.895	-14.862	-9.094	-14.698	-2.689	-5.665
9.839	10.753	10.604	10.335	9.799	9.313	9.721	10.190	10.080	-29.750	-29.247	-26.354	-27.823	-27.779	-38.514	-27.539	-22.740	-24.212	-9.278	-8.758	-17.286	-9.474	-17.377	-6.464	-15.295	-6.705	-3.708
9.690	10.883	10.176	9.927	9.373	9.395	10.418	9.877	10.177	-36.121	-29.015	-33.462	-32.544	-31.401	-38.391	-25.754	-27.494	-23.176	-11.788	-11.108	-13.892	-17.243	-4.537	5.947	-8.016	-4.927	-14.847
9.472	10.996	9.861	10.231	9.497	9.386	9.959	10.330	9.990	-28.026	-25.728	-26.945	-29.681	-32.882	-35.212	-28.661	-20.509	-23.364	-6.289	-5.239	-4.699	-7.667	-12.210	-6.391	-7.353	-1.274	-5.142
10.016	11.010	10.302	10.113	9.828	10.079	9.865	10.138	9.585	-29.543	-31.482	-25.972	-34.477	-30.759	-24.670	-28.263	-22.699	-25.105	-12.013	-9.433	-1.978	-4.496	-7.310	-8.558	-8.775	-6.203	-5.912
10.710	11.171	9.713	10.113	9.483	10.057	10.082	10.394	9.589	-20.102	-29.705	-23.921	-34.313	-28.020	-25.163	-25.446	-22.163	-25.817	-3.172	-9.897	-8.237	-8.025	-6.809	-12.090	-11.395	-6.323	2.689
10.119	10.771	9.512	10.281	10.008	9.631	10.053	10.228	9.849	-22.754	-27.208	-39.446	-20.505	-32.045	-32.678	-25.550	-23.931	-29.339	-14.212	-8.558	-9.302	-2.060	-19.661	-7.894	-17.089	-9.745	-7.602
10.103	10.641	9.609	10.249	9.733	9.498	9.998	10.059	10.067	-22.685	-24.029	-28.586	-28.510	-27.527	-33.845	-20.878	-24.704	-19.172	-10.505	-2.017	-4.415	-10.038	-11.755	-9.216	-10.864	-8.060	-0.247
9.842	10.456	10.176	10.030	9.960	9.770	9.932	10.143	9.562	-28.522	-34.253	-22.803	-22.300	-25.388	-27.801	-27.328	-17.584	-21.585	-11.467	-13.708	-8.424	-5.644	-13.438	-2.972	-6.383	-8.268	-4.501
10.577	10.561	9.118	10.318	9.922	9.162	9.951	10.389	9.653	-25.650	-35.087	-31.185	-25.295	-25.392	-37.240	-26.062	-22.329	-25.915	-10.437	-5.715	-13.084	-3.475	-15.791	-11.546	-2.774	-16.844	-3.260
10.242	11.153	9.956	10.054	9.851	9.345	9.613	10.166	9.848	-22.244	-25.834	-27.425	-16.603	-34.234	-35.667	-26.592	-22.606	-22.164	-9.088	-6.026	-4.982	-3.968	-21.761	-6.681	-5.871	-10.311	-2.781
9.870	10.992	10.724	9.961	10.020	9.513	10.059	10.255	9.773	-27.788	-20.089	-20.519	-21.914	-25.164	-32.592	-21.285	-19.577	-22.460	-16.095	-10.398	-13.507	-4.406	-5.480	-1.995	-13.491	-13.866	-4.980
10.206	11.141	9.523	9.692	9.713	9.820	10.289	10.476	9.367	-25.852	-23.915	-31.130	-26.353	-29.304	-29.899	-21.330	-18.749	-23.217	-7.950	-9.650	-11.578	-5.967	-14.455	-4.012	-2.346	-10.029	-3.231
10.026	10.991	9.610	10.247	9.515	9.859	10.144	10.156	9.900	-25.401	-25.615	-22.123	-18.305	-30.939	-33.087	-26.524	-17.538	-29.414	-10.518	-16.622	-6.103	-7.692	-15.238	-14.862	-8.680	-8.067	-8.299
10.073	10.719	9.825	9.840	9.799	9.703	9.655	10.430	10.000	-24.303	-30.199	-34.910	-21.359	-28.480	-29.108	-25.922	-20.816	-30.172	-6.638	-15.322	-3.889	-11.340	-15.612	-5.428	-13.753	-8.575	-1.867
9.993	10.107	9.344	9.842	9.706	10.238	9.981	10.406	9.691	-26.889	-30.479	-24.125	-22.241	-27.882	-24.585	-27.252	-21.697	-26.133	-6.116	-4.181	-5.722	-6.123	-8.081	-0.158	-21.098	-8.455	3.767
9.783	10.562	9.797	10.047	9.439	10.080	10.335	9.925	10.252	-26.551	-29.986	-20.326	-24.469	-32.765	-17.983	-22.211	-22.442	-26.093	-10.414	-11.465	-16.646	-8.492	-5.742	-2.446	-12.192	-15.478	-9.635
10.107	10.430	9.808	9.964	9.689	10.062	9.953	10.663	9.988	-30.681	-30.189	-20.579	-22.615	-28.257	-26.402	-25.443	-25.301	-22.671	-5.414	-7.182	-4.598	-2.765	-10.483	-5.643	-8.924	-13.217	-6.445
10.731	10.661	10.297	10.386	9.654	9.853	9.827	10.593	9.884	-27.598	-35.607	-24.388	-17.824	-29.794	-26.215	-23.771	-14.943	-28.943	-4.102	-7.462	-6.793	-9.694	-7.274	5.011	-9.684	-5.831	-17.641
10.185	10.420	9.787	10.142	9.672	9.907	10.175	10.159	10.091	-26.383	-27.599	-28.256	-29.500	-28.178	-25.509	-29.514	-18.383	-23.198	-8.448	-10.101	-7.403	0.331	-12.333	-9.332	-11.726	-9.854	-9.497
10.357	10.022	9.637	10.036	9.388	9.728	10.046	9.971	9.725	-31.179	-39.640	-27.298	-20.068	-33.232	-15.645	-20.152	-27.169	-23.973	-13.125	-6.677	-7.166	1.642	-9.979	-6.892	-9.229	-7.846	-2.733
10.141	10.116	9.531	9.377	9.732	10.111	10.258	10.057	9.945	-29.205	-32.151	-26.253	-23.967	-32.506	-30.106	-20.109	-19.173	-26.719	-2.023	-19.143	-5.881	1.565	-20.876	1.152	-3.773	-10.676	-8.203
10.314	10.379	9.358	9.853	9.671	9.700	10.350	10.436	10.082	-27.930	-33.681	-31.918	-25.262	-25.980	-27.482	-21.883	-18.904	-26.571	-1.987	-5.151	-8.554	-6.211	-2.621	-10.050	-11.524	-9.278	-9.143
10.195	10.887	9.554	9.673	9.502	9.878	10.078	10.235	10.005	-25.531	-26.046	-29.071	-25.563	-25.585	-29.438	-22.513	-21.106	-25.738	-18.923	-8.912	-10.199	3.980	-3.915	-6.907	-5.484	-6.793	-3.946
10.433	10.250	9.655	9.897	9.779	9.936	10.287	10.331	9.855	-20.639	-34.032	-25.521	-26.905	-26.974	-24.662	-24.048	-22.506	-28.333	-12.299	-11.186	-3.097	-8.387	-2.876	-6.896	-9.090	-7.641	-2.843
10.263	10.596	9.586	10.113	9.719	10.408	10.523	10.487	9.861	-24.371	-31.752	-27.844	-22.367	-29.436	-22.185	-26.225	-19.543	-26.642	-5.392	-14.402	-10.119	-4.339	-11.255	-9.287	-9.623	-9.316	-7.001
10.167	9.917	9.301	10.152	9.939	9.698	10.128	10.075	10.516	-25.715	-33.448	-26.145	-25.546	-25.297	-28.225	-19.659	-23.488	-22.168	-9.755	-21.166	-7.961	-8.793	-6.777	-10.123	-17.131	-10.599	-9.212
10.022	9.992	9.837	10.003	9.647	9.342	10.235	10.512	9.915	-27.159	-36.339	-25.292	-25.785	-23.548	-30.274	-26.661	-21.635	-25.406	-8.279	-16.464	-2.301	-11.062	-8.798	-11.005	-4.796	-13.414	-5.071
10.047	10.149	9.631	9.997	9.666	9.512	10.275	10.132	9.775	-28.133	-31.495	-24.368	-25.267	-26.533	-26.684	-25.234	-26.550	-22.729	-9.564	-13.594	-9.164	-5.870	-9.272	-10.357	-5.460	-15.395	-12.282
10.049	9.940	9.346	9.605	9.630	9.650	10.090	10.571	9.776	-34.259	-35.033	-31.686	-23.712	-31.139	-26.431	-26.286	-23.019	-22.900	-4.992	-7.848	-14.110	-2.215	-15.066	-5.234	-11.534	-9.707	-4.345
9.879	10.227	9.564	10.359	9.903	9.963	10.530	9.885	9.784	-29.761	-38.426	-30.574	-27.077	-28.211	-30.799	-18.552	-27.458	-22.946	-1.172	-13.882	-8.553	-4.563	-8.381	-4.168	-18.132	-15.126	-0.694
10.389	10.146	9.794	10.254	9.532	9.097	10.467	10.566	10.352	-23.036	-37.991	-26.159	-16.533	-27.685	-39.417	-23.121	-22.574	-27.446	-3.787	-6.898	-11.069	-6.211	-11.782	-15.363	-7.042	-3.456	-16.834
10.394	10.086	9.197	10.237	9.815	9.419	10.328	10.236	10.011	-25.645	-33.012	-27.222	-19.052	-26.098	-36.599	-28.161	-25.480	-29.252	-13.730	-5.714	-7.499	-4.360	-20.372	-5.205	-8.206	-10.568	-8.327
10.541	10.190	9.674	9.612	9.930	9.452	10.169	10.254	10.296	-20.643	-33.840	-23.308	-24.677	-29.145	-31.611	-26.144	-21.850	-24.610	-8.462	-12.599	-12.104	-8.889	-14.742	-4.238	-4.951	-9.033	-5.869
10.093	10.158	9.600	10.343	10.068	9.542	10.448	10.502	9.861	-20.444	-34.539	-23.668	-26.871	-28.882	-27.442	-23.435	-22.429	-18.498	-1.932	-4.781	-7.413	-9.467	-16.983	-10.564	-12.262	-6.204	-7.723
9.992	10.232	9.539	9.608	9.621	9.615	10.831	10.063	9.878	-28.024	-39.149	-29.546	-22.993	-33.251	-27.493	-16.754	-24.370	-22.905	-8.934	-12.525	-7.435	2.722	-5.406	-0.644	-9.617	-4.412	-11.637
9.852	9.869	9.829	9.794	9.749	9.889	10.758	10.844	9.842	-30.279	-34.406	-27.172	-24.976	-24.233	-25.191	-18.145	-20.481	-22.915	-6.748	-10.237	-8.735	-7.838	-17.328	-9.321	-14.556	-11.416	-8.292
10.196	10.148	9.759	9.976	9.279	9.506	10.384	9.951	9.809	-24.134	-33.744	-26.994	-22.067	-34.268	-31.636	-17.328	-24.430	-20.984	-13.103	-11.432	-12.246	-8.382	-11.278	-7.186	-6.905	-5.400	6.379
10.001	10.036	9.698	10.121	9.765	9.828	10.116	10.436	9.830	-25.931	-33.586	-19.941	-26.798	-28.751	-29.215	-24.857	-21.715	-22.899	-14.998	-1.614	-17.117	-9.343	-14.890	-3.401	-14.799	-8.643	10.170
9.614	9.927	9.634	10.531	10.177	9.512	10.311	10.438	9.929	-25.684	-40.615	-25.547	-26.590	-30.729	-28.297	-23.225	-24.431	-22.069	-7.492	-9.862	-9.644	-8.264	-17.745	-10.711	-15.603	-9.059	-0.974
10.199	9.555	9.587	10.489	10.096	9.544	9.912	9.945	9.671	-26.993	-37.299	-29.041	-22.429	-26.115	-28.937	-21.878	-24.749	-23.356	-12.431	-3.496	-10.931	-2.849	-9.369	2.666	-14.043	-7.937	-1.851
10.114	9.564	9.156	10.020	9.803	9.158	9.973	10.111	9.492	-24.846	-44.599	-31.093	-29.186	-26.904	-25.757	-26.229	-22.515	-26.765	-12.442	-13.112	-13.388	-3.106	-8.242	-5.507	-8.780	-9.218	1.189
9.980	9.780	9.596	9.994	9.536	9.708	10.590	9.898	9.830	-22.468	-37.102	-28.792	-32.230	-34.196	-26.484	-17.992	-24.684	-27.510	0.517	-11.118	-18.826	-4.288	-16.693	-6.593	-14.081	-15.362	-1.507
10.274	10.588	9.413	9.877	10.103	9.677	10.211	10.272	9.644	-23.270	-37.137	-29.937	-30.604	-27.764	-24.992	-27.774	-24.109	-22.050	-13.587	-14.222	-10.913	-12.886	-13.891	-2.371	-5.929	-10.086	-7.044
9.992	10.337	9.750	9.833	9.909	10.010	10.408	10.299	9.992	-25.414	-21.130	-29.308	-26.227	-30.933	-25.915	-26.396	-29.789	-25.938	-11.704	-9.691	-13.663	-5.804	-15.222	-8.185	-3.944	-10.379	-11.617
10.306	9.961	10.706	9.741	10.067	9.967	10.479	10.345	9.916	-25.901	-32.021	-30.037	-18.783	-26.635	-24.645	-23.801	-21.118	-28.453	-11.226	-21.145	-13.713	-2.634	-9.342	-9.518	-2.143	-7.099	2.065
10.471	10.261	10.031	9.911	9.758	10.049	10.224	9.946	9.823	-27.547	-30.229	-31.860	-28.950	-28.712	-28.103	-24.307	-29.370	-26.740	-7.979	-11.862	-14.208	-4.443	-9.522	-5.669	-7.044	-4.868	-3.831
10.232	10.252	9.716	10.034	9.682	10.111	10.360	10.157	10.333	-23.001	-35.868	-28.121	-17.399	-24.608	-28.308	-19.042	-30.211	-17.694	-9.055	-18.970	-9.060	-5.081	-14.333	-4.767	-10.781	-22.168	-10.916
9.573	10.113	9.926	9.984	9.726	9.663	10.477	10.224	9.740	-29.074	-37.359	-33.541	-20.482	-29.058	-25.677	-16.521	-29.407	-25.011	-10.317	-9.826	-12.155	-2.048	-11.055	2.205	-9.604	-6.242	-3.851
10.240	9.693	9.222	9.535	9.504	10.360	10.299	9.814	9.815	-29.432	-38.723	-31.189	-14.901	-29.736	-24.973	-26.739	-34.263	-15.209	-15.393	-11.844	-4.960	-5.296	-14.902	-8.916	-9.652	-7.214	-3.392
10.311	9.436	9.389	9.488	9.365	10.078	10.562	10.159	9.601	-24.151	-35.859	-43.917	-20.495	-29.316	-20.031	-20.143	-31.286	-28.970	-7.620	-8.007	-19.531	-9.148	-9.002	-7.129	-7.792	-11.293	-1.620
10.178	10.557	9.958	10.298	9.644	10.075	9.924	10.219	9.720	-26.544	-28.593	-32.697	-21.691	-36.805	-21.042	-25.461	-30.493	-29.950	-10.571	-9.745	-5.152	-0.151	-15.126	-2.958	-12.311	-7.566	-3.648
10.200	9.962	9.516	9.786	9.577	9.693	10.111	9.935	9.739	-25.736	-36.160	-30.256	-20.450	-31.669	-24.396	-23.452	-35.621	-20.192	-14.459	-7.003	-10.230	1.664	-14.096	-4.763	-10.757	-12.871	-3.189
9.773	10.076	9.384	9.868	9.701	9.215	10.255	10.132	9.284	-29.279	-26.617	-30.359	-19.435	-28.961	-45.204	-22.938	-29.360	-22.358	-15.637	-2.676	-14.264	-1.149	-7.321	-6.355	-9.229	-9.640	-11.397
9.673	9.664	9.762	9.501	9.967	9.967	10.127	9.878	9.848	-23.568	-41.073	-26.553	-23.376	-26.457	-24.598	-22.055	-25.779	-27.579	-9.921	-11.312	-3.327	1.290	-12.940	-4.770	-17.407	-3.172	-5.357
9.807	9.999	9.706	9.856	9.672	9.512	10.433	9.678	10.049	-27.272	-35.668	-21.544	-21.592	-31.895	-25.310	-25.003	-26.061	-24.540	-11.222	-12.386	-9.663	-11.223	-6.951	0.729	-10.278	-2.929	-3.252
9.748	9.566	9.449	9.638	9.617	9.539	10.249	10.577	10.331	-27.833	-42.373	-16.861	-26.757	-31.184	-23.494	-25.395	-16.950	-22.050	-13.981	-9.963	-10.293	-2.570	-10.774	1.853	-14.875	-8.069	-6.489
9.865	9.560	9.439	9.687	9.142	9.712	10.068	10.520	10.296	-25.692	-33.669	-29.248	-22.332	-35.436	-23.213	-23.579	-22.358	-15.376	-16.779	1.326	-12.467	-1.726	-15.080	0.201	-12.219	-2.006	-5.944
10.302	9.710	9.225	9.569	9.835	9.589	10.514	9.836	9.723	-20.842	-39.531	-30.396	-21.877	-29.997	-24.079	-19.296	-29.825	-17.903	-13.430	5.579	-11.269	0.127	-4.505	1.099	-14.208	-3.141	-4.720
9.813	10.074	9.652	9.156	9.698	9.410	10.060	9.584	10.113	-26.279	-36.734	-25.841	-24.190	-30.252	-27.509	-22.220	-33.438	-18.633	-12.321	-8.315	-10.939	1.526	-7.674	-6.491	-12.719	-2.314	-3.058
9.824	10.317	9.403	9.228	9.592	10.048	10.607	9.542	10.093	-26.051	-32.298	-27.788	-23.581	-28.894	-22.354	-17.627	-28.832	-25.997	-12.300	-6.453	-18.920	-2.413	-10.511	0.450	-11.597	-3.970	0.194
9.704	9.223	10.021	9.841	9.603	9.915	10.103	9.962	9.918	-29.136	-43.837	-32.180	-26.133	-30.027	-20.666	-22.306	-29.011	-26.623	-14.633	5.364	-17.609	-8.131	-7.824	-3.488	-13.827	-4.529	-1.229
10.449	10.378	10.165	9.713	9.946	9.215	10.269	10.131	9.980	-28.082	-33.949	-32.121	-32.051	-33.384	-21.869	-23.589	-22.295	-19.806	-9.730	1.473	-15.455	0.329	-13.236	-3.242	-18.711	-6.233	-10.951
10.007	10.217	10.858	9.536	9.753	9.640	10.393	9.892	9.808	-29.202	-29.512	-26.500	-23.873	-31.262	-20.463	-25.415	-23.801	-26.086	-17.786	-9.807	-13.369	-9.334	-13.599	-0.376	-18.045	-3.509	-3.314
9.878	9.543	10.220	10.364	9.709	9.732	10.048	10.137	9.731	-29.084	-43.518	-27.288	-12.569	-27.305	-25.077	-26.628	-21.094	-23.702	-11.797	-13.408	-15.202	-10.670	-8.893	2.431	-19.502	-4.857	-8.595
9.811	10.513	9.927	10.007	9.655	9.194	10.430	10.253	10.396	-22.953	-38.369	-24.403	-24.292	-28.551	-18.622	-26.160	-21.900	-22.251	-9.836	-7.619	-10.754	-4.740	-11.329	-3.501	-12.846	-1.790	-0.120
9.907	9.818	9.638	9.950	10.074	9.374	10.166	10.408	9.482	-26.606	-33.554	-20.228	-20.795	-21.846	-19.261	-23.057	-22.029	-17.771	-13.408	-7.145	-10.633	-6.367	-10.880	-0.597	-14.443	-5.367	2.833
10.451	10.163	9.449	9.900	9.601	9.661	10.551	10.052	9.940	-21.855	-33.061	-26.919	-17.165	-23.272	-22.590	-25.684	-21.277	-17.066	-6.691	-1.109	-13.765	1.373	-12.708	-1.728	-16.747	-1.468	3.034
9.637	9.943	9.227	9.721	10.024	9.546	10.208	9.956	9.773	-32.988	-33.766	-23.659	-26.036	-28.531	-25.862	-20.869	-25.873	-19.037	-11.143	0.418	-23.425	-0.262	-13.103	-0.558	-15.506	-2.043	-5.624
9.567	10.570	9.835	10.062	10.188	9.692	10.073	9.463	10.089	-26.533	-30.821	-25.612	-29.528	-34.313	-14.997	-31.113	-33.955	-6.940	-9.589	-14.243	-6.121	-6.175	-15.216	1.347	-19.554	-2.590	-8.608
10.097	10.110	9.305	9.616	10.284	10.010	10.347	9.828	10.135	-29.360	-31.783	-28.408	-27.611	-24.167	-15.373	-26.016	-35.785	-12.337	-6.725	-6.922	-14.475	-7.309	-8.017	7.277	-16.053	-15.705	-6.855
9.484	9.968	9.297	9.434	9.470	9.749	10.339	9.674	9.725	-31.102	-40.329	-24.554	-28.790	-42.992	-17.957	-23.184	-31.994	-15.343	-7.936	-6.689	-12.052	0.195	-7.631	2.800	-14.267	-5.316	-2.406
10.037	10.109	9.422	10.040	9.664	10.285	10.470	10.137	10.111	-27.307	-25.942	-26.297	-20.551	-26.601	-23.921	-26.218	-36.092	-11.854	-14.175	-11.819	-8.982	-7.975	-13.105	2.232	-19.595	-5.617	-4.144
9.980	10.340	9.688	9.996	9.807	9.410	10.054	10.017	9.470	-28.509	-28.187	-26.650	-24.391	-26.426	-22.432	-25.848	-36.090	-16.919	-7.964	-9.399	-17.390	-2.568	-16.923	-6.374	-10.820	-1.445	-7.350
10.375	10.448	9.926	9.607	9.896	10.033	9.922	9.786	9.930	-27.334	-29.870	-23.637	-21.008	-33.566	-20.318	-29.101	-30.239	-21.926	-7.954	-11.448	-4.975	-4.829	-8.288	0.559	-11.374	-10.946	-17.317
9.652	10.143	9.364	10.057	9.829	9.963	9.726	10.056	9.859	-29.944	-35.202	-28.887	-28.385	-33.867	-18.654	-35.759	-27.293	-29.419	-6.168	-16.420	-14.834	2.695	-12.372	6.651	-10.812	-12.774	-11.023
10.267	9.945	9.903	9.866	10.202	9.728	10.183	9.829	10.181	-22.136	-34.828	-27.924	-22.580	-22.508	-16.186	-24.789	-30.291	-20.650	-8.079	-8.561	-10.614	-3.851	-15.660	1.423	-10.121	-12.039	-20.317
10.084	10.044	9.951	9.241	10.063	10.108	10.374	10.031	10.572	-29.490	-28.756	-23.808	-27.352	-27.168	-17.704	-30.678	-37.199	-17.958	-17.995	-9.968	-10.815	0.112	-11.530	5.915	-8.804	-7.650	-3.075
9.817	9.871	9.579	10.022	9.687	9.713	10.265	9.848	10.320	-30.851	-34.686	-27.769	-26.403	-26.271	-23.704	-25.691	-28.430	-11.910	-4.295	-6.636	-11.110	8.913	-22.997	5.541	-7.991	-13.252	-5.737
9.757	9.843	10.180	9.566	9.581	9.283	10.022	9.883	10.235	-26.953	-29.856	-30.690	-28.537	-32.503	-16.552	-27.665	-28.141	-13.248	-8.958	-10.452	-12.354	-1.834	-15.992	9.402	-5.140	-3.696	-6.570
9.817	9.617	10.456	9.586	10.098	9.766	10.057	10.261	10.256	-27.579	-30.349	-25.176	-22.938	-27.604	-22.286	-27.301	-28.718	-15.476	-7.637	-0.929	-18.026	3.483	-14.756	-0.414	-13.682	-9.702	-6.029
9.992	10.151	9.670	9.822	10.035	10.005	10.043	10.014	10.091	-28.872	-34.477	-36.149	-28.023	-23.784	-20.567	-25.308	-29.015	-5.939	3.942	-9.009	-26.621	-1.823	-14.772	2.064	-15.619	-11.776	-12.330
9.718	10.297	10.181	9.642	9.948	9.513	10.021	10.059	9.893	-31.884	-39.855	-31.628	-25.476	-33.865	-18.969	-25.368	-25.171	-11.409	-8.867	-7.145	-17.476	-1.789	-14.299	2.565	-12.258	-7.548	-2.076
9.871	10.104	9.799	9.459	10.364	9.925	10.107	9.823	10.294	-26.989	-32.957	-31.376	-20.713	-28.631	-19.924	-27.746	-26.821	-15.172	-9.715	-6.703	-17.921	2.308	-16.859	0.142	-12.376	-13.690	-3.994
10.385	10.240	9.974	9.613	10.190	9.712	10.015	10.213	10.021	-29.817	-33.974	-26.921	-28.546	-26.751	-26.250	-25.610	-23.698	-24.019	-7.711	-16.325	-19.855	0.961	-12.312	-7.887	-11.471	-8.404	-4.286
10.179	10.411	10.601	9.815	9.739	9.330	9.919	9.940	9.909	-23.116	-35.366	-28.171	-21.376	-30.881	-24.975	-26.488	-28.786	-22.997	-9.519	-8.370	-20.145	-3.629	-16.118	-8.771	-8.380	-8.384	-6.835
9.671	10.170	10.297	10.230	9.899	9.849	10.544	9.742	10.440	-32.668	-37.428	-29.856	-26.887	-28.356	-12.424	-22.737	-28.284	-17.818	-9.566	-10.856	-11.611	-4.848	-10.626	8.552	-17.387	-8.639	-13.758
10.215	10.365	10.294	9.551	9.576	9.424	10.165	10.042	9.954	-27.617	-34.920	-32.325	-27.207	-38.774	-21.290	-23.500	-31.470	-10.195	-8.331	-17.607	-11.196	1.499	-5.379	-0.721	-7.567	-11.955	-2.693
10.174	10.553	9.929	9.730	10.178	9.498	9.840	10.167	10.698	-33.655	-39.661	-29.983	-23.396	-29.004	-24.493	-21.867	-21.501	-11.437	-6.614	-22.582	-9.951	-4.396	-8.011	-0.020	-10.509	-2.855	-2.614
10.199	10.042	9.691	9.415	9.977	9.515	10.131	10.591	9.809	-36.314	-35.245	-21.773	-26.914	-31.834	-22.227	-22.194	-22.620	-21.343	-18.471	-14.934	5.800	-3.648	-10.734	-5.856	-8.753	-8.349	-4.966
10.107	10.463	9.921	9.231	9.547	9.726	10.542	10.336	10.416	-31.532	-33.471	-29.730	-30.693	-25.781	-23.282	-18.121	-25.970	-7.277	-14.272	-4.547	-11.840	1.322	-6.687	-4.691	-8.332	-10.104	-4.636
9.747	10.554	9.882	9.667	10.128	10.066	10.004	10.287	10.401	-34.680	-30.824	-27.648	-22.418	-32.253	-22.147	-25.561	-18.795	-15.984	-10.373	-13.984	-7.797	2.026	-22.661	-5.796	-9.362	-13.673	-6.492
9.902	10.126	9.821	9.937	10.047	9.577	9.925	10.583	9.679	-29.581	-37.269	-28.013	-21.655	-33.728	-20.094	-25.029	-23.399	-23.023	-9.416	-5.754	-6.150	8.363	-12.730	3.303	-15.426	-5.396	-1.261
10.084	10.541	9.822	9.533	9.882	9.749	9.896	10.332	9.993	-33.275	-28.527	-31.538	-27.856	-26.071	-24.903	-26.647	-23.732	-16.892	-12.926	-8.183	-7.432	-1.531	-12.892	-3.460	-11.378	-4.317	-13.307
9.881	10.666	10.318	9.578	9.535	9.345	9.768	10.115	9.812	-29.937	-27.355	-28.613	-25.246	-27.505	-19.422	-27.676	-27.293	-30.195	-7.207	-12.189	-11.369	-0.338	-4.938	3.997	-9.121	-11.802	-2.348
9.733	10.709	9.939	10.089	9.559	9.998	9.851	9.873	10.098	-33.162	-34.687	-25.912	-28.492	-34.451	-24.504	-22.912	-25.926	-15.293	-9.047	-15.616	-8.083	-3.126	-11.353	2.543	-14.161	-1.621	-5.528
9.821	10.443	10.274	9.596	9.959	9.626	10.120	10.085	9.752	-31.570	-31.595	-37.579	-30.867	-26.524	-23.855	-27.347	-23.329	-18.368	-5.422	-8.048	-14.320	5.090	-12.379	3.044	-10.747	-3.812	-12.335
10.075	10.953	10.582	9.782	9.586	9.802	9.606	9.927	9.840	-25.401	-34.327	-23.525	-32.039	-31.565	-23.921	-27.100	-22.216	-24.144	-9.913	-9.136	-17.417	-8.472	-13.325	-6.654	-3.239	-6.664	-3.159
9.681	10.639	10.525	10.127	10.186	9.558	10.004	9.811	9.573	-29.742	-33.740	-28.690	-23.562	-27.526	-20.294	-20.558	-28.381	-22.801	-6.901	-8.814	-16.925	-2.566	-17.006	-6.101	-13.117	-10.595	-0.849
9.990	10.563	10.484	9.956	9.555	9.823	10.261	10.225	9.930	-28.797	-35.906	-27.277	-22.471	-32.963	-22.538	-22.163	-26.539	-14.893	-7.736	-17.506	-14.221	-1.360	-11.197	-2.072	-11.285	-1.961	-9.656
9.668	10.107	9.902	10.679	9.949	9.983	10.394	9.645	9.729	-36.331	-43.522	-32.505	-25.325	-31.327	-25.673	-21.262	-31.587	-24.861	-9.296	-18.207	-18.305	-3.390	-15.767	3.012	-13.127	-5.191	-6.921
9.961	10.360	9.709	9.935	9.591	9.736	10.073	9.679	9.589	-29.388	-41.371	-34.548	-26.441	-30.283	-21.845	-22.835	-27.693	-24.140	-15.673	-12.659	-11.641	-9.623	-16.926	-0.256	-11.739	-6.467	-15.466
9.586	10.799	10.224	10.327	9.898	9.532	10.389	9.794	9.969	-27.794	-31.504	-31.278	-32.083	-31.336	-26.634	-21.667	-31.388	-19.002	-11.929	-11.080	-5.621	-1.564	-4.735	-5.136	-13.449	-9.560	-8.760
10.079	10.887	10.472	10.549	10.123	10.006	10.572	9.779	9.977	-27.561	-37.100	-27.330	-34.624	-29.093	-18.024	-22.226	-22.753	-26.780	-14.351	-7.185	-9.991	-13.852	-5.649	0.850	-10.508	-4.147	-7.663
9.544	10.802	10.110	10.092	9.876	9.667	10.050	9.734	9.984	-30.769	-29.328	-27.857	-34.072	-27.901	-26.536	-21.044	-30.653	-11.814	-11.466	-14.009	-13.891	-11.342	-13.690	-7.026	-14.349	-8.121	-10.013
10.046	10.249	10.666	10.149	9.692	9.773	10.388	9.690	10.188	-26.974	-24.060	-28.790	-36.953	-34.149	-16.098	-17.745	-29.797	-8.189	-5.604	-11.570	-21.238	-15.463	-21.666	-0.869	-11.299	-7.839	-2.055
9.949	10.475	9.630	10.537	9.731	9.913	10.313	10.121	9.653	-30.125	-35.477	-23.660	-28.524	-28.708	-18.702	-22.040	-27.188	-14.763	-6.240	-12.728	-11.465	-6.124	-11.510	-2.492	-13.585	-7.427	1.368
[truncated: 27,996 more rows]
