# Supplementary material for: Structure of the stress-related LHCSR1 complex determined by an integrated computational strategy
Source: Commun Biol. 2022 Feb 17;5:145. doi: 10.1038/s42003-022-03083-8 (PMC8854571; doi:10.1038/s42003-022-03083-8)
Supplement: Supplementary file 12 — Supplementary Data 9 [file 42003_2022_3083_MOESM12_ESM.zip › Figure_S8_a602-a603.csv]

# 'Dist LHCSR MD1'	'Dist LHCSR MD2'	'Dist LHCSR MD3'	'Dist LHCSR MD4'	'Dist LHCSR MD5'	'Dist LHCSR MD6'	'Dist LHCSR MD7'	'Dist LHCSR MD8'	'Dist CP29'	'Phi_yx LHCSR MD1'	'Phi_yx LHCSR MD2'	'Phi_yx LHCSR MD3'	'Phi_yx LHCSR MD4'	'Phi_yx LHCSR MD5'	'Phi_yx LHCSR MD6'	'Phi_yx LHCSR MD7'	'Phi_yx LHCSR MD8'	'Phi_yx CP29'	'Phi_zx LHCSR MD1'	'Phi_zx LHCSR MD2'	'Phi_zx LHCSR MD3'	'Phi_zx LHCSR MD4'	'Phi_zx LHCSR MD5'	'Phi_zx LHCSR MD6'	'Phi_zx LHCSR MD7'	'Phi_zx LHCSR MD8'	'Phi_zx CP29'
11.421	11.510	11.402	11.849	11.691	11.608	11.867	11.701	12.145	-30.711	-25.916	-41.579	-37.859	-42.227	-27.916	-32.343	-31.198	-33.614	13.280	17.468	29.964	21.453	26.423	18.210	19.985	16.835	23.784
12.158	11.772	12.000	11.837	11.374	11.801	11.850	12.177	12.087	-35.555	-25.127	-42.928	-31.382	-34.856	-23.029	-26.761	-26.477	-37.025	14.633	14.228	21.123	32.277	15.750	13.815	22.700	21.083	31.240
11.444	11.589	11.657	11.667	11.448	11.598	11.677	12.055	12.258	-26.328	-27.769	-35.595	-34.450	-32.449	-30.799	-25.350	-28.839	-29.766	11.828	5.017	27.356	20.110	26.414	24.141	19.333	18.484	27.417
10.885	11.384	11.759	11.633	11.553	11.284	11.923	11.688	12.434	-35.679	-28.488	-36.272	-34.513	-35.374	-32.176	-33.323	-24.670	-35.045	13.079	11.523	24.771	22.343	19.538	10.590	16.567	20.819	28.466
11.102	11.892	12.219	11.885	11.712	11.226	11.822	11.836	12.301	-26.310	-27.915	-44.472	-33.334	-32.308	-24.044	-32.033	-31.940	-35.681	12.527	13.361	32.389	26.422	18.205	18.329	17.350	21.990	32.308
11.833	11.290	11.505	11.857	11.514	11.667	11.765	12.124	12.376	-37.760	-23.647	-45.338	-31.460	-37.017	-26.338	-26.863	-30.456	-28.369	19.384	16.163	24.438	30.276	24.113	11.941	19.567	23.630	29.555
11.777	11.385	11.822	12.225	11.471	11.607	11.631	12.054	11.977	-30.381	-18.915	-38.830	-32.356	-33.782	-24.167	-27.029	-27.243	-30.104	8.197	12.833	31.050	25.376	27.744	15.905	17.446	13.067	24.899
11.804	11.858	11.795	11.544	11.478	11.711	11.454	12.060	12.214	-38.137	-33.060	-37.199	-41.057	-35.721	-25.239	-30.447	-24.557	-27.428	24.467	15.848	22.194	20.152	23.794	13.607	22.209	26.466	28.122
11.593	12.354	11.709	11.907	11.986	11.681	11.905	11.954	12.479	-33.262	-25.187	-42.331	-42.296	-41.727	-27.508	-26.924	-32.296	-29.299	12.791	11.294	26.415	29.553	26.317	18.507	12.664	13.628	37.726
11.779	11.792	11.550	11.655	11.653	11.869	11.652	11.924	12.659	-33.875	-33.572	-42.031	-30.712	-34.832	-30.945	-26.683	-23.447	-30.973	14.658	12.077	26.285	24.921	22.808	18.441	20.621	20.887	25.346
11.930	12.060	11.421	12.069	11.794	11.765	11.897	11.911	12.694	-37.327	-35.432	-36.681	-35.169	-34.457	-26.269	-23.619	-27.099	-37.406	25.567	16.732	24.298	32.152	18.270	14.543	13.618	12.958	33.897
11.528	11.444	11.443	11.732	11.265	11.578	11.806	12.062	12.261	-31.472	-31.241	-41.691	-33.748	-30.998	-25.446	-31.430	-31.609	-27.028	24.827	18.338	26.703	21.821	16.667	9.640	16.907	12.417	27.512
11.496	11.953	11.436	11.935	11.884	11.015	11.543	11.848	12.386	-30.379	-30.835	-37.308	-29.772	-38.808	-30.007	-21.920	-24.951	-27.087	14.611	17.272	22.646	28.211	19.215	9.207	21.946	23.926	31.187
11.717	11.472	11.222	12.062	12.263	11.523	11.632	11.929	12.011	-26.226	-25.091	-37.719	-36.690	-38.603	-35.447	-24.721	-31.938	-31.891	18.644	12.779	31.056	28.324	24.489	20.601	18.416	20.090	29.145
11.686	11.891	12.306	12.012	11.581	11.556	11.254	11.773	12.336	-29.096	-26.497	-41.900	-37.187	-35.876	-26.685	-28.965	-29.580	-29.667	18.504	19.897	28.582	24.570	19.052	6.296	19.552	20.115	27.741
11.598	11.404	11.603	11.836	11.868	11.184	11.541	11.633	11.781	-30.317	-27.881	-29.631	-32.233	-39.412	-28.923	-27.371	-28.823	-30.921	16.050	16.949	22.828	25.573	21.423	8.194	15.349	18.760	18.890
11.868	11.477	11.645	12.003	11.593	11.885	11.495	11.896	12.198	-27.505	-26.930	-42.047	-32.082	-35.035	-31.363	-25.067	-30.039	-25.815	19.370	9.292	16.704	28.464	29.436	21.606	18.001	23.345	40.591
12.017	11.930	11.437	11.950	11.269	11.777	11.402	11.777	12.333	-30.695	-26.835	-32.655	-35.528	-34.906	-29.181	-22.061	-23.510	-25.445	16.316	19.345	21.315	23.809	13.165	14.897	27.498	16.964	37.311
11.706	11.469	11.897	11.696	11.770	11.580	11.956	11.931	11.941	-26.572	-30.057	-37.878	-34.347	-38.145	-32.001	-30.527	-27.176	-30.158	20.432	15.506	27.976	23.801	18.814	19.066	22.515	21.655	27.105
11.791	11.880	11.585	11.755	11.572	11.516	11.356	11.735	12.153	-33.883	-27.162	-40.112	-40.088	-39.185	-29.761	-28.433	-30.063	-27.111	26.850	21.516	25.593	17.140	19.490	21.193	9.067	23.922	35.613
11.676	11.790	11.548	11.589	11.924	11.322	11.987	11.517	12.498	-31.279	-28.126	-37.982	-28.866	-46.587	-28.634	-26.465	-25.815	-25.222	18.824	19.287	25.477	25.553	14.560	15.155	16.401	11.968	27.352
11.786	11.108	11.589	11.460	11.820	11.515	11.438	11.660	12.142	-29.509	-27.671	-38.733	-30.198	-35.063	-28.934	-25.656	-23.952	-33.409	27.996	14.822	26.319	22.362	16.455	13.856	14.578	24.011	22.916
11.488	11.932	11.713	12.095	11.366	11.524	11.325	11.922	12.279	-37.246	-31.291	-40.457	-36.577	-34.266	-29.543	-31.755	-24.978	-23.577	19.560	19.452	24.933	25.835	19.958	10.463	16.751	21.826	30.854
11.573	11.563	11.968	11.780	11.460	11.133	11.706	12.029	12.228	-28.395	-26.529	-35.359	-35.053	-30.193	-29.582	-24.481	-23.464	-26.219	20.644	22.356	28.631	22.719	21.843	9.607	16.343	21.607	32.606
11.709	11.760	11.844	12.039	11.660	11.408	10.841	11.475	12.174	-35.463	-24.423	-30.539	-36.106	-42.570	-30.523	-25.375	-25.414	-29.538	19.515	17.133	28.700	21.542	24.811	13.085	11.218	16.625	28.700
11.861	11.405	11.573	12.146	11.562	11.619	11.599	11.579	12.290	-37.523	-24.659	-27.784	-32.173	-42.525	-35.049	-25.570	-25.188	-32.373	16.252	21.132	20.927	20.746	23.786	14.649	19.569	17.767	22.614
11.909	11.397	11.709	11.582	11.587	11.464	11.745	11.472	12.304	-32.305	-21.380	-36.420	-26.257	-36.407	-36.660	-27.921	-32.126	-28.998	24.282	17.878	22.954	27.203	16.315	21.712	18.124	17.310	33.692
11.634	11.474	11.457	11.758	11.638	11.899	12.136	11.250	12.633	-38.388	-22.508	-41.094	-33.925	-42.017	-37.945	-28.326	-27.920	-34.630	18.456	9.867	29.273	15.375	22.853	18.899	18.549	19.758	27.282
11.906	11.675	11.346	11.722	11.274	11.671	11.458	11.786	11.956	-37.630	-30.725	-36.116	-26.342	-35.582	-33.500	-25.615	-34.075	-24.928	25.939	12.093	24.650	27.693	21.924	13.803	13.790	25.664	24.099
11.599	11.513	11.563	11.535	11.735	11.783	11.664	12.072	12.047	-35.672	-27.875	-35.660	-35.259	-37.527	-32.057	-26.926	-32.059	-27.951	26.325	9.889	28.568	20.903	24.340	22.843	18.297	18.854	27.481
12.004	11.780	11.148	11.817	11.572	11.342	11.594	11.548	12.042	-31.411	-26.628	-36.752	-31.917	-37.346	-31.325	-24.947	-32.523	-30.146	22.000	18.815	28.257	29.973	21.197	22.373	20.717	10.701	28.135
11.713	11.398	11.904	11.905	11.511	11.815	11.801	11.979	12.025	-31.173	-29.615	-36.449	-31.885	-40.593	-34.155	-29.468	-24.301	-25.974	25.924	14.512	27.339	22.326	25.933	19.914	15.020	17.942	16.753
11.513	11.454	11.648	12.212	11.945	11.433	12.040	11.870	11.980	-32.787	-25.276	-36.691	-36.789	-35.211	-31.971	-32.500	-31.837	-23.173	24.050	14.734	22.653	24.070	25.628	19.904	23.495	19.328	21.566
11.802	11.432	11.257	11.736	11.559	11.419	11.882	11.843	11.905	-33.226	-26.364	-37.965	-32.371	-40.341	-25.594	-23.489	-29.385	-26.751	16.344	13.015	26.106	27.671	23.071	17.295	17.387	12.039	29.189
11.697	11.698	11.299	11.652	11.864	11.689	11.678	11.558	12.235	-33.216	-24.376	-38.999	-30.300	-36.277	-34.177	-31.754	-28.672	-17.668	25.470	13.820	22.731	27.030	25.636	25.732	19.414	15.900	20.091
11.597	11.344	11.844	11.946	11.527	11.630	11.576	11.922	11.642	-31.218	-23.445	-41.894	-32.312	-33.628	-34.658	-28.410	-27.790	-21.473	17.416	19.025	26.891	21.701	22.328	21.759	20.937	16.135	25.229
11.815	11.750	11.759	12.100	11.424	11.861	11.715	11.946	11.804	-30.887	-29.677	-38.482	-26.596	-44.750	-35.755	-24.416	-28.235	-22.153	23.874	15.825	34.291	32.631	18.785	24.797	12.032	15.602	14.225
12.133	11.549	11.935	11.483	11.817	11.714	11.522	11.755	11.872	-35.124	-26.837	-39.202	-27.316	-44.222	-40.363	-32.661	-29.156	-23.236	23.980	13.137	26.926	12.422	18.915	28.197	19.255	17.094	26.231
11.866	11.965	11.605	11.478	11.420	11.772	11.569	11.888	11.909	-33.290	-26.253	-36.998	-33.022	-46.421	-39.297	-29.407	-32.221	-22.236	29.252	17.892	29.019	23.365	17.795	29.020	14.959	17.078	19.112
12.034	12.214	11.822	11.687	11.512	11.638	11.528	11.682	12.135	-33.069	-27.129	-41.271	-35.257	-37.680	-39.942	-23.547	-28.141	-25.911	21.603	15.310	27.649	19.272	27.624	26.510	24.003	20.419	24.293
12.256	11.709	11.531	11.764	11.418	11.875	11.704	12.273	12.428	-41.015	-22.705	-37.917	-35.661	-39.054	-39.246	-36.013	-33.485	-25.265	15.276	21.919	23.986	14.956	18.599	23.051	11.052	14.069	24.405
11.812	11.953	11.909	11.680	11.877	11.415	11.748	12.000	11.693	-32.379	-28.237	-34.680	-32.864	-32.359	-32.757	-26.798	-29.136	-20.478	21.554	11.682	29.910	19.082	20.073	34.264	23.930	18.906	22.362
11.888	12.083	11.515	11.828	11.455	11.666	11.433	11.624	12.003	-34.948	-26.921	-42.951	-29.575	-33.216	-43.070	-28.640	-28.967	-23.413	22.179	18.277	29.357	22.868	28.081	27.470	20.693	16.174	24.499
11.771	11.624	11.115	11.851	11.495	11.679	11.584	11.677	12.385	-31.858	-31.020	-39.705	-30.831	-28.387	-41.140	-30.248	-24.297	-22.320	23.702	17.384	19.752	23.669	15.603	28.354	15.261	15.599	22.487
11.952	11.580	11.772	11.957	11.612	11.494	11.827	11.753	11.547	-31.347	-26.593	-42.538	-35.382	-38.779	-34.257	-26.779	-28.899	-16.942	23.920	23.983	22.122	26.678	18.647	22.142	12.770	10.550	24.556
11.779	11.921	11.544	11.627	11.840	11.561	11.575	11.553	11.827	-30.730	-23.912	-35.644	-34.738	-36.421	-33.993	-27.569	-33.446	-23.644	18.183	16.964	28.107	22.516	19.749	27.887	19.775	13.094	25.506
11.664	11.772	12.071	11.526	11.483	12.087	11.598	11.229	12.029	-28.028	-21.808	-37.335	-30.883	-41.392	-41.983	-33.343	-26.183	-19.307	21.782	18.921	27.249	23.196	28.579	39.069	24.953	11.552	18.742
11.756	11.526	11.500	11.415	11.308	12.055	11.787	11.881	11.792	-29.662	-23.466	-35.773	-34.119	-39.270	-40.479	-28.258	-25.840	-25.842	16.185	15.183	18.140	25.335	26.615	24.255	14.997	15.571	15.407
11.346	11.763	11.682	11.592	11.911	12.043	11.574	11.864	11.784	-35.025	-30.869	-44.579	-27.379	-45.281	-42.536	-30.066	-32.890	-23.744	32.812	17.019	26.482	22.920	24.071	28.091	13.996	12.438	22.008
11.749	11.501	12.078	11.838	11.595	11.417	11.489	11.818	11.853	-32.783	-25.824	-43.058	-34.804	-43.053	-36.098	-24.734	-24.458	-26.597	26.209	16.323	34.931	26.884	25.220	23.536	16.179	17.289	28.114
11.709	11.452	11.796	11.593	11.693	11.755	11.932	11.276	11.491	-32.511	-26.900	-38.300	-37.002	-39.848	-32.578	-26.557	-29.393	-19.897	16.638	15.203	29.946	28.510	21.938	15.916	21.486	13.590	23.429
11.648	11.497	11.698	11.791	11.514	12.069	11.398	11.854	11.920	-35.162	-22.606	-43.460	-33.642	-42.494	-34.715	-28.745	-27.990	-20.637	25.972	12.855	21.525	25.685	21.238	26.971	13.688	16.340	21.319
11.875	12.109	11.752	11.742	11.308	12.104	11.607	12.036	11.972	-28.454	-24.354	-37.427	-31.102	-35.861	-33.966	-32.514	-31.989	-21.978	22.940	13.521	21.963	30.026	21.777	26.155	13.171	16.854	26.210
11.515	11.708	11.321	11.898	11.358	11.528	11.686	11.647	11.938	-27.570	-24.006	-37.577	-32.705	-36.304	-35.485	-31.718	-29.047	-25.430	23.355	15.071	23.478	28.771	15.832	31.309	17.536	14.153	22.749
12.374	11.777	11.426	11.934	11.387	11.608	11.643	11.447	12.251	-33.592	-30.046	-32.693	-32.212	-42.666	-29.330	-34.443	-27.638	-28.952	20.814	18.927	21.799	31.048	25.555	25.537	23.202	19.626	21.867
11.952	12.048	11.542	11.856	11.417	11.652	11.522	11.681	11.823	-34.875	-23.953	-36.258	-35.564	-40.878	-34.813	-33.785	-27.705	-27.394	15.993	20.742	19.718	28.205	19.718	21.880	15.531	12.958	23.717
11.435	12.004	11.513	11.810	11.553	11.672	11.355	11.552	12.229	-34.440	-26.699	-42.362	-31.419	-40.939	-29.428	-27.978	-26.070	-25.647	24.527	16.568	20.833	19.883	22.040	19.295	12.877	18.009	21.021
11.572	11.938	11.324	11.672	11.599	11.449	11.355	11.513	11.773	-38.789	-33.085	-38.504	-29.763	-37.754	-28.951	-24.779	-25.079	-20.132	23.098	14.850	22.397	28.993	17.048	8.733	13.111	12.500	24.207
11.449	11.847	11.580	11.398	11.813	11.799	11.782	11.576	11.790	-30.861	-27.488	-34.913	-36.809	-39.115	-26.550	-26.176	-28.109	-17.325	22.127	20.137	21.897	24.431	25.060	13.492	18.517	17.018	27.409
11.861	11.614	11.416	11.648	11.788	11.371	11.794	11.564	11.258	-36.646	-26.279	-37.697	-35.060	-40.116	-32.773	-28.775	-31.072	-22.279	20.737	16.344	21.693	22.106	24.429	14.060	17.570	23.009	19.099
11.798	11.574	11.588	11.380	11.958	11.391	11.798	11.308	11.544	-35.252	-22.973	-38.031	-33.297	-44.086	-30.593	-32.945	-29.594	-18.261	19.476	21.643	27.340	19.932	25.160	18.579	15.628	13.505	19.956
11.787	11.952	11.548	11.450	11.359	11.389	11.552	11.602	11.773	-34.720	-27.786	-36.677	-34.938	-36.550	-26.903	-25.740	-25.569	-18.862	28.623	16.595	28.202	21.821	18.511	6.548	18.144	22.060	25.566
12.197	11.889	11.686	11.917	11.268	11.444	12.009	11.835	11.809	-31.900	-27.105	-45.433	-36.271	-30.213	-28.278	-32.637	-24.670	-22.073	24.400	20.069	16.920	24.645	18.705	25.639	10.939	14.009	19.417
11.998	11.406	11.537	11.419	11.983	11.027	11.763	11.547	12.159	-33.437	-26.379	-37.279	-35.803	-36.043	-31.068	-30.551	-27.983	-27.229	28.450	16.247	22.307	27.433	20.300	9.763	13.456	12.364	23.684
11.711	11.634	11.740	11.686	11.770	10.883	11.529	11.593	11.910	-31.911	-26.730	-35.522	-34.528	-34.574	-31.001	-29.004	-28.506	-20.024	28.136	20.297	21.760	23.145	17.278	14.179	16.617	15.445	17.219
11.804	11.843	11.886	11.757	11.533	11.119	11.825	11.510	12.005	-31.682	-28.846	-30.876	-34.966	-36.362	-29.043	-24.251	-32.889	-24.622	30.874	19.046	24.803	29.342	14.837	19.264	17.684	10.885	17.157
11.880	11.943	11.849	11.842	11.330	11.231	11.699	11.560	12.001	-36.128	-29.218	-36.673	-38.477	-32.001	-28.660	-28.071	-26.630	-27.069	25.467	9.084	24.174	28.201	21.199	17.814	19.483	16.823	26.908
12.208	11.925	11.528	11.667	11.488	11.100	11.593	11.223	11.923	-37.005	-33.144	-38.296	-38.169	-35.004	-30.725	-24.603	-27.563	-25.011	27.948	16.266	17.659	22.777	20.393	6.369	21.182	7.650	22.888
11.963	11.586	11.428	11.866	11.434	11.280	11.525	11.605	11.503	-39.118	-27.725	-36.889	-36.355	-35.977	-35.135	-23.420	-27.154	-24.815	23.877	19.481	26.270	23.442	29.580	15.992	12.028	7.716	29.183
11.709	11.657	11.369	11.668	11.746	11.605	11.670	11.824	12.021	-27.272	-26.639	-39.387	-37.873	-34.871	-31.911	-29.310	-22.610	-20.875	20.151	13.190	22.607	23.574	30.826	15.547	14.112	13.052	32.712
11.536	11.691	11.667	11.789	12.230	11.021	11.277	11.467	12.446	-37.566	-27.256	-38.206	-31.157	-36.488	-29.547	-19.405	-30.349	-24.232	27.612	19.748	20.344	24.621	19.739	14.787	12.197	14.631	28.429
11.998	12.164	11.320	11.555	11.523	11.418	12.129	11.637	11.707	-26.290	-25.888	-41.067	-35.332	-35.587	-27.922	-21.628	-32.332	-24.951	21.250	22.331	27.826	22.673	21.504	15.314	19.362	14.499	25.845
11.824	11.768	11.702	11.872	11.741	11.669	11.505	11.490	12.354	-29.807	-23.532	-36.442	-34.188	-34.257	-34.087	-26.607	-34.898	-27.058	22.830	22.431	25.086	30.629	20.715	11.534	21.756	13.041	26.799
11.882	11.484	11.748	11.614	11.478	11.595	11.649	11.328	12.102	-33.813	-30.825	-37.521	-32.895	-34.501	-35.634	-18.995	-24.905	-19.389	24.366	10.988	15.757	26.115	24.791	24.611	20.997	15.005	25.790
11.737	11.559	11.397	11.557	12.040	11.044	11.653	11.674	12.130	-30.722	-34.491	-35.586	-29.863	-35.103	-31.634	-28.346	-30.541	-22.568	23.093	12.344	23.771	21.127	26.291	20.394	20.911	14.027	29.671
11.412	11.423	11.743	12.225	11.599	11.680	12.022	11.517	12.254	-33.489	-26.135	-36.204	-36.906	-40.547	-38.196	-23.396	-25.217	-22.016	24.977	18.373	26.732	30.506	24.770	15.215	25.024	11.908	25.109
11.345	11.597	11.362	11.720	12.125	11.589	11.743	11.870	12.226	-27.523	-31.177	-35.305	-32.536	-37.992	-34.491	-27.973	-22.974	-25.202	21.520	10.150	26.485	23.235	25.397	18.140	13.332	10.898	22.997
12.131	11.601	11.541	11.762	11.981	11.192	12.071	11.658	12.179	-29.531	-27.856	-35.715	-37.045	-44.494	-28.085	-22.552	-33.589	-22.202	15.895	11.423	29.069	25.861	29.820	20.999	18.360	5.840	24.031
12.035	11.696	12.030	12.264	11.820	11.294	12.129	11.358	11.866	-35.032	-34.491	-36.900	-36.241	-43.716	-30.558	-24.330	-34.906	-25.825	22.682	6.893	24.792	22.467	24.456	14.830	17.785	9.641	21.207
11.736	11.290	11.619	12.084	11.853	11.203	11.497	11.674	11.860	-32.070	-22.905	-37.733	-35.625	-41.041	-33.172	-24.948	-21.637	-18.314	17.746	13.133	27.414	33.665	21.081	11.141	14.259	16.560	21.515
11.805	11.645	12.119	11.466	12.030	11.247	11.741	11.533	11.974	-31.580	-30.601	-46.425	-33.942	-37.438	-35.888	-24.458	-29.885	-19.497	16.265	9.790	29.460	23.578	18.279	12.306	18.712	12.629	30.679
12.076	11.650	11.557	11.821	11.642	11.574	11.858	11.838	11.756	-28.491	-25.016	-42.279	-31.777	-29.450	-33.389	-24.433	-23.322	-21.918	23.900	14.729	23.416	28.045	10.544	14.740	22.974	8.800	27.760
12.149	11.884	11.667	11.711	11.627	11.313	11.810	11.961	12.008	-40.416	-31.267	-28.433	-27.424	-33.732	-43.103	-29.079	-34.423	-26.345	24.196	19.323	19.401	28.569	20.916	13.867	10.469	10.433	23.890
11.493	11.766	11.522	11.608	11.884	10.956	11.267	11.791	11.886	-40.888	-27.901	-30.781	-33.648	-31.205	-31.841	-25.721	-24.498	-21.159	26.059	9.026	23.076	21.630	15.157	16.989	18.156	17.303	22.192
11.601	11.339	11.438	11.775	11.519	11.396	11.568	11.439	12.020	-36.053	-26.835	-38.529	-30.613	-29.659	-32.163	-29.312	-26.935	-30.158	26.906	13.005	25.678	26.680	13.676	18.217	21.007	15.985	32.561
11.531	11.814	12.053	11.816	11.685	11.320	11.791	11.562	11.980	-22.404	-29.653	-30.708	-28.357	-32.981	-30.928	-23.363	-27.942	-28.391	26.706	17.944	31.854	24.696	15.366	15.019	23.102	10.975	28.023
11.784	11.892	11.792	11.763	11.488	11.487	10.860	11.800	11.974	-35.367	-32.426	-35.126	-30.302	-29.098	-29.778	-26.664	-28.567	-26.584	19.909	21.416	37.077	29.114	18.431	13.670	17.080	11.019	24.769
11.743	11.901	12.065	11.451	11.435	11.345	11.188	11.207	12.227	-30.952	-30.926	-32.730	-25.932	-31.282	-28.353	-27.787	-30.070	-32.402	27.608	5.121	26.113	21.421	15.687	20.419	16.503	20.241	25.088
11.706	11.705	11.796	11.497	12.025	11.342	11.381	11.190	11.727	-34.595	-30.708	-28.526	-30.267	-22.197	-30.203	-23.525	-26.623	-23.155	19.452	15.377	28.676	20.696	17.854	8.946	19.783	17.197	29.042
11.602	11.696	12.029	11.649	11.922	11.494	11.889	11.474	12.207	-30.880	-24.737	-42.230	-33.167	-35.068	-27.568	-27.394	-27.845	-30.142	24.920	7.803	30.937	25.111	16.846	10.770	17.028	12.287	29.680
11.878	11.745	11.895	11.446	11.904	11.487	12.095	11.320	12.136	-33.206	-24.357	-32.657	-30.451	-37.607	-38.265	-28.903	-21.093	-29.520	21.659	14.311	23.790	13.625	22.835	22.705	18.122	15.095	23.934
11.943	11.352	11.788	11.659	11.695	11.688	11.680	11.509	12.393	-33.586	-21.372	-40.279	-28.086	-29.099	-40.290	-26.075	-23.142	-27.938	25.736	16.509	30.137	24.937	19.961	31.873	12.171	14.814	34.124
11.780	11.878	11.794	11.640	11.538	11.760	11.417	11.186	11.817	-32.606	-24.964	-31.429	-30.855	-31.391	-31.988	-22.280	-25.669	-26.762	28.924	17.129	29.286	21.805	14.164	22.225	14.174	16.839	25.096
11.991	11.672	12.160	11.981	11.536	11.816	11.297	11.327	11.981	-34.235	-24.872	-28.837	-37.714	-30.666	-39.161	-29.268	-30.487	-34.588	24.071	10.239	27.457	26.021	14.750	25.100	13.700	12.864	25.523
11.654	11.837	11.773	11.469	11.740	11.788	11.547	11.556	12.054	-33.080	-29.862	-38.137	-38.877	-33.664	-31.789	-31.133	-33.195	-25.439	27.065	13.081	29.115	24.016	18.315	22.250	18.483	15.987	23.698
11.445	12.152	11.785	11.536	11.785	11.981	11.536	11.334	12.102	-31.838	-28.532	-33.439	-28.153	-26.434	-33.830	-25.117	-32.415	-26.461	26.542	10.244	24.364	21.659	24.738	27.628	18.207	10.517	29.061
11.548	10.956	11.837	11.415	12.056	12.186	11.450	11.591	12.030	-28.700	-25.544	-33.560	-31.986	-32.277	-35.836	-29.156	-26.220	-25.354	25.095	11.378	27.110	20.256	16.676	28.380	7.715	15.825	23.646
11.641	11.581	11.524	11.893	12.428	12.183	11.324	11.708	11.923	-26.362	-28.074	-37.068	-29.234	-37.203	-37.987	-20.151	-31.666	-23.730	21.202	24.931	31.811	21.986	20.073	35.491	14.130	17.961	24.150
11.642	11.799	11.598	11.450	11.397	11.767	11.581	11.257	12.083	-35.839	-27.418	-38.982	-33.079	-30.545	-38.175	-25.064	-28.763	-34.172	18.208	16.017	28.577	17.908	18.821	29.810	9.180	9.907	37.107
11.429	11.486	11.780	11.525	11.683	11.913	11.475	11.688	11.815	-30.800	-25.043	-41.363	-31.999	-26.942	-34.003	-27.089	-28.984	-29.116	23.627	22.445	33.688	22.062	19.030	28.134	12.867	18.624	31.357
11.747	11.681	12.062	11.945	11.620	12.158	11.496	11.464	11.987	-31.071	-30.074	-42.541	-39.731	-31.319	-36.560	-29.300	-32.032	-25.623	24.303	20.172	30.411	20.995	16.505	26.343	16.101	9.152	24.165
12.021	12.067	11.702	11.734	11.980	11.513	11.248	11.602	11.848	-29.929	-32.572	-44.585	-38.702	-30.343	-35.354	-28.380	-30.269	-29.524	28.841	12.031	37.883	24.222	16.191	24.701	5.392	15.856	26.448
11.647	11.596	11.488	11.545	11.946	11.954	11.506	11.426	12.150	-29.626	-25.120	-30.121	-35.116	-36.311	-45.922	-26.416	-29.537	-28.352	27.352	11.552	23.853	22.641	19.441	33.184	9.873	4.810	29.172
11.830	11.737	11.752	11.844	11.590	12.332	11.639	11.686	12.181	-33.916	-29.746	-35.582	-26.506	-38.430	-38.548	-21.862	-24.826	-24.499	22.770	12.197	22.654	20.386	10.499	31.162	16.434	17.154	24.522
11.573	11.709	11.686	11.471	11.786	11.753	11.363	11.574	11.870	-25.509	-29.737	-35.966	-36.138	-28.531	-39.931	-23.571	-30.687	-30.113	24.555	16.892	32.070	19.220	16.762	21.594	16.740	15.681	23.382
11.211	11.767	11.888	11.854	11.487	12.291	11.300	11.569	11.935	-32.435	-31.414	-31.841	-32.757	-33.541	-45.368	-27.354	-28.914	-27.349	21.481	5.244	24.091	31.783	24.779	27.943	16.712	15.201	34.783
11.601	12.041	11.779	11.814	12.041	12.387	11.567	11.888	12.255	-37.520	-32.111	-45.051	-35.727	-40.243	-46.168	-26.256	-34.007	-29.484	21.507	22.987	35.158	27.521	17.963	31.751	20.568	15.869	24.192
11.593	11.792	11.919	11.288	11.514	11.808	11.721	11.647	12.013	-29.638	-25.298	-37.798	-27.009	-33.469	-38.793	-29.242	-22.730	-26.797	26.808	17.958	27.846	21.135	19.506	26.359	19.861	14.070	29.164
11.603	11.877	11.395	11.439	11.651	12.347	11.506	11.764	12.195	-33.209	-27.856	-43.703	-37.187	-33.244	-35.762	-29.242	-33.087	-22.716	29.043	14.317	24.007	17.166	18.869	27.080	16.402	12.547	27.821
11.730	12.047	11.592	11.690	11.616	11.726	11.740	11.460	12.224	-26.846	-27.873	-38.776	-34.973	-34.612	-32.305	-29.940	-26.757	-23.632	25.669	19.941	30.604	23.924	23.358	32.019	21.976	8.722	26.612
12.206	11.619	11.607	11.254	12.153	11.200	11.645	12.228	11.982	-38.553	-33.638	-34.848	-36.788	-38.144	-42.204	-31.792	-24.183	-25.689	26.096	12.505	26.130	15.616	30.688	23.622	16.750	10.568	28.094
11.774	11.883	11.679	12.047	12.053	12.352	12.002	11.344	12.167	-43.723	-29.216	-34.957	-35.212	-35.665	-43.121	-35.756	-29.053	-26.875	21.309	19.810	26.307	24.163	25.050	21.037	9.828	8.740	25.312
11.797	11.518	11.491	12.022	11.864	11.639	11.782	11.560	11.954	-30.127	-28.910	-43.864	-31.966	-35.654	-28.640	-25.085	-34.260	-21.377	22.800	7.887	23.943	23.496	27.954	24.708	16.259	12.330	30.243
12.379	11.461	11.612	12.007	11.816	11.758	11.268	11.452	12.347	-31.267	-25.711	-26.275	-37.774	-34.919	-36.743	-27.933	-33.549	-23.947	15.364	8.747	25.415	27.514	19.256	31.310	15.120	13.160	29.257
11.703	11.955	11.598	11.540	12.061	12.094	11.696	11.799	11.917	-37.887	-28.770	-34.248	-29.935	-40.350	-36.337	-27.550	-27.464	-21.819	22.351	12.044	27.621	22.442	16.840	29.295	13.119	15.298	30.578
11.514	12.199	12.042	11.538	12.506	11.903	11.686	12.001	11.893	-31.841	-32.858	-39.738	-30.679	-37.670	-36.450	-26.869	-29.966	-28.526	22.448	17.855	19.245	22.048	22.207	26.995	11.382	14.986	28.314
12.089	12.161	12.192	11.396	11.816	11.919	11.376	11.598	12.032	-31.275	-27.662	-37.354	-31.898	-39.310	-36.537	-20.539	-28.243	-23.043	23.184	15.756	27.275	24.842	16.418	23.323	11.496	13.048	23.504
12.113	11.389	11.677	11.481	11.980	12.034	11.572	11.730	12.438	-28.346	-30.350	-38.696	-33.240	-39.893	-34.123	-33.622	-32.336	-29.129	23.725	-0.333	30.991	26.573	27.184	19.417	17.089	13.045	21.770
11.318	12.034	11.354	11.854	11.766	12.234	11.318	11.499	11.902	-26.548	-29.338	-36.745	-27.454	-39.074	-37.626	-26.826	-23.186	-22.081	26.718	12.436	20.598	30.749	26.470	26.689	12.294	17.803	26.996
11.371	11.668	11.520	11.880	11.499	12.042	11.416	12.082	11.677	-32.140	-29.629	-31.424	-34.450	-34.215	-33.799	-24.498	-26.942	-20.033	22.081	14.142	26.315	23.038	21.418	21.982	19.821	19.343	25.509
11.664	11.580	11.514	11.470	12.246	12.060	11.635	11.658	12.101	-34.511	-33.199	-39.778	-32.394	-38.917	-37.854	-32.296	-28.603	-20.033	15.540	19.849	32.490	21.847	26.207	18.955	21.780	12.665	24.541
11.689	11.599	11.706	11.908	11.780	11.827	11.363	11.842	12.150	-31.851	-28.128	-25.116	-29.944	-34.361	-37.686	-27.733	-28.334	-21.555	31.199	10.374	28.293	26.762	20.245	30.642	12.139	20.405	24.413
11.788	11.649	11.837	12.235	11.562	12.108	11.562	11.604	12.198	-36.551	-21.014	-33.833	-24.567	-35.782	-31.487	-26.615	-32.365	-24.734	25.037	12.645	19.284	21.664	23.099	28.801	11.286	18.732	23.923
11.234	11.884	11.674	11.872	11.872	12.110	11.918	11.653	12.078	-35.343	-25.590	-33.707	-33.390	-37.112	-35.154	-22.668	-23.991	-24.091	24.492	16.703	14.050	24.068	21.036	22.722	18.170	12.518	28.411
11.463	12.479	11.838	11.760	11.190	11.766	12.045	11.587	12.077	-30.438	-34.538	-34.237	-26.338	-34.763	-31.616	-22.742	-30.603	-23.779	26.052	23.606	18.205	19.692	21.161	26.401	23.219	19.794	27.496
12.088	11.751	11.348	11.318	11.303	12.330	11.691	11.323	12.080	-33.392	-30.161	-25.460	-33.596	-42.291	-35.252	-25.511	-30.553	-26.503	24.324	12.484	15.799	26.580	17.205	28.729	24.106	12.104	32.058
12.041	11.695	11.810	11.238	11.817	11.659	11.799	11.818	12.102	-31.580	-26.239	-28.853	-34.568	-36.290	-32.782	-23.323	-28.374	-27.336	29.177	16.130	18.116	19.335	25.731	19.879	21.067	18.973	32.168
11.976	12.093	11.712	11.648	11.771	11.630	11.923	11.556	12.321	-35.210	-27.103	-34.500	-31.816	-38.105	-35.472	-28.404	-22.106	-23.492	29.117	14.401	22.771	19.211	24.855	22.779	17.194	19.462	31.247
11.826	12.011	11.797	11.554	11.335	12.171	11.671	11.876	12.201	-34.904	-31.777	-25.509	-30.815	-37.245	-36.157	-29.267	-25.671	-24.999	26.360	13.906	20.083	16.039	20.823	27.816	10.999	25.024	26.539
11.801	11.673	12.012	12.252	11.545	11.722	11.390	11.293	11.972	-36.030	-23.297	-36.148	-37.934	-32.990	-36.351	-24.313	-29.562	-28.359	21.581	15.681	25.688	32.611	16.691	26.391	21.252	7.970	31.521
11.673	11.779	12.057	12.109	11.642	11.652	11.549	11.923	12.024	-34.699	-31.863	-38.471	-33.112	-38.990	-38.111	-28.905	-26.260	-26.541	26.435	19.768	28.839	26.280	16.725	28.556	12.079	16.688	23.000
11.956	11.639	11.706	12.147	11.980	11.691	11.405	12.025	11.657	-35.909	-25.866	-39.811	-32.522	-32.691	-38.212	-25.245	-31.152	-18.248	22.990	19.519	30.969	29.646	24.605	22.199	13.039	17.802	28.600
12.110	11.562	11.766	11.811	11.587	11.601	11.635	11.380	12.069	-35.839	-26.196	-29.556	-33.735	-33.396	-34.743	-24.744	-23.364	-25.425	19.966	17.346	33.173	25.167	18.326	21.069	18.682	15.228	31.275
11.744	12.539	11.602	12.067	11.476	11.528	11.361	11.602	12.588	-31.784	-29.012	-27.106	-39.842	-32.339	-29.969	-26.848	-26.441	-24.951	23.166	22.700	33.028	30.577	25.886	20.797	19.038	17.889	37.160
11.774	11.533	11.617	11.950	12.119	11.749	11.819	11.564	11.699	-36.881	-24.215	-36.394	-41.373	-40.093	-33.459	-22.442	-27.092	-24.335	20.407	15.590	29.811	28.705	20.212	20.188	18.657	15.520	32.585
11.967	11.825	11.910	11.659	11.530	11.610	11.767	11.634	12.157	-30.996	-28.200	-36.350	-35.941	-40.063	-30.788	-27.269	-23.288	-16.501	26.118	9.293	27.045	31.890	25.177	22.058	15.565	21.985	29.895
11.928	11.717	11.593	12.149	11.825	11.786	11.532	11.199	12.131	-34.162	-27.126	-34.254	-30.958	-34.075	-32.161	-27.115	-28.067	-19.772	28.065	21.746	25.783	30.286	22.409	19.476	12.316	11.962	31.486
11.748	11.577	11.599	12.003	11.694	11.709	11.612	11.730	11.957	-36.501	-24.969	-38.226	-34.932	-36.268	-38.162	-21.377	-29.011	-28.330	21.126	6.928	17.885	33.325	17.967	19.443	13.004	19.166	27.285
11.744	11.235	12.060	12.321	12.001	11.940	11.746	11.806	12.343	-32.583	-23.912	-41.609	-31.945	-32.678	-29.809	-29.443	-26.552	-22.305	25.935	7.310	34.954	30.111	15.153	24.828	24.835	17.163	24.595
11.635	11.547	12.055	12.302	11.873	11.662	11.453	11.846	11.999	-29.567	-23.393	-38.720	-34.137	-30.780	-26.604	-25.840	-31.084	-22.826	22.670	12.096	34.106	30.539	19.283	24.818	12.433	16.970	28.641
12.142	11.543	11.840	11.898	11.761	11.342	11.482	11.732	11.818	-34.069	-21.616	-37.505	-36.131	-35.773	-36.391	-26.201	-25.049	-26.841	20.585	18.169	28.233	37.741	18.533	28.041	15.099	14.293	24.007
11.728	11.530	11.705	11.990	11.972	11.576	11.606	11.447	12.383	-30.869	-21.619	-41.943	-36.970	-38.156	-30.959	-24.570	-31.375	-15.136	32.176	14.965	26.704	25.800	19.673	17.502	17.647	11.768	17.509
11.967	11.519	11.370	11.958	11.727	11.729	11.467	11.947	11.937	-30.952	-27.060	-38.189	-35.507	-38.691	-35.645	-30.236	-28.337	-25.434	23.067	11.078	22.774	31.773	23.440	29.541	19.070	20.184	27.364
11.713	11.380	11.716	11.490	11.705	12.023	11.402	11.912	11.879	-31.009	-28.648	-42.833	-32.508	-42.025	-35.948	-25.944	-28.233	-22.720	22.229	11.230	30.808	29.209	20.542	26.785	15.108	16.407	22.722
12.051	11.896	11.459	11.456	11.244	11.633	11.600	11.488	11.964	-28.838	-36.386	-42.286	-37.346	-39.270	-37.547	-27.962	-27.153	-18.759	24.216	10.483	29.927	27.807	20.421	27.604	11.211	18.855	34.567
11.689	11.848	11.583	11.760	11.254	11.599	11.694	11.373	12.035	-34.655	-29.390	-40.259	-35.766	-35.467	-38.975	-27.237	-27.882	-21.291	29.190	21.878	25.184	21.253	24.112	21.541	16.988	13.622	30.462
11.807	11.661	11.494	11.597	12.079	11.779	11.387	11.573	12.222	-28.896	-36.069	-32.349	-37.803	-35.004	-39.472	-27.786	-24.957	-24.066	23.977	25.890	18.949	23.965	21.373	23.919	18.982	17.446	26.541
12.322	11.694	11.978	12.042	11.695	11.715	11.730	11.823	12.428	-31.391	-30.656	-21.949	-35.626	-32.212	-34.678	-27.625	-27.685	-25.135	20.841	11.495	19.866	27.335	21.123	18.098	18.187	19.987	26.855
12.370	11.460	11.783	12.179	11.335	11.682	11.468	11.465	12.277	-25.656	-25.614	-35.454	-36.261	-27.169	-32.613	-27.229	-26.980	-28.602	25.972	16.500	26.747	31.435	24.077	26.064	17.794	14.097	24.168
11.727	11.639	11.314	11.926	11.538	11.719	11.671	12.027	12.222	-33.307	-28.608	-29.599	-35.593	-33.803	-37.128	-32.229	-26.287	-27.543	25.147	14.523	25.173	26.623	30.250	26.211	12.445	12.182	30.811
11.898	11.518	11.436	11.672	11.652	11.511	11.668	11.764	12.487	-33.255	-29.423	-37.029	-35.323	-37.065	-29.435	-32.240	-30.569	-18.262	34.515	19.625	17.973	24.047	22.246	15.756	15.816	16.817	25.726
11.927	11.891	11.733	11.692	11.667	11.174	11.182	11.155	12.142	-36.669	-29.558	-27.993	-36.683	-36.515	-37.284	-26.637	-26.690	-27.754	27.480	9.640	26.116	25.349	26.640	15.672	16.429	9.066	29.941
12.027	11.857	11.077	11.603	11.639	11.625	11.727	11.633	11.971	-32.286	-32.478	-35.007	-37.587	-31.490	-34.406	-26.750	-24.919	-29.029	31.702	6.676	18.069	30.471	22.317	21.609	22.932	12.898	27.051
12.186	11.844	11.264	11.847	11.829	11.579	11.274	11.696	12.129	-34.531	-33.534	-45.870	-35.453	-31.033	-25.620	-30.335	-25.162	-23.000	30.304	14.351	26.953	25.585	23.275	19.365	20.293	12.787	27.163
11.762	11.816	11.351	11.989	12.079	11.813	11.659	11.181	12.700	-35.375	-32.314	-33.084	-34.451	-38.606	-25.471	-28.361	-28.344	-27.513	25.605	19.893	16.506	25.929	23.959	26.314	18.211	10.875	27.865
11.920	11.698	11.117	11.797	11.642	11.627	11.471	11.686	12.228	-34.400	-25.992	-31.833	-38.625	-36.083	-28.315	-25.529	-30.677	-28.632	22.467	14.063	16.443	27.735	20.514	17.165	14.690	14.956	29.655
11.513	11.811	11.433	11.529	11.773	11.538	11.894	11.721	12.217	-33.398	-31.647	-40.712	-34.598	-38.590	-25.590	-30.439	-23.085	-25.501	24.096	7.528	29.426	22.056	22.150	17.559	15.651	15.126	29.105
11.536	11.391	11.880	11.592	11.676	11.635	11.320	11.460	12.211	-29.903	-27.176	-40.552	-32.832	-39.231	-32.437	-31.540	-32.423	-28.157	20.001	12.952	33.897	29.141	24.422	30.990	13.832	21.531	30.233
11.927	11.713	11.398	11.930	11.333	11.396	11.405	11.820	12.054	-35.983	-26.611	-32.707	-36.141	-36.684	-34.172	-29.036	-30.740	-21.570	23.209	19.326	21.886	22.224	17.897	29.175	19.901	19.969	28.830
11.695	11.618	11.220	11.640	11.500	11.436	11.762	11.797	12.164	-31.140	-25.726	-37.095	-32.510	-35.903	-31.004	-29.940	-30.320	-20.441	22.287	18.678	33.173	20.414	29.469	17.680	14.684	20.372	24.310
11.944	12.066	11.940	11.718	11.710	11.431	11.634	11.825	12.444	-28.241	-30.995	-42.523	-37.141	-37.110	-28.266	-28.040	-26.644	-18.386	26.884	17.644	30.136	20.973	21.875	16.455	15.201	18.189	32.094
12.143	11.718	11.705	11.887	11.434	11.797	11.544	11.526	12.029	-32.227	-24.105	-40.863	-37.833	-38.378	-31.265	-26.216	-27.163	-21.843	28.325	18.814	28.404	25.657	23.103	17.708	14.151	21.690	26.201
11.862	11.675	11.353	11.753	11.711	11.702	11.793	12.074	12.134	-31.185	-27.964	-29.519	-33.500	-29.982	-31.822	-27.641	-27.915	-26.118	30.319	15.078	18.949	25.444	28.683	23.478	18.692	16.535	33.982
11.936	11.460	11.498	11.602	11.689	11.594	11.753	11.939	12.392	-31.206	-27.746	-39.709	-32.433	-31.862	-30.744	-30.327	-23.002	-23.917	30.706	12.913	14.206	21.476	29.764	13.430	15.733	19.841	31.348
11.588	11.912	11.563	11.591	11.347	11.516	11.841	11.555	11.926	-28.382	-33.729	-39.271	-38.432	-36.079	-34.504	-33.525	-21.501	-29.781	17.040	17.911	31.119	24.416	27.187	13.508	13.153	10.129	25.872
11.772	11.129	11.380	11.635	11.894	11.664	12.107	11.737	12.199	-28.689	-29.075	-40.731	-28.549	-27.964	-32.612	-31.665	-23.289	-25.162	27.767	13.793	26.581	23.913	12.368	14.444	20.222	16.145	22.322
11.821	11.622	11.508	11.681	11.757	11.844	11.866	11.806	12.473	-29.169	-32.103	-40.183	-38.316	-35.916	-37.235	-27.229	-25.902	-30.106	26.826	13.115	26.657	24.737	24.374	16.525	15.122	15.757	32.493
11.854	11.484	11.546	11.597	11.959	11.703	12.087	11.477	11.992	-34.196	-29.169	-38.722	-31.568	-33.485	-29.804	-33.397	-26.624	-23.973	20.224	19.920	26.666	25.169	25.100	19.409	19.374	15.743	31.998
11.754	12.013	11.955	12.020	11.908	11.820	11.639	11.928	12.180	-32.853	-26.820	-28.757	-36.160	-32.335	-32.510	-28.311	-28.495	-25.420	31.987	19.437	38.174	32.413	20.410	24.426	9.178	21.432	28.643
11.784	11.970	11.372	11.491	11.436	11.927	11.814	11.746	12.315	-32.467	-30.318	-33.603	-29.863	-33.379	-39.322	-31.767	-28.441	-25.052	22.417	16.987	29.515	22.013	18.220	20.866	12.864	24.123	34.068
11.662	11.685	11.952	11.915	11.285	11.582	11.898	11.491	12.281	-26.278	-30.740	-34.049	-32.045	-33.747	-39.498	-29.033	-27.707	-29.977	24.631	14.199	29.720	19.692	27.043	20.191	15.612	19.144	27.459
12.079	11.786	12.182	11.647	11.639	11.550	12.194	11.746	11.998	-37.023	-28.065	-38.616	-39.713	-37.393	-35.791	-26.129	-25.528	-28.158	20.360	16.989	33.172	26.876	30.191	21.521	16.671	17.479	34.562
12.053	11.586	11.849	12.131	11.611	11.392	11.417	11.615	12.382	-35.389	-30.174	-39.823	-39.974	-33.204	-38.817	-29.309	-30.044	-30.717	28.874	13.030	34.246	33.536	19.845	20.816	18.032	17.529	28.010
12.008	11.680	12.142	11.602	12.036	12.011	11.552	11.875	12.053	-39.225	-27.730	-40.231	-36.332	-35.822	-39.749	-30.626	-32.575	-30.407	23.241	19.130	29.558	23.589	19.057	18.301	17.716	23.873	32.336
12.070	11.779	11.764	11.751	12.048	11.484	11.894	11.763	12.232	-37.071	-27.357	-31.152	-34.139	-33.672	-40.019	-28.377	-32.080	-27.035	19.349	14.667	37.730	19.056	27.966	20.326	19.182	13.742	29.814
12.022	11.667	12.024	11.839	12.030	11.575	11.564	11.320	11.972	-33.782	-31.002	-39.653	-40.208	-41.711	-35.709	-26.019	-28.485	-26.469	16.757	10.954	28.180	31.913	19.679	15.764	17.543	12.149	28.044
11.807	11.710	11.702	12.044	11.940	11.576	11.565	11.596	12.199	-34.557	-28.759	-30.044	-30.729	-30.628	-33.262	-24.354	-32.067	-25.390	25.605	18.653	28.114	27.311	17.564	21.629	11.755	1.870	29.273
12.362	11.727	12.058	11.918	12.015	11.948	11.753	11.416	12.341	-33.744	-31.417	-31.021	-39.796	-33.101	-36.617	-27.858	-26.493	-22.599	32.377	16.738	34.521	33.327	17.166	19.246	15.731	16.777	26.724
11.812	11.994	11.715	11.736	11.911	11.777	11.381	11.592	11.778	-36.878	-28.011	-28.567	-37.796	-39.603	-35.468	-19.619	-31.807	-21.500	24.484	18.761	34.086	22.874	22.705	24.378	16.067	19.014	30.414
11.960	11.274	11.839	11.816	11.834	12.043	11.670	11.722	12.194	-37.876	-27.198	-32.092	-36.541	-35.500	-36.169	-31.211	-33.831	-30.374	25.345	19.894	25.682	25.540	21.460	20.823	20.066	13.328	28.142
11.569	11.558	12.041	12.031	11.839	11.396	11.651	11.520	12.259	-43.026	-24.608	-32.091	-42.688	-35.719	-31.263	-22.786	-33.522	-26.633	23.684	16.785	25.101	31.486	17.736	15.254	18.107	19.624	25.598
11.818	11.644	11.694	11.718	12.037	11.330	11.915	11.831	12.310	-36.066	-26.193	-33.525	-35.125	-36.120	-29.052	-25.402	-30.477	-29.211	23.379	13.485	27.233	25.415	21.029	16.222	16.651	16.929	25.977
11.759	11.517	11.403	11.814	12.172	11.746	11.839	11.448	12.113	-42.701	-23.185	-37.540	-38.131	-31.769	-31.628	-25.743	-30.997	-32.057	30.835	10.107	26.068	20.167	17.870	26.202	17.664	5.543	28.169
11.899	11.387	11.696	12.179	11.811	11.936	11.575	11.870	12.134	-37.339	-27.770	-31.272	-39.790	-37.885	-35.886	-29.300	-29.834	-29.852	23.941	10.801	21.731	27.857	20.249	19.830	15.357	13.780	28.087
11.383	11.629	11.835	11.773	11.664	11.932	11.629	11.546	12.026	-36.445	-29.369	-34.242	-36.626	-32.691	-32.319	-29.940	-27.939	-21.032	15.835	14.220	32.775	32.118	20.557	21.849	19.930	12.822	27.243
11.841	11.523	11.733	12.136	11.676	11.653	11.853	11.389	12.295	-38.099	-32.950	-37.889	-40.067	-30.241	-31.872	-25.965	-33.707	-24.922	25.762	13.357	24.631	23.950	24.761	20.495	18.806	10.023	29.861
12.066	11.429	11.444	12.047	11.399	11.068	11.527	11.444	11.744	-33.702	-26.226	-33.106	-36.531	-28.854	-29.245	-30.392	-32.296	-30.905	28.133	13.540	31.876	28.609	18.759	12.585	21.363	10.423	29.025
11.513	11.990	11.829	11.919	11.664	11.865	11.823	11.305	12.600	-40.657	-31.560	-36.144	-37.436	-31.841	-38.251	-29.055	-24.785	-21.726	24.029	13.852	30.903	37.489	13.917	23.009	14.274	7.800	30.337
11.546	11.672	11.329	12.030	11.636	11.990	11.522	11.629	12.430	-38.913	-37.424	-30.821	-34.690	-32.033	-39.041	-31.762	-30.014	-30.908	30.431	4.874	28.842	26.575	17.004	19.717	14.900	15.483	32.450
11.318	12.152	11.259	11.705	11.555	11.732	11.755	11.763	12.093	-28.076	-36.861	-31.481	-39.564	-35.734	-32.731	-23.475	-28.620	-26.958	17.007	14.113	25.836	23.941	15.295	11.962	15.693	19.232	33.070
12.046	11.424	11.920	11.552	11.716	11.831	11.538	11.617	12.294	-32.204	-29.393	-34.403	-33.020	-34.665	-34.999	-24.874	-30.480	-21.321	26.234	17.289	26.752	23.688	21.386	13.750	17.305	13.884	27.989
11.429	11.624	11.343	12.163	11.853	11.538	11.969	11.998	12.686	-33.394	-33.505	-32.792	-34.258	-30.096	-28.602	-25.071	-29.195	-38.848	16.836	22.258	27.684	21.196	11.769	14.767	18.307	12.536	41.186
12.070	11.607	11.858	12.362	11.436	11.371	11.962	12.059	12.093	-29.429	-37.887	-34.011	-43.610	-28.895	-23.895	-23.985	-23.939	-28.980	22.044	20.787	25.615	28.599	18.482	15.662	17.327	20.081	31.184
11.622	11.713	11.208	12.240	11.536	12.012	11.450	11.919	12.166	-42.760	-31.451	-29.071	-37.519	-28.838	-27.321	-24.575	-28.009	-28.208	21.751	19.126	26.816	24.391	9.631	11.642	20.696	23.204	35.906
12.073	11.522	11.710	11.994	11.248	11.872	11.456	11.787	12.216	-34.881	-31.936	-24.020	-31.666	-31.781	-35.315	-24.183	-25.356	-31.646	17.209	3.507	27.588	27.164	11.999	23.755	9.509	20.808	30.445
11.547	11.580	11.878	11.954	11.961	11.348	11.606	11.814	12.342	-29.210	-28.545	-30.431	-35.825	-28.947	-31.401	-24.728	-28.311	-29.958	22.606	13.017	31.102	28.490	18.098	18.558	19.612	15.297	27.970
11.756	11.692	12.633	11.846	11.817	11.786	11.704	11.636	11.824	-29.221	-24.391	-40.733	-36.432	-34.935	-30.774	-25.850	-30.630	-26.403	19.705	12.249	33.650	22.601	8.581	20.011	21.078	14.016	31.777
11.772	11.788	11.728	12.331	11.739	11.398	11.453	11.792	11.617	-30.716	-27.083	-30.389	-29.013	-33.150	-32.546	-28.942	-28.613	-27.279	22.318	17.287	29.161	20.984	16.357	11.570	15.323	12.861	34.325
11.402	12.083	11.738	11.666	11.401	11.240	11.236	11.503	11.997	-38.555	-25.805	-33.650	-42.494	-29.805	-33.252	-22.752	-26.384	-31.475	24.875	10.695	23.256	25.921	18.446	21.686	12.136	13.395	24.028
11.192	11.283	11.468	11.578	11.547	11.727	11.463	11.336	12.316	-27.084	-28.177	-36.418	-39.673	-32.319	-29.861	-24.575	-25.994	-25.252	26.634	9.232	24.729	26.784	17.748	20.593	17.544	14.444	30.323
11.762	11.981	11.384	11.620	11.380	11.840	11.348	11.345	12.042	-31.689	-29.472	-35.135	-36.505	-25.783	-36.554	-29.217	-30.775	-21.191	18.468	18.198	30.768	30.935	14.634	18.821	20.740	10.502	23.060
11.595	11.542	11.453	11.559	11.953	11.494	11.877	11.471	12.267	-34.746	-28.343	-31.905	-39.661	-31.900	-30.526	-34.494	-31.093	-18.986	28.164	12.691	27.054	21.408	20.587	16.644	16.551	10.448	30.311
12.190	11.745	11.785	11.885	11.755	11.869	11.722	11.675	12.430	-37.747	-30.097	-28.859	-43.901	-31.749	-30.815	-26.554	-31.009	-28.396	20.686	17.757	22.904	33.413	7.436	12.776	17.376	22.311	29.501
12.232	11.926	11.726	11.841	11.677	11.918	11.441	11.625	12.488	-39.149	-34.596	-36.579	-41.496	-28.420	-34.094	-32.546	-29.154	-27.226	24.291	16.892	28.337	31.331	14.519	21.096	21.979	15.182	39.230
11.867	11.495	12.056	11.909	11.892	11.024	11.503	11.517	11.828	-35.862	-30.163	-36.762	-33.727	-37.784	-31.267	-27.062	-28.942	-26.744	21.091	25.007	27.436	26.470	23.069	7.619	22.996	15.085	30.133
12.142	11.947	12.005	11.652	11.745	11.980	11.447	11.619	12.175	-37.199	-28.725	-35.001	-34.612	-31.920	-29.724	-27.006	-22.776	-27.447	24.490	16.903	21.844	27.066	19.272	21.391	17.017	21.430	32.915
11.561	11.955	11.774	11.952	11.651	11.336	11.724	11.427	12.172	-35.977	-30.659	-33.585	-30.871	-30.803	-35.224	-25.990	-27.423	-24.385	29.485	20.190	25.191	25.767	15.674	19.537	17.835	20.823	30.977
11.878	11.765	11.313	11.947	11.980	11.565	11.456	11.725	12.695	-37.906	-31.220	-21.446	-35.019	-38.362	-30.239	-29.053	-22.435	-30.714	25.701	12.774	14.215	33.751	16.719	19.916	19.708	12.920	28.828
11.801	11.523	12.147	11.825	11.632	11.965	11.485	11.154	12.021	-35.207	-30.276	-29.512	-38.665	-32.177	-40.104	-24.707	-29.177	-23.026	23.836	21.430	32.200	24.693	17.102	15.010	16.138	16.798	27.142
11.692	11.634	11.733	11.995	11.887	12.303	11.426	11.605	12.129	-37.172	-24.253	-32.370	-40.283	-34.876	-34.125	-28.687	-33.947	-29.396	24.655	14.943	27.022	24.157	15.549	21.090	16.937	13.767	30.645
11.623	11.863	12.034	11.973	11.530	11.965	11.731	11.282	12.291	-31.814	-28.715	-35.916	-33.859	-32.908	-31.799	-26.858	-31.925	-29.394	20.789	14.250	28.900	31.081	21.941	21.240	10.616	9.575	26.446
11.704	11.778	11.584	11.549	11.411	12.118	11.676	11.293	12.521	-25.685	-34.754	-36.775	-34.099	-35.264	-36.058	-25.090	-30.407	-27.174	23.153	17.627	25.917	28.434	12.907	17.329	21.905	18.034	32.668
11.524	11.691	11.386	11.575	11.249	11.993	11.753	11.340	12.619	-38.645	-29.430	-34.418	-33.082	-34.355	-31.662	-29.585	-29.386	-26.739	21.515	17.757	19.335	24.537	18.457	16.711	22.766	10.974	32.471
11.054	11.774	11.942	11.653	11.592	11.723	11.837	11.088	12.491	-28.993	-34.819	-42.189	-31.740	-38.540	-33.703	-24.677	-29.807	-36.162	21.928	20.305	29.440	23.376	19.749	19.705	26.648	14.027	38.224
11.495	11.332	11.919	11.921	11.677	12.078	11.028	11.190	12.202	-44.096	-32.061	-34.395	-29.800	-34.204	-27.268	-23.997	-25.598	-30.143	23.893	19.320	32.757	22.708	17.539	16.838	12.825	5.840	34.463
11.999	11.440	11.859	11.928	11.646	11.674	11.554	11.242	12.275	-35.187	-32.268	-37.865	-33.633	-36.645	-34.766	-29.336	-22.090	-23.549	19.941	20.922	32.888	17.513	25.333	25.323	15.157	10.603	29.494
11.741	11.472	12.115	11.958	11.894	11.619	11.703	11.628	12.044	-31.302	-29.770	-39.299	-39.066	-34.279	-33.998	-26.187	-24.701	-21.045	22.100	24.499	26.344	22.984	16.276	22.472	15.690	12.716	29.523
11.534	11.922	11.871	11.682	11.816	11.961	11.717	11.571	11.872	-30.821	-31.544	-33.454	-31.638	-32.963	-36.668	-29.388	-30.362	-24.022	19.202	23.447	32.135	24.620	24.468	23.340	16.321	16.474	24.563
11.887	12.092	11.659	11.974	11.988	12.260	11.340	11.849	12.316	-30.934	-24.783	-43.470	-34.156	-41.557	-31.097	-29.936	-26.704	-31.532	25.337	23.282	21.316	24.109	25.790	20.032	17.581	19.148	32.428
11.879	11.907	11.785	11.805	11.702	11.821	11.373	11.359	12.324	-34.838	-30.009	-45.528	-35.854	-32.968	-29.294	-30.531	-24.691	-30.443	20.465	18.246	37.060	22.038	27.090	21.942	8.627	11.854	31.030
11.743	11.775	11.508	11.574	11.893	12.054	11.545	11.672	12.717	-35.979	-30.041	-38.908	-33.695	-36.763	-27.143	-28.682	-26.242	-32.129	27.670	20.942	29.501	20.035	24.004	19.289	15.539	16.147	36.668
11.705	11.957	11.584	12.203	11.897	11.752	12.163	11.507	12.207	-29.496	-34.942	-43.223	-34.523	-38.778	-27.774	-28.249	-28.855	-39.101	27.624	26.889	33.398	26.302	23.582	14.597	21.697	21.939	33.760
11.656	11.934	11.488	11.736	12.063	11.613	11.632	11.384	11.704	-39.023	-34.345	-33.034	-39.749	-40.743	-32.036	-27.550	-30.782	-26.722	21.936	18.383	22.685	29.235	20.157	10.586	19.177	16.796	23.496
11.861	11.715	11.856	11.861	11.935	11.936	11.612	11.834	12.188	-38.480	-29.531	-38.101	-34.845	-35.164	-28.636	-24.200	-24.925	-29.856	25.650	19.143	33.942	25.299	16.067	17.583	14.366	20.593	26.767
12.229	11.320	11.698	11.800	11.835	12.085	11.636	11.698	12.434	-38.474	-26.277	-43.773	-33.622	-32.853	-30.976	-27.114	-25.432	-30.202	23.549	25.257	31.576	23.541	20.794	21.858	19.235	18.442	31.775
11.583	11.615	11.950	11.652	11.560	11.591	11.877	12.312	11.910	-32.865	-26.135	-38.961	-30.606	-34.762	-25.872	-32.838	-31.868	-27.847	20.617	14.627	28.710	20.090	19.803	10.731	19.259	14.328	29.684
11.923	11.502	12.012	11.475	12.164	11.654	11.625	10.898	11.789	-34.254	-23.421	-34.958	-29.022	-38.439	-36.232	-24.662	-25.481	-29.121	23.571	20.381	30.114	18.996	19.040	12.519	16.950	9.872	23.487
11.604	11.716	11.721	11.262	11.946	11.956	11.935	11.704	12.343	-34.317	-24.520	-37.648	-28.566	-37.241	-40.284	-25.291	-28.731	-31.641	23.039	17.109	33.480	17.391	16.800	14.240	21.145	14.724	31.700
11.670	11.442	11.721	11.521	11.808	11.644	11.524	11.995	12.059	-31.006	-29.383	-33.035	-24.405	-40.062	-34.374	-25.582	-23.041	-29.731	21.786	21.007	25.865	18.358	20.617	24.554	17.223	18.012	26.732
11.975	11.799	11.587	11.748	11.837	11.871	11.579	11.901	11.944	-32.162	-26.049	-39.154	-34.731	-30.525	-28.475	-29.905	-27.232	-32.951	18.587	23.717	32.010	21.834	13.051	26.688	10.105	19.762	33.569
11.906	11.848	11.589	11.672	11.949	12.355	11.554	11.854	12.322	-36.695	-31.120	-35.414	-26.310	-36.266	-33.694	-27.287	-27.743	-28.227	26.687	24.051	33.226	23.342	14.274	28.715	23.593	10.879	26.475
11.709	11.670	12.240	11.841	11.485	11.988	11.445	11.563	12.224	-34.358	-28.178	-35.077	-32.728	-29.861	-32.402	-23.207	-28.670	-33.507	25.713	20.638	34.806	23.861	15.698	22.585	14.223	17.937	37.776
12.162	11.632	12.017	11.855	11.524	12.284	12.000	11.159	12.227	-35.627	-25.095	-35.085	-28.662	-31.853	-29.665	-29.949	-27.573	-32.732	26.075	28.206	26.734	23.187	6.281	17.870	12.563	10.922	30.682
11.293	11.451	11.733	11.284	11.825	11.844	11.371	11.680	12.119	-38.714	-28.882	-23.952	-29.997	-31.312	-28.658	-20.992	-25.827	-28.852	16.856	23.289	19.703	17.713	14.926	23.034	15.207	15.766	30.273
11.795	11.894	11.565	11.825	11.791	11.881	11.755	11.152	11.842	-24.970	-31.931	-29.307	-31.807	-32.173	-39.824	-28.698	-25.640	-30.457	23.270	22.566	24.004	27.385	18.062	17.403	21.618	10.939	30.383
11.570	11.670	11.391	11.835	11.617	11.964	12.141	11.306	11.989	-34.521	-29.953	-33.726	-32.686	-31.954	-36.970	-25.781	-26.928	-31.780	21.543	19.857	24.450	22.595	12.356	21.460	14.943	10.225	29.368
11.306	11.963	11.233	11.864	11.391	12.186	11.763	11.550	12.397	-36.130	-26.072	-26.139	-35.463	-31.894	-34.962	-26.076	-26.874	-34.107	27.601	25.903	19.442	23.493	13.673	19.690	19.124	20.016	35.121
11.898	11.560	12.082	11.487	11.343	12.214	11.928	11.600	12.401	-33.110	-27.349	-27.900	-27.656	-25.342	-39.999	-28.731	-26.753	-36.761	17.970	21.163	28.916	24.607	9.716	29.421	19.321	14.204	28.599
11.585	11.608	11.734	11.136	11.376	11.904	11.553	11.671	11.888	-29.953	-30.603	-29.132	-28.944	-36.755	-29.464	-28.790	-28.434	-28.583	20.083	28.318	27.486	20.998	12.240	16.766	13.778	18.737	25.415
11.723	11.387	12.107	11.551	11.813	12.077	11.406	11.863	12.292	-31.051	-22.985	-41.174	-33.486	-35.339	-31.221	-31.923	-30.331	-35.213	23.927	23.415	26.961	26.819	18.091	19.972	20.902	22.649	37.408
11.932	11.467	11.784	11.315	11.499	11.800	11.613	11.855	12.145	-30.090	-29.640	-33.472	-30.913	-28.670	-39.278	-24.327	-27.807	-30.095	22.355	22.455	24.350	27.180	11.282	22.451	18.293	18.093	30.178
11.528	11.550	11.561	11.872	11.899	11.844	11.658	11.721	11.849	-30.300	-28.786	-31.200	-34.724	-27.112	-34.272	-28.149	-29.895	-23.678	28.405	28.712	22.232	29.046	9.379	20.707	12.591	20.467	23.869
11.661	11.599	11.729	11.791	11.931	11.682	12.233	11.604	12.100	-33.214	-19.564	-35.821	-30.680	-31.281	-34.636	-25.078	-25.150	-36.333	20.672	28.966	24.624	24.193	18.579	16.446	11.891	18.324	20.442
11.759	11.526	11.523	11.657	11.741	11.831	11.472	11.885	12.028	-37.149	-23.157	-33.872	-35.842	-33.378	-36.156	-24.300	-34.879	-25.142	20.135	27.765	24.238	23.697	15.136	21.091	10.786	21.907	28.291
11.505	11.588	12.099	11.362	11.358	11.755	11.475	12.110	12.139	-33.046	-29.231	-33.442	-32.117	-31.908	-32.303	-26.851	-30.250	-29.134	24.151	28.747	34.030	25.578	13.768	23.089	18.595	19.670	31.168
11.798	11.377	11.789	11.483	12.039	11.523	11.374	11.815	11.856	-33.863	-26.642	-28.671	-38.037	-29.460	-28.173	-21.599	-32.923	-26.140	22.784	18.705	28.350	29.749	20.061	24.095	16.461	20.569	26.074
11.710	11.509	11.479	11.943	11.895	11.704	11.896	11.828	12.078	-34.181	-30.288	-39.841	-35.671	-33.678	-24.781	-26.820	-33.408	-33.178	23.914	17.567	23.667	28.760	20.049	18.255	21.122	15.060	31.214
11.799	11.885	11.597	11.446	12.235	12.005	11.260	12.013	12.263	-32.089	-22.025	-39.300	-32.947	-30.376	-36.795	-25.115	-31.775	-34.130	19.637	18.535	28.380	30.722	17.848	22.518	14.502	21.493	33.035
11.440	11.630	12.244	11.968	11.637	11.896	11.577	11.611	12.526	-33.459	-25.334	-34.481	-34.809	-31.365	-34.123	-24.467	-28.997	-36.363	27.416	23.416	38.990	29.415	20.843	18.194	15.523	16.729	29.969
11.811	11.431	11.782	11.762	11.941	11.598	11.761	11.494	11.798	-35.913	-26.967	-32.340	-32.599	-26.374	-36.660	-32.133	-30.597	-27.579	26.219	17.844	23.530	27.298	13.765	20.954	21.558	18.061	25.853
11.602	11.800	11.833	11.613	11.964	12.113	11.727	11.692	12.230	-31.646	-28.236	-32.808	-31.167	-34.392	-27.090	-22.832	-29.631	-31.513	26.826	21.154	13.625	28.198	13.155	21.708	19.295	17.529	32.596
11.774	11.689	11.604	12.091	11.789	11.668	11.630	11.729	12.127	-34.785	-21.068	-34.000	-35.859	-30.538	-33.430	-24.696	-27.421	-26.008	24.556	23.561	22.513	32.313	17.763	25.289	16.050	19.958	32.525
11.764	11.630	11.717	11.803	12.034	11.549	11.607	11.563	11.496	-39.754	-29.631	-36.461	-34.002	-25.720	-29.732	-24.535	-24.951	-34.349	23.140	22.050	24.521	23.340	15.864	22.865	20.446	18.293	27.587
11.732	11.939	11.820	11.757	11.364	11.982	11.376	11.964	11.523	-35.736	-29.965	-38.575	-40.767	-34.278	-25.603	-22.669	-30.652	-27.892	22.084	23.757	28.767	33.891	14.122	25.032	15.479	15.135	24.157
12.035	11.671	11.774	11.924	11.510	11.598	11.428	12.133	11.768	-35.471	-27.728	-37.477	-35.250	-36.249	-29.414	-24.610	-32.464	-30.588	27.378	28.287	24.370	26.166	15.883	27.807	15.796	22.306	24.430
12.189	12.061	11.911	11.825	11.467	11.799	11.528	11.849	11.908	-37.126	-37.236	-36.859	-34.263	-34.236	-37.822	-33.314	-28.827	-30.388	34.302	21.395	30.992	27.692	19.274	19.259	16.208	18.804	30.361
11.819	11.548	11.752	11.652	12.011	11.780	11.694	11.783	12.026	-36.544	-32.511	-31.468	-35.023	-36.124	-34.769	-25.527	-26.812	-37.017	29.775	20.287	25.944	26.391	15.614	20.423	23.770	22.929	30.910
11.986	11.639	11.838	12.065	11.396	11.838	11.305	11.702	11.868	-38.508	-34.073	-36.330	-26.961	-40.855	-38.171	-27.854	-30.914	-35.714	31.110	26.504	29.523	24.510	19.614	18.138	21.469	20.183	31.064
12.079	11.653	11.768	11.841	11.679	11.934	11.750	11.593	11.912	-40.024	-27.134	-35.311	-31.240	-29.171	-37.118	-31.114	-31.448	-34.862	29.575	20.136	23.941	29.220	13.607	14.637	26.043	21.311	31.284
12.253	11.787	11.813	12.031	11.547	11.802	11.644	11.790	11.713	-43.445	-31.686	-35.210	-36.968	-33.735	-37.957	-23.861	-30.414	-26.577	27.427	22.602	24.627	33.458	1.493	19.849	18.187	15.490	34.923
11.485	11.944	11.720	12.159	11.772	12.065	11.764	11.631	11.629	-37.935	-29.790	-37.799	-34.758	-31.125	-25.535	-25.321	-31.365	-35.229	26.535	26.153	26.268	24.937	10.193	22.456	12.816	12.167	30.709
12.143	11.418	11.793	11.855	12.009	11.902	11.827	11.560	11.966	-36.532	-19.497	-29.196	-34.598	-27.540	-31.504	-26.549	-28.430	-31.647	18.871	19.005	31.101	28.547	13.791	25.355	21.477	19.352	29.779
12.017	11.612	11.764	11.815	11.679	11.831	11.450	11.638	12.064	-42.042	-29.863	-29.191	-40.336	-29.800	-27.601	-29.957	-31.832	-29.445	26.035	21.196	31.648	30.639	19.821	20.555	20.070	17.828	27.473
12.416	11.721	11.778	11.434	11.545	12.519	11.366	11.664	11.371	-30.963	-31.159	-31.460	-41.420	-31.419	-33.388	-22.958	-25.417	-29.399	26.296	24.972	22.821	31.146	14.640	20.799	12.845	25.008	30.433
11.499	11.800	11.564	11.719	11.988	11.711	11.792	11.170	11.631	-31.373	-31.855	-35.187	-40.618	-27.949	-30.430	-20.538	-22.677	-36.206	21.402	27.534	28.257	33.121	14.667	15.350	12.524	13.228	32.096
12.144	11.864	11.225	12.102	11.930	11.520	11.559	11.785	11.933	-36.574	-32.653	-33.934	-36.476	-29.581	-31.766	-24.444	-29.476	-35.147	24.230	23.244	19.296	32.855	20.274	22.116	17.284	18.258	34.785
11.793	11.805	11.946	11.606	11.625	12.064	11.411	11.526	11.904	-30.755	-22.752	-33.540	-33.570	-23.749	-37.719	-25.953	-27.430	-31.131	28.735	28.189	22.723	26.767	16.517	16.415	11.125	24.003	26.387
11.918	11.690	11.656	12.038	11.582	11.584	11.257	11.642	12.087	-32.433	-27.870	-36.521	-43.349	-31.221	-25.893	-31.651	-28.021	-34.343	30.156	22.147	32.360	35.503	26.401	23.102	13.845	13.149	35.909
11.550	11.439	11.895	11.728	11.837	11.624	11.412	11.956	12.013	-32.125	-32.089	-32.747	-35.652	-31.903	-36.628	-26.958	-31.604	-38.059	24.609	24.301	25.885	25.332	16.511	17.707	21.188	19.312	35.824
11.225	12.008	12.229	12.062	11.398	11.929	11.757	11.979	12.004	-27.732	-30.026	-30.375	-31.191	-32.769	-38.747	-35.275	-28.888	-31.148	20.574	26.354	23.413	33.244	26.911	21.391	17.112	10.626	28.329
12.284	11.984	12.066	11.552	11.988	12.041	11.907	11.661	11.589	-28.304	-25.699	-31.368	-42.640	-37.942	-32.842	-35.388	-28.069	-33.983	26.409	27.468	27.909	35.019	21.090	18.898	14.447	12.773	30.574
11.630	11.712	12.235	11.627	11.831	11.527	11.577	11.819	11.882	-30.788	-23.053	-31.660	-39.311	-28.469	-32.761	-37.773	-28.866	-27.215	22.725	22.949	30.548	30.757	20.380	17.055	16.950	21.677	31.056
11.552	11.814	12.121	12.427	11.859	11.720	11.840	11.601	12.137	-35.280	-28.230	-35.521	-38.703	-30.746	-31.119	-37.040	-28.947	-25.644	25.374	19.985	28.844	36.449	19.316	12.852	22.162	14.397	31.577
11.567	11.518	12.147	11.938	11.672	11.877	11.948	11.993	12.006	-38.325	-21.157	-34.144	-43.498	-28.901	-35.244	-28.058	-31.818	-27.396	30.524	24.276	27.326	34.089	21.756	19.030	20.014	14.748	31.148
11.480	11.673	11.837	12.111	11.384	11.469	11.890	11.860	12.301	-34.698	-30.758	-37.328	-38.907	-33.577	-25.255	-28.669	-24.578	-40.477	26.588	12.235	28.363	32.599	28.445	8.519	18.945	14.561	39.329
12.064	11.630	12.234	12.004	11.299	11.579	11.305	11.828	12.329	-29.157	-31.271	-35.415	-37.901	-32.503	-26.534	-26.329	-28.342	-36.634	23.687	17.075	22.670	28.377	16.083	7.836	15.686	20.429	39.905
11.984	11.619	11.770	12.003	11.585	11.598	11.379	11.420	11.748	-31.849	-28.766	-38.459	-28.598	-39.533	-38.800	-29.403	-27.795	-36.047	32.276	16.002	30.079	33.478	18.363	12.335	9.926	15.413	33.104
12.053	11.762	12.270	11.921	12.123	11.496	11.616	11.854	11.528	-30.477	-28.783	-38.441	-34.404	-42.767	-31.203	-28.278	-24.227	-30.135	26.985	17.028	31.099	29.707	19.511	13.381	12.428	16.560	29.532
11.596	12.093	11.486	11.933	11.802	11.452	11.598	12.176	12.343	-34.651	-25.644	-45.315	-33.101	-39.411	-31.341	-28.565	-28.576	-41.185	27.247	20.689	33.565	25.572	25.350	14.252	17.768	22.563	33.218
11.707	12.066	11.759	12.177	11.810	11.789	11.682	11.568	11.904	-32.692	-27.154	-36.387	-36.422	-34.116	-28.099	-29.724	-26.078	-31.431	30.609	32.886	27.888	30.496	16.568	19.512	17.130	22.568	31.361
11.732	11.804	11.620	11.612	11.594	11.746	11.757	11.425	11.879	-34.508	-27.253	-36.823	-34.673	-34.358	-37.189	-29.644	-29.069	-37.302	26.047	25.064	21.674	22.467	15.969	20.530	11.667	13.891	35.307
11.665	11.811	11.734	11.746	11.863	11.309	11.444	11.638	12.243	-26.544	-31.143	-39.418	-36.845	-36.111	-31.688	-30.048	-30.954	-30.113	23.202	21.249	29.874	27.126	25.082	15.397	21.619	14.093	30.541
11.694	11.558	11.852	11.309	11.615	11.256	11.495	11.425	12.519	-33.062	-25.699	-34.244	-34.765	-37.210	-34.687	-31.731	-28.601	-37.327	17.366	29.403	28.890	27.437	21.115	15.416	12.757	6.662	35.818
11.570	11.914	11.842	11.878	11.719	11.522	11.452	11.639	11.753	-33.550	-30.533	-35.841	-31.396	-35.381	-32.303	-30.272	-25.879	-37.360	23.417	19.680	32.123	27.310	18.973	18.498	13.483	11.320	35.235
12.061	11.694	11.489	11.769	11.742	11.267	11.619	11.500	11.736	-31.943	-31.654	-26.807	-37.959	-31.631	-28.512	-29.508	-26.272	-29.624	17.749	25.883	25.208	24.131	12.693	13.050	13.707	11.539	28.490
11.625	12.013	11.585	12.059	11.649	11.607	11.710	11.554	11.807	-31.038	-28.619	-30.896	-35.697	-38.527	-32.748	-34.715	-28.255	-27.660	16.134	24.979	22.325	25.654	30.112	23.080	12.784	15.280	34.423
11.620	11.863	11.781	11.510	11.491	11.445	11.738	11.895	11.529	-29.751	-27.633	-31.631	-35.416	-32.551	-35.919	-27.722	-26.525	-31.062	25.296	21.047	23.538	32.513	27.393	16.059	17.239	18.739	29.801
11.309	11.642	12.155	11.454	11.727	11.603	11.750	11.624	12.455	-36.545	-32.444	-27.387	-31.672	-32.327	-36.184	-35.986	-25.954	-33.245	24.244	13.131	26.344	27.361	27.340	18.854	22.059	16.375	30.676
12.053	11.663	12.151	12.009	11.484	11.363	11.713	11.380	12.025	-31.566	-37.363	-36.369	-29.764	-29.788	-32.843	-31.135	-29.501	-32.214	21.404	18.689	21.629	32.922	23.695	15.045	18.501	17.847	32.075
12.390	11.488	12.176	11.806	11.816	11.793	11.626	11.949	12.660	-30.301	-37.886	-35.864	-37.652	-35.709	-31.927	-28.223	-31.748	-23.728	23.112	27.644	26.351	28.949	21.783	21.160	14.047	16.411	29.121
11.748	11.564	11.951	11.933	11.661	11.525	11.942	11.649	12.147	-29.738	-28.549	-27.441	-35.563	-41.688	-33.772	-24.675	-25.347	-36.039	19.120	16.237	21.692	30.993	24.311	16.522	14.667	24.965	30.901
12.001	11.798	12.001	11.891	11.867	11.316	11.546	11.452	12.111	-28.745	-28.425	-33.312	-35.658	-33.964	-35.251	-32.624	-23.776	-33.537	26.109	26.697	28.076	28.653	21.042	16.570	13.564	12.519	33.239
11.747	11.998	11.883	11.815	11.538	11.388	11.741	11.834	11.736	-26.728	-26.997	-36.000	-36.988	-39.086	-34.467	-31.502	-24.371	-31.945	20.958	22.803	23.611	27.176	19.301	23.560	11.059	12.965	35.569
11.957	11.471	11.778	12.101	11.427	11.075	11.642	11.539	11.832	-32.315	-25.065	-25.720	-38.934	-36.776	-30.512	-37.403	-27.530	-27.079	24.711	24.750	21.144	35.142	18.739	15.758	10.820	16.774	26.021
11.939	11.520	11.987	11.690	11.650	11.893	11.545	11.917	11.902	-32.167	-32.669	-31.680	-31.120	-34.670	-31.938	-30.692	-30.751	-30.722	26.006	20.778	21.001	26.858	20.206	20.673	20.554	16.316	26.929
11.711	11.606	11.721	11.557	11.639	11.342	11.831	11.578	11.447	-28.526	-30.601	-32.156	-29.615	-35.190	-26.691	-29.500	-30.479	-28.833	21.429	12.562	25.747	22.087	25.285	10.970	24.086	20.310	33.723
11.795	11.923	11.891	11.739	11.624	11.253	11.741	11.567	11.623	-31.245	-26.806	-35.821	-33.495	-45.188	-30.517	-35.010	-28.052	-28.671	23.764	27.048	26.119	32.001	18.590	3.464	21.927	16.656	24.961
11.468	11.900	11.923	11.648	11.597	11.562	11.778	11.826	12.151	-27.206	-29.610	-36.698	-35.909	-31.894	-30.906	-31.673	-30.934	-29.466	18.594	25.439	25.774	22.245	19.055	12.789	17.103	17.297	28.359
11.773	11.680	11.930	11.737	11.460	10.996	11.772	11.890	11.651	-34.906	-31.671	-33.538	-30.845	-33.879	-29.431	-32.363	-25.999	-36.157	17.357	22.016	22.376	27.225	16.078	6.255	21.634	22.735	29.214
11.822	11.887	11.790	11.767	11.351	11.401	12.160	11.799	12.419	-28.576	-36.013	-29.750	-32.146	-37.094	-31.286	-31.012	-22.801	-27.556	23.450	23.051	26.780	26.768	16.926	13.668	22.487	16.127	33.074
11.812	11.593	11.541	11.891	11.522	11.583	11.420	11.872	11.975	-27.291	-26.297	-37.742	-39.885	-39.190	-29.787	-34.984	-22.271	-27.463	21.465	23.610	31.326	25.303	29.284	18.772	24.155	20.280	33.228
11.900	12.412	11.873	11.742	11.518	11.453	12.213	11.242	11.927	-30.770	-27.777	-41.915	-34.632	-42.603	-30.169	-34.948	-34.336	-28.179	22.260	27.392	30.524	22.181	22.409	11.388	16.023	6.025	30.919
11.776	11.790	11.480	11.862	11.869	11.535	11.622	11.603	11.759	-26.505	-31.468	-34.072	-36.548	-33.291	-28.576	-28.509	-25.634	-33.392	23.319	19.547	25.695	19.095	35.364	14.733	23.307	15.038	27.556
11.729	11.743	12.429	11.741	11.796	11.442	11.875	11.498	11.951	-31.558	-29.494	-35.319	-31.638	-40.980	-26.566	-34.130	-30.849	-34.138	20.453	20.169	33.949	23.432	21.207	16.595	17.504	17.469	30.421
11.679	11.809	11.463	11.437	12.051	11.443	11.535	11.280	11.919	-27.180	-32.499	-29.137	-31.984	-44.440	-30.510	-27.509	-18.052	-36.548	23.629	23.632	24.671	14.875	29.253	10.444	16.296	15.411	32.324
11.899	12.025	12.119	11.767	11.976	11.458	12.077	11.630	11.971	-35.188	-40.075	-39.803	-39.537	-39.057	-23.389	-37.552	-26.945	-31.782	18.309	22.896	34.693	23.165	25.390	17.839	12.290	14.817	26.643
11.695	11.880	11.626	11.410	11.469	11.439	12.141	11.607	11.604	-33.891	-28.098	-37.897	-29.956	-38.673	-29.036	-33.306	-24.864	-32.677	20.712	19.697	28.079	26.080	19.949	14.521	15.138	7.738	31.359
12.050	11.770	11.756	11.411	11.764	11.439	11.701	12.072	11.954	-31.346	-33.204	-35.213	-38.520	-37.930	-31.427	-23.787	-29.978	-33.979	23.178	23.742	28.938	28.074	19.676	15.878	20.979	11.258	32.480
11.968	12.100	11.686	11.186	12.024	11.435	12.002	12.270	11.600	-28.287	-32.794	-37.490	-39.772	-35.170	-26.472	-23.222	-26.608	-28.394	21.314	33.133	26.023	24.180	22.210	9.445	13.447	16.290	27.519
11.945	12.055	11.887	11.393	11.663	12.067	11.825	11.690	11.879	-32.524	-33.059	-38.036	-36.399	-38.765	-27.569	-24.105	-28.125	-31.883	23.904	21.342	28.218	27.419	17.132	10.470	18.038	18.295	28.527
12.131	11.961	11.340	11.260	11.593	11.452	11.482	11.468	12.362	-23.666	-34.324	-37.811	-30.074	-33.881	-36.663	-26.183	-25.312	-39.301	17.815	27.865	31.506	18.535	21.647	14.890	17.519	12.919	36.604
11.733	12.226	11.606	11.513	11.914	11.179	11.676	11.599	12.050	-29.770	-35.085	-29.476	-43.230	-36.413	-27.906	-31.490	-27.400	-32.726	19.849	27.550	27.541	24.811	26.642	8.181	19.708	10.997	26.957
11.966	12.093	11.701	11.114	11.331	11.295	11.652	11.556	11.855	-32.623	-31.276	-37.837	-34.516	-34.736	-25.787	-31.714	-29.218	-28.038	26.724	21.586	26.220	20.627	23.955	11.035	19.504	14.226	25.021
11.815	12.122	11.629	11.012	12.147	11.514	11.558	11.537	11.461	-35.038	-37.265	-36.470	-34.570	-43.033	-30.307	-33.798	-26.145	-30.169	30.934	26.959	26.960	27.899	32.504	15.089	15.856	17.658	33.549
11.903	12.075	11.459	11.087	12.243	11.077	11.610	11.471	11.592	-36.671	-33.054	-43.064	-38.737	-36.139	-30.339	-26.565	-28.125	-27.473	29.767	24.507	26.647	20.030	22.718	13.992	17.518	11.561	30.832
12.097	11.784	11.711	10.981	11.875	11.428	11.707	11.598	11.854	-32.077	-35.004	-35.860	-40.568	-39.738	-29.008	-29.886	-30.067	-23.318	29.202	24.758	32.182	16.188	22.670	8.459	18.662	10.256	28.704
11.401	12.169	11.725	11.419	11.838	11.268	11.808	11.348	10.884	-25.084	-34.989	-39.443	-33.117	-45.819	-29.715	-27.542	-23.303	-23.801	29.549	28.438	34.828	9.687	31.131	3.917	13.475	15.516	21.034
11.634	11.846	11.573	11.361	11.742	11.655	11.509	11.533	11.749	-27.261	-34.336	-33.430	-34.895	-35.049	-26.461	-30.291	-30.074	-43.891	26.842	23.547	20.679	17.601	22.099	12.941	11.485	20.377	25.532
11.839	12.048	11.316	11.402	11.909	11.329	11.549	11.373	11.275	-30.631	-27.705	-34.543	-32.390	-34.874	-29.501	-29.185	-29.951	-27.763	23.707	33.117	27.625	23.754	19.257	15.960	10.955	12.841	31.522
11.742	11.696	11.829	11.511	11.539	11.263	11.661	10.773	11.672	-29.829	-34.552	-32.214	-32.047	-33.429	-33.581	-32.468	-26.214	-36.493	31.254	32.011	28.747	22.978	18.639	11.904	9.936	10.710	29.703
11.258	11.863	11.886	11.609	11.550	11.481	11.212	11.567	11.817	-28.191	-31.115	-32.010	-35.934	-35.112	-28.968	-31.506	-19.761	-30.217	27.900	25.131	32.848	18.192	17.123	23.082	6.625	17.110	30.383
11.726	11.940	11.449	11.654	11.905	11.480	11.494	11.663	12.102	-30.575	-29.344	-35.718	-38.510	-39.947	-32.659	-28.616	-27.103	-33.972	16.943	35.830	21.921	26.527	29.320	8.499	19.517	11.963	24.113
11.881	12.241	11.620	11.171	11.726	11.143	11.472	11.796	11.517	-31.214	-33.358	-34.147	-29.407	-38.421	-31.894	-24.504	-28.812	-30.830	24.914	27.623	22.874	20.569	27.687	5.377	14.235	17.930	28.874
11.584	11.566	11.998	11.549	12.024	11.428	11.810	11.324	11.816	-27.415	-29.780	-31.123	-41.202	-33.623	-28.629	-27.295	-28.129	-33.174	31.326	27.022	29.834	21.398	6.585	10.587	16.881	21.122	29.423
11.892	11.943	11.618	11.405	12.127	11.698	11.650	11.489	11.656	-30.587	-35.237	-40.410	-33.772	-33.072	-32.857	-31.895	-25.072	-37.946	31.286	24.238	29.389	20.262	20.937	11.521	19.262	18.478	31.145
11.658	12.197	11.639	11.574	11.497	11.706	11.499	11.528	11.785	-21.395	-34.700	-38.009	-31.615	-33.509	-27.876	-25.331	-29.785	-30.982	22.381	22.015	26.004	17.872	11.033	13.280	15.153	14.687	19.232
12.084	11.800	11.563	11.322	11.932	11.507	11.354	11.964	11.635	-28.912	-36.765	-27.659	-31.111	-37.902	-30.602	-24.256	-27.528	-32.874	23.606	22.972	24.263	19.521	17.547	13.398	16.680	15.338	29.417
11.599	12.065	11.873	11.440	11.769	11.449	11.619	11.575	12.184	-31.498	-34.290	-34.101	-29.506	-35.467	-31.871	-20.287	-28.869	-43.092	25.891	31.543	35.038	23.370	22.219	20.115	16.602	13.326	30.404
11.698	11.858	11.659	11.344	11.649	11.348	11.706	11.403	12.026	-34.034	-24.138	-33.977	-30.873	-36.638	-32.789	-28.238	-31.222	-36.833	28.177	32.176	26.817	15.221	8.981	14.072	13.030	12.625	26.382
12.322	12.101	11.907	11.078	11.958	11.739	11.933	11.673	11.755	-37.372	-36.140	-36.509	-39.479	-36.469	-25.667	-31.050	-32.385	-34.147	31.110	24.562	25.575	26.576	11.830	12.759	23.010	14.294	26.786
11.939	11.523	11.711	11.354	11.926	11.810	11.635	11.433	11.913	-32.991	-29.307	-40.798	-30.228	-37.507	-30.619	-33.152	-27.992	-29.692	29.392	24.138	24.145	21.359	21.868	14.920	15.218	15.104	30.855
11.391	12.206	11.241	10.829	11.529	11.513	11.917	11.632	11.414	-34.186	-35.400	-31.414	-32.481	-43.288	-30.286	-33.554	-32.281	-32.373	17.371	20.576	22.500	24.480	19.713	21.088	15.626	16.298	28.771
11.745	11.914	11.924	11.517	12.088	11.334	11.594	11.705	11.715	-34.731	-30.324	-36.237	-26.233	-38.720	-33.048	-34.197	-29.128	-31.369	23.548	27.873	28.153	30.664	24.722	18.077	17.294	18.384	32.369
11.728	11.692	11.852	11.405	11.674	11.812	11.684	12.235	12.047	-29.319	-31.400	-37.213	-26.910	-31.031	-31.213	-27.212	-32.131	-31.086	17.090	25.588	19.854	24.692	22.076	19.247	10.934	20.902	29.830
11.796	11.864	11.723	12.093	12.057	11.950	11.536	11.856	11.811	-31.378	-37.207	-33.719	-30.567	-42.015	-37.653	-30.644	-27.867	-30.427	25.617	24.151	29.141	23.403	24.451	20.353	18.472	22.504	30.779
11.732	11.820	11.439	11.918	12.113	12.065	11.910	11.657	11.915	-29.182	-29.020	-34.020	-33.064	-35.279	-34.075	-31.892	-28.062	-33.957	23.859	15.659	23.699	21.430	15.313	21.609	18.885	12.966	33.478
11.652	11.902	11.445	11.648	12.114	12.182	11.698	11.611	11.814	-25.994	-29.748	-36.291	-31.556	-36.521	-27.957	-30.600	-34.208	-32.368	26.691	23.619	29.243	22.119	22.239	17.240	12.481	10.204	29.098
11.652	11.806	11.282	11.460	12.038	11.566	11.233	11.616	11.828	-27.812	-33.889	-34.217	-34.057	-34.918	-34.766	-29.141	-32.274	-29.150	24.067	19.495	22.402	27.261	19.732	21.476	12.981	19.619	27.870
11.666	12.332	11.457	11.963	12.099	11.967	11.665	11.989	11.995	-32.423	-25.588	-40.402	-40.212	-37.185	-29.339	-30.826	-29.919	-27.365	26.711	29.453	26.387	29.237	18.273	18.130	21.782	10.160	26.693
11.561	12.339	11.257	11.557	12.288	11.707	11.435	11.684	11.580	-30.761	-31.426	-35.553	-30.030	-33.974	-34.076	-24.510	-29.777	-25.345	26.303	30.466	27.661	27.091	27.749	14.809	16.761	15.375	27.597
11.775	12.116	11.657	11.436	11.591	11.518	11.095	11.417	11.566	-31.143	-32.982	-40.285	-31.787	-32.016	-35.584	-27.748	-31.933	-30.453	24.717	30.500	24.600	21.935	20.742	18.963	16.791	11.358	29.786
11.872	12.046	11.317	11.570	11.983	11.898	11.663	11.228	11.464	-29.580	-28.496	-35.581	-35.187	-37.621	-32.143	-29.138	-23.717	-28.853	27.229	24.512	25.710	22.342	18.507	17.338	15.408	15.571	30.088
11.526	11.918	11.882	11.702	11.708	11.294	11.603	11.648	11.382	-33.016	-32.230	-35.147	-30.006	-34.173	-32.220	-27.754	-26.318	-22.900	26.417	27.037	27.426	27.729	21.995	16.976	13.466	9.219	24.126
11.569	11.902	11.422	11.159	11.876	11.263	11.401	11.939	11.421	-31.724	-33.678	-41.506	-28.829	-38.446	-36.642	-27.291	-25.941	-28.663	20.863	24.076	24.373	24.347	18.959	15.090	13.876	14.590	20.583
11.756	11.894	11.667	11.208	11.705	11.869	11.288	11.738	11.867	-21.980	-32.936	-38.105	-36.779	-38.753	-33.156	-29.605	-30.746	-33.407	26.152	16.623	26.622	24.728	16.443	16.583	12.370	17.580	31.583
11.607	11.681	12.166	11.465	11.541	11.790	11.570	11.808	11.795	-26.081	-30.224	-37.190	-31.524	-37.975	-31.822	-23.468	-22.137	-35.860	25.478	22.469	27.981	23.714	19.279	16.210	13.097	16.135	23.979
11.496	11.992	11.536	11.648	12.058	12.023	11.518	11.715	11.593	-31.025	-38.477	-32.863	-28.096	-39.411	-31.630	-24.195	-30.887	-28.893	28.581	20.990	22.739	19.084	21.195	22.457	20.096	13.761	28.960
11.323	12.110	11.713	11.848	12.033	11.565	11.630	11.392	11.730	-28.266	-35.090	-32.478	-35.153	-42.048	-33.765	-31.787	-31.827	-29.789	23.129	26.889	32.068	18.109	24.374	19.263	8.985	13.414	29.439
11.813	12.168	11.284	12.080	11.778	11.690	11.691	11.698	12.243	-28.835	-41.478	-32.386	-38.278	-44.121	-30.974	-26.727	-28.246	-35.699	28.774	31.709	20.784	16.536	23.600	17.724	23.384	11.214	28.668
12.047	12.183	11.623	11.766	11.499	11.908	11.436	11.429	11.696	-34.632	-38.445	-33.469	-33.811	-40.984	-26.094	-31.339	-28.926	-36.078	24.037	35.003	21.831	15.091	15.226	25.914	11.298	9.833	35.240
11.385	12.394	11.802	11.983	11.506	12.086	11.921	11.470	11.938	-31.992	-37.406	-35.367	-33.659	-37.793	-34.674	-30.700	-24.037	-38.208	20.668	32.895	18.742	26.129	23.352	22.103	19.216	18.615	30.065
11.195	12.498	11.708	11.627	11.756	11.533	11.868	11.911	11.788	-31.557	-35.254	-42.666	-32.358	-36.815	-23.579	-23.680	-26.288	-33.960	23.850	27.418	32.815	26.482	12.663	16.892	19.830	15.264	27.705
11.805	12.020	11.654	12.006	11.739	11.892	11.756	11.493	11.739	-32.919	-27.723	-42.237	-30.444	-38.296	-24.951	-33.276	-26.448	-31.421	21.418	28.212	28.201	25.255	19.940	23.099	22.200	18.210	28.848
11.653	11.884	11.184	11.771	11.947	12.515	11.551	11.736	11.821	-30.324	-31.686	-41.407	-29.545	-35.621	-32.918	-26.005	-22.198	-34.986	29.434	31.585	29.683	25.192	22.536	23.792	12.532	17.415	35.690
11.658	11.751	11.773	11.505	11.720	11.631	11.403	11.249	12.169	-35.916	-29.634	-35.895	-32.228	-29.745	-35.214	-28.863	-30.789	-38.572	26.637	21.479	31.142	22.204	19.321	14.167	20.620	15.431	29.516
11.477	11.922	11.610	11.517	11.517	11.973	11.565	11.331	12.095	-27.005	-36.374	-39.514	-30.575	-27.338	-34.301	-28.710	-23.175	-36.232	21.677	26.052	21.618	23.660	17.672	15.721	17.602	11.577	37.089
11.426	11.949	11.844	11.499	11.640	11.746	11.269	11.679	12.258	-28.183	-28.604	-40.926	-33.571	-36.530	-32.968	-35.263	-21.183	-38.706	23.365	30.017	34.281	21.167	14.679	19.929	9.645	15.723	37.535
11.590	12.070	11.902	11.724	11.369	12.070	11.752	11.370	11.705	-24.105	-27.394	-44.081	-33.329	-25.252	-26.977	-29.112	-26.533	-35.714	26.192	28.043	32.329	23.127	9.405	19.351	13.584	12.861	39.649
11.640	11.844	11.424	11.647	11.719	12.174	11.688	11.595	12.071	-23.210	-27.361	-41.956	-29.673	-32.300	-26.261	-26.292	-28.281	-26.586	20.962	21.512	24.807	16.184	22.528	22.652	17.003	17.972	30.114
11.677	12.046	11.563	11.742	12.083	11.978	11.711	11.524	11.403	-24.184	-33.696	-36.013	-31.507	-38.855	-24.257	-34.167	-30.642	-32.989	26.280	25.472	23.891	20.836	23.033	27.471	13.488	10.717	28.588
11.317	11.943	11.315	11.697	12.048	11.754	11.533	11.807	11.961	-19.111	-32.928	-38.239	-32.028	-38.983	-33.586	-35.181	-26.967	-35.219	17.275	23.435	23.106	17.633	27.587	17.578	14.797	23.780	30.542
11.790	12.081	11.643	11.852	12.215	12.236	11.607	11.645	11.383	-26.456	-37.294	-39.276	-26.774	-37.925	-27.380	-36.104	-25.899	-34.243	27.399	29.831	26.065	23.771	19.971	22.665	14.707	20.575	31.291
11.561	11.941	11.745	11.324	11.832	11.579	11.938	11.599	12.140	-26.003	-31.841	-39.973	-39.056	-36.667	-30.057	-27.831	-23.132	-39.186	23.715	27.102	30.984	23.714	19.540	17.201	11.194	16.499	32.915
11.750	11.683	12.108	11.935	11.777	11.816	11.356	11.471	11.903	-23.629	-28.048	-30.304	-37.733	-39.299	-36.638	-29.571	-21.524	-33.205	25.775	30.920	28.756	23.444	19.814	17.538	13.189	16.990	29.637
11.554	11.963	12.176	11.864	11.735	11.734	11.437	11.136	11.737	-30.627	-26.694	-36.019	-38.754	-34.559	-26.856	-29.746	-28.267	-37.149	25.811	21.589	34.259	28.639	21.238	24.337	14.623	18.936	25.813
11.587	11.692	11.646	11.652	11.839	12.504	11.562	11.757	11.920	-29.197	-35.987	-35.495	-38.091	-40.875	-25.683	-33.837	-30.604	-36.742	13.868	32.443	29.346	21.931	19.842	20.709	16.581	14.236	35.170
11.508	11.888	11.678	11.872	11.669	11.723	11.809	11.292	12.085	-34.213	-31.715	-39.541	-35.592	-39.979	-32.336	-28.116	-23.141	-38.169	16.040	19.123	24.582	27.147	20.372	19.128	18.737	19.578	23.215
11.368	11.955	11.381	11.715	11.767	11.862	11.728	11.588	11.695	-34.638	-31.446	-37.525	-35.941	-44.248	-31.376	-32.435	-27.902	-34.620	26.241	24.558	24.714	25.936	23.000	16.228	13.214	17.953	36.622
11.885	11.855	11.508	11.657	12.185	11.380	11.681	11.377	11.709	-40.528	-28.421	-38.721	-41.897	-40.772	-24.074	-35.266	-33.587	-40.675	20.479	19.983	31.471	19.372	18.333	18.948	15.851	16.643	40.330
11.857	13.013	11.843	11.411	11.874	11.777	11.890	11.374	11.666	-36.435	-41.918	-32.114	-36.683	-37.529	-31.627	-28.563	-29.198	-31.052	22.599	38.855	28.997	18.850	15.912	19.898	10.665	7.219	29.210
11.852	12.337	11.475	11.266	11.927	11.544	11.776	11.496	11.488	-31.980	-31.963	-39.912	-36.666	-35.087	-28.972	-24.142	-26.513	-33.485	18.610	30.558	29.143	18.060	15.594	14.431	8.363	13.678	23.650
11.999	11.528	11.630	11.767	12.185	11.766	12.023	11.471	11.715	-30.166	-33.564	-34.692	-35.262	-40.626	-28.506	-34.783	-26.814	-27.679	23.210	22.378	25.337	24.222	13.045	18.492	18.427	13.942	32.626
12.095	11.978	11.785	11.453	11.905	11.844	11.725	11.575	11.921	-37.323	-29.646	-31.843	-35.133	-37.689	-25.874	-32.445	-26.526	-35.467	13.960	24.587	26.049	24.554	27.604	24.826	17.498	16.529	35.413
11.754	12.115	11.773	11.798	11.711	11.574	11.931	11.661	11.890	-33.877	-25.579	-40.986	-37.800	-33.545	-31.314	-32.492	-30.054	-40.510	19.882	35.198	31.146	29.561	19.031	19.205	13.330	15.855	28.837
11.636	12.208	11.476	11.348	11.568	11.768	11.598	11.455	11.935	-39.051	-34.793	-35.457	-31.792	-35.963	-33.269	-28.729	-22.150	-33.652	17.323	30.532	24.944	19.254	22.750	26.217	19.307	12.421	29.553
11.741	11.981	11.597	11.380	11.807	11.514	11.499	11.296	11.830	-32.577	-34.763	-46.804	-29.792	-32.007	-33.785	-24.742	-23.563	-34.918	20.914	28.871	32.652	21.397	20.732	23.690	15.236	8.862	32.768
11.810	12.308	11.407	11.367	11.363	11.710	11.497	11.642	11.623	-35.303	-35.469	-38.523	-38.913	-32.931	-34.109	-24.595	-23.345	-34.694	26.025	23.817	19.638	26.752	11.252	18.889	18.051	14.409	32.118
11.665	12.036	11.086	11.348	11.529	11.504	11.801	11.881	11.958	-29.149	-37.062	-42.927	-39.097	-27.167	-30.988	-23.652	-25.047	-30.983	20.156	41.269	16.186	23.729	14.252	17.210	20.345	19.057	29.456
11.777	12.258	11.402	11.782	11.669	11.453	11.764	11.712	11.748	-32.519	-39.457	-34.131	-33.344	-26.231	-30.825	-31.969	-24.478	-30.973	23.454	40.487	18.357	24.888	19.497	15.757	24.018	17.825	27.136
11.741	12.061	11.764	11.654	12.172	11.419	11.601	11.526	11.634	-34.345	-38.723	-34.078	-32.507	-38.098	-30.077	-27.193	-31.334	-31.270	31.813	28.204	24.087	17.532	29.930	20.364	20.129	12.572	30.676
11.936	12.292	11.335	12.012	12.162	11.497	11.448	11.391	11.759	-33.441	-34.241	-36.237	-31.509	-38.669	-31.418	-32.532	-27.429	-31.342	18.090	25.642	15.182	26.268	17.269	22.043	13.329	9.702	23.257
11.478	12.228	11.309	11.306	11.556	11.599	11.673	11.184	11.407	-28.942	-31.942	-36.975	-39.288	-37.283	-32.945	-35.463	-28.375	-35.410	23.540	22.660	28.625	22.890	22.456	17.943	17.853	16.377	28.329
11.592	11.720	11.481	11.681	11.610	11.295	11.897	11.605	11.551	-28.807	-30.313	-42.611	-32.846	-34.824	-28.911	-25.104	-29.834	-27.503	26.493	21.329	24.239	22.790	18.049	20.654	23.731	7.698	29.560
11.698	11.870	11.584	11.517	11.948	11.631	12.122	11.745	11.996	-26.330	-30.303	-32.712	-33.770	-36.240	-29.142	-22.676	-33.312	-36.024	27.610	26.397	32.115	13.871	22.929	17.367	26.019	19.412	28.475
11.721	12.199	11.699	11.426	11.785	11.451	11.368	12.127	12.074	-28.364	-42.279	-38.419	-29.415	-30.710	-23.217	-24.695	-26.739	-41.772	25.659	16.103	22.349	21.218	15.350	19.197	17.212	20.759	37.499
11.747	12.154	11.430	11.295	11.829	11.808	11.755	11.601	12.033	-36.805	-32.955	-44.272	-35.616	-33.113	-25.015	-29.872	-32.023	-33.544	28.516	28.939	30.625	23.053	24.779	15.513	10.716	20.085	29.696
11.599	11.768	11.530	11.670	11.755	11.468	11.459	11.441	12.140	-27.864	-40.005	-37.984	-34.421	-37.613	-28.518	-27.518	-25.032	-35.245	31.007	27.376	30.029	19.407	22.164	19.550	20.296	12.685	33.371
11.906	12.034	11.813	11.187	11.811	11.804	11.813	11.730	11.835	-30.849	-37.709	-42.569	-34.984	-44.974	-28.782	-28.186	-21.193	-38.787	33.380	25.167	31.923	24.486	22.599	17.710	17.588	13.417	32.188
12.290	11.962	11.420	11.189	11.636	11.321	11.484	11.225	12.603	-27.379	-34.464	-41.608	-30.764	-37.155	-32.276	-31.793	-27.592	-38.843	29.961	30.254	20.172	21.186	25.194	20.725	18.517	11.727	36.596
11.612	12.335	11.492	11.848	11.432	11.794	11.424	11.537	11.916	-24.976	-39.255	-34.555	-40.525	-33.909	-31.622	-28.071	-28.413	-29.553	22.498	28.220	20.643	27.145	19.191	25.876	17.924	18.396	25.094
11.900	12.029	11.673	11.528	11.209	11.544	11.650	11.492	11.823	-29.427	-38.113	-40.251	-42.687	-30.692	-30.958	-23.309	-25.168	-32.004	27.936	31.902	23.496	21.635	16.092	25.126	18.169	18.831	37.013
12.010	12.256	11.948	11.173	11.587	12.094	11.883	11.713	11.770	-23.613	-47.131	-33.546	-43.073	-36.138	-31.973	-28.494	-28.275	-32.757	23.880	32.411	29.507	21.031	20.858	23.480	17.307	19.991	31.910
11.959	12.279	12.052	11.780	11.837	11.599	11.525	11.710	12.111	-27.149	-38.331	-33.230	-40.078	-35.635	-31.813	-26.850	-27.418	-32.624	27.697	34.934	30.711	21.234	21.918	25.096	14.336	13.469	27.075
11.794	11.874	11.732	11.727	11.419	11.691	12.024	11.192	11.664	-27.592	-35.841	-37.983	-37.098	-33.444	-32.784	-26.051	-24.281	-30.961	22.124	18.131	36.032	13.545	12.915	22.443	13.952	14.994	29.264
11.733	12.298	11.853	11.642	11.806	11.949	11.633	12.174	11.914	-32.159	-43.899	-39.556	-41.622	-34.179	-30.216	-28.264	-28.928	-30.613	28.837	32.405	30.518	26.788	23.048	19.649	20.817	17.939	32.009
12.020	12.005	11.360	11.892	12.330	11.815	11.384	11.815	11.795	-31.712	-26.966	-35.534	-40.480	-40.431	-28.517	-30.314	-29.630	-31.297	30.861	22.499	25.257	19.680	22.277	17.816	18.207	23.495	34.535
12.076	11.966	11.590	11.979	11.877	11.899	11.698	11.271	11.610	-41.000	-37.187	-37.133	-46.258	-49.303	-33.023	-27.213	-28.177	-29.318	25.533	26.063	23.535	17.953	19.391	23.700	23.402	17.146	28.284
11.734	12.174	11.804	11.397	11.703	12.064	11.399	11.433	12.161	-33.074	-36.644	-34.211	-33.555	-32.824	-37.466	-27.835	-27.411	-31.458	18.958	22.865	26.296	21.412	27.400	25.106	15.219	9.013	29.630
11.792	11.953	11.623	11.757	11.628	11.875	11.472	11.955	12.044	-27.969	-36.717	-36.546	-40.199	-31.206	-29.139	-25.763	-28.394	-30.100	21.671	27.775	31.454	24.325	23.726	17.538	20.440	8.703	29.265
11.976	11.876	11.534	11.785	11.635	11.693	11.829	11.563	12.484	-32.150	-43.031	-32.010	-39.416	-39.985	-20.685	-25.744	-24.345	-30.820	24.691	33.678	24.258	14.945	22.747	18.580	20.765	18.230	31.232
11.819	11.919	12.032	11.201	11.672	11.880	11.593	11.970	11.963	-35.364	-33.606	-35.314	-35.252	-35.812	-26.190	-27.845	-19.551	-30.072	26.511	20.572	39.520	17.603	17.177	19.974	21.754	13.886	28.952
11.643	11.935	12.155	11.740	11.333	12.035	11.725	11.819	11.657	-28.474	-36.508	-34.820	-35.459	-41.736	-29.405	-23.723	-28.234	-30.730	27.702	23.076	30.015	17.984	10.591	18.055	20.053	18.827	35.244
12.221	11.964	11.833	11.301	11.331	11.980	11.670	11.645	11.592	-35.228	-29.890	-42.576	-37.352	-34.303	-27.431	-24.056	-34.449	-34.202	26.894	28.582	29.439	14.260	19.171	19.270	24.400	16.194	34.802
11.567	11.609	11.858	11.220	11.615	11.643	11.546	11.336	12.180	-38.959	-34.985	-32.400	-34.753	-38.307	-29.201	-22.002	-28.837	-42.366	27.172	22.028	29.982	16.764	22.190	22.552	13.244	21.310	32.364
11.818	12.186	11.918	11.497	11.685	12.182	11.908	11.508	12.033	-36.611	-36.836	-35.288	-33.330	-38.304	-33.233	-21.599	-27.105	-28.650	28.966	30.277	31.703	16.357	25.839	22.320	15.616	13.036	25.871
11.289	11.891	11.633	11.163	12.036	12.130	11.434	11.481	12.104	-25.117	-34.131	-34.258	-36.175	-35.119	-36.949	-26.879	-22.605	-33.763	35.677	32.288	24.932	15.510	22.426	19.264	18.566	14.863	33.556
11.914	11.972	12.068	11.560	11.706	12.024	11.328	12.063	12.073	-30.018	-32.695	-35.244	-36.203	-34.085	-31.438	-24.281	-24.309	-36.799	30.544	21.489	35.007	15.755	24.909	18.532	18.344	12.527	36.118
12.559	12.024	11.813	10.969	11.685	12.135	11.430	11.344	11.786	-37.262	-37.702	-34.767	-33.186	-38.475	-32.785	-25.513	-26.911	-33.301	29.278	21.190	30.914	2.213	18.114	18.557	18.241	8.881	23.117
11.912	11.735	11.528	10.731	11.784	12.249	11.651	11.856	11.847	-33.331	-32.929	-39.308	-39.690	-39.163	-28.705	-26.080	-29.189	-41.026	29.617	20.735	30.670	9.089	16.954	22.336	13.623	8.667	40.590
11.814	12.050	11.531	11.223	11.813	11.919	11.368	11.660	12.254	-29.697	-33.877	-32.303	-37.779	-36.582	-30.509	-23.928	-29.692	-36.095	28.595	32.883	24.767	20.739	16.180	17.039	11.224	16.111	36.504
11.844	11.995	11.660	11.256	11.664	11.458	11.480	11.800	11.664	-36.555	-34.515	-36.629	-37.525	-39.391	-26.975	-26.301	-31.060	-31.227	26.816	19.820	25.538	17.561	24.410	12.579	17.612	18.228	29.505
11.640	12.091	11.554	11.087	11.264	11.758	11.613	11.673	12.058	-30.047	-30.591	-44.037	-37.483	-41.198	-29.742	-27.046	-30.238	-35.371	30.192	25.396	17.130	7.657	21.411	25.209	15.143	17.311	31.617
11.863	11.950	11.388	11.272	11.224	11.487	11.886	11.910	11.713	-34.815	-33.490	-40.026	-29.958	-37.963	-32.905	-27.751	-25.020	-34.735	30.610	27.835	30.105	17.423	25.884	19.786	17.648	16.077	29.384
11.855	11.713	11.684	11.116	12.010	11.223	11.801	12.253	11.583	-34.350	-35.004	-39.512	-29.591	-43.304	-31.433	-28.480	-31.870	-37.741	29.710	28.218	24.980	15.872	32.497	19.790	25.382	16.148	18.614
11.882	12.274	11.385	11.259	11.714	11.880	11.889	11.827	11.711	-36.499	-35.017	-35.405	-36.091	-35.599	-28.542	-28.513	-25.752	-30.812	31.716	29.741	30.665	20.159	17.665	19.997	18.740	18.598	22.859
12.183	11.666	11.304	11.409	12.036	11.861	12.079	11.422	11.689	-36.279	-35.809	-39.485	-32.368	-40.617	-32.154	-35.096	-29.921	-34.142	27.479	29.217	26.683	11.910	24.859	27.662	21.234	7.599	28.914
11.982	11.801	11.112	11.330	11.861	12.156	11.684	11.538	11.642	-38.102	-32.155	-38.994	-34.826	-36.422	-31.529	-25.651	-28.326	-32.135	29.041	26.505	18.427	10.404	20.791	19.598	19.822	16.805	35.933
12.076	11.564	12.059	10.850	11.491	11.812	11.855	11.868	11.786	-31.562	-36.957	-35.465	-29.701	-35.834	-37.613	-26.451	-24.840	-27.348	28.558	28.850	18.046	17.815	19.974	24.150	17.049	13.978	32.964
11.574	11.742	11.063	11.155	11.485	11.931	11.769	11.415	12.526	-35.003	-31.929	-36.913	-36.878	-33.595	-45.735	-31.657	-29.246	-31.939	25.488	31.444	20.444	17.558	23.101	24.064	14.601	8.343	37.017
11.789	11.840	10.923	11.255	12.006	11.633	11.710	11.861	12.095	-32.154	-34.842	-33.472	-37.958	-34.369	-32.889	-31.163	-27.876	-35.602	20.559	33.918	15.138	15.046	23.384	26.491	15.785	16.936	35.546
11.898	12.088	11.354	11.204	11.597	11.611	11.749	11.588	11.672	-36.563	-30.963	-35.410	-41.722	-36.298	-33.152	-29.297	-32.157	-26.165	29.502	28.972	16.520	19.333	15.785	14.559	25.759	14.011	27.832
11.644	11.944	11.640	11.566	11.572	11.738	11.350	11.676	11.887	-35.796	-32.437	-36.640	-38.569	-36.521	-33.833	-26.846	-31.264	-28.949	25.822	23.492	15.955	20.530	19.665	9.802	18.359	16.245	22.698
11.433	12.084	11.494	11.405	11.804	11.543	11.527	11.933	11.772	-32.315	-33.028	-39.682	-34.339	-39.092	-23.878	-27.965	-26.848	-34.104	21.302	25.828	23.897	16.935	12.909	19.186	12.231	18.738	27.071
11.812	12.187	11.234	11.529	11.679	11.737	11.834	11.764	11.540	-37.470	-34.862	-39.884	-36.429	-41.306	-28.011	-29.532	-25.298	-33.336	26.690	25.282	26.054	19.690	16.751	24.734	20.459	9.582	27.878
11.667	12.110	11.499	11.065	11.678	11.353	11.516	11.273	11.889	-36.298	-33.814	-34.146	-37.210	-36.984	-30.885	-32.535	-28.456	-31.838	25.623	27.368	23.892	11.158	15.359	15.319	21.357	13.836	23.421
11.387	11.688	11.962	10.624	12.258	11.643	11.559	11.289	11.779	-25.118	-30.506	-37.746	-33.302	-39.072	-37.728	-25.950	-32.772	-29.658	18.231	27.570	26.861	14.745	17.436	20.896	17.439	21.847	28.551
11.346	11.922	11.445	11.366	11.876	12.006	11.408	11.146	11.875	-27.919	-31.278	-36.062	-39.424	-40.497	-32.701	-28.723	-27.491	-29.386	21.799	25.285	18.511	12.503	11.395	18.358	20.974	12.880	22.352
11.399	11.902	11.621	11.189	11.623	11.962	11.693	11.501	11.560	-32.959	-26.451	-36.646	-35.391	-38.215	-29.778	-26.117	-26.781	-28.236	18.949	26.252	19.558	18.839	20.281	12.077	20.594	9.819	26.132
12.304	12.052	11.299	10.799	12.048	11.778	11.636	11.460	11.354	-31.475	-29.071	-38.095	-33.190	-39.239	-33.350	-30.581	-23.887	-32.139	24.842	31.517	21.188	14.085	18.286	20.840	20.504	10.592	25.237
11.502	12.316	11.623	10.792	11.985	11.665	11.834	11.515	11.728	-37.151	-36.220	-38.026	-33.759	-40.040	-32.556	-27.669	-27.630	-27.565	24.873	30.801	27.131	8.315	21.588	13.530	13.806	18.091	29.450
11.758	11.687	11.527	11.583	12.060	12.094	11.388	11.169	11.705	-30.423	-28.374	-40.126	-32.785	-46.185	-35.033	-26.024	-24.979	-32.949	28.533	28.783	28.024	18.837	27.059	17.268	22.766	15.143	29.690
11.542	12.176	12.057	11.326	11.703	11.619	11.375	11.484	11.594	-30.020	-40.907	-39.538	-35.726	-33.322	-36.198	-34.211	-24.365	-30.134	21.814	32.566	27.432	22.642	25.172	16.324	13.125	21.330	27.559
11.783	11.929	11.428	11.682	11.867	11.784	11.626	11.563	11.591	-33.438	-36.678	-36.084	-33.581	-37.620	-36.434	-27.957	-26.179	-27.536	25.061	26.120	22.968	14.717	19.821	15.469	22.288	15.884	28.911
12.068	12.390	11.635	11.359	11.960	11.939	11.318	11.390	11.814	-35.067	-35.814	-37.155	-35.712	-41.783	-30.345	-26.619	-24.054	-31.466	32.783	25.709	30.592	21.915	16.959	17.806	22.441	12.539	26.910
11.578	12.369	11.349	11.407	11.798	11.625	11.547	11.694	11.853	-38.113	-40.825	-33.915	-36.289	-42.958	-35.648	-19.238	-26.199	-28.118	32.150	35.809	19.008	14.810	14.905	19.594	26.725	14.162	20.294
11.755	12.910	11.541	11.535	12.220	11.461	11.708	11.881	12.524	-34.828	-41.452	-26.805	-36.256	-43.508	-30.222	-32.340	-26.938	-27.934	26.587	35.763	23.405	21.921	22.891	16.318	20.681	13.349	38.509
11.371	12.112	11.435	11.826	11.914	11.578	11.889	11.538	12.891	-30.545	-39.166	-25.567	-35.380	-38.506	-28.640	-30.181	-24.514	-41.147	23.172	30.449	21.698	30.907	26.430	14.858	18.577	16.961	40.449
11.516	12.538	11.228	11.680	12.226	11.509	11.625	11.684	11.987	-40.090	-40.291	-28.402	-38.248	-42.806	-25.387	-27.768	-26.439	-34.574	29.614	25.506	21.614	27.899	25.216	19.785	19.489	11.837	35.151
11.534	11.964	11.787	11.903	11.722	11.837	11.848	12.017	12.097	-22.115	-38.743	-26.386	-41.970	-33.845	-25.924	-20.225	-28.168	-30.710	23.159	31.877	27.016	32.894	19.915	23.156	22.208	21.944	34.217
11.569	12.062	11.387	11.593	11.647	12.065	11.284	11.709	12.557	-30.975	-33.990	-32.320	-37.161	-37.633	-31.658	-25.960	-31.228	-39.548	26.262	34.997	17.970	22.052	23.609	20.852	21.973	10.439	43.990
11.684	12.089	11.243	11.658	11.914	11.715	11.488	11.677	12.009	-32.157	-31.104	-36.350	-33.729	-42.296	-34.249	-31.988	-32.914	-26.697	19.786	28.210	14.514	24.448	20.345	23.757	14.067	15.112	37.250
11.327	12.220	11.305	11.984	11.785	12.162	11.655	11.600	12.425	-33.726	-39.421	-38.081	-32.865	-42.513	-32.581	-23.001	-26.644	-35.120	32.614	31.778	16.881	24.825	21.293	21.161	20.546	10.891	41.293
11.456	12.074	11.684	12.014	11.603	12.042	11.548	11.577	11.761	-30.085	-34.643	-38.331	-30.860	-36.174	-35.909	-25.323	-26.987	-30.063	20.496	25.018	18.971	28.005	26.071	22.115	17.251	16.333	36.987
12.093	12.053	11.384	11.398	11.978	12.036	11.496	11.675	12.285	-35.442	-33.629	-36.339	-35.110	-39.675	-29.244	-25.970	-29.672	-32.547	29.389	24.896	28.806	29.356	17.729	21.620	23.330	16.254	38.168
11.658	11.840	11.774	11.590	11.775	11.629	11.369	11.442	11.949	-36.682	-32.691	-35.128	-32.084	-44.369	-26.779	-26.868	-35.334	-42.827	25.007	20.301	24.265	30.748	12.949	17.416	21.459	10.720	32.683
11.439	11.641	11.718	11.783	11.938	11.971	11.724	11.680	12.264	-32.664	-39.994	-28.462	-38.082	-41.747	-28.397	-27.018	-27.863	-31.923	22.872	21.180	21.685	33.812	19.255	22.403	21.653	9.116	34.011
11.636	11.876	11.579	11.869	11.866	11.714	11.419	11.315	11.902	-28.240	-29.182	-35.897	-32.774	-37.923	-27.391	-28.172	-31.089	-33.290	29.905	22.040	26.790	34.049	22.536	15.443	20.816	10.648	30.399
11.662	11.779	11.834	11.665	10.912	11.893	11.947	11.201	12.505	-28.677	-31.868	-35.460	-33.681	-34.458	-28.457	-31.122	-25.159	-39.348	22.114	19.859	23.802	31.626	11.129	21.375	22.895	16.914	34.840
11.714	12.166	11.541	11.573	11.902	11.878	11.432	11.386	11.574	-32.115	-32.649	-26.949	-37.425	-39.518	-33.137	-22.396	-29.181	-31.089	19.890	21.379	15.859	21.558	17.224	21.474	16.588	18.795	25.147
11.220	11.964	11.756	11.963	11.960	11.609	11.579	11.545	12.154	-33.380	-35.288	-37.958	-36.158	-31.294	-30.808	-30.016	-27.905	-27.722	27.499	23.540	21.843	26.230	22.661	21.321	19.722	11.083	34.743
11.699	11.824	11.301	12.084	11.254	11.937	11.651	11.123	12.131	-26.288	-33.242	-35.135	-37.129	-33.824	-31.363	-27.063	-25.683	-25.975	20.523	20.647	19.351	30.950	16.599	18.265	16.843	7.013	22.459
11.756	11.714	11.588	12.107	11.818	11.565	11.428	11.434	12.161	-38.216	-34.750	-37.085	-39.562	-37.324	-30.070	-39.354	-30.798	-29.966	27.377	23.322	18.962	31.584	17.923	21.901	12.015	11.607	28.385
11.397	11.646	11.894	11.663	11.892	11.741	11.684	11.451	12.000	-31.532	-30.775	-39.550	-39.955	-40.241	-24.375	-32.512	-24.447	-34.051	23.633	14.177	21.198	21.432	20.145	14.961	18.523	12.429	32.488
11.689	11.817	11.688	11.723	11.465	11.468	11.592	11.730	11.740	-24.212	-24.734	-30.533	-39.918	-37.064	-34.570	-30.867	-29.617	-24.302	27.176	16.889	24.859	26.821	19.389	22.702	16.211	16.441	23.711
11.747	11.488	11.512	11.788	11.287	11.630	11.448	12.025	12.110	-32.152	-29.088	-28.856	-42.842	-32.713	-24.269	-27.499	-23.377	-32.311	23.505	23.814	17.662	22.774	20.915	19.068	18.892	11.358	32.306
11.548	11.467	11.546	11.999	11.558	11.921	11.524	11.635	12.030	-32.027	-30.658	-24.776	-40.327	-32.819	-30.079	-22.717	-28.643	-36.860	28.468	12.754	21.611	24.286	17.515	10.588	18.552	11.727	34.805
11.854	11.621	11.538	11.765	11.559	11.833	11.737	11.789	12.623	-34.140	-28.011	-28.712	-33.206	-36.009	-30.258	-30.335	-25.002	-34.727	16.690	12.909	19.313	27.944	15.630	16.861	9.277	20.347	30.997
11.692	11.458	11.217	11.422	11.598	11.627	11.322	11.443	12.308	-34.785	-37.149	-22.334	-39.890	-40.403	-30.346	-26.557	-29.721	-34.273	21.493	19.772	23.101	13.839	19.925	16.411	13.474	17.456	38.140
11.531	11.665	11.566	12.045	11.151	11.250	11.780	11.675	12.207	-33.464	-28.192	-30.261	-35.528	-36.756	-30.615	-27.283	-29.349	-33.469	25.964	16.095	25.185	20.496	23.063	17.996	10.061	11.581	38.453
11.452	11.919	11.946	11.381	11.467	11.534	11.082	11.590	12.343	-30.415	-28.408	-22.880	-38.932	-45.260	-31.854	-22.688	-29.909	-35.436	24.986	21.983	20.634	19.556	13.624	14.962	18.878	20.159	39.711
11.476	12.089	11.603	11.427	11.443	11.563	11.779	11.521	12.494	-33.272	-30.177	-27.463	-39.607	-42.255	-27.802	-33.020	-32.156	-36.706	26.478	18.643	19.814	19.077	15.526	14.116	19.582	15.299	32.755
11.585	11.363	11.520	11.456	12.042	11.512	11.930	11.586	11.854	-28.479	-35.487	-21.974	-34.975	-41.072	-32.563	-31.420	-26.915	-27.140	22.582	21.731	27.247	27.533	24.053	15.480	22.257	16.172	27.636
11.499	12.227	11.443	11.393	11.347	11.763	11.363	11.523	12.162	-38.036	-31.368	-31.236	-43.435	-38.598	-31.798	-30.711	-26.713	-27.794	25.726	23.279	17.464	24.349	27.725	14.766	18.793	23.715	32.637
11.393	11.843	11.669	11.272	11.299	11.682	11.140	11.415	12.319	-33.697	-29.883	-29.935	-37.276	-36.945	-34.617	-29.384	-30.493	-33.460	24.211	20.218	19.278	18.416	18.563	21.289	14.544	9.070	33.344
11.590	11.709	11.300	11.364	11.821	11.161	11.261	11.390	12.197	-34.432	-32.229	-26.879	-39.151	-43.123	-28.390	-27.680	-25.918	-39.486	27.205	24.336	23.558	21.267	17.840	9.670	21.898	12.143	34.082
11.232	11.702	11.729	11.284	11.453	11.635	11.505	11.426	12.456	-36.974	-23.370	-26.830	-36.451	-35.720	-28.022	-28.899	-24.800	-38.074	21.065	13.447	30.541	11.261	23.279	15.718	21.967	14.642	37.381
12.091	12.054	11.238	11.359	11.543	11.645	11.295	11.556	12.171	-34.925	-28.547	-27.881	-37.598	-39.140	-29.161	-30.771	-25.867	-27.467	34.935	16.850	21.898	12.832	26.593	19.591	24.309	16.599	28.695
11.578	11.802	11.460	11.737	11.499	11.544	11.280	11.620	12.058	-31.354	-31.720	-28.933	-40.604	-40.672	-31.842	-31.995	-27.221	-34.255	30.107	20.541	19.385	18.734	20.112	15.087	17.799	17.486	36.789
11.403	11.752	11.755	10.949	11.450	12.034	11.423	10.809	12.029	-36.432	-34.360	-32.997	-38.203	-42.029	-31.137	-28.425	-23.932	-33.733	21.866	22.610	15.374	22.401	22.996	15.356	15.539	9.662	29.625
11.397	12.047	11.348	11.192	11.753	11.406	11.607	11.331	12.035	-37.458	-27.434	-37.323	-34.306	-42.507	-36.317	-24.665	-27.346	-30.901	22.118	19.911	18.661	14.731	19.571	12.047	17.466	11.596	33.065
11.248	11.804	11.856	11.324	11.942	11.599	11.505	11.446	11.887	-35.544	-34.348	-26.538	-32.350	-41.563	-32.268	-31.363	-31.353	-30.720	20.709	21.463	16.235	19.644	18.071	17.065	21.434	11.491	24.419
11.796	11.730	11.790	11.033	11.882	11.461	12.012	11.270	12.005	-34.946	-31.460	-39.080	-37.658	-31.899	-28.132	-25.645	-25.384	-34.311	22.432	17.980	25.079	10.137	18.945	16.253	22.301	18.366	41.947
11.421	11.865	11.791	11.200	11.283	11.597	11.768	11.233	12.031	-32.547	-29.025	-31.691	-39.374	-36.316	-27.531	-26.753	-28.075	-35.796	21.328	17.826	21.359	9.113	26.364	20.244	20.184	17.735	26.959
11.821	12.282	11.663	11.227	12.253	11.517	12.088	11.470	11.702	-29.098	-29.465	-29.168	-32.863	-42.815	-32.456	-23.552	-28.362	-32.801	25.882	20.730	20.667	12.214	27.857	21.121	25.486	16.556	37.364
11.438	11.902	11.580	11.227	12.239	11.579	11.430	11.393	11.593	-31.353	-30.178	-33.229	-33.897	-40.574	-27.965	-31.014	-31.972	-27.644	17.136	15.096	19.945	18.615	33.086	14.875	17.349	12.223	26.529
11.466	11.967	12.033	11.503	11.599	11.712	11.906	11.536	11.575	-29.368	-27.660	-31.591	-29.273	-39.317	-31.231	-33.166	-26.795	-30.526	22.602	20.419	21.615	19.809	14.976	17.712	17.858	14.138	26.551
11.534	11.994	11.486	10.862	12.078	11.575	11.648	11.691	12.323	-28.017	-31.644	-31.757	-35.875	-43.290	-30.311	-24.147	-30.256	-26.749	18.141	24.303	22.445	5.056	23.953	12.822	19.902	26.028	34.974
11.266	12.314	11.690	11.197	12.160	11.691	11.470	11.526	11.683	-33.970	-33.724	-32.064	-31.706	-36.514	-28.489	-26.026	-23.405	-30.333	15.483	18.941	18.234	13.733	25.970	12.526	17.357	19.274	34.002
11.938	12.035	11.577	11.381	11.500	11.206	11.457	11.622	11.833	-41.423	-28.742	-28.615	-36.154	-34.480	-29.325	-24.079	-25.469	-22.294	23.840	12.168	17.188	13.401	26.456	16.340	19.574	15.455	29.818
11.775	12.214	11.368	11.756	11.800	11.369	11.688	11.615	11.714	-33.847	-32.171	-28.067	-46.428	-37.800	-36.754	-28.080	-24.654	-19.295	29.361	17.251	19.561	17.251	29.746	18.050	22.496	15.244	25.602
12.198	12.123	11.379	11.718	11.938	11.542	11.356	11.267	12.035	-28.477	-32.133	-29.278	-34.162	-38.462	-30.412	-27.442	-34.312	-24.726	24.711	14.277	19.603	23.528	28.349	16.440	17.534	17.247	28.314
11.779	11.819	11.660	11.615	11.656	11.915	11.658	11.394	11.935	-37.689	-23.240	-32.792	-32.549	-38.353	-28.950	-25.471	-30.920	-28.846	19.497	7.548	26.774	21.392	25.905	24.742	15.566	15.745	24.350
12.012	11.697	11.623	11.385	11.628	11.892	11.368	11.297	11.313	-34.786	-31.115	-30.862	-24.751	-38.847	-32.397	-26.749	-28.660	-26.314	31.861	20.307	28.772	14.632	23.808	25.325	19.678	10.589	23.651
11.707	11.806	11.521	11.314	12.068	11.634	12.011	11.424	12.384	-38.437	-33.808	-33.454	-29.902	-42.171	-26.267	-27.941	-26.925	-23.688	28.866	19.446	21.424	8.248	29.410	18.729	23.343	19.181	27.318
11.662	11.711	11.677	10.842	11.523	11.876	11.314	11.504	12.449	-31.770	-31.246	-40.512	-32.047	-41.791	-29.432	-27.407	-25.643	-31.146	22.283	15.847	32.639	21.912	17.486	24.268	17.155	19.398	36.117
11.758	11.729	11.721	11.590	11.759	11.697	11.473	11.559	12.510	-28.612	-25.673	-33.580	-32.173	-37.151	-29.352	-27.832	-27.347	-29.331	17.441	15.379	28.417	17.710	23.355	23.257	16.951	11.507	22.633
11.873	12.153	11.758	10.931	11.997	11.945	12.005	11.475	12.700	-28.195	-32.225	-32.912	-30.869	-40.552	-31.310	-23.896	-31.556	-24.807	28.487	14.571	18.083	12.333	22.499	28.673	20.056	20.125	27.994
11.815	11.734	11.741	10.828	12.026	11.652	11.578	11.659	12.036	-25.950	-27.823	-39.559	-27.451	-31.482	-32.350	-25.157	-36.109	-25.081	25.283	16.842	22.146	15.782	27.781	17.374	15.010	25.491	22.855
11.736	11.857	11.928	11.348	11.763	12.016	11.834	11.346	12.501	-31.253	-28.719	-34.938	-28.980	-39.118	-29.502	-27.537	-35.148	-33.571	17.454	19.368	18.727	12.939	22.011	13.319	12.892	7.066	29.474
11.713	11.537	11.515	10.947	11.974	11.524	11.582	11.655	11.978	-32.176	-28.088	-37.432	-29.911	-39.060	-37.174	-31.759	-26.343	-23.948	23.294	16.040	21.868	9.116	14.122	18.308	16.420	14.288	24.399
11.861	12.026	11.745	11.159	11.764	11.915	11.799	11.570	11.858	-37.296	-26.179	-37.276	-26.440	-37.221	-37.460	-26.192	-23.509	-21.124	26.298	12.310	19.214	16.479	25.607	11.846	18.976	16.524	25.374
11.865	11.645	11.813	10.749	11.795	12.107	11.659	11.476	12.138	-35.751	-27.964	-37.418	-37.833	-40.436	-28.565	-29.697	-26.953	-28.528	24.165	13.554	22.808	17.236	20.784	14.938	15.543	13.896	37.980
12.034	11.997	11.861	10.261	11.660	12.248	11.459	11.986	12.155	-34.971	-28.496	-37.149	-27.332	-36.829	-29.942	-24.414	-26.566	-31.182	22.382	19.971	18.272	10.666	27.545	18.834	22.821	18.391	33.485
12.059	11.551	11.408	10.981	11.937	12.272	11.796	11.521	11.690	-34.649	-30.887	-39.657	-35.863	-38.017	-26.167	-28.278	-27.019	-29.437	21.260	9.460	22.983	19.568	24.928	24.066	14.476	12.752	23.827
12.044	11.783	11.682	11.188	12.246	11.807	11.770	12.315	11.838	-35.034	-29.828	-33.005	-25.671	-39.928	-27.160	-23.033	-35.050	-23.919	18.349	10.688	22.360	12.420	30.807	22.395	15.698	20.973	25.282
11.697	11.724	11.403	11.304	11.883	11.754	11.691	11.899	11.676	-30.907	-27.044	-27.570	-26.642	-40.060	-33.381	-25.802	-28.359	-22.396	20.782	16.291	25.672	16.551	27.606	19.150	22.478	11.910	19.031
11.739	12.177	11.686	11.294	11.810	11.644	11.506	11.538	12.601	-28.723	-27.621	-43.731	-28.635	-37.966	-27.991	-27.625	-26.046	-31.431	25.303	16.695	20.482	15.857	24.160	19.495	17.748	11.002	32.777
11.983	12.495	11.638	10.619	11.976	11.764	11.646	11.959	12.568	-34.577	-31.588	-36.713	-26.619	-35.565	-25.064	-30.096	-30.472	-25.943	23.999	20.441	24.855	8.794	26.040	16.638	16.550	12.055	23.613
11.384	11.658	11.711	11.238	11.646	11.660	11.631	11.583	12.398	-32.248	-30.355	-36.279	-25.707	-38.731	-29.808	-27.112	-29.557	-27.957	28.122	19.246	25.766	14.139	27.295	19.282	18.103	20.553	32.958
11.599	11.860	11.810	11.139	11.535	11.979	11.788	11.674	12.726	-39.501	-34.196	-37.629	-27.237	-42.347	-30.478	-27.103	-34.217	-25.983	26.639	22.467	23.797	9.180	20.240	15.681	9.814	19.224	30.827
11.579	11.889	11.867	11.034	12.082	11.752	11.611	11.756	12.369	-35.912	-27.718	-35.254	-29.591	-39.050	-28.627	-32.387	-29.281	-37.951	23.018	17.753	18.349	13.219	23.802	20.168	12.871	14.178	33.988
11.866	12.007	11.634	11.688	11.768	12.238	11.467	11.643	12.300	-37.180	-30.740	-37.685	-35.876	-39.411	-33.334	-31.561	-32.610	-29.287	23.011	10.913	16.917	21.854	28.844	19.386	13.979	11.258	34.045
12.001	11.930	11.262	10.867	11.478	11.721	11.841	11.589	12.450	-36.887	-31.260	-45.525	-31.615	-36.734	-39.515	-31.348	-26.370	-25.358	25.372	14.504	24.768	11.873	28.870	17.345	17.259	17.169	35.242
11.780	11.745	11.492	11.177	11.634	12.141	11.619	11.296	12.353	-40.386	-31.066	-38.194	-25.181	-35.641	-27.489	-27.463	-26.628	-30.147	26.666	20.321	16.603	17.100	25.356	17.847	17.114	16.177	27.671
11.786	11.688	11.766	10.716	11.631	11.663	11.874	11.781	12.365	-31.181	-30.220	-40.188	-32.358	-38.893	-26.200	-25.913	-32.713	-26.239	24.049	15.790	18.346	10.868	26.487	16.310	20.106	20.527	34.307
11.586	11.749	11.703	11.272	11.483	12.019	11.814	11.782	12.546	-33.627	-29.367	-34.684	-39.321	-36.206	-21.064	-29.645	-30.467	-32.972	23.708	17.084	20.312	14.346	24.466	12.697	18.763	7.758	37.357
11.456	11.705	11.137	11.247	11.660	11.812	11.554	11.762	12.170	-39.766	-32.656	-36.155	-34.129	-40.128	-22.801	-29.146	-29.774	-29.779	30.493	6.495	22.820	16.514	27.815	11.045	16.783	16.832	35.839
11.813	11.409	11.999	10.493	11.880	11.837	11.444	11.651	12.278	-44.845	-29.737	-32.885	-31.190	-38.485	-20.088	-26.775	-30.026	-19.014	22.214	19.992	22.136	16.308	23.705	11.122	14.015	7.401	32.365
12.192	11.675	11.973	11.319	11.479	11.624	11.673	11.996	12.914	-29.565	-28.533	-36.029	-28.266	-37.486	-31.112	-24.557	-24.878	-30.283	21.989	13.353	18.534	13.511	26.117	22.553	17.665	17.469	35.834
11.763	11.555	11.619	11.669	11.914	11.872	11.188	11.445	12.073	-30.525	-27.667	-36.966	-40.464	-37.711	-28.376	-22.423	-25.724	-15.570	15.359	15.938	21.082	23.858	24.938	17.068	16.041	17.734	37.547
11.649	11.814	12.134	11.441	11.589	11.644	11.408	11.269	12.426	-31.723	-27.222	-30.901	-37.548	-41.417	-30.273	-22.449	-28.874	-28.904	23.861	17.555	21.144	19.719	22.337	17.032	18.297	12.270	39.373
11.883	11.308	11.994	11.421	11.728	11.667	11.102	11.488	11.968	-38.074	-24.474	-42.788	-40.127	-38.186	-32.753	-20.116	-25.271	-29.046	26.060	12.279	17.700	19.719	25.799	18.124	18.670	17.159	31.784
11.910	11.514	11.946	11.616	11.666	11.578	11.260	11.740	12.309	-35.075	-29.539	-37.254	-39.647	-41.009	-29.875	-24.232	-30.567	-24.952	29.334	13.926	28.667	23.123	17.384	11.350	17.196	14.146	31.776
12.063	11.893	11.853	11.167	11.723	11.611	11.475	11.524	12.752	-42.300	-32.213	-40.538	-35.382	-41.987	-29.851	-25.604	-28.949	-27.963	27.222	11.550	30.147	23.879	23.190	24.165	22.818	11.586	43.250
11.843	11.690	11.963	11.373	11.533	11.900	11.533	11.776	12.939	-42.694	-29.408	-39.187	-37.472	-37.205	-28.656	-27.624	-28.859	-32.544	29.442	13.545	30.914	7.432	20.614	15.733	17.955	12.304	35.114
11.731	11.575	11.876	11.637	11.601	11.576	11.620	11.532	12.481	-37.087	-24.146	-41.542	-41.147	-43.143	-31.290	-19.225	-30.995	-35.733	27.388	11.056	26.301	17.477	28.045	20.154	19.265	11.061	40.608
11.765	11.578	11.911	11.976	12.096	11.447	11.325	11.598	12.569	-41.433	-28.077	-39.008	-37.851	-41.911	-28.251	-22.626	-35.005	-24.929	12.955	12.180	27.656	18.769	27.445	13.900	14.533	15.877	37.254
11.558	11.569	11.617	11.427	11.743	11.301	11.558	11.893	12.166	-44.933	-27.771	-40.861	-39.589	-35.109	-28.084	-30.598	-26.609	-24.988	22.896	11.914	24.192	11.306	20.712	16.100	9.652	20.610	33.445
11.488	11.974	11.727	11.493	11.577	11.547	11.827	11.587	12.638	-44.741	-21.045	-33.244	-39.655	-37.249	-24.936	-24.315	-29.698	-20.599	31.696	19.306	30.943	16.295	26.982	22.865	18.965	9.696	33.511
11.612	11.728	12.066	11.080	11.852	11.579	11.362	11.837	12.418	-39.997	-29.831	-32.960	-28.775	-38.028	-27.488	-24.879	-35.107	-22.615	17.923	13.967	19.039	13.086	31.053	9.748	18.191	11.749	36.257
11.722	11.755	11.878	11.120	11.992	11.767	11.641	11.291	12.824	-33.612	-25.889	-38.734	-33.269	-35.188	-20.135	-19.471	-30.653	-24.488	24.651	16.220	35.481	22.018	24.760	12.957	18.293	11.143	32.993
11.652	11.396	12.212	11.278	11.815	11.331	11.517	11.390	12.278	-39.611	-26.362	-37.755	-33.485	-40.484	-32.737	-22.848	-23.771	-23.286	30.471	18.468	25.913	13.693	20.368	18.142	14.660	15.977	26.912
11.522	11.614	11.894	11.372	11.542	11.196	11.388	11.403	11.809	-38.212	-29.538	-29.157	-35.144	-32.511	-30.842	-25.638	-37.575	-29.654	22.765	20.465	28.131	23.945	20.608	19.524	19.041	21.312	37.586
11.666	11.678	11.506	11.158	11.711	11.679	11.327	11.281	12.263	-30.300	-24.183	-31.557	-39.047	-33.371	-24.515	-27.104	-32.618	-15.209	19.445	15.727	20.757	16.353	23.746	14.346	15.236	13.319	23.690
11.626	11.823	12.087	11.384	11.595	11.903	11.340	11.552	12.950	-37.406	-26.855	-42.700	-36.019	-39.176	-31.079	-31.478	-34.708	-25.644	19.327	14.545	22.127	8.413	23.297	23.811	7.814	15.273	32.742
11.699	11.511	11.800	10.664	11.720	11.435	11.419	11.992	12.772	-34.515	-23.888	-37.071	-38.244	-40.271	-29.580	-27.364	-38.128	-34.886	26.102	16.028	22.345	11.816	26.591	23.378	11.456	16.751	35.173
11.460	11.389	12.207	10.616	11.643	11.400	11.030	11.928	12.590	-37.458	-30.845	-39.731	-35.303	-37.311	-29.016	-26.627	-29.680	-36.478	25.176	14.755	34.923	12.899	9.186	24.791	11.797	15.433	33.036
11.730	11.536	11.527	11.519	11.606	11.666	11.463	12.094	12.015	-34.450	-21.584	-36.915	-31.368	-39.513	-22.400	-27.533	-27.199	-27.881	17.542	16.848	30.296	12.915	19.943	21.309	11.680	23.555	28.738
12.008	11.481	12.153	10.737	11.598	11.717	11.277	11.730	12.846	-37.176	-25.491	-42.660	-40.376	-42.559	-19.507	-27.087	-28.599	-29.162	22.705	14.232	34.972	8.345	21.464	23.179	12.627	24.373	38.261
11.893	11.586	11.907	11.112	11.680	11.417	11.617	11.378	12.640	-37.959	-26.092	-34.952	-41.263	-36.802	-29.716	-19.494	-31.429	-33.199	26.229	10.833	30.479	18.568	27.926	27.909	13.842	18.629	42.513
11.409	11.416	12.022	10.903	11.931	11.868	11.395	11.856	12.548	-30.908	-30.621	-43.628	-36.422	-36.794	-31.222	-22.158	-27.668	-29.152	22.310	9.444	35.468	24.016	30.507	21.144	23.417	15.392	38.656
11.390	11.604	11.795	10.921	12.014	11.781	11.324	11.920	12.235	-39.027	-27.114	-32.844	-35.346	-40.476	-33.749	-28.703	-26.153	-31.739	19.710	12.528	30.031	12.044	29.019	26.953	16.492	13.679	32.193
11.061	11.622	12.490	11.455	11.587	11.885	11.302	11.424	12.523	-32.873	-27.152	-34.899	-32.766	-34.029	-31.146	-28.151	-27.443	-36.616	21.391	13.925	37.262	20.749	28.106	24.035	12.204	16.159	37.210
11.853	12.029	11.808	11.178	11.322	11.887	11.423	11.506	12.437	-36.039	-29.380	-34.138	-36.916	-37.356	-32.166	-25.623	-28.014	-34.145	29.725	6.323	32.510	15.211	28.552	15.313	5.553	13.752	34.832
11.733	12.168	12.042	11.632	11.576	11.774	11.401	11.451	12.425	-32.864	-35.067	-36.195	-30.941	-32.585	-27.648	-27.004	-27.706	-33.752	26.212	10.454	25.776	19.957	20.492	17.381	14.052	15.807	36.704
11.839	11.764	11.552	11.741	12.142	11.216	11.574	11.376	12.013	-29.022	-27.361	-35.138	-37.002	-33.227	-29.384	-26.974	-27.508	-34.737	24.950	8.941	27.982	21.881	27.108	18.893	16.776	11.155	32.065
11.481	11.580	11.731	11.916	11.387	11.605	11.391	11.503	12.512	-25.949	-34.199	-40.826	-39.719	-31.032	-25.684	-18.944	-28.999	-23.989	22.672	7.748	32.793	27.778	22.455	19.702	12.429	15.385	28.640
11.839	11.444	11.870	11.267	11.934	11.433	11.472	11.573	12.286	-33.840	-30.524	-33.341	-34.450	-38.523	-29.178	-27.554	-19.399	-31.600	24.322	20.966	32.238	22.257	23.860	19.801	20.633	15.603	35.882
11.764	11.933	11.642	11.892	11.764	11.043	11.535	11.867	11.792	-47.566	-30.406	-32.415	-32.372	-37.609	-20.096	-20.317	-28.293	-29.570	19.182	19.594	31.132	21.568	24.281	16.255	18.154	15.228	30.078
11.578	11.567	11.732	11.804	11.940	11.366	11.489	12.051	12.971	-40.736	-37.397	-33.986	-42.627	-38.233	-27.130	-27.645	-28.889	-25.299	28.482	18.823	22.241	28.045	28.569	19.757	21.255	17.130	33.338
11.645	11.654	12.035	11.439	12.003	11.182	11.681	11.431	12.230	-36.051	-27.358	-34.319	-38.783	-37.067	-29.911	-25.161	-27.533	-25.356	21.952	10.661	32.201	26.786	27.377	17.878	17.790	5.353	34.963
11.576	11.654	11.691	11.609	11.703	11.963	11.403	11.735	12.046	-32.641	-28.104	-38.097	-34.593	-33.675	-30.891	-30.422	-33.161	-31.361	29.944	13.921	30.435	23.460	24.646	19.103	13.213	14.989	31.293
11.691	11.745	12.038	11.215	11.521	11.665	11.611	11.451	11.862	-37.142	-29.846	-39.431	-36.327	-28.313	-30.250	-29.489	-31.713	-29.700	24.457	16.880	31.496	23.027	21.114	24.692	13.955	4.974	28.328
12.069	11.875	11.580	11.720	11.879	11.732	11.562	11.475	12.003	-43.371	-31.391	-35.581	-42.812	-34.146	-28.379	-27.356	-29.232	-30.824	29.095	18.139	36.465	22.418	29.833	23.451	14.555	8.104	29.176
11.445	11.589	12.004	11.329	11.721	11.652	11.083	11.453	12.122	-31.088	-28.621	-38.988	-42.378	-37.438	-26.300	-28.413	-32.327	-27.360	25.371	14.466	38.872	18.807	18.141	18.529	10.306	12.727	35.327
11.805	11.629	11.926	11.845	11.521	11.739	11.556	11.800	12.206	-37.942	-29.621	-42.931	-36.102	-35.603	-33.413	-26.937	-27.904	-30.375	30.983	20.514	28.894	27.578	22.980	27.231	19.367	18.043	34.326
11.639	11.661	11.722	11.397	12.139	11.471	11.172	11.178	12.222	-43.393	-26.914	-39.250	-36.708	-35.520	-29.524	-27.846	-31.442	-29.763	31.908	13.200	23.777	23.216	21.215	12.531	6.116	11.487	33.613
11.725	11.626	11.590	11.571	12.109	11.714	11.275	11.607	12.397	-35.679	-30.174	-41.490	-38.752	-37.942	-34.453	-21.381	-31.601	-25.381	30.475	19.452	19.977	25.446	31.145	20.348	19.710	16.331	33.762
11.642	11.597	11.726	11.372	11.638	11.436	11.786	11.469	12.321	-34.830	-30.162	-42.390	-34.207	-34.134	-33.848	-28.806	-33.266	-38.506	32.802	9.534	24.751	27.740	16.281	22.414	16.806	8.701	41.749
11.599	11.748	11.619	11.084	12.202	11.784	11.861	11.554	11.960	-36.213	-30.714	-44.618	-43.964	-36.942	-33.188	-31.821	-35.325	-27.390	22.718	13.945	25.623	29.984	21.436	19.000	10.834	13.831	35.433
11.560	11.822	12.488	11.729	11.581	11.376	11.647	11.594	12.004	-32.796	-29.624	-42.513	-36.556	-36.047	-33.918	-24.737	-31.759	-27.221	22.177	16.240	32.462	23.699	24.911	16.178	23.002	19.491	31.328
12.101	11.645	11.890	11.744	11.955	11.535	11.258	11.537	12.069	-36.223	-34.212	-43.945	-38.147	-46.443	-30.345	-20.146	-30.468	-33.127	26.288	15.782	26.852	29.867	24.099	14.413	17.874	20.226	32.360
11.520	11.913	11.671	11.520	11.789	11.550	11.437	11.576	11.550	-32.920	-29.141	-37.528	-41.522	-38.382	-29.614	-28.773	-26.821	-26.271	25.547	15.620	30.628	29.894	24.057	25.730	14.920	24.977	23.404
11.526	11.846	11.507	11.540	12.062	12.014	11.630	11.485	12.193	-39.688	-31.836	-42.802	-46.242	-35.846	-41.647	-29.080	-26.718	-34.514	31.160	15.040	32.781	25.773	25.628	12.963	14.499	14.440	33.874
11.845	11.748	11.438	11.879	12.242	12.285	11.537	12.018	12.176	-36.621	-29.089	-39.215	-35.070	-37.781	-33.782	-27.258	-31.522	-32.047	23.244	11.340	33.243	26.030	27.267	26.286	17.684	23.159	30.131
11.803	11.794	11.596	11.190	12.052	11.581	11.127	11.647	12.338	-32.547	-29.854	-44.455	-38.725	-36.447	-32.247	-28.073	-33.190	-32.830	29.062	12.899	35.628	23.389	15.809	21.959	26.489	13.316	36.915
12.089	11.400	12.233	11.938	11.628	11.958	11.547	11.952	12.309	-38.884	-29.327	-42.483	-42.875	-37.196	-37.702	-20.274	-29.151	-28.358	27.073	19.579	36.988	32.481	24.526	32.520	19.338	20.654	33.728
11.685	11.805	11.896	11.725	11.706	11.920	11.194	12.133	11.985	-30.938	-32.563	-41.096	-34.099	-42.932	-35.936	-22.277	-33.684	-24.040	23.846	15.277	40.306	27.434	25.281	21.122	19.856	20.901	30.258
11.370	11.751	12.463	11.729	11.845	11.753	11.424	11.898	12.260	-20.676	-31.112	-38.651	-42.236	-40.995	-33.112	-30.282	-30.424	-32.946	16.782	10.437	41.709	23.220	24.982	23.324	19.317	18.979	38.263
11.683	12.215	12.397	12.162	11.813	11.864	11.639	11.469	12.150	-30.732	-28.739	-33.843	-38.899	-43.517	-25.540	-28.399	-30.010	-38.976	21.506	20.485	43.327	29.184	18.461	23.939	19.072	13.406	34.166
11.417	11.752	12.048	11.969	11.836	11.823	11.770	11.650	11.937	-35.096	-27.014	-33.882	-41.224	-41.999	-39.979	-19.716	-33.962	-31.072	19.837	18.881	42.410	32.961	31.810	25.842	18.446	17.599	31.597
11.459	11.726	12.351	12.146	12.042	11.692	11.529	11.624	11.908	-33.462	-25.947	-42.956	-41.671	-36.006	-29.418	-19.467	-34.978	-30.709	23.316	18.122	41.291	32.544	25.491	22.817	18.439	11.170	33.260
12.026	11.681	12.460	11.725	12.030	11.926	11.680	11.516	12.765	-29.287	-25.220	-36.960	-33.388	-43.609	-34.053	-25.587	-35.072	-41.260	21.376	18.412	37.234	28.849	25.125	19.542	20.509	8.391	41.682
11.955	11.782	11.886	11.823	11.652	11.757	11.550	11.426	12.358	-33.236	-24.687	-39.745	-36.135	-32.123	-38.651	-25.210	-34.632	-34.168	28.847	10.304	31.434	22.072	17.763	20.902	14.091	9.261	33.127
11.710	11.654	12.616	11.461	11.752	11.886	11.251	11.949	11.997	-25.787	-28.956	-34.126	-30.431	-33.611	-29.403	-24.548	-28.701	-31.340	19.638	7.443	40.005	18.782	22.388	22.812	11.175	13.067	29.445
12.063	11.573	11.907	11.706	11.937	12.128	11.516	11.896	12.073	-32.361	-24.543	-29.675	-40.530	-37.670	-27.424	-26.398	-35.306	-35.700	22.301	14.182	24.234	22.403	26.846	16.205	17.892	11.416	28.059
11.675	11.752	12.207	11.685	11.660	12.075	11.495	11.704	12.154	-33.191	-26.072	-28.411	-37.266	-34.086	-30.642	-33.524	-36.816	-22.758	22.714	14.748	31.733	25.000	20.550	23.110	14.797	20.915	30.214
12.001	11.978	11.431	11.778	11.993	11.453	11.791	11.506	12.146	-38.500	-23.337	-35.241	-36.187	-36.060	-31.984	-23.902	-38.118	-29.529	24.118	11.261	22.476	19.095	16.923	21.474	12.453	11.038	30.021
11.851	11.216	12.216	10.991	12.059	11.435	11.489	11.841	12.398	-30.176	-29.194	-32.924	-34.813	-34.863	-34.005	-28.450	-35.475	-25.706	23.796	16.315	22.407	20.827	26.401	12.269	11.366	14.544	30.131
11.771	12.084	12.539	11.743	12.046	11.421	11.646	11.797	12.130	-36.248	-29.441	-33.603	-42.789	-38.340	-34.014	-27.115	-28.692	-22.010	24.880	16.746	41.689	31.598	23.125	14.328	16.166	13.862	25.186
12.405	11.856	11.579	11.775	12.012	11.173	11.491	11.714	11.952	-30.117	-24.863	-32.731	-46.391	-36.757	-30.257	-25.945	-35.039	-21.041	28.900	15.952	26.661	32.295	23.833	15.498	20.996	15.456	22.931
11.729	11.453	12.057	12.080	11.647	11.392	11.962	11.889	12.250	-38.274	-27.423	-32.700	-39.557	-39.189	-34.225	-29.825	-31.774	-27.401	26.899	20.043	31.112	23.894	28.741	23.955	20.099	13.246	33.530
11.905	11.935	12.277	11.389	11.831	11.840	11.679	11.586	12.079	-31.318	-30.198	-30.862	-33.703	-38.268	-30.549	-29.000	-28.115	-16.535	32.357	18.543	35.674	17.729	32.852	18.608	15.329	15.465	28.174
11.652	11.518	11.531	11.596	12.020	12.132	11.528	11.955	12.072	-32.838	-23.551	-36.760	-32.439	-39.698	-28.982	-25.748	-31.727	-28.203	28.595	14.955	20.851	23.502	20.869	20.778	17.217	22.545	22.489
11.552	11.615	11.867	11.831	11.915	11.560	11.597	11.651	12.051	-37.972	-23.778	-25.801	-36.602	-38.323	-30.444	-30.676	-28.065	-28.571	23.153	11.759	17.636	25.844	31.640	18.272	15.038	20.441	29.437
11.882	11.748	11.607	11.877	12.003	11.948	11.724	12.056	12.176	-39.758	-26.179	-36.247	-36.833	-41.376	-32.487	-27.161	-34.275	-39.341	25.760	13.897	23.022	31.056	26.007	19.690	22.900	11.467	39.223
11.752	11.994	11.643	11.959	11.943	11.834	11.716	11.679	12.215	-34.617	-29.711	-27.283	-27.899	-31.538	-29.477	-28.260	-29.408	-34.105	30.549	8.545	20.886	23.676	26.565	24.794	16.149	17.770	29.371
11.676	11.656	11.552	11.579	11.984	12.037	11.629	11.446	12.078	-30.249	-25.083	-22.997	-30.026	-40.251	-31.944	-26.841	-28.429	-24.637	22.484	18.882	19.555	31.187	16.838	21.228	13.850	12.426	34.702
12.112	11.330	11.896	11.099	11.757	11.745	11.191	11.258	12.162	-40.102	-25.698	-29.002	-32.073	-40.874	-28.592	-22.961	-31.726	-34.056	25.640	15.091	29.843	20.874	14.283	14.868	16.542	16.125	32.387
12.019	11.799	11.621	11.626	11.845	11.819	10.872	11.976	12.437	-36.963	-29.422	-32.012	-35.605	-33.759	-30.103	-29.466	-29.005	-33.808	26.295	17.949	22.077	21.485	23.686	10.159	21.701	9.706	25.841
11.830	11.743	12.112	12.144	11.642	11.533	11.390	11.344	12.402	-34.953	-26.513	-34.933	-34.957	-37.204	-36.558	-29.894	-33.680	-24.496	34.169	14.734	24.974	28.304	13.410	17.304	13.719	18.614	34.108
11.991	12.090	12.006	11.669	11.756	11.453	11.539	11.718	11.972	-30.589	-21.329	-27.914	-38.403	-32.835	-32.061	-27.787	-30.464	-34.731	32.656	18.776	19.358	25.316	18.542	24.338	16.438	13.662	31.496
11.702	11.625	12.047	11.732	11.978	11.644	11.473	10.714	11.873	-37.269	-27.122	-31.215	-33.249	-35.305	-38.043	-26.810	-28.852	-33.813	25.254	18.159	26.306	26.782	28.429	18.750	14.460	5.592	32.695
11.532	11.610	12.200	11.895	11.796	11.247	11.603	11.949	11.700	-32.171	-23.806	-33.683	-38.186	-35.952	-28.428	-30.292	-24.873	-29.795	28.076	18.201	20.351	22.249	22.401	14.797	13.178	10.755	27.370
11.723	11.779	12.053	11.933	12.066	11.351	11.708	11.671	12.392	-35.717	-25.450	-43.309	-32.517	-31.753	-27.560	-17.787	-31.414	-36.467	28.411	18.812	28.897	24.426	18.148	11.293	17.640	9.346	32.408
11.832	11.873	11.930	11.617	11.831	11.317	11.400	11.818	12.194	-34.797	-29.499	-37.459	-32.909	-30.556	-31.376	-31.742	-32.999	-39.397	33.039	15.534	30.443	19.281	23.477	17.528	22.361	10.367	34.162
11.697	11.725	12.214	11.445	11.923	11.543	11.619	11.442	12.262	-35.140	-22.626	-39.675	-37.923	-36.083	-34.075	-28.202	-35.713	-34.500	31.425	12.031	26.703	26.517	28.889	26.926	12.639	8.290	30.074
11.888	11.723	12.141	11.513	11.695	11.914	11.216	11.585	12.368	-30.669	-29.038	-36.988	-30.645	-37.303	-34.567	-24.033	-31.609	-34.469	30.127	19.914	28.724	23.530	20.035	27.072	13.151	15.888	22.723
12.012	11.748	12.316	11.951	11.547	11.607	11.671	10.951	12.050	-36.021	-32.576	-38.876	-33.016	-41.969	-34.096	-31.038	-26.316	-35.891	32.531	18.038	32.850	28.762	25.806	21.192	11.849	6.060	28.032
12.216	11.646	12.301	11.500	11.766	11.663	11.686	10.948	11.880	-37.098	-20.719	-37.370	-28.686	-40.063	-26.610	-22.170	-29.743	-22.856	31.884	15.338	25.693	20.409	14.780	23.130	19.687	12.444	25.978
11.881	11.886	11.929	11.920	12.009	12.047	11.581	11.448	12.047	-40.492	-31.173	-30.152	-33.686	-35.987	-35.217	-23.234	-34.517	-31.794	34.378	22.209	29.232	21.360	9.645	18.510	20.819	11.196	34.773
12.306	11.443	12.163	11.291	11.807	11.757	11.402	11.564	11.994	-40.222	-28.326	-32.660	-32.175	-37.393	-34.218	-26.593	-31.719	-28.864	34.512	19.580	28.338	17.738	22.035	15.956	14.532	17.476	24.938
11.896	11.828	11.653	11.416	11.900	11.687	11.974	11.085	12.384	-33.228	-26.846	-30.385	-31.242	-39.160	-35.798	-25.390	-30.946	-36.481	31.763	18.162	27.405	20.174	26.458	24.463	19.783	2.641	32.712
11.590	11.609	12.566	11.365	11.967	11.542	11.766	11.145	11.835	-35.807	-18.871	-32.264	-41.029	-31.434	-25.457	-30.172	-23.564	-33.766	33.309	13.933	33.994	21.921	18.925	19.683	10.696	14.658	22.066
11.113	11.697	11.989	11.488	12.013	11.336	11.652	11.542	12.110	-34.633	-27.287	-40.409	-30.861	-41.231	-30.369	-36.451	-28.085	-33.691	30.396	20.498	23.444	22.047	23.191	21.622	20.802	7.998	33.369
11.870	11.526	11.623	11.466	12.037	11.447	11.879	11.014	12.048	-35.644	-25.697	-33.327	-28.772	-38.909	-29.762	-23.350	-29.725	-37.530	29.545	11.378	28.849	18.257	18.352	19.337	22.654	12.495	37.054
12.449	11.566	11.760	11.610	11.885	11.458	11.727	11.154	12.058	-40.270	-23.857	-34.979	-35.737	-39.993	-30.062	-27.122	-30.963	-36.690	26.411	7.681	24.688	24.511	22.810	16.465	18.131	20.316	39.069
12.184	11.576	11.784	11.657	11.889	11.965	11.872	11.099	12.177	-35.342	-29.742	-28.812	-40.496	-34.520	-30.796	-32.548	-28.814	-44.389	27.555	17.987	27.938	20.944	17.605	17.905	12.120	15.608	44.392
12.122	11.573	12.233	11.546	11.991	11.526	11.348	10.909	12.765	-38.843	-25.031	-28.155	-40.620	-40.523	-29.615	-20.393	-28.178	-48.463	25.709	10.058	29.581	27.306	33.372	12.110	14.509	17.576	42.211
11.602	12.159	12.115	11.762	11.734	11.832	11.554	11.375	11.991	-37.928	-35.237	-20.035	-35.247	-35.982	-24.503	-25.542	-28.486	-34.598	28.371	19.016	25.521	24.524	18.702	19.860	20.985	17.452	41.014
12.236	11.544	12.495	11.364	11.570	11.612	12.052	11.535	11.937	-34.947	-28.570	-31.154	-35.548	-41.378	-28.132	-32.513	-29.104	-38.600	26.695	18.714	36.918	19.984	23.120	20.975	23.143	18.399	34.479
11.953	11.827	11.385	11.844	12.025	11.850	12.127	11.132	11.819	-39.517	-31.489	-33.059	-31.956	-39.280	-33.159	-33.584	-29.163	-43.982	28.598	15.742	21.996	22.680	28.967	20.911	20.558	16.868	30.053
11.866	11.765	12.183	11.511	12.503	11.718	11.489	11.253	12.398	-41.268	-35.587	-28.176	-39.889	-33.222	-30.466	-27.953	-23.655	-41.725	26.998	26.237	30.190	25.056	25.656	13.664	19.426	11.376	36.841
11.643	11.593	11.424	11.750	11.553	11.352	11.640	11.510	11.893	-35.784	-34.568	-29.406	-34.163	-40.006	-25.931	-24.825	-26.362	-29.847	25.031	25.708	27.568	18.532	15.861	15.134	24.419	9.713	30.380
11.510	11.543	11.720	11.690	12.036	11.533	11.898	11.255	11.784	-31.596	-33.634	-30.493	-33.903	-38.766	-24.288	-27.176	-23.384	-39.461	27.036	21.840	18.316	25.091	27.689	18.783	18.584	20.168	25.619
12.059	11.831	12.283	11.347	11.634	12.003	11.524	11.317	12.032	-38.874	-30.655	-28.339	-37.433	-42.630	-32.403	-21.969	-32.691	-34.978	24.843	15.696	17.265	22.374	18.294	24.579	12.356	17.266	37.687
11.693	12.025	11.950	11.545	11.593	11.651	11.625	11.561	12.095	-35.130	-31.312	-24.735	-36.046	-47.459	-24.450	-28.193	-26.105	-37.821	22.959	22.266	27.361	26.003	23.927	16.576	23.886	13.511	38.219
11.968	11.124	11.745	11.969	11.918	12.005	11.284	11.419	11.528	-36.159	-39.632	-24.650	-32.493	-45.305	-32.613	-33.859	-27.889	-33.279	24.067	25.603	20.907	20.654	24.779	22.677	10.591	16.550	29.668
11.884	11.950	12.057	11.544	11.790	11.444	11.493	11.604	11.903	-30.752	-20.731	-30.749	-39.445	-39.597	-32.304	-34.882	-23.761	-40.215	30.414	17.568	24.652	20.467	27.741	22.861	9.668	21.089	27.034
11.657	11.443	11.796	12.103	11.743	11.834	11.520	11.825	11.713	-36.768	-34.313	-29.856	-39.398	-36.044	-31.489	-34.722	-27.751	-35.897	22.929	23.138	27.525	25.745	26.268	24.832	13.124	13.832	34.651
12.515	11.999	11.572	11.906	11.872	11.777	11.483	11.645	11.259	-34.082	-30.291	-23.109	-36.985	-37.709	-28.848	-34.916	-25.581	-42.007	29.044	15.778	27.624	24.025	26.679	23.101	12.794	9.100	31.836
11.830	11.384	12.060	11.431	11.994	11.799	11.242	11.451	11.673	-34.189	-29.956	-18.876	-34.600	-33.514	-28.506	-30.148	-28.313	-31.227	26.978	16.205	28.505	32.450	22.811	20.499	12.849	17.038	33.028
11.728	11.593	11.636	11.418	11.705	12.078	11.440	11.625	11.908	-32.486	-31.585	-18.926	-29.807	-40.253	-33.642	-27.273	-28.005	-35.064	29.903	14.147	25.564	22.156	21.475	23.842	11.271	19.485	28.364
11.712	11.402	11.922	11.774	11.655	11.911	11.566	11.638	11.852	-39.135	-29.709	-36.244	-31.042	-41.700	-29.888	-27.049	-30.734	-31.020	24.867	20.131	25.994	29.371	23.565	30.546	13.978	15.611	27.180
11.448	11.456	11.649	11.551	12.013	11.923	11.421	11.290	11.630	-34.870	-31.545	-29.939	-38.789	-40.876	-27.673	-27.253	-26.322	-33.429	27.751	21.032	18.990	22.262	21.099	20.651	6.109	8.447	41.039
11.793	11.154	12.038	11.440	11.372	11.770	11.435	11.524	12.058	-39.994	-29.011	-27.955	-31.721	-36.467	-35.268	-31.687	-25.313	-32.415	30.114	14.488	28.436	23.878	22.825	23.207	14.265	17.262	32.116
12.318	11.564	12.131	11.857	11.675	11.504	11.558	11.292	12.272	-42.039	-26.251	-26.108	-30.300	-43.857	-28.270	-26.674	-30.253	-37.296	26.873	12.241	30.816	19.709	25.554	24.281	10.930	13.958	38.498
12.033	11.481	11.771	11.482	11.961	11.729	11.361	11.408	12.002	-38.781	-31.287	-21.784	-35.281	-43.180	-23.676	-32.557	-32.366	-38.145	29.125	21.723	30.243	12.542	31.661	19.710	13.388	8.260	38.001
11.346	11.415	11.505	11.647	11.386	11.994	11.522	11.240	11.731	-39.979	-34.000	-29.409	-29.090	-39.674	-28.514	-32.640	-26.815	-37.372	25.891	25.709	24.998	24.341	21.604	18.660	14.658	9.110	33.774
11.831	11.465	12.264	11.465	11.670	12.182	11.189	11.507	11.547	-32.981	-27.689	-24.127	-31.718	-47.629	-32.749	-24.928	-21.929	-41.011	22.723	27.490	24.534	30.562	24.439	34.461	9.267	14.912	33.291
11.941	11.625	12.183	11.579	11.664	11.733	11.549	11.471	12.329	-38.193	-32.070	-22.012	-37.245	-41.390	-33.680	-20.210	-29.125	-38.482	30.206	24.728	25.435	24.903	29.860	26.791	13.360	18.957	40.244
12.408	11.520	11.888	11.267	11.975	11.756	11.472	11.570	11.763	-33.992	-41.497	-25.001	-32.410	-38.573	-32.483	-31.344	-25.116	-33.487	22.955	20.866	25.195	22.134	12.368	26.169	19.493	11.456	35.654
11.874	11.928	12.480	11.298	12.246	11.823	11.443	11.188	12.293	-33.661	-43.260	-21.643	-33.333	-44.560	-32.537	-27.739	-25.274	-36.069	24.237	17.362	31.132	16.294	23.463	19.841	16.838	11.047	34.538
11.737	11.726	11.859	11.398	12.007	11.956	11.617	11.406	12.439	-41.505	-42.847	-30.362	-28.499	-44.715	-29.280	-24.184	-22.811	-34.787	29.155	15.167	24.880	21.519	33.712	21.759	12.640	15.589	29.033
11.923	11.573	12.100	11.834	11.657	12.059	11.190	11.638	12.510	-42.825	-35.276	-30.232	-35.429	-42.287	-21.825	-22.388	-29.947	-36.060	19.832	20.200	30.298	17.552	27.206	18.598	16.798	11.114	36.869
11.970	11.875	12.288	11.530	11.922	11.694	11.289	11.429	11.803	-38.112	-35.429	-28.156	-34.829	-38.193	-27.162	-23.628	-29.000	-35.318	27.528	26.578	24.913	14.560	33.183	22.237	10.830	3.159	32.519
12.026	11.830	11.945	11.719	12.136	11.853	11.285	11.059	12.119	-38.097	-35.530	-22.524	-38.023	-37.780	-31.581	-23.456	-24.566	-35.810	28.867	26.269	32.323	17.314	28.564	22.394	16.266	16.787	28.870
12.065	11.653	11.907	11.108	11.750	11.745	11.734	11.617	11.804	-35.407	-36.801	-24.444	-34.325	-34.513	-29.098	-26.949	-29.987	-34.257	28.017	25.388	19.968	14.306	29.776	21.968	9.726	11.616	27.896
12.287	11.533	11.820	11.369	11.335	11.801	11.473	11.656	12.023	-36.497	-33.307	-25.807	-35.695	-38.247	-24.083	-30.360	-26.793	-34.415	22.836	22.891	21.882	22.329	22.384	25.247	15.775	12.797	30.362
11.823	11.782	11.921	11.139	12.031	11.585	11.592	11.724	11.521	-37.261	-33.933	-27.328	-32.422	-32.646	-36.888	-22.095	-31.824	-36.040	30.583	28.356	22.879	15.578	20.363	17.653	16.921	16.393	34.125
11.908	11.441	11.579	11.254	11.535	12.158	11.427	11.246	11.776	-34.368	-34.462	-18.633	-29.243	-41.368	-32.513	-28.216	-28.131	-27.259	21.707	15.145	15.903	18.207	23.064	21.198	14.991	12.155	30.132
11.771	12.193	11.816	11.613	11.888	12.001	11.607	11.677	11.580	-34.345	-40.755	-24.501	-34.721	-42.478	-32.833	-19.630	-26.627	-33.871	21.999	24.490	21.087	21.609	21.881	24.837	13.171	16.020	27.340
11.883	11.769	11.555	11.433	11.576	11.717	11.619	12.039	12.269	-38.419	-33.974	-24.253	-41.851	-39.852	-35.601	-24.776	-26.085	-33.447	23.905	17.192	20.712	13.491	21.062	19.758	19.165	17.402	30.786
12.078	11.413	11.610	11.625	12.021	11.567	11.725	11.373	11.806	-38.709	-25.484	-29.853	-32.332	-42.556	-35.762	-30.859	-25.423	-29.588	32.249	15.522	30.641	21.059	23.716	22.033	20.413	12.351	33.986
12.007	11.568	11.484	11.528	11.510	11.838	11.905	11.584	12.047	-35.177	-30.840	-32.228	-29.431	-39.274	-34.394	-30.358	-26.845	-32.338	26.258	16.381	23.198	21.212	24.978	24.806	14.070	12.965	25.317
11.876	11.552	11.617	11.789	11.558	12.081	11.649	11.678	11.811	-40.260	-36.292	-29.352	-31.387	-35.180	-30.680	-23.767	-27.726	-29.242	32.481	21.733	25.399	19.908	26.629	26.486	20.460	14.468	29.536
12.060	11.051	11.484	11.561	11.400	11.426	11.755	11.716	11.920	-40.079	-29.020	-32.823	-29.352	-45.134	-32.093	-28.442	-23.016	-26.614	24.424	15.204	20.980	17.475	22.338	15.183	16.710	22.446	28.545
11.762	11.691	11.738	11.598	11.984	12.022	11.461	11.605	11.984	-40.446	-29.487	-32.273	-31.005	-42.950	-32.102	-28.175	-26.842	-26.985	26.035	18.154	25.207	15.042	22.639	20.236	16.048	10.498	32.087
11.867	11.745	11.420	11.640	11.705	12.351	11.476	11.998	12.157	-37.168	-36.189	-25.716	-28.691	-49.938	-36.260	-23.924	-30.138	-27.009	27.472	18.058	24.061	14.165	31.365	24.983	21.572	13.166	34.399
11.830	11.226	11.267	11.839	11.651	11.634	11.739	11.815	12.435	-31.170	-37.064	-34.557	-32.940	-49.236	-37.769	-25.230	-27.010	-35.967	26.962	22.105	20.963	18.269	22.254	20.201	16.973	21.170	28.509
12.099	11.235	11.820	11.512	11.492	11.830	11.652	11.364	12.164	-39.446	-35.980	-24.136	-22.421	-41.530	-33.669	-25.500	-30.130	-35.452	27.379	19.072	23.388	23.883	24.429	24.045	19.346	6.358	39.999
11.695	11.808	11.382	11.477	11.758	11.698	11.801	11.355	12.061	-40.709	-34.116	-22.544	-31.705	-41.238	-27.732	-27.830	-31.523	-31.131	23.737	26.070	21.149	20.189	29.204	20.371	17.525	6.533	27.110
12.037	11.779	11.502	11.882	11.680	11.584	11.507	11.709	11.906	-40.416	-29.958	-29.835	-30.492	-40.258	-32.892	-25.955	-30.220	-35.442	29.137	19.466	23.779	16.453	18.122	17.438	18.062	5.826	42.720
12.092	11.770	11.678	11.176	11.787	12.048	11.575	11.780	12.275	-38.946	-39.255	-34.965	-30.634	-43.658	-21.960	-21.754	-26.765	-32.998	27.026	25.647	19.601	16.664	24.860	26.633	8.402	15.511	37.841
12.171	11.801	11.568	11.613	11.762	11.616	11.216	11.624	11.840	-37.704	-38.459	-22.194	-30.111	-46.577	-28.557	-29.654	-25.614	-38.286	26.151	19.456	24.015	23.689	28.396	23.430	13.746	12.490	31.676
12.030	11.704	11.766	12.052	11.520	11.810	11.903	11.732	11.912	-42.597	-39.232	-25.754	-30.016	-35.347	-31.991	-26.331	-31.115	-27.898	19.419	28.571	27.340	22.899	20.180	24.024	16.289	13.601	32.378
11.533	11.812	11.834	11.957	11.628	11.664	11.287	11.954	12.118	-43.032	-35.005	-25.696	-27.448	-40.690	-24.156	-27.449	-28.615	-32.794	26.409	27.031	23.323	20.044	20.455	22.290	15.511	18.874	34.644
11.651	11.215	11.799	11.602	12.174	11.719	11.373	11.569	11.752	-42.094	-36.373	-23.537	-22.034	-39.067	-33.884	-30.346	-28.285	-26.267	22.311	18.072	19.719	18.898	26.789	21.548	11.874	12.028	34.275
11.750	11.192	11.746	11.805	11.987	11.127	11.728	11.895	11.771	-37.288	-38.852	-25.873	-30.237	-47.417	-31.484	-29.406	-33.234	-31.663	22.762	21.399	23.521	21.975	24.189	19.842	19.749	14.352	21.243
11.783	11.728	12.035	11.454	11.822	11.886	11.597	10.933	12.064	-43.475	-30.042	-23.513	-31.725	-49.346	-29.976	-28.676	-23.188	-40.811	23.497	18.522	28.564	20.321	16.232	25.162	14.007	10.418	36.153
11.501	11.781	11.696	11.658	11.655	11.665	11.486	11.442	11.986	-36.916	-33.944	-25.025	-32.884	-39.785	-30.457	-23.209	-30.716	-33.599	23.951	16.692	23.806	16.845	28.368	25.066	23.002	18.193	26.929
11.921	11.691	11.854	12.137	11.771	11.864	11.443	11.621	11.793	-41.741	-26.193	-25.709	-32.989	-38.520	-32.936	-27.623	-32.012	-34.770	32.103	19.643	24.927	17.941	22.739	24.968	21.232	14.155	31.739
11.708	11.872	11.299	11.888	12.116	11.839	11.607	11.644	11.906	-28.788	-35.988	-28.614	-30.233	-37.489	-35.494	-29.137	-26.847	-29.092	31.975	22.812	21.195	20.376	21.341	17.725	14.480	20.062	26.300
12.086	11.909	11.182	11.647	11.474	11.596	11.893	11.689	11.566	-37.837	-40.128	-31.816	-27.175	-33.109	-34.883	-24.059	-30.183	-32.157	29.542	26.882	17.385	25.899	33.003	23.485	18.751	14.485	24.319
11.906	11.686	11.315	11.630	11.670	12.219	11.909	11.674	12.352	-37.748	-34.206	-26.092	-27.180	-32.526	-33.754	-24.943	-33.196	-39.027	32.062	19.868	22.411	19.468	30.865	26.805	20.061	17.228	31.608
11.832	11.571	11.579	11.508	11.939	12.042	11.690	11.588	11.584	-39.065	-37.975	-29.041	-25.317	-35.337	-26.978	-26.974	-26.317	-29.796	32.111	20.669	30.321	23.209	26.173	24.284	12.610	17.541	30.021
12.099	12.071	11.786	11.926	12.119	11.944	11.657	12.134	12.567	-37.673	-40.951	-23.827	-30.134	-41.128	-33.574	-29.629	-24.557	-27.395	30.995	28.764	29.196	9.278	27.636	29.176	20.233	8.146	42.076
12.334	11.726	11.863	11.502	11.685	12.189	11.518	11.799	11.836	-37.172	-37.567	-21.377	-24.137	-39.513	-33.943	-30.871	-27.636	-28.840	33.505	27.322	28.769	14.775	19.209	30.295	17.494	16.004	35.153
11.946	11.623	12.017	11.423	11.784	12.021	11.211	11.632	11.921	-42.716	-38.264	-30.189	-30.257	-38.571	-38.700	-23.782	-34.385	-21.595	23.334	28.192	18.871	18.881	21.267	24.097	11.816	20.114	29.772
11.937	11.925	11.840	11.452	11.873	12.190	11.932	11.651	12.083	-36.234	-35.158	-23.267	-30.881	-35.728	-37.223	-32.538	-23.944	-32.140	25.840	23.838	26.190	20.466	21.693	24.273	21.862	15.009	31.110
11.894	11.652	11.875	11.603	11.574	12.207	11.397	11.679	11.624	-39.118	-24.157	-36.986	-32.702	-40.794	-35.636	-32.515	-29.042	-32.177	28.368	17.189	27.318	11.553	25.977	26.692	14.881	7.529	28.469
11.650	11.807	12.356	11.696	11.996	12.320	11.512	11.553	11.777	-37.450	-35.960	-25.979	-30.328	-47.897	-38.461	-27.021	-25.615	-26.095	22.938	19.505	29.789	20.388	27.129	26.360	3.948	12.491	23.778
11.957	12.183	12.222	11.648	11.939	12.211	11.628	11.634	12.036	-39.328	-27.726	-39.377	-33.107	-40.174	-29.864	-28.257	-20.083	-35.673	29.059	21.924	35.794	10.792	12.045	25.642	16.093	15.245	26.510
12.060	12.003	12.022	11.550	11.755	11.997	11.722	11.514	12.010	-31.533	-29.710	-29.798	-22.921	-40.444	-26.819	-23.382	-24.191	-31.285	31.068	19.117	32.307	24.921	20.414	25.168	8.534	15.275	34.687
11.970	11.688	12.037	11.640	11.877	12.063	11.370	11.558	11.934	-38.922	-28.666	-30.871	-32.654	-41.986	-31.298	-32.256	-27.913	-34.164	28.430	24.712	31.019	13.569	21.267	26.650	9.093	12.943	31.829
11.695	11.799	11.711	11.552	12.493	11.800	11.469	11.537	12.392	-33.318	-31.881	-21.278	-30.298	-43.406	-36.836	-27.193	-28.838	-41.363	23.722	23.645	29.702	17.328	25.361	19.208	12.651	13.052	38.706
11.652	11.688	11.733	11.407	11.695	11.983	11.078	11.285	11.933	-36.396	-34.594	-36.917	-32.421	-42.652	-34.054	-26.945	-25.004	-37.049	12.692	23.443	27.061	19.615	21.025	30.058	15.650	19.627	39.438
11.742	11.631	12.423	11.581	12.043	12.044	11.677	11.379	11.917	-36.995	-36.564	-32.558	-23.738	-37.822	-32.461	-30.314	-24.206	-42.942	26.266	24.549	29.002	9.282	20.002	21.633	13.460	20.566	42.680
11.729	11.210	11.650	11.245	11.685	11.929	11.812	11.290	12.315	-37.652	-37.433	-33.332	-27.781	-36.882	-33.722	-31.344	-25.297	-38.618	25.342	26.895	34.625	12.094	18.016	19.521	13.166	15.360	34.283
11.944	11.431	12.307	11.277	11.450	12.277	11.232	11.185	12.333	-38.479	-31.946	-25.485	-26.483	-38.752	-35.383	-32.475	-24.863	-41.206	28.093	22.832	29.461	23.093	15.201	25.547	16.349	12.375	40.508
11.716	11.739	11.975	11.301	11.631	11.833	11.479	11.106	11.434	-41.991	-35.274	-30.393	-28.879	-33.956	-39.327	-33.500	-24.107	-35.029	21.770	25.906	31.622	15.559	25.459	28.601	13.192	19.768	26.609
11.481	11.412	11.997	11.256	11.964	11.943	11.364	11.563	12.050	-39.222	-41.388	-33.867	-24.684	-38.657	-36.407	-35.803	-27.406	-36.910	33.997	17.162	28.636	16.053	27.690	21.445	13.863	14.340	34.923
11.831	12.050	12.084	11.127	12.105	12.306	11.628	11.818	11.974	-34.000	-32.357	-34.427	-32.625	-39.097	-24.719	-33.637	-32.770	-35.838	30.258	32.535	36.753	24.697	24.186	23.666	21.268	16.895	34.789
11.838	11.614	11.991	11.246	11.967	11.436	11.666	11.455	12.054	-36.759	-32.786	-34.127	-30.704	-35.197	-28.998	-28.857	-28.263	-32.880	31.596	38.298	33.294	21.482	23.404	22.594	16.190	12.511	36.200
11.885	11.426	12.347	11.632	11.955	11.768	11.377	11.349	12.351	-44.732	-37.213	-32.926	-37.137	-38.704	-27.666	-29.173	-31.554	-30.790	33.872	24.413	34.755	19.833	22.436	22.678	14.149	18.453	30.238
11.918	11.847	12.346	11.543	12.373	11.014	11.418	11.385	12.131	-31.057	-31.797	-38.213	-39.392	-42.048	-24.569	-28.614	-28.601	-41.513	29.893	21.241	27.974	13.094	24.513	14.509	14.163	9.685	39.557
11.634	11.793	11.779	11.505	11.657	11.843	11.305	11.306	12.262	-39.642	-32.518	-33.261	-31.311	-39.780	-26.116	-29.528	-23.798	-41.967	35.690	25.283	22.597	11.200	25.922	18.473	13.019	17.406	37.682
11.512	11.817	11.941	11.657	12.027	11.603	11.385	11.620	12.357	-35.702	-36.358	-26.349	-39.084	-43.350	-31.675	-30.873	-26.026	-37.433	24.200	32.472	25.424	12.806	25.308	13.790	18.180	14.725	31.961
11.635	12.027	12.368	11.093	11.796	11.787	11.436	11.573	12.204	-37.845	-31.780	-36.044	-30.145	-39.800	-32.520	-35.184	-28.293	-36.374	34.315	27.013	28.628	15.088	30.145	16.657	9.564	20.463	42.076
11.843	11.848	12.101	11.802	11.955	11.939	11.548	11.487	12.367	-38.590	-30.728	-31.198	-31.016	-40.865	-30.700	-32.413	-31.933	-36.797	31.717	24.027	32.942	15.825	22.039	25.474	18.854	14.899	36.281
11.891	11.889	12.059	11.367	11.803	11.813	11.585	11.337	12.572	-35.425	-37.950	-41.094	-32.411	-36.934	-31.278	-31.926	-25.183	-35.957	35.001	27.266	33.536	9.701	26.525	28.912	14.246	16.254	40.962
11.739	12.252	12.030	11.700	11.694	12.016	11.676	11.581	11.904	-37.939	-43.793	-21.838	-38.365	-37.627	-33.890	-29.175	-26.004	-31.704	25.879	29.056	27.614	15.260	26.233	26.071	19.951	17.824	33.566
11.767	11.835	12.044	11.018	11.859	12.206	11.886	11.759	12.209	-39.441	-33.973	-28.193	-32.432	-42.239	-32.760	-21.220	-25.211	-35.778	31.527	24.500	32.924	14.695	26.251	26.184	17.868	12.501	37.071
11.776	11.673	12.311	11.573	11.465	12.030	11.746	11.521	11.836	-36.860	-31.157	-33.365	-33.165	-39.926	-34.557	-25.956	-33.096	-26.978	34.524	23.784	36.580	25.490	24.878	34.079	13.650	13.663	28.886
11.674	11.948	11.926	11.852	12.027	11.698	11.403	11.501	12.134	-29.129	-30.961	-26.853	-36.816	-44.407	-34.100	-23.808	-32.787	-36.963	22.515	24.917	31.200	15.665	24.142	30.235	18.508	16.535	35.064
11.774	11.924	11.606	11.345	11.697	11.778	11.766	11.912	12.030	-34.331	-27.436	-27.348	-40.448	-40.336	-27.791	-32.975	-32.510	-32.031	22.077	31.798	32.201	22.493	24.048	21.199	8.349	15.844	35.095
11.564	11.664	11.878	10.916	11.828	12.091	12.053	11.691	11.909	-36.045	-29.624	-24.181	-25.644	-47.111	-33.147	-39.241	-27.823	-38.915	25.551	21.502	24.636	20.471	31.323	33.232	17.413	15.892	31.088
12.195	11.943	11.696	11.234	11.284	12.032	11.773	11.602	12.122	-42.366	-35.688	-32.834	-36.992	-40.420	-34.362	-29.167	-36.002	-38.014	30.405	25.872	24.405	16.311	10.758	26.364	18.400	16.361	36.475
11.674	11.861	11.935	11.264	11.524	11.653	11.843	11.639	12.319	-36.602	-37.374	-36.002	-42.018	-40.818	-33.585	-31.163	-29.642	-35.373	31.213	26.378	23.687	14.966	24.072	21.267	22.331	16.153	43.609
11.962	11.353	11.630	10.953	11.997	12.148	11.641	12.048	12.337	-39.592	-32.243	-31.940	-32.336	-33.075	-34.314	-26.203	-31.102	-35.503	27.463	26.043	28.451	18.127	12.240	27.224	9.821	17.035	35.672
11.821	11.500	11.969	11.320	11.632	11.879	11.455	11.831	11.858	-33.817	-26.448	-26.994	-37.658	-41.597	-29.417	-21.748	-26.015	-39.617	24.504	21.579	23.464	16.552	28.353	24.427	10.811	22.119	42.670
11.997	11.918	12.041	11.164	12.029	12.235	11.518	11.639	12.188	-36.425	-32.150	-37.230	-29.638	-44.321	-39.081	-23.767	-32.259	-34.368	22.187	25.598	24.419	16.700	9.212	28.667	14.179	15.511	39.580
12.036	11.836	12.066	11.167	11.581	12.016	11.662	11.836	11.908	-36.176	-38.596	-30.951	-32.687	-32.283	-25.133	-24.670	-27.299	-32.920	25.043	29.500	28.044	20.414	13.261	29.647	16.937	17.544	34.481
11.824	12.120	11.789	11.194	12.027	12.201	11.501	11.780	12.070	-42.720	-38.575	-29.286	-29.042	-40.569	-32.534	-27.121	-27.898	-36.127	25.142	41.184	21.798	17.768	15.767	25.291	16.904	15.834	35.620
11.563	11.591	11.774	11.489	12.086	11.843	11.371	11.607	11.983	-34.922	-31.567	-28.684	-39.410	-36.773	-30.441	-24.963	-24.278	-38.650	26.577	26.331	21.595	18.081	17.262	25.068	9.327	15.048	45.377
11.444	11.987	11.484	11.774	11.775	11.749	11.830	11.694	12.230	-40.103	-39.191	-30.311	-34.186	-36.606	-28.394	-25.746	-31.547	-31.144	29.949	36.326	22.643	17.867	19.161	27.864	8.716	14.430	32.614
11.819	12.042	11.551	11.463	11.916	12.012	11.774	11.660	12.326	-45.875	-41.246	-37.903	-35.376	-43.032	-33.755	-25.124	-28.985	-38.475	17.739	28.856	31.937	20.171	23.006	30.442	11.795	15.743	40.660
12.334	11.992	11.900	11.706	11.593	11.760	11.717	11.659	12.256	-42.367	-29.019	-30.432	-36.739	-39.788	-26.393	-26.230	-32.156	-35.952	25.429	27.426	24.007	20.437	12.290	26.152	14.156	12.828	32.822
12.294	12.216	11.738	11.474	11.952	11.265	11.515	11.976	12.462	-38.874	-27.059	-28.733	-28.710	-38.868	-28.659	-24.431	-33.675	-42.083	27.695	30.661	26.300	21.323	22.716	24.740	12.510	17.851	33.468
11.996	11.850	11.832	11.313	11.897	11.668	11.735	11.408	12.589	-33.696	-33.190	-32.493	-34.786	-33.690	-28.501	-33.759	-20.886	-37.011	23.749	23.868	19.043	27.348	18.046	24.743	17.287	14.093	39.289
11.884	11.858	12.082	11.463	11.658	11.978	11.194	12.064	12.702	-41.519	-32.265	-31.418	-35.570	-37.516	-31.580	-28.055	-31.094	-38.088	26.502	19.321	24.512	17.398	16.262	26.936	15.235	16.093	44.744
11.402	11.338	11.758	11.501	12.253	12.155	11.802	11.427	12.410	-37.379	-29.301	-30.715	-30.405	-39.029	-33.151	-24.837	-25.816	-31.061	19.798	14.897	15.448	20.778	26.296	25.873	15.913	15.674	39.958
12.056	11.683	11.804	11.289	11.548	12.240	11.667	11.714	12.023	-39.908	-34.632	-33.063	-29.180	-39.757	-28.083	-29.622	-29.918	-40.099	32.593	18.017	18.882	18.271	16.201	25.770	17.140	17.076	32.957
11.844	11.191	11.849	11.233	12.418	12.605	11.524	11.892	12.497	-37.870	-36.613	-22.152	-21.685	-35.542	-33.611	-25.433	-25.311	-39.759	23.036	9.271	23.699	17.772	26.139	28.331	18.658	17.174	37.369
11.524	11.413	12.081	11.572	11.926	12.582	10.977	11.663	12.463	-37.024	-29.213	-28.890	-29.146	-36.574	-26.442	-19.925	-26.574	-34.990	26.577	24.084	24.587	16.206	21.351	32.536	21.103	14.274	43.786
11.847	11.609	12.014	11.371	11.658	12.441	11.509	11.757	12.444	-35.179	-28.926	-27.730	-27.942	-34.381	-32.291	-24.492	-29.745	-31.013	24.558	21.432	31.171	11.623	23.336	28.237	15.625	21.104	35.304
11.825	11.675	11.936	11.391	11.839	12.144	11.357	11.974	11.949	-33.543	-35.574	-32.103	-29.073	-35.467	-34.655	-22.010	-31.110	-28.508	29.808	18.673	25.323	19.944	22.779	26.999	13.187	19.723	33.799
11.650	11.461	11.990	11.225	11.781	12.179	11.433	11.796	12.114	-38.386	-33.707	-28.092	-28.754	-33.986	-31.324	-28.463	-25.482	-32.288	26.095	18.086	32.572	11.205	24.212	20.841	15.837	14.415	23.389
11.760	11.818	12.031	11.411	11.502	12.434	11.355	12.011	11.994	-37.404	-28.512	-39.330	-29.585	-37.447	-24.981	-26.636	-27.245	-33.882	30.918	16.928	24.546	23.793	24.447	27.899	14.314	20.462	40.158
11.498	11.534	11.732	11.597	11.617	12.030	11.558	11.761	12.150	-36.954	-27.948	-35.364	-29.593	-42.592	-33.035	-31.198	-29.057	-36.350	22.284	13.997	31.475	19.373	16.261	31.975	16.045	18.596	38.578
11.842	11.625	11.663	11.442	11.364	12.340	11.637	11.954	12.085	-32.426	-26.857	-32.908	-32.488	-32.149	-32.143	-32.459	-26.883	-35.628	29.538	19.691	28.367	18.203	10.980	33.550	24.590	20.718	33.583
11.693	11.734	12.218	11.642	10.993	11.994	10.947	12.054	11.981	-38.727	-27.558	-37.422	-27.455	-44.886	-34.935	-25.830	-27.186	-32.670	24.093	11.574	22.947	23.139	20.912	38.112	16.174	19.470	35.520
11.934	11.353	12.018	11.371	11.654	12.121	11.398	12.057	12.051	-34.286	-33.007	-29.841	-34.323	-35.206	-25.817	-30.181	-30.739	-34.464	23.922	10.046	30.518	17.927	18.799	30.479	16.617	19.892	32.541
11.698	11.629	12.050	11.632	11.463	12.686	11.280	11.678	11.788	-41.330	-32.447	-28.517	-23.084	-38.427	-36.816	-26.235	-30.625	-36.793	31.979	13.694	25.610	20.760	24.814	30.250	11.755	13.698	36.127
11.570	11.899	11.936	11.253	11.992	12.134	11.158	11.680	12.485	-41.272	-26.060	-29.514	-33.423	-42.299	-23.737	-29.396	-26.670	-32.105	28.215	14.835	15.245	20.015	23.580	27.451	17.245	16.283	37.754
12.171	11.712	11.879	11.008	11.863	12.221	11.354	11.793	12.472	-34.438	-26.742	-30.019	-32.452	-33.436	-25.173	-24.068	-31.411	-28.429	26.084	18.751	29.898	17.911	18.027	25.420	8.767	22.192	35.387
12.029	11.478	11.779	11.463	11.893	12.249	11.767	11.544	12.122	-35.040	-32.409	-27.378	-32.482	-34.202	-27.433	-23.439	-27.141	-35.065	31.616	16.361	27.744	18.649	26.534	25.204	18.039	11.646	36.651
11.982	11.807	11.517	11.347	12.064	11.727	11.719	11.897	11.437	-27.948	-26.229	-25.330	-31.698	-43.175	-31.406	-26.708	-37.586	-34.297	22.476	19.569	28.860	21.027	26.179	24.153	14.068	22.959	35.219
11.492	11.776	11.653	11.622	11.498	12.152	11.768	11.667	11.727	-31.976	-25.674	-22.665	-37.941	-37.822	-29.183	-26.723	-28.217	-26.432	24.664	13.401	23.573	23.907	21.350	25.602	11.099	17.928	31.549
11.146	11.515	11.769	11.519	12.018	12.371	11.202	11.311	12.103	-36.003	-28.178	-31.685	-29.289	-37.981	-32.509	-27.413	-27.699	-32.800	16.806	25.805	26.001	21.359	22.673	23.003	16.251	11.335	29.845
11.645	11.651	12.071	11.428	11.778	12.340	11.410	11.598	12.157	-40.301	-25.996	-25.880	-29.720	-33.093	-32.944	-29.235	-29.819	-38.249	19.025	13.907	31.316	22.842	22.170	39.373	14.255	18.447	29.553
11.213	11.931	11.967	11.581	11.985	11.927	11.748	11.730	11.727	-38.208	-27.188	-23.269	-29.744	-34.624	-45.245	-25.538	-27.464	-30.855	27.400	8.089	19.111	23.643	24.964	28.265	14.364	18.475	32.995
11.540	11.548	11.652	11.867	11.873	12.383	11.782	11.434	12.190	-32.954	-31.190	-22.320	-31.732	-31.773	-37.664	-26.132	-27.692	-29.458	27.879	20.511	25.319	22.117	18.553	38.287	10.723	14.361	37.409
11.466	11.931	11.987	11.203	12.129	12.182	11.546	11.669	11.999	-38.231	-26.532	-27.286	-24.696	-37.112	-38.258	-27.177	-31.340	-36.717	26.320	22.686	22.303	14.867	19.640	26.280	14.573	17.993	32.303
11.688	11.696	11.492	11.290	12.390	12.019	11.498	12.070	11.872	-36.184	-34.514	-26.357	-32.368	-31.957	-36.706	-30.545	-34.578	-36.204	23.493	21.012	21.566	17.480	22.685	38.010	15.041	27.018	35.860
11.742	12.202	11.891	11.728	11.695	12.138	11.478	11.732	11.663	-32.090	-26.182	-26.380	-24.330	-41.039	-35.109	-26.438	-29.785	-26.345	33.757	23.166	23.525	18.790	24.225	34.796	11.271	12.652	33.393
11.560	11.283	11.842	11.763	11.956	12.457	11.298	11.828	11.665	-33.964	-28.742	-29.833	-28.220	-33.701	-31.899	-27.432	-33.696	-39.117	27.835	5.609	25.594	24.090	19.523	35.819	12.248	12.159	33.378
11.931	11.566	11.698	11.390	11.672	11.942	11.535	11.763	11.187	-35.747	-28.100	-23.694	-26.380	-36.623	-29.140	-25.539	-32.705	-33.522	23.466	12.737	23.419	15.770	22.871	36.736	14.407	10.896	39.589
11.491	11.550	11.559	11.073	11.813	12.240	11.550	11.538	11.858	-30.114	-27.613	-30.078	-26.064	-36.450	-30.905	-27.412	-26.342	-34.193	23.476	8.555	27.503	9.335	19.810	27.696	10.134	17.546	29.676
11.935	11.179	11.816	11.314	11.960	11.856	11.160	11.889	11.557	-32.102	-28.314	-30.241	-27.790	-36.467	-30.249	-28.864	-28.221	-39.545	29.878	18.315	24.480	11.046	21.829	32.625	13.146	21.262	39.321
11.834	11.745	11.812	11.141	12.138	12.469	11.171	11.719	11.297	-39.591	-27.825	-30.352	-31.011	-39.492	-28.334	-25.544	-23.744	-33.603	33.612	11.069	26.041	13.686	20.534	34.868	10.951	21.918	31.864
11.690	11.614	12.091	11.110	12.084	12.204	11.519	11.973	11.896	-31.836	-22.905	-33.078	-37.947	-36.815	-33.297	-36.685	-28.118	-33.040	22.483	19.541	28.714	18.271	26.622	39.989	13.206	19.409	36.157
11.259	11.914	11.353	11.422	11.645	12.163	12.133	12.120	11.443	-33.812	-24.749	-26.322	-23.750	-40.179	-30.445	-34.777	-31.956	-24.829	26.626	14.128	26.281	13.336	21.898	31.401	16.923	22.074	32.718
11.493	11.564	11.967	11.498	12.078	11.976	11.538	11.598	11.812	-30.467	-28.153	-33.437	-22.980	-33.985	-34.229	-27.993	-25.496	-39.331	32.355	13.060	24.427	18.660	18.991	34.344	2.439	12.377	35.440
11.705	11.950	11.841	11.538	12.013	12.229	11.237	11.936	11.860	-30.403	-29.831	-33.962	-29.842	-33.538	-34.838	-24.888	-29.184	-30.644	26.534	16.512	24.578	18.400	19.697	39.345	15.944	17.593	33.783
11.952	11.653	11.928	11.316	12.139	11.960	11.611	11.964	11.920	-30.736	-22.023	-24.494	-31.919	-42.656	-34.878	-27.366	-29.628	-33.580	31.034	21.912	23.737	20.687	31.596	31.250	5.891	13.579	39.950
12.037	12.067	11.787	11.400	12.309	11.814	11.436	11.652	11.818	-29.436	-24.659	-22.827	-23.145	-37.118	-35.790	-33.222	-30.515	-35.088	35.958	22.129	31.717	15.895	28.209	23.406	7.968	9.847	37.421
11.639	11.460	11.685	11.344	12.058	11.887	11.594	11.738	11.586	-37.554	-31.235	-28.053	-33.081	-35.554	-35.146	-26.140	-29.150	-32.650	32.851	18.277	23.698	23.079	27.573	32.700	13.788	9.014	25.906
11.887	11.991	11.431	11.092	12.077	11.965	11.473	11.713	11.825	-33.217	-20.596	-26.932	-27.106	-38.395	-38.621	-25.693	-30.268	-31.226	34.058	19.075	17.280	10.676	25.125	31.317	13.735	19.797	28.210
11.756	11.903	11.752	11.591	11.815	11.962	11.339	11.729	11.778	-35.706	-30.338	-28.542	-28.847	-42.669	-38.987	-29.665	-24.611	-31.526	25.666	20.014	20.570	23.071	21.785	33.546	11.435	18.077	33.130
11.667	11.419	11.831	11.773	11.955	12.207	11.663	11.511	12.168	-36.034	-34.843	-38.219	-29.437	-40.678	-34.383	-24.295	-30.959	-40.876	31.553	27.177	19.450	23.873	18.140	36.036	15.124	12.420	37.113
11.792	11.565	11.525	11.605	11.831	12.025	11.089	11.978	11.681	-40.148	-24.202	-26.165	-26.662	-41.247	-32.583	-29.546	-24.314	-27.610	27.634	12.664	25.489	19.641	18.455	35.283	7.155	13.793	32.126
11.876	11.326	11.660	11.445	12.018	11.973	11.453	11.562	12.136	-34.806	-30.003	-30.223	-24.304	-31.239	-33.761	-25.980	-26.464	-40.095	23.308	23.721	16.034	21.481	21.938	36.937	9.924	12.921	32.703
11.866	12.120	12.300	11.512	11.746	11.935	11.480	11.896	11.999	-35.418	-30.692	-37.312	-25.180	-37.083	-34.958	-30.184	-30.591	-38.801	25.368	24.648	19.611	18.866	25.425	31.944	9.337	14.886	29.258
11.866	11.821	11.574	11.491	11.591	11.825	11.420	11.500	12.143	-31.304	-32.896	-25.685	-21.480	-37.930	-41.383	-28.445	-27.482	-26.789	22.990	23.119	25.995	22.692	24.980	29.699	5.769	15.396	23.615
11.746	11.787	11.534	11.209	12.033	12.615	11.604	11.336	12.051	-38.891	-28.962	-30.885	-27.070	-37.285	-34.161	-22.582	-27.680	-28.584	23.506	21.741	32.215	24.685	16.383	29.120	12.678	16.317	33.550
11.816	11.787	11.696	11.026	11.669	12.204	11.502	11.369	11.988	-36.937	-30.866	-28.477	-23.163	-35.922	-38.242	-30.159	-29.536	-29.103	23.341	27.117	22.011	13.992	24.542	40.084	4.308	4.124	34.789
11.972	11.580	11.314	11.212	12.033	11.866	11.504	11.513	11.471	-33.879	-41.635	-32.660	-28.287	-42.091	-33.272	-28.431	-23.561	-32.527	23.596	28.880	22.349	20.900	18.328	36.127	14.832	10.791	35.527
11.485	11.614	11.469	11.249	11.769	12.345	11.964	11.279	11.878	-32.892	-29.486	-29.366	-31.463	-36.877	-46.623	-28.555	-24.489	-33.536	28.165	22.177	21.529	15.391	17.080	24.964	14.953	13.098	37.631
11.994	11.805	11.842	11.623	12.149	12.015	11.377	11.486	12.112	-36.273	-35.087	-23.753	-32.235	-46.593	-41.882	-29.023	-32.357	-31.897	21.789	21.146	28.868	16.347	27.783	34.297	10.350	13.616	36.548
11.740	11.744	11.618	11.973	11.661	11.914	11.317	11.481	11.585	-37.249	-30.869	-27.594	-30.888	-36.387	-41.658	-23.815	-30.888	-29.321	18.847	22.676	23.042	20.017	20.897	27.746	9.729	16.301	33.971
11.740	12.126	11.840	11.395	12.001	11.962	11.790	11.569	11.838	-40.481	-36.889	-33.202	-30.693	-35.999	-41.812	-29.554	-32.626	-33.652	27.875	29.321	26.920	24.301	19.287	35.817	17.820	14.199	28.321
11.761	11.920	11.961	11.514	11.621	11.796	11.540	11.339	12.090	-37.282	-38.634	-26.530	-33.616	-36.555	-32.787	-29.393	-30.688	-33.775	23.015	24.442	25.702	16.430	23.141	23.671	12.350	14.634	33.184
11.709	12.075	11.651	11.771	11.825	12.006	11.650	11.334	11.491	-37.392	-31.153	-30.089	-30.828	-35.662	-37.785	-25.995	-29.381	-33.154	23.672	26.031	25.332	18.447	24.335	26.230	16.354	12.500	33.453
11.916	11.912	11.640	11.880	12.193	12.292	11.635	10.950	11.954	-37.048	-33.710	-19.357	-30.632	-30.576	-42.838	-23.897	-29.464	-34.183	31.449	26.451	26.771	19.427	21.256	34.647	13.656	16.459	32.702
12.135	12.095	11.994	11.746	11.990	12.242	11.231	11.537	12.012	-31.289	-34.447	-34.936	-24.441	-40.892	-39.767	-26.479	-35.259	-33.628	22.939	34.918	29.058	17.907	25.891	30.643	10.326	18.638	32.402
11.754	11.699	11.879	12.177	11.966	12.430	11.980	11.567	12.049	-40.918	-34.900	-29.346	-34.830	-40.365	-46.598	-32.776	-31.206	-31.359	29.022	31.797	26.191	21.173	26.607	40.915	9.754	10.123	28.892
11.753	12.103	11.802	11.627	11.578	11.671	11.511	11.488	11.959	-38.611	-34.196	-28.359	-21.690	-38.790	-36.919	-25.501	-25.237	-36.250	29.768	26.407	19.804	24.399	22.807	29.732	8.639	16.270	26.969
11.820	12.467	12.042	11.842	11.861	12.021	11.497	11.289	11.645	-32.991	-24.968	-27.189	-26.529	-36.415	-42.092	-26.969	-22.200	-32.333	25.116	28.832	23.284	20.061	30.158	36.847	8.698	15.002	29.644
11.656	12.006	11.556	11.767	11.949	12.101	10.987	11.723	11.727	-31.835	-30.661	-28.769	-26.633	-39.442	-49.424	-23.914	-26.278	-33.770	24.990	25.254	15.467	28.649	21.980	32.591	7.551	13.340	32.001
12.053	12.247	11.586	11.769	12.220	12.646	11.395	11.323	11.962	-44.080	-37.787	-26.142	-30.551	-36.487	-39.291	-22.473	-32.433	-38.754	26.265	28.656	22.772	17.214	27.769	41.915	7.057	10.049	24.115
11.763	12.313	11.221	11.462	11.786	12.169	11.441	11.334	11.603	-32.703	-29.025	-30.992	-30.650	-35.940	-38.495	-29.219	-24.974	-31.795	21.319	22.718	19.938	14.377	27.270	42.301	15.594	10.957	31.127
11.473	11.823	11.755	11.744	11.815	12.256	11.685	11.332	11.595	-31.912	-32.378	-22.318	-28.549	-37.787	-41.715	-23.447	-27.837	-34.018	22.318	27.419	26.930	17.381	24.594	37.485	10.366	19.762	28.398
11.837	11.767	11.397	11.816	11.690	12.666	11.600	11.426	11.880	-39.473	-39.390	-26.981	-30.019	-30.764	-41.105	-26.783	-29.997	-37.527	30.305	23.646	29.021	22.148	19.439	38.410	9.923	12.858	32.157
11.803	11.830	11.711	11.739	12.026	11.600	11.436	11.184	12.043	-36.902	-37.483	-29.409	-32.378	-37.266	-36.662	-26.415	-22.040	-27.481	24.053	21.202	26.526	14.045	22.264	33.675	10.199	8.543	29.228
11.705	11.473	11.808	11.662	12.212	12.129	11.539	11.337	11.648	-31.577	-37.329	-27.366	-25.019	-31.928	-33.782	-28.971	-27.407	-33.248	26.675	18.736	17.238	22.661	20.319	27.949	11.792	15.216	34.807
11.786	11.498	11.701	11.585	11.755	11.750	10.707	11.607	11.680	-28.709	-35.594	-35.088	-33.096	-36.501	-35.149	-18.796	-25.907	-29.599	29.321	22.853	21.751	26.823	25.422	30.956	12.898	7.313	33.467
11.756	12.173	11.490	11.656	11.346	11.640	11.520	11.262	11.790	-32.704	-36.879	-26.591	-24.612	-36.041	-38.217	-27.548	-32.818	-31.017	24.267	28.382	29.554	18.067	24.664	27.501	7.469	14.878	41.848
11.554	12.041	11.644	12.168	11.675	12.158	11.497	11.560	11.848	-28.553	-35.597	-30.325	-28.323	-34.245	-34.277	-27.453	-26.259	-24.913	25.122	22.225	18.921	32.211	28.035	31.684	3.640	12.549	30.486
11.454	11.253	11.872	11.669	11.474	12.097	11.455	11.405	11.644	-28.976	-31.719	-31.373	-26.337	-36.496	-37.346	-21.425	-27.818	-25.398	23.250	15.270	25.036	18.258	18.756	34.896	12.503	15.467	34.092
11.511	11.366	11.707	11.603	11.957	12.257	11.409	11.849	11.903	-32.080	-40.633	-27.832	-31.460	-41.366	-40.399	-27.027	-23.915	-26.951	28.481	21.146	20.935	14.514	26.825	24.878	14.370	12.213	33.144
11.472	11.375	11.639	11.882	11.646	11.821	11.244	11.812	11.456	-28.622	-28.599	-35.322	-34.555	-40.407	-33.474	-37.983	-27.379	-31.150	30.111	13.137	21.648	23.700	27.054	30.824	19.993	11.011	27.307
11.763	11.521	11.892	12.010	11.730	12.471	11.813	11.457	11.611	-37.583	-36.421	-31.640	-33.471	-32.932	-35.122	-23.968	-24.489	-25.942	31.463	26.169	27.650	25.854	23.395	29.066	25.726	19.017	26.328
11.926	11.623	11.950	11.761	11.958	11.822	11.644	11.905	11.982	-34.322	-33.895	-32.881	-37.780	-37.414	-34.180	-18.487	-29.425	-34.769	20.565	9.502	26.037	22.677	22.042	30.585	15.504	13.706	38.948
11.935	11.413	11.845	11.892	11.833	11.816	11.764	11.777	11.753	-35.031	-29.702	-30.597	-37.907	-42.675	-28.166	-26.073	-24.999	-40.858	32.125	18.266	32.642	22.390	20.703	26.896	19.226	18.828	38.421
11.996	11.827	11.919	12.123	11.875	11.902	11.586	12.003	12.255	-29.754	-36.097	-26.506	-37.327	-29.412	-37.825	-29.484	-32.133	-35.839	24.130	16.730	28.451	20.143	35.388	29.440	14.690	16.013	29.399
11.398	11.178	12.063	11.508	11.828	12.124	11.493	11.301	12.059	-22.763	-41.195	-24.352	-36.523	-34.340	-36.386	-21.203	-24.915	-30.221	20.109	11.517	24.643	21.544	22.363	25.417	14.594	11.918	35.777
11.972	11.662	12.108	11.598	11.952	11.741	11.484	11.418	12.145	-30.369	-40.108	-26.180	-37.189	-35.743	-32.193	-25.315	-26.421	-35.504	18.794	23.962	21.959	22.317	21.945	31.084	15.768	10.373	30.790
11.666	12.083	11.772	11.594	11.495	12.152	11.443	11.272	11.817	-34.328	-40.466	-25.939	-30.000	-36.424	-39.823	-20.118	-25.551	-35.676	29.398	27.492	22.578	25.851	18.766	26.741	11.127	11.766	34.649
11.418	11.949	11.728	12.073	11.775	11.792	11.604	11.524	12.092	-38.518	-36.883	-23.861	-31.899	-36.991	-39.527	-28.266	-32.344	-42.842	22.446	23.923	25.656	25.519	17.346	18.154	13.892	16.592	39.818
12.028	11.512	11.734	11.634	11.629	11.811	11.779	11.728	11.985	-34.868	-39.392	-27.800	-37.375	-35.111	-36.706	-21.887	-35.613	-34.747	26.649	28.840	25.790	23.064	34.207	23.183	10.854	22.489	39.976
11.609	11.741	11.779	11.970	11.916	12.420	11.236	11.539	11.995	-34.703	-38.585	-27.817	-32.590	-30.776	-31.237	-19.277	-25.555	-33.645	31.701	30.080	24.618	28.782	25.870	24.287	5.290	14.838	40.602
11.741	11.831	11.725	11.484	12.357	11.754	11.791	11.283	12.253	-31.256	-39.075	-18.398	-32.708	-36.095	-35.083	-27.263	-26.374	-30.575	31.548	31.974	20.575	23.426	26.841	23.472	11.611	16.847	31.886
11.823	11.770	11.841	11.701	11.603	11.856	11.808	11.586	11.467	-31.286	-35.241	-27.131	-37.551	-41.837	-29.626	-27.364	-27.546	-33.228	29.550	25.751	25.115	15.924	31.792	24.897	10.010	15.899	26.715
11.871	11.697	12.160	12.001	12.068	11.965	11.191	11.326	11.853	-31.068	-38.472	-28.779	-33.323	-33.025	-34.158	-21.840	-35.025	-34.650	24.899	26.572	31.219	28.329	22.637	24.526	13.010	15.651	39.020
11.592	11.917	11.521	11.629	11.935	11.869	11.527	11.128	12.336	-31.154	-42.728	-26.818	-41.670	-32.126	-35.466	-24.473	-29.320	-40.580	24.076	31.391	28.628	14.872	24.285	28.625	16.399	12.831	40.548
11.399	11.137	11.698	11.575	11.573	11.525	11.654	11.614	11.995	-35.098	-38.974	-23.444	-36.366	-31.439	-32.270	-28.262	-30.381	-44.531	30.184	20.685	25.834	23.691	17.679	25.994	15.078	16.630	41.116
11.780	11.597	11.815	12.213	12.263	11.521	11.647	11.770	11.872	-30.363	-38.542	-31.860	-36.503	-35.252	-22.128	-30.700	-27.718	-29.616	28.663	27.514	27.062	25.401	26.633	22.562	10.178	8.300	31.772
11.714	11.310	11.752	12.127	11.715	11.580	11.254	11.894	12.004	-27.719	-35.383	-22.775	-27.687	-29.540	-33.527	-25.713	-27.400	-44.457	21.417	18.233	24.411	23.972	24.063	28.014	10.794	12.323	32.890
11.672	11.333	11.630	12.033	11.834	11.551	11.526	11.865	12.018	-29.740	-37.280	-26.478	-40.004	-26.128	-39.429	-20.473	-30.036	-28.814	17.930	23.023	23.546	26.707	14.814	15.537	15.526	17.119	35.788
11.691	11.316	12.200	11.763	11.683	11.955	11.591	11.601	12.074	-32.776	-35.947	-24.223	-32.642	-30.867	-29.999	-21.173	-28.198	-40.870	23.739	20.828	26.867	18.292	22.823	12.889	11.317	6.322	35.295
11.965	11.377	11.689	11.863	11.624	11.885	11.373	11.438	12.157	-29.404	-42.664	-25.695	-39.969	-36.613	-32.970	-22.166	-28.203	-38.849	24.634	22.072	25.571	24.448	28.863	29.471	15.745	11.858	35.974
11.413	11.878	11.515	11.560	11.852	12.065	12.052	11.858	12.438	-32.099	-37.823	-24.615	-36.985	-38.602	-32.009	-20.285	-30.492	-37.946	26.331	28.136	31.115	19.400	31.664	20.445	22.313	16.331	33.536
12.040	11.371	11.991	11.857	12.088	12.202	11.485	11.831	12.267	-31.824	-27.542	-22.312	-39.485	-37.869	-27.692	-20.659	-23.389	-32.469	21.485	24.521	27.433	12.790	21.282	22.071	15.481	19.060	30.732
11.779	11.067	11.733	11.618	11.770	11.817	11.731	11.054	12.442	-32.161	-28.284	-29.863	-30.364	-37.610	-28.585	-24.002	-27.588	-30.780	22.391	13.857	23.632	22.035	31.022	29.432	11.232	16.768	30.420
11.429	11.199	11.645	11.614	12.030	12.074	11.660	11.912	12.168	-30.417	-28.445	-22.978	-29.839	-30.470	-32.138	-20.065	-31.788	-34.311	26.818	13.184	29.273	15.203	24.619	23.115	16.520	13.607	33.057
11.478	11.295	11.825	11.496	12.170	11.864	11.823	11.962	11.923	-35.368	-29.434	-32.798	-27.267	-32.489	-29.110	-22.319	-25.425	-34.468	19.234	18.807	24.023	21.505	22.609	22.813	22.146	26.338	37.038
11.791	11.263	11.943	11.362	12.014	11.879	11.898	11.648	12.094	-33.568	-29.589	-31.083	-30.629	-29.216	-26.523	-22.442	-26.110	-36.938	22.371	16.717	31.538	15.729	19.281	21.901	14.201	16.913	42.064
11.861	11.109	11.878	10.921	11.933	11.969	11.782	11.570	12.013	-40.348	-34.397	-28.491	-31.066	-34.293	-29.977	-21.569	-26.591	-41.920	26.630	15.108	28.367	15.549	30.365	28.834	19.844	17.697	44.121
11.635	11.135	11.558	11.247	11.758	11.891	11.776	11.561	12.184	-37.358	-32.921	-31.134	-33.269	-34.052	-30.515	-27.254	-26.953	-29.767	20.466	12.811	21.979	19.039	28.437	32.628	15.645	16.973	34.575
11.715	11.054	12.040	11.857	12.217	12.024	11.583	11.453	12.415	-39.445	-30.381	-34.461	-31.865	-39.401	-33.207	-21.441	-29.254	-44.925	21.573	10.602	32.312	21.992	28.511	23.675	16.178	13.151	37.447
12.012	11.399	11.875	11.761	12.026	12.071	11.900	11.425	12.315	-33.405	-30.822	-29.638	-33.661	-41.878	-28.181	-29.485	-25.577	-35.638	33.760	10.312	24.660	22.403	31.374	25.221	12.227	12.617	35.203
11.824	11.304	11.688	12.005	12.189	11.901	11.937	11.348	12.581	-31.984	-33.894	-24.821	-33.571	-33.328	-33.656	-29.223	-25.625	-37.253	26.162	16.642	30.228	27.276	21.691	26.883	8.871	10.066	37.856
11.752	11.142	12.023	11.738	12.030	11.936	11.865	11.420	11.989	-31.114	-29.953	-28.385	-27.830	-30.411	-34.571	-30.052	-24.740	-27.025	26.178	25.741	27.902	14.946	32.432	23.407	16.384	14.383	33.216
12.125	12.006	11.914	11.520	12.340	11.887	11.357	11.268	11.848	-32.634	-41.244	-24.560	-34.090	-32.586	-35.973	-25.881	-32.704	-34.784	22.816	34.276	33.689	20.974	29.854	25.204	8.339	9.901	40.098
12.096	11.926	12.026	11.628	11.902	11.881	11.341	11.415	11.856	-35.366	-42.469	-35.588	-34.432	-38.883	-37.824	-27.168	-27.762	-30.013	25.359	26.838	27.471	24.777	32.172	24.898	15.695	14.517	30.641
11.817	11.028	11.679	11.795	11.657	11.569	11.540	11.619	12.111	-36.308	-31.449	-24.253	-29.801	-33.522	-24.211	-25.964	-29.226	-31.268	27.713	20.777	23.474	25.009	26.249	24.094	11.781	13.531	31.680
11.716	11.415	11.654	11.775	12.084	11.977	11.529	11.370	11.954	-32.868	-36.389	-31.179	-31.577	-35.925	-35.270	-26.638	-22.798	-35.500	23.036	20.573	25.738	24.322	27.033	20.962	11.136	19.925	32.964
11.847	11.169	11.882	11.891	12.379	12.320	11.822	11.460	12.032	-37.331	-35.065	-26.109	-33.413	-37.614	-36.122	-29.458	-23.803	-29.131	23.063	10.873	26.835	26.599	26.841	23.914	13.379	9.674	33.968
12.154	11.707	11.611	12.154	12.041	12.011	11.787	11.695	12.105	-29.052	-24.991	-32.244	-28.305	-35.912	-32.808	-24.742	-31.686	-31.517	23.132	15.542	31.237	28.381	21.942	26.433	18.207	10.640	32.462
11.979	11.475	11.787	12.001	11.982	11.774	11.672	11.850	12.440	-32.985	-26.911	-23.570	-28.591	-36.592	-29.553	-29.588	-30.710	-29.355	18.607	23.127	28.842	20.835	25.326	29.346	7.775	17.542	45.942
11.868	11.535	11.968	11.528	11.668	12.267	11.190	11.455	11.682	-25.986	-30.645	-35.062	-35.209	-37.448	-29.732	-26.776	-26.373	-31.421	25.565	3.853	31.238	19.161	26.134	18.714	15.575	4.896	39.428
12.241	11.889	12.048	11.869	11.859	12.098	11.484	11.841	11.909	-30.203	-32.316	-34.641	-32.841	-39.238	-34.698	-25.628	-30.849	-29.964	25.092	23.751	28.946	19.348	24.635	23.101	14.172	11.242	31.488
12.069	12.103	11.724	11.554	12.176	12.029	11.816	11.648	12.464	-35.039	-35.313	-27.385	-29.081	-34.131	-38.505	-30.212	-27.004	-36.641	32.308	24.068	28.183	20.459	22.932	25.254	17.759	15.869	37.380
11.665	11.824	11.878	11.946	11.946	12.043	11.093	11.683	11.787	-37.911	-34.826	-26.982	-38.422	-39.890	-30.664	-25.509	-25.714	-29.327	31.249	24.632	27.518	24.431	27.256	24.296	13.163	20.428	37.722
11.834	11.490	11.925	11.850	12.445	12.176	11.912	11.830	11.969	-34.201	-31.345	-31.290	-33.464	-45.612	-29.298	-27.439	-33.201	-40.151	22.356	25.818	29.375	18.171	32.998	22.980	14.236	14.592	30.831
11.952	11.542	11.964	11.685	11.928	12.126	11.652	11.573	11.948	-33.473	-30.129	-28.150	-28.720	-42.295	-17.729	-29.264	-28.502	-32.607	26.244	24.021	19.236	24.644	35.739	22.794	9.923	16.725	30.870
12.121	11.829	11.735	11.899	11.774	11.864	12.248	11.253	11.908	-36.010	-29.068	-31.151	-32.790	-38.746	-25.753	-28.551	-25.333	-33.343	35.519	15.613	24.098	17.358	24.324	22.920	23.789	12.797	35.611
12.034	11.417	11.810	11.620	11.693	11.892	11.790	11.827	11.947	-26.074	-31.160	-32.052	-28.610	-44.621	-34.820	-28.564	-29.676	-36.362	28.290	8.027	34.944	24.882	37.946	25.245	19.000	16.364	29.024
11.832	10.991	11.659	11.484	12.023	11.979	11.731	11.663	12.321	-31.718	-28.398	-28.743	-33.579	-39.638	-31.875	-27.239	-31.202	-41.907	22.532	14.031	27.504	19.396	21.056	24.868	17.729	16.270	38.503
12.078	11.656	12.057	11.226	12.006	11.940	11.935	11.476	11.843	-34.347	-30.301	-33.220	-35.449	-36.895	-33.192	-28.741	-29.707	-37.258	27.006	16.222	32.056	13.485	24.154	27.080	18.603	16.583	36.180
11.923	11.337	11.920	11.244	12.005	12.034	11.631	11.527	11.874	-28.703	-24.531	-37.230	-25.718	-33.811	-42.606	-24.229	-30.745	-29.812	24.701	16.220	32.050	22.490	34.052	29.553	18.831	7.786	38.090
11.740	11.227	11.891	11.325	11.462	11.909	11.425	11.531	11.897	-30.574	-34.580	-27.577	-32.358	-38.691	-35.584	-25.336	-27.664	-39.507	19.620	24.387	32.649	18.369	30.432	27.415	12.424	12.677	39.585
11.600	11.193	12.186	11.340	11.965	11.717	11.905	11.702	11.815	-27.565	-37.868	-37.883	-32.370	-34.840	-24.617	-24.932	-33.262	-36.007	30.460	18.146	40.624	11.797	21.284	17.384	9.515	9.920	32.508
11.750	11.024	12.209	11.120	11.786	12.452	12.180	11.499	12.265	-38.783	-39.890	-38.251	-34.173	-40.940	-21.547	-28.048	-25.735	-39.522	32.709	13.412	28.969	20.247	20.358	30.242	17.581	14.899	32.131
11.832	11.547	11.676	11.675	11.566	12.077	11.735	11.455	12.066	-31.947	-37.618	-31.746	-33.916	-32.124	-31.933	-30.661	-29.142	-38.933	29.325	13.189	33.074	20.687	25.031	30.153	13.096	14.046	26.494
11.914	11.711	11.923	11.464	11.580	12.245	11.756	11.372	12.045	-40.375	-36.324	-29.701	-33.230	-40.810	-35.054	-29.712	-26.758	-36.368	24.843	23.570	29.546	20.568	27.695	30.615	15.429	15.565	39.715
12.176	11.849	11.937	11.131	11.749	12.099	11.588	11.246	11.833	-38.069	-39.083	-30.123	-26.893	-34.694	-31.869	-25.666	-26.457	-36.028	28.505	20.772	24.032	13.783	26.196	25.488	15.298	15.209	39.489
12.009	11.382	12.152	11.906	12.010	11.981	11.524	11.555	12.098	-31.611	-45.036	-31.305	-28.676	-40.387	-32.734	-26.937	-29.386	-36.370	24.452	23.498	29.814	22.722	21.563	20.520	7.145	20.047	32.373
11.636	11.877	12.066	11.620	11.981	12.061	11.606	11.876	11.941	-32.515	-40.214	-32.607	-27.097	-47.095	-32.774	-28.513	-25.233	-37.870	23.655	20.615	27.012	22.682	31.405	21.317	18.198	22.233	36.566
12.140	11.311	11.723	11.752	11.966	12.171	11.672	11.565	12.049	-39.982	-40.374	-30.425	-35.969	-36.019	-25.746	-23.333	-27.914	-33.672	26.468	25.547	30.758	24.482	21.887	30.621	8.896	20.913	33.404
12.094	11.557	11.580	11.319	11.608	12.050	11.668	11.766	11.553	-37.617	-36.940	-29.937	-29.397	-36.262	-31.474	-26.401	-26.456	-36.412	26.576	16.510	28.277	27.773	29.181	28.355	17.874	15.294	36.838
11.702	11.347	11.855	12.059	11.834	11.836	11.336	11.841	12.072	-40.091	-33.576	-27.987	-28.372	-34.693	-35.319	-29.443	-27.578	-37.238	26.764	20.496	24.342	20.211	29.106	28.501	13.079	11.744	37.235
11.964	11.730	11.603	11.993	11.844	11.872	11.462	12.021	11.956	-36.489	-28.709	-29.895	-29.957	-39.836	-21.338	-24.426	-27.404	-31.654	25.208	14.482	25.596	28.564	25.623	25.690	14.173	16.505	38.405
11.814	12.065	11.330	11.168	11.910	11.872	11.809	11.727	12.186	-36.020	-38.335	-32.271	-29.238	-35.843	-34.135	-28.886	-25.323	-29.769	27.169	27.656	19.358	25.800	27.117	25.707	16.881	23.734	39.343
11.530	11.226	11.829	11.518	11.810	11.947	11.659	11.773	11.753	-32.748	-30.137	-25.390	-35.937	-41.773	-31.835	-29.160	-34.683	-36.747	18.738	18.617	18.261	15.173	22.844	25.878	8.519	14.080	35.565
11.753	11.200	11.660	11.730	12.042	11.906	11.552	11.935	12.474	-31.937	-32.859	-35.131	-28.978	-43.395	-34.792	-19.297	-26.306	-37.009	19.910	15.524	27.846	19.384	31.103	29.080	17.924	17.423	34.976
11.761	11.517	11.575	11.491	11.625	11.806	11.703	11.938	11.832	-22.847	-30.223	-26.474	-30.854	-40.644	-30.112	-27.415	-26.520	-32.515	18.533	18.018	29.165	23.294	20.396	24.679	15.399	21.806	36.057
11.918	11.558	11.801	11.344	11.961	12.170	11.684	11.931	12.196	-20.072	-34.469	-31.831	-31.791	-42.958	-24.460	-27.676	-31.138	-22.943	17.431	14.731	29.846	21.945	29.641	29.257	14.441	26.485	31.377
11.796	11.706	11.808	11.564	11.611	12.187	11.395	11.694	12.123	-39.768	-25.510	-33.411	-32.826	-32.526	-30.807	-26.615	-24.987	-34.685	24.305	17.598	28.800	28.482	31.246	22.455	13.793	13.893	28.394
11.982	11.669	11.742	11.395	11.664	11.918	12.134	11.294	12.148	-37.331	-34.562	-32.883	-29.746	-39.751	-29.273	-23.419	-25.380	-40.328	28.675	20.225	26.928	19.483	27.751	26.501	17.476	18.640	26.105
11.765	11.437	11.115	11.549	11.735	12.202	11.465	11.428	11.870	-28.738	-23.887	-28.812	-39.308	-42.256	-33.553	-27.263	-23.988	-32.996	30.499	16.548	28.489	27.448	26.921	23.870	6.759	13.164	33.485
11.893	11.480	11.743	11.686	11.453	11.590	11.818	11.849	12.005	-31.414	-25.446	-29.693	-31.100	-37.757	-27.946	-22.961	-32.098	-35.181	24.367	27.707	25.624	21.431	29.979	23.993	10.885	20.935	31.720
11.998	11.543	11.735	11.344	11.668	11.974	11.624	11.905	12.061	-33.027	-38.904	-27.636	-27.098	-43.213	-24.278	-23.884	-27.884	-30.067	33.264	32.423	31.186	20.969	24.330	25.969	14.592	16.047	29.156
11.900	11.191	11.643	11.261	11.401	12.015	11.628	12.177	12.123	-30.606	-36.926	-23.722	-31.921	-37.767	-29.386	-23.861	-22.906	-31.175	19.249	15.699	23.951	17.937	32.614	25.167	14.336	13.663	36.955
11.813	11.718	12.007	11.349	11.695	11.819	11.599	11.607	12.060	-31.586	-33.570	-34.750	-32.162	-43.690	-24.437	-30.133	-25.158	-32.096	27.156	23.106	30.899	12.977	24.000	24.674	14.221	22.131	33.064
12.185	11.696	11.870	11.782	11.832	12.230	11.594	11.609	11.637	-37.426	-33.468	-34.237	-34.773	-45.922	-36.914	-23.223	-27.420	-33.710	23.822	21.375	31.684	23.346	27.225	21.460	16.574	15.504	29.671
11.711	11.616	12.032	11.434	11.561	11.906	11.497	12.068	11.765	-33.971	-29.923	-34.983	-34.050	-42.618	-32.391	-26.210	-21.802	-30.315	24.822	25.855	29.812	30.891	24.901	24.732	9.774	17.328	32.530
11.663	11.518	11.826	11.315	11.753	12.456	11.966	11.904	11.679	-32.587	-31.714	-32.094	-27.151	-44.147	-28.140	-24.180	-29.684	-30.678	24.115	23.052	32.072	13.589	24.182	17.154	16.929	19.782	28.470
11.893	11.759	11.293	11.608	11.656	11.890	11.811	11.771	12.133	-34.616	-36.831	-31.915	-38.995	-41.369	-31.585	-29.705	-27.492	-28.016	20.971	18.787	27.859	23.638	20.693	24.831	21.633	20.230	35.306
12.014	11.563	12.138	11.771	11.847	11.944	11.976	12.077	11.739	-31.529	-31.767	-34.523	-31.325	-39.600	-35.033	-19.444	-19.401	-33.890	25.496	28.538	26.537	22.461	29.579	15.571	18.671	21.916	24.098
12.073	11.254	11.948	11.266	11.347	11.981	11.592	11.626	12.652	-34.847	-24.889	-32.580	-27.406	-44.072	-27.381	-29.777	-25.768	-41.192	32.999	18.379	23.780	24.954	28.144	18.089	14.088	14.526	43.617
12.152	11.627	11.879	11.456	11.922	12.002	11.466	11.469	11.846	-23.886	-30.459	-40.069	-31.209	-44.139	-35.620	-24.772	-24.082	-36.981	28.215	19.462	29.816	20.243	30.981	22.327	9.073	20.508	36.998
12.003	11.877	11.834	11.709	11.801	12.089	12.013	11.492	12.062	-34.144	-29.366	-30.312	-29.059	-43.655	-28.418	-29.707	-26.643	-35.157	23.058	25.793	26.946	17.432	37.178	26.521	21.304	16.364	39.468
11.865	11.665	12.355	11.288	11.985	12.434	11.612	11.468	11.680	-31.881	-28.506	-31.313	-29.322	-32.957	-26.259	-33.744	-31.235	-37.012	23.941	19.230	31.223	20.571	23.814	12.158	23.298	15.496	29.357
11.509	11.556	11.788	11.789	11.871	12.380	11.601	12.031	12.079	-35.431	-31.694	-29.049	-29.832	-39.364	-20.339	-31.922	-25.482	-35.734	30.324	16.493	29.572	23.792	24.943	22.903	15.594	13.695	30.149
11.614	11.642	12.185	11.699	11.727	12.329	11.666	11.759	11.747	-34.194	-31.519	-35.493	-28.803	-44.259	-33.672	-30.672	-24.316	-33.203	23.143	17.846	22.254	19.708	21.466	21.612	14.804	12.744	27.719
11.521	11.590	11.998	11.524	11.853	12.394	11.298	12.002	12.536	-28.090	-28.223	-34.545	-30.131	-38.859	-29.149	-29.439	-28.014	-37.180	23.588	15.620	29.976	19.219	27.101	16.867	7.233	22.791	38.851
11.994	11.796	11.496	11.260	12.022	11.662	11.652	11.996	12.678	-29.034	-30.429	-31.130	-35.024	-39.569	-27.332	-26.440	-32.667	-41.245	24.071	21.373	28.060	18.316	26.048	27.172	10.143	18.084	39.405
11.793	11.517	12.015	11.482	11.908	11.983	11.619	11.890	12.663	-31.580	-27.624	-32.862	-31.792	-33.453	-33.619	-27.486	-27.826	-38.316	27.740	16.283	29.216	23.296	26.833	27.382	15.079	18.647	38.234
11.681	11.676	11.996	11.478	12.171	12.118	11.674	11.976	12.309	-38.381	-38.793	-35.570	-24.025	-34.343	-26.072	-25.205	-30.237	-36.072	31.044	19.732	30.652	20.844	27.094	26.106	14.605	20.927	36.348
11.611	11.918	12.034	11.199	11.740	11.887	11.399	11.544	12.383	-32.630	-34.017	-31.583	-35.276	-32.588	-29.983	-27.749	-18.159	-32.093	27.761	18.083	33.124	24.451	30.648	18.791	15.989	21.276	38.006
11.687	11.589	11.976	11.358	11.452	12.256	11.985	11.282	11.847	-32.296	-31.460	-31.491	-36.213	-38.117	-22.909	-24.446	-26.091	-29.348	30.171	19.802	28.546	26.354	27.094	19.833	18.466	14.932	33.853
11.960	11.675	11.594	11.502	11.515	12.035	11.977	11.592	11.757	-34.940	-30.934	-32.837	-30.869	-40.006	-36.267	-35.842	-29.673	-28.633	25.058	29.661	28.980	25.182	26.695	22.135	16.099	16.651	42.346
11.857	12.015	12.044	11.683	11.834	11.940	11.449	11.698	12.072	-35.943	-33.424	-29.536	-38.054	-41.375	-31.084	-29.859	-25.094	-42.746	29.980	15.215	31.467	20.422	22.433	18.023	16.530	23.599	35.571
11.701	11.656	11.809	11.565	11.899	12.171	11.889	11.878	12.335	-31.664	-29.758	-37.255	-31.289	-40.714	-32.335	-32.141	-35.255	-40.096	22.573	13.005	24.157	18.455	26.758	21.440	10.479	17.826	36.923
11.672	11.299	11.833	11.679	11.807	12.172	11.709	11.890	12.356	-34.766	-31.097	-35.055	-35.280	-46.148	-34.724	-28.791	-32.011	-33.729	24.511	9.148	30.965	19.531	29.725	24.260	9.066	19.385	40.776
11.859	11.262	11.915	11.552	11.635	11.940	11.142	11.295	12.290	-36.663	-27.018	-34.124	-28.960	-34.421	-32.460	-26.546	-28.692	-34.563	27.136	14.691	31.319	16.634	27.832	21.594	15.511	13.287	37.209
11.983	11.526	11.527	11.583	12.123	12.007	11.887	11.336	12.217	-33.671	-30.671	-32.161	-28.214	-42.956	-34.073	-20.790	-31.238	-30.358	30.522	14.186	26.799	21.491	22.920	32.250	8.198	17.848	35.408
11.630	11.306	11.907	11.563	11.907	12.052	12.186	11.719	11.943	-31.260	-28.065	-27.494	-36.166	-37.369	-33.862	-27.677	-23.920	-37.603	23.873	12.042	29.547	25.294	29.609	18.082	12.473	16.869	39.066
11.688	11.329	12.054	11.625	11.655	12.131	11.247	11.663	12.257	-37.387	-30.056	-32.041	-33.313	-46.315	-32.965	-19.819	-21.265	-39.995	21.162	9.177	35.271	17.394	27.513	26.784	9.243	19.324	38.841
11.362	11.270	12.068	11.215	11.952	12.173	11.515	11.977	12.777	-30.497	-33.256	-34.177	-33.559	-32.292	-33.681	-21.968	-30.580	-37.390	19.871	9.718	32.371	22.985	28.499	19.675	12.511	22.664	33.379
12.034	11.232	11.823	11.639	11.599	11.825	11.725	11.344	12.317	-38.549	-30.575	-40.483	-35.032	-39.136	-31.480	-28.402	-32.790	-40.342	28.907	15.292	33.094	16.178	31.433	19.541	12.598	18.866	33.293
11.932	11.176	12.118	11.737	12.088	11.876	11.807	11.902	11.966	-36.699	-22.335	-32.163	-31.219	-45.223	-30.420	-22.084	-27.386	-32.293	30.202	9.060	32.374	23.349	33.638	23.347	9.126	13.926	26.068
11.966	11.290	11.816	11.907	12.117	12.279	11.472	11.058	12.562	-30.268	-29.621	-35.740	-36.545	-45.896	-35.679	-25.118	-29.705	-32.141	30.210	15.410	28.670	21.016	28.252	27.430	12.608	18.450	38.923
11.800	11.203	11.858	11.417	12.101	11.975	11.467	11.887	12.187	-34.064	-26.442	-35.093	-25.573	-41.693	-34.394	-21.998	-26.449	-26.960	27.915	9.140	36.652	21.442	37.914	27.485	12.038	16.962	34.090
12.006	10.917	11.606	11.617	12.095	12.351	11.557	11.368	12.350	-30.497	-37.146	-33.732	-38.960	-40.551	-28.154	-20.339	-26.601	-26.114	27.995	6.285	35.467	22.476	30.442	30.882	19.000	20.750	34.228
11.757	11.267	12.129	11.639	12.009	11.755	11.606	11.503	12.371	-34.764	-32.625	-35.806	-35.259	-44.016	-27.443	-26.294	-25.641	-32.833	31.494	6.090	31.197	15.239	24.012	23.249	13.066	11.878	41.009
11.931	11.155	12.078	11.875	11.911	12.340	11.649	12.006	12.112	-36.943	-29.543	-34.661	-36.040	-38.110	-30.694	-26.131	-29.826	-33.413	37.035	18.117	28.502	28.099	21.211	22.925	7.366	17.042	33.781
11.936	10.765	11.694	11.930	11.961	12.108	11.475	11.433	11.820	-37.994	-30.037	-30.040	-31.232	-37.007	-31.576	-22.992	-32.737	-33.057	27.916	8.237	35.672	22.225	23.920	30.692	16.346	25.475	23.296
12.141	11.163	12.130	12.035	11.852	12.173	11.830	11.562	12.238	-28.793	-36.650	-35.322	-33.116	-42.306	-25.284	-25.847	-27.002	-22.290	27.882	17.181	34.749	27.312	26.711	23.143	14.284	19.452	26.499
11.648	11.255	11.815	12.208	11.987	12.079	11.602	11.551	12.310	-36.040	-25.885	-37.498	-29.401	-34.019	-31.136	-21.175	-26.202	-37.323	30.123	15.417	28.884	25.709	19.088	29.740	11.978	15.988	35.751
11.879	11.337	11.878	12.125	11.953	11.931	11.534	11.850	12.425	-35.254	-32.270	-31.150	-34.597	-41.350	-29.475	-22.479	-29.679	-42.677	29.475	19.363	32.168	22.069	22.839	26.807	14.897	13.100	38.169
12.244	11.628	11.970	11.539	12.303	12.199	11.765	11.636	12.227	-36.129	-34.734	-39.358	-31.029	-38.678	-32.845	-21.297	-23.407	-26.497	31.474	9.096	29.199	16.394	21.911	21.060	16.648	13.362	37.942
11.922	11.223	12.006	11.878	12.198	12.002	11.636	11.713	12.052	-32.320	-30.492	-33.727	-29.388	-38.411	-29.674	-25.156	-24.332	-25.936	23.220	13.639	35.034	28.424	22.712	19.246	14.414	17.267	34.694
12.135	11.669	11.823	12.381	11.943	12.072	11.707	12.308	12.124	-30.593	-31.339	-31.085	-39.847	-41.010	-27.136	-26.558	-30.778	-12.094	32.647	8.434	37.892	37.629	26.429	26.436	12.601	17.330	36.686
11.938	11.745	12.051	11.522	11.970	12.420	11.639	11.596	12.249	-29.907	-34.852	-33.499	-26.368	-38.787	-27.399	-26.363	-27.743	-29.906	26.431	17.968	32.886	21.637	28.479	30.405	11.310	14.593	37.563
12.025	11.589	11.703	11.712	12.463	12.405	11.848	11.797	12.237	-32.582	-36.367	-35.007	-24.489	-38.087	-28.315	-25.809	-27.130	-28.508	27.026	16.319	25.060	25.447	32.370	29.956	8.061	15.201	30.697
11.831	11.149	12.174	11.431	12.271	12.399	11.974	11.752	11.960	-30.092	-30.652	-37.755	-23.271	-37.876	-28.551	-24.547	-30.557	-26.679	22.616	22.305	31.110	27.751	35.953	28.965	10.361	12.826	30.679
11.874	12.199	11.618	11.323	11.962	12.374	11.832	11.880	12.000	-31.716	-35.129	-29.785	-27.558	-38.856	-32.161	-22.882	-32.228	-26.566	22.425	17.595	32.353	27.430	27.092	29.892	8.143	17.135	31.056
11.573	11.714	11.710	11.581	11.801	12.129	12.006	12.034	12.281	-28.039	-35.361	-30.801	-34.314	-34.816	-35.010	-17.893	-26.938	-24.004	23.444	9.370	33.471	25.350	29.453	27.511	13.509	25.795	27.195
11.652	11.086	11.628	11.799	12.272	11.850	12.200	11.674	11.801	-30.558	-24.789	-33.760	-32.806	-37.137	-30.814	-24.802	-25.031	-28.748	26.217	18.671	27.885	19.572	32.563	29.022	17.644	19.090	32.811
11.702	11.233	12.324	11.762	12.425	12.596	11.763	11.744	12.179	-26.392	-31.366	-37.403	-36.886	-40.958	-37.805	-22.020	-27.591	-35.273	23.103	12.666	32.430	29.515	28.104	29.810	10.316	19.005	38.899
12.172	11.647	12.240	12.143	12.058	12.304	11.334	11.588	11.561	-40.410	-30.129	-36.486	-26.144	-34.203	-36.406	-23.139	-24.987	-32.153	24.450	19.955	40.838	30.714	21.713	30.450	11.909	12.763	33.314
12.010	11.753	11.919	12.032	12.013	11.806	11.632	11.643	11.482	-40.331	-36.317	-29.311	-28.633	-43.938	-30.711	-22.573	-23.282	-29.327	26.864	27.110	34.333	28.216	27.344	29.440	10.006	16.413	36.482
11.973	12.026	11.899	12.023	12.027	12.281	11.216	11.612	12.308	-37.597	-30.247	-35.812	-35.253	-33.384	-36.884	-29.852	-28.386	-33.613	29.232	20.121	29.327	27.472	24.184	28.784	8.002	15.458	34.827
11.850	11.402	11.825	11.822	11.987	11.905	11.876	12.058	12.019	-35.913	-34.777	-33.738	-36.758	-38.505	-35.377	-32.685	-31.141	-31.886	29.106	19.126	43.472	22.635	29.027	24.000	7.481	13.947	37.251
11.607	11.613	12.027	11.466	11.786	11.927	11.582	11.727	12.230	-35.821	-29.266	-38.540	-26.656	-32.115	-35.325	-22.317	-33.388	-24.617	18.179	24.346	30.986	24.082	25.978	33.545	13.736	11.275	32.097
11.717	11.745	12.007	12.115	11.756	12.159	11.946	11.552	12.111	-32.420	-33.501	-32.642	-37.123	-33.665	-31.951	-26.826	-24.115	-33.773	22.782	17.968	33.614	34.719	31.318	29.337	16.264	17.751	38.132
12.018	11.805	12.216	11.778	11.916	11.816	11.891	11.646	12.017	-36.650	-30.921	-32.021	-28.878	-36.012	-29.049	-33.385	-27.171	-35.639	24.072	17.852	31.289	30.890	23.311	27.144	14.333	8.782	41.143
12.033	11.423	11.845	12.363	11.924	12.331	11.520	12.005	11.901	-30.760	-29.763	-34.571	-38.588	-36.367	-32.084	-28.261	-25.847	-39.605	23.444	22.195	36.294	32.960	15.008	25.085	18.294	14.032	32.997
11.926	11.590	12.038	11.888	11.843	11.897	11.590	11.442	12.402	-35.936	-28.694	-33.564	-34.046	-33.275	-30.349	-22.161	-22.598	-37.569	28.828	17.302	34.257	32.874	21.832	28.979	21.192	14.824	41.455
11.809	11.402	11.912	11.535	12.225	11.984	12.218	11.676	11.975	-29.948	-29.427	-36.085	-37.040	-28.179	-29.034	-32.042	-30.390	-35.270	22.876	7.828	30.041	23.560	25.711	28.100	18.666	16.797	34.143
11.578	11.806	11.650	12.151	11.693	11.782	11.526	11.231	12.466	-28.434	-29.168	-32.394	-32.836	-34.807	-32.017	-28.772	-28.702	-39.081	29.096	24.791	35.189	32.315	20.526	24.567	20.701	15.186	38.348
11.833	11.817	12.229	11.983	12.045	11.863	11.396	11.638	12.159	-36.468	-36.529	-35.629	-38.522	-45.151	-32.432	-29.995	-23.841	-41.544	28.340	17.155	34.359	24.702	22.276	25.062	11.433	17.898	38.640
11.879	11.915	11.776	11.910	12.034	12.012	11.593	11.518	12.483	-36.856	-32.500	-31.080	-36.651	-37.986	-30.034	-26.963	-29.580	-31.407	22.898	24.010	36.268	26.829	25.060	27.853	14.595	10.352	35.631
11.725	11.809	12.127	11.590	11.845	11.989	11.559	11.572	12.496	-26.558	-27.860	-35.361	-39.539	-39.570	-26.662	-26.401	-31.119	-30.989	24.398	24.966	35.164	26.468	25.563	20.660	15.464	18.182	29.811
11.895	11.758	12.160	11.905	11.472	12.467	11.924	11.662	11.840	-33.382	-34.778	-34.392	-40.163	-33.105	-26.026	-33.387	-33.036	-30.385	30.649	19.367	29.211	25.898	26.053	32.765	17.725	15.451	28.875
11.801	11.529	11.576	11.817	11.864	12.001	11.526	11.647	11.908	-37.258	-32.477	-29.945	-39.373	-32.744	-26.020	-23.633	-24.081	-34.278	22.422	23.819	29.053	22.871	22.435	24.344	17.830	19.302	39.682
11.754	11.575	11.951	11.649	11.573	11.921	11.446	11.637	12.045	-36.335	-30.179	-29.564	-44.508	-40.023	-31.876	-25.760	-26.532	-28.289	27.011	20.189	24.834	29.127	25.452	22.122	13.532	11.043	24.034
12.058	11.419	11.673	11.830	12.124	11.941	11.693	11.604	11.626	-29.958	-32.981	-37.538	-33.408	-35.060	-31.364	-22.948	-26.179	-36.817	24.807	28.057	28.305	19.671	20.568	20.706	16.572	11.736	32.741
11.641	11.385	11.824	11.774	11.620	11.778	11.446	11.734	12.216	-31.108	-28.341	-32.014	-39.333	-38.991	-32.121	-26.093	-29.258	-25.253	17.243	13.912	30.080	31.541	20.661	16.509	9.108	15.274	35.103
12.094	11.794	11.831	11.852	12.155	11.794	11.812	11.829	11.928	-24.237	-30.804	-35.383	-34.452	-38.209	-30.761	-29.449	-28.198	-29.391	24.475	19.018	31.469	19.815	24.260	18.190	10.036	12.479	29.737
12.145	11.857	11.966	11.890	11.605	12.070	11.640	11.816	11.952	-38.669	-30.236	-24.887	-41.281	-36.322	-32.118	-23.202	-26.454	-24.846	21.719	24.669	30.901	29.882	19.289	25.887	11.928	12.049	27.382
11.830	11.324	11.690	11.666	11.749	12.233	12.063	11.712	11.275	-28.425	-33.336	-36.031	-41.015	-37.476	-28.318	-34.228	-23.987	-19.164	18.565	30.978	28.201	31.854	22.960	24.035	13.274	15.961	23.686
11.851	11.907	12.356	11.751	12.101	12.108	11.347	11.888	11.550	-30.095	-36.845	-35.691	-38.761	-35.057	-32.572	-23.819	-20.403	-24.410	25.161	24.854	29.630	26.116	22.514	20.908	17.028	18.873	24.318
11.783	11.189	12.091	11.836	11.769	11.966	11.115	11.618	11.911	-30.863	-29.300	-38.094	-35.838	-33.552	-30.598	-23.408	-24.174	-23.613	21.589	12.174	32.641	30.789	17.040	25.847	10.912	19.111	31.724
11.873	11.846	11.979	11.590	11.773	11.705	11.899	12.023	11.937	-31.538	-29.720	-26.256	-37.505	-35.078	-29.662	-28.472	-32.022	-28.165	25.879	18.043	29.313	23.873	24.464	23.754	17.505	16.664	23.432
12.030	11.643	12.076	11.796	12.034	11.882	11.840	11.668	12.210	-33.929	-35.523	-34.680	-46.111	-38.544	-28.221	-29.172	-21.782	-41.477	23.100	13.112	30.336	24.963	25.873	25.753	11.999	20.727	31.173
11.728	11.753	11.902	11.696	11.674	12.311	11.869	11.468	12.079	-32.701	-36.350	-40.623	-40.022	-38.161	-36.125	-26.176	-26.981	-23.958	23.746	22.308	35.930	30.846	23.048	28.339	22.484	8.125	31.937
11.599	11.743	11.938	11.950	11.643	12.518	11.944	11.682	11.771	-35.489	-24.760	-33.688	-43.355	-34.051	-36.808	-35.781	-32.282	-28.065	25.131	13.818	36.038	26.189	23.606	22.107	17.474	9.317	31.366
11.872	11.462	11.827	11.724	12.243	12.059	11.472	11.104	11.872	-33.091	-32.098	-31.872	-41.599	-32.056	-33.597	-37.009	-30.869	-27.165	30.824	16.181	30.455	30.207	20.080	24.728	11.861	12.542	30.916
11.655	12.140	12.024	11.711	11.669	12.324	11.386	11.391	11.638	-29.177	-34.712	-38.457	-39.029	-33.228	-39.878	-19.919	-27.507	-28.068	30.830	23.381	37.983	28.381	22.661	21.350	13.750	8.388	25.563
11.500	11.643	11.965	11.881	11.628	11.442	11.118	11.728	11.684	-37.347	-32.592	-32.040	-34.218	-31.954	-39.037	-25.973	-23.451	-28.399	23.254	22.118	37.301	23.396	29.173	23.631	15.275	13.762	23.227
11.662	11.861	11.948	12.011	11.962	11.850	11.563	11.931	11.709	-32.233	-32.832	-35.102	-32.308	-36.965	-35.414	-24.401	-28.556	-28.314	18.821	25.038	28.505	27.583	23.120	22.793	15.142	13.665	27.653
11.797	11.622	11.688	11.561	12.170	11.911	11.664	11.392	12.178	-35.620	-33.149	-33.222	-34.250	-40.740	-37.167	-25.645	-29.497	-23.068	28.139	23.585	32.910	29.479	31.845	32.667	2.067	16.766	30.245
11.320	12.027	11.847	11.944	12.080	12.257	11.559	10.995	12.052	-35.024	-37.255	-32.760	-39.852	-43.470	-41.119	-23.954	-29.499	-29.925	25.844	25.548	27.525	28.742	25.052	32.908	18.121	12.818	31.312
11.623	12.084	12.198	11.958	12.449	12.001	11.691	11.938	11.846	-34.256	-37.935	-37.736	-36.711	-44.943	-35.683	-31.807	-30.107	-33.190	32.507	25.707	31.222	27.778	25.976	22.342	16.370	23.156	30.879
11.772	11.875	12.022	11.875	12.318	11.705	11.448	11.658	12.256	-37.654	-30.774	-29.946	-36.856	-38.327	-34.958	-26.900	-27.578	-30.313	28.506	20.448	25.478	31.623	27.829	25.376	19.179	18.840	30.988
11.645	11.791	11.776	12.089	12.057	11.712	11.796	11.314	12.501	-40.184	-39.325	-24.884	-38.484	-36.876	-39.737	-28.037	-25.641	-40.978	25.143	19.727	28.051	20.811	27.665	28.727	18.340	16.740	38.256
11.525	11.650	11.907	11.822	12.060	11.851	11.792	11.980	12.293	-31.561	-32.786	-21.308	-34.586	-39.457	-36.303	-26.662	-21.327	-32.261	27.947	14.055	33.090	21.456	25.050	27.655	15.946	13.720	36.705
11.512	11.350	12.303	11.567	12.029	11.835	11.832	11.263	12.318	-36.009	-34.407	-34.012	-34.541	-37.341	-43.583	-32.155	-22.409	-32.958	27.615	19.852	34.184	31.249	18.246	30.889	14.965	11.274	31.214
11.674	10.953	11.550	11.720	11.880	12.250	11.886	11.372	11.982	-33.049	-30.207	-33.229	-37.894	-42.998	-40.129	-30.572	-27.116	-24.536	25.441	17.078	33.145	26.256	21.529	15.367	22.979	15.103	36.099
11.959	11.966	12.124	11.697	12.037	11.974	11.712	11.182	11.806	-38.405	-27.415	-30.226	-34.789	-35.002	-34.565	-20.392	-19.853	-32.833	27.892	26.525	32.584	26.943	30.244	15.836	13.986	20.590	37.777
11.612	11.573	12.029	12.058	11.744	12.322	11.823	11.539	11.935	-30.735	-27.790	-38.428	-47.903	-34.567	-40.988	-26.009	-27.429	-27.110	20.730	21.951	28.505	30.625	29.437	23.809	15.593	8.309	28.887
11.959	11.931	12.515	11.551	11.375	12.326	11.430	12.011	11.783	-32.679	-33.647	-34.090	-39.406	-34.079	-40.927	-24.520	-30.790	-29.324	28.613	13.515	32.122	21.033	16.677	34.512	6.941	18.550	31.451
11.600	11.579	12.271	11.653	12.160	12.184	11.522	11.739	11.767	-34.346	-33.776	-31.384	-36.778	-41.830	-38.642	-26.227	-24.856	-34.052	28.403	26.883	30.237	23.830	26.460	27.865	15.305	13.364	35.237
11.616	11.681	12.112	11.519	12.012	12.074	11.588	11.830	11.830	-39.245	-33.795	-29.048	-36.742	-37.412	-34.794	-23.532	-36.470	-33.366	26.629	22.184	31.641	23.656	21.528	27.590	21.369	25.397	29.197
11.756	11.604	12.146	11.828	12.091	11.895	11.710	11.902	11.767	-35.235	-34.930	-35.826	-34.260	-37.612	-31.781	-24.176	-29.092	-30.734	21.246	20.772	25.346	32.868	23.309	22.986	12.978	17.997	25.834
11.342	11.517	12.299	11.845	12.008	11.562	11.757	11.972	11.960	-36.762	-32.415	-33.755	-38.131	-40.256	-32.191	-26.420	-26.733	-38.414	18.252	21.776	35.243	23.436	19.249	24.357	12.605	25.391	35.694
11.858	11.888	12.089	11.615	11.979	12.139	11.224	12.072	11.866	-34.572	-32.673	-32.810	-39.772	-37.633	-42.105	-25.412	-33.281	-30.242	28.436	31.971	29.421	18.820	19.704	25.761	10.205	17.407	28.202
11.709	11.574	12.311	11.809	11.949	12.363	11.386	12.062	11.946	-28.112	-36.847	-36.224	-34.000	-33.468	-40.930	-21.434	-27.007	-28.482	28.644	19.190	34.656	22.679	20.297	35.685	7.446	15.767	28.494
11.820	11.552	12.020	12.065	11.987	11.937	11.647	11.904	12.055	-30.168	-29.234	-36.306	-34.035	-33.906	-31.023	-23.184	-28.617	-33.866	15.287	25.541	29.472	25.674	20.993	20.819	18.652	19.638	36.109
12.145	11.594	12.252	11.739	11.815	11.789	11.608	12.063	11.887	-31.319	-33.746	-34.081	-32.667	-34.313	-35.041	-28.327	-32.969	-39.761	17.386	23.163	31.097	24.982	28.046	22.016	13.657	25.424	33.413
11.799	11.808	12.272	11.418	12.086	11.625	11.510	11.682	12.210	-31.144	-30.435	-37.646	-32.043	-39.367	-34.660	-17.619	-26.165	-31.420	28.356	18.802	35.456	28.890	17.321	25.088	20.579	21.614	29.558
11.968	11.371	12.019	11.853	11.812	12.093	11.824	11.787	12.240	-30.130	-31.228	-34.167	-31.437	-38.796	-37.192	-26.290	-28.863	-42.048	28.898	14.619	33.183	30.925	27.823	30.569	18.985	19.677	33.816
11.601	11.140	11.953	11.721	11.724	12.330	11.464	11.619	11.999	-33.818	-34.608	-30.556	-27.351	-38.641	-35.136	-23.569	-30.388	-33.010	25.193	14.024	33.629	26.180	25.843	28.779	19.429	14.574	34.140
11.269	11.454	11.950	11.842	12.087	11.983	11.467	11.366	12.704	-31.513	-34.237	-39.187	-28.624	-40.638	-43.198	-25.128	-30.863	-43.953	27.692	8.292	29.482	23.656	26.873	32.431	12.889	19.448	44.657
11.941	11.823	11.685	11.490	12.163	12.161	11.505	11.513	12.126	-28.110	-32.843	-29.350	-33.337	-34.640	-31.004	-26.345	-28.796	-44.289	18.416	17.781	30.734	26.296	29.026	30.521	11.276	17.735	38.624
12.206	11.389	11.794	12.243	11.725	11.952	11.663	12.195	11.851	-34.691	-30.175	-33.146	-39.389	-39.170	-35.838	-25.973	-31.289	-35.534	23.223	17.124	26.692	25.991	21.201	28.562	19.030	10.348	33.132
11.388	11.107	11.885	11.635	12.194	12.411	11.786	11.410	12.122	-31.893	-33.710	-32.756	-43.685	-37.344	-36.798	-25.121	-29.008	-32.691	24.522	14.463	23.584	32.723	22.683	24.607	14.127	12.570	32.467
11.766	11.854	12.051	11.828	11.751	11.672	11.484	11.853	11.901	-27.491	-33.964	-35.684	-35.982	-43.548	-34.115	-26.540	-27.459	-34.876	25.446	19.277	29.151	27.314	26.508	23.725	19.076	15.006	35.777
11.998	11.277	11.920	11.865	11.969	12.152	11.394	11.357	12.181	-31.278	-38.358	-34.790	-36.081	-35.026	-37.282	-22.544	-27.109	-33.385	26.332	16.382	33.401	31.369	22.796	21.576	15.792	14.914	27.365
12.114	11.576	11.944	11.985	11.610	11.873	11.435	11.612	12.176	-27.434	-31.887	-34.202	-42.584	-33.829	-31.770	-25.750	-30.962	-35.524	27.027	21.939	34.212	25.624	21.262	25.547	14.223	13.278	35.272
11.767	11.310	11.786	11.988	11.607	11.908	11.770	11.849	12.502	-31.106	-30.249	-37.939	-34.610	-32.796	-34.734	-27.929	-25.656	-40.088	19.809	19.462	29.165	32.312	23.116	26.794	12.917	15.792	42.038
11.609	11.253	11.811	11.898	12.116	12.122	11.522	11.599	12.146	-29.113	-30.324	-28.631	-39.478	-34.041	-29.676	-21.464	-26.305	-30.276	11.453	10.933	30.706	27.443	18.929	26.972	17.289	11.514	33.080
11.965	11.595	11.802	12.091	12.013	11.795	11.643	12.025	11.972	-30.949	-33.206	-28.182	-38.334	-37.919	-29.096	-24.978	-30.632	-30.491	26.878	14.839	28.732	23.121	21.287	24.550	16.325	18.243	39.871
11.853	11.930	11.819	12.195	11.480	12.130	11.262	11.828	12.024	-31.403	-38.042	-33.713	-40.821	-35.273	-31.727	-28.820	-27.085	-28.031	29.960	22.376	28.720	34.761	22.249	28.756	19.324	19.808	33.973
11.254	11.682	12.117	11.513	11.897	12.030	11.281	11.548	12.233	-32.745	-29.668	-34.491	-39.905	-35.691	-30.378	-29.114	-24.509	-32.202	23.186	18.949	32.144	30.341	25.358	33.600	10.960	9.231	34.408
11.838	11.690	12.172	11.594	11.975	11.803	11.403	12.115	11.862	-21.148	-34.032	-33.160	-39.638	-43.426	-28.226	-20.928	-29.923	-30.115	17.533	21.189	31.196	20.126	30.195	21.659	13.099	17.929	33.947
12.115	11.885	12.023	11.988	12.090	11.684	11.707	11.856	12.221	-28.416	-36.336	-34.520	-41.752	-40.948	-29.484	-29.336	-32.543	-31.435	17.311	21.212	30.805	21.335	25.205	26.064	15.460	19.151	36.319
11.823	11.530	12.418	11.819	11.977	11.585	11.690	11.466	11.741	-35.487	-30.202	-34.025	-37.820	-30.471	-27.766	-31.799	-33.284	-36.847	23.876	24.834	28.222	31.540	20.296	21.042	16.392	23.391	39.279
11.279	11.900	12.082	12.298	11.872	11.923	11.628	11.920	12.143	-26.918	-38.751	-37.300	-41.847	-38.255	-21.361	-29.108	-31.908	-38.666	18.258	27.680	33.760	25.075	24.839	24.447	14.236	11.029	36.089
11.556	11.784	12.572	11.967	11.691	11.941	11.038	11.580	11.812	-36.627	-29.963	-37.961	-34.495	-35.273	-28.192	-28.237	-32.036	-29.526	22.924	30.916	29.574	29.139	21.079	25.014	11.760	15.852	36.688
11.527	12.087	12.377	11.404	11.762	11.919	11.549	11.596	12.073	-29.396	-35.424	-41.144	-40.000	-37.084	-24.372	-26.038	-26.909	-31.459	20.860	31.796	33.767	27.918	25.118	28.313	8.648	17.197	40.242
12.096	11.648	12.424	12.095	11.700	11.988	11.784	11.989	12.123	-29.466	-38.060	-30.123	-38.477	-37.629	-28.231	-22.981	-27.909	-41.404	18.755	25.394	31.653	33.426	21.057	29.492	14.347	23.422	31.239
11.774	11.353	11.953	11.718	11.572	12.323	11.642	11.375	12.262	-26.504	-30.559	-39.899	-34.145	-37.850	-29.375	-27.382	-25.910	-35.674	23.849	13.556	37.777	20.307	20.799	33.313	18.668	12.256	36.060
11.688	11.834	11.662	11.645	11.724	12.204	11.263	11.456	12.058	-24.603	-31.646	-36.129	-31.098	-36.648	-31.115	-24.981	-26.417	-38.644	23.262	25.638	26.646	26.480	23.210	24.801	11.993	17.103	33.261
11.664	11.810	12.279	11.849	11.840	11.886	11.716	11.762	12.320	-26.382	-40.459	-45.512	-36.504	-34.200	-26.577	-31.358	-26.267	-37.890	27.260	25.905	30.571	18.440	22.000	22.098	14.907	13.612	29.704
11.565	11.640	11.905	12.048	11.968	11.848	11.736	11.460	12.155	-25.064	-43.056	-32.852	-36.719	-37.147	-22.991	-27.478	-29.102	-34.680	29.622	22.767	33.571	28.078	27.133	25.687	10.820	20.693	37.915
11.436	11.363	12.079	11.493	11.890	12.048	11.705	11.467	12.344	-31.780	-39.973	-29.530	-42.286	-39.746	-36.382	-27.221	-22.688	-33.291	16.519	23.018	30.230	20.577	27.328	23.122	20.685	13.591	33.495
11.657	11.351	12.140	11.524	12.012	11.945	11.633	11.704	12.213	-39.490	-34.364	-33.044	-29.403	-35.720	-33.450	-28.085	-26.602	-37.371	29.421	18.284	33.129	28.711	26.879	29.618	16.119	20.531	43.764
12.129	11.588	12.207	11.536	11.919	11.317	11.712	11.643	12.623	-35.258	-37.791	-27.720	-41.154	-38.798	-32.559	-24.348	-25.305	-39.408	27.357	28.146	27.028	24.385	19.103	21.133	17.923	9.825	40.930
11.412	11.273	11.949	11.821	11.739	11.710	11.328	11.606	12.722	-23.364	-35.091	-32.318	-44.634	-41.876	-27.781	-27.097	-26.672	-40.263	19.439	20.838	21.597	20.068	21.796	26.071	13.461	15.459	40.432
11.528	11.542	11.702	11.893	11.833	11.692	11.874	11.792	12.556	-29.738	-34.198	-37.577	-43.948	-41.892	-26.747	-24.024	-29.954	-39.589	29.348	22.844	23.641	27.890	16.978	24.355	14.107	17.955	37.791
11.558	11.260	11.292	11.966	11.799	11.863	11.746	11.630	12.523	-31.992	-30.677	-33.990	-40.921	-37.529	-32.425	-26.262	-27.861	-42.468	19.670	24.828	22.840	29.941	23.987	29.067	16.542	12.954	37.968
11.435	11.731	11.695	11.963	12.175	12.018	12.067	11.724	11.660	-33.600	-32.054	-32.225	-38.464	-47.197	-32.785	-24.235	-27.379	-37.246	21.873	22.582	26.645	27.718	26.958	20.159	19.116	18.147	33.381
11.815	11.975	11.404	12.254	11.969	12.197	11.404	11.687	12.185	-28.645	-32.791	-34.712	-37.870	-44.669	-33.241	-26.155	-24.052	-35.767	22.438	25.866	25.688	33.951	32.024	19.581	10.495	18.060	43.101
11.901	11.652	12.030	11.462	12.147	11.693	11.530	11.699	11.942	-29.281	-33.024	-32.107	-40.319	-44.820	-33.661	-24.214	-28.909	-37.116	26.284	28.018	29.362	30.344	27.605	15.057	19.411	17.844	41.708
11.756	11.450	11.488	11.749	11.630	11.624	11.706	11.768	12.224	-31.853	-29.019	-33.073	-30.717	-40.541	-34.747	-25.915	-34.783	-42.827	32.181	20.638	28.821	22.883	24.872	25.665	16.491	13.856	40.749
11.999	11.014	11.694	11.778	12.037	12.021	11.624	11.860	12.276	-27.243	-27.318	-35.729	-36.681	-30.630	-34.736	-26.110	-28.608	-32.498	30.627	20.174	29.449	29.479	20.277	25.174	16.543	20.169	32.017
11.745	11.032	12.053	12.388	12.065	12.016	11.021	11.754	12.721	-24.173	-26.531	-39.103	-35.285	-44.409	-28.271	-26.309	-33.543	-43.870	29.206	17.142	25.530	23.660	24.903	21.211	11.192	14.054	39.837
12.048	11.604	12.237	11.737	11.619	11.945	11.452	11.491	12.200	-35.685	-30.647	-37.103	-33.796	-47.369	-32.747	-25.128	-22.798	-40.911	24.256	25.503	25.542	25.543	22.949	26.180	18.346	9.739	33.956
11.449	11.638	11.913	11.755	11.783	11.874	10.890	11.823	12.124	-30.208	-27.150	-35.827	-44.232	-37.426	-30.637	-26.031	-24.101	-31.062	21.263	14.392	23.269	23.737	25.016	26.854	14.654	21.142	34.216
11.911	11.615	12.568	11.725	11.586	12.005	11.369	11.605	12.386	-34.657	-23.302	-37.903	-38.815	-29.266	-29.289	-23.594	-29.962	-34.893	25.596	30.950	30.002	30.320	22.674	33.905	16.296	21.967	37.232
11.865	11.616	11.922	12.285	11.664	11.991	11.805	11.762	12.332	-29.542	-29.137	-34.095	-35.339	-37.208	-37.648	-31.997	-28.898	-43.428	23.865	23.186	25.030	27.917	25.180	23.322	16.715	16.914	44.602
11.790	11.593	11.939	11.907	11.907	11.950	11.244	11.682	12.109	-30.133	-28.953	-35.449	-38.390	-37.226	-25.922	-31.806	-30.560	-36.462	21.916	26.601	26.786	24.891	22.095	19.763	13.730	13.676	38.243
12.012	11.629	11.675	11.442	11.666	12.130	11.624	11.604	12.076	-21.505	-39.206	-33.808	-37.107	-40.570	-32.796	-24.135	-31.744	-32.133	24.053	18.529	24.256	28.956	25.677	25.635	14.260	14.037	34.257
11.637	11.709	12.084	12.134	12.420	12.308	11.512	11.945	11.917	-28.879	-31.613	-36.224	-41.424	-38.003	-31.970	-25.642	-30.328	-33.428	21.916	23.774	30.202	28.595	28.940	23.603	15.604	14.200	37.952
11.537	12.056	12.170	12.142	11.699	12.042	11.360	11.394	11.904	-30.813	-33.817	-30.697	-34.956	-39.193	-32.393	-28.271	-24.701	-38.487	23.421	25.094	25.304	25.772	26.315	23.305	13.738	14.512	39.420
11.998	11.497	11.945	11.863	11.929	12.538	11.702	11.381	12.455	-22.713	-27.377	-29.584	-39.358	-35.216	-33.426	-29.160	-25.635	-38.692	22.198	15.618	24.758	27.885	19.548	31.872	11.678	15.633	33.111
12.130	11.879	11.993	11.770	12.156	11.725	11.590	12.016	12.499	-23.972	-35.648	-25.098	-39.912	-36.995	-26.387	-21.331	-31.061	-43.252	21.876	19.727	26.805	27.965	21.870	15.440	16.355	22.893	39.138
11.643	11.515	11.703	11.553	11.709	11.809	11.516	11.734	12.570	-26.380	-30.964	-34.098	-35.747	-36.028	-28.549	-27.272	-20.805	-43.313	23.051	26.745	30.097	27.579	17.167	19.578	15.998	13.952	38.008
11.377	11.497	11.636	11.695	12.064	11.901	11.948	11.567	12.125	-22.250	-41.999	-32.303	-34.134	-30.862	-28.987	-23.587	-25.776	-36.669	23.862	20.243	19.433	23.015	20.045	25.841	13.871	20.174	41.840
11.580	11.574	11.642	11.527	11.750	12.361	11.431	11.500	11.744	-25.963	-41.072	-30.300	-39.384	-33.002	-30.118	-24.348	-27.390	-37.034	15.794	15.999	27.641	27.708	17.248	21.599	19.590	19.008	39.015
11.935	11.238	12.227	12.235	12.020	12.461	11.291	11.907	12.355	-28.427	-37.375	-36.458	-38.778	-39.270	-35.435	-29.554	-24.825	-40.433	22.563	22.054	26.994	27.179	23.197	26.468	16.434	16.199	39.882
11.576	11.519	11.906	12.100	11.843	12.132	11.461	11.932	12.328	-26.160	-40.389	-35.827	-41.130	-32.129	-33.684	-26.819	-23.299	-36.272	19.324	19.656	28.526	23.114	13.131	35.589	18.973	17.963	40.965
11.506	11.677	11.977	12.011	11.863	11.658	11.622	11.854	13.178	-26.041	-36.708	-30.480	-37.343	-36.058	-35.960	-26.318	-22.761	-46.120	21.944	26.956	24.785	32.635	12.199	30.801	18.057	11.158	46.264
11.507	11.696	11.660	11.193	11.793	12.180	11.794	11.782	12.233	-32.235	-40.095	-29.266	-31.322	-43.184	-36.519	-37.178	-26.445	-37.743	15.344	28.891	26.413	24.340	21.498	20.051	8.769	12.687	40.443
11.976	11.423	11.693	11.414	11.609	12.215	11.716	11.087	11.960	-32.463	-36.380	-31.944	-39.458	-40.428	-39.783	-33.946	-24.909	-41.588	22.955	25.895	29.271	24.361	18.971	29.370	11.527	10.184	42.731
12.097	11.459	12.024	11.597	11.661	11.953	11.897	11.485	12.716	-31.110	-38.964	-30.839	-35.000	-34.385	-37.255	-29.725	-30.427	-43.512	20.791	26.869	24.997	21.239	15.789	31.592	16.491	14.041	48.833
12.046	11.739	11.385	11.649	11.976	11.799	11.511	11.494	12.587	-32.350	-41.633	-29.536	-35.434	-45.606	-31.013	-34.637	-27.074	-38.917	19.403	23.441	22.893	20.131	27.023	25.290	10.516	7.871	45.511
11.718	11.934	12.126	12.015	11.853	12.579	11.822	11.865	12.517	-28.011	-38.004	-34.104	-36.829	-40.523	-42.641	-26.050	-16.945	-41.141	19.566	33.013	34.138	19.783	16.032	31.399	16.497	25.340	33.456
11.957	11.390	11.690	11.360	11.782	12.415	11.499	11.447	12.163	-27.838	-35.797	-31.384	-29.019	-35.184	-38.002	-28.051	-22.785	-43.005	21.550	25.986	25.334	25.606	20.422	32.709	11.711	22.451	35.551
11.952	11.666	11.972	12.023	11.967	11.910	11.841	11.728	13.094	-27.931	-41.666	-37.211	-36.054	-34.936	-35.712	-24.175	-26.530	-41.098	25.467	28.909	32.554	30.030	21.635	32.316	15.201	17.015	47.175
11.666	11.721	12.449	11.736	12.042	12.182	11.824	11.751	12.542	-29.490	-48.749	-35.459	-37.249	-34.652	-40.657	-29.654	-29.485	-43.441	23.809	37.004	24.310	22.377	23.315	31.386	16.939	11.881	44.568
11.689	11.930	11.764	11.498	11.972	12.268	11.720	12.181	12.587	-23.890	-43.067	-32.412	-36.405	-31.930	-36.400	-26.726	-27.186	-40.151	19.362	28.517	28.567	28.218	24.865	24.539	17.726	16.254	45.248
11.813	11.631	11.927	11.611	11.587	12.027	11.636	11.398	13.133	-27.517	-41.383	-33.072	-34.553	-35.340	-33.822	-19.223	-26.138	-46.204	19.161	26.471	28.360	29.761	21.049	29.922	22.590	14.611	52.376
11.550	11.675	12.048	12.174	11.830	11.630	11.956	11.328	13.208	-23.029	-41.670	-37.740	-40.494	-34.076	-32.395	-18.767	-25.784	-41.197	26.261	19.213	23.946	22.096	19.968	21.577	16.044	11.947	41.774
11.290	11.802	11.474	12.151	11.865	11.760	11.839	11.144	12.712	-30.194	-33.559	-33.573	-35.350	-40.100	-38.687	-29.589	-22.123	-47.556	21.892	36.915	29.329	28.686	25.421	21.433	15.193	15.213	42.717
11.484	11.200	12.086	11.620	12.077	11.522	12.009	11.473	12.358	-33.812	-38.559	-32.327	-31.073	-35.335	-38.025	-26.783	-26.538	-38.801	23.402	21.699	26.982	22.396	25.791	33.903	18.330	23.355	37.741
11.937	11.653	12.204	11.951	12.080	11.907	11.682	11.672	12.465	-34.357	-41.242	-29.673	-36.631	-35.442	-35.406	-19.248	-29.685	-45.014	26.871	31.960	29.095	22.202	30.029	16.534	10.831	17.729	42.082
11.547	11.151	11.671	11.921	12.106	11.719	11.429	11.727	11.939	-31.893	-34.349	-28.130	-40.028	-33.263	-41.731	-28.759	-26.395	-35.099	23.470	23.560	21.331	29.606	22.581	28.992	13.877	14.258	37.887
11.739	11.480	12.115	11.749	11.767	12.110	11.315	11.906	12.745	-26.469	-38.468	-33.441	-33.974	-36.043	-34.203	-25.658	-21.336	-36.143	25.234	31.278	38.039	26.845	22.824	17.765	12.217	11.829	44.693
11.413	11.762	12.257	11.541	12.327	11.830	11.586	11.923	12.340	-30.440	-37.526	-39.081	-37.414	-39.176	-35.020	-30.211	-25.460	-40.354	16.565	27.464	27.410	25.442	33.762	19.734	7.997	20.667	45.469
11.951	11.443	12.130	11.610	11.606	12.197	11.520	11.484	12.030	-31.011	-35.121	-36.357	-39.175	-37.108	-31.394	-24.806	-26.760	-36.437	22.561	21.806	34.002	26.336	27.032	27.882	9.797	22.148	36.800
11.416	11.510	11.945	11.709	12.147	11.862	11.499	12.006	11.870	-31.583	-31.344	-33.264	-39.031	-39.438	-40.989	-21.090	-28.577	-32.053	19.278	26.049	29.982	23.158	27.580	27.066	9.231	12.164	34.744
11.298	11.412	12.203	12.153	11.541	11.967	11.503	11.774	12.522	-30.959	-33.713	-37.740	-32.040	-35.189	-38.333	-26.981	-29.410	-32.983	24.451	19.060	33.920	32.957	27.917	27.011	19.362	11.800	34.488
11.536	11.511	11.733	11.754	11.691	11.876	11.960	11.949	12.530	-32.439	-38.676	-31.195	-39.041	-33.156	-36.819	-28.933	-28.497	-32.855	22.986	26.003	31.188	33.991	23.013	24.389	14.426	13.047	33.750
11.575	12.011	11.747	11.707	11.367	12.460	11.145	11.843	12.388	-32.134	-38.619	-33.375	-35.431	-33.200	-38.909	-22.188	-30.031	-40.787	22.661	34.710	28.199	24.522	24.200	21.959	9.527	16.771	45.998
11.638	11.625	12.154	12.050	11.553	12.131	11.700	11.673	11.839	-27.724	-37.317	-29.642	-37.358	-31.920	-27.990	-27.891	-19.714	-39.996	25.117	33.219	28.418	24.707	19.333	32.712	16.990	22.926	40.610
11.657	11.945	11.689	11.956	11.917	12.012	11.534	11.356	12.387	-26.425	-30.625	-29.835	-33.543	-38.908	-35.089	-23.904	-27.252	-33.811	23.765	33.019	23.466	26.565	25.757	36.375	14.195	10.805	45.902
11.621	11.571	12.027	11.617	11.736	11.858	11.135	11.966	12.454	-23.365	-34.197	-35.513	-31.369	-37.238	-32.957	-26.105	-28.970	-32.518	22.018	23.270	26.590	27.860	28.638	34.154	15.701	16.054	37.794
11.276	11.362	11.772	11.943	11.703	12.529	11.622	11.217	12.253	-28.626	-37.497	-34.462	-35.214	-37.640	-30.486	-32.253	-24.335	-33.319	21.875	30.232	25.792	26.149	24.001	22.982	13.736	17.001	36.872
11.413	11.502	12.135	11.465	11.507	12.487	11.329	11.461	12.389	-28.221	-38.636	-37.129	-43.979	-36.522	-24.593	-28.560	-19.556	-38.961	19.175	23.936	31.339	31.251	22.101	19.355	14.067	17.712	41.228
11.775	11.933	12.287	11.892	12.025	12.059	11.290	11.754	12.199	-26.687	-36.003	-34.502	-37.506	-30.018	-38.665	-29.598	-26.717	-35.331	29.087	33.072	24.665	24.878	34.535	31.986	15.731	21.064	38.238
11.131	11.449	11.846	11.885	11.696	12.151	11.705	11.840	12.253	-30.151	-41.518	-33.381	-38.162	-37.566	-36.994	-25.458	-26.824	-33.826	27.806	28.286	27.228	26.499	29.744	29.631	16.600	14.734	31.406
11.748	11.630	12.128	12.225	11.737	11.798	11.591	11.427	12.649	-26.551	-33.368	-38.885	-39.200	-38.567	-39.760	-24.898	-27.713	-39.653	26.640	27.773	28.736	28.656	25.236	18.042	12.877	17.897	42.735
11.670	11.854	12.020	12.351	11.821	11.961	11.469	11.621	12.629	-32.532	-42.172	-34.351	-42.988	-38.808	-39.255	-23.317	-18.517	-44.281	24.333	33.454	27.978	27.062	24.650	27.103	11.020	17.461	37.751
11.968	11.674	12.189	11.366	11.571	12.023	11.464	11.530	12.558	-33.477	-37.665	-34.877	-35.618	-33.761	-34.425	-21.726	-26.465	-40.053	26.938	31.792	31.984	33.691	15.120	28.534	19.845	15.650	36.617
11.586	11.076	12.229	11.720	11.759	12.132	11.765	11.152	13.009	-32.743	-29.586	-35.878	-36.397	-35.787	-37.702	-25.089	-26.752	-44.536	21.061	27.893	38.450	27.108	21.805	25.964	20.870	11.144	47.173
11.504	11.619	11.772	11.749	11.647	11.908	11.458	11.524	12.752	-27.360	-36.080	-31.376	-38.297	-36.651	-32.557	-27.781	-26.885	-36.441	22.662	27.543	25.682	33.419	26.547	34.422	17.315	8.644	35.573
11.927	11.258	11.672	11.566	11.758	11.783	11.422	11.637	12.223	-33.289	-41.073	-32.741	-45.958	-39.923	-40.581	-25.045	-28.017	-42.656	27.032	27.965	33.686	23.599	30.132	32.776	13.537	17.036	34.600
11.667	11.593	12.010	11.416	11.735	11.777	10.507	11.628	12.162	-34.518	-36.829	-35.155	-34.399	-39.858	-25.847	-22.757	-25.224	-32.343	31.293	23.909	33.780	27.069	14.266	35.469	9.413	12.251	34.232
11.497	11.835	11.826	11.695	11.812	12.255	11.323	11.623	12.159	-27.164	-39.144	-32.239	-36.556	-38.942	-33.336	-27.462	-27.988	-37.148	23.774	29.950	29.207	20.625	24.580	37.462	10.197	10.228	37.754
11.669	11.432	12.181	11.031	11.887	11.962	11.809	12.035	12.580	-29.380	-46.402	-35.537	-36.811	-37.674	-29.311	-23.769	-23.348	-39.130	22.457	25.779	33.786	28.133	24.602	28.504	13.507	17.421	34.401
11.487	11.560	11.890	11.835	11.589	12.310	11.484	12.348	12.478	-28.925	-40.281	-31.213	-38.207	-32.649	-40.621	-28.823	-27.711	-40.066	31.749	31.016	26.004	26.169	31.790	32.778	13.917	12.110	31.705
11.993	11.565	12.117	11.860	11.403	11.908	11.566	12.109	12.377	-32.452	-43.289	-32.631	-44.488	-45.903	-30.549	-28.043	-21.270	-36.232	18.694	33.725	30.418	35.351	34.805	28.732	18.492	21.264	38.002
11.625	11.948	12.214	11.584	11.924	12.030	11.589	12.082	12.157	-24.343	-35.057	-38.271	-29.004	-37.525	-30.714	-24.951	-28.796	-28.506	21.851	30.511	27.730	30.576	28.743	23.320	15.354	10.639	35.877
11.343	11.640	11.679	11.618	12.030	11.667	11.791	11.804	12.300	-25.317	-39.626	-28.315	-39.085	-45.465	-34.052	-22.558	-29.972	-42.105	27.078	22.661	26.910	25.024	31.344	20.870	16.383	7.490	41.375
11.624	11.764	11.842	11.759	11.821	11.816	11.457	11.864	12.263	-24.461	-40.051	-27.483	-41.528	-38.436	-35.965	-26.659	-29.224	-35.272	27.156	29.282	25.023	21.653	24.665	18.311	19.700	22.328	38.094
11.668	11.888	11.998	11.849	11.790	11.656	11.769	11.945	11.913	-24.201	-43.107	-30.125	-39.085	-35.834	-35.284	-27.437	-22.852	-33.418	27.461	25.626	25.043	27.427	22.453	26.833	23.831	15.475	34.276
11.722	11.637	11.319	11.909	11.745	11.900	11.796	11.978	11.810	-26.960	-43.209	-27.683	-38.133	-33.681	-35.336	-28.022	-24.511	-34.658	19.889	28.892	24.933	21.603	17.740	18.554	18.336	14.126	37.107
11.719	11.611	12.059	12.257	11.431	11.647	12.068	11.028	12.073	-29.810	-41.867	-36.166	-33.399	-46.390	-30.995	-21.343	-32.525	-35.593	20.289	31.688	23.177	23.451	22.836	25.605	17.410	19.071	29.052
11.680	11.509	11.761	11.790	11.597	11.744	11.537	11.369	11.980	-22.216	-41.998	-27.581	-40.303	-41.177	-34.375	-22.293	-30.673	-29.042	20.377	25.572	27.258	30.072	23.504	26.718	14.852	18.316	38.496
11.706	11.932	11.764	11.669	11.999	11.756	11.275	11.669	12.095	-26.161	-44.797	-33.108	-40.929	-39.529	-23.779	-31.433	-27.947	-31.109	22.391	37.710	27.190	32.230	20.166	21.982	8.295	16.789	39.587
11.957	11.466	11.887	11.813	11.875	11.953	11.819	11.867	12.338	-30.466	-35.844	-28.808	-35.999	-33.147	-34.352	-24.824	-26.920	-42.175	25.023	32.152	24.921	25.393	19.714	24.408	15.170	20.903	39.554
11.608	12.041	11.703	12.078	11.718	11.899	11.226	11.476	12.362	-29.112	-37.126	-25.037	-39.188	-38.387	-33.724	-26.319	-31.301	-30.265	27.031	36.163	26.475	28.535	16.987	24.155	13.022	14.181	39.074
11.868	11.704	12.159	11.972	11.510	11.848	11.680	11.675	12.302	-35.790	-37.219	-35.938	-35.037	-43.064	-34.421	-28.179	-33.151	-35.496	29.374	23.379	25.186	23.989	20.375	27.422	11.981	20.123	30.969
12.150	11.604	11.730	11.896	11.828	12.036	11.638	12.157	12.214	-42.241	-39.743	-25.978	-27.261	-41.489	-41.156	-22.992	-30.757	-30.247	32.676	24.294	23.443	26.008	29.485	23.873	16.983	19.479	39.544
12.242	11.898	12.138	11.605	11.635	12.085	11.371	11.700	12.354	-35.508	-32.392	-32.008	-33.145	-35.160	-29.610	-28.133	-27.521	-34.211	32.745	28.166	23.884	33.849	17.337	26.558	13.901	18.328	32.662
12.065	11.661	12.292	11.830	11.616	11.927	11.600	11.694	12.561	-35.444	-38.631	-33.704	-38.152	-37.354	-23.648	-22.481	-29.643	-35.888	18.782	28.798	17.939	25.379	23.803	21.570	14.326	20.674	38.180
11.735	11.490	12.059	11.900	11.479	12.004	11.372	11.706	12.388	-30.374	-30.440	-23.180	-41.910	-31.793	-27.847	-25.590	-26.289	-35.639	27.394	29.460	24.955	25.066	19.024	25.113	16.203	18.800	34.273
11.564	11.621	11.747	11.759	11.663	11.917	11.598	11.045	12.405	-28.010	-36.269	-27.949	-34.308	-33.535	-29.465	-25.450	-22.649	-39.118	23.584	29.019	22.491	27.251	16.035	28.967	11.213	9.369	37.957
12.130	11.645	11.513	11.941	11.933	11.499	11.731	11.902	12.085	-29.125	-34.704	-26.670	-35.219	-35.578	-30.944	-26.255	-31.929	-32.519	30.236	24.357	18.610	29.441	17.372	32.875	19.194	17.104	39.227
11.738	11.724	12.306	11.939	11.709	11.809	11.442	11.553	12.386	-24.320	-42.244	-35.939	-38.392	-37.112	-27.760	-22.782	-26.135	-29.677	28.158	26.897	29.052	30.723	23.606	20.274	17.942	13.994	37.092
11.775	11.953	12.197	12.005	11.598	11.537	11.546	11.666	12.295	-29.722	-47.498	-34.803	-40.608	-34.124	-35.878	-28.286	-26.279	-32.974	27.381	40.739	26.372	29.980	22.226	16.961	20.204	15.331	45.008
11.748	11.273	12.178	12.334	11.757	12.178	11.319	12.027	12.725	-36.318	-38.747	-32.280	-39.314	-38.687	-36.812	-28.501	-27.589	-37.992	26.677	32.812	26.314	35.889	21.942	17.907	16.999	17.648	33.506
11.887	11.579	11.938	11.876	11.656	12.019	11.401	11.903	12.542	-30.112	-44.451	-39.377	-34.735	-33.453	-39.474	-16.565	-30.679	-37.459	19.712	25.411	20.366	24.881	23.336	19.657	10.690	13.163	37.887
11.940	11.290	12.439	11.683	11.694	12.201	11.626	11.916	12.407	-29.532	-43.155	-34.581	-40.045	-37.630	-29.865	-29.224	-33.604	-36.733	23.007	27.472	30.873	28.978	18.764	24.577	19.624	20.827	33.643
11.739	11.623	12.359	11.802	11.977	12.053	11.816	11.505	12.428	-32.638	-43.427	-38.381	-32.184	-41.769	-33.110	-28.827	-28.117	-35.317	25.361	22.569	37.109	27.034	24.348	20.980	10.287	17.177	40.657
11.951	11.539	11.963	11.655	11.635	11.738	11.892	11.670	12.068	-36.209	-43.225	-31.737	-37.376	-26.035	-34.136	-27.517	-29.152	-38.902	26.640	19.451	24.260	25.121	21.867	24.370	17.170	12.399	30.176
11.687	11.299	11.853	12.035	11.653	11.727	11.339	11.609	12.208	-30.588	-36.814	-36.028	-39.419	-35.988	-29.961	-24.715	-26.978	-36.194	28.048	30.637	30.749	31.864	23.469	14.941	17.040	12.048	35.770
11.659	11.709	12.289	11.313	12.046	11.805	11.854	11.709	12.118	-28.342	-37.225	-37.455	-31.725	-29.017	-27.698	-32.652	-25.044	-30.932	26.417	30.407	22.860	28.947	20.929	23.862	12.939	9.032	28.224
11.863	11.735	12.184	11.707	11.511	11.768	11.938	11.793	12.490	-36.214	-48.672	-42.601	-37.116	-30.955	-32.607	-32.924	-24.444	-35.712	26.797	24.575	34.299	25.670	24.661	26.150	15.811	16.063	39.636
11.847	11.340	11.743	11.755	11.716	11.872	11.337	11.669	12.109	-33.172	-41.793	-34.197	-40.172	-31.319	-28.412	-34.466	-31.023	-36.445	27.216	21.691	26.994	33.336	23.503	23.723	21.922	14.174	36.735
11.606	11.883	12.105	12.067	11.532	11.806	11.599	12.137	12.016	-33.547	-43.434	-33.212	-35.208	-26.101	-24.141	-24.315	-32.700	-30.851	21.756	26.548	22.140	28.957	24.343	12.204	18.429	11.901	30.881
11.981	11.466	12.237	11.982	11.352	11.834	11.635	11.640	12.180	-38.841	-39.517	-40.064	-47.626	-31.587	-28.168	-32.369	-28.556	-39.120	27.295	23.113	27.910	29.929	16.718	20.842	21.042	13.616	34.772
11.980	11.581	12.003	12.229	11.408	12.067	11.359	11.440	12.685	-35.719	-42.105	-29.324	-42.421	-29.848	-39.651	-27.807	-27.563	-31.913	25.933	18.579	32.669	25.482	26.956	28.536	21.733	16.125	33.258
11.461	11.089	12.235	11.682	11.921	11.823	11.730	11.342	11.695	-30.827	-41.668	-38.584	-46.043	-30.633	-32.377	-28.507	-31.722	-30.917	22.621	24.856	32.369	21.154	23.287	21.095	20.717	15.267	37.368
11.818	11.208	12.207	11.702	11.893	11.859	11.627	11.955	12.029	-32.288	-42.200	-34.080	-42.015	-33.281	-28.046	-23.748	-29.525	-32.326	29.186	26.313	34.446	28.759	22.668	15.829	17.181	19.641	36.611
11.912	11.717	11.970	11.956	11.697	12.186	11.777	11.586	13.086	-33.107	-41.912	-34.382	-40.633	-34.342	-26.639	-26.221	-24.716	-37.572	20.708	34.318	30.736	28.733	13.704	23.793	17.547	13.321	41.079
12.099	11.366	12.173	11.962	11.457	11.873	11.888	11.681	12.304	-31.380	-38.905	-37.094	-37.131	-29.449	-27.636	-23.943	-26.576	-37.145	25.049	20.106	29.068	27.280	19.177	22.402	16.506	17.721	44.027
11.978	11.486	11.986	11.428	11.427	12.275	11.605	12.084	12.253	-32.653	-36.694	-38.177	-40.011	-26.197	-30.859	-23.793	-25.589	-33.233	28.401	27.545	34.980	32.792	14.936	26.941	16.971	15.923	35.685
11.633	11.244	11.949	11.667	11.197	12.427	11.820	11.427	12.830	-36.372	-33.435	-35.652	-38.263	-26.695	-31.975	-26.276	-22.797	-37.409	29.965	18.885	35.647	25.419	16.808	21.441	18.589	23.247	37.151
12.048	11.670	11.908	11.939	11.657	12.489	11.258	11.645	12.648	-34.893	-37.428	-36.745	-38.240	-35.312	-32.729	-19.014	-28.879	-38.477	27.241	25.458	32.581	30.038	14.618	26.955	17.839	19.232	36.946
11.921	11.578	12.187	11.727	11.850	11.988	11.400	11.658	11.782	-32.218	-41.522	-35.651	-41.173	-41.084	-30.031	-25.825	-23.463	-33.755	25.283	32.400	29.470	26.234	21.299	24.394	18.731	14.528	42.374
11.612	11.208	11.751	11.671	11.765	12.141	11.468	11.955	12.256	-31.314	-36.162	-35.323	-36.648	-35.473	-30.556	-17.330	-26.338	-35.703	26.063	28.472	30.252	23.557	16.367	28.054	8.532	12.923	38.271
12.243	11.505	12.217	11.873	11.459	11.857	11.333	12.023	12.789	-32.785	-34.959	-39.457	-34.314	-37.286	-32.406	-26.725	-31.648	-37.073	21.214	28.579	33.864	30.881	19.814	29.941	7.081	19.108	41.937
12.062	11.436	11.981	11.712	11.915	11.884	10.961	12.008	12.414	-26.817	-37.125	-34.133	-39.118	-34.298	-35.048	-23.007	-29.021	-37.126	25.543	26.262	31.521	25.496	26.482	21.738	15.297	19.454	41.769
11.806	11.536	12.089	11.901	11.303	12.541	11.186	11.875	12.084	-33.097	-38.505	-37.023	-40.129	-34.531	-35.198	-30.881	-30.732	-36.012	27.590	17.276	37.941	22.072	15.206	24.888	15.122	17.046	26.942
11.782	11.514	12.366	12.106	11.426	12.334	11.230	11.849	12.347	-34.632	-36.785	-32.034	-41.258	-32.933	-34.385	-21.301	-24.965	-36.136	26.464	24.087	29.921	29.255	19.389	19.156	20.949	22.095	39.007
11.399	11.551	12.050	12.438	11.354	12.146	11.595	11.292	12.534	-33.510	-44.381	-37.419	-44.139	-30.653	-41.152	-23.728	-28.002	-41.429	25.233	27.729	31.634	31.756	16.417	28.497	13.246	11.360	39.261
11.482	11.713	12.140	11.521	11.564	12.257	11.404	11.378	12.391	-32.288	-41.573	-38.515	-38.730	-34.911	-37.391	-24.905	-32.237	-34.146	23.727	26.797	29.802	22.127	23.084	25.526	20.653	13.701	40.898
11.837	11.553	11.872	12.011	11.867	11.711	11.165	11.739	12.350	-31.898	-34.716	-38.104	-39.403	-38.005	-31.458	-32.855	-24.473	-39.320	11.632	26.885	29.798	28.130	13.957	20.846	14.585	12.382	39.659
11.684	11.138	12.192	12.017	11.427	12.509	11.569	11.539	12.431	-29.279	-36.082	-41.712	-37.379	-27.994	-32.909	-31.420	-30.303	-37.696	26.211	27.109	29.770	33.141	22.333	25.255	15.973	20.039	40.070
11.692	11.835	12.059	11.650	11.913	11.896	11.621	11.551	12.521	-28.452	-38.966	-33.399	-37.822	-40.373	-34.516	-28.776	-23.937	-38.060	28.915	22.879	22.435	26.268	21.390	20.151	17.887	17.538	36.697
11.785	11.569	12.131	11.523	11.255	11.936	11.666	12.286	12.405	-39.034	-38.097	-36.290	-32.855	-34.078	-34.915	-20.400	-31.999	-44.046	30.110	22.130	31.788	24.601	16.718	24.809	16.331	15.298	46.246
11.590	11.595	12.135	11.481	11.650	11.861	11.468	11.971	12.784	-31.506	-46.164	-35.895	-33.717	-39.499	-33.587	-27.051	-23.790	-37.838	25.636	18.823	35.707	23.779	24.480	17.643	20.778	11.713	38.179
11.795	11.743	11.926	11.857	11.710	12.354	11.883	11.732	12.347	-32.508	-47.271	-36.910	-40.024	-39.252	-34.282	-23.434	-32.142	-41.458	32.324	28.455	35.852	26.209	15.925	24.720	20.407	18.836	42.946
11.931	11.592	11.843	11.602	11.827	12.024	11.915	11.887	11.940	-35.619	-37.575	-33.039	-36.147	-34.025	-33.043	-21.794	-28.296	-33.969	29.985	27.436	26.644	28.332	26.596	18.180	17.591	16.147	30.326
11.472	11.481	11.838	11.408	11.470	11.790	11.310	12.097	12.721	-33.181	-32.604	-37.098	-28.963	-26.917	-37.223	-27.272	-24.994	-36.170	31.598	27.001	36.423	21.061	24.517	22.058	15.434	17.158	41.753
11.701	11.802	12.041	12.020	11.738	11.771	11.554	12.001	12.103	-34.121	-35.657	-38.916	-40.517	-36.834	-29.207	-26.130	-25.917	-32.825	25.837	29.491	32.056	30.259	22.350	17.918	23.465	19.512	35.251
11.566	11.839	12.036	11.834	11.534	11.947	11.280	11.285	12.325	-21.948	-34.674	-29.131	-37.335	-37.500	-31.523	-21.881	-27.997	-39.148	26.605	29.650	26.347	19.106	26.162	13.177	12.055	19.833	32.122
11.833	11.913	12.176	11.752	11.886	12.019	11.718	11.842	12.637	-29.742	-42.993	-39.601	-32.411	-40.714	-34.510	-21.566	-28.176	-40.561	22.490	29.811	32.420	30.910	28.004	22.974	21.524	19.652	37.041
11.505	11.605	12.474	11.789	11.616	12.149	12.037	11.793	12.314	-30.525	-40.414	-32.894	-35.880	-39.387	-26.990	-23.693	-29.907	-38.129	17.112	22.925	38.785	32.812	20.625	17.175	24.234	18.881	36.347
11.753	11.750	11.930	11.857	12.031	11.847	11.901	11.687	12.086	-32.275	-39.192	-31.414	-34.484	-36.909	-38.016	-26.962	-34.640	-38.079	25.631	16.042	26.530	25.047	21.345	27.564	17.482	13.068	37.031
11.579	11.836	11.846	12.116	11.685	11.446	11.568	11.414	12.070	-30.220	-46.362	-32.049	-33.445	-42.058	-34.650	-20.329	-27.128	-33.657	29.920	13.665	33.292	29.180	26.804	17.898	20.345	12.382	36.354
11.882	11.754	12.135	11.615	11.452	12.274	11.734	11.990	12.450	-35.150	-44.090	-30.820	-36.886	-39.095	-38.889	-23.091	-28.071	-38.265	32.133	24.778	37.260	28.410	23.291	17.365	19.824	16.321	34.293
11.805	11.422	12.085	11.961	11.330	11.847	11.740	12.177	12.615	-31.323	-36.771	-35.521	-38.536	-39.724	-33.274	-20.941	-30.141	-44.727	26.866	25.022	28.959	27.209	7.779	14.126	13.767	17.331	35.456
11.720	11.805	12.186	11.559	11.551	12.302	11.294	11.904	12.373	-35.420	-44.375	-39.493	-30.060	-38.384	-42.943	-21.205	-30.802	-34.840	29.166	35.680	32.506	29.935	19.699	16.451	15.207	11.504	42.412
11.620	12.090	11.836	11.729	11.564	11.420	11.583	11.619	12.444	-30.601	-47.956	-24.232	-35.635	-40.171	-27.271	-27.467	-26.571	-35.633	27.355	21.128	28.240	25.109	15.665	18.364	25.269	16.294	33.917
12.000	11.694	11.862	11.734	11.345	11.807	10.810	11.755	12.805	-26.361	-41.597	-41.392	-32.399	-37.829	-31.547	-24.352	-31.540	-47.236	25.421	20.151	30.619	28.023	23.856	22.271	16.008	20.661	46.454
12.000	11.811	11.996	11.809	11.857	11.844	12.186	11.537	12.506	-34.513	-33.420	-34.093	-37.685	-36.840	-35.510	-33.361	-28.115	-40.419	26.588	25.824	37.525	26.425	17.674	14.981	24.409	19.524	43.689
11.822	11.787	12.158	11.638	11.891	11.916	11.720	11.882	12.800	-32.514	-48.022	-38.135	-39.034	-39.210	-42.758	-25.469	-32.605	-43.012	24.762	30.187	35.018	25.572	15.437	21.232	16.535	18.204	39.168
11.934	11.688	12.064	11.753	11.761	12.301	11.452	11.917	12.591	-32.773	-38.748	-38.376	-35.392	-40.522	-41.697	-29.290	-26.850	-37.172	22.941	31.705	36.182	27.624	24.936	22.410	15.783	17.510	37.375
11.771	12.127	12.088	11.941	11.723	12.079	11.755	11.769	12.763	-30.862	-45.735	-32.200	-40.472	-37.204	-30.881	-29.589	-31.263	-37.194	34.686	31.483	37.765	30.225	19.760	22.567	22.942	18.347	42.783
11.755	12.150	12.325	11.579	11.278	11.978	11.612	11.781	12.421	-31.502	-48.514	-37.178	-42.358	-45.765	-30.780	-25.511	-30.140	-40.642	32.887	29.934	31.648	21.991	15.277	21.159	19.292	20.335	41.099
11.630	11.563	12.190	11.877	11.557	12.285	11.743	11.511	12.462	-35.539	-43.947	-33.304	-36.975	-38.162	-37.748	-25.966	-27.123	-44.102	25.381	35.140	33.138	33.137	16.283	24.754	20.236	19.392	37.964
11.792	11.315	12.252	11.829	11.685	12.117	11.769	12.007	12.528	-25.561	-38.963	-38.173	-35.110	-44.942	-36.003	-29.999	-31.796	-38.280	28.828	24.223	36.970	20.772	20.927	23.777	18.952	17.695	36.079
11.218	11.605	12.152	11.652	11.645	11.910	12.071	11.949	12.000	-23.275	-35.201	-34.513	-33.298	-39.931	-34.444	-29.112	-30.417	-34.203	25.000	24.432	35.068	29.958	18.459	25.888	19.926	18.903	34.480
11.713	11.651	11.827	11.654	12.051	12.043	11.409	11.996	12.438	-36.132	-35.431	-31.477	-41.230	-40.711	-41.133	-23.455	-32.151	-32.556	27.223	28.455	27.119	25.672	27.585	27.720	18.583	17.989	41.974
12.004	11.939	11.644	11.891	11.945	11.744	11.663	11.655	12.062	-36.088	-44.445	-28.962	-35.691	-37.235	-25.772	-24.867	-28.542	-37.309	25.072	26.936	34.409	19.346	22.623	18.226	20.300	23.382	34.655
11.843	11.711	11.818	11.811	11.575	12.175	11.377	11.588	13.019	-27.277	-41.355	-28.497	-33.614	-36.281	-28.630	-28.205	-32.937	-46.124	32.427	32.588	22.508	23.652	15.563	30.295	20.739	18.121	44.712
11.769	11.728	11.415	12.355	12.044	11.852	11.712	11.761	12.505	-30.180	-44.580	-36.855	-37.398	-33.129	-33.289	-24.758	-32.472	-35.959	23.623	28.700	23.184	26.366	19.972	22.037	19.104	21.387	38.196
11.677	11.222	11.405	11.702	11.468	11.860	11.733	12.087	12.474	-28.429	-31.997	-30.687	-31.716	-40.551	-31.067	-31.231	-26.731	-31.045	24.917	24.171	23.912	24.092	22.283	20.115	15.819	13.849	34.077
11.547	11.953	12.022	11.512	11.963	11.677	11.983	11.614	12.490	-25.673	-36.075	-33.643	-36.391	-36.397	-29.300	-19.864	-22.249	-39.645	26.009	32.447	38.134	30.604	26.071	20.698	17.564	19.936	38.430
11.622	11.649	11.963	11.836	11.690	11.630	11.371	11.690	12.442	-33.783	-32.227	-29.039	-36.443	-35.682	-30.818	-26.905	-27.307	-35.382	22.977	28.126	34.355	25.889	24.033	21.424	7.762	13.746	38.134
11.533	11.404	11.796	11.791	12.070	11.838	12.280	11.651	11.919	-29.253	-38.110	-30.945	-36.003	-39.844	-26.267	-26.403	-27.963	-29.651	15.830	29.580	27.551	25.643	12.605	19.882	20.704	17.469	35.057
11.855	11.638	11.944	12.057	11.873	11.545	11.485	11.709	12.618	-32.862	-39.603	-26.426	-35.991	-41.653	-30.830	-27.598	-30.816	-35.910	25.082	27.115	19.395	31.093	30.036	19.116	20.700	17.749	40.155
11.524	11.773	11.797	11.733	11.777	11.880	11.536	11.577	12.575	-28.173	-31.820	-27.967	-37.604	-38.358	-27.885	-29.929	-28.511	-31.011	23.861	25.371	19.498	28.556	27.297	27.104	22.167	20.215	43.277
11.488	11.422	11.332	11.463	11.925	11.653	11.670	11.599	12.489	-35.689	-38.479	-28.197	-36.775	-40.244	-26.722	-29.602	-26.169	-35.372	28.236	19.474	25.481	26.232	14.869	25.542	20.918	13.026	37.059
11.417	11.458	11.988	11.864	11.608	12.158	11.633	11.564	13.012	-31.099	-38.544	-34.359	-38.871	-37.260	-28.720	-26.462	-28.112	-41.431	28.207	26.276	34.623	30.069	17.867	23.615	14.628	12.509	42.764
11.660	11.787	12.269	11.643	11.927	11.467	10.904	11.646	12.005	-27.222	-35.022	-31.605	-34.598	-39.963	-21.409	-30.508	-25.169	-29.635	25.569	29.255	29.577	28.911	12.925	21.045	15.645	15.782	42.250
11.384	11.851	11.999	11.812	11.489	11.803	11.444	11.703	12.273	-32.182	-33.906	-31.737	-31.279	-33.202	-25.170	-28.922	-32.075	-35.007	22.750	23.958	28.217	22.996	17.554	21.360	18.894	15.279	36.152
11.409	11.417	12.055	11.696	11.980	11.931	12.028	11.870	11.688	-31.130	-26.061	-36.028	-38.035	-36.172	-31.697	-28.037	-27.834	-40.049	23.982	18.245	27.281	26.050	17.081	23.107	17.768	13.930	41.090
11.676	11.605	11.806	11.546	11.271	11.815	11.749	11.857	12.860	-30.803	-28.384	-35.483	-38.392	-32.861	-27.194	-31.626	-27.048	-41.243	34.191	26.722	34.924	21.101	24.877	15.271	19.250	23.069	44.593
11.846	11.972	12.244	11.968	11.562	11.796	11.318	11.589	12.267	-24.712	-39.974	-34.892	-36.586	-31.951	-32.747	-26.330	-23.920	-28.257	29.862	31.296	32.317	32.218	18.383	23.206	11.901	16.265	35.528
11.940	11.558	11.906	11.651	11.936	12.055	11.548	11.678	12.700	-34.549	-35.442	-29.334	-34.150	-30.142	-24.168	-35.075	-25.592	-45.369	29.843	25.294	30.021	28.674	16.133	18.932	13.830	13.585	43.594
11.720	11.427	12.203	11.975	11.860	12.080	11.489	11.642	12.576	-29.599	-35.708	-30.223	-31.948	-35.016	-26.468	-30.529	-28.880	-40.503	26.972	17.892	35.705	32.128	23.354	25.248	14.854	11.735	37.170
11.809	11.449	12.261	11.757	11.364	11.476	11.639	11.636	12.462	-29.274	-27.339	-33.620	-33.067	-29.847	-26.640	-25.889	-29.217	-34.792	28.143	26.458	30.210	25.879	20.074	20.121	11.770	17.233	41.147
11.489	11.541	11.772	11.817	11.671	11.724	11.437	11.645	12.150	-30.340	-40.012	-35.762	-33.184	-32.821	-31.307	-25.367	-26.564	-41.438	25.931	25.499	29.554	32.837	18.758	25.959	12.794	16.252	39.550
11.787	11.788	12.312	11.813	11.617	12.311	11.845	11.630	12.749	-27.627	-41.050	-32.890	-40.930	-34.752	-30.329	-25.841	-30.109	-37.213	30.658	24.504	32.210	27.278	21.129	21.269	22.546	8.557	34.312
11.523	11.745	12.284	11.948	11.690	12.187	11.762	11.983	12.602	-33.119	-36.813	-38.364	-33.887	-36.290	-28.852	-25.238	-28.440	-38.793	27.917	30.202	40.965	26.494	24.326	24.183	16.036	13.865	43.163
11.832	11.735	11.871	12.112	11.837	12.316	11.904	11.435	12.063	-31.603	-38.511	-31.426	-41.482	-40.207	-26.013	-33.047	-27.221	-33.065	29.642	31.872	30.444	25.672	23.661	25.968	17.998	12.185	33.190
11.438	11.818	12.190	12.144	11.577	11.843	11.455	11.682	12.219	-21.799	-40.306	-40.119	-35.419	-34.794	-28.298	-28.947	-25.886	-44.370	23.778	31.712	35.664	29.433	14.451	18.371	24.256	11.008	38.813
12.040	11.633	11.663	11.930	11.924	11.716	11.947	11.831	12.499	-33.940	-40.800	-33.817	-32.767	-41.102	-24.441	-27.408	-27.979	-39.217	26.821	25.759	27.471	31.944	35.448	17.834	24.029	17.083	36.972
12.060	11.942	11.921	11.843	11.602	11.884	11.162	11.405	12.414	-27.135	-36.940	-37.192	-36.966	-26.094	-27.958	-25.822	-25.210	-34.549	24.760	30.442	35.002	30.708	28.941	23.474	11.313	9.448	36.769
11.714	11.860	11.476	11.757	11.458	11.569	11.972	11.612	12.491	-32.222	-43.067	-30.255	-32.973	-33.660	-27.715	-29.868	-31.846	-32.824	26.535	35.549	27.248	30.502	18.154	17.123	16.291	16.705	40.818
11.654	11.321	12.167	11.665	11.815	11.748	12.035	11.781	11.884	-30.166	-37.871	-34.516	-34.932	-34.971	-30.144	-32.688	-24.524	-28.075	30.236	29.242	27.690	31.563	31.159	16.927	22.307	14.767	30.974
11.914	11.901	12.158	12.264	11.801	12.087	11.669	11.745	11.760	-34.526	-39.354	-35.931	-47.495	-37.401	-25.877	-30.632	-26.217	-31.171	22.480	30.472	37.587	33.627	18.306	19.571	27.506	18.595	34.554
11.483	11.374	11.730	12.268	12.277	12.178	11.553	11.750	12.222	-33.601	-40.641	-30.408	-35.542	-43.961	-29.196	-30.045	-24.650	-33.615	28.984	26.094	31.783	26.764	17.926	25.833	19.759	12.979	38.712
11.290	11.978	12.419	11.782	11.790	12.637	11.531	11.646	12.795	-25.303	-38.544	-36.872	-32.496	-36.389	-26.880	-28.016	-25.496	-37.840	24.747	34.772	33.510	27.070	25.449	22.281	23.609	11.917	33.542
11.689	11.461	11.847	11.884	12.084	11.831	11.280	11.654	12.171	-26.202	-35.907	-37.691	-37.180	-41.564	-24.509	-30.058	-35.917	-34.697	28.007	25.858	28.297	28.772	19.513	26.494	16.300	19.051	34.887
11.549	12.170	12.045	12.216	11.492	12.286	11.507	11.758	12.159	-30.889	-39.087	-34.005	-38.536	-42.775	-33.320	-23.699	-30.544	-38.660	37.408	35.349	34.955	24.598	27.150	23.526	9.982	9.032	42.603
11.401	11.141	12.319	11.802	11.982	12.068	11.662	11.868	11.908	-29.594	-44.379	-42.891	-31.592	-37.156	-29.250	-27.380	-28.060	-32.407	29.888	26.513	36.378	24.692	17.686	27.753	21.007	13.368	35.787
11.379	12.165	11.801	11.655	12.051	11.848	11.415	11.798	12.016	-27.175	-40.061	-24.687	-35.158	-40.957	-31.015	-27.382	-26.358	-32.332	20.102	27.369	25.118	24.480	27.744	22.615	11.502	19.897	34.462
11.212	11.603	11.628	11.866	11.768	11.938	11.913	11.698	12.542	-33.308	-37.764	-29.606	-30.928	-40.905	-25.262	-30.596	-26.329	-39.487	24.631	22.341	26.100	27.099	21.089	15.811	19.892	10.897	38.154
11.431	11.616	12.038	11.969	11.372	11.821	11.639	11.997	12.643	-31.300	-33.948	-27.913	-30.835	-40.684	-28.202	-26.385	-30.015	-30.485	31.453	21.690	30.525	28.404	19.247	28.137	16.004	22.086	37.685
11.763	11.604	11.911	11.514	11.655	11.814	11.674	11.948	11.983	-30.922	-37.878	-27.450	-37.139	-34.205	-29.826	-28.205	-35.589	-27.984	23.112	29.708	24.039	26.760	20.068	23.691	8.961	18.054	36.314
11.838	11.662	11.879	11.778	11.516	12.111	11.569	11.781	12.772	-30.527	-41.506	-22.625	-32.378	-42.114	-33.324	-28.210	-32.444	-39.308	19.598	27.677	24.568	31.353	24.445	25.061	19.861	20.967	43.096
12.055	11.539	11.828	11.944	11.654	11.559	11.884	11.718	12.445	-33.149	-35.816	-29.775	-34.706	-38.808	-27.851	-33.888	-30.500	-38.182	26.034	26.548	24.759	24.226	22.727	18.626	16.809	11.690	42.113
11.541	12.095	11.680	11.620	11.804	11.982	11.058	11.595	12.128	-30.418	-39.007	-27.412	-38.347	-40.577	-30.884	-29.586	-27.540	-34.300	23.766	27.048	21.950	18.408	27.785	24.779	11.358	18.276	44.947
11.843	11.342	12.126	11.500	11.834	11.938	11.337	12.169	12.453	-36.476	-40.743	-24.757	-25.722	-36.086	-26.199	-29.322	-24.179	-41.485	17.977	26.483	30.520	27.776	28.473	27.301	12.809	20.944	39.873
11.389	11.597	11.719	11.689	11.797	11.998	11.437	11.723	12.212	-30.057	-33.873	-20.922	-35.435	-31.940	-32.742	-24.068	-29.373	-39.062	19.500	22.337	25.454	21.432	18.774	27.045	19.020	14.251	36.068
12.013	11.597	12.170	11.298	11.594	11.546	11.602	11.880	12.086	-34.586	-35.837	-30.319	-30.670	-40.899	-32.714	-26.129	-32.125	-31.977	30.094	21.288	30.475	23.888	20.824	22.600	14.649	22.193	37.282
11.626	11.365	11.786	11.386	12.210	12.181	11.336	11.851	12.391	-32.575	-37.633	-26.907	-34.916	-31.017	-24.886	-28.611	-30.554	-34.526	22.228	25.053	22.894	16.298	20.524	19.276	18.445	19.633	38.138
11.828	11.554	11.453	11.685	11.960	12.570	11.572	11.602	12.382	-29.366	-38.699	-28.066	-31.226	-36.104	-29.975	-21.972	-25.083	-39.364	25.850	27.369	29.310	23.041	23.155	24.339	21.337	9.908	43.980
11.669	11.542	11.973	11.595	11.819	11.598	11.368	11.564	12.361	-32.456	-38.133	-28.077	-37.908	-32.783	-23.325	-30.982	-28.187	-36.407	18.367	23.633	32.262	18.676	18.898	18.546	22.200	20.060	39.275
11.545	11.565	11.838	11.269	11.717	11.728	11.872	11.712	12.411	-29.692	-42.482	-28.992	-37.337	-37.513	-25.494	-26.178	-25.843	-32.435	26.818	28.108	28.463	18.013	22.488	17.865	12.250	23.841	37.146
11.810	11.563	11.764	11.707	11.781	12.021	12.036	11.190	12.191	-34.293	-39.164	-29.569	-36.299	-37.771	-26.026	-28.229	-30.300	-30.454	20.559	22.346	23.921	17.623	22.902	17.726	14.541	20.649	35.132
11.713	11.635	11.464	11.618	11.334	12.207	11.259	11.681	12.147	-30.423	-39.541	-25.372	-31.230	-39.325	-32.754	-26.178	-26.210	-27.868	24.619	20.792	21.387	22.857	22.306	24.436	10.390	19.153	31.359
12.021	11.783	11.647	11.801	11.509	12.088	11.558	11.765	12.317	-30.212	-42.577	-26.859	-38.020	-32.523	-31.286	-27.789	-30.956	-33.772	18.865	27.273	25.775	33.742	24.207	26.593	10.725	16.695	32.131
11.487	11.204	12.366	11.937	11.323	11.735	11.434	11.883	12.473	-30.666	-31.794	-31.489	-28.455	-33.065	-31.548	-26.430	-34.179	-34.830	22.697	19.502	24.409	21.708	18.512	22.458	19.934	12.982	39.879
11.536	11.632	11.919	11.729	11.673	11.762	11.547	11.665	12.016	-35.450	-34.252	-31.213	-38.926	-31.373	-22.661	-29.001	-25.651	-35.716	22.073	26.828	30.788	28.515	14.988	19.083	13.149	16.712	39.560
11.509	11.277	12.068	11.525	11.741	11.619	11.187	11.983	12.666	-26.810	-38.984	-35.009	-31.968	-34.558	-27.097	-25.351	-32.420	-39.135	24.121	26.698	33.396	19.306	17.024	18.213	19.306	22.294	40.730
11.824	11.064	11.849	11.379	12.191	12.014	11.913	11.813	11.965	-30.745	-34.120	-26.867	-31.352	-31.912	-25.999	-24.661	-28.798	-30.723	18.326	24.432	20.025	17.779	18.938	20.514	21.154	11.295	41.323
11.555	11.829	11.624	11.663	11.654	11.985	11.345	12.092	12.367	-30.173	-39.237	-29.742	-32.035	-37.444	-28.078	-24.311	-20.450	-39.506	25.502	30.727	26.071	21.038	17.517	28.625	18.654	12.392	37.980
11.623	11.549	11.677	11.161	12.227	12.096	11.681	11.948	12.509	-30.527	-30.145	-26.838	-34.778	-42.606	-30.434	-28.699	-33.116	-38.384	15.591	27.452	24.389	17.012	25.171	28.040	14.529	18.397	42.446
11.772	11.383	11.631	11.765	12.178	12.118	11.635	11.646	12.204	-32.037	-38.088	-32.513	-30.544	-39.827	-33.789	-26.504	-29.556	-33.488	26.190	18.719	29.021	26.032	25.682	30.900	13.055	11.140	34.643
11.751	11.766	11.820	11.541	12.001	11.834	10.921	11.349	12.055	-35.089	-37.443	-26.542	-33.167	-34.825	-30.582	-30.004	-31.870	-37.376	20.251	32.924	26.344	26.497	21.198	18.393	12.217	14.414	34.176
11.511	11.254	11.651	11.977	11.828	11.955	11.372	11.647	12.534	-28.519	-38.528	-30.071	-34.069	-37.933	-27.423	-30.547	-29.139	-32.549	20.670	32.094	31.975	27.284	19.424	23.634	22.044	15.786	35.298
11.609	11.735	11.871	11.923	11.715	11.946	11.687	11.713	12.590	-28.372	-41.543	-28.752	-34.077	-32.312	-29.186	-29.501	-34.287	-32.414	15.846	31.563	25.212	25.067	22.175	23.640	19.922	13.256	32.203
11.753	11.491	11.795	11.669	11.911	12.330	11.657	11.365	12.675	-30.765	-39.826	-33.394	-37.190	-42.726	-30.408	-29.068	-27.164	-34.742	28.643	28.726	26.288	22.829	21.560	23.988	20.725	6.185	42.174
11.353	11.174	11.986	12.045	11.908	12.150	11.249	11.915	12.245	-29.051	-36.907	-34.012	-35.444	-36.771	-30.587	-27.082	-32.430	-38.049	18.430	29.133	29.249	30.381	17.195	24.253	9.555	23.222	37.353
11.766	11.113	11.882	11.578	11.702	12.506	11.470	11.822	12.632	-27.576	-41.122	-35.619	-29.678	-33.727	-29.908	-24.361	-30.152	-37.888	25.050	22.634	34.034	27.408	23.960	23.712	15.964	20.072	39.011
11.519	11.296	12.140	11.422	11.759	11.946	11.657	10.698	12.030	-31.379	-43.739	-31.491	-32.087	-37.737	-24.435	-28.625	-25.744	-36.239	23.333	20.168	25.852	20.018	27.139	25.629	19.191	11.892	38.792
11.698	11.760	11.898	11.815	11.745	12.247	11.793	11.595	11.985	-30.769	-36.799	-40.135	-34.124	-38.529	-40.080	-26.402	-28.449	-40.178	24.472	29.459	32.227	24.838	26.469	34.432	22.856	15.958	35.692
12.090	11.516	12.184	11.550	11.922	11.638	11.382	11.602	11.803	-24.173	-33.529	-30.468	-33.728	-40.072	-35.180	-24.839	-34.288	-25.521	18.123	28.742	33.423	27.172	23.633	11.299	18.254	6.816	29.364
11.325	11.606	12.158	11.744	12.235	11.974	11.752	11.675	12.488	-33.327	-38.340	-27.811	-29.317	-34.866	-34.426	-25.138	-29.083	-26.356	19.087	20.777	24.609	30.427	24.685	19.009	14.179	17.980	33.885
11.802	11.331	12.126	11.664	11.789	11.921	11.290	11.909	12.316	-25.337	-34.963	-35.909	-32.762	-38.344	-29.914	-24.756	-29.587	-36.277	27.227	20.488	30.772	24.364	30.532	27.749	20.986	12.952	33.065
11.357	11.439	12.074	11.353	11.791	12.069	11.774	12.029	12.518	-28.259	-36.166	-37.376	-31.640	-30.153	-28.176	-27.564	-26.931	-33.316	20.627	23.955	36.369	29.156	27.002	27.164	20.286	15.108	36.380
11.761	11.723	12.148	11.464	11.917	12.338	11.416	11.572	12.464	-28.145	-39.030	-36.102	-29.930	-37.653	-37.901	-25.951	-33.451	-30.772	16.791	28.145	34.144	30.435	26.375	27.949	16.557	6.717	37.480
11.640	11.683	12.217	11.342	11.890	11.833	11.676	11.461	12.212	-25.934	-36.588	-32.331	-30.146	-39.281	-34.075	-31.999	-26.860	-37.747	21.632	27.297	27.477	26.027	22.222	23.880	11.496	8.341	39.603
12.008	11.697	12.343	11.908	12.136	12.077	11.377	11.560	11.781	-25.076	-37.828	-35.024	-32.384	-38.922	-31.861	-34.227	-25.003	-37.511	21.923	25.324	28.923	33.459	20.502	28.521	12.040	11.528	35.151
11.800	11.514	12.334	11.820	11.555	11.695	11.530	12.012	12.231	-28.201	-34.001	-30.656	-31.818	-35.513	-33.459	-27.318	-25.506	-39.952	19.816	21.029	34.130	28.262	23.461	24.706	26.686	11.355	38.061
11.592	11.215	12.185	11.599	12.261	11.897	11.675	11.997	12.576	-30.589	-46.417	-32.200	-34.584	-37.036	-33.588	-29.858	-20.846	-33.657	20.836	27.677	34.787	28.643	23.769	25.768	13.442	13.665	42.354
11.817	11.892	12.094	12.153	12.055	11.773	11.694	11.968	12.198	-30.706	-37.853	-32.645	-33.241	-34.529	-31.743	-29.591	-25.411	-39.082	24.963	28.071	25.385	23.820	23.329	26.169	14.831	16.863	39.672
11.512	11.643	12.342	11.741	12.065	11.856	11.474	12.284	12.054	-26.934	-43.553	-28.668	-33.080	-35.121	-32.024	-35.259	-31.954	-34.563	26.343	18.965	24.833	23.815	25.894	20.527	12.585	16.652	39.747
11.726	11.389	11.971	11.756	11.923	12.002	11.723	11.820	12.481	-31.808	-37.378	-27.704	-36.881	-35.397	-34.648	-31.405	-28.703	-37.702	18.469	24.981	28.028	26.081	14.798	20.289	19.809	12.253	33.008
11.814	11.493	11.712	11.950	11.745	11.965	12.290	11.391	12.458	-26.383	-39.494	-33.153	-33.855	-33.556	-31.737	-33.663	-27.997	-41.094	18.608	20.110	22.190	30.232	24.221	24.475	18.654	14.104	30.886
11.980	11.631	12.118	11.436	11.860	11.728	11.794	12.130	12.382	-31.073	-34.200	-24.682	-37.101	-37.372	-27.013	-27.267	-28.913	-40.739	22.016	26.275	35.671	23.156	29.222	25.161	22.731	15.486	36.620
11.538	11.940	12.155	11.835	11.563	11.579	11.457	11.639	12.362	-27.480	-40.179	-37.568	-31.527	-34.629	-41.266	-23.964	-23.255	-39.734	22.191	15.455	26.642	27.317	13.857	26.305	21.289	8.206	41.291
11.617	11.448	11.928	11.620	12.060	11.570	11.540	11.696	11.955	-33.087	-34.675	-29.076	-27.997	-38.301	-34.418	-35.164	-24.971	-26.466	24.735	26.492	32.914	26.384	22.830	24.470	15.214	14.018	37.053
11.829	11.153	12.376	11.786	12.348	12.021	11.830	11.664	12.487	-27.599	-43.752	-34.047	-37.279	-34.879	-37.469	-28.779	-32.655	-36.455	25.120	22.770	36.046	23.799	19.245	29.853	13.938	22.010	32.976
11.941	11.499	12.024	11.680	11.885	12.046	11.800	11.720	12.015	-29.274	-37.362	-35.761	-35.318	-35.170	-32.781	-26.988	-22.592	-32.956	20.261	15.586	29.775	19.286	29.946	21.295	17.655	13.891	40.734
11.700	12.011	12.129	11.722	11.736	12.173	11.351	11.366	11.888	-26.574	-34.748	-33.197	-40.613	-33.336	-33.620	-28.143	-27.791	-34.180	22.985	26.066	33.450	30.564	20.559	25.848	13.962	14.103	34.586
11.455	11.403	11.920	11.634	11.707	12.012	11.739	12.257	11.878	-25.702	-42.819	-41.303	-38.482	-33.658	-28.426	-29.218	-30.295	-28.955	19.975	22.174	29.585	24.394	19.916	24.234	18.344	16.652	33.058
11.438	11.381	11.825	11.832	11.657	12.327	11.500	11.341	12.326	-25.006	-35.787	-34.558	-35.779	-33.845	-29.980	-25.523	-24.633	-35.505	20.062	19.176	27.384	26.828	16.234	31.262	12.116	13.581	41.236
11.861	11.514	11.831	11.734	11.597	11.930	11.656	11.515	12.057	-32.545	-34.082	-36.965	-43.412	-29.148	-25.914	-19.224	-26.964	-35.630	21.962	30.268	34.336	25.673	21.991	27.990	15.932	13.213	39.966
11.618	11.588	12.068	11.697	11.806	12.579	11.975	11.337	12.525	-26.656	-39.463	-32.361	-38.686	-36.382	-32.854	-23.379	-24.451	-37.564	22.196	31.723	30.726	28.603	30.434	25.227	16.428	17.845	35.439
11.364	11.850	12.312	11.674	11.670	11.995	11.170	11.611	12.445	-28.690	-39.492	-32.366	-36.247	-33.329	-36.688	-27.676	-27.214	-33.568	17.804	23.127	32.974	20.999	23.912	26.998	14.145	13.828	35.976
11.452	11.807	12.028	11.708	11.483	11.710	11.216	11.718	12.235	-30.399	-37.177	-42.225	-40.430	-34.378	-34.874	-27.350	-28.099	-35.439	15.610	23.645	39.380	29.050	18.525	25.566	15.820	15.412	35.163
11.692	11.712	11.819	11.891	11.126	12.233	11.483	11.614	12.222	-31.087	-41.167	-35.084	-30.414	-31.853	-36.974	-29.303	-25.266	-31.358	23.134	23.440	39.667	28.232	17.441	24.242	19.094	13.316	36.514
11.313	11.587	11.840	11.456	11.983	12.141	11.517	11.929	12.346	-28.006	-37.891	-31.327	-28.618	-34.049	-33.036	-25.581	-22.836	-24.728	21.992	28.186	34.523	26.825	20.404	25.055	17.743	21.237	34.024
11.483	12.033	12.100	11.732	11.549	11.773	11.718	11.701	11.782	-26.429	-41.714	-30.464	-28.574	-32.947	-38.300	-24.158	-25.269	-28.910	18.717	20.641	33.927	30.574	26.319	24.208	15.026	15.913	38.666
11.365	12.167	11.921	11.867	11.879	12.076	11.709	11.582	12.172	-32.253	-35.108	-35.644	-39.725	-26.633	-35.670	-29.346	-28.093	-32.589	20.661	31.388	36.436	24.852	16.368	21.928	19.873	11.332	37.796
11.520	11.500	12.055	11.660	11.789	11.887	11.307	11.536	12.417	-25.352	-37.893	-32.439	-32.707	-30.260	-34.589	-28.817	-27.115	-37.208	20.774	26.426	27.816	27.644	20.200	27.624	15.184	13.010	39.295
11.748	11.530	11.799	11.508	11.722	11.837	11.588	11.672	11.926	-22.600	-39.545	-36.277	-28.085	-28.924	-35.305	-28.060	-26.870	-30.712	27.573	28.067	36.639	28.575	25.713	25.492	19.794	18.308	37.979
11.453	11.638	12.184	11.474	11.703	11.964	11.495	11.763	12.210	-31.698	-35.098	-38.112	-31.744	-34.743	-33.364	-33.397	-34.605	-37.178	26.681	24.180	37.365	24.858	23.494	25.624	17.363	13.670	36.719
11.680	11.336	12.087	11.569	11.680	11.920	11.696	12.032	12.298	-31.315	-34.161	-29.507	-36.488	-36.591	-35.480	-26.177	-27.362	-37.362	15.076	23.367	33.042	26.700	25.029	29.284	18.857	14.047	37.784
11.384	11.873	11.864	11.610	11.633	12.418	11.672	11.780	12.270	-28.647	-41.814	-35.177	-35.183	-31.328	-36.132	-24.966	-28.046	-36.054	16.394	24.931	32.341	30.620	22.469	19.666	16.850	14.405	40.606
11.751	11.612	12.128	11.435	11.816	12.132	11.912	11.327	12.040	-28.504	-38.277	-34.916	-30.996	-33.103	-35.721	-26.854	-31.294	-37.077	17.157	22.153	35.703	27.947	29.276	23.857	17.116	14.180	39.989
11.705	11.800	12.351	12.101	12.033	11.959	11.510	11.395	12.389	-32.566	-36.711	-34.689	-32.854	-31.295	-35.506	-26.787	-29.318	-39.642	20.632	30.359	28.603	29.942	21.922	24.735	10.011	18.531	44.807
11.730	11.607	11.948	11.745	11.446	12.130	11.471	11.734	12.260	-28.858	-32.200	-29.688	-27.505	-38.729	-30.371	-22.416	-25.829	-37.396	21.867	32.198	28.162	19.068	30.198	23.087	14.673	14.618	32.981
11.407	11.356	11.843	11.596	11.752	11.703	11.646	11.505	12.233	-26.374	-41.224	-28.588	-29.423	-34.741	-26.488	-21.254	-28.201	-33.516	25.690	24.562	30.075	26.558	22.425	24.340	17.878	14.625	44.887
11.445	11.155	12.039	11.803	11.385	12.029	11.866	11.553	12.458	-26.825	-38.534	-33.844	-33.641	-34.934	-29.905	-26.555	-25.106	-36.019	19.666	23.627	36.125	27.675	24.578	23.275	14.361	15.693	42.090
11.610	11.713	11.745	11.900	11.837	11.796	11.670	11.752	12.524	-31.849	-37.757	-32.186	-31.365	-33.112	-34.569	-24.633	-34.143	-35.224	21.522	20.704	29.855	18.780	20.189	29.957	9.234	16.025	41.356
11.402	11.614	11.999	11.688	11.320	12.063	11.817	11.864	12.531	-32.583	-37.712	-41.152	-33.409	-31.858	-36.733	-27.730	-29.365	-39.060	23.456	22.977	33.261	31.910	18.037	22.332	18.207	12.879	43.567
11.829	11.776	12.002	11.971	11.672	12.032	11.970	11.353	12.573	-30.618	-31.418	-34.317	-31.481	-34.004	-27.450	-29.054	-17.054	-40.703	18.156	21.617	20.263	31.633	20.670	22.324	19.218	11.665	39.355
11.180	11.285	11.902	11.666	11.614	11.888	11.826	11.526	12.101	-33.161	-33.523	-36.086	-37.086	-30.847	-35.652	-24.372	-30.212	-29.232	20.530	28.149	29.278	27.015	25.079	22.428	19.686	17.231	36.238
11.813	11.857	12.018	11.982	11.697	11.997	11.774	11.578	11.990	-35.103	-30.724	-35.015	-28.166	-30.513	-33.382	-29.983	-28.919	-31.725	21.814	24.047	31.090	24.662	22.078	26.577	12.453	15.421	31.753
11.542	11.411	11.974	11.966	11.861	12.084	11.661	11.480	12.458	-26.760	-44.920	-31.662	-35.258	-33.294	-34.955	-30.650	-29.695	-37.463	20.681	28.861	33.655	29.701	25.120	29.527	21.598	9.308	35.534
11.595	11.490	12.200	11.666	11.867	11.686	11.636	11.641	12.487	-32.435	-37.070	-33.600	-33.348	-33.461	-39.694	-26.979	-29.252	-37.666	23.038	25.819	25.505	23.971	23.824	23.553	17.138	21.905	34.010
11.991	12.150	12.046	11.782	11.739	12.176	11.600	11.609	12.099	-30.662	-35.792	-34.804	-37.033	-32.099	-36.053	-29.113	-27.181	-39.470	26.019	35.920	30.919	24.821	18.309	27.573	17.054	8.169	44.551
11.612	12.043	11.896	11.409	11.933	12.452	11.920	11.608	12.345	-33.409	-35.106	-35.518	-36.288	-27.530	-33.047	-28.132	-18.329	-46.962	20.188	30.574	30.836	23.132	19.210	27.966	22.148	16.402	37.348
11.643	11.718	11.688	11.176	11.700	12.032	11.607	11.751	12.343	-30.186	-38.597	-31.738	-33.482	-31.956	-27.145	-23.445	-33.486	-41.980	21.889	30.526	30.084	21.303	19.159	24.158	14.881	17.778	29.326
11.756	11.749	11.779	11.789	11.360	11.995	11.839	11.899	12.333	-31.013	-42.204	-34.468	-35.633	-30.602	-31.835	-30.603	-27.150	-40.585	24.296	24.705	35.425	25.381	13.956	32.536	10.284	12.758	34.966
11.725	11.723	11.622	11.808	11.741	12.102	11.921	12.170	12.344	-31.637	-37.274	-30.886	-35.170	-39.641	-28.732	-25.073	-27.418	-30.753	19.133	25.799	27.834	22.880	19.869	33.134	20.051	9.000	33.909
11.440	12.059	11.909	12.134	11.553	12.103	11.725	11.705	12.734	-31.956	-40.989	-41.160	-32.424	-34.862	-38.191	-29.665	-23.748	-44.712	16.551	28.181	28.001	26.504	12.396	35.389	17.389	15.439	43.924
11.475	11.533	11.790	11.595	11.555	12.213	11.371	11.983	11.895	-31.583	-40.566	-27.607	-34.727	-30.307	-33.045	-17.251	-22.353	-36.224	23.529	31.491	26.418	25.118	23.096	30.984	15.091	16.026	36.005
11.692	11.095	11.627	12.217	11.677	12.061	12.049	11.985	12.037	-29.585	-29.765	-34.411	-34.405	-38.061	-31.697	-20.697	-31.309	-30.926	16.581	28.254	22.345	21.485	20.747	29.060	22.965	16.902	34.122
11.168	11.624	11.931	12.001	11.673	11.873	12.023	11.536	12.484	-26.790	-35.986	-40.389	-37.355	-29.874	-33.430	-28.327	-23.773	-34.235	19.159	24.631	33.225	22.204	17.797	25.832	16.033	21.164	40.970
11.504	12.025	11.592	12.171	11.603	12.732	11.805	12.162	12.196	-27.015	-39.559	-36.378	-30.559	-33.722	-35.704	-25.214	-29.846	-42.052	20.061	35.359	29.007	30.107	15.069	29.904	23.816	17.831	42.046
11.647	11.584	12.606	11.807	11.626	12.101	11.604	11.607	12.223	-30.320	-28.677	-40.977	-37.362	-36.552	-40.187	-25.443	-27.862	-32.193	12.884	27.284	35.925	29.944	21.751	29.639	12.312	14.036	32.284
11.496	11.925	11.754	12.168	11.548	12.036	11.842	11.900	12.384	-29.211	-33.833	-33.240	-34.418	-31.969	-40.236	-22.539	-24.500	-32.360	17.456	26.635	28.668	28.922	9.627	35.943	8.811	12.339	40.529
11.394	12.289	12.067	11.818	11.773	12.336	11.779	11.857	12.917	-34.363	-32.215	-37.182	-36.249	-34.044	-39.883	-25.529	-27.524	-38.998	10.279	25.350	29.105	27.028	16.821	34.893	14.776	16.319	41.766
11.466	11.860	12.101	11.294	12.066	11.809	11.765	11.890	12.757	-27.558	-38.245	-35.962	-32.435	-30.951	-37.828	-30.329	-26.876	-37.396	21.751	25.598	36.158	20.502	21.416	35.301	4.406	19.024	36.918
11.985	11.830	12.154	11.584	11.870	11.848	11.743	11.864	12.409	-32.585	-35.295	-36.632	-37.637	-34.118	-37.536	-26.150	-19.637	-32.831	18.131	31.435	33.838	26.878	13.778	22.331	16.847	19.940	33.691
11.631	12.079	11.921	12.379	11.569	11.819	11.606	12.203	12.315	-25.123	-43.073	-31.841	-34.769	-31.317	-37.324	-27.173	-21.717	-41.863	25.165	29.747	34.367	27.879	20.047	28.416	15.122	12.211	42.516
11.484	11.735	12.433	11.618	12.005	12.394	11.686	11.521	12.932	-22.561	-38.287	-33.591	-32.628	-38.272	-30.345	-30.112	-23.130	-39.800	24.710	27.962	34.059	29.557	18.283	29.028	17.768	17.209	48.113
11.463	11.897	12.002	11.520	11.524	11.912	11.787	11.827	12.991	-28.456	-43.848	-39.943	-31.050	-36.248	-37.198	-23.916	-25.161	-42.070	24.179	34.029	38.511	38.059	15.541	25.855	21.391	15.962	42.715
11.660	12.053	11.896	11.853	11.489	12.093	11.700	11.460	11.987	-26.349	-37.333	-35.361	-34.142	-30.830	-36.865	-26.629	-30.626	-34.936	23.886	33.056	33.327	21.058	15.720	21.027	15.774	9.427	37.964
11.739	11.746	11.615	11.676	11.527	11.906	11.745	11.308	12.560	-27.392	-30.784	-29.622	-33.027	-38.411	-31.707	-20.987	-26.957	-39.374	20.479	24.350	23.073	28.694	18.936	25.277	19.845	11.992	35.768
11.746	11.571	12.022	12.048	12.043	11.737	11.756	11.602	12.197	-28.996	-31.469	-23.937	-36.975	-29.425	-29.212	-26.087	-28.576	-41.402	18.874	35.029	35.500	26.095	14.076	26.754	17.419	12.445	38.608
11.537	12.070	12.057	11.544	11.805	11.905	11.977	11.237	12.546	-31.707	-36.542	-29.620	-25.061	-38.352	-25.510	-24.606	-24.295	-39.928	12.864	35.224	29.915	25.504	15.004	21.699	15.201	12.320	37.290
11.553	11.493	12.036	11.467	11.770	11.759	11.637	12.032	12.170	-27.901	-32.490	-27.745	-27.942	-35.387	-31.101	-25.426	-20.816	-34.423	17.290	24.284	32.596	27.136	23.275	27.844	11.452	17.072	43.590
11.608	11.570	11.949	11.834	12.119	11.569	11.683	12.234	12.284	-22.647	-27.060	-26.871	-29.862	-35.741	-23.138	-27.663	-20.084	-34.484	14.127	23.348	26.253	29.661	18.412	27.090	17.971	12.643	35.971
11.594	11.997	12.213	11.629	12.114	12.016	11.563	11.476	12.499	-28.170	-35.160	-29.819	-34.313	-34.347	-34.369	-25.897	-26.537	-40.243	11.793	21.088	28.137	21.745	14.258	29.651	12.443	8.257	36.160
11.704	11.617	12.037	11.842	11.512	11.841	11.224	11.672	12.149	-29.274	-36.216	-36.140	-29.792	-35.065	-31.531	-22.927	-30.004	-43.704	22.093	18.992	34.678	28.022	16.485	23.039	4.061	17.095	41.807
11.655	11.217	12.179	11.980	11.929	11.600	11.300	11.524	12.391	-29.096	-38.464	-39.957	-35.579	-36.541	-26.428	-26.650	-24.091	-40.680	11.596	19.888	28.259	22.740	17.697	28.368	10.783	19.134	37.531
11.555	11.605	12.330	11.569	11.911	11.890	11.317	11.659	12.256	-29.060	-35.722	-26.477	-30.635	-31.576	-33.200	-26.388	-30.278	-41.915	21.855	27.149	33.816	31.526	15.007	23.776	19.023	12.194	39.982
11.848	11.660	12.279	11.485	11.733	11.811	11.495	11.525	12.023	-26.373	-27.800	-42.948	-25.878	-32.987	-36.572	-21.145	-28.502	-44.000	19.189	26.415	35.866	28.003	18.315	20.750	9.947	10.407	37.138
11.868	11.432	11.571	11.413	11.623	11.864	10.811	11.540	12.378	-18.514	-41.669	-37.042	-33.258	-37.612	-27.188	-24.888	-29.135	-36.366	19.712	24.755	33.557	22.549	19.441	28.106	8.483	11.249	37.683
12.121	11.991	11.546	11.715	11.839	11.760	11.725	11.285	12.142	-26.319	-40.784	-40.857	-32.349	-34.047	-28.191	-24.163	-28.874	-35.405	23.902	31.507	28.220	19.604	19.678	27.950	18.174	10.966	31.094
11.567	12.249	11.993	11.933	11.901	11.717	11.612	11.726	12.240	-27.227	-33.441	-36.763	-29.475	-38.063	-26.818	-24.111	-29.389	-36.558	11.820	27.090	32.760	27.919	16.546	25.821	14.180	16.326	42.419
11.597	11.842	12.017	11.619	11.919	11.584	11.726	11.433	11.965	-29.681	-36.025	-31.635	-31.947	-34.656	-36.426	-23.272	-28.800	-40.497	19.472	30.828	31.535	34.284	15.486	32.306	16.092	4.199	36.203
11.540	11.916	12.323	11.674	11.598	11.651	11.455	11.746	12.500	-22.777	-35.171	-33.746	-37.767	-35.340	-35.294	-24.959	-24.621	-39.817	16.925	22.455	41.140	35.098	19.559	28.908	14.000	12.922	33.427
11.568	11.716	12.608	11.965	11.831	11.576	11.699	11.755	11.799	-28.256	-32.091	-34.978	-35.334	-38.442	-36.714	-30.076	-26.250	-29.147	21.354	24.673	32.769	27.749	22.048	23.326	17.843	14.820	37.145
11.487	11.999	12.435	11.503	11.735	11.764	11.667	11.623	12.655	-30.355	-32.525	-28.101	-35.725	-32.889	-36.081	-20.525	-22.969	-42.086	16.288	29.283	34.819	22.857	16.924	22.829	17.224	13.216	39.977
11.684	11.159	12.122	11.559	11.504	11.415	11.651	11.611	12.444	-28.897	-35.894	-26.806	-30.042	-27.309	-39.367	-26.039	-22.804	-38.826	21.791	25.720	30.580	22.834	25.712	18.985	17.793	8.471	39.206
11.726	11.737	12.277	11.765	11.726	11.600	12.027	11.455	12.163	-26.751	-37.932	-31.827	-33.160	-34.156	-33.305	-26.031	-22.043	-37.078	22.563	25.216	31.219	24.989	24.031	31.183	19.492	23.337	37.588
11.545	12.180	11.556	11.612	12.015	11.742	11.697	11.299	12.088	-29.203	-35.425	-35.328	-31.721	-35.515	-36.252	-22.768	-29.970	-33.906	18.785	28.066	27.798	24.970	21.524	21.402	15.800	17.165	34.860
11.937	11.705	11.963	11.734	11.640	11.840	11.450	12.051	12.042	-35.662	-32.244	-36.609	-30.973	-39.074	-35.448	-22.049	-25.713	-33.142	21.267	23.993	34.208	23.452	19.278	24.767	8.062	14.419	32.313
12.021	11.498	12.392	11.708	11.891	11.975	11.344	11.785	12.539	-31.332	-34.318	-32.343	-30.672	-35.731	-38.491	-20.735	-26.675	-40.375	24.196	21.993	32.543	22.679	23.931	27.829	9.356	8.499	43.020
11.668	11.555	11.812	11.296	11.655	11.487	11.474	11.751	12.394	-26.085	-36.342	-32.453	-34.971	-31.886	-37.036	-20.585	-28.223	-39.058	24.065	24.197	37.181	24.876	18.632	31.051	12.644	19.883	32.535
11.893	11.962	12.031	11.547	11.532	11.568	11.548	12.219	12.281	-31.611	-29.125	-34.806	-37.218	-35.446	-34.502	-29.236	-30.504	-36.776	21.476	26.816	20.769	22.540	22.895	21.237	20.675	22.461	41.090
11.518	11.422	12.155	11.382	12.143	11.934	11.948	12.135	12.738	-32.723	-31.663	-35.676	-33.205	-35.799	-29.106	-25.990	-29.703	-41.465	20.605	15.816	31.624	14.772	30.347	27.663	20.002	16.213	44.466
11.763	11.458	11.904	11.960	11.906	11.996	11.808	11.899	12.466	-36.666	-36.798	-28.484	-27.701	-37.208	-38.069	-28.981	-24.332	-28.618	29.470	22.262	35.890	28.692	26.574	18.515	16.163	17.454	38.139
11.579	11.556	11.945	11.900	11.929	11.683	11.390	12.058	12.461	-32.072	-34.813	-32.281	-26.708	-35.698	-35.128	-24.827	-30.303	-38.393	25.677	22.004	33.301	24.965	30.424	22.019	9.923	18.612	36.979
11.865	12.062	12.062	11.693	11.717	11.707	11.864	11.912	12.288	-30.841	-41.051	-37.995	-26.734	-35.404	-41.655	-24.902	-26.273	-37.925	29.105	24.600	29.268	21.264	26.571	20.994	13.100	13.138	36.932
11.782	11.716	12.407	11.670	11.778	11.507	11.982	11.714	12.632	-33.690	-35.621	-34.956	-38.891	-35.674	-30.646	-24.335	-30.376	-43.478	22.745	23.097	34.316	17.590	28.006	19.368	24.187	20.830	36.295
11.990	12.087	11.865	12.013	12.254	11.646	11.961	11.494	12.341	-38.776	-43.702	-31.171	-30.777	-39.981	-31.069	-24.092	-32.203	-33.839	31.322	30.048	32.830	21.768	26.698	19.067	14.056	12.913	34.105
11.568	11.252	12.091	11.452	11.721	11.632	11.477	12.286	12.382	-30.886	-39.749	-27.532	-33.466	-39.640	-23.334	-26.797	-27.208	-41.163	23.771	28.589	30.340	24.343	25.212	17.108	16.639	21.658	41.611
11.679	11.556	11.886	11.850	11.903	11.459	11.518	11.666	12.348	-26.412	-36.167	-29.041	-38.010	-34.359	-32.203	-23.871	-27.340	-40.159	26.141	22.471	37.976	25.496	19.870	15.340	14.281	19.468	42.955
11.473	11.498	11.908	12.174	12.338	12.142	11.731	11.999	12.515	-31.265	-32.693	-21.040	-32.721	-42.326	-33.487	-19.589	-36.427	-44.381	25.774	22.948	29.057	29.533	24.439	17.374	24.711	22.468	42.331
11.636	11.167	11.777	11.515	11.612	11.761	11.581	11.950	12.641	-28.603	-30.502	-32.320	-33.489	-39.748	-34.020	-24.162	-26.828	-39.900	19.952	29.060	29.642	25.156	24.543	18.941	15.650	22.195	39.710
11.547	11.678	11.896	11.902	11.860	11.464	11.432	12.024	12.354	-32.205	-34.191	-18.044	-35.308	-32.731	-31.625	-29.086	-28.295	-37.765	23.274	20.580	25.993	19.313	24.350	23.304	6.642	19.420	37.462
11.858	12.001	11.841	11.517	11.733	11.767	11.488	12.055	12.376	-37.483	-37.907	-30.778	-33.707	-34.093	-39.434	-33.411	-28.663	-38.002	31.412	30.236	27.699	26.362	17.794	23.855	11.813	21.313	30.599
11.645	11.561	12.175	11.762	11.641	11.539	11.544	12.165	11.968	-30.784	-29.833	-23.943	-37.256	-37.422	-24.443	-29.912	-29.915	-40.473	23.657	22.437	27.931	27.613	25.715	21.408	13.303	20.457	41.103
11.785	11.759	11.411	11.465	11.441	11.806	11.877	11.308	12.275	-33.717	-33.965	-19.489	-40.218	-30.785	-27.423	-25.270	-24.753	-35.038	23.676	28.806	25.965	25.074	29.032	23.349	17.065	17.873	36.003
11.752	11.723	12.029	11.778	11.901	12.260	11.810	11.754	12.168	-35.093	-39.834	-27.389	-34.665	-32.289	-32.809	-23.927	-23.063	-35.646	25.267	23.144	23.527	27.102	25.781	29.346	16.290	18.908	42.477
12.017	11.502	11.978	11.778	11.950	11.961	11.842	11.615	12.011	-33.131	-33.472	-26.443	-35.629	-40.358	-36.080	-26.401	-26.552	-35.790	33.857	26.366	27.566	28.402	20.725	22.686	21.832	15.979	39.720
11.892	11.656	11.918	11.997	11.800	12.261	11.870	11.446	11.832	-32.667	-42.330	-20.875	-36.364	-39.405	-36.823	-28.698	-24.371	-38.018	26.583	23.485	25.530	35.513	21.764	27.719	20.279	17.235	36.107
11.649	11.819	12.216	11.673	11.264	11.787	11.675	11.659	12.368	-32.890	-34.384	-27.045	-31.330	-36.527	-35.381	-27.420	-26.927	-33.925	29.558	25.221	26.066	28.463	15.115	20.544	9.112	18.867	38.358
11.779	11.392	12.233	12.109	11.602	11.827	11.537	11.631	11.794	-35.445	-27.311	-29.184	-36.725	-39.091	-40.680	-27.071	-24.383	-36.826	24.628	25.394	25.245	31.082	16.512	33.435	9.762	12.945	32.203
11.844	11.916	12.012	11.719	11.351	11.973	11.754	11.710	12.117	-28.381	-34.527	-32.769	-27.131	-31.817	-37.601	-26.691	-29.821	-37.281	27.311	25.625	31.351	27.129	23.298	20.126	11.113	9.775	37.410
11.815	11.646	12.012	12.022	11.931	11.395	11.158	11.741	12.252	-26.944	-41.665	-27.177	-38.058	-38.210	-35.015	-23.157	-22.572	-37.607	24.487	19.118	30.136	28.183	20.576	19.262	15.913	20.448	37.280
11.993	11.852	12.406	11.546	11.744	11.535	11.995	11.687	12.433	-28.950	-32.572	-26.355	-37.538	-34.485	-41.192	-18.072	-20.887	-37.460	27.400	24.223	32.567	24.114	23.135	19.750	19.277	12.896	42.654
11.925	11.331	12.514	11.807	11.453	11.528	11.435	12.011	12.331	-29.826	-34.875	-35.683	-40.919	-44.192	-39.070	-26.839	-25.893	-31.917	26.054	19.947	30.518	26.589	19.982	22.397	16.240	17.547	35.489
12.098	11.906	11.938	11.639	12.115	11.368	11.947	11.757	12.254	-29.780	-34.083	-33.046	-40.752	-37.838	-32.667	-27.736	-23.483	-33.961	24.278	23.469	29.684	24.711	24.233	27.426	21.928	13.499	39.149
11.603	11.857	11.791	11.607	11.555	11.995	12.077	12.040	12.078	-31.622	-36.736	-29.847	-29.741	-33.881	-39.821	-26.816	-34.844	-34.340	23.267	22.876	28.270	24.734	23.037	27.360	18.772	20.080	34.555
11.985	11.552	12.022	11.687	12.079	11.916	11.755	11.993	12.554	-34.022	-31.932	-25.058	-36.485	-42.756	-37.387	-27.155	-23.640	-39.616	23.318	18.091	25.223	19.951	35.009	24.325	21.145	21.186	34.506
11.567	11.505	12.277	11.871	11.993	11.532	11.275	11.985	12.348	-28.201	-35.972	-30.297	-34.709	-40.371	-44.806	-26.570	-23.905	-36.888	20.166	24.023	26.455	26.248	23.654	28.655	13.558	16.662	40.019
12.173	11.753	11.842	11.739	12.336	11.752	12.142	12.078	12.368	-31.873	-34.195	-29.139	-33.710	-40.170	-37.681	-27.890	-29.710	-36.079	32.602	25.713	31.537	26.987	23.322	20.886	16.188	12.182	33.546
12.092	11.387	11.991	11.923	12.026	11.634	12.204	11.833	12.271	-29.917	-35.842	-31.424	-39.863	-36.382	-37.629	-28.471	-28.165	-32.321	27.482	32.429	23.032	19.886	24.472	17.558	24.417	17.028	39.053
11.867	12.180	11.978	11.653	11.861	11.951	11.639	12.239	12.380	-28.856	-39.771	-29.025	-28.345	-33.330	-35.530	-30.504	-23.146	-39.572	22.517	31.755	21.939	24.206	19.274	24.220	16.998	15.900	40.476
11.650	11.775	11.896	11.831	12.069	11.951	11.963	12.414	12.443	-31.872	-39.332	-26.801	-37.709	-46.729	-36.103	-17.714	-28.154	-38.438	20.125	26.592	26.519	24.002	27.663	31.447	5.355	22.614	35.562
11.816	11.087	11.758	11.576	11.649	11.858	12.124	11.893	12.503	-29.511	-33.485	-26.316	-37.978	-36.822	-35.121	-28.269	-27.756	-38.670	22.925	26.219	22.904	33.183	26.388	21.231	21.606	18.625	35.400
11.977	11.655	11.930	11.612	11.789	12.099	11.883	11.544	12.301	-28.055	-37.094	-31.259	-42.253	-34.294	-33.027	-28.423	-31.664	-30.291	24.663	22.083	16.801	28.589	21.201	29.663	14.221	17.145	31.599
11.998	11.740	12.129	11.673	11.917	11.929	11.610	11.987	12.543	-34.659	-34.437	-27.347	-39.460	-38.442	-36.133	-30.204	-29.957	-40.895	24.487	23.930	30.621	24.306	27.679	27.961	8.393	15.978	33.677
12.116	12.084	12.016	11.596	11.745	12.042	11.607	11.493	12.104	-29.286	-40.295	-21.766	-27.333	-41.028	-24.197	-22.832	-26.629	-39.205	29.953	23.210	24.871	28.666	28.526	32.010	13.536	17.428	33.670
11.593	11.503	11.786	11.902	11.746	11.831	11.773	11.728	12.376	-27.487	-31.926	-26.644	-37.352	-37.316	-34.893	-24.977	-26.380	-41.151	29.935	26.309	19.577	31.618	18.807	35.343	22.479	12.131	43.087
11.798	11.941	11.588	11.942	11.925	11.655	11.789	11.728	12.598	-26.729	-40.567	-26.691	-30.208	-41.673	-30.235	-22.488	-19.355	-41.730	28.496	28.699	25.503	27.618	22.005	32.039	11.759	15.960	40.302
11.470	11.966	11.816	12.143	12.081	11.660	11.534	11.512	12.284	-32.333	-45.295	-23.182	-45.271	-40.674	-33.001	-28.934	-23.047	-34.861	25.965	32.279	19.603	24.449	23.493	31.934	19.062	17.365	36.539
12.000	11.636	12.106	12.110	11.582	11.894	11.675	11.737	12.283	-26.901	-37.467	-32.347	-44.072	-40.222	-37.577	-27.634	-26.715	-44.222	25.298	31.008	31.007	36.151	16.862	29.972	18.017	10.023	38.225
12.143	11.684	11.801	11.918	11.764	12.021	12.154	11.909	12.267	-26.557	-35.631	-22.970	-38.943	-36.254	-38.179	-33.069	-30.015	-34.720	26.794	23.402	27.025	22.950	29.772	20.716	24.774	27.556	45.704
11.484	11.592	11.848	11.863	11.881	11.515	11.838	11.464	12.643	-21.273	-34.403	-33.201	-40.130	-40.723	-34.530	-26.027	-26.785	-35.649	21.786	15.377	24.985	24.910	34.184	26.055	17.913	11.294	32.253
11.768	11.604	12.087	11.983	11.722	11.787	12.159	12.134	12.352	-25.838	-35.655	-22.654	-38.814	-39.549	-40.577	-31.555	-30.264	-33.700	16.613	25.712	28.080	21.231	14.181	30.585	23.879	15.707	34.477
11.362	12.271	12.568	11.956	11.716	11.719	12.038	12.145	12.372	-24.078	-37.430	-31.618	-28.808	-39.103	-32.967	-29.527	-27.071	-35.213	14.538	29.361	30.981	31.977	29.133	25.429	17.950	14.312	36.182
11.726	12.326	12.296	11.369	11.816	11.566	12.282	12.033	12.250	-26.345	-33.237	-38.537	-37.508	-36.272	-36.541	-33.137	-27.617	-34.098	16.944	23.244	26.110	11.460	23.918	27.117	20.666	18.610	34.650
11.783	11.790	11.976	11.746	11.562	11.675	11.657	11.909	12.120	-24.725	-41.990	-32.487	-41.219	-33.643	-35.686	-23.878	-32.261	-33.531	24.471	26.610	31.263	29.985	23.118	30.829	13.639	13.578	40.628
11.960	11.869	11.971	11.808	12.047	12.024	11.819	12.493	12.115	-26.966	-38.641	-35.087	-32.927	-38.073	-32.051	-24.502	-31.608	-39.051	31.845	29.492	31.280	22.663	20.101	23.858	14.307	14.796	38.084
11.907	11.503	11.736	12.210	11.577	12.484	11.763	12.469	12.891	-29.002	-36.398	-35.954	-33.954	-40.448	-36.576	-24.390	-31.053	-40.343	22.376	27.071	28.569	20.968	25.639	31.837	18.990	22.103	38.456
11.611	11.365	12.209	12.024	11.406	12.229	11.795	12.735	12.415	-23.813	-41.887	-34.784	-32.623	-29.258	-35.385	-27.032	-31.701	-30.184	16.825	21.625	27.180	22.505	13.886	30.222	10.766	16.015	37.027
11.571	11.490	12.009	11.692	11.558	11.775	11.781	12.464	12.166	-25.162	-36.930	-32.080	-33.793	-34.983	-32.255	-31.769	-25.257	-25.210	20.284	12.411	25.387	27.445	22.011	37.689	14.571	18.689	37.989
11.771	11.367	12.200	11.592	11.459	12.210	11.620	12.054	12.428	-29.997	-32.415	-33.089	-27.310	-37.182	-37.106	-29.710	-24.478	-31.438	23.398	9.917	32.494	27.553	22.464	31.855	5.075	18.988	31.357
11.756	11.610	12.164	11.835	11.818	11.661	11.513	12.517	11.751	-27.674	-38.907	-36.274	-32.424	-42.033	-27.263	-22.897	-29.865	-26.849	20.884	28.011	30.461	25.711	26.913	27.820	9.919	22.900	27.817
12.097	11.535	12.066	11.668	11.418	12.076	11.705	12.160	11.626	-32.174	-32.094	-36.795	-38.139	-32.791	-31.801	-23.137	-22.403	-26.295	13.902	19.177	27.941	25.193	13.406	25.628	13.117	21.980	32.163
11.586	11.370	11.973	11.432	11.462	12.144	11.713	12.573	11.926	-27.562	-35.652	-31.960	-38.570	-41.050	-31.427	-33.306	-34.028	-32.459	17.187	28.202	26.911	24.189	31.186	27.310	22.091	17.517	31.457
11.984	11.924	12.446	11.159	11.641	11.708	11.587	12.188	11.694	-30.734	-32.309	-35.447	-33.815	-40.697	-35.382	-32.124	-29.526	-23.027	23.020	23.796	36.424	27.932	18.862	24.099	14.183	20.194	27.305
11.578	11.737	11.756	11.743	12.361	12.333	11.769	11.551	11.644	-31.606	-34.983	-38.068	-41.717	-51.923	-36.540	-25.588	-31.355	-33.274	17.628	25.178	23.602	25.742	40.262	30.692	13.728	21.415	31.215
12.449	11.827	11.816	11.664	11.739	12.265	11.664	12.210	11.460	-32.682	-35.065	-28.351	-42.245	-43.554	-26.873	-24.130	-23.859	-35.508	21.581	26.425	28.955	24.266	31.448	33.143	20.191	19.673	31.908
11.631	12.232	12.242	12.018	11.564	12.213	11.583	11.917	11.958	-29.469	-36.649	-34.791	-32.978	-45.254	-40.356	-28.168	-26.342	-30.543	26.076	33.854	36.773	23.388	26.787	27.895	12.215	17.696	31.094
11.658	11.887	12.008	11.519	11.244	12.216	11.518	12.279	11.894	-27.985	-36.656	-31.229	-31.826	-39.047	-40.103	-30.735	-30.059	-34.599	21.443	28.986	30.501	20.679	23.528	28.706	14.719	23.795	30.922
11.816	11.856	11.877	11.520	11.593	12.074	11.753	12.185	11.520	-33.943	-32.078	-31.185	-33.139	-35.048	-35.144	-31.894	-30.114	-29.779	22.876	23.282	29.653	31.132	25.199	30.437	18.595	18.707	27.832
11.726	11.876	12.349	11.921	11.800	11.935	11.500	11.942	11.807	-33.107	-34.260	-38.571	-39.008	-40.643	-35.393	-28.530	-26.904	-30.566	10.539	21.625	42.476	25.588	25.153	25.579	12.962	21.449	31.068
11.822	11.581	12.012	11.604	11.633	12.571	11.718	12.360	12.253	-27.902	-35.757	-29.513	-34.360	-32.993	-32.110	-35.980	-24.235	-41.840	22.889	25.067	28.837	21.591	22.738	24.812	21.739	25.779	36.785
11.683	11.394	12.173	11.919	11.364	12.080	11.699	11.978	11.997	-30.773	-39.153	-34.139	-40.039	-42.082	-35.411	-31.434	-29.893	-41.289	23.388	18.693	33.009	23.518	27.552	20.847	9.832	18.782	32.889
11.776	11.656	11.972	11.596	11.608	12.320	11.549	11.747	12.276	-28.578	-39.388	-28.270	-36.421	-42.706	-38.884	-25.286	-27.372	-34.246	14.506	25.450	27.600	32.162	29.374	30.292	14.922	23.978	29.791
11.661	11.910	11.888	11.679	11.434	12.067	11.620	11.972	12.064	-30.455	-36.108	-35.899	-35.529	-40.240	-37.165	-26.744	-30.100	-34.065	16.267	26.004	28.945	28.235	25.009	26.638	11.265	14.359	36.982
11.471	11.870	12.256	11.718	11.710	12.022	11.404	11.947	11.915	-32.955	-32.705	-37.653	-30.757	-35.585	-35.751	-22.736	-27.481	-36.276	22.841	30.391	34.109	21.289	21.442	20.063	11.419	18.235	34.533
11.686	11.622	12.058	11.860	11.745	12.058	11.528	12.354	11.874	-33.936	-32.277	-34.804	-36.138	-38.107	-36.954	-26.727	-36.671	-31.714	23.443	26.181	29.260	28.869	29.171	22.833	23.582	23.001	28.975
12.024	12.232	11.886	11.724	11.301	12.026	11.396	11.854	12.047	-29.432	-34.286	-38.874	-39.591	-36.431	-26.272	-27.276	-29.918	-27.954	21.764	25.370	29.005	31.914	19.249	25.652	14.919	18.485	24.070
11.703	11.707	11.608	11.594	11.247	12.106	11.789	11.782	12.042	-27.218	-42.214	-33.482	-37.364	-40.070	-35.927	-32.789	-25.472	-27.031	24.768	21.521	24.394	26.986	23.087	26.322	12.029	19.647	30.387
11.707	11.526	12.695	12.195	11.424	11.846	11.666	12.191	12.223	-33.509	-44.592	-37.886	-33.120	-33.891	-40.354	-30.691	-26.846	-38.542	16.839	25.381	36.001	21.949	20.384	21.574	20.802	26.631	39.220
12.038	11.855	12.239	12.058	10.982	11.860	12.150	11.702	12.115	-29.950	-33.082	-31.342	-37.714	-30.500	-37.411	-26.537	-25.718	-37.428	24.650	16.215	27.632	23.812	18.469	31.102	26.929	25.602	34.086
11.642	12.084	12.400	11.802	10.911	11.743	12.015	11.913	12.031	-34.947	-34.705	-34.830	-34.280	-37.610	-36.479	-35.868	-27.881	-42.843	25.954	24.690	28.200	23.574	13.614	17.574	15.455	17.731	42.258
11.888	11.490	11.567	11.937	11.222	11.856	11.445	12.080	11.953	-27.644	-37.479	-31.404	-34.631	-37.458	-33.102	-29.707	-29.744	-36.273	19.917	23.173	24.017	27.080	21.530	24.502	21.335	21.535	38.769
11.905	11.807	11.858	11.327	11.138	12.257	11.954	12.062	12.009	-33.883	-29.438	-30.388	-25.852	-39.737	-37.255	-29.284	-26.324	-37.656	19.960	22.320	29.990	17.311	18.653	23.705	23.790	11.623	31.680
11.766	11.407	11.964	12.163	11.536	12.222	12.137	11.968	12.429	-29.694	-44.050	-27.132	-27.446	-37.212	-39.270	-22.254	-24.394	-38.435	19.033	32.240	27.132	23.435	14.568	17.909	21.642	12.905	39.898
11.990	11.364	12.144	11.882	11.185	12.347	12.222	11.844	12.340	-35.471	-32.459	-28.731	-35.533	-42.979	-29.482	-32.047	-27.951	-33.778	22.565	21.318	22.213	22.213	14.983	31.337	23.063	17.330	38.781
11.849	12.026	11.922	11.919	11.774	11.860	11.689	11.673	12.116	-30.572	-31.827	-31.501	-34.366	-39.435	-31.378	-28.102	-26.321	-35.633	22.416	24.368	26.284	17.913	11.819	30.193	23.509	17.206	32.759
11.735	12.017	11.938	11.916	11.505	11.829	12.092	11.403	11.959	-27.983	-27.878	-27.055	-36.429	-37.513	-32.749	-31.811	-32.707	-30.751	23.339	21.411	27.645	24.431	13.171	19.599	16.673	15.948	39.662
11.793	11.531	11.673	11.918	11.582	11.610	11.702	11.536	12.091	-26.189	-35.093	-25.978	-35.710	-41.513	-33.994	-29.223	-29.023	-30.813	24.720	29.306	21.756	25.564	30.775	27.036	16.881	10.617	35.014
11.484	11.421	11.813	11.761	11.358	11.893	11.861	11.893	11.906	-36.602	-34.638	-37.825	-35.634	-38.736	-31.359	-33.333	-21.774	-33.610	21.811	27.219	28.675	27.910	17.853	26.835	21.119	19.707	31.975
11.817	11.641	11.752	11.874	11.502	12.194	11.667	11.731	12.205	-35.701	-33.856	-27.935	-34.240	-40.198	-26.558	-30.021	-26.324	-38.747	17.160	26.575	24.091	32.309	21.958	24.634	24.748	13.841	32.095
11.784	11.875	12.033	11.875	11.483	12.194	11.678	11.931	12.082	-41.961	-35.711	-36.578	-28.065	-36.662	-26.095	-33.642	-32.970	-26.693	27.619	29.606	33.244	32.719	19.236	25.728	19.814	15.480	32.143
11.923	11.559	11.863	12.029	11.127	12.475	12.250	12.153	11.686	-36.250	-34.245	-32.053	-33.816	-38.696	-39.470	-34.826	-24.635	-28.892	29.905	25.477	25.477	32.477	10.326	23.279	27.552	16.952	27.690
11.833	11.817	11.724	11.777	11.587	12.139	11.710	11.426	12.227	-31.335	-31.076	-32.071	-28.620	-34.135	-40.701	-34.270	-31.051	-31.742	22.427	27.748	26.818	25.357	24.628	28.793	18.525	15.408	37.652
11.657	11.568	12.051	11.827	11.111	11.821	11.566	12.023	11.867	-33.723	-34.342	-37.816	-31.436	-41.053	-34.941	-30.901	-26.756	-31.197	22.327	23.685	23.715	24.700	20.681	27.968	18.365	12.154	34.185
12.171	11.796	11.580	12.836	11.196	11.960	11.766	11.887	12.217	-33.706	-27.894	-29.675	-36.911	-37.057	-34.210	-33.803	-27.048	-36.216	23.456	29.210	20.964	36.147	16.570	23.692	21.599	13.206	35.986
11.471	11.535	11.587	11.989	11.390	11.740	11.572	11.725	12.284	-33.922	-31.537	-37.946	-33.874	-43.104	-35.265	-25.180	-24.427	-32.403	27.129	25.011	26.712	24.951	12.113	30.260	16.341	28.414	36.809
11.967	11.951	11.785	11.446	10.979	11.777	11.488	11.761	12.025	-32.165	-32.580	-31.340	-24.870	-32.445	-31.856	-29.852	-25.678	-34.202	25.241	34.003	28.341	27.369	18.802	27.333	11.158	20.851	28.769
11.772	11.522	11.691	11.746	11.765	11.744	11.992	11.707	12.234	-35.762	-38.291	-34.715	-33.043	-33.202	-37.563	-30.614	-29.555	-33.696	15.247	21.233	27.803	34.906	18.911	30.044	17.563	12.410	26.273
11.724	11.625	12.168	11.846	11.685	12.116	11.679	11.562	12.172	-30.828	-39.367	-30.874	-25.954	-40.393	-37.774	-28.224	-26.961	-37.398	18.554	26.045	30.986	22.205	24.185	28.052	16.751	7.148	30.835
11.766	11.736	12.118	12.224	11.716	12.474	11.506	11.774	12.334	-32.349	-40.132	-33.387	-32.762	-36.997	-34.848	-27.868	-30.170	-37.705	23.574	16.920	27.030	27.675	26.853	17.760	19.997	11.763	36.563
12.016	11.391	11.786	11.906	11.255	11.684	11.739	11.997	12.147	-36.809	-36.234	-33.372	-24.934	-37.490	-30.430	-30.562	-29.075	-44.805	24.442	21.379	33.429	28.365	14.411	20.102	26.303	18.058	35.860
12.202	11.944	11.562	11.853	11.022	12.061	11.763	11.812	12.131	-32.747	-39.742	-28.805	-32.196	-35.528	-36.240	-25.909	-27.182	-41.970	19.732	33.773	31.874	28.945	23.695	27.164	19.730	5.541	29.716
11.841	11.493	11.840	11.693	11.244	11.837	11.686	11.567	12.043	-35.123	-37.589	-33.328	-31.859	-38.325	-28.025	-22.897	-31.837	-39.942	26.161	20.532	24.013	20.095	21.859	18.342	21.356	12.661	44.864
11.893	11.372	11.819	12.139	11.127	11.913	11.663	11.569	12.390	-29.450	-34.288	-32.450	-28.441	-42.442	-38.633	-26.681	-28.333	-37.274	25.999	26.216	24.634	30.372	20.501	21.965	19.538	14.714	38.218
11.807	11.595	12.219	12.099	11.236	11.820	11.877	11.608	12.408	-27.646	-40.135	-38.532	-35.647	-35.434	-31.659	-31.674	-29.144	-37.310	17.268	21.242	29.258	26.353	12.827	23.780	12.809	22.369	37.761
11.937	11.996	11.364	11.873	11.415	12.137	11.868	11.802	12.059	-25.667	-50.267	-31.443	-27.334	-37.904	-33.584	-22.775	-24.658	-32.572	18.689	19.160	29.869	16.519	12.897	24.127	20.491	20.831	28.124
11.453	11.449	11.899	11.968	11.100	11.874	11.997	11.757	12.277	-27.540	-41.739	-31.580	-30.493	-37.531	-33.909	-22.389	-23.316	-35.122	18.996	28.502	35.588	26.466	20.778	18.001	19.886	11.497	32.365
11.611	11.681	11.760	12.486	11.642	11.681	11.789	12.255	12.548	-33.505	-41.271	-35.801	-33.578	-31.648	-31.007	-23.291	-30.606	-42.033	19.044	17.849	37.289	29.183	21.346	26.880	20.375	17.540	36.266
11.823	11.288	11.652	11.935	11.357	12.029	11.943	12.184	11.869	-24.960	-42.550	-31.838	-26.014	-32.975	-39.035	-25.749	-25.364	-28.443	19.297	22.263	26.438	28.812	12.826	24.499	16.308	27.110	28.667
12.000	11.241	11.716	12.468	11.617	11.581	12.066	11.759	11.890	-36.147	-34.920	-31.464	-39.078	-30.765	-37.813	-23.699	-23.623	-31.816	16.764	21.720	31.867	35.532	14.742	21.410	16.864	20.027	24.088
11.855	11.544	12.063	12.122	11.362	12.039	11.891	12.101	12.454	-29.294	-36.560	-36.285	-34.398	-41.021	-33.290	-26.994	-27.346	-34.919	19.352	12.640	25.749	34.582	20.489	27.930	21.529	17.422	33.911
12.011	11.719	12.119	12.337	11.195	11.863	11.977	12.084	12.309	-28.565	-36.984	-38.325	-31.933	-36.854	-39.879	-30.550	-29.842	-37.401	19.119	20.458	25.881	29.383	10.060	20.596	18.673	22.105	36.768
11.837	11.397	11.882	12.352	11.423	11.583	11.528	11.708	12.187	-37.537	-37.668	-35.591	-33.285	-36.747	-39.469	-25.955	-31.503	-31.910	15.259	21.448	36.514	27.430	10.271	28.407	13.206	10.933	36.168
11.851	11.575	12.005	12.124	11.495	11.612	11.649	11.755	11.741	-32.221	-41.926	-35.779	-26.897	-34.606	-35.892	-27.556	-25.508	-38.924	14.183	21.221	35.589	24.839	12.207	29.585	11.911	23.683	28.122
11.798	11.901	11.762	11.930	11.461	12.015	11.634	11.732	12.107	-28.993	-36.291	-32.946	-32.149	-40.559	-38.252	-35.434	-26.140	-37.178	21.708	34.249	28.678	24.106	5.691	23.048	21.600	16.731	32.008
11.981	11.544	12.251	11.957	10.897	11.927	11.935	11.611	12.200	-29.227	-42.768	-35.612	-35.993	-37.013	-35.738	-27.892	-20.280	-34.608	14.432	27.535	34.165	31.138	20.632	31.905	17.639	18.592	40.220
11.943	11.804	11.776	11.920	11.722	11.987	11.796	12.201	11.811	-25.599	-36.590	-41.604	-34.979	-36.589	-33.731	-33.054	-26.432	-32.587	18.279	28.849	30.485	28.166	25.957	30.935	15.914	20.772	36.102
11.797	11.817	12.091	11.815	11.199	12.050	11.280	11.851	11.976	-34.760	-28.648	-34.835	-33.159	-44.737	-39.178	-29.560	-18.214	-33.579	13.897	24.694	32.360	25.817	6.564	22.195	15.154	20.764	31.939
11.674	12.003	12.069	11.967	11.348	12.288	11.627	11.553	11.763	-29.782	-31.643	-33.327	-36.125	-39.438	-39.864	-25.481	-27.537	-33.306	16.320	26.248	33.863	23.571	14.342	22.510	17.530	14.174	30.908
12.222	11.713	11.961	12.135	11.409	12.284	11.932	11.725	11.618	-32.439	-41.218	-34.621	-29.087	-32.176	-32.455	-27.661	-31.618	-25.997	21.815	22.927	31.314	28.103	16.134	18.750	12.736	16.778	27.117
12.058	11.481	12.321	12.204	11.111	12.139	11.445	11.638	11.952	-33.516	-35.181	-38.599	-30.748	-37.540	-40.387	-27.871	-26.725	-31.894	21.249	24.422	38.620	25.380	0.767	23.165	11.351	19.125	34.567
11.848	11.818	11.842	12.007	11.282	12.167	12.100	11.569	11.828	-22.900	-41.771	-37.370	-32.777	-35.277	-43.339	-28.131	-33.871	-28.993	20.614	23.117	30.075	33.335	15.779	29.048	21.768	9.597	34.611
11.978	12.227	11.748	11.989	11.078	11.904	11.737	11.922	12.156	-24.203	-41.080	-26.053	-33.108	-43.145	-28.242	-25.902	-30.050	-35.992	20.066	29.309	28.422	27.026	16.787	38.247	18.786	16.160	27.262
11.706	12.015	12.114	12.035	11.534	11.560	11.506	11.899	12.120	-29.049	-36.462	-28.780	-33.579	-34.477	-39.302	-29.659	-25.525	-34.782	19.886	23.894	28.099	25.369	16.727	25.228	13.959	17.365	27.324
11.773	12.394	11.696	11.864	11.566	11.781	11.950	11.402	11.713	-29.000	-44.734	-32.597	-35.300	-36.925	-39.779	-26.847	-30.412	-31.885	22.987	29.949	34.201	26.032	12.403	22.968	16.973	18.464	25.168
12.042	11.898	11.985	11.595	11.510	11.910	11.791	12.111	11.800	-33.188	-32.556	-34.695	-30.058	-34.275	-32.394	-33.630	-29.764	-29.854	29.338	27.223	31.080	26.364	17.647	29.059	24.932	14.343	28.340
11.780	12.045	12.208	11.812	11.401	12.109	11.519	12.207	12.162	-31.883	-42.089	-32.191	-32.660	-34.605	-41.958	-25.927	-29.470	-34.913	14.930	32.250	33.658	18.506	15.865	31.745	13.001	22.890	30.121
11.587	11.762	12.149	11.867	11.664	12.339	11.699	11.860	12.038	-26.555	-30.674	-30.804	-30.266	-38.274	-33.622	-32.057	-25.241	-28.959	19.347	27.388	35.455	24.679	15.583	32.419	17.200	15.220	30.269
11.690	11.764	11.955	11.650	11.674	11.684	11.997	11.401	12.487	-28.887	-33.982	-33.518	-31.483	-34.638	-33.490	-27.958	-34.877	-32.925	21.470	24.559	33.711	20.221	19.297	23.166	17.208	17.901	30.053
11.940	12.212	12.270	11.672	11.242	12.209	12.012	11.480	12.457	-35.224	-37.206	-34.911	-37.539	-33.179	-36.776	-33.789	-30.719	-34.256	16.834	28.664	31.443	26.043	12.688	24.336	16.587	20.684	31.962
11.996	11.809	11.826	11.580	11.083	12.078	11.951	11.493	12.210	-31.746	-38.676	-32.851	-34.685	-37.999	-36.282	-33.053	-30.062	-34.990	23.559	26.109	28.256	23.617	14.405	25.539	16.324	15.795	37.590
11.975	11.601	12.045	11.821	11.650	11.992	11.693	11.937	12.441	-27.997	-37.365	-36.603	-33.985	-38.137	-34.109	-30.317	-33.556	-34.904	21.232	27.337	28.480	17.615	22.333	29.933	22.091	21.256	39.096
12.097	11.620	11.863	12.234	11.380	11.739	11.538	11.438	12.020	-31.349	-34.316	-36.167	-35.433	-34.381	-32.241	-30.309	-25.486	-30.692	20.907	26.066	34.760	22.355	10.950	31.099	18.925	14.597	37.687
11.755	11.732	12.168	12.123	11.411	11.777	11.434	11.434	12.662	-29.438	-38.960	-36.874	-31.291	-40.690	-37.727	-27.509	-26.059	-38.340	20.087	18.250	31.962	24.412	12.509	28.610	12.714	18.528	36.465
11.817	11.505	12.119	11.445	11.488	11.995	11.465	11.784	12.071	-22.400	-42.841	-35.783	-33.263	-42.472	-36.033	-29.074	-30.140	-30.673	20.604	29.980	33.226	28.994	1.065	28.705	13.072	16.340	35.341
12.129	11.652	12.091	11.654	11.771	12.093	11.416	11.545	13.156	-26.802	-36.184	-34.247	-27.143	-38.914	-33.967	-22.590	-30.642	-34.217	20.586	29.329	29.669	25.955	18.878	23.639	12.535	17.990	49.046
12.251	11.902	12.230	11.761	11.724	12.030	11.503	11.575	12.331	-29.799	-42.506	-31.403	-33.229	-43.143	-32.392	-25.275	-24.365	-38.681	17.508	28.309	34.800	26.405	24.347	30.291	10.873	18.996	41.851
11.987	11.871	11.809	11.639	11.789	11.889	11.310	11.707	12.068	-31.786	-28.782	-26.862	-29.988	-37.454	-32.619	-26.972	-26.255	-30.377	21.684	25.486	33.076	24.892	3.432	22.773	9.801	13.341	25.498
11.975	11.521	11.804	12.026	11.632	12.112	11.474	11.977	12.012	-36.920	-21.725	-31.961	-25.865	-44.156	-37.386	-35.734	-32.410	-28.766	23.746	22.386	25.727	25.973	7.766	26.676	12.900	11.300	28.587
11.759	11.530	12.198	11.990	11.709	12.215	11.400	11.494	12.473	-33.550	-25.033	-31.416	-30.391	-38.241	-32.704	-25.446	-30.242	-39.175	20.503	21.622	26.613	24.534	7.406	31.250	14.636	18.379	38.827
11.973	11.336	12.170	11.870	11.700	12.158	11.939	11.761	12.452	-35.298	-32.712	-38.079	-31.735	-43.143	-28.435	-34.361	-27.340	-35.815	27.477	15.051	34.469	21.710	13.279	23.828	10.763	18.994	35.497
11.874	12.192	11.689	11.497	11.506	11.648	11.556	11.731	12.023	-38.922	-43.945	-38.287	-26.355	-40.719	-33.249	-30.465	-33.875	-31.587	25.580	26.734	25.797	30.427	12.352	26.707	13.753	19.158	36.091
11.679	11.534	11.508	11.836	11.782	12.001	11.660	11.787	12.133	-33.643	-31.319	-31.116	-28.429	-40.882	-29.931	-31.721	-24.705	-34.549	17.967	24.452	24.320	32.141	14.774	26.582	9.545	15.695	31.576
11.722	11.765	12.175	11.804	11.165	12.022	11.531	11.727	12.019	-32.113	-38.479	-42.093	-32.944	-39.081	-29.994	-27.652	-28.649	-32.441	20.439	27.614	37.061	21.036	11.817	34.045	14.188	14.633	28.795
11.967	11.780	11.938	11.839	11.568	12.261	11.622	12.091	12.325	-31.802	-26.307	-31.618	-33.158	-34.011	-36.658	-30.425	-36.158	-26.212	29.350	16.223	36.923	26.299	21.916	29.353	10.706	13.851	28.903
11.931	11.853	11.819	11.849	11.302	12.158	11.576	12.275	12.090	-33.603	-33.466	-37.110	-34.602	-33.568	-38.614	-20.258	-25.613	-30.046	25.849	24.872	32.043	28.719	21.184	25.926	13.347	17.646	34.606
12.248	11.704	12.364	12.333	11.459	12.242	11.714	11.798	11.925	-33.465	-24.407	-35.492	-34.453	-40.486	-34.408	-25.170	-25.202	-27.116	26.457	12.332	40.200	23.489	9.627	32.288	17.496	15.740	22.733
11.727	11.781	12.091	11.981	11.748	11.828	10.995	12.026	11.790	-36.330	-18.615	-28.640	-32.354	-30.562	-34.477	-24.727	-26.464	-23.759	25.816	9.516	32.839	21.400	12.914	27.141	15.391	19.360	24.578
11.882	11.891	12.238	11.608	11.324	12.007	11.826	11.550	12.077	-34.183	-28.338	-36.613	-30.542	-40.944	-32.823	-28.099	-28.596	-18.364	28.856	13.126	36.168	21.520	12.982	35.128	23.919	17.901	25.885
12.121	11.876	11.948	11.875	11.266	12.166	11.563	11.810	12.143	-33.790	-34.920	-31.028	-31.361	-36.996	-35.995	-26.327	-27.225	-36.262	29.178	19.724	31.910	27.937	11.849	22.872	13.945	17.206	33.789
11.874	11.194	11.801	11.965	11.467	12.286	11.818	11.452	11.785	-31.880	-27.543	-35.841	-32.730	-38.684	-37.079	-27.030	-26.371	-30.964	32.653	18.256	32.702	22.606	16.553	29.026	18.629	19.856	33.452
11.929	11.473	11.927	11.526	11.434	11.939	11.729	11.652	11.606	-35.579	-26.849	-29.145	-28.899	-38.578	-38.951	-28.564	-24.962	-34.709	28.346	18.108	33.046	27.034	11.506	24.079	13.479	18.035	33.189
11.735	11.762	11.900	11.704	11.705	12.331	11.982	11.706	12.154	-34.876	-27.549	-33.820	-23.578	-30.145	-30.913	-32.907	-23.284	-30.553	22.670	16.517	31.857	27.139	12.392	30.322	16.071	22.159	35.363
12.017	11.280	12.028	11.447	11.507	11.845	11.475	11.923	12.299	-36.698	-21.382	-27.883	-29.934	-33.223	-33.324	-25.402	-26.013	-28.604	20.116	16.064	35.532	27.623	12.325	28.576	14.965	15.168	33.020
11.737	11.657	12.017	11.535	11.145	12.284	11.314	11.694	12.126	-30.651	-28.467	-36.628	-29.688	-28.806	-33.663	-29.709	-21.677	-32.346	25.940	11.734	31.949	26.763	15.596	29.736	16.756	25.143	33.880
11.980	11.791	12.266	11.702	11.422	11.901	11.313	11.962	12.391	-27.874	-26.518	-34.006	-22.763	-29.153	-33.917	-22.797	-32.517	-31.261	23.464	16.031	26.800	24.234	13.858	31.909	19.739	21.225	32.500
12.052	11.310	12.093	11.923	11.907	12.330	11.564	11.880	12.100	-30.144	-22.270	-30.305	-35.285	-39.668	-30.432	-23.821	-22.898	-26.063	17.748	9.910	31.981	31.866	17.117	32.915	14.672	28.704	25.325
11.897	11.638	12.136	12.078	11.237	11.708	11.385	11.795	11.955	-31.493	-18.811	-31.445	-31.078	-35.444	-32.618	-26.037	-21.127	-27.860	26.371	18.033	35.315	27.600	21.218	21.253	15.332	19.367	32.393
11.724	11.309	11.942	11.649	11.570	11.947	11.437	11.899	12.154	-34.701	-28.123	-32.276	-30.825	-40.426	-36.788	-24.154	-21.898	-27.031	28.103	16.636	30.814	11.530	13.372	32.039	12.985	18.019	34.956
11.913	11.544	11.962	11.727	11.256	12.585	11.482	11.614	12.479	-36.228	-27.486	-32.412	-26.524	-33.603	-32.161	-26.546	-25.682	-38.371	37.185	23.234	30.069	25.247	17.426	28.589	9.082	15.187	45.378
12.042	11.729	12.023	11.643	11.458	11.901	11.228	12.027	11.820	-30.929	-26.918	-36.546	-31.661	-36.837	-38.039	-28.392	-25.476	-30.683	20.432	21.446	35.092	24.438	18.280	29.668	9.760	26.408	36.593
11.609	11.378	11.773	12.024	11.384	11.726	10.754	11.913	12.179	-30.680	-26.249	-31.427	-31.269	-39.371	-33.484	-28.850	-26.360	-38.269	23.485	19.108	21.895	26.261	17.519	26.758	13.720	26.449	39.863
11.618	11.515	12.297	11.810	11.423	12.341	11.548	11.957	11.935	-34.753	-23.806	-33.608	-33.372	-38.593	-36.139	-23.784	-27.451	-33.735	24.797	17.054	36.293	29.113	19.272	28.131	13.876	20.148	36.532
11.873	11.638	11.894	11.925	11.808	11.427	11.542	11.621	12.466	-35.352	-31.537	-34.326	-32.586	-34.509	-35.481	-32.131	-29.931	-40.962	26.646	21.556	29.060	25.273	25.307	25.190	18.991	13.985	41.469
11.864	11.332	12.139	12.264	11.822	12.082	11.361	11.491	12.547	-36.693	-26.941	-38.976	-30.010	-37.680	-35.237	-28.135	-21.102	-37.223	21.577	14.910	22.155	25.871	14.742	36.239	13.293	14.459	42.094
12.180	11.184	12.042	11.951	11.802	12.382	11.570	11.259	12.101	-31.420	-32.470	-36.583	-24.623	-32.994	-35.363	-29.662	-20.512	-31.585	25.689	15.875	30.573	22.649	12.038	31.303	17.323	16.425	30.499
11.878	11.454	11.960	12.462	11.778	12.065	11.912	11.629	12.000	-26.723	-24.520	-32.614	-30.180	-38.363	-38.527	-25.078	-26.303	-35.207	27.651	14.837	30.268	29.777	15.869	26.811	19.242	20.000	36.132
11.790	11.007	12.110	11.650	12.098	12.039	11.540	12.131	12.448	-39.644	-23.170	-30.928	-29.083	-30.703	-34.754	-23.807	-26.055	-29.454	28.726	5.333	34.392	18.474	19.915	27.674	12.283	18.489	33.316
11.973	11.359	12.033	12.322	11.629	11.914	11.330	11.958	12.468	-28.487	-22.598	-34.016	-39.377	-40.777	-33.165	-24.108	-24.525	-28.531	22.144	14.874	29.086	33.713	15.721	28.245	15.522	13.849	33.749
11.858	11.272	11.804	12.500	11.521	11.964	11.371	11.707	11.582	-35.317	-31.512	-29.910	-40.777	-44.741	-28.503	-34.271	-24.822	-26.020	19.804	20.274	37.087	38.413	25.630	27.126	12.217	16.241	32.820
11.808	11.756	11.781	12.369	11.515	12.008	11.285	11.660	12.571	-32.489	-27.520	-37.943	-39.508	-41.977	-34.378	-29.731	-25.902	-35.800	33.465	18.593	28.916	26.914	17.636	32.259	11.031	14.894	35.024
11.795	11.779	11.819	12.076	11.707	12.055	11.663	11.642	12.175	-32.960	-23.159	-26.511	-34.400	-40.849	-31.743	-27.620	-21.956	-28.862	26.338	15.762	23.724	38.961	21.275	28.554	11.232	22.065	29.903
11.363	11.356	11.706	11.965	11.614	11.758	11.713	11.945	12.413	-34.822	-30.710	-30.938	-37.123	-35.084	-33.541	-31.379	-32.627	-27.888	25.591	13.499	32.835	29.325	17.657	29.667	13.307	16.409	33.494
11.664	11.537	11.867	12.149	11.729	12.069	11.922	11.786	12.641	-34.144	-23.024	-32.539	-30.859	-39.235	-37.137	-26.531	-24.405	-28.760	21.477	18.342	37.167	27.761	25.845	33.593	12.313	22.516	33.522
11.913	11.872	11.937	11.866	11.267	12.031	11.361	11.309	12.168	-29.410	-32.029	-31.328	-36.033	-31.048	-29.968	-21.756	-23.208	-28.994	30.996	14.144	30.445	26.620	21.834	33.530	15.662	17.916	37.635
11.865	11.583	11.658	11.634	11.875	12.098	12.035	11.631	12.432	-35.053	-30.947	-34.098	-33.443	-34.083	-34.636	-25.559	-28.008	-27.830	23.999	11.837	33.057	32.148	17.460	33.958	18.424	18.453	32.460
11.749	11.370	12.159	12.058	11.389	12.015	11.542	11.752	12.424	-36.449	-35.412	-25.624	-38.597	-35.620	-36.122	-32.459	-28.425	-26.264	16.969	13.541	29.649	33.234	11.278	26.386	9.046	20.631	40.722
11.694	11.352	12.287	11.519	11.399	11.757	11.347	11.771	12.455	-37.531	-27.766	-33.688	-35.467	-36.071	-45.373	-30.313	-17.525	-25.148	18.456	14.967	35.481	29.668	11.436	28.453	11.158	15.797	32.983
11.547	11.450	11.737	11.862	11.686	11.854	11.696	11.876	11.864	-31.223	-28.271	-39.323	-35.400	-36.623	-34.047	-29.948	-21.892	-27.722	27.422	16.531	29.973	32.527	17.105	30.272	14.594	21.108	22.602
12.098	11.199	12.058	12.430	11.111	11.811	11.493	12.223	12.087	-34.869	-28.179	-27.001	-35.107	-31.151	-34.391	-27.253	-21.511	-33.353	31.166	11.857	31.597	23.146	13.604	24.567	22.285	19.906	30.871
11.863	11.318	12.013	11.807	11.422	11.631	12.033	11.789	12.062	-32.045	-21.828	-27.245	-28.566	-35.576	-31.795	-31.845	-23.484	-33.586	28.814	18.735	35.188	33.273	10.345	26.667	16.699	19.162	33.931
11.582	11.473	12.245	12.186	11.522	12.284	11.814	11.633	12.061	-31.983	-31.942	-25.412	-37.974	-31.766	-33.609	-24.501	-24.765	-35.082	27.326	18.830	34.623	27.467	18.943	31.549	14.888	16.144	31.062
12.121	11.565	11.901	12.059	11.427	11.898	11.666	11.748	12.094	-40.036	-30.711	-34.979	-40.152	-33.849	-34.355	-27.179	-25.224	-31.298	28.858	21.805	32.739	29.455	16.371	34.157	18.365	19.430	25.896
12.016	11.723	11.820	11.818	11.821	11.679	11.802	11.674	12.413	-26.710	-24.099	-32.402	-33.081	-40.718	-34.215	-28.903	-26.121	-32.323	24.818	13.108	33.024	37.797	25.095	30.237	17.804	15.582	40.942
12.217	11.364	12.153	11.605	12.065	11.850	11.376	12.007	12.182	-31.330	-25.159	-37.760	-35.156	-39.947	-37.980	-24.944	-27.721	-28.616	24.819	10.810	32.235	32.412	25.824	24.087	13.387	19.992	36.394
11.632	11.339	11.902	11.427	11.926	12.017	11.781	11.580	12.165	-31.240	-31.186	-34.159	-30.704	-38.087	-41.157	-30.468	-30.632	-36.981	24.392	15.897	38.328	35.050	19.852	27.454	14.450	23.367	37.564
11.818	11.570	12.518	12.079	11.737	12.327	11.877	11.923	12.043	-36.855	-27.539	-35.979	-34.383	-39.681	-32.260	-37.220	-27.162	-37.216	23.859	12.002	36.185	28.684	17.941	35.724	9.621	20.532	33.936
12.044	11.542	11.717	11.969	11.513	12.410	11.567	11.851	12.118	-38.449	-31.361	-37.508	-28.394	-39.533	-33.649	-35.660	-23.708	-33.543	31.751	18.624	33.683	29.824	12.528	34.744	17.545	18.458	38.646
12.099	11.572	11.666	11.584	11.638	12.256	11.491	11.864	12.259	-28.799	-25.448	-35.088	-35.102	-39.433	-41.665	-26.480	-23.431	-34.630	28.815	14.476	28.050	24.752	20.775	26.132	12.102	15.306	32.509
11.881	11.318	11.714	12.003	11.420	11.851	11.154	11.710	12.183	-33.138	-25.173	-30.706	-25.004	-46.228	-34.845	-28.827	-24.173	-37.239	24.575	17.284	28.548	21.901	26.404	27.201	10.464	8.469	37.760
11.715	11.617	11.806	11.487	11.876	12.140	11.695	11.854	11.970	-34.456	-30.084	-34.525	-27.884	-43.394	-41.187	-33.854	-26.632	-35.107	30.019	21.957	35.098	17.195	25.179	28.046	14.280	17.783	34.438
11.647	11.903	12.264	11.870	11.528	11.849	11.878	12.126	12.100	-31.569	-30.655	-32.301	-29.736	-40.986	-38.086	-25.567	-24.461	-34.734	29.724	20.887	32.426	25.734	22.711	30.464	14.936	22.614	24.885
11.601	11.631	12.098	11.505	11.537	12.013	12.051	12.022	11.958	-31.542	-31.291	-33.718	-32.290	-39.557	-38.719	-33.698	-21.790	-35.213	31.526	20.341	36.362	29.684	14.580	32.255	10.841	18.248	26.936
11.676	10.959	11.667	12.092	11.246	11.668	11.929	11.320	12.261	-33.052	-28.561	-33.096	-27.808	-41.281	-39.542	-34.014	-20.632	-34.263	30.194	18.950	31.658	26.345	19.710	34.852	12.660	16.811	32.934
11.519	11.635	11.429	12.252	11.446	11.674	11.544	11.507	12.041	-39.900	-27.993	-35.111	-35.526	-41.883	-40.650	-31.156	-24.083	-35.736	28.263	13.808	26.905	29.277	26.285	27.491	4.614	8.164	30.959
11.953	11.605	12.172	11.626	11.327	11.590	11.573	11.492	12.290	-28.008	-28.340	-31.934	-34.740	-37.602	-41.525	-28.901	-21.593	-29.517	29.642	18.729	29.982	30.994	25.754	27.769	15.450	14.359	34.626
11.386	11.654	12.032	11.580	11.702	12.126	11.463	11.426	11.842	-26.098	-30.465	-33.107	-40.787	-39.664	-37.596	-29.467	-23.522	-30.044	27.977	17.325	37.266	26.429	29.620	29.624	16.306	16.999	30.608
11.811	11.373	11.988	11.851	11.322	11.499	11.385	11.685	12.217	-35.106	-27.637	-29.200	-33.257	-42.163	-42.302	-25.934	-28.992	-26.746	19.209	17.624	33.308	27.971	19.778	31.357	13.779	12.428	38.038
11.640	11.645	12.140	11.772	11.443	12.059	11.800	12.030	12.145	-32.557	-32.146	-36.637	-36.648	-42.463	-37.100	-24.680	-15.813	-33.343	15.238	23.165	38.778	26.712	15.972	36.209	16.476	10.114	28.834
11.761	11.535	12.472	11.762	11.539	11.852	11.304	11.820	12.044	-29.964	-28.919	-37.094	-37.090	-36.010	-38.892	-30.810	-20.800	-32.862	24.967	14.892	41.584	22.676	18.996	34.375	9.075	13.199	29.117
11.560	11.620	11.772	11.659	11.865	11.663	11.218	11.692	12.354	-33.412	-34.252	-38.667	-34.564	-41.452	-41.429	-23.127	-25.131	-31.682	22.393	16.334	30.322	30.871	14.936	39.377	8.788	20.285	36.385
11.913	11.723	11.672	11.800	11.625	11.530	11.661	11.395	12.504	-35.578	-30.963	-35.976	-39.233	-40.524	-35.079	-26.631	-23.290	-32.002	27.805	17.908	28.491	28.775	23.628	23.565	11.064	11.232	32.892
11.634	11.731	11.696	11.435	11.750	11.619	11.520	10.845	12.073	-27.095	-29.165	-30.298	-37.044	-42.459	-35.479	-18.541	-23.692	-31.039	24.146	19.203	28.727	26.652	21.924	29.051	16.401	10.704	26.983
11.619	11.523	12.072	11.792	11.974	11.895	11.619	11.661	11.875	-32.414	-37.918	-33.959	-39.116	-39.963	-43.096	-26.136	-35.794	-34.272	23.913	15.725	35.129	13.679	18.755	32.967	20.435	16.046	31.398
11.274	11.536	12.165	11.991	11.279	11.297	11.686	11.726	11.858	-26.610	-29.580	-30.677	-34.825	-35.685	-38.570	-34.110	-30.912	-40.186	20.382	23.893	27.939	22.357	19.742	26.263	14.617	15.828	36.684
11.742	11.607	11.666	11.869	11.747	11.726	11.747	11.579	12.008	-27.160	-28.111	-33.647	-35.389	-35.453	-37.112	-27.027	-32.005	-29.421	21.939	14.165	29.429	30.482	21.969	29.503	17.429	15.380	34.518
11.859	11.819	11.631	12.014	11.446	11.590	11.316	12.245	12.343	-30.183	-29.726	-29.181	-34.034	-38.793	-40.804	-28.516	-35.349	-34.390	23.829	19.408	31.132	27.412	27.775	28.793	10.155	16.329	40.054
11.840	11.711	11.757	11.786	11.643	11.518	11.383	12.085	11.887	-31.908	-30.680	-34.961	-35.121	-37.898	-39.738	-24.764	-29.540	-34.272	29.751	20.441	27.871	22.856	17.355	29.620	8.913	20.015	25.769
11.811	12.122	11.804	11.841	12.049	11.565	11.384	12.040	12.131	-34.088	-34.739	-20.661	-37.929	-50.218	-34.715	-28.940	-27.930	-33.520	19.970	25.009	29.173	35.608	24.915	31.069	21.049	21.613	33.989
12.245	11.440	11.708	12.192	11.461	11.710	11.245	11.745	12.050	-36.807	-32.571	-36.081	-42.586	-38.666	-24.948	-22.967	-24.408	-30.272	24.322	21.681	17.433	22.007	21.922	33.598	20.948	21.811	31.249
11.749	11.652	11.935	12.049	11.560	11.606	11.418	11.593	12.299	-36.509	-33.553	-33.614	-46.368	-38.197	-38.160	-37.501	-26.761	-31.104	27.922	18.714	31.831	31.213	29.442	29.326	13.489	18.972	34.146
11.721	11.162	12.198	11.558	11.444	12.142	11.060	11.727	12.451	-33.416	-26.841	-39.269	-34.222	-42.274	-37.795	-28.024	-21.854	-31.862	30.685	19.410	33.416	25.875	26.282	23.921	20.305	18.506	30.789
11.819	11.404	11.995	11.774	11.780	11.383	11.581	11.645	12.252	-30.525	-35.171	-32.538	-32.604	-41.525	-35.211	-28.223	-24.945	-33.021	29.308	15.099	26.241	22.483	26.753	27.391	18.172	15.646	33.266
12.200	11.508	11.691	12.117	11.934	11.656	11.328	11.702	12.214	-31.596	-43.163	-30.965	-32.114	-41.395	-37.039	-26.910	-28.873	-29.368	28.438	21.343	26.947	24.319	23.776	33.018	12.046	12.009	28.812
11.634	10.974	12.068	12.055	11.599	11.693	11.106	11.662	11.831	-29.790	-35.550	-28.287	-34.547	-32.866	-34.233	-29.503	-32.880	-23.219	25.055	21.190	28.394	25.075	21.295	29.898	12.877	12.023	34.037
12.082	11.218	11.944	11.492	11.705	11.644	11.522	12.476	11.959	-35.591	-31.016	-25.936	-23.036	-35.109	-41.083	-30.939	-34.715	-22.218	23.859	15.331	22.852	27.628	21.024	27.123	10.562	24.443	27.096
12.024	11.400	11.960	12.019	11.464	11.429	11.515	11.937	12.057	-34.503	-27.112	-34.342	-34.534	-39.637	-38.020	-23.057	-24.879	-28.192	31.659	21.309	25.596	25.890	23.778	27.192	14.763	10.847	26.147
11.592	11.160	11.973	11.751	11.823	11.644	11.337	11.259	12.143	-33.775	-25.729	-26.776	-33.232	-38.518	-35.862	-26.696	-31.373	-31.464	33.295	13.233	24.727	26.503	19.962	24.094	19.003	8.647	33.838
11.857	11.228	11.607	11.976	11.859	11.373	11.060	11.425	11.875	-36.000	-30.784	-22.035	-33.540	-39.026	-32.483	-22.087	-23.597	-31.795	26.284	21.063	33.562	24.766	17.688	29.323	10.644	13.521	26.976
11.743	11.308	12.043	11.746	11.595	11.591	11.635	11.842	11.678	-27.513	-29.325	-22.786	-29.593	-38.360	-34.934	-25.187	-22.871	-28.009	25.703	22.708	26.333	31.488	19.927	31.603	12.964	12.076	30.316
11.717	11.622	11.863	11.797	11.994	11.418	11.489	11.476	12.344	-29.842	-31.228	-26.717	-35.584	-37.125	-33.584	-28.057	-29.787	-36.417	22.343	15.982	22.859	29.889	13.060	28.377	11.281	11.418	23.583
11.804	11.304	11.918	11.911	11.485	11.746	11.101	11.941	11.784	-38.589	-24.179	-32.700	-42.575	-33.279	-27.678	-31.125	-31.041	-28.109	29.799	16.990	23.562	29.000	8.847	23.734	11.780	22.728	29.612
12.226	11.486	11.894	12.298	11.137	11.683	11.599	11.247	12.005	-29.944	-29.737	-32.537	-40.026	-34.105	-30.756	-31.709	-19.066	-31.855	24.927	15.893	31.341	19.158	12.092	25.111	9.582	14.637	29.914
11.239	11.595	11.379	12.122	11.657	11.565	11.432	11.333	12.231	-32.225	-22.186	-22.350	-35.349	-39.492	-37.972	-30.643	-17.882	-25.189	30.819	21.182	28.318	27.936	14.195	24.909	14.790	18.566	32.520
12.443	11.547	11.804	12.054	11.856	11.453	11.385	11.795	11.821	-33.829	-29.422	-21.360	-37.473	-44.856	-35.456	-29.028	-27.417	-28.886	30.027	27.496	33.974	20.032	16.955	21.835	18.493	16.330	33.405
11.830	11.987	11.732	11.768	11.879	11.861	11.981	11.421	11.914	-29.994	-33.304	-31.951	-31.647	-33.171	-41.284	-27.441	-21.615	-30.721	27.057	22.817	27.361	28.351	16.975	26.637	20.996	17.812	29.496
11.654	11.872	11.927	11.835	11.418	11.398	11.444	11.427	12.309	-31.174	-33.873	-27.580	-34.220	-28.229	-29.282	-29.493	-22.870	-24.093	27.417	18.746	27.642	21.066	12.292	32.268	25.031	21.999	30.069
11.749	11.754	11.634	11.695	11.911	11.629	11.479	11.480	12.014	-35.823	-35.083	-23.347	-36.265	-37.006	-40.262	-25.929	-20.755	-23.207	33.154	25.724	27.642	23.393	22.594	32.294	19.317	16.429	30.086
11.886	11.691	11.574	11.270	11.623	12.018	11.401	11.549	12.066	-41.582	-36.550	-28.845	-25.623	-31.589	-26.285	-28.297	-25.861	-33.383	28.697	22.467	28.896	20.262	24.069	22.932	19.131	12.131	30.445
11.590	11.931	11.922	12.354	11.698	11.830	11.402	11.711	11.601	-29.004	-30.126	-26.098	-33.106	-34.484	-33.747	-20.911	-19.628	-22.092	27.726	22.745	28.381	30.244	20.502	32.564	17.567	18.376	35.343
11.744	11.776	11.889	12.303	11.686	11.827	11.326	11.570	12.211	-34.611	-35.742	-29.928	-22.909	-45.014	-29.265	-25.425	-27.784	-29.994	21.505	23.267	34.116	29.161	15.936	28.258	12.013	17.539	35.194
11.538	11.383	12.025	11.858	11.546	11.898	11.389	11.361	11.889	-35.474	-38.335	-35.253	-33.959	-29.775	-32.890	-26.034	-24.328	-26.264	16.287	31.358	31.652	32.761	22.911	30.310	13.618	16.223	28.372
11.996	11.851	11.822	11.685	10.999	12.078	11.307	11.553	12.138	-30.540	-35.438	-37.338	-33.279	-37.339	-32.097	-24.780	-19.024	-30.805	25.340	19.913	39.389	31.269	15.780	25.539	22.469	21.339	31.267
11.618	11.598	11.808	11.696	11.265	11.531	11.411	11.517	12.130	-33.020	-35.602	-30.128	-34.890	-39.930	-26.549	-22.003	-24.509	-32.801	26.476	25.999	29.287	28.729	25.467	26.118	9.254	17.759	37.043
11.723	11.654	11.727	11.984	11.296	11.823	11.857	11.669	12.282	-31.854	-35.448	-27.712	-34.506	-38.161	-33.707	-23.140	-23.838	-31.000	16.494	25.333	23.018	32.327	17.965	28.961	19.619	20.841	33.766
11.771	11.706	11.773	11.805	11.070	11.898	11.714	11.767	12.189	-40.071	-34.606	-31.701	-35.435	-38.096	-37.956	-22.901	-25.898	-21.221	31.782	17.581	38.735	23.572	17.569	28.303	20.556	15.668	24.976
11.479	11.975	11.547	12.192	11.771	11.887	11.581	11.850	11.900	-31.015	-29.603	-23.706	-36.415	-40.831	-32.847	-23.948	-22.712	-32.474	26.857	26.111	19.995	31.845	20.709	22.612	14.490	21.331	29.027
11.675	11.399	11.697	12.230	11.665	12.195	11.572	11.662	11.911	-33.424	-36.411	-32.403	-40.727	-41.173	-36.370	-29.210	-24.159	-29.650	22.793	23.064	25.157	31.084	17.211	28.713	12.321	22.301	26.560
11.548	11.951	11.842	11.929	11.871	11.979	11.483	12.085	11.798	-33.896	-31.141	-28.580	-40.122	-36.355	-34.155	-26.006	-22.523	-24.700	18.779	28.751	39.233	35.046	17.793	30.033	19.034	24.068	30.095
11.593	11.837	11.801	11.785	11.707	12.032	11.636	12.090	11.923	-38.813	-36.260	-25.996	-31.303	-35.774	-32.008	-26.778	-26.205	-26.427	21.560	30.414	33.266	27.151	17.350	27.552	19.712	20.944	30.905
11.935	11.545	11.500	11.748	11.612	12.104	11.560	11.607	11.939	-37.947	-34.118	-20.376	-40.631	-32.264	-35.014	-20.773	-23.495	-25.826	22.101	28.040	24.021	20.591	19.295	29.568	20.262	26.248	33.944
11.608	11.618	11.743	12.032	11.435	11.906	11.656	11.376	11.837	-32.493	-35.371	-27.946	-42.954	-34.667	-32.428	-22.026	-22.227	-26.533	21.668	23.144	32.674	33.866	15.085	29.064	19.694	12.739	26.968
11.916	11.886	11.654	12.139	11.556	11.832	11.569	11.891	11.889	-40.004	-33.444	-25.136	-40.573	-32.374	-27.811	-28.961	-23.665	-29.930	29.496	26.446	19.716	21.250	20.282	28.606	19.507	17.576	31.618
11.497	11.827	12.338	11.469	11.503	12.162	11.478	11.681	11.990	-36.979	-30.065	-35.514	-35.817	-29.013	-26.872	-22.046	-28.223	-28.991	16.835	28.683	26.186	21.515	9.084	27.709	14.798	25.783	23.082
11.725	11.376	11.738	11.711	10.923	11.696	11.817	11.569	11.993	-33.773	-38.351	-32.907	-32.245	-31.186	-32.654	-27.212	-24.168	-37.585	29.162	27.507	33.075	19.589	20.840	26.146	23.336	19.404	36.732
11.844	11.560	11.844	12.116	11.832	11.756	11.507	12.129	12.105	-32.011	-28.976	-30.438	-38.594	-30.619	-29.614	-25.708	-23.883	-30.199	24.756	25.868	21.698	18.769	13.745	19.566	18.190	21.489	38.386
11.988	11.290	12.335	11.670	11.594	12.108	11.189	11.700	12.179	-34.686	-40.739	-32.467	-36.887	-36.578	-31.059	-18.771	-23.148	-34.672	27.568	22.140	33.269	20.471	15.067	25.555	14.798	21.044	26.404
11.624	11.521	11.837	11.956	11.508	11.792	11.434	11.977	11.906	-30.906	-34.252	-37.923	-37.169	-36.813	-33.323	-31.590	-30.398	-26.618	29.288	17.845	36.210	26.350	26.617	26.115	11.133	21.055	27.763
11.724	11.627	12.174	11.896	11.389	11.937	11.464	12.110	12.504	-36.901	-32.641	-29.822	-32.203	-29.253	-35.478	-23.320	-25.185	-27.978	29.828	24.139	29.527	22.815	14.709	23.879	18.078	18.171	38.147
11.606	11.416	11.849	11.680	11.408	11.865	11.495	12.179	12.334	-32.945	-32.259	-22.751	-35.442	-37.004	-26.140	-26.642	-26.832	-29.161	25.929	23.098	37.299	26.144	10.319	20.630	13.243	20.660	36.858
11.590	11.497	11.577	11.939	11.310	11.446	11.274	11.632	11.978	-35.409	-40.229	-22.280	-35.199	-38.377	-24.285	-29.593	-26.227	-26.950	29.018	22.804	32.900	27.596	22.284	19.139	22.674	15.334	38.003
12.112	12.302	11.643	11.778	11.741	11.762	11.463	11.928	11.616	-33.965	-31.753	-33.910	-35.665	-38.450	-25.235	-21.031	-24.470	-30.090	27.766	25.608	32.028	30.081	18.658	25.827	22.580	24.796	28.966
11.987	11.540	11.551	11.287	10.844	11.508	11.191	11.986	12.064	-38.458	-34.827	-28.654	-33.537	-38.454	-34.222	-27.106	-23.717	-27.296	24.896	23.708	21.451	28.683	28.252	22.369	11.942	18.951	26.515
11.697	11.684	11.628	11.758	11.621	11.732	11.690	11.879	12.314	-32.788	-39.852	-26.692	-28.742	-41.549	-29.338	-29.099	-23.818	-35.168	28.063	25.087	23.285	21.672	22.415	21.294	16.304	17.901	36.263
11.762	11.570	11.696	11.757	11.760	11.628	11.448	11.562	12.418	-38.836	-37.268	-33.323	-31.141	-43.125	-31.574	-25.858	-23.657	-27.364	25.943	25.701	37.677	23.436	20.740	24.718	17.999	17.508	33.705
11.887	11.990	11.610	11.676	11.835	12.282	11.523	11.779	12.236	-32.434	-39.562	-27.424	-30.584	-44.302	-32.563	-27.316	-23.740	-34.161	26.339	18.369	30.153	21.887	20.869	21.167	15.867	21.574	29.817
11.503	11.536	11.662	11.463	12.097	12.049	11.448	12.046	11.945	-29.798	-34.622	-24.877	-36.897	-41.425	-31.072	-23.310	-25.831	-24.929	27.929	22.673	31.978	29.194	22.366	27.967	16.096	19.172	29.893
11.613	11.796	11.255	11.640	11.730	11.681	11.443	11.694	12.042	-31.365	-37.092	-29.034	-25.802	-42.309	-38.463	-22.835	-23.068	-25.719	33.125	22.223	26.348	23.182	24.193	25.916	15.431	22.466	29.563
11.408	11.732	11.490	11.839	11.711	11.868	11.772	11.847	12.301	-34.151	-36.254	-30.649	-33.981	-42.256	-25.654	-29.442	-21.069	-30.851	24.304	11.656	21.656	26.116	16.806	23.323	19.135	12.709	39.729
11.584	11.865	11.829	11.898	11.497	12.001	11.053	12.137	12.311	-35.138	-33.492	-35.883	-32.776	-43.455	-40.325	-21.637	-22.782	-27.307	26.968	21.519	29.804	25.152	9.206	22.506	4.649	21.617	27.514
11.944	11.596	11.300	11.850	11.796	11.780	11.655	11.847	12.765	-34.844	-28.082	-26.490	-28.066	-42.214	-35.351	-22.055	-27.218	-33.038	27.133	25.006	25.838	27.746	19.572	35.327	13.488	22.668	32.009
11.683	11.462	11.574	11.895	11.161	12.076	11.071	11.554	12.226	-37.577	-42.934	-32.458	-31.230	-41.564	-33.564	-26.738	-28.243	-24.000	27.963	19.900	31.307	21.581	14.956	24.080	15.529	20.524	35.121
12.014	11.670	11.875	11.662	11.914	11.722	11.823	11.809	11.836	-38.159	-36.235	-34.763	-25.994	-38.643	-35.192	-22.462	-26.463	-28.258	28.778	18.193	27.399	28.592	25.449	29.607	16.591	20.423	32.392
12.012	11.580	11.971	12.030	11.552	11.288	11.564	11.680	12.188	-33.228	-36.086	-28.223	-29.957	-46.811	-39.298	-25.943	-33.069	-28.132	29.938	20.780	24.694	28.692	21.330	26.890	15.985	14.291	29.185
11.865	11.773	11.970	11.785	11.518	11.631	11.633	12.036	12.162	-30.939	-31.361	-21.021	-32.741	-44.008	-36.971	-22.276	-27.125	-31.229	26.604	22.466	33.114	24.384	18.710	30.703	16.044	24.592	30.746
11.669	11.530	11.884	11.649	11.716	11.834	11.563	11.852	12.281	-37.037	-35.193	-30.131	-32.858	-43.647	-29.148	-24.967	-27.790	-31.126	25.244	17.544	30.190	35.088	20.464	29.617	13.039	22.455	31.641
11.756	11.985	11.797	11.978	11.541	11.873	11.269	11.975	12.178	-35.153	-35.211	-33.169	-28.901	-46.314	-21.508	-21.583	-29.215	-24.367	14.006	19.992	32.870	29.858	21.710	23.060	17.245	23.254	38.740
11.752	11.887	11.540	11.660	11.674	11.830	11.456	12.272	12.086	-41.072	-39.703	-30.380	-27.414	-43.794	-32.575	-25.356	-24.160	-28.669	30.197	24.474	26.478	24.255	24.727	27.217	10.171	28.194	29.020
11.868	11.735	11.861	11.552	11.083	11.665	11.584	12.356	12.155	-33.723	-39.484	-26.304	-29.566	-45.999	-29.252	-29.589	-22.392	-33.691	34.726	21.105	30.871	19.387	26.334	24.290	17.650	19.538	28.612
11.976	11.920	12.276	11.490	11.341	11.715	11.371	11.561	12.046	-37.444	-38.422	-34.364	-31.332	-40.684	-28.300	-24.871	-26.405	-35.404	31.269	23.995	36.704	20.731	15.879	26.073	11.578	22.569	32.314
12.290	11.944	11.735	11.398	11.843	11.914	11.498	12.054	12.638	-34.238	-34.071	-33.327	-40.011	-41.786	-30.514	-25.990	-25.021	-31.617	31.526	28.127	25.544	23.155	18.336	20.289	11.961	23.810	37.323
11.498	11.881	11.700	11.757	11.403	11.660	11.384	12.075	12.362	-27.994	-29.582	-31.834	-36.783	-35.167	-28.632	-24.647	-25.601	-26.200	21.780	18.567	24.676	21.219	18.197	24.331	17.802	23.454	34.329
11.573	12.072	11.688	11.642	11.302	11.797	11.274	12.289	12.559	-27.368	-41.041	-33.186	-34.598	-38.353	-26.761	-23.147	-22.889	-30.953	25.929	19.476	23.201	23.698	16.279	21.388	11.104	19.388	34.213
11.725	11.978	11.752	11.350	11.810	11.589	11.152	11.811	12.441	-36.117	-39.566	-20.016	-31.343	-44.571	-30.847	-24.357	-28.625	-32.974	29.158	26.506	32.565	20.138	20.020	20.636	21.017	21.079	32.375
11.649	12.113	11.820	11.789	11.816	11.719	11.663	11.734	12.635	-39.682	-38.722	-29.857	-31.720	-45.652	-34.336	-27.104	-26.660	-40.547	24.465	24.794	35.694	21.472	24.192	28.189	13.645	24.113	38.048
11.678	11.834	12.072	11.596	11.495	11.900	11.337	12.110	12.540	-34.314	-35.835	-32.995	-38.943	-46.323	-29.502	-22.239	-23.725	-34.371	22.716	27.864	33.785	27.783	23.197	20.583	18.810	22.902	30.128
11.863	11.743	12.017	11.651	11.346	11.738	11.528	12.391	12.558	-36.522	-30.209	-37.384	-27.053	-46.094	-32.460	-29.498	-26.288	-31.358	32.215	18.043	36.317	21.227	19.114	24.891	14.120	25.897	35.554
11.679	11.739	11.632	11.702	11.548	11.869	11.770	12.331	12.562	-40.697	-33.482	-34.176	-31.218	-39.586	-29.113	-24.124	-23.120	-36.414	31.959	18.542	25.353	24.894	16.739	18.311	16.269	25.387	32.024
11.851	11.681	11.807	11.654	11.560	11.863	11.576	12.214	12.391	-38.919	-37.798	-32.550	-34.618	-39.924	-23.962	-22.501	-30.217	-30.044	30.505	25.785	31.062	28.275	12.841	14.168	19.353	19.371	30.179
11.913	11.731	11.917	11.598	11.628	12.065	11.496	12.122	12.397	-37.038	-39.926	-33.278	-27.436	-45.631	-26.425	-27.596	-28.553	-35.641	25.529	20.210	31.940	29.945	18.476	19.607	23.116	18.710	37.704
11.831	11.532	12.174	11.917	11.951	12.327	11.853	12.171	12.419	-30.481	-30.794	-32.371	-32.046	-42.600	-32.134	-25.334	-28.071	-33.975	24.012	17.706	27.415	25.637	15.260	21.669	21.834	24.840	32.456
11.841	11.814	12.248	12.169	11.585	11.831	12.102	12.087	12.363	-37.362	-36.126	-33.397	-29.209	-39.368	-33.529	-25.739	-21.853	-30.782	31.313	24.898	32.576	20.309	20.860	17.024	22.157	17.400	28.452
11.505	11.874	11.661	11.836	11.757	12.058	11.860	12.200	12.386	-28.989	-31.907	-26.795	-30.993	-43.479	-30.594	-30.041	-22.456	-34.224	26.257	21.021	35.619	22.773	18.706	21.580	24.116	14.869	37.659
12.050	12.004	11.964	11.759	11.555	11.904	11.590	11.760	12.141	-40.130	-32.706	-34.076	-36.452	-38.151	-22.053	-34.338	-26.011	-34.205	38.830	19.335	34.268	27.801	17.035	19.507	16.604	19.544	31.384
12.248	11.734	12.034	11.669	11.676	12.178	11.581	11.791	12.068	-37.766	-32.871	-29.353	-29.685	-40.927	-33.690	-33.588	-27.144	-28.132	25.517	21.198	32.348	18.542	13.994	22.292	17.150	14.590	26.307
11.497	12.005	12.123	12.182	11.446	12.253	11.747	11.832	12.095	-34.401	-33.014	-30.845	-41.603	-41.330	-34.560	-30.130	-24.654	-28.532	35.844	20.185	26.810	26.090	6.167	25.791	23.591	22.913	36.878
11.598	11.733	12.079	11.943	11.521	11.933	11.903	12.112	12.692	-37.979	-31.785	-32.274	-33.743	-41.441	-33.514	-23.063	-22.641	-30.014	32.956	25.283	28.621	25.066	19.542	20.039	20.129	22.492	38.707
11.994	11.934	11.881	11.529	11.426	11.882	11.529	12.105	12.558	-35.518	-35.667	-35.901	-31.072	-33.411	-37.166	-27.817	-25.948	-27.296	30.479	22.743	39.813	25.211	17.675	21.232	19.258	21.168	38.078
12.163	12.041	11.924	12.443	11.787	11.961	11.769	11.627	12.221	-39.256	-38.917	-32.451	-29.493	-28.017	-37.168	-29.212	-26.145	-29.539	39.166	26.453	27.881	28.424	21.787	25.694	17.322	20.583	28.099
12.279	12.254	12.023	11.908	11.836	12.086	12.233	11.594	12.073	-34.687	-34.643	-35.911	-34.745	-33.109	-36.265	-25.725	-27.488	-32.590	26.228	20.982	36.385	33.121	18.153	20.705	21.901	20.830	38.986
11.855	11.667	11.544	11.720	11.799	12.063	11.758	11.887	12.350	-32.254	-38.460	-28.756	-36.054	-38.274	-34.740	-27.937	-22.558	-31.473	30.386	30.917	28.177	27.157	27.657	29.922	18.720	22.397	36.918
11.849	11.830	11.471	11.732	11.753	12.068	11.832	11.242	12.142	-31.466	-34.931	-35.305	-35.808	-35.244	-33.890	-25.893	-29.511	-33.027	30.790	23.356	27.518	29.247	19.493	24.927	24.534	20.810	36.073
12.311	11.532	11.889	11.938	12.158	11.927	11.862	11.648	12.228	-37.070	-24.279	-33.078	-35.568	-35.571	-23.048	-27.578	-29.922	-30.779	37.693	22.988	26.613	27.934	16.727	26.078	24.461	14.235	29.938
12.420	12.255	11.930	11.786	12.396	11.766	11.722	11.352	11.863	-36.893	-27.537	-36.637	-36.159	-35.478	-33.525	-31.634	-28.366	-28.455	27.025	22.409	27.959	25.357	21.756	32.817	25.537	17.764	29.080
11.885	11.996	12.055	11.878	11.706	11.798	11.586	11.860	12.210	-31.954	-28.419	-33.245	-34.464	-33.835	-34.760	-28.164	-33.897	-31.918	33.702	23.602	28.672	26.400	21.728	30.800	24.792	19.085	25.938
12.089	11.628	11.816	11.972	11.699	11.712	11.717	12.249	12.177	-30.949	-31.162	-30.062	-40.408	-33.225	-35.602	-26.774	-28.542	-30.700	22.558	22.227	27.516	28.267	17.095	17.835	14.460	19.886	32.337
12.049	11.787	11.973	11.835	11.693	12.232	11.571	11.243	12.041	-35.801	-40.947	-25.896	-34.091	-38.885	-37.630	-22.383	-27.028	-26.766	27.623	21.617	28.414	26.044	18.316	25.757	19.114	22.577	30.728
11.759	11.893	11.698	12.066	11.896	11.863	11.398	11.579	12.174	-33.568	-47.228	-30.816	-35.732	-42.725	-31.881	-28.767	-24.049	-31.047	30.094	28.670	23.549	24.695	24.865	29.227	18.181	13.158	33.675
12.011	11.894	11.867	11.875	11.492	11.818	11.549	11.575	11.981	-37.232	-41.741	-34.716	-35.077	-41.051	-40.075	-23.489	-29.112	-29.543	24.203	23.521	26.557	26.179	20.047	25.126	17.283	25.150	34.747
11.909	12.214	11.966	11.667	11.453	11.450	11.418	12.044	12.241	-37.890	-33.180	-30.592	-33.645	-40.093	-34.421	-26.834	-27.306	-40.473	33.811	20.835	22.329	28.720	24.361	14.022	19.417	15.898	31.341
11.778	11.824	11.814	12.170	11.510	12.179	11.810	11.931	12.100	-30.631	-36.441	-33.191	-32.268	-37.651	-34.749	-24.859	-25.461	-28.830	24.377	27.580	28.393	30.877	23.199	22.913	22.647	20.705	35.019
12.301	11.687	12.294	12.305	11.762	11.706	11.789	11.749	12.263	-32.559	-36.529	-35.891	-31.795	-49.315	-30.882	-27.965	-27.414	-34.268	33.508	17.664	31.615	29.001	10.940	21.665	23.432	17.111	37.720
11.924	11.726	12.004	12.115	11.689	12.229	12.018	11.925	12.586	-36.024	-33.608	-38.077	-35.396	-47.377	-30.399	-26.069	-27.589	-33.348	33.329	28.526	25.570	27.800	22.346	23.013	19.246	20.722	29.991
11.767	11.702	12.009	12.109	11.558	11.773	11.843	11.876	11.768	-36.919	-38.817	-29.702	-37.454	-39.639	-33.286	-36.101	-24.242	-33.934	32.052	14.354	27.365	29.568	17.793	23.106	23.405	19.765	33.137
11.895	11.507	11.967	12.166	11.842	11.531	11.640	11.876	12.053	-26.377	-34.145	-35.441	-35.228	-41.003	-36.046	-27.568	-32.748	-35.924	18.083	24.926	28.903	25.027	22.917	24.843	25.677	14.304	38.960
12.051	11.883	11.757	12.144	11.670	11.753	12.124	11.872	12.252	-38.696	-39.847	-31.980	-35.600	-38.829	-36.150	-22.462	-25.959	-30.549	28.771	26.044	23.404	38.546	24.638	22.375	23.055	18.110	29.774
11.474	11.662	11.556	11.664	11.563	11.306	11.975	12.060	12.146	-32.719	-28.313	-30.353	-34.749	-41.083	-34.493	-24.616	-33.976	-28.807	25.335	18.158	24.597	26.525	12.802	15.600	24.318	14.110	36.284
11.976	11.399	12.549	11.771	11.577	11.684	12.058	12.325	12.184	-35.613	-32.711	-31.043	-44.258	-34.894	-36.936	-30.025	-34.065	-26.776	25.109	17.545	36.950	28.053	25.320	28.913	25.293	22.517	33.410
11.736	11.564	12.282	12.065	11.701	11.468	11.616	11.813	12.358	-32.269	-31.806	-33.875	-37.184	-45.180	-34.472	-31.410	-30.094	-29.191	22.450	21.291	25.270	29.749	16.146	19.715	25.100	19.878	28.872
12.005	11.769	11.944	11.725	11.560	11.950	11.614	11.750	12.415	-31.439	-26.731	-32.353	-36.663	-35.782	-37.210	-33.530	-30.846	-37.174	30.992	24.585	37.098	23.574	13.685	24.941	25.406	22.274	31.371
11.771	11.630	12.171	12.192	11.498	12.230	11.569	12.013	12.283	-29.353	-26.594	-35.270	-45.633	-39.520	-38.399	-23.889	-30.395	-31.129	22.730	20.006	27.442	34.673	6.406	33.726	17.274	22.803	33.557
11.777	11.354	12.070	11.620	11.548	11.849	11.732	11.617	12.194	-32.042	-32.468	-34.630	-35.608	-39.021	-34.898	-27.556	-26.955	-32.906	28.000	18.889	32.003	28.586	21.523	29.237	21.536	20.862	30.929
12.102	11.721	12.191	12.317	11.610	12.158	11.581	11.583	11.907	-33.879	-35.671	-32.625	-40.852	-40.055	-33.433	-30.923	-24.320	-23.857	20.034	19.065	32.636	40.107	13.897	23.764	23.265	19.034	29.467
12.045	11.519	11.816	11.824	11.239	11.577	11.430	11.910	12.254	-32.629	-39.567	-34.510	-38.504	-37.228	-33.868	-28.531	-25.063	-33.373	19.896	22.444	27.507	37.592	13.374	27.594	14.045	18.814	28.130
11.671	11.447	12.183	11.787	11.023	11.626	11.602	11.378	12.534	-27.524	-31.664	-32.912	-36.163	-35.611	-31.951	-25.349	-27.914	-28.320	26.673	19.803	19.410	29.422	18.395	20.782	19.781	22.063	27.731
12.075	11.300	12.135	11.448	11.401	12.012	11.710	11.313	12.125	-37.193	-33.848	-31.226	-29.548	-36.261	-37.415	-26.665	-20.912	-29.534	22.489	15.680	21.400	30.132	11.638	21.154	18.925	13.850	29.605
11.924	11.478	11.781	11.845	11.400	12.235	11.961	11.815	11.960	-42.978	-31.353	-34.144	-28.798	-31.915	-37.690	-30.652	-24.488	-32.999	21.710	19.278	30.665	31.754	12.052	28.745	20.022	19.331	28.753
11.994	11.693	12.231	11.956	11.907	11.720	11.630	11.777	12.381	-39.126	-24.970	-30.870	-30.722	-39.670	-35.673	-30.380	-30.583	-36.989	28.742	13.462	26.495	27.723	19.538	28.638	19.156	15.135	32.948
12.428	11.406	11.880	12.156	11.588	11.882	11.445	11.942	12.056	-42.012	-37.347	-29.500	-32.055	-36.878	-35.157	-30.670	-29.018	-25.719	33.506	13.614	21.794	33.493	18.498	30.691	20.232	17.282	26.861
12.087	11.252	11.889	11.769	11.692	11.985	11.361	11.742	12.135	-39.253	-28.742	-32.137	-34.663	-36.861	-35.829	-19.844	-25.520	-27.417	26.251	20.718	26.230	24.400	19.795	28.918	16.874	21.850	29.418
12.114	11.209	11.834	12.190	11.270	11.690	11.642	11.500	11.936	-39.077	-37.727	-31.829	-31.210	-38.794	-36.453	-27.945	-28.692	-23.542	33.592	16.412	28.712	25.593	14.939	21.712	19.200	14.334	30.713
12.283	11.695	11.805	12.464	11.173	11.982	11.726	11.919	12.290	-36.728	-30.769	-32.216	-34.462	-45.504	-34.027	-26.346	-31.960	-29.777	35.671	24.798	27.096	36.053	12.024	21.849	17.500	23.899	34.395
11.858	11.346	11.875	12.336	11.715	11.924	11.541	11.761	12.670	-38.299	-34.485	-32.551	-29.561	-35.636	-30.474	-25.696	-27.779	-31.963	29.414	18.217	23.247	28.802	18.143	20.617	18.720	19.356	28.082
11.607	11.583	11.697	11.869	11.736	11.682	11.415	11.448	12.346	-36.236	-34.263	-28.983	-31.804	-37.965	-32.232	-28.056	-22.461	-38.561	35.085	24.007	22.967	31.079	19.849	27.153	14.826	21.078	34.339
12.193	11.852	11.475	12.018	11.116	11.879	11.481	12.109	12.160	-38.308	-33.484	-25.693	-40.448	-36.613	-34.391	-27.207	-24.896	-28.233	30.368	17.619	23.500	30.037	19.766	24.020	17.469	19.041	24.969
11.968	11.704	11.367	11.827	11.450	11.787	12.397	11.850	12.216	-39.868	-35.281	-30.660	-30.949	-39.326	-36.023	-27.948	-33.357	-34.928	31.135	19.002	27.804	32.772	20.898	25.772	19.069	16.122	30.682
11.936	11.657	11.893	12.120	11.377	11.698	11.592	11.529	12.750	-42.504	-29.490	-24.404	-32.304	-31.907	-30.558	-19.693	-25.964	-37.832	32.150	19.346	32.083	25.173	18.589	28.021	19.141	21.781	36.612
11.456	11.295	11.539	11.663	11.897	11.485	11.986	11.996	12.432	-33.628	-38.286	-25.034	-29.786	-30.164	-27.153	-21.304	-23.098	-28.408	25.956	10.096	24.063	26.026	13.276	16.480	23.460	17.031	36.520
11.956	11.389	11.575	11.727	11.442	11.585	11.458	11.657	12.736	-29.506	-35.226	-26.997	-33.066	-36.816	-32.486	-23.357	-22.789	-38.716	27.711	20.930	22.901	21.619	21.215	15.743	26.607	18.383	35.003
12.009	11.529	11.743	11.808	11.742	11.695	11.442	11.682	11.845	-33.267	-35.370	-25.393	-32.975	-31.553	-26.354	-23.193	-23.978	-30.160	23.503	11.082	25.251	29.962	17.457	20.504	14.247	11.319	28.891
11.976	11.598	11.773	11.995	11.821	11.890	11.623	12.011	12.498	-36.759	-29.611	-25.318	-28.806	-40.670	-25.949	-21.947	-25.821	-34.432	34.174	11.423	26.371	29.764	16.138	19.878	19.132	20.221	26.802
12.000	11.486	11.663	12.478	11.373	11.482	12.049	11.716	12.582	-29.311	-29.632	-32.421	-29.388	-35.673	-29.587	-16.953	-33.734	-40.369	26.067	18.060	27.914	30.724	9.538	18.505	20.545	17.603	33.513
11.502	11.491	11.789	11.651	11.569	11.446	11.692	11.883	12.515	-33.383	-24.534	-30.192	-28.744	-36.719	-30.570	-25.425	-28.330	-31.232	28.081	22.525	28.653	31.514	20.446	25.445	19.532	17.668	36.849
11.710	11.638	11.481	12.352	11.625	12.017	11.350	11.576	12.298	-30.419	-33.267	-21.743	-31.468	-38.833	-40.842	-30.690	-29.451	-36.832	25.790	17.680	31.565	34.837	14.000	27.432	14.384	17.223	29.170
11.669	11.690	12.047	12.026	11.843	11.847	11.796	11.707	12.563	-29.501	-35.157	-29.786	-33.452	-33.900	-37.805	-30.140	-28.715	-28.162	25.526	16.309	33.287	35.575	20.703	27.069	20.187	17.455	23.149
11.773	11.791	11.642	11.877	11.577	11.528	11.907	11.288	12.730	-30.425	-36.808	-33.102	-31.951	-32.971	-40.646	-27.530	-24.629	-32.684	28.220	21.359	26.618	29.675	22.365	38.604	22.592	21.652	30.143
11.655	11.334	11.879	11.882	11.404	11.701	12.070	11.600	12.250	-23.299	-26.188	-26.477	-30.736	-39.332	-35.276	-25.409	-27.140	-32.587	28.335	19.114	30.302	28.618	10.044	22.544	22.078	12.920	30.779
11.635	11.484	11.417	11.767	11.456	11.406	11.960	11.507	12.058	-32.962	-30.812	-29.767	-29.347	-34.498	-30.617	-28.822	-30.924	-28.004	26.460	10.003	28.834	33.008	12.695	30.428	18.908	12.605	24.580
11.833	11.436	11.836	11.508	11.516	11.956	12.402	11.369	12.067	-37.749	-31.954	-32.957	-24.827	-38.627	-35.655	-28.212	-20.957	-23.904	34.190	4.913	27.489	25.299	11.210	36.094	20.513	19.793	34.310
11.683	11.503	11.769	11.739	11.519	11.825	11.934	11.554	11.880	-30.782	-38.240	-35.612	-27.952	-35.069	-35.027	-30.725	-28.305	-31.984	25.740	19.088	20.727	30.622	16.346	25.213	19.202	17.526	27.359
11.751	11.951	11.776	11.983	11.404	11.801	12.014	11.428	12.316	-31.477	-33.105	-28.810	-26.549	-28.981	-38.477	-26.157	-25.029	-25.059	28.627	20.045	27.848	29.672	13.935	26.810	17.515	14.016	33.187
11.900	11.496	11.520	12.257	11.634	12.246	11.975	11.705	12.201	-38.083	-37.703	-33.988	-24.829	-38.806	-24.049	-32.954	-27.699	-29.606	30.500	9.927	22.567	24.514	13.238	23.764	23.402	15.243	25.082
11.410	11.278	11.540	11.754	12.005	11.845	12.006	11.828	12.243	-34.056	-38.286	-32.087	-30.844	-35.753	-28.945	-29.969	-31.538	-30.806	22.479	17.060	21.758	27.347	23.159	23.881	24.075	16.489	29.181
11.344	11.407	11.721	11.891	11.937	11.808	11.627	11.675	11.811	-29.475	-29.826	-39.613	-38.054	-40.097	-29.999	-26.457	-27.136	-31.358	25.505	18.019	28.405	21.622	18.307	27.123	13.486	15.353	31.141
11.586	11.574	11.532	11.816	11.585	12.086	11.766	11.802	12.026	-31.236	-29.460	-33.131	-32.758	-34.621	-35.658	-28.802	-30.956	-27.569	24.120	10.512	25.780	28.688	15.138	23.588	18.215	20.074	27.000
11.498	11.355	11.838	11.718	12.114	11.715	11.872	11.995	12.102	-31.094	-30.483	-26.421	-31.413	-34.326	-31.139	-33.878	-35.791	-33.413	27.653	8.916	23.755	36.407	14.903	29.001	17.928	15.273	30.847
11.449	11.105	11.961	12.176	11.759	11.882	11.932	11.784	12.162	-21.666	-29.812	-30.079	-35.350	-36.295	-33.473	-30.672	-25.626	-30.370	33.949	17.513	31.651	27.589	21.919	25.367	25.975	21.136	33.599
12.054	11.598	11.526	11.857	11.672	11.697	12.256	11.756	12.242	-34.030	-26.625	-27.516	-31.771	-35.230	-35.473	-23.026	-24.948	-31.828	29.312	12.524	24.552	26.246	14.422	31.162	25.189	20.559	31.510
11.808	11.262	11.889	11.742	11.557	11.965	11.987	11.232	12.321	-31.334	-30.292	-37.629	-34.110	-36.466	-34.134	-33.573	-25.849	-28.079	27.128	11.551	26.530	30.853	17.854	23.942	20.855	14.125	29.008
11.764	11.735	12.046	12.514	11.645	11.877	11.615	11.657	11.815	-32.029	-24.225	-32.464	-34.805	-35.283	-35.078	-19.313	-31.477	-28.895	27.070	22.318	29.687	38.950	23.650	26.332	24.239	22.832	28.779
11.908	11.666	11.635	12.234	11.755	11.834	11.505	12.025	11.785	-28.444	-33.274	-35.315	-32.982	-32.337	-35.608	-30.347	-27.986	-28.406	28.741	22.154	36.996	24.563	17.598	25.402	22.161	21.091	31.480
11.957	11.750	12.189	12.319	12.117	11.978	12.018	11.857	12.075	-38.217	-30.755	-35.542	-30.069	-39.759	-34.035	-24.595	-27.984	-33.974	35.793	17.570	23.480	30.894	21.164	29.069	26.118	15.504	33.319
11.578	11.750	11.727	11.965	11.427	11.840	11.525	11.456	12.031	-31.826	-27.806	-36.131	-31.713	-31.338	-27.625	-27.983	-31.746	-37.509	30.065	16.272	23.745	30.003	26.461	32.432	25.503	18.168	37.960
11.378	11.797	11.954	12.223	11.744	11.751	11.783	11.719	12.252	-31.241	-28.978	-39.895	-28.908	-38.084	-32.659	-24.989	-33.417	-35.162	27.035	15.102	32.682	37.423	25.912	27.579	26.264	7.081	31.186
11.473	11.706	11.638	11.916	12.186	11.669	11.781	11.691	12.087	-36.609	-21.293	-36.804	-31.883	-32.433	-33.807	-29.046	-39.429	-32.533	21.952	20.809	29.464	33.029	31.697	32.375	18.823	14.016	30.149
11.918	11.841	12.079	11.948	11.416	11.743	11.924	11.721	12.642	-35.487	-26.933	-33.356	-33.287	-35.942	-28.887	-30.571	-28.022	-33.632	27.862	21.225	31.512	33.869	19.683	33.164	21.217	16.756	37.300
11.715	11.809	11.981	11.609	11.685	11.976	11.724	11.452	12.348	-29.075	-29.066	-30.393	-26.091	-34.851	-29.279	-31.007	-22.719	-37.342	28.123	18.043	36.708	29.708	23.608	26.502	18.658	17.099	31.550
12.007	12.128	12.013	11.984	11.961	11.922	11.395	11.605	12.143	-34.174	-22.584	-38.562	-29.140	-25.801	-35.727	-24.561	-26.317	-33.536	26.996	16.578	30.431	29.732	19.408	28.013	19.362	19.196	31.133
12.066	11.460	11.756	12.171	11.463	11.954	12.015	12.222	12.035	-36.072	-26.693	-31.864	-27.587	-33.030	-42.488	-26.400	-25.547	-31.371	31.096	15.316	29.327	33.251	19.698	33.325	21.559	17.776	24.995
11.941	11.461	12.228	11.537	11.636	11.936	11.785	11.571	13.065	-34.300	-23.683	-28.143	-31.512	-37.360	-36.128	-25.793	-33.690	-38.513	24.657	14.371	31.582	29.584	17.538	26.326	21.371	14.312	38.882
11.740	11.650	11.792	12.519	11.791	11.864	11.631	11.368	12.544	-33.506	-28.202	-29.717	-34.691	-35.033	-34.922	-24.801	-25.989	-39.936	25.328	15.503	31.713	28.815	22.730	27.857	22.119	7.538	34.295
11.536	11.610	11.791	12.115	11.495	11.881	11.639	11.953	12.480	-32.270	-31.647	-33.502	-27.594	-32.665	-31.881	-29.952	-24.156	-36.617	27.935	14.025	29.393	27.371	24.429	26.823	16.686	21.818	31.535
11.613	11.384	11.917	12.322	11.587	12.122	11.483	11.798	12.464	-30.526	-21.868	-29.018	-23.560	-32.373	-35.041	-23.194	-33.635	-36.656	28.524	19.649	22.886	29.538	23.281	25.746	15.891	12.502	41.756
11.707	11.322	12.002	12.111	11.519	12.165	11.740	11.186	12.517	-32.255	-24.300	-35.510	-27.316	-40.753	-33.124	-27.264	-29.820	-35.380	24.527	19.275	34.832	38.335	19.270	28.497	20.228	15.137	31.665
11.763	11.907	12.026	12.867	11.396	11.947	11.975	11.533	12.304	-31.935	-24.993	-32.235	-29.610	-32.116	-31.665	-31.809	-29.566	-28.167	27.285	15.591	28.070	36.349	24.188	19.703	23.217	15.097	26.282
11.422	11.607	11.909	11.947	11.345	11.996	11.725	11.975	12.371	-31.046	-18.837	-26.500	-32.973	-31.399	-37.665	-26.933	-26.758	-33.653	32.557	17.317	24.396	33.012	18.824	25.214	21.791	20.626	28.125
11.148	11.439	11.772	12.318	11.738	11.738	12.040	11.436	12.070	-29.608	-29.271	-36.259	-34.034	-33.227	-33.903	-34.237	-29.066	-26.951	26.876	9.799	23.441	38.388	10.165	17.207	19.641	13.325	23.402
11.813	11.682	11.404	12.398	11.790	11.642	11.878	11.497	12.875	-30.194	-30.377	-34.755	-33.013	-33.980	-23.218	-29.499	-26.869	-31.925	24.452	21.720	23.125	36.136	18.386	27.042	22.235	17.267	35.576
11.607	11.676	11.607	12.037	11.639	12.159	11.863	11.428	12.530	-37.856	-24.531	-35.139	-32.406	-35.170	-33.308	-32.013	-26.614	-33.276	27.634	17.922	22.900	27.372	19.421	19.516	14.825	16.460	30.520
11.509	11.749	11.488	11.840	11.583	12.201	12.081	11.956	12.152	-33.190	-24.635	-30.587	-33.498	-35.198	-36.266	-28.761	-21.970	-30.080	27.020	21.666	25.863	25.902	26.279	27.455	23.423	16.564	33.318
11.643	11.754	11.897	11.985	11.627	12.625	11.888	11.536	12.145	-32.582	-20.433	-30.764	-39.421	-29.766	-31.544	-29.981	-24.082	-36.151	28.509	17.310	22.072	21.645	22.346	29.812	19.664	18.373	34.643
11.592	11.688	12.010	12.194	11.381	12.045	11.487	11.885	12.509	-36.360	-26.794	-32.003	-34.149	-31.705	-32.749	-25.731	-24.182	-34.926	29.866	13.986	31.456	32.572	17.102	22.159	14.174	15.414	32.123
11.606	11.866	11.961	12.211	11.686	12.308	11.359	11.378	12.536	-33.476	-25.624	-41.150	-40.497	-37.346	-35.437	-27.478	-21.022	-41.473	23.321	13.483	27.974	38.898	15.782	18.411	16.052	14.537	30.577
11.625	11.804	12.001	12.312	11.815	11.814	11.468	11.973	12.390	-22.975	-22.591	-35.897	-33.098	-41.983	-34.441	-28.143	-23.618	-37.176	21.044	13.291	28.923	27.079	29.170	29.805	12.209	21.028	35.324
11.466	12.469	11.954	12.093	11.332	11.898	11.476	11.545	12.453	-37.749	-30.340	-35.091	-28.495	-34.923	-35.518	-24.127	-23.801	-40.238	21.053	19.958	35.497	35.537	20.521	25.020	10.555	10.772	35.840
11.781	12.085	11.992	12.185	11.552	11.635	11.288	12.031	12.009	-35.239	-23.682	-30.231	-26.086	-41.670	-33.116	-20.664	-20.528	-35.787	28.509	25.125	32.645	37.514	11.352	23.852	20.105	20.522	36.604
12.086	11.862	11.707	12.622	11.549	12.236	11.636	12.014	12.537	-34.680	-29.863	-24.060	-25.241	-31.532	-35.206	-28.607	-25.988	-29.280	24.416	28.624	26.581	34.340	16.948	34.075	17.624	18.592	32.320
11.601	12.026	11.749	12.413	11.560	12.056	11.921	11.309	12.191	-29.207	-30.116	-27.793	-23.604	-32.452	-40.274	-26.858	-29.031	-33.464	22.817	20.259	32.024	29.739	18.806	32.824	20.186	15.817	34.835
11.965	11.847	11.750	11.827	11.524	12.162	11.571	12.339	11.845	-31.614	-36.223	-30.750	-27.955	-34.687	-36.185	-24.067	-18.582	-38.462	34.203	25.008	31.009	27.786	24.715	22.146	20.637	18.783	36.890
12.341	12.034	11.799	12.316	11.622	12.470	11.643	11.843	12.226	-25.915	-38.408	-36.071	-34.748	-35.114	-38.103	-21.869	-24.665	-37.109	24.525	25.372	32.769	35.761	20.857	32.234	23.749	20.194	30.552
12.039	12.252	11.680	12.056	11.185	12.165	12.218	11.574	12.155	-27.427	-34.478	-32.415	-42.579	-41.938	-31.400	-33.727	-22.458	-29.493	30.249	26.608	25.201	31.632	12.179	34.131	26.618	15.142	33.665
12.129	11.872	12.051	12.243	11.722	12.235	11.460	11.879	11.798	-35.938	-29.419	-41.945	-37.531	-30.584	-32.400	-26.986	-26.124	-31.740	21.940	20.205	30.030	35.657	20.202	28.125	17.337	22.522	28.273
11.767	12.218	12.040	12.314	11.864	11.920	11.706	11.543	11.928	-29.193	-39.941	-28.880	-35.039	-34.364	-32.320	-27.617	-29.646	-30.885	22.207	26.665	31.483	36.139	12.634	23.098	18.692	14.580	30.175
11.936	11.938	11.656	12.410	11.955	12.646	11.641	11.798	11.658	-29.339	-31.450	-27.240	-38.254	-40.776	-34.823	-26.376	-21.029	-34.399	24.754	21.883	17.738	29.110	17.267	27.225	18.146	14.343	28.059
11.701	11.735	12.105	12.021	11.334	11.848	11.243	11.862	12.198	-31.502	-28.600	-29.585	-34.069	-38.463	-36.696	-21.182	-26.986	-30.212	22.403	18.686	29.837	32.011	12.200	21.535	21.480	21.283	31.606
12.027	11.973	12.127	12.005	11.462	11.733	11.577	11.698	12.010	-40.390	-34.072	-29.311	-32.874	-31.527	-35.363	-27.323	-26.205	-35.530	20.128	17.035	32.366	27.110	10.628	26.195	15.872	20.818	29.345
11.645	11.700	12.451	12.183	11.527	12.129	11.937	11.522	12.037	-35.165	-30.170	-27.875	-38.056	-33.156	-28.378	-26.377	-20.413	-29.412	24.815	16.670	34.221	32.061	9.372	26.634	27.704	13.942	28.088
11.658	11.717	12.016	12.160	11.501	12.035	11.939	11.751	12.133	-35.234	-29.703	-32.554	-43.268	-31.211	-36.611	-24.455	-27.679	-30.126	28.455	18.161	34.276	38.972	14.098	29.551	22.526	14.458	35.849
11.898	11.854	12.158	12.318	11.411	11.943	11.684	11.472	11.853	-27.057	-29.857	-30.412	-46.443	-36.830	-33.189	-27.150	-25.989	-30.516	24.975	20.060	34.304	32.445	13.609	27.948	22.425	16.531	22.416
12.064	12.059	12.163	12.575	11.501	11.746	11.940	11.202	12.147	-34.426	-34.975	-39.639	-37.417	-29.464	-30.197	-33.193	-27.809	-30.916	29.856	21.552	35.955	38.493	14.362	26.506	25.974	6.921	31.164
11.749	11.674	11.939	12.394	11.850	11.612	11.397	11.614	12.174	-25.980	-30.511	-33.588	-31.221	-33.294	-27.396	-26.058	-23.899	-35.521	24.564	19.430	32.901	39.077	14.262	26.650	19.721	17.593	30.870
12.374	12.135	12.195	12.465	11.813	11.932	11.884	11.689	12.406	-24.224	-37.674	-29.477	-40.274	-34.550	-32.856	-34.313	-26.642	-34.297	21.415	25.243	26.005	34.780	24.491	29.759	23.667	16.357	29.696
12.271	12.137	12.148	12.185	11.498	11.680	11.504	11.546	12.156	-33.262	-35.704	-37.371	-38.361	-36.315	-34.817	-26.826	-23.849	-38.509	29.465	19.858	38.133	30.618	13.300	23.095	19.819	13.529	35.922
11.672	11.986	12.374	11.957	11.682	11.510	12.150	11.575	12.719	-27.114	-34.637	-35.027	-37.308	-34.402	-37.288	-27.700	-23.950	-37.811	12.224	28.759	34.514	30.537	18.524	26.728	21.030	14.724	28.267
11.941	11.633	12.253	12.161	11.468	11.678	11.640	11.954	11.952	-29.938	-34.922	-33.455	-41.820	-37.220	-35.473	-29.421	-20.374	-37.829	20.490	19.623	33.165	40.401	10.192	19.039	15.148	13.701	28.860
12.113	11.597	12.198	12.139	11.290	11.280	11.527	11.683	12.326	-24.754	-28.530	-32.692	-36.016	-31.821	-29.498	-29.387	-28.182	-39.909	23.422	18.546	33.725	33.313	10.793	19.797	22.112	19.730	30.235
12.172	11.792	12.135	12.111	11.464	11.923	11.415	11.731	12.029	-26.951	-28.215	-36.392	-42.416	-34.234	-30.198	-24.397	-27.252	-36.534	18.663	16.142	29.779	33.094	12.147	26.291	17.278	24.531	31.828
11.619	11.600	12.256	12.047	11.505	12.047	11.939	11.706	11.956	-29.622	-33.154	-33.585	-36.295	-38.770	-29.554	-27.810	-19.814	-34.373	17.420	18.142	27.568	29.283	21.119	29.524	24.061	17.878	35.217
12.072	11.278	12.223	12.307	11.488	11.960	11.392	11.490	12.195	-32.162	-27.625	-37.107	-37.983	-29.758	-30.038	-27.396	-25.979	-32.226	24.859	20.746	34.009	33.280	11.774	27.041	18.488	10.345	30.253
11.770	11.651	12.095	11.910	11.375	12.008	11.968	12.097	12.309	-31.403	-31.583	-35.170	-40.766	-35.120	-28.472	-35.080	-28.522	-39.014	23.514	13.730	30.229	35.002	13.378	27.166	21.079	19.116	37.269
12.027	11.703	12.181	11.974	11.372	12.145	11.926	11.634	12.143	-29.029	-30.941	-39.333	-39.293	-36.400	-31.290	-23.277	-22.895	-29.038	28.082	8.890	24.933	35.253	14.891	18.755	24.273	14.310	34.606
11.912	11.642	12.182	12.028	11.648	12.173	11.690	11.877	12.199	-25.209	-26.793	-31.837	-42.855	-34.471	-34.455	-25.337	-25.831	-32.686	19.699	12.782	25.272	32.437	24.151	24.830	18.387	20.662	24.907
11.907	11.682	12.267	12.241	11.422	11.446	11.391	11.637	12.300	-24.068	-35.050	-34.386	-43.303	-35.899	-31.461	-22.574	-24.587	-28.964	25.919	30.868	23.890	31.656	19.644	21.281	20.954	17.737	35.031
12.172	11.304	12.182	11.782	11.872	11.634	11.549	12.186	11.993	-26.453	-28.173	-33.979	-38.412	-36.924	-29.462	-22.453	-24.405	-29.566	20.431	18.702	30.764	30.352	11.597	14.811	17.196	19.756	31.965
11.999	11.897	12.636	12.269	11.700	12.040	11.717	11.905	12.223	-30.136	-37.120	-31.345	-37.712	-37.837	-36.000	-31.075	-21.884	-36.708	32.094	24.895	34.246	38.143	19.761	16.646	17.877	20.591	39.431
11.932	11.503	12.068	12.111	11.636	11.613	11.740	12.000	12.330	-27.924	-32.316	-32.911	-35.759	-37.904	-25.662	-23.680	-29.700	-36.193	33.156	16.834	33.610	38.503	19.472	22.064	17.891	17.441	37.766
11.820	11.509	12.139	12.008	11.348	11.574	11.567	11.581	12.199	-20.492	-30.427	-35.095	-32.069	-43.700	-31.886	-26.643	-30.720	-35.607	31.547	19.280	31.719	30.840	8.769	17.896	21.609	23.965	29.451
11.813	11.395	11.995	11.821	11.395	12.153	11.425	11.523	12.616	-33.174	-31.168	-31.293	-32.979	-38.574	-38.118	-27.917	-29.860	-37.700	24.563	24.203	26.154	27.450	14.868	16.075	22.483	17.026	31.825
11.454	11.666	12.241	12.160	11.584	11.112	11.549	11.874	12.373	-27.100	-35.608	-32.974	-40.817	-28.549	-31.784	-25.686	-23.782	-32.818	27.267	25.239	38.434	26.135	14.082	17.064	22.160	24.699	27.911
11.842	11.868	11.880	11.937	11.218	11.741	12.146	11.401	11.980	-25.759	-40.727	-33.957	-35.928	-37.113	-32.611	-32.107	-27.563	-28.011	24.173	26.559	34.243	27.306	14.698	20.480	25.283	24.143	24.097
11.635	11.502	12.068	11.895	11.343	11.802	11.498	12.125	12.136	-25.155	-31.027	-27.985	-32.003	-31.602	-33.420	-23.566	-27.158	-37.514	26.467	21.037	28.596	31.417	16.388	18.250	19.900	19.027	27.252
11.576	11.508	11.782	11.910	11.143	11.531	11.758	11.611	12.097	-30.837	-29.483	-32.236	-30.455	-35.552	-33.789	-28.972	-27.125	-30.924	25.492	21.584	36.546	32.058	13.767	18.934	20.193	17.023	34.780
12.109	11.846	12.058	11.938	11.297	11.694	11.490	11.806	11.921	-28.239	-34.613	-34.041	-34.719	-33.389	-34.993	-24.116	-33.136	-30.438	17.944	23.894	29.919	36.721	15.637	26.737	16.367	20.302	24.086
11.770	12.152	12.233	12.242	11.627	11.793	11.803	11.880	12.244	-28.173	-36.771	-37.722	-31.277	-34.368	-30.640	-20.818	-32.012	-34.364	25.255	26.101	33.169	36.582	13.807	24.468	24.346	17.551	27.221
11.987	12.196	11.974	11.990	11.416	11.789	11.844	11.898	12.118	-29.546	-39.891	-38.258	-40.098	-37.699	-33.242	-23.875	-24.093	-28.527	24.893	25.832	30.395	34.434	22.652	27.967	26.195	24.983	25.441
11.768	12.157	12.097	12.271	11.149	11.994	11.838	12.157	12.310	-32.979	-32.741	-36.389	-43.666	-34.952	-43.920	-29.877	-25.268	-30.100	25.819	28.057	28.817	35.277	18.563	31.388	25.247	22.474	38.755
11.747	12.137	12.249	12.242	11.273	11.976	12.016	11.590	12.370	-26.992	-37.938	-37.080	-37.236	-31.509	-35.394	-31.269	-27.270	-31.830	26.146	30.990	29.708	33.530	16.134	17.274	25.802	19.893	26.626
11.632	11.736	12.051	11.812	11.711	12.232	11.974	11.634	12.133	-21.774	-34.062	-34.988	-28.893	-36.091	-37.302	-26.685	-24.885	-31.202	27.873	25.033	34.689	31.347	21.895	26.736	26.395	25.979	24.813
11.517	12.133	12.173	12.180	11.472	11.717	11.557	11.566	12.432	-28.061	-37.619	-31.309	-31.508	-32.208	-28.731	-28.281	-27.567	-32.396	20.152	34.908	33.606	30.191	16.079	23.514	26.701	17.377	32.792
12.054	11.957	11.923	12.094	11.411	11.837	11.909	11.637	12.224	-28.878	-35.453	-38.254	-37.903	-34.053	-36.442	-30.886	-28.531	-33.566	27.615	34.872	31.603	35.167	13.986	30.041	32.948	15.658	36.875
11.747	11.979	12.098	12.078	11.474	12.324	11.458	11.103	12.349	-27.161	-30.513	-33.072	-32.283	-43.619	-33.138	-28.270	-25.760	-30.022	21.053	28.718	26.724	34.875	11.126	23.800	22.744	19.246	33.449
12.006	11.738	11.718	11.791	11.419	12.029	11.686	11.824	12.824	-29.933	-33.099	-36.891	-34.063	-40.948	-36.752	-25.025	-25.306	-32.369	27.192	16.650	20.795	37.907	17.565	27.433	20.779	18.140	31.990
11.649	12.024	11.685	12.252	11.705	12.068	11.702	11.548	12.005	-31.072	-35.862	-30.089	-34.997	-35.699	-32.678	-27.605	-23.625	-33.997	29.888	20.458	25.523	32.261	19.614	23.192	19.773	15.436	35.063
11.816	11.927	12.309	11.771	11.341	11.795	11.327	11.610	12.158	-19.089	-27.681	-30.173	-32.798	-36.272	-25.476	-21.602	-27.320	-30.704	26.340	23.264	31.002	29.971	8.283	17.437	20.100	20.161	28.618
12.124	11.927	11.888	12.357	11.099	12.177	11.323	11.746	12.552	-28.057	-33.605	-26.410	-32.717	-38.776	-37.162	-28.640	-26.397	-32.081	23.353	26.953	23.732	39.790	16.188	33.409	23.523	13.404	32.729
12.103	11.685	12.420	12.108	11.490	12.324	11.378	11.626	12.303	-25.776	-35.735	-35.448	-36.364	-33.955	-34.940	-24.701	-21.277	-34.335	27.059	19.603	22.799	29.693	13.484	26.237	21.682	18.566	34.728
11.733	11.909	12.083	12.227	11.662	11.958	11.929	11.501	12.196	-23.514	-31.842	-31.701	-38.100	-39.136	-29.404	-30.983	-20.986	-30.246	25.389	26.864	28.017	32.541	18.123	28.226	24.507	17.298	28.565
11.729	11.855	12.302	11.726	11.400	11.900	11.487	11.702	12.161	-30.285	-36.132	-38.061	-35.403	-37.657	-33.538	-22.680	-26.942	-36.296	32.369	27.098	36.421	33.220	19.718	22.524	20.917	22.071	26.144
11.811	12.063	12.013	12.025	11.364	11.994	11.200	11.774	12.502	-29.779	-33.021	-33.633	-37.479	-39.067	-35.181	-23.076	-30.305	-37.515	26.859	30.047	29.569	23.194	16.574	33.115	19.019	20.580	34.286
12.049	11.616	11.883	12.768	11.869	11.943	11.607	11.655	12.264	-27.854	-33.439	-34.828	-33.290	-45.028	-30.391	-22.516	-28.771	-33.115	24.373	26.237	27.034	29.039	21.371	24.589	21.442	10.803	24.304
11.956	11.609	11.795	12.213	11.346	12.420	11.650	11.559	12.065	-32.228	-31.324	-35.501	-36.137	-30.338	-28.718	-26.030	-26.219	-32.289	30.832	27.486	20.689	29.644	17.410	18.842	18.517	13.070	25.230
12.333	12.246	12.006	11.907	11.638	11.874	11.417	11.536	12.133	-30.993	-32.772	-28.826	-38.265	-34.931	-33.337	-26.993	-20.892	-32.473	27.759	19.624	29.919	19.610	12.250	19.932	21.082	16.919	29.654
12.217	11.729	11.775	11.884	11.892	11.929	12.114	11.613	11.863	-33.027	-37.864	-35.118	-33.840	-40.982	-32.055	-23.517	-23.548	-28.132	24.989	25.035	26.781	30.351	21.360	24.626	16.521	15.864	33.631
11.944	11.799	12.118	11.519	11.339	11.574	11.599	11.578	11.986	-29.181	-44.974	-31.602	-32.351	-36.705	-34.385	-26.365	-23.194	-28.702	28.399	27.161	30.803	28.521	18.658	25.155	18.850	19.445	35.156
11.465	12.219	12.291	12.037	11.722	11.819	11.424	11.710	11.742	-31.477	-39.855	-33.533	-31.080	-36.038	-38.277	-27.755	-30.716	-28.108	29.212	27.045	21.180	31.609	21.400	28.026	15.305	16.772	28.200
11.710	12.026	11.799	11.755	11.176	11.666	11.965	11.642	12.475	-28.348	-34.851	-28.031	-35.972	-30.587	-24.184	-28.745	-31.093	-26.278	32.361	25.052	26.937	28.052	12.808	19.940	15.052	25.141	33.391
12.064	11.928	12.223	11.825	11.456	11.891	11.590	11.689	12.090	-28.446	-41.341	-34.583	-36.322	-38.357	-27.833	-31.574	-24.338	-40.160	26.808	25.987	31.276	32.538	21.960	24.545	17.481	16.299	40.076
11.747	11.954	11.927	12.059	11.427	11.826	11.443	11.567	11.837	-31.124	-35.137	-29.475	-35.620	-40.937	-34.522	-26.796	-30.822	-33.268	31.901	31.802	33.732	17.864	11.873	21.262	15.572	10.369	28.674
11.922	12.045	12.039	11.971	11.500	11.776	11.440	11.102	12.085	-28.129	-35.803	-35.975	-32.895	-35.193	-33.948	-25.074	-22.628	-33.066	30.865	33.226	35.061	26.499	16.605	21.717	13.549	12.017	37.084
11.799	11.991	12.107	12.011	11.512	12.033	11.377	11.838	12.184	-35.929	-35.371	-33.796	-39.156	-34.446	-29.568	-22.057	-22.319	-30.130	27.499	19.413	28.152	24.192	16.730	27.230	13.717	15.357	29.394
11.764	11.981	11.956	11.829	11.642	12.058	11.900	11.245	12.370	-34.071	-42.127	-34.560	-35.859	-32.945	-35.508	-23.686	-27.219	-33.137	32.942	29.554	22.110	23.647	24.913	32.204	18.500	13.673	35.726
11.875	12.151	11.684	11.831	11.522	11.665	11.641	11.729	12.793	-28.948	-33.643	-31.608	-35.030	-31.240	-25.847	-24.858	-26.211	-35.041	21.196	27.618	25.320	29.984	25.483	23.459	23.849	12.979	38.118
12.262	11.626	12.204	11.667	11.530	12.004	11.982	11.407	12.440	-28.128	-41.640	-42.126	-29.821	-34.823	-37.566	-22.076	-23.712	-34.336	28.277	24.293	28.304	32.367	21.759	35.173	20.276	18.294	32.304
12.163	12.023	12.139	11.744	11.411	11.578	11.505	10.859	12.177	-27.937	-36.552	-30.537	-28.917	-36.905	-37.065	-24.441	-25.790	-34.780	22.599	31.034	28.463	28.567	18.345	22.353	23.052	9.476	32.443
12.190	12.149	12.136	11.601	11.640	12.156	11.751	11.365	12.466	-27.411	-34.936	-32.433	-34.226	-36.605	-39.709	-23.734	-25.296	-33.909	28.837	29.662	29.726	25.398	17.795	26.081	25.603	16.732	34.345
11.948	11.955	12.142	11.745	11.740	12.121	11.588	11.313	12.533	-31.248	-32.231	-33.661	-33.646	-32.294	-31.543	-20.581	-21.675	-35.107	28.458	30.752	28.677	29.566	22.247	27.267	21.775	18.675	32.833
12.070	12.227	12.186	11.759	11.772	12.044	11.995	11.651	12.173	-26.116	-31.847	-32.371	-37.242	-34.326	-40.008	-26.512	-28.639	-33.443	28.070	26.173	27.570	26.868	18.155	34.489	28.465	24.009	26.124
11.527	12.030	12.454	11.859	11.606	11.963	11.984	11.885	12.246	-26.569	-26.633	-37.053	-35.071	-32.337	-37.898	-18.806	-26.893	-33.415	19.198	22.510	32.988	21.179	20.416	36.575	17.548	20.034	27.885
12.213	12.443	12.553	11.937	11.342	11.907	12.010	11.370	12.418	-36.379	-35.602	-34.708	-31.536	-35.486	-35.678	-32.006	-24.661	-36.130	29.423	27.301	31.547	29.139	13.255	27.355	16.675	12.510	31.594
11.533	11.911	12.444	12.118	11.777	11.859	12.192	11.430	12.323	-31.270	-41.135	-44.499	-33.205	-30.022	-37.085	-27.077	-23.902	-40.220	26.449	27.208	32.600	31.205	17.921	25.481	19.221	19.663	40.948
11.820	11.695	11.766	11.960	11.303	12.159	11.629	11.718	12.241	-35.990	-35.841	-41.293	-34.327	-29.770	-35.419	-28.519	-27.173	-32.885	29.625	23.516	30.566	24.779	10.407	30.496	16.752	21.205	36.441
12.241	11.939	12.295	11.684	11.300	11.685	11.872	11.775	12.536	-36.360	-29.411	-38.951	-28.641	-32.852	-33.573	-19.536	-29.329	-26.653	35.238	19.967	31.923	27.450	6.964	27.159	24.761	17.182	30.947
12.219	12.392	11.770	11.900	11.762	11.705	11.939	11.676	12.029	-31.573	-40.150	-36.421	-40.502	-36.779	-36.187	-29.446	-33.628	-33.468	29.400	20.089	34.703	31.928	16.207	31.508	21.327	12.627	35.994
12.195	12.241	11.975	12.245	11.483	11.831	11.901	11.576	12.316	-30.015	-28.312	-33.418	-32.191	-37.731	-35.244	-30.448	-25.022	-31.848	33.360	25.554	28.550	34.575	18.820	22.522	23.926	12.427	38.198
12.099	11.764	11.814	11.675	11.520	12.237	11.557	11.451	11.958	-26.373	-27.078	-30.157	-35.287	-32.751	-37.320	-21.629	-30.327	-31.577	25.667	18.838	23.150	20.343	21.801	29.829	17.684	15.642	32.955
11.842	11.999	12.082	11.819	11.780	11.973	12.017	11.570	11.888	-29.749	-26.738	-32.633	-39.785	-36.597	-34.603	-26.624	-29.931	-34.492	27.148	15.563	27.432	28.597	13.925	26.446	24.633	19.763	36.245
11.941	11.954	12.135	11.759	11.714	11.752	12.272	11.159	12.002	-27.941	-25.589	-35.728	-36.246	-34.075	-35.163	-23.843	-27.853	-27.413	24.820	18.581	30.169	29.473	16.603	25.323	22.800	16.751	35.839
11.833	11.674	12.057	11.973	11.848	11.879	11.824	11.198	11.937	-27.355	-33.422	-30.997	-33.423	-35.296	-43.465	-25.424	-24.405	-32.749	26.662	17.524	27.278	32.188	12.874	39.383	25.466	17.258	23.685
11.971	11.639	11.452	12.374	11.385	11.695	11.734	11.664	12.099	-27.696	-25.525	-27.582	-35.920	-31.355	-35.876	-20.212	-28.320	-33.867	26.391	18.889	27.011	35.755	18.542	34.559	21.306	16.589	34.622
11.668	11.731	11.805	11.854	11.172	11.815	12.045	11.536	12.465	-25.326	-30.114	-39.336	-35.509	-36.571	-41.486	-30.851	-25.415	-36.433	24.150	24.999	26.060	40.215	10.499	28.949	20.357	15.069	29.887
12.280	11.878	11.749	11.817	11.426	11.634	11.571	11.158	12.451	-34.818	-36.712	-38.086	-37.604	-35.785	-31.844	-25.322	-23.557	-34.459	26.937	22.534	27.505	25.621	23.495	25.213	20.327	16.005	33.159
11.717	11.900	12.311	11.569	11.618	11.696	11.812	11.293	12.527	-31.881	-30.023	-32.456	-38.509	-33.977	-29.875	-24.602	-26.981	-34.237	26.331	20.666	30.625	31.037	11.992	31.792	20.186	14.052	32.614
12.337	11.917	11.934	12.116	11.820	11.802	12.144	11.496	12.092	-35.352	-27.455	-27.514	-36.369	-34.311	-34.883	-29.049	-22.960	-36.173	25.564	19.734	28.036	30.867	21.071	29.969	25.863	17.904	30.845
11.927	11.576	12.305	12.369	11.760	12.007	12.359	11.689	12.250	-33.658	-30.502	-36.961	-37.112	-37.563	-37.097	-30.837	-19.654	-34.426	26.454	18.392	27.282	29.858	18.279	29.126	20.349	14.661	27.222
12.021	11.435	12.139	12.933	11.718	11.827	11.510	12.015	12.042	-35.281	-31.748	-33.262	-42.181	-29.484	-32.483	-26.284	-26.486	-36.669	23.990	19.981	23.855	33.986	10.914	31.910	20.994	16.985	29.616
11.996	11.640	11.984	12.178	11.735	12.022	12.020	11.690	11.916	-38.326	-34.341	-35.443	-35.424	-29.886	-28.403	-29.467	-23.536	-32.008	31.511	28.573	30.239	36.685	18.052	28.008	24.368	16.022	28.651
12.084	11.818	11.969	12.014	11.797	11.847	12.072	11.536	12.254	-32.361	-31.385	-33.612	-34.645	-28.506	-32.958	-24.895	-20.833	-33.792	32.206	22.584	25.908	31.808	18.229	25.834	26.724	17.078	29.157
12.078	12.138	12.015	12.251	11.867	11.926	12.124	11.283	12.625	-32.848	-35.794	-32.102	-40.599	-32.815	-29.311	-29.801	-23.749	-29.523	33.103	23.784	25.242	33.300	14.032	30.915	18.464	13.904	34.048
12.113	12.291	11.642	12.023	11.731	11.946	12.451	11.549	12.195	-35.398	-30.675	-25.419	-25.237	-37.399	-35.753	-19.740	-24.733	-38.655	27.227	27.826	27.326	22.888	18.726	27.852	28.136	18.776	28.311
11.942	11.824	12.034	11.782	11.758	11.949	11.784	11.667	12.008	-31.796	-32.452	-30.130	-33.167	-31.875	-38.164	-25.665	-21.848	-29.245	32.726	15.786	20.064	22.981	16.970	29.304	24.581	13.532	32.774
11.912	11.697	11.979	11.702	11.620	11.869	12.014	11.376	12.355	-31.151	-29.895	-22.984	-25.399	-31.004	-35.243	-26.033	-26.712	-31.669	27.883	11.013	20.665	22.218	17.885	25.888	24.233	15.333	30.620
11.786	12.029	12.039	12.020	12.272	11.653	12.037	11.303	12.315	-37.800	-34.523	-32.084	-38.295	-35.871	-33.550	-31.767	-26.348	-30.230	28.476	22.781	32.815	31.238	20.247	31.931	26.103	15.727	28.512
11.779	11.704	12.117	12.361	11.441	11.705	12.293	11.423	12.736	-34.901	-27.688	-32.489	-39.288	-29.607	-36.135	-29.570	-26.708	-36.950	34.218	19.882	30.364	31.079	10.919	24.616	23.036	15.612	31.036
11.876	12.047	11.825	11.909	11.359	11.808	11.844	11.554	12.236	-34.356	-32.861	-32.573	-39.034	-35.491	-32.716	-24.675	-26.411	-35.497	25.243	20.787	18.948	30.651	13.232	22.207	18.308	20.033	35.146
11.712	11.812	12.126	12.145	11.550	12.123	11.636	11.383	11.943	-30.596	-29.381	-30.247	-32.978	-27.927	-40.547	-28.468	-22.843	-33.411	26.466	23.826	28.358	38.258	14.065	26.115	19.528	19.033	23.555
11.773	11.667	12.017	12.291	11.841	11.784	11.670	11.412	12.244	-34.035	-31.113	-27.489	-32.302	-30.440	-31.278	-25.160	-23.645	-32.053	33.784	19.185	30.511	28.748	14.404	28.225	19.911	15.991	35.085
11.782	11.938	11.747	12.110	11.523	11.743	11.563	11.133	11.943	-35.225	-26.014	-24.160	-28.280	-21.947	-33.626	-25.566	-21.434	-29.309	30.184	19.770	29.416	32.044	24.170	30.649	20.862	13.311	15.723
11.726	11.799	11.785	11.704	11.917	11.916	11.856	11.223	12.216	-33.303	-28.632	-29.743	-28.451	-32.204	-29.183	-22.940	-29.278	-33.919	27.613	23.472	32.057	32.254	16.758	26.392	24.636	17.037	35.301
11.707	12.291	12.087	12.587	11.367	11.864	11.387	11.694	12.195	-31.277	-32.421	-34.935	-35.684	-35.198	-31.646	-22.199	-30.054	-28.213	22.127	31.865	31.876	34.927	17.369	27.001	22.609	15.092	29.670
11.798	11.679	11.797	11.949	11.763	11.879	11.848	11.560	12.040	-31.992	-29.097	-32.619	-33.793	-34.278	-27.367	-24.362	-22.798	-29.734	28.375	22.374	23.999	33.310	16.997	28.948	24.033	16.990	26.629
11.888	11.876	12.057	12.268	11.268	11.572	11.634	11.456	12.168	-38.110	-36.709	-29.832	-31.049	-33.480	-32.568	-26.735	-19.347	-29.470	24.190	30.311	38.988	35.262	15.977	31.618	25.975	14.124	30.835
12.101	11.380	12.161	12.241	11.462	11.640	11.803	11.634	11.844	-32.824	-35.705	-33.529	-36.081	-36.585	-29.666	-26.263	-21.414	-19.687	19.360	19.930	35.015	34.713	8.670	23.597	23.577	17.850	21.407
12.032	12.389	12.025	12.526	11.270	11.791	11.455	11.889	12.010	-34.446	-37.786	-33.477	-31.713	-29.514	-32.623	-23.565	-21.213	-32.945	25.169	25.606	25.907	35.428	18.556	34.596	18.588	17.263	22.802
11.534	12.061	11.782	12.034	11.330	11.873	11.913	11.769	11.900	-27.687	-37.153	-34.691	-32.470	-35.071	-32.970	-21.475	-27.073	-35.251	19.387	23.838	26.629	36.305	17.629	25.306	18.113	23.823	25.958
12.095	12.205	11.762	12.197	11.601	11.885	11.587	12.183	11.951	-32.328	-36.838	-38.411	-31.753	-33.596	-37.892	-22.702	-23.704	-31.437	25.994	27.424	37.966	34.631	15.513	34.095	23.194	19.150	28.898
11.611	11.781	12.021	12.391	11.800	11.697	11.591	11.871	11.899	-31.167	-40.966	-27.262	-31.350	-38.984	-37.232	-26.183	-22.706	-29.296	26.089	25.053	30.534	34.094	13.717	26.210	16.769	23.116	34.983
11.700	11.907	12.049	12.217	11.561	11.816	11.355	11.299	11.968	-31.467	-35.120	-24.314	-32.565	-37.331	-31.944	-27.390	-32.132	-29.151	24.978	24.828	24.182	34.876	18.289	29.560	19.923	13.303	26.151
12.143	11.891	12.284	12.487	11.731	11.929	12.023	11.589	11.720	-30.747	-38.742	-28.365	-40.609	-30.555	-30.505	-24.094	-22.636	-25.664	23.528	26.333	26.478	31.882	16.433	27.729	20.457	18.334	28.467
11.951	11.940	11.370	11.850	11.591	11.700	11.726	12.022	12.151	-40.469	-32.922	-25.746	-36.662	-30.794	-31.168	-27.263	-27.391	-33.302	27.240	26.389	17.480	33.902	16.928	34.381	20.067	17.315	25.411
11.865	11.774	11.809	12.398	11.412	11.974	12.154	11.931	11.529	-32.535	-30.319	-23.825	-38.425	-26.285	-31.201	-20.914	-20.380	-26.671	27.459	18.075	25.932	35.953	17.788	28.224	24.713	20.235	28.441
11.699	12.012	11.845	12.137	11.665	11.865	11.410	11.688	12.020	-36.066	-27.962	-29.411	-30.566	-35.170	-34.427	-28.589	-28.391	-34.995	27.141	31.262	28.808	37.342	30.079	29.089	19.561	13.855	35.271
11.892	11.961	11.667	12.461	11.643	11.752	11.556	12.268	12.239	-34.414	-44.649	-31.346	-34.460	-32.886	-39.291	-26.435	-23.276	-34.288	30.682	13.359	24.415	34.590	22.884	31.061	23.836	14.926	35.078
11.711	11.825	11.663	11.952	11.403	11.697	11.940	11.828	12.280	-35.298	-37.806	-34.251	-35.932	-32.502	-40.433	-21.976	-25.895	-35.273	29.377	18.250	26.472	37.111	15.536	25.405	17.491	17.289	29.474
12.006	11.852	11.626	12.281	12.015	11.679	11.895	11.882	12.002	-39.380	-32.651	-25.226	-37.303	-31.167	-28.153	-28.162	-22.194	-27.533	31.517	24.747	19.321	32.373	20.579	27.562	10.951	10.287	28.628
12.220	12.122	11.844	12.175	11.553	11.891	11.636	11.763	12.278	-40.979	-34.485	-26.898	-35.403	-31.434	-32.426	-29.383	-27.239	-31.289	30.680	18.990	26.057	29.223	14.659	34.388	18.124	24.491	34.850
11.890	12.250	11.882	12.244	11.331	11.688	11.484	11.371	12.234	-35.310	-36.163	-30.736	-38.073	-31.297	-26.172	-17.991	-24.877	-31.499	29.796	20.912	26.082	24.401	15.267	30.113	21.041	19.868	27.611
11.982	12.031	11.891	12.067	11.811	11.927	11.886	11.836	11.830	-36.067	-35.711	-30.006	-32.485	-33.917	-40.575	-30.120	-26.346	-30.516	25.137	23.985	25.790	24.229	12.552	42.396	28.442	22.783	35.741
12.143	11.468	11.821	11.791	11.702	12.182	11.869	11.797	12.244	-27.911	-35.536	-30.005	-42.342	-34.764	-33.194	-24.293	-24.240	-24.018	31.029	24.020	26.636	28.028	16.336	35.461	23.853	17.074	31.633
11.700	11.730	11.597	11.740	11.748	11.847	11.610	12.109	11.687	-36.384	-33.052	-25.814	-36.666	-29.175	-31.631	-29.844	-30.915	-32.049	33.592	31.160	16.826	27.442	20.219	35.678	27.390	20.177	23.527
11.716	11.703	12.101	11.903	11.998	11.620	11.974	11.809	12.247	-35.239	-32.707	-24.978	-37.826	-29.542	-38.390	-26.370	-27.446	-37.035	28.201	21.320	21.444	25.223	20.099	35.968	20.347	21.597	28.055
12.038	11.421	11.933	12.216	11.720	12.187	11.796	11.232	11.974	-41.792	-38.964	-30.098	-30.342	-31.755	-42.822	-20.305	-32.522	-30.683	36.059	26.442	19.518	29.070	14.521	37.094	16.234	21.606	33.315
11.628	11.654	11.873	12.434	11.395	12.127	11.524	11.572	11.931	-36.891	-38.711	-27.054	-42.517	-35.528	-36.566	-29.680	-28.304	-39.021	28.969	17.391	21.876	33.377	13.158	37.689	18.241	18.559	29.790
12.088	11.851	12.027	12.593	11.815	11.872	11.931	11.777	12.504	-36.224	-43.185	-35.508	-34.553	-31.343	-38.245	-24.581	-19.840	-31.898	20.315	28.689	19.029	29.025	21.848	37.646	21.296	13.800	22.252
11.837	11.614	12.106	12.331	11.706	11.602	12.000	11.570	12.294	-34.371	-40.609	-26.108	-36.166	-30.243	-39.220	-25.892	-22.881	-33.442	30.672	21.511	18.554	27.548	13.877	33.051	18.249	20.093	32.215
12.042	12.054	11.668	12.320	11.778	11.984	11.709	11.778	12.439	-34.006	-47.771	-28.149	-38.607	-31.632	-40.801	-30.703	-33.336	-32.844	29.213	36.070	25.282	34.061	17.796	35.286	20.422	18.040	27.715
12.192	12.029	11.799	12.079	11.848	12.101	12.076	11.356	12.366	-33.328	-41.162	-25.604	-35.266	-31.203	-36.805	-28.750	-26.706	-33.372	20.973	27.425	13.475	22.768	24.265	32.269	21.330	17.989	31.602
11.787	11.667	11.832	12.016	11.883	12.018	11.630	11.812	12.485	-39.225	-39.090	-28.043	-35.708	-31.628	-40.961	-23.342	-26.716	-36.600	27.055	20.986	24.602	30.894	17.207	39.035	22.938	9.754	27.043
12.072	11.793	12.092	11.932	11.574	11.969	11.621	11.554	12.310	-41.733	-44.030	-25.013	-41.706	-34.879	-42.883	-28.309	-26.475	-34.002	26.472	25.010	26.510	32.110	12.371	34.963	18.662	17.429	34.547
12.125	11.486	11.998	12.260	11.916	12.145	12.026	11.651	12.618	-36.161	-34.704	-27.437	-36.984	-35.097	-35.130	-23.101	-27.034	-27.524	26.350	28.779	19.351	29.876	18.403	42.392	17.527	19.059	29.453
12.261	11.758	12.160	12.168	11.687	11.711	11.564	11.514	12.562	-40.828	-37.447	-32.539	-34.076	-30.035	-38.285	-26.908	-23.834	-38.313	19.197	29.178	16.815	31.285	19.066	26.958	23.424	19.691	31.800
11.859	11.875	12.219	12.243	11.250	11.893	12.123	11.690	11.716	-32.610	-38.581	-28.773	-35.198	-32.435	-40.325	-27.747	-30.003	-29.521	30.258	22.783	16.408	29.963	9.727	29.271	19.994	17.469	29.905
11.730	11.752	11.582	12.245	11.720	11.926	11.290	11.818	12.141	-29.392	-38.953	-24.011	-36.658	-35.828	-37.182	-26.164	-30.612	-32.408	26.852	26.890	23.482	30.500	17.917	31.752	18.967	19.167	30.031
12.213	11.740	11.639	12.146	12.126	11.590	11.400	11.291	12.416	-34.775	-32.723	-26.810	-44.358	-34.968	-31.378	-25.260	-24.411	-34.050	29.722	19.029	26.266	34.477	19.336	31.608	13.798	9.306	28.593
11.971	11.695	11.724	12.382	11.573	11.872	11.376	11.479	12.448	-36.826	-34.370	-28.779	-34.294	-29.010	-30.641	-25.059	-29.467	-33.427	16.795	28.842	17.135	33.208	4.717	25.580	13.461	14.388	27.516
11.652	12.289	12.141	11.682	11.377	11.657	11.972	11.726	12.111	-34.372	-41.534	-35.707	-33.355	-30.619	-31.484	-27.228	-28.474	-27.333	22.382	26.955	38.418	26.691	11.673	29.355	19.111	13.335	28.377
11.805	12.105	12.370	11.951	11.816	11.757	11.600	11.355	12.316	-34.704	-34.868	-34.036	-36.775	-37.169	-33.017	-24.219	-29.019	-26.396	26.235	21.726	19.845	27.818	14.806	20.512	12.244	13.749	26.551
12.192	12.521	12.124	12.029	11.627	11.304	12.146	11.565	12.535	-37.153	-43.226	-33.818	-34.678	-33.285	-35.162	-25.088	-29.186	-32.290	23.483	29.358	29.395	21.268	17.638	18.036	17.143	19.452	29.079
12.166	12.230	11.703	11.804	11.519	12.007	11.457	11.628	12.640	-35.936	-41.199	-30.453	-35.469	-32.719	-29.498	-25.231	-29.475	-31.652	17.344	27.698	30.182	28.712	17.512	31.340	14.874	10.596	37.154
11.918	12.041	11.987	12.199	11.810	11.911	11.593	11.597	12.182	-36.219	-32.152	-26.424	-31.958	-31.340	-29.082	-24.834	-28.174	-31.686	34.750	24.166	22.039	34.546	9.723	19.545	16.642	21.592	31.550
12.118	11.666	11.832	11.484	11.454	11.843	11.985	11.802	12.145	-41.922	-37.698	-31.163	-28.936	-29.162	-33.844	-27.655	-22.771	-31.330	33.851	26.331	28.912	23.121	13.709	21.517	21.328	19.281	28.479
12.227	12.001	12.105	11.909	11.457	11.715	11.598	11.971	12.214	-39.013	-35.360	-30.612	-31.263	-29.471	-25.636	-25.896	-24.756	-32.191	32.366	26.788	28.536	36.860	17.671	22.301	19.070	22.103	28.106
11.724	11.925	11.618	12.221	10.899	12.041	11.606	11.727	12.467	-32.774	-29.955	-31.652	-35.827	-26.411	-29.675	-28.000	-26.990	-32.741	29.930	18.721	20.930	35.213	14.896	18.128	21.886	19.370	29.217
12.337	11.661	11.820	11.422	11.327	11.818	11.835	11.593	12.326	-35.580	-27.712	-38.303	-32.002	-27.553	-34.801	-26.584	-28.250	-35.925	26.395	20.512	26.938	23.218	8.670	18.234	21.056	21.153	31.188
11.956	11.791	11.801	11.838	11.458	11.618	11.661	11.492	11.794	-33.765	-28.878	-28.905	-31.600	-34.596	-28.965	-26.980	-24.323	-38.066	25.784	24.569	27.440	18.648	22.043	25.023	21.087	17.091	28.335
12.059	11.900	12.309	11.879	11.801	12.341	11.380	11.648	11.604	-34.049	-26.009	-34.254	-33.689	-35.647	-30.160	-24.755	-26.768	-27.676	27.297	28.394	39.787	30.299	21.678	21.539	14.641	15.118	33.205
12.011	11.874	11.963	12.220	11.371	11.827	11.615	11.435	12.547	-37.232	-31.071	-35.349	-40.460	-30.666	-31.148	-30.025	-24.987	-33.245	23.533	12.607	28.252	31.814	19.315	23.974	14.015	18.498	29.692
11.657	11.987	12.121	11.747	11.685	11.935	11.818	11.465	11.811	-33.988	-31.080	-31.006	-38.103	-36.634	-32.590	-27.387	-25.234	-31.558	33.697	25.465	23.497	28.718	17.892	23.847	25.779	18.959	36.435
11.851	11.803	12.241	11.702	11.555	11.932	11.733	11.635	12.617	-34.757	-30.509	-29.224	-37.295	-28.026	-34.011	-27.255	-22.207	-32.809	28.338	27.103	27.016	26.850	13.853	25.128	18.151	14.924	34.681
11.872	11.967	11.909	11.767	11.819	12.452	11.593	11.616	12.204	-40.891	-30.897	-29.961	-27.253	-35.147	-30.970	-32.230	-24.875	-28.623	25.432	37.072	26.016	28.172	13.653	24.936	14.921	20.724	34.752
12.134	11.836	11.735	11.944	11.977	12.105	11.755	11.318	12.095	-30.105	-35.168	-30.231	-30.153	-33.194	-26.407	-23.065	-23.812	-29.624	31.199	29.617	23.673	16.812	16.309	20.063	14.389	16.685	31.912
11.939	12.041	12.110	12.247	11.826	12.059	11.858	11.816	12.131	-41.272	-27.873	-29.458	-35.412	-39.492	-30.386	-31.243	-25.733	-32.365	30.487	23.554	28.637	29.146	16.586	26.864	21.251	15.795	31.912
12.037	11.913	12.002	12.144	11.634	11.625	11.726	11.254	12.175	-28.851	-27.830	-28.851	-32.772	-37.243	-32.154	-27.794	-21.712	-37.290	26.226	31.032	25.879	26.938	19.452	19.386	24.959	12.407	32.967
11.990	11.395	11.662	12.187	11.693	12.284	11.711	11.611	11.595	-34.555	-28.988	-29.956	-32.181	-37.885	-35.923	-31.962	-24.593	-30.868	26.436	23.936	23.677	29.225	25.263	23.890	22.421	21.537	31.419
11.939	12.095	12.394	11.997	11.864	11.768	11.913	11.354	12.416	-31.323	-36.065	-30.997	-33.980	-39.089	-32.548	-24.374	-25.434	-29.035	35.447	34.074	25.534	22.680	27.161	24.710	17.839	9.554	22.789
11.667	11.944	11.970	11.753	12.056	12.286	11.949	11.793	12.037	-37.015	-35.192	-24.025	-35.485	-35.971	-32.923	-25.933	-30.310	-25.620	26.623	32.351	30.956	28.312	23.343	27.151	20.654	22.380	27.605
11.801	11.966	12.165	11.820	11.704	11.760	11.709	11.833	12.237	-37.689	-31.975	-20.168	-30.984	-29.916	-28.863	-32.157	-28.972	-32.180	30.634	21.252	26.787	24.523	26.465	20.283	24.305	19.910	35.141
11.855	11.654	12.226	12.064	11.732	11.951	11.673	11.658	12.354	-36.149	-31.450	-24.534	-38.080	-34.625	-33.361	-27.026	-36.236	-36.343	21.844	26.983	26.994	21.190	25.202	12.650	22.545	15.931	33.340
11.938	11.304	12.134	11.647	11.795	11.684	11.654	11.356	12.548	-38.482	-32.255	-23.745	-34.882	-33.802	-34.526	-23.396	-29.182	-36.309	24.391	27.676	24.701	21.451	15.260	22.667	15.058	21.324	30.184
11.751	11.768	11.936	11.898	11.656	12.114	11.852	11.877	12.975	-31.511	-32.622	-25.678	-29.471	-39.157	-36.684	-21.889	-27.223	-34.378	29.402	23.505	21.588	24.606	18.308	20.284	25.314	25.814	28.329
11.719	11.695	12.115	11.965	11.801	11.767	11.683	11.170	12.128	-34.142	-32.908	-25.574	-40.217	-34.505	-31.552	-32.708	-26.796	-32.196	22.766	26.636	23.857	32.992	14.026	27.203	18.795	18.248	27.885
11.605	12.155	11.741	11.699	12.020	11.736	11.847	11.266	11.945	-29.245	-35.567	-25.663	-37.730	-41.382	-33.031	-25.600	-26.448	-35.815	30.139	30.408	22.807	31.410	21.248	26.282	19.325	14.783	32.911
11.908	12.265	11.950	11.939	11.678	11.737	11.686	11.559	12.310	-36.567	-37.575	-28.809	-42.706	-37.859	-34.759	-29.984	-23.014	-32.102	25.035	32.805	23.949	26.177	19.999	20.273	20.134	22.067	30.716
11.923	11.864	11.923	12.212	11.476	12.178	11.858	11.652	12.109	-36.718	-30.539	-27.244	-41.570	-32.017	-38.910	-27.139	-26.834	-31.562	27.171	21.638	25.200	32.737	19.082	21.464	21.263	23.475	32.627
11.684	12.146	12.078	11.840	11.975	11.696	11.546	11.863	11.770	-34.152	-36.029	-23.832	-41.718	-32.929	-29.457	-28.910	-32.052	-28.055	29.035	25.993	20.586	26.658	23.042	21.307	13.268	21.216	32.060
11.843	11.619	11.661	12.079	11.631	12.174	11.660	11.481	12.067	-34.132	-32.709	-22.127	-37.055	-36.111	-40.191	-30.010	-27.322	-30.040	30.946	19.342	34.484	28.274	14.592	26.535	20.367	20.334	30.619
11.816	12.055	11.949	11.678	11.944	12.055	11.590	12.333	12.376	-34.186	-28.110	-29.207	-34.963	-36.266	-41.729	-25.939	-28.863	-34.832	32.208	29.191	18.038	22.766	25.361	25.788	19.579	22.788	32.729
12.448	12.289	11.507	11.815	11.494	12.080	11.308	12.082	12.488	-36.570	-36.343	-25.695	-33.416	-33.665	-37.676	-22.624	-34.102	-40.582	33.735	31.048	22.364	26.039	18.477	30.916	19.796	26.169	39.842
11.953	12.121	11.977	11.871	11.547	11.749	11.357	11.813	12.303	-37.146	-35.217	-29.154	-32.721	-35.410	-39.258	-16.104	-32.417	-32.671	26.847	26.434	19.811	19.638	24.384	22.265	16.248	21.607	28.704
12.238	11.756	11.717	12.215	11.708	12.535	11.900	11.724	12.046	-37.485	-35.973	-28.844	-32.426	-29.998	-42.794	-20.212	-29.270	-32.605	31.974	18.135	20.586	26.749	18.783	26.629	16.246	20.720	31.620
11.849	12.140	11.811	12.046	11.781	11.858	11.785	11.644	12.128	-34.003	-32.100	-25.691	-38.400	-30.274	-48.751	-23.009	-23.877	-34.776	29.074	14.093	26.212	26.143	21.050	26.360	18.920	15.624	27.951
12.138	12.309	12.017	11.503	11.710	11.823	11.700	11.359	12.045	-34.629	-36.289	-32.926	-32.721	-37.513	-37.643	-27.650	-25.436	-30.088	33.869	29.105	21.739	28.055	16.329	29.239	19.597	13.477	26.157
11.929	11.890	12.071	11.725	12.079	11.718	11.400	11.781	12.121	-41.725	-32.615	-33.243	-34.789	-30.034	-37.705	-24.494	-22.588	-30.534	25.479	23.974	19.645	20.557	16.579	25.489	18.883	9.708	31.034
11.947	11.955	12.000	11.925	11.637	12.189	10.974	11.444	12.279	-34.167	-23.216	-30.131	-38.026	-27.582	-29.145	-17.889	-26.878	-28.802	25.500	16.976	21.981	29.209	27.154	25.008	14.499	15.596	30.353
11.579	11.641	12.051	11.786	11.336	12.401	11.273	10.929	12.013	-32.388	-27.136	-30.666	-38.026	-33.625	-45.621	-26.340	-26.784	-30.377	23.613	21.695	20.869	31.428	16.975	25.886	10.866	17.587	27.027
11.951	12.001	11.587	11.631	11.787	12.252	11.845	10.875	12.156	-28.033	-33.421	-23.326	-37.759	-33.034	-38.174	-31.845	-29.349	-28.863	29.978	26.055	16.834	22.332	21.977	22.814	16.943	12.048	32.191
11.943	11.638	11.503	11.432	11.793	12.245	11.719	11.370	12.115	-35.024	-20.036	-30.178	-34.052	-38.073	-33.803	-34.012	-28.895	-37.039	26.738	22.105	24.850	24.150	16.728	24.662	21.075	19.379	31.034
11.445	12.104	12.080	11.498	11.670	12.032	11.810	11.266	12.802	-35.827	-31.239	-28.927	-32.383	-25.074	-38.239	-34.229	-25.141	-41.345	24.995	23.205	30.917	23.664	21.689	26.589	23.569	16.919	32.917
11.664	11.989	11.859	11.971	11.603	11.909	11.930	11.480	12.142	-36.987	-27.318	-24.978	-37.277	-32.486	-33.643	-33.190	-25.817	-30.931	25.088	25.100	24.722	25.280	17.391	26.100	22.632	19.045	36.463
12.094	11.735	12.180	11.609	11.723	12.216	11.901	11.123	12.041	-39.178	-28.358	-30.672	-37.676	-35.089	-37.176	-32.806	-29.952	-25.223	27.605	25.250	20.629	19.924	20.596	33.094	21.311	16.827	31.663
11.574	12.250	12.074	11.598	11.708	11.856	11.458	11.675	12.222	-39.338	-27.986	-33.983	-36.034	-34.810	-40.995	-27.218	-27.145	-31.980	19.744	22.846	23.582	20.238	10.492	35.621	19.623	17.826	30.671
11.609	11.667	11.756	11.576	11.754	12.208	11.832	11.500	12.720	-30.999	-31.503	-27.015	-31.937	-31.564	-29.950	-26.004	-29.278	-32.849	23.881	16.975	20.365	23.344	10.146	19.367	16.870	22.690	38.799
11.518	11.827	11.932	11.735	11.557	12.073	11.604	11.395	11.937	-31.848	-28.659	-29.212	-33.550	-28.937	-39.578	-28.255	-25.494	-30.569	22.855	22.087	25.298	27.143	11.815	24.724	16.950	23.401	32.031
11.244	12.294	11.618	11.625	11.443	12.241	11.432	11.190	12.052	-26.655	-28.419	-31.071	-32.311	-30.986	-37.639	-33.364	-27.316	-28.040	23.295	24.187	25.327	29.986	14.941	24.306	14.208	17.452	34.303
11.636	11.705	11.827	11.556	12.001	12.049	12.116	11.159	12.205	-26.575	-31.390	-21.462	-33.359	-26.729	-39.659	-34.380	-28.285	-30.000	21.198	26.004	20.560	26.753	19.627	29.081	27.046	17.057	37.186
11.880	12.049	11.980	11.771	11.396	12.398	11.652	11.549	12.455	-37.315	-25.960	-25.957	-28.645	-32.411	-39.031	-27.558	-28.407	-34.810	21.471	28.839	16.441	30.426	14.600	30.874	21.841	21.356	27.683
11.863	12.014	11.806	11.840	11.764	11.980	11.636	11.691	11.968	-33.574	-28.887	-27.284	-37.134	-32.781	-38.350	-31.510	-23.698	-28.275	22.649	23.999	26.396	30.530	11.863	32.406	21.484	24.484	32.849
11.307	11.636	12.286	11.903	11.712	12.604	11.946	11.839	11.893	-23.133	-29.580	-26.160	-34.501	-29.902	-35.312	-26.643	-21.405	-35.407	23.467	17.815	19.092	27.945	19.123	30.250	16.177	17.737	30.125
11.472	11.968	11.811	11.696	11.314	12.285	11.936	11.658	11.807	-34.276	-29.569	-26.141	-35.822	-29.545	-33.881	-30.682	-26.857	-30.507	24.511	23.478	19.789	26.599	16.668	31.528	24.592	25.391	30.554
11.427	12.289	11.490	11.315	11.765	12.248	11.644	11.515	12.032	-28.684	-35.376	-23.987	-34.833	-35.454	-34.295	-31.502	-28.807	-27.585	21.628	25.108	26.696	23.511	17.051	27.801	20.142	20.489	30.890
11.461	11.702	12.133	11.340	11.331	11.683	12.157	11.338	12.006	-31.531	-24.462	-24.915	-41.300	-23.294	-36.352	-31.822	-21.491	-32.049	21.835	24.165	22.987	21.331	18.658	19.156	27.161	14.523	26.608
11.889	11.512	12.166	11.909	11.614	11.829	12.107	11.473	11.749	-28.845	-37.859	-28.975	-38.230	-31.992	-38.828	-32.184	-28.801	-32.711	20.441	28.211	22.086	19.646	13.452	23.948	18.081	16.342	22.850
11.578	12.112	11.424	11.681	11.755	12.446	11.992	11.726	12.152	-38.216	-33.330	-25.958	-34.599	-35.473	-38.205	-32.487	-28.338	-38.767	23.460	25.069	20.239	21.779	19.029	27.498	29.827	26.184	35.593
11.685	12.249	11.915	11.598	11.438	11.836	12.104	11.533	11.899	-36.832	-32.642	-23.330	-33.537	-28.296	-37.797	-29.973	-29.212	-27.879	26.760	25.761	24.113	31.575	12.964	22.662	20.126	17.997	21.345
11.658	11.830	11.539	11.397	11.679	11.887	12.244	11.600	12.222	-36.922	-36.057	-16.773	-37.495	-24.463	-34.223	-31.189	-34.759	-33.419	26.111	24.394	24.772	23.870	19.564	33.095	28.235	26.559	30.201
11.865	11.642	12.186	11.796	11.674	11.938	12.041	11.909	12.219	-26.504	-33.909	-20.918	-39.368	-34.605	-33.645	-32.093	-28.557	-28.921	29.719	20.205	24.125	31.598	14.960	31.920	24.253	17.513	30.411
12.007	11.950	11.857	11.895	11.279	11.886	11.857	11.549	11.798	-39.848	-32.518	-24.244	-31.945	-30.471	-35.456	-28.073	-30.815	-30.780	33.405	23.505	23.466	27.089	16.482	28.633	29.419	18.294	21.652
11.539	11.871	12.112	11.729	11.608	12.014	12.305	11.643	11.992	-34.340	-30.374	-28.141	-35.668	-34.203	-29.565	-32.310	-31.178	-31.812	21.828	21.733	22.737	29.308	12.028	21.803	26.813	18.464	30.365
12.244	12.008	12.185	12.033	11.495	11.863	12.132	11.937	12.187	-32.919	-36.740	-22.405	-33.418	-32.570	-33.699	-30.011	-31.371	-28.100	27.801	16.630	28.404	28.763	17.895	24.167	20.772	19.018	28.666
12.239	11.684	12.418	12.113	11.653	11.645	11.769	12.110	11.812	-37.358	-34.815	-28.466	-28.068	-36.003	-34.091	-28.447	-29.742	-38.012	30.575	24.568	20.311	25.187	29.415	25.655	20.330	17.641	33.775
12.089	12.039	11.977	12.161	11.849	12.011	11.920	11.639	12.165	-36.403	-34.145	-26.448	-33.873	-34.325	-40.700	-25.907	-41.081	-33.915	31.567	26.408	23.628	29.096	16.514	32.099	21.848	19.703	30.538
12.063	12.029	11.845	11.397	11.615	12.356	11.935	11.873	12.080	-38.524	-33.493	-21.386	-30.527	-36.460	-35.514	-24.475	-33.695	-35.004	26.447	22.928	23.246	29.434	19.067	31.729	19.623	23.161	22.437
11.644	12.038	11.806	11.955	11.805	12.129	11.862	11.811	12.186	-36.950	-29.264	-16.509	-38.955	-34.094	-37.695	-21.798	-30.423	-37.164	25.791	23.260	25.782	29.263	29.333	30.524	23.000	15.439	34.259
11.800	12.022	11.820	11.597	12.010	12.321	11.842	11.542	12.398	-38.371	-30.249	-29.552	-34.633	-33.954	-33.683	-26.005	-25.335	-37.278	24.487	19.857	23.456	20.480	26.586	33.341	22.896	14.822	30.112
11.877	11.896	12.133	11.828	11.653	12.361	12.134	11.523	12.192	-40.711	-29.740	-23.569	-41.972	-31.633	-36.008	-26.852	-32.500	-35.991	28.046	26.754	25.944	24.563	25.877	31.174	21.137	19.807	28.143
12.070	11.856	12.011	12.102	12.113	12.158	11.662	11.907	12.227	-36.105	-35.044	-27.798	-37.794	-35.095	-40.092	-26.234	-25.723	-44.328	22.716	25.660	31.798	33.274	27.854	31.953	22.365	21.460	32.713
12.040	11.727	12.165	11.682	12.108	11.892	11.870	11.663	11.868	-28.807	-31.405	-29.459	-34.163	-39.315	-41.569	-29.419	-28.206	-37.982	28.559	29.097	23.054	26.280	23.688	27.031	26.883	21.422	28.135
12.018	11.895	11.677	11.623	11.608	11.920	11.796	11.881	12.555	-37.637	-39.011	-26.240	-33.017	-32.246	-32.397	-30.932	-19.518	-40.444	32.026	31.666	20.600	26.348	18.029	27.702	22.794	22.819	31.170
12.256	11.926	12.041	12.015	11.995	12.190	11.752	11.418	12.397	-35.210	-36.055	-19.127	-38.435	-32.090	-33.461	-34.669	-24.045	-36.669	22.134	25.431	19.057	35.082	21.074	27.306	29.818	17.243	38.191
11.931	11.660	12.015	11.931	11.617	11.962	11.944	11.810	12.208	-32.267	-28.955	-21.553	-30.734	-41.111	-36.604	-34.183	-24.840	-38.243	33.210	24.025	15.119	36.919	26.343	28.919	15.247	16.715	27.623
12.086	12.060	11.730	12.003	11.595	11.551	12.106	11.616	12.159	-39.054	-35.071	-23.912	-30.939	-38.648	-31.117	-32.884	-23.795	-33.436	26.178	35.049	16.349	36.006	22.096	25.079	25.215	17.155	24.863
12.058	11.556	11.633	12.083	12.135	12.473	11.752	11.536	12.204	-34.664	-34.085	-21.972	-28.878	-38.973	-30.182	-31.945	-27.235	-35.945	24.802	22.022	26.718	29.505	31.153	28.708	21.787	18.428	27.946
11.965	11.695	11.648	12.280	12.129	11.659	12.248	11.637	11.950	-39.184	-36.019	-22.432	-34.741	-32.427	-30.461	-34.904	-25.002	-33.172	28.569	22.144	16.843	30.698	19.464	19.345	24.923	11.365	28.961
12.012	12.065	11.970	11.758	11.706	11.657	11.699	11.309	11.979	-39.526	-27.746	-21.746	-36.045	-35.831	-38.921	-31.919	-29.312	-30.415	28.160	29.647	23.735	27.571	22.340	23.843	28.486	10.120	30.239
11.784	11.930	11.923	11.897	11.981	12.052	11.974	11.410	11.555	-33.471	-34.555	-19.839	-40.383	-40.961	-40.175	-27.303	-23.284	-30.232	28.567	28.441	18.353	29.711	24.902	24.521	29.755	24.197	26.802
11.629	12.249	11.966	11.621	11.653	11.834	11.834	11.661	11.938	-29.920	-37.978	-23.816	-33.751	-32.766	-30.792	-27.222	-20.609	-32.406	29.656	25.112	26.902	21.891	18.214	27.857	25.154	18.897	31.276
12.076	11.016	11.924	11.626	12.394	12.157	11.931	11.485	11.951	-31.270	-32.345	-23.923	-40.552	-38.093	-33.683	-32.033	-28.205	-27.609	23.071	23.711	20.736	28.672	29.417	27.972	25.359	19.681	33.557
12.219	11.423	11.663	12.130	11.887	11.718	12.016	12.263	12.056	-38.896	-35.128	-26.802	-35.155	-41.155	-36.452	-28.425	-25.588	-28.834	30.342	24.270	20.804	21.719	18.153	28.293	28.101	16.588	26.595
12.021	11.888	11.636	11.814	11.604	11.971	11.959	11.421	12.099	-29.065	-32.058	-23.150	-31.433	-42.230	-37.819	-31.562	-19.826	-31.613	23.622	23.992	17.955	27.520	27.596	28.967	25.429	9.805	25.498
11.908	11.584	11.935	11.517	11.821	11.993	12.310	11.875	11.825	-26.771	-34.124	-24.711	-24.492	-33.367	-36.767	-31.679	-19.146	-21.676	24.763	27.383	25.188	28.006	15.499	27.936	28.040	20.593	23.159
11.934	11.512	11.400	11.497	11.937	12.039	12.034	11.935	11.599	-38.930	-39.854	-20.942	-27.170	-35.721	-33.805	-28.576	-22.593	-28.003	21.928	15.606	21.101	24.921	28.731	30.872	18.018	18.084	26.264
12.036	12.069	11.634	11.484	12.212	12.232	11.696	11.902	12.102	-35.527	-31.303	-27.039	-35.008	-39.351	-35.865	-21.704	-23.549	-32.751	25.593	23.086	12.654	26.020	18.335	27.128	25.258	23.005	36.625
11.895	11.984	12.091	11.736	12.278	11.537	12.078	11.726	12.032	-35.590	-32.770	-20.872	-31.916	-41.215	-29.252	-23.129	-22.049	-32.287	23.317	22.768	20.644	24.572	20.903	23.866	23.038	18.850	29.328
11.883	11.884	11.965	11.755	11.752	12.001	11.695	12.208	11.667	-32.872	-32.796	-21.365	-37.911	-32.982	-30.249	-26.720	-29.916	-34.209	28.127	17.114	24.118	21.177	20.918	23.619	24.811	18.944	25.964
11.922	11.612	12.410	11.490	11.936	11.865	11.418	12.075	11.786	-33.382	-35.397	-18.903	-30.737	-36.987	-34.535	-30.523	-25.415	-31.811	31.666	20.037	25.937	21.449	23.891	29.042	12.754	15.755	21.816
11.667	11.847	12.146	11.837	11.997	12.307	11.993	12.098	11.873	-29.625	-34.516	-22.214	-35.951	-33.855	-36.100	-30.023	-29.353	-29.824	27.891	24.360	18.045	21.218	15.043	32.299	22.673	12.482	23.152
11.836	11.358	12.180	11.838	11.610	12.333	11.802	12.163	11.845	-33.770	-35.193	-30.358	-35.744	-42.646	-35.957	-24.974	-23.217	-29.342	32.325	20.797	18.463	28.025	20.789	29.620	19.380	22.571	24.882
11.822	11.359	12.259	11.781	12.704	12.327	11.924	11.849	11.891	-31.616	-32.475	-27.722	-33.223	-38.804	-38.574	-29.958	-25.455	-24.555	26.435	24.786	22.738	17.310	28.654	32.137	23.418	20.954	23.579
11.534	11.742	11.942	11.259	11.736	12.162	11.863	11.710	11.844	-30.975	-29.802	-21.913	-34.473	-33.680	-39.178	-31.249	-30.520	-27.442	23.766	19.434	24.336	23.902	20.336	26.621	25.399	21.989	29.584
11.829	11.554	11.754	11.872	11.871	11.637	11.903	11.828	12.091	-32.686	-36.431	-26.541	-38.055	-33.416	-32.690	-30.132	-29.966	-25.074	29.172	24.924	20.777	26.348	22.207	28.380	20.809	13.307	27.038
11.686	11.982	11.957	11.672	11.909	11.840	12.092	11.832	12.037	-34.335	-29.971	-25.389	-37.570	-35.027	-32.055	-28.552	-27.914	-35.442	30.332	26.066	23.326	28.255	23.642	21.664	26.208	15.056	20.610
11.595	11.576	12.112	11.722	11.969	11.643	11.702	12.167	11.835	-35.234	-27.430	-30.192	-30.248	-35.791	-33.653	-26.910	-29.092	-34.108	30.708	26.939	23.768	16.999	16.883	23.923	26.921	18.102	29.355
11.569	11.565	12.205	11.486	12.038	12.085	11.717	11.597	11.771	-37.714	-34.432	-29.411	-36.835	-38.586	-43.013	-30.749	-30.843	-27.179	31.416	20.345	23.140	30.010	14.350	25.835	27.884	16.011	23.821
11.813	11.915	12.046	11.769	11.963	12.123	12.041	11.866	12.077	-37.067	-36.381	-20.910	-34.411	-43.942	-32.567	-31.832	-26.254	-28.713	26.855	26.502	20.920	28.686	22.062	23.795	28.028	19.590	23.616
11.818	12.076	12.014	11.511	11.985	11.973	11.934	11.826	11.659	-28.320	-31.337	-29.415	-33.604	-34.520	-29.129	-22.721	-24.286	-29.467	27.025	25.238	19.646	27.289	14.887	23.732	27.190	20.642	26.812
11.602	11.730	11.667	11.348	11.944	11.802	12.068	11.748	11.748	-38.607	-33.019	-22.960	-36.487	-37.613	-33.270	-29.994	-22.842	-30.950	25.222	22.022	20.703	20.093	22.763	25.563	26.018	16.798	26.034
11.303	11.411	12.171	12.065	12.296	11.665	12.159	11.508	11.570	-37.583	-30.289	-27.616	-29.502	-37.217	-35.281	-27.018	-24.511	-34.098	22.560	20.064	26.927	23.580	22.841	25.623	28.035	18.582	25.281
11.641	11.633	11.883	11.646	12.033	12.272	12.181	11.524	12.321	-33.525	-28.616	-30.335	-30.407	-41.939	-28.399	-23.770	-28.790	-40.930	29.134	14.423	20.148	21.795	17.582	28.042	23.779	13.668	30.032
12.027	11.845	11.834	11.575	12.257	11.524	12.387	11.770	11.700	-37.881	-24.606	-32.959	-29.141	-32.815	-38.998	-24.647	-23.361	-27.571	27.347	18.126	22.577	23.172	19.425	32.662	21.824	8.440	23.065
11.717	11.747	12.045	11.621	11.602	12.164	11.517	11.492	11.882	-33.141	-35.312	-25.869	-34.028	-34.229	-33.576	-22.357	-29.070	-34.608	29.817	21.589	22.603	18.833	17.381	27.225	16.554	1.758	28.043
11.473	11.744	12.454	11.723	12.153	12.053	11.625	11.909	11.761	-35.434	-33.645	-27.008	-34.758	-42.458	-41.424	-26.865	-26.701	-32.050	21.606	18.799	17.333	24.046	20.934	30.120	12.640	17.605	25.649
11.607	11.371	12.090	11.587	11.920	12.404	12.158	11.860	12.126	-36.925	-31.095	-31.439	-40.620	-41.383	-43.216	-28.832	-25.489	-26.413	27.684	14.918	25.702	30.454	28.859	26.169	24.788	16.837	15.523
12.036	11.678	12.236	11.286	11.780	11.719	12.067	11.812	11.703	-36.211	-32.804	-19.892	-34.952	-47.623	-38.112	-25.513	-25.450	-25.860	26.740	18.408	21.853	22.297	33.295	18.336	14.956	20.176	21.121
12.317	11.595	12.158	11.640	12.326	11.838	11.550	11.885	12.334	-39.067	-26.818	-29.886	-38.715	-43.175	-36.381	-29.662	-28.590	-27.902	29.734	20.038	23.061	21.654	21.857	16.889	18.006	15.341	28.757
11.620	12.134	12.050	11.633	11.993	11.553	11.736	11.635	11.844	-32.200	-34.648	-27.282	-35.937	-45.177	-38.707	-22.284	-23.069	-26.827	15.908	23.230	17.605	35.540	17.658	14.669	17.648	18.882	18.524
11.907	11.484	12.380	12.036	12.019	12.241	11.640	11.840	11.646	-32.151	-34.156	-26.949	-36.225	-42.459	-41.906	-26.682	-23.264	-31.965	26.071	19.750	19.975	32.216	31.411	25.348	16.047	14.952	27.117
12.088	11.889	11.922	11.864	11.909	11.754	11.732	12.004	12.186	-35.653	-34.120	-25.557	-41.454	-33.459	-32.699	-23.452	-22.639	-31.852	20.874	25.880	22.796	22.624	27.443	21.362	17.096	18.628	26.041
11.494	11.339	12.079	11.681	12.276	11.983	11.831	12.123	12.262	-34.738	-33.839	-26.020	-35.458	-42.352	-41.031	-28.077	-25.010	-31.967	20.972	27.481	22.104	15.672	35.360	24.938	25.308	15.950	27.149
11.161	11.555	11.438	11.666	12.250	11.888	11.983	11.694	11.962	-33.206	-32.841	-18.643	-34.400	-41.383	-38.942	-25.221	-26.641	-30.633	23.917	26.345	20.299	24.409	20.714	26.050	24.713	14.663	23.196
11.779	11.611	11.858	12.270	11.955	12.109	11.748	11.628	11.965	-32.718	-27.951	-22.143	-32.317	-39.175	-39.674	-28.947	-26.998	-32.268	28.526	16.291	23.117	32.865	17.288	30.747	21.690	13.360	23.775
11.527	11.715	11.799	11.828	12.421	12.042	11.791	11.722	12.095	-34.309	-34.823	-23.270	-32.004	-44.176	-35.738	-27.824	-22.371	-25.068	27.818	24.506	24.121	26.154	25.723	27.352	20.180	14.216	17.489
11.671	11.682	12.007	11.982	11.895	12.580	11.815	11.663	11.913	-32.458	-38.470	-23.759	-38.535	-43.574	-38.762	-24.861	-32.815	-26.544	18.852	24.554	25.479	21.724	18.657	30.642	14.915	14.780	27.496
11.977	11.509	11.799	11.753	11.971	11.878	11.965	11.283	12.016	-31.076	-32.258	-27.404	-29.882	-32.383	-36.115	-20.205	-22.690	-24.771	20.517	33.692	22.345	28.087	13.079	18.654	25.297	16.067	22.974
11.502	12.023	11.825	12.082	11.942	12.345	11.941	11.568	11.525	-29.817	-33.820	-28.465	-30.886	-33.940	-42.284	-21.549	-26.427	-28.231	27.196	16.184	18.478	27.769	13.393	32.031	20.751	15.480	22.653
12.134	11.530	11.568	11.641	12.109	11.786	11.461	11.283	12.056	-30.912	-35.368	-20.394	-29.355	-43.032	-36.924	-22.336	-29.981	-29.149	26.535	16.827	28.023	32.088	16.994	31.722	15.502	20.883	28.518
12.162	11.865	11.832	11.531	12.198	11.804	11.460	11.898	12.381	-34.978	-33.320	-22.041	-32.178	-43.242	-32.412	-24.253	-23.014	-34.447	24.481	19.770	25.252	24.136	20.952	21.757	17.377	13.847	25.887
11.792	11.869	11.678	11.855	11.689	11.722	11.740	11.517	11.851	-32.358	-34.639	-25.688	-27.614	-40.310	-28.950	-24.837	-24.005	-28.591	28.565	27.943	25.244	26.039	23.693	25.849	20.911	22.460	23.150
12.044	11.719	11.518	11.737	12.074	11.774	11.630	11.625	11.913	-41.205	-32.461	-29.193	-30.708	-39.720	-33.937	-22.507	-27.035	-32.389	30.133	20.064	24.160	32.937	25.309	28.570	17.099	16.284	22.345
12.062	11.772	11.377	11.821	11.927	12.121	11.370	11.684	11.969	-34.742	-37.395	-24.479	-38.209	-40.421	-39.924	-26.724	-26.381	-26.872	33.755	25.103	20.126	26.443	23.188	26.621	19.884	17.166	26.634
11.969	11.518	11.557	11.442	11.808	12.288	11.698	11.696	12.086	-32.207	-34.869	-25.774	-30.664	-40.665	-36.940	-18.954	-29.913	-29.830	29.353	16.573	21.164	28.809	25.604	21.516	18.176	18.233	26.840
12.101	11.918	11.766	12.020	11.919	12.206	11.777	11.730	12.469	-36.596	-33.765	-26.927	-35.950	-39.006	-44.790	-20.282	-24.620	-36.247	26.455	30.660	18.088	24.648	18.631	27.950	24.306	23.348	22.981
11.909	11.868	11.861	11.928	11.925	12.248	11.616	11.527	12.056	-34.564	-34.483	-25.730	-28.667	-37.207	-38.052	-23.966	-30.683	-34.055	23.689	25.893	25.585	24.791	19.628	24.289	17.547	20.786	26.473
11.482	11.323	11.935	11.650	11.881	12.170	11.670	11.647	12.064	-30.262	-30.820	-25.045	-33.532	-35.819	-35.584	-25.484	-23.554	-23.783	29.447	25.745	28.041	27.559	19.101	31.736	14.320	13.806	27.824
11.715	11.678	11.854	11.850	12.051	12.238	11.619	11.821	12.093	-33.042	-36.925	-26.068	-31.748	-41.455	-42.302	-29.798	-25.710	-20.605	22.756	25.617	23.457	22.454	24.279	27.776	19.269	16.954	28.338
11.864	11.747	11.996	11.671	11.950	12.461	11.806	11.977	11.707	-42.127	-34.363	-24.407	-32.662	-34.836	-38.366	-21.215	-28.929	-26.982	33.323	23.612	20.250	33.813	22.616	29.085	19.501	17.499	26.887
11.755	11.065	11.990	11.661	12.180	12.155	11.616	11.425	11.804	-35.404	-31.522	-24.987	-35.970	-36.483	-45.377	-22.895	-25.899	-23.671	19.098	11.833	25.340	27.816	21.278	25.455	20.718	20.872	28.496
12.173	11.459	11.861	11.973	11.688	12.126	12.426	11.625	12.584	-37.365	-34.078	-18.560	-37.094	-27.616	-44.339	-24.737	-23.452	-30.646	26.096	18.464	26.500	30.918	13.518	29.273	23.750	19.709	31.864
11.851	11.774	11.758	11.635	11.990	11.898	12.016	11.450	12.112	-39.196	-31.392	-19.497	-38.314	-33.193	-39.561	-24.143	-25.848	-28.971	33.156	21.573	26.692	21.783	24.867	22.611	20.847	21.208	26.234
12.176	11.850	12.230	11.496	12.126	11.896	12.224	11.573	12.184	-40.925	-33.669	-25.520	-40.533	-34.350	-46.590	-26.003	-28.575	-31.021	26.051	19.523	20.194	23.526	25.820	26.683	20.372	15.041	38.949
12.135	11.892	11.750	11.810	12.069	12.037	12.410	11.356	12.221	-36.351	-36.859	-23.808	-30.385	-36.835	-44.736	-20.169	-26.451	-26.910	26.521	20.945	21.717	21.483	14.728	35.510	22.193	11.339	26.031
12.131	11.831	11.981	11.820	11.840	12.226	11.723	11.154	12.062	-44.632	-38.208	-20.670	-27.516	-33.414	-39.742	-26.828	-23.798	-23.374	29.061	19.112	19.536	34.891	20.473	25.880	17.191	12.745	29.920
12.225	11.475	11.837	11.889	11.611	11.957	11.749	11.463	11.932	-38.635	-35.169	-26.511	-35.181	-32.827	-36.672	-26.901	-24.332	-25.198	26.046	24.094	21.650	30.888	17.333	29.292	21.507	18.363	25.347
11.770	11.912	12.073	12.391	11.980	11.852	11.634	11.666	12.039	-35.028	-38.496	-30.262	-32.577	-29.819	-35.805	-29.864	-25.910	-31.114	34.261	23.962	25.411	27.801	15.595	26.562	19.545	20.898	22.077
12.004	11.522	12.132	11.543	11.081	11.974	12.019	11.583	12.319	-40.499	-32.325	-24.250	-37.821	-25.949	-34.251	-26.026	-26.855	-31.898	24.524	19.352	28.498	25.281	19.080	23.020	18.845	17.433	29.366
11.899	11.407	11.797	11.970	11.485	11.805	11.926	11.391	12.434	-32.582	-34.076	-31.400	-33.669	-30.727	-36.563	-17.147	-26.313	-22.684	31.131	19.579	9.043	25.287	16.860	26.825	19.503	16.717	27.647
11.609	11.800	11.686	11.637	12.078	12.188	12.020	11.710	12.675	-38.523	-32.020	-25.224	-34.776	-34.028	-37.616	-26.843	-29.186	-22.684	28.697	15.054	19.250	26.548	17.979	24.376	21.571	21.273	27.860
11.982	11.734	11.497	11.787	12.367	12.168	12.009	11.394	12.530	-42.009	-36.874	-25.667	-35.057	-30.287	-42.628	-23.161	-25.969	-35.393	22.820	32.699	16.972	20.265	23.481	31.182	24.622	11.470	33.828
11.939	11.562	11.805	11.951	12.017	11.788	11.893	11.491	12.211	-34.022	-33.557	-27.528	-34.586	-32.102	-32.521	-25.542	-22.598	-23.556	21.405	25.859	22.222	27.500	14.789	27.534	19.496	17.356	31.537
11.860	11.605	11.818	11.905	12.157	11.855	11.804	11.798	12.402	-28.170	-35.348	-26.221	-31.938	-30.712	-38.440	-24.914	-28.968	-29.014	21.667	20.363	17.953	27.463	17.378	22.122	17.217	14.039	24.791
11.647	11.370	11.886	12.094	11.838	12.156	11.657	11.647	12.384	-33.011	-35.492	-26.860	-31.834	-33.905	-37.120	-24.508	-23.428	-30.339	24.845	22.235	21.786	25.991	9.546	23.379	20.038	18.883	24.752
11.753	11.411	11.561	11.462	12.083	12.193	12.039	11.520	12.355	-30.313	-32.276	-28.694	-26.500	-34.815	-39.715	-25.788	-30.821	-29.090	30.226	23.567	16.626	23.608	16.920	22.336	16.469	11.609	30.197
11.684	11.857	12.200	11.978	12.500	11.989	12.122	11.578	12.603	-35.451	-35.476	-32.909	-33.282	-29.791	-34.729	-24.632	-23.215	-29.586	25.106	18.890	20.238	18.484	19.167	25.016	21.386	17.391	31.182
11.878	11.776	11.752	11.735	12.205	11.981	11.960	11.593	11.757	-36.432	-26.687	-29.621	-30.187	-36.089	-42.979	-30.650	-27.732	-30.880	28.195	17.793	17.161	25.686	26.076	27.071	21.301	15.884	27.886
12.036	11.759	12.008	12.125	11.525	11.762	12.236	11.531	11.952	-29.486	-34.449	-25.824	-30.528	-34.764	-47.434	-22.969	-25.001	-27.448	25.614	26.596	22.662	19.870	8.641	24.825	16.178	15.636	31.948
11.804	11.917	11.898	11.806	11.805	11.752	11.738	11.738	12.090	-33.011	-30.080	-19.814	-26.039	-37.727	-37.841	-26.885	-30.945	-27.277	21.548	28.408	25.777	29.922	18.183	22.446	17.324	17.766	23.622
11.797	12.245	11.552	12.117	12.193	11.600	12.293	10.939	12.138	-40.019	-33.575	-27.088	-27.082	-33.219	-31.539	-16.535	-32.407	-24.554	24.542	32.989	18.437	25.968	24.559	26.049	11.024	7.414	26.982
11.811	11.766	11.697	11.757	11.808	12.008	11.948	11.171	12.021	-34.721	-34.467	-18.297	-28.790	-34.703	-30.734	-24.204	-28.880	-29.706	32.519	30.697	20.950	29.585	24.995	26.695	15.367	15.500	28.443
11.726	11.594	11.499	11.690	11.938	11.792	12.059	11.764	12.352	-28.924	-28.983	-23.359	-26.403	-26.506	-31.547	-26.085	-30.427	-26.732	24.279	25.722	20.640	18.539	24.566	25.076	17.818	21.495	22.964
11.835	11.787	11.830	11.707	11.772	11.961	11.886	11.548	12.412	-30.899	-41.511	-24.887	-27.246	-31.255	-39.081	-26.103	-27.715	-31.095	25.314	26.138	16.363	24.170	13.489	18.353	18.204	13.231	34.669
11.641	12.132	11.788	11.483	12.230	12.319	12.138	11.584	11.884	-29.820	-38.717	-29.463	-28.837	-38.197	-35.495	-26.845	-31.034	-27.761	23.709	23.405	19.514	22.483	27.484	24.887	20.759	15.241	29.706
11.877	11.899	11.658	11.880	12.141	12.103	11.433	11.360	11.877	-34.412	-40.415	-26.145	-31.411	-39.677	-35.663	-24.856	-32.351	-21.950	24.873	31.699	25.073	21.494	26.594	23.915	26.598	19.353	24.285
11.862	11.717	11.363	11.607	12.675	11.646	12.012	11.339	11.761	-29.865	-32.125	-31.152	-28.898	-35.262	-39.637	-25.510	-28.539	-28.582	29.824	29.039	14.655	27.656	25.592	22.673	25.161	19.244	27.226
11.825	11.976	11.869	11.861	12.204	11.859	11.687	11.824	12.420	-27.296	-34.865	-25.891	-30.451	-31.306	-36.508	-27.232	-33.399	-30.047	24.572	29.512	18.079	26.836	30.129	24.773	26.557	12.166	28.248
11.947	12.142	11.490	12.301	12.344	11.727	11.809	11.804	12.005	-34.428	-40.132	-27.911	-38.203	-33.113	-40.328	-25.437	-29.514	-25.532	31.076	29.553	22.906	31.691	28.796	18.649	18.767	17.567	27.388
11.764	12.097	11.776	11.987	11.856	11.226	12.267	11.594	11.736	-37.355	-35.545	-19.894	-35.256	-31.794	-34.796	-22.838	-22.890	-20.738	22.921	27.623	17.200	26.902	24.775	21.371	22.553	15.105	18.591
12.434	12.365	12.005	11.746	12.039	11.550	12.328	11.911	11.807	-35.213	-41.866	-21.324	-33.247	-34.828	-30.882	-24.324	-29.883	-22.329	22.521	38.806	19.841	25.439	30.903	22.138	22.285	18.066	14.868
11.978	11.945	11.667	11.924	12.093	11.715	11.932	11.681	11.802	-34.524	-35.620	-21.699	-33.768	-29.418	-31.874	-32.027	-30.925	-25.654	23.947	29.835	22.082	27.188	26.591	16.426	18.342	19.547	28.523
12.037	12.109	11.617	12.374	11.545	12.290	11.842	11.773	11.920	-33.105	-34.579	-26.840	-40.999	-29.168	-30.110	-23.466	-32.254	-21.007	25.415	28.665	21.362	25.990	19.687	30.788	17.519	22.265	22.958
11.729	12.159	11.675	11.908	12.093	11.986	11.884	11.908	11.876	-29.677	-40.301	-23.403	-35.156	-39.097	-30.895	-27.429	-30.171	-27.876	27.787	33.963	22.716	25.427	26.441	15.133	21.990	17.619	26.240
11.628	12.192	11.523	11.810	11.801	11.985	12.255	11.862	11.716	-31.434	-41.411	-28.840	-31.674	-35.498	-35.653	-26.234	-31.100	-24.388	24.108	33.581	15.745	27.845	21.619	26.086	18.371	12.756	19.812
11.843	11.731	11.755	12.011	11.815	11.782	11.582	11.656	11.691	-36.067	-36.526	-26.497	-31.931	-36.850	-36.793	-22.326	-26.568	-23.235	17.813	24.244	26.475	24.585	21.471	24.803	16.655	16.701	20.963
12.418	11.801	11.620	11.690	12.156	12.021	11.807	11.186	12.235	-34.796	-29.580	-30.710	-36.429	-37.411	-32.453	-18.461	-23.229	-20.764	25.311	31.566	25.473	28.654	21.377	28.258	18.782	17.686	24.200
11.577	11.697	12.078	11.749	12.043	11.978	11.980	11.239	12.139	-29.601	-33.905	-22.399	-37.862	-34.594	-40.761	-24.533	-20.071	-20.637	27.742	33.446	21.623	32.329	26.074	31.608	14.588	16.992	20.048
11.969	11.751	11.817	11.533	11.816	11.704	11.921	11.992	11.654	-36.752	-34.776	-29.021	-35.901	-36.083	-36.192	-21.429	-19.116	-14.330	21.561	28.061	21.931	26.691	21.225	25.888	15.618	14.350	17.169
11.425	11.338	12.088	11.669	11.952	11.832	11.685	11.243	11.939	-31.538	-35.911	-29.560	-30.979	-37.102	-35.951	-25.350	-24.228	-23.167	28.005	28.219	29.277	29.590	27.142	24.818	12.725	17.178	25.820
11.616	11.670	11.887	11.831	11.737	11.628	11.603	11.566	11.852	-29.720	-31.776	-25.741	-30.729	-41.143	-37.705	-21.618	-27.118	-22.323	29.523	29.595	23.528	26.890	23.291	21.213	16.132	13.361	22.371
11.987	11.973	12.048	12.115	12.277	11.756	11.550	11.343	12.048	-40.182	-32.803	-31.031	-35.987	-41.707	-34.323	-27.730	-26.625	-17.558	27.382	23.329	29.794	32.288	24.459	23.139	18.583	11.416	23.956
11.914	12.333	11.739	12.020	11.995	11.851	11.742	11.903	11.814	-41.343	-32.070	-28.741	-29.495	-38.082	-35.322	-25.195	-27.314	-15.086	22.527	35.446	28.192	29.764	26.024	21.185	8.922	19.079	19.264
11.610	11.774	12.006	11.904	11.858	11.900	11.604	11.906	11.884	-36.268	-40.628	-29.402	-34.821	-39.062	-29.119	-27.705	-24.300	-20.779	24.189	22.995	26.627	32.227	26.489	23.632	22.871	17.555	25.124
11.856	11.534	12.163	12.110	11.836	11.482	11.515	11.976	11.866	-33.581	-32.466	-29.808	-34.769	-38.942	-31.462	-24.479	-26.203	-27.893	26.592	18.237	29.298	22.940	18.125	17.153	22.025	14.867	29.460
11.660	11.299	11.729	12.100	11.581	12.031	11.615	12.171	11.415	-34.477	-38.709	-31.688	-32.038	-33.682	-38.333	-28.535	-24.891	-25.924	20.369	16.894	25.884	24.848	20.913	26.596	15.520	16.474	18.023
11.841	11.727	11.979	11.637	11.738	11.899	12.210	11.790	12.273	-36.428	-35.651	-31.710	-32.803	-34.626	-35.547	-28.580	-28.619	-41.009	24.617	23.274	21.173	21.574	22.791	35.363	23.121	18.300	27.943
11.910	11.897	11.518	11.756	11.128	11.530	11.737	12.548	11.799	-31.096	-36.251	-27.623	-34.021	-40.565	-28.439	-29.073	-20.492	-32.751	25.221	21.580	20.155	29.959	21.521	32.506	23.986	24.596	23.699
11.566	11.302	11.793	11.364	11.999	12.065	11.878	11.995	11.643	-36.676	-36.421	-29.036	-33.620	-37.203	-29.462	-22.441	-27.013	-32.088	23.424	17.433	29.069	27.904	19.738	22.537	23.169	19.260	25.796
11.510	11.504	11.932	11.370	12.137	11.880	11.777	11.776	11.708	-30.111	-36.909	-30.367	-33.300	-36.658	-33.118	-30.509	-27.075	-29.568	17.860	13.621	28.446	23.913	21.815	21.756	29.908	21.548	22.495
11.856	11.524	12.023	11.808	11.761	12.008	12.168	11.549	12.266	-35.294	-33.768	-28.371	-35.807	-36.174	-27.705	-29.337	-28.110	-23.314	22.086	14.843	20.040	27.876	24.251	30.046	24.428	16.776	29.402
12.111	11.216	12.183	11.634	11.698	11.376	11.820	11.629	11.762	-38.264	-39.513	-29.029	-34.136	-32.851	-24.686	-22.996	-30.873	-27.938	27.279	10.917	18.852	24.971	20.736	27.556	21.756	13.793	21.762
11.667	11.793	11.611	11.686	12.224	11.677	11.816	11.727	11.526	-35.747	-36.173	-24.802	-36.682	-36.377	-30.992	-24.019	-25.254	-30.227	24.353	9.635	23.283	27.490	30.450	27.000	16.614	20.921	24.088
12.105	11.650	11.627	11.695	11.911	12.274	11.919	12.187	11.889	-37.011	-31.571	-20.410	-35.153	-33.522	-39.832	-29.140	-22.537	-26.646	27.343	15.899	18.438	26.859	24.593	25.221	14.989	21.745	20.088
11.901	11.537	12.219	11.884	11.831	12.006	11.581	11.867	11.929	-34.698	-35.998	-24.413	-35.993	-30.649	-33.869	-27.310	-26.040	-24.923	29.136	11.718	23.498	31.090	10.661	27.733	19.512	18.612	30.466
11.814	11.706	11.903	11.578	11.706	12.350	11.577	11.879	12.129	-34.651	-39.572	-24.206	-28.821	-32.276	-34.050	-24.395	-22.647	-35.179	29.336	21.430	22.146	28.103	22.880	31.353	18.240	23.570	29.008
11.639	11.748	12.213	11.925	11.969	12.179	11.778	12.056	12.357	-37.105	-35.416	-26.318	-33.132	-42.141	-33.394	-21.292	-27.368	-28.497	32.254	24.326	25.332	31.473	23.920	32.317	18.903	15.801	34.326
11.699	11.632	12.006	12.005	11.863	11.925	12.079	11.832	12.297	-36.105	-40.886	-26.879	-34.720	-34.570	-32.394	-25.504	-26.604	-25.978	27.032	22.955	20.887	24.663	15.581	23.782	23.049	17.624	27.282
12.346	10.953	11.978	12.024	12.075	12.020	11.912	11.970	12.383	-32.680	-37.133	-25.701	-36.125	-35.320	-35.029	-26.952	-26.383	-29.389	29.710	8.288	17.143	23.470	28.245	28.413	14.979	10.957	29.124
11.940	11.542	12.174	11.928	11.779	12.018	11.984	12.592	12.039	-41.407	-28.922	-31.871	-32.932	-35.582	-34.732	-22.712	-26.891	-32.158	30.912	24.080	17.206	29.462	27.308	29.190	18.496	23.313	30.254
11.694	11.757	11.640	11.700	11.955	11.844	12.325	12.464	12.088	-34.242	-32.464	-26.601	-31.536	-38.308	-31.914	-28.306	-28.605	-26.146	23.550	19.491	21.002	28.439	21.873	23.587	23.656	21.244	29.206
12.060	11.795	11.809	11.522	11.969	11.755	12.207	11.897	12.344	-35.787	-30.873	-28.866	-30.304	-34.126	-32.645	-26.569	-26.234	-32.014	24.851	23.083	22.137	30.532	24.303	25.965	21.268	14.859	25.728
11.930	11.825	11.610	11.660	11.595	11.901	12.038	11.884	12.218	-34.150	-37.535	-19.636	-33.888	-36.532	-27.949	-31.519	-28.274	-29.060	31.830	19.294	20.207	17.681	15.712	20.801	19.191	19.032	32.285
12.022	11.377	11.604	11.349	11.347	11.850	12.321	11.943	12.097	-35.973	-33.040	-19.031	-36.218	-36.701	-37.746	-28.740	-26.212	-30.058	24.458	23.323	18.369	28.134	18.053	30.789	28.578	16.711	26.317
11.696	11.676	11.721	11.678	12.054	11.664	11.944	12.075	11.822	-37.107	-35.643	-26.343	-38.377	-35.984	-36.468	-21.724	-31.226	-30.949	27.329	23.917	16.198	31.283	23.702	30.295	23.216	20.914	24.405
11.868	11.647	12.200	11.983	11.632	11.690	11.958	12.235	12.060	-37.534	-35.306	-21.331	-39.488	-33.707	-32.627	-24.819	-29.292	-28.229	26.501	23.347	18.118	28.117	19.379	29.876	21.478	24.224	33.329
11.777	11.486	11.772	12.117	11.781	11.776	11.524	12.034	12.091	-34.532	-25.947	-21.924	-42.324	-40.946	-36.436	-23.415	-31.895	-33.850	20.985	17.472	21.736	29.630	14.998	28.631	25.365	17.704	29.433
11.887	11.927	11.668	11.754	11.863	11.807	12.217	11.900	12.122	-27.579	-30.012	-25.724	-32.029	-33.426	-35.228	-24.016	-26.898	-27.252	21.547	22.584	16.413	26.598	25.716	25.487	22.002	21.894	29.174
11.989	11.301	11.757	11.542	11.678	11.950	12.246	11.551	12.077	-38.705	-33.996	-21.217	-36.095	-33.455	-29.742	-31.380	-27.189	-31.691	22.736	17.029	18.612	28.290	24.264	20.033	28.542	14.386	31.693
12.040	11.512	12.175	11.770	11.867	11.740	11.933	12.145	12.463	-40.618	-29.914	-24.129	-40.038	-43.349	-35.698	-27.166	-24.729	-33.962	14.114	18.118	26.729	16.574	25.394	30.043	22.857	22.310	37.207
11.468	11.922	11.932	12.010	12.314	11.968	11.803	11.761	11.975	-35.511	-32.090	-27.758	-37.672	-40.312	-36.082	-23.289	-30.091	-25.524	22.006	24.662	24.580	24.892	25.888	23.145	21.446	23.442	24.043
11.545	11.353	12.088	11.708	11.797	12.040	12.013	11.827	12.139	-26.599	-33.271	-25.904	-33.823	-40.027	-28.627	-26.557	-28.642	-31.087	22.867	16.249	22.742	29.171	22.020	18.667	24.549	19.741	37.145
12.035	11.563	12.080	11.810	11.688	11.763	11.593	12.108	12.611	-37.509	-39.899	-23.629	-40.576	-34.992	-35.207	-20.532	-25.933	-28.754	23.519	17.397	26.300	26.891	21.568	31.689	19.153	19.036	37.054
11.767	11.691	11.597	11.864	11.592	11.854	12.072	11.830	12.283	-38.376	-32.227	-18.301	-35.738	-34.205	-28.151	-26.190	-27.265	-33.196	16.427	24.244	28.957	25.655	15.806	27.630	24.438	15.982	37.779
11.628	12.156	11.590	11.750	11.697	11.720	12.006	11.576	12.347	-29.264	-31.061	-23.700	-34.818	-30.047	-30.546	-25.497	-26.270	-28.680	25.100	25.603	20.069	26.795	21.186	22.775	23.890	10.255	22.109
11.895	11.718	11.893	11.530	11.741	11.884	12.272	12.007	11.994	-39.101	-30.121	-22.748	-32.173	-39.982	-30.736	-23.694	-31.056	-23.463	20.517	14.125	30.340	32.111	21.184	20.544	25.933	27.853	32.126
12.502	11.549	12.247	11.715	11.560	12.186	12.044	11.481	11.804	-37.281	-36.706	-19.735	-37.066	-30.066	-23.143	-34.682	-27.835	-21.461	26.126	21.836	26.204	19.089	28.272	21.595	30.463	11.527	25.371
12.083	11.828	11.769	11.838	11.890	11.717	11.835	11.653	12.080	-37.537	-29.661	-24.009	-33.578	-40.601	-32.937	-25.554	-28.740	-23.408	22.437	20.784	19.940	23.097	22.871	20.934	23.439	15.695	23.038
12.129	11.633	12.080	11.765	11.443	11.718	11.661	11.920	12.138	-36.490	-39.544	-26.923	-34.593	-35.599	-28.756	-26.557	-27.589	-31.747	25.149	17.863	24.596	29.112	24.569	17.894	24.573	19.118	39.594
11.277	11.742	11.620	11.661	11.343	11.804	11.739	11.418	12.127	-34.007	-35.570	-14.687	-35.593	-35.744	-33.924	-30.725	-25.207	-20.339	20.036	21.951	24.233	26.506	24.329	24.502	24.067	12.927	35.008
11.816	11.529	11.539	11.999	11.838	11.762	12.134	11.899	12.093	-34.703	-38.022	-23.086	-36.130	-36.330	-24.584	-26.376	-30.118	-28.692	21.557	22.142	31.939	21.184	12.935	21.705	28.049	15.439	33.282
11.661	11.852	12.178	12.026	12.060	11.741	11.618	11.654	12.210	-38.317	-31.303	-30.768	-31.614	-40.083	-32.416	-24.510	-27.281	-36.437	25.145	24.573	17.896	19.878	26.066	14.873	17.135	17.857	35.378
11.804	11.361	11.898	12.061	11.822	11.935	12.357	11.954	12.152	-32.927	-40.559	-20.309	-35.737	-33.152	-23.866	-27.285	-31.675	-31.720	23.432	13.861	22.950	21.263	21.401	18.779	27.234	20.013	27.884
11.941	11.651	12.226	11.650	11.654	11.802	11.977	12.147	12.103	-32.022	-38.385	-18.757	-24.190	-36.316	-30.744	-32.624	-30.218	-31.645	27.516	23.863	21.942	25.069	18.179	17.952	28.340	21.639	32.635
12.186	12.009	12.652	11.555	11.786	12.169	11.883	11.744	11.916	-33.565	-42.743	-27.851	-36.096	-33.739	-23.914	-28.684	-30.046	-27.756	20.953	33.683	32.262	28.877	14.986	22.828	25.878	20.783	29.308
12.256	11.657	12.001	11.993	11.954	11.968	11.946	11.875	12.310	-25.549	-40.035	-23.294	-33.334	-30.675	-23.931	-25.027	-25.928	-32.073	33.033	22.960	27.218	29.373	17.510	27.240	19.748	19.794	27.353
11.520	12.003	12.196	11.799	11.660	11.613	12.334	11.775	12.210	-34.974	-38.275	-26.134	-29.399	-38.668	-32.770	-30.174	-31.651	-29.758	26.427	24.254	28.971	24.432	19.691	24.203	22.537	18.569	28.482
11.808	11.893	11.874	11.836	11.942	11.707	12.258	11.894	11.683	-30.922	-26.268	-25.899	-35.164	-35.890	-28.851	-22.030	-28.843	-30.411	23.227	17.849	29.977	26.252	20.226	20.189	23.886	16.523	30.360
11.916	11.897	12.165	12.323	11.813	11.460	11.449	12.126	11.772	-31.667	-33.629	-25.239	-38.076	-34.473	-37.516	-24.770	-29.602	-31.258	35.213	19.538	30.195	23.244	19.926	22.639	11.236	24.354	29.665
11.947	11.933	12.057	11.716	11.727	11.723	12.259	12.131	11.906	-30.596	-30.108	-29.837	-31.548	-34.120	-30.083	-25.088	-29.141	-30.974	22.674	23.689	23.434	29.462	26.649	24.183	19.101	12.674	29.706
11.954	11.480	12.007	11.675	11.609	11.820	12.120	12.509	11.724	-32.022	-31.431	-19.325	-34.590	-33.959	-33.572	-32.426	-37.779	-34.316	26.040	21.124	22.656	22.813	22.150	29.331	23.364	20.180	34.069
11.780	11.746	12.246	11.919	12.034	12.138	11.921	12.289	11.896	-34.884	-37.562	-28.764	-33.928	-32.458	-31.933	-25.028	-28.251	-23.597	20.383	30.530	24.629	28.774	22.385	29.093	22.688	22.291	22.085
12.055	11.892	11.592	11.505	12.079	11.976	11.577	11.408	12.061	-27.991	-26.314	-27.247	-30.782	-30.679	-33.081	-30.174	-27.523	-33.052	28.644	19.394	27.314	25.927	18.094	13.820	26.720	17.042	18.693
11.732	11.840	11.857	11.968	11.614	11.720	11.835	11.130	11.899	-32.532	-34.464	-29.166	-35.718	-34.800	-27.054	-31.651	-31.159	-26.695	32.193	25.865	26.193	27.737	23.515	24.284	17.691	22.242	21.466
11.306	11.746	11.503	11.869	11.322	11.470	11.573	12.019	11.975	-33.216	-35.985	-26.288	-32.641	-34.226	-33.755	-26.372	-30.277	-30.089	27.225	25.723	23.522	33.914	19.130	22.023	18.150	20.003	29.188
11.760	12.090	11.841	11.985	12.066	11.584	11.979	11.686	11.974	-34.352	-37.122	-25.838	-32.743	-28.560	-32.726	-32.415	-31.324	-29.005	27.516	28.928	25.971	35.378	18.333	13.441	24.418	23.557	22.149
11.585	11.284	12.232	11.431	11.618	11.553	12.013	12.049	11.599	-24.858	-33.730	-21.973	-25.898	-31.674	-31.484	-28.877	-31.393	-24.321	14.984	25.872	27.176	18.290	21.912	16.371	24.499	28.933	26.600
11.923	11.805	11.948	11.765	12.219	11.751	12.015	11.878	11.868	-33.347	-38.280	-28.262	-40.209	-34.932	-37.375	-33.020	-22.010	-29.847	31.484	19.760	17.408	23.094	21.831	26.670	23.733	16.830	30.214
[truncated: 27,996 more rows]
