# Supplementary material for: Structure of the stress-related LHCSR1 complex determined by an integrated computational strategy
Source: Commun Biol. 2022 Feb 17;5:145. doi: 10.1038/s42003-022-03083-8 (PMC8854571; doi:10.1038/s42003-022-03083-8)
Supplement: Supplementary file 12 — Supplementary Data 9 [file 42003_2022_3083_MOESM12_ESM.zip › Figure_S9_a610-a612.csv]

# 'Dist LHCSR MD1'	'Dist LHCSR MD2'	'Dist LHCSR MD3'	'Dist LHCSR MD4'	'Dist LHCSR MD5'	'Dist LHCSR MD6'	'Dist LHCSR MD7'	'Dist LHCSR MD8'	'Dist CP29'	'Phi_yx LHCSR MD1'	'Phi_yx LHCSR MD2'	'Phi_yx LHCSR MD3'	'Phi_yx LHCSR MD4'	'Phi_yx LHCSR MD5'	'Phi_yx LHCSR MD6'	'Phi_yx LHCSR MD7'	'Phi_yx LHCSR MD8'	'Phi_yx CP29'	'Phi_zx LHCSR MD1'	'Phi_zx LHCSR MD2'	'Phi_zx LHCSR MD3'	'Phi_zx LHCSR MD4'	'Phi_zx LHCSR MD5'	'Phi_zx LHCSR MD6'	'Phi_zx LHCSR MD7'	'Phi_zx LHCSR MD8'	'Phi_zx CP29'
12.961	12.808	11.980	12.525	12.021	12.190	12.229	11.876	12.001	-39.137	-25.137	-45.019	-35.541	-42.424	-39.738	-38.373	-35.604	-35.460	45.551	30.461	37.887	17.572	30.452	20.628	31.903	33.687	29.796
13.347	12.556	12.477	12.752	12.318	11.798	12.653	12.019	11.745	-45.164	-41.457	-44.282	-38.718	-44.449	-36.513	-39.691	-36.702	-44.563	47.988	34.197	31.342	24.809	39.670	10.105	33.493	34.051	31.123
12.880	13.201	12.471	12.499	12.218	11.933	12.184	12.519	12.001	-39.077	-40.010	-47.912	-40.327	-35.424	-29.727	-37.339	-42.998	-29.125	41.483	34.288	39.822	16.883	27.290	18.692	28.270	34.867	27.163
12.821	12.845	12.990	13.106	12.214	12.462	11.948	12.679	12.313	-28.650	-38.882	-45.098	-40.084	-39.777	-43.443	-34.020	-47.846	-36.895	31.655	28.697	37.894	24.922	35.420	23.672	23.969	37.023	29.807
13.008	12.334	12.576	12.230	12.263	12.125	12.256	12.493	12.053	-34.030	-38.240	-50.676	-38.397	-36.219	-42.653	-43.860	-45.919	-37.086	38.096	36.388	43.255	26.533	30.486	29.745	30.249	40.432	31.356
12.469	12.222	12.343	12.101	12.567	12.162	12.277	12.625	11.494	-41.396	-34.790	-45.563	-44.252	-34.142	-43.011	-41.817	-39.939	-36.007	49.480	32.886	33.617	25.729	30.338	29.036	29.462	31.084	35.567
12.771	12.192	12.430	13.100	12.562	12.357	12.409	12.246	11.511	-37.018	-30.375	-50.095	-43.651	-35.835	-41.257	-41.370	-39.760	-35.383	44.517	33.883	38.326	30.965	31.996	20.218	31.086	35.824	23.658
12.788	12.902	12.198	12.695	11.946	12.251	12.388	12.188	11.878	-38.445	-37.911	-48.110	-36.658	-38.955	-35.666	-37.403	-42.892	-33.501	42.593	27.027	37.676	30.270	29.692	15.200	35.301	35.765	32.611
13.233	12.464	12.307	12.230	12.275	12.004	12.181	12.460	12.135	-44.700	-43.177	-47.405	-35.182	-34.087	-39.323	-38.863	-42.871	-32.581	41.056	33.031	33.103	22.909	30.550	25.181	35.394	33.904	25.940
12.400	12.870	12.695	12.678	12.200	12.274	12.448	12.438	12.138	-41.235	-40.243	-52.091	-44.503	-41.645	-40.532	-40.645	-37.851	-38.789	44.368	37.026	38.042	27.758	32.985	22.542	32.353	31.172	28.629
13.185	12.149	12.606	12.983	12.217	12.633	12.483	12.449	12.250	-48.037	-36.243	-46.637	-43.807	-37.361	-43.895	-44.022	-38.973	-37.330	45.194	28.729	37.325	31.064	29.091	34.496	37.992	32.997	32.051
13.281	12.517	12.327	12.399	12.324	12.302	11.881	12.425	12.042	-38.982	-40.540	-45.659	-35.569	-39.880	-39.184	-28.782	-42.765	-33.223	38.704	36.436	34.179	26.408	29.320	27.704	35.621	35.387	24.791
13.103	11.959	12.635	12.701	12.210	12.344	11.939	12.661	12.007	-43.818	-36.099	-49.641	-41.946	-37.303	-45.819	-36.117	-41.804	-38.029	43.808	28.932	36.604	36.306	34.989	27.857	22.846	38.754	29.331
13.292	12.583	12.434	11.872	11.699	12.363	12.328	12.458	12.285	-47.844	-39.633	-44.825	-35.512	-34.684	-40.277	-41.761	-36.888	-32.970	50.041	33.652	30.761	25.777	26.235	26.064	36.940	33.360	25.216
13.158	12.023	12.607	12.376	11.771	12.125	11.985	12.181	12.206	-36.527	-32.379	-46.969	-39.511	-42.875	-46.507	-40.403	-36.972	-39.840	39.669	29.773	36.850	34.428	32.982	34.383	36.599	34.704	33.201
12.893	12.791	12.799	12.024	12.041	11.874	12.461	12.395	12.018	-43.714	-39.997	-49.088	-36.445	-38.454	-33.440	-42.620	-37.170	-40.069	51.133	34.565	28.789	26.766	21.761	25.166	35.685	37.482	33.520
12.521	12.237	12.312	12.156	12.025	12.268	12.279	12.130	12.024	-37.810	-42.924	-44.211	-38.969	-39.135	-37.877	-39.935	-39.084	-38.540	39.442	27.209	33.408	26.755	31.231	28.896	41.854	29.078	37.714
12.840	12.614	12.617	12.823	11.982	12.387	12.390	12.395	11.734	-42.593	-43.107	-44.995	-44.105	-39.491	-35.384	-36.861	-42.040	-45.060	34.531	30.300	28.145	30.875	25.257	32.302	31.358	35.596	34.155
12.825	12.115	12.597	12.255	12.335	12.144	12.007	12.210	11.839	-38.237	-38.047	-45.535	-40.914	-50.364	-42.142	-35.979	-38.182	-36.467	42.271	26.896	29.418	28.587	46.190	26.592	36.555	37.537	32.038
12.763	12.500	12.106	12.323	12.091	12.349	12.242	12.302	11.764	-39.841	-34.744	-44.750	-35.197	-41.797	-44.038	-45.952	-33.089	-31.309	41.613	32.537	31.637	27.634	33.907	34.794	39.095	34.494	29.559
13.004	12.967	12.650	12.471	11.732	12.401	12.504	12.217	11.725	-43.488	-34.194	-46.020	-36.289	-34.931	-41.138	-34.712	-39.339	-43.662	41.723	33.490	32.308	29.328	26.778	30.213	32.831	38.625	37.155
12.931	13.019	12.358	12.054	12.320	11.894	12.337	12.685	12.200	-39.795	-38.761	-45.578	-45.609	-43.243	-45.967	-45.369	-39.948	-41.494	42.590	35.774	36.480	32.724	41.937	32.087	32.008	37.855	43.226
12.846	12.572	12.591	12.114	12.218	12.289	11.857	12.431	11.889	-39.205	-33.685	-46.683	-31.145	-34.347	-42.893	-35.444	-42.122	-31.209	44.441	31.037	31.686	23.562	21.373	32.847	33.669	38.188	32.563
13.119	12.747	12.729	12.479	12.212	12.301	12.407	12.357	11.948	-39.283	-35.949	-53.677	-43.797	-38.721	-42.952	-40.528	-39.843	-41.586	40.879	30.299	41.515	32.631	29.474	33.888	30.224	31.366	37.743
12.451	12.284	12.169	12.242	12.158	11.962	12.305	12.272	12.644	-33.674	-34.677	-50.003	-38.660	-44.914	-41.902	-38.816	-39.023	-43.865	33.774	29.480	42.111	34.915	33.304	22.000	35.533	34.020	37.800
13.389	12.607	12.149	12.187	12.190	12.027	12.029	12.436	11.897	-43.065	-41.214	-43.146	-40.665	-44.606	-39.632	-34.047	-40.716	-34.821	42.809	29.976	29.698	32.817	31.403	31.154	31.065	26.912	29.195
13.151	12.517	11.946	12.046	11.931	11.977	11.918	12.355	11.434	-41.092	-39.786	-42.724	-37.719	-41.812	-35.776	-32.876	-44.507	-38.612	39.724	34.124	30.505	30.104	39.274	18.326	29.304	33.188	33.218
13.284	12.360	12.018	12.106	12.238	12.345	11.883	11.903	12.446	-37.051	-35.734	-43.691	-34.592	-45.936	-33.145	-36.209	-42.540	-38.413	46.359	29.794	40.363	28.745	39.667	24.639	34.437	41.819	28.755
13.134	12.231	11.809	12.127	12.448	12.238	12.308	12.277	12.112	-38.491	-33.487	-41.307	-36.038	-45.115	-40.717	-40.354	-40.081	-44.605	42.965	27.532	37.919	29.879	40.230	25.562	38.230	41.311	37.940
12.936	12.883	12.543	12.600	12.610	12.477	12.273	12.324	12.267	-44.188	-37.830	-44.455	-43.401	-52.428	-41.410	-43.068	-39.915	-40.489	37.616	26.406	36.299	36.038	36.529	32.801	44.333	30.187	35.388
13.046	12.656	12.826	12.433	12.505	12.176	12.237	12.148	11.747	-47.765	-41.732	-45.275	-40.835	-48.928	-44.675	-43.356	-35.675	-35.539	47.994	32.071	38.424	31.212	39.301	31.634	37.515	27.005	36.834
13.348	12.383	12.282	12.179	12.577	12.508	12.656	12.353	11.833	-43.249	-44.310	-40.385	-41.193	-49.262	-39.101	-36.343	-43.160	-33.548	47.359	36.764	26.135	27.038	36.657	29.920	38.810	37.751	26.590
12.925	12.117	12.611	12.324	11.989	12.197	12.445	12.247	11.691	-42.540	-38.295	-43.561	-39.411	-34.679	-39.543	-41.016	-45.483	-37.658	41.358	27.759	29.242	30.963	29.726	31.420	28.808	34.399	32.154
12.725	12.271	12.257	12.423	11.949	12.047	12.587	12.075	11.803	-30.277	-40.328	-48.105	-42.428	-38.132	-45.074	-39.129	-39.481	-39.277	35.547	33.604	27.239	30.711	35.900	21.019	37.742	27.930	36.821
12.742	12.539	12.301	12.825	12.078	11.617	13.209	12.413	11.794	-43.680	-33.335	-47.820	-41.703	-37.215	-40.519	-46.549	-43.768	-35.263	39.989	31.392	35.176	26.860	31.368	22.512	49.084	32.431	29.481
13.021	11.828	12.458	12.241	12.307	12.242	12.671	12.291	11.920	-36.055	-36.240	-51.331	-46.159	-39.759	-39.811	-40.606	-39.238	-33.129	41.295	32.701	41.108	27.330	37.109	30.187	36.688	36.909	28.688
13.402	12.246	12.982	12.127	12.140	11.494	12.783	12.235	12.040	-47.873	-43.996	-50.722	-46.447	-36.508	-36.981	-39.527	-42.552	-37.165	45.738	33.447	31.731	29.292	33.233	22.097	37.451	29.312	34.219
12.814	12.301	12.284	12.234	12.477	12.006	12.397	12.562	11.326	-43.299	-40.972	-44.029	-41.190	-47.168	-37.989	-40.411	-39.825	-38.754	41.684	31.490	30.614	19.190	32.922	24.800	31.452	39.915	31.012
13.028	12.380	12.435	12.190	12.366	11.839	12.777	11.842	11.575	-41.076	-34.536	-45.611	-45.097	-48.136	-34.150	-41.183	-38.495	-36.359	42.524	25.720	37.864	22.049	37.898	24.272	34.252	38.199	32.337
12.937	12.241	12.099	13.024	12.431	11.915	12.412	12.460	12.271	-45.499	-36.715	-42.102	-59.779	-43.467	-40.084	-39.180	-40.338	-31.552	45.761	27.175	28.831	41.311	36.259	21.004	36.451	36.807	32.960
13.201	12.556	11.978	12.208	12.238	12.389	12.226	12.439	11.644	-41.369	-38.286	-38.156	-45.399	-44.240	-46.022	-32.282	-37.951	-33.639	41.788	29.801	27.356	18.439	39.942	23.582	29.318	27.996	31.443
12.586	12.500	12.616	12.883	12.037	12.655	12.025	12.597	11.911	-42.987	-34.036	-47.861	-46.057	-43.990	-48.587	-38.896	-43.683	-33.295	38.098	32.569	36.840	18.934	39.487	26.382	30.216	36.475	25.948
13.009	12.396	12.341	11.846	11.606	12.670	12.078	12.149	12.261	-44.162	-28.631	-46.324	-39.154	-40.598	-39.342	-37.000	-40.792	-40.178	40.229	30.184	34.765	11.483	41.302	27.709	36.993	35.264	30.933
13.400	12.067	12.126	12.096	12.493	12.463	12.599	12.151	12.173	-35.251	-37.673	-43.083	-39.528	-41.266	-39.529	-34.726	-44.215	-41.579	36.639	26.261	30.889	18.055	26.571	18.510	26.638	34.452	29.786
13.126	12.631	12.776	12.084	12.829	12.677	11.874	12.057	11.707	-44.698	-34.820	-49.392	-36.020	-43.110	-44.833	-33.793	-42.941	-31.270	41.630	30.004	31.405	23.171	31.705	36.916	30.452	40.752	30.967
13.085	12.465	12.104	12.298	12.275	12.494	11.984	12.657	12.066	-43.137	-32.143	-41.669	-39.660	-35.605	-39.393	-33.028	-48.553	-39.700	45.813	28.925	30.521	8.334	29.517	29.622	31.770	52.990	23.011
12.767	12.404	12.268	12.615	12.087	12.487	12.310	12.468	12.354	-41.490	-34.027	-42.154	-42.326	-42.421	-38.695	-41.718	-45.106	-38.046	35.770	37.292	36.375	35.834	33.973	27.592	38.318	39.893	25.136
13.259	12.550	12.291	12.579	12.361	12.014	12.520	12.469	12.030	-41.527	-37.222	-41.322	-36.791	-50.715	-42.002	-42.489	-41.917	-32.765	39.278	28.324	35.735	23.317	41.339	28.866	31.421	37.681	33.400
12.852	12.332	12.539	11.921	12.431	12.436	12.197	12.727	12.249	-43.717	-40.655	-49.787	-38.890	-43.716	-38.955	-36.212	-44.987	-38.362	42.231	34.006	33.297	23.634	34.382	28.215	28.261	37.494	30.040
13.539	12.186	12.324	11.903	12.177	12.692	11.880	12.412	12.288	-40.530	-40.085	-47.144	-39.505	-42.669	-39.759	-35.849	-43.807	-32.096	44.067	34.904	32.148	17.991	37.997	32.623	25.815	39.405	34.771
13.411	12.400	12.142	12.408	12.207	12.259	12.019	12.321	11.891	-46.328	-38.397	-43.288	-36.451	-44.137	-45.120	-33.310	-41.487	-33.337	51.095	28.669	28.432	22.041	36.339	34.228	36.608	34.892	27.812
13.670	12.415	12.445	12.254	12.354	11.852	11.860	12.095	11.887	-44.207	-37.905	-46.081	-45.919	-45.211	-46.837	-41.231	-40.408	-38.442	48.742	31.458	34.826	21.075	39.353	28.466	34.119	34.645	34.459
13.128	12.903	12.290	12.127	12.235	12.048	12.079	12.351	11.500	-48.419	-42.777	-38.347	-36.335	-47.956	-38.681	-35.941	-36.705	-30.045	43.540	32.435	35.446	26.072	39.607	23.595	30.802	29.004	37.336
13.163	12.676	12.125	12.538	12.384	12.673	11.979	11.376	11.993	-37.570	-42.292	-46.814	-44.174	-46.066	-45.776	-32.606	-35.279	-27.915	48.977	31.462	37.954	20.862	38.216	29.146	32.920	31.194	29.086
13.427	12.524	12.362	12.124	12.358	12.300	12.570	11.874	11.816	-48.955	-39.150	-42.242	-34.625	-49.747	-46.818	-43.744	-39.126	-35.535	55.075	29.530	34.621	19.520	42.091	33.822	33.365	33.299	35.763
13.456	12.640	12.291	11.861	12.208	12.475	12.544	12.302	11.670	-44.514	-41.678	-42.138	-36.934	-49.849	-38.860	-41.342	-43.962	-35.873	49.790	35.085	30.531	11.396	36.859	31.121	31.345	34.349	35.607
13.422	12.149	12.220	12.309	11.839	12.308	12.314	11.967	12.077	-46.140	-37.083	-39.504	-34.997	-44.835	-37.532	-40.000	-41.777	-37.937	41.248	24.106	29.359	13.441	33.680	32.362	34.391	31.307	33.014
13.179	11.742	12.511	12.055	11.909	12.710	12.069	12.591	11.899	-41.855	-36.049	-44.256	-40.160	-43.273	-40.283	-30.199	-43.397	-36.533	38.086	28.023	32.052	19.807	31.800	30.319	30.315	39.667	36.488
13.237	12.119	11.914	12.296	12.310	12.585	11.898	11.753	11.834	-48.227	-40.436	-36.466	-40.713	-35.138	-39.533	-31.948	-38.416	-35.020	37.016	33.657	36.378	21.192	33.454	35.291	29.579	36.224	31.485
13.252	12.228	12.538	11.963	13.068	12.497	11.985	12.360	12.423	-49.236	-34.006	-51.487	-36.982	-47.567	-39.090	-38.678	-39.397	-37.064	43.606	33.583	33.805	11.698	42.219	32.802	27.919	39.558	32.579
13.062	12.650	12.399	11.803	11.869	12.431	12.116	12.414	11.687	-42.027	-37.890	-44.608	-35.642	-38.518	-34.214	-34.745	-46.587	-27.879	41.879	34.496	30.059	27.581	30.245	27.354	28.629	39.746	22.395
13.055	12.135	12.247	12.391	11.909	11.948	12.603	12.610	11.580	-36.436	-35.847	-46.524	-36.073	-36.494	-38.853	-40.365	-41.845	-24.552	33.249	27.634	35.917	18.162	22.140	23.887	29.443	38.494	29.110
12.539	12.309	12.714	12.303	12.830	12.074	12.388	12.610	11.576	-43.002	-39.166	-48.423	-34.715	-46.083	-35.861	-41.638	-39.335	-27.196	40.750	25.258	36.629	17.251	31.166	27.349	42.445	39.788	23.720
12.822	12.112	12.307	12.077	12.676	11.966	12.397	12.270	11.909	-46.430	-33.831	-45.008	-39.018	-42.642	-36.881	-43.208	-39.516	-28.622	38.382	23.661	30.795	13.404	35.800	31.786	37.956	36.982	24.854
13.032	12.235	12.933	12.305	11.900	12.142	12.033	12.653	12.016	-44.822	-37.642	-49.891	-43.850	-35.409	-31.516	-39.599	-45.595	-26.304	45.063	27.739	35.480	23.786	35.652	23.930	31.098	45.372	24.818
12.921	12.476	12.158	12.114	12.635	12.399	12.160	12.608	12.206	-43.231	-38.040	-44.489	-39.308	-45.595	-39.891	-44.819	-38.640	-29.291	42.606	35.981	34.460	22.575	36.062	30.067	40.640	30.990	24.910
12.854	12.101	12.734	12.230	12.148	11.947	12.398	12.072	12.309	-38.284	-39.066	-45.717	-37.474	-41.382	-44.005	-41.361	-40.903	-32.713	36.582	30.872	32.412	18.920	32.114	37.152	37.232	39.025	29.988
13.283	12.231	12.147	12.463	12.437	12.176	12.367	12.405	12.039	-36.229	-43.446	-45.422	-37.663	-45.982	-42.592	-42.470	-39.161	-32.891	41.110	33.915	35.596	9.763	35.361	25.555	37.250	35.318	27.142
13.400	11.970	12.254	12.102	12.243	12.219	12.116	12.291	12.155	-40.151	-36.807	-54.664	-39.311	-38.758	-42.705	-41.760	-36.476	-29.461	39.991	29.363	37.060	23.117	28.925	36.004	33.283	24.558	33.386
13.216	12.507	12.349	11.772	12.155	12.082	12.027	12.789	12.010	-42.671	-37.312	-47.177	-31.081	-41.622	-39.639	-42.436	-37.864	-24.390	36.940	31.482	33.590	9.924	38.774	27.562	29.894	33.931	26.529
13.139	12.374	12.345	12.036	12.508	12.779	12.439	12.263	11.993	-51.455	-37.476	-45.540	-25.428	-37.307	-49.515	-49.082	-39.811	-25.079	49.622	32.725	35.788	13.212	31.240	37.722	42.659	35.992	30.811
13.181	12.068	12.215	11.551	12.340	11.757	12.176	12.466	11.980	-41.219	-35.743	-40.789	-31.103	-39.667	-41.842	-34.992	-38.604	-21.165	44.869	24.885	31.817	5.321	29.585	30.986	36.806	33.686	26.598
12.988	12.222	12.206	11.607	12.273	11.805	12.347	12.579	12.218	-42.315	-40.680	-42.722	-21.658	-38.995	-39.880	-39.420	-44.020	-37.232	35.468	33.499	21.793	9.823	30.611	27.693	40.322	40.177	30.073
13.141	12.358	12.380	11.304	12.055	11.856	11.899	12.559	12.117	-44.954	-37.885	-46.680	-24.514	-38.257	-36.165	-36.609	-42.185	-26.989	39.203	31.841	35.604	10.569	31.924	28.247	31.864	40.664	18.812
13.232	12.628	12.688	11.785	12.117	12.335	12.820	12.300	12.364	-47.122	-46.727	-48.122	-31.699	-41.974	-40.515	-46.444	-38.530	-27.925	41.577	37.792	40.333	19.363	37.923	38.493	39.832	30.657	24.667
12.485	12.374	12.643	11.489	12.340	12.393	12.415	12.183	12.502	-39.328	-41.449	-47.140	-32.623	-40.827	-38.294	-37.860	-45.882	-32.013	29.461	34.791	29.831	8.076	33.257	28.611	34.494	40.304	31.368
12.827	12.008	12.267	11.490	12.067	12.828	12.490	12.386	12.511	-43.087	-39.207	-44.404	-34.373	-40.281	-30.691	-42.730	-40.482	-29.441	38.867	28.699	36.790	11.922	27.542	29.723	39.868	41.432	29.775
12.748	12.232	12.261	11.693	12.634	12.376	12.199	12.557	12.286	-37.734	-42.510	-41.377	-26.087	-42.492	-38.854	-42.352	-40.962	-22.331	33.983	40.340	30.313	11.358	34.951	34.216	41.305	40.376	24.736
12.691	12.363	12.237	11.995	12.829	12.218	12.551	12.530	12.000	-35.092	-40.291	-43.732	-38.177	-41.691	-39.567	-34.853	-39.447	-25.196	42.108	34.890	23.211	8.215	35.832	28.294	30.590	36.135	28.779
12.855	12.340	12.474	11.567	12.358	12.565	12.515	12.423	12.278	-41.764	-43.011	-42.115	-38.655	-42.833	-40.089	-44.050	-46.054	-33.753	34.467	38.053	24.956	14.308	34.494	34.019	42.745	37.548	28.414
12.849	12.461	12.305	11.761	12.336	12.538	12.726	12.198	12.163	-44.688	-39.506	-50.123	-35.797	-39.145	-33.391	-41.320	-41.498	-24.856	38.635	36.881	28.987	16.683	24.445	27.744	34.377	42.310	26.348
12.972	12.105	12.206	12.221	12.269	12.495	12.034	12.540	11.899	-42.395	-39.919	-43.645	-35.397	-41.973	-33.854	-36.792	-35.135	-28.810	31.869	40.608	17.113	16.702	35.616	21.072	32.190	37.105	25.513
12.597	12.420	12.423	12.176	12.026	12.233	12.559	12.516	11.780	-41.549	-38.292	-47.938	-33.643	-34.335	-28.736	-43.581	-37.706	-24.821	31.270	37.727	21.992	16.055	18.620	26.310	34.307	33.286	32.160
12.763	11.492	12.380	11.897	11.960	11.683	12.510	12.459	12.309	-33.724	-28.749	-43.588	-36.759	-36.622	-32.228	-40.132	-47.072	-24.551	42.375	30.435	22.018	16.558	25.467	17.681	37.044	38.858	23.871
13.166	12.693	12.482	11.967	12.245	12.127	12.498	12.451	11.760	-33.134	-41.109	-44.005	-32.422	-43.805	-35.177	-40.011	-41.123	-29.157	40.112	38.384	30.779	10.176	28.164	24.549	34.425	37.103	20.278
12.415	12.195	12.415	11.919	12.207	11.992	12.373	12.130	12.110	-36.308	-37.953	-41.634	-33.794	-37.760	-35.114	-40.069	-44.353	-26.883	26.942	35.452	28.946	16.069	19.779	27.082	34.948	33.910	32.039
12.406	12.280	11.972	11.514	12.598	12.340	12.446	12.339	12.015	-42.094	-43.942	-43.453	-33.718	-46.749	-37.924	-39.152	-45.137	-27.966	45.502	30.015	28.798	14.122	37.671	35.763	27.494	32.115	29.704
12.314	11.793	11.949	11.924	12.409	12.505	12.785	12.464	12.459	-36.389	-39.199	-42.348	-36.376	-39.373	-44.772	-39.170	-41.158	-32.315	29.803	30.614	26.256	12.885	22.616	28.818	30.493	41.684	23.085
12.573	12.490	12.226	11.712	12.290	12.651	12.469	12.381	12.030	-33.184	-36.712	-46.540	-31.800	-37.610	-37.956	-42.672	-40.466	-28.926	30.015	31.588	31.035	6.354	25.319	28.449	25.923	35.271	24.788
12.862	12.952	12.402	12.260	12.356	12.338	12.374	12.251	12.171	-39.445	-29.645	-41.652	-37.980	-43.090	-36.012	-37.920	-45.447	-17.637	32.925	42.082	31.788	16.309	29.291	32.165	36.396	30.751	26.473
12.898	12.305	12.454	11.954	12.387	12.250	12.455	12.046	11.898	-40.933	-43.068	-44.809	-37.990	-40.349	-35.497	-41.372	-41.264	-28.977	44.420	37.168	32.326	12.339	36.680	25.622	30.462	29.949	24.482
12.350	12.639	12.184	12.065	12.479	11.886	12.277	12.350	12.278	-32.765	-37.919	-49.699	-42.946	-42.572	-37.839	-39.040	-44.004	-28.094	29.817	37.014	25.320	17.699	24.493	15.527	31.039	41.715	17.939
12.422	12.450	12.372	11.745	11.872	11.413	12.087	12.228	11.780	-37.816	-38.909	-39.009	-35.064	-39.632	-31.342	-35.474	-42.419	-29.363	35.178	34.285	25.784	9.678	23.094	12.434	35.197	35.020	28.303
12.608	12.341	12.384	11.915	12.583	12.386	12.009	12.672	12.102	-34.227	-40.069	-46.450	-37.658	-46.486	-42.142	-34.796	-47.009	-27.008	33.916	33.532	25.752	17.699	27.606	26.399	25.027	41.867	25.901
12.130	12.455	12.673	12.377	12.180	11.728	12.258	11.974	12.114	-36.069	-42.412	-41.334	-37.972	-45.229	-34.366	-33.557	-40.580	-26.055	34.710	40.185	22.707	15.981	35.785	13.290	26.048	38.514	24.263
12.902	12.274	12.461	11.491	11.961	12.203	12.534	12.066	11.831	-41.765	-39.721	-43.542	-35.268	-41.746	-32.596	-39.775	-43.970	-27.645	34.705	37.487	27.398	18.161	22.439	17.818	29.895	34.850	24.001
12.525	12.694	12.405	11.858	12.263	11.848	12.278	12.495	11.650	-43.589	-42.527	-44.245	-35.293	-43.138	-33.627	-34.668	-44.422	-28.839	38.025	42.635	21.892	18.070	34.701	15.201	37.766	40.163	26.523
12.328	12.372	12.349	11.548	11.699	11.776	12.472	12.316	11.981	-43.489	-36.708	-41.100	-35.691	-39.170	-41.445	-38.248	-38.892	-22.824	42.259	33.900	27.856	6.260	33.907	21.052	31.730	32.564	28.645
12.363	12.311	12.510	11.763	12.100	12.760	12.468	12.215	11.733	-38.535	-41.969	-53.741	-31.770	-43.604	-46.216	-41.575	-39.864	-32.812	36.753	38.046	42.227	11.861	41.498	20.055	30.335	39.275	28.434
12.763	12.567	12.394	11.712	11.941	12.411	12.237	12.116	12.096	-37.857	-40.194	-43.128	-34.702	-38.258	-43.285	-39.233	-48.968	-25.796	38.099	40.945	27.371	11.470	32.761	27.359	31.500	36.324	29.541
12.980	12.189	12.247	12.085	12.668	11.996	12.388	12.266	11.979	-40.382	-38.433	-40.042	-39.354	-46.507	-36.162	-30.938	-48.877	-25.904	42.325	42.127	31.115	8.867	37.736	21.796	30.679	42.067	21.798
12.565	12.652	12.735	11.270	12.057	12.049	12.029	12.106	11.423	-40.699	-36.803	-42.513	-27.797	-33.997	-38.580	-35.344	-46.672	-32.904	35.616	42.943	33.107	14.555	23.740	18.411	33.000	35.715	27.027
13.093	12.405	12.347	11.553	12.134	12.332	12.176	12.350	11.795	-43.605	-45.957	-39.140	-34.816	-42.040	-39.405	-39.229	-37.826	-29.940	36.370	39.236	24.460	12.329	30.921	13.695	36.877	30.069	23.594
13.014	12.179	12.661	11.284	12.461	12.281	12.168	12.276	11.900	-40.569	-40.567	-43.953	-36.780	-40.178	-39.712	-37.101	-49.184	-27.503	34.641	29.559	31.067	16.429	34.156	18.630	32.926	39.304	24.042
12.625	12.599	12.245	11.689	12.434	11.991	12.300	12.169	11.939	-37.761	-42.502	-42.315	-34.007	-42.988	-35.050	-40.079	-42.693	-30.821	40.795	39.818	23.843	8.959	28.759	21.608	35.167	36.530	28.175
12.613	12.028	12.482	12.265	12.051	12.097	12.033	12.436	12.615	-35.384	-44.826	-46.552	-34.467	-40.983	-34.285	-38.603	-39.435	-26.570	35.030	44.565	25.642	21.228	29.866	24.083	34.527	32.958	24.104
12.575	12.412	12.191	11.992	12.439	11.856	12.079	12.340	12.052	-40.913	-35.042	-42.030	-38.339	-40.946	-33.254	-33.732	-40.053	-29.499	40.263	38.727	33.300	10.574	37.547	15.849	35.341	37.774	31.325
12.420	12.460	12.129	12.101	12.722	11.837	12.112	12.147	12.416	-42.856	-38.956	-46.199	-36.906	-40.596	-32.896	-36.670	-46.175	-31.707	40.193	39.746	25.710	12.593	38.644	12.548	30.117	37.380	23.995
12.437	12.289	12.296	11.449	12.781	11.417	12.179	12.272	11.966	-36.726	-41.494	-41.088	-37.114	-39.227	-35.777	-40.701	-39.807	-22.314	32.615	37.403	29.258	14.767	34.660	12.417	35.643	42.978	20.926
12.907	12.379	12.623	11.699	12.350	11.383	11.917	13.106	11.816	-41.530	-39.861	-39.283	-38.441	-40.915	-41.095	-39.020	-49.449	-28.585	44.622	42.444	32.885	11.464	34.362	11.221	30.206	54.131	23.300
12.849	12.364	12.942	11.952	12.371	11.826	12.403	12.355	11.932	-36.639	-40.863	-51.658	-33.967	-38.144	-33.950	-40.916	-43.954	-32.758	40.567	36.426	39.746	15.621	30.292	14.176	32.703	45.134	21.461
12.779	12.755	12.529	12.094	12.048	12.008	12.516	13.122	12.010	-42.530	-44.682	-47.566	-32.273	-42.603	-39.890	-40.115	-45.718	-32.696	36.264	42.136	37.165	19.965	35.462	19.203	34.476	46.956	28.090
12.526	12.772	12.508	12.154	11.930	11.973	12.001	12.378	12.098	-31.315	-40.044	-46.192	-35.822	-34.445	-29.396	-37.794	-36.615	-25.696	37.357	44.463	39.119	24.780	33.525	20.711	33.026	41.935	28.214
12.872	12.060	13.273	11.894	12.076	11.716	12.385	12.473	12.040	-35.062	-35.703	-52.871	-37.693	-31.297	-28.869	-41.348	-41.892	-31.486	34.570	37.527	46.546	21.347	25.260	17.860	35.790	41.801	27.943
12.145	12.529	12.572	12.068	12.536	11.858	12.278	12.515	12.069	-27.490	-44.435	-42.517	-36.038	-48.866	-31.487	-43.370	-38.979	-27.312	31.506	39.444	36.851	15.990	45.357	21.704	37.017	45.290	30.268
12.662	13.062	12.144	12.008	12.453	12.145	12.053	12.485	11.914	-40.897	-43.439	-43.837	-37.567	-48.464	-41.492	-34.588	-44.694	-31.053	37.484	43.033	39.920	18.679	47.604	19.522	29.985	48.401	31.824
12.377	12.409	12.790	12.394	12.888	11.692	12.191	12.468	12.556	-36.073	-42.158	-47.825	-37.095	-41.851	-27.597	-46.002	-32.271	-26.270	33.886	39.472	42.929	23.576	38.366	14.508	28.703	33.014	26.263
12.721	12.375	12.629	12.383	11.793	11.896	12.491	12.078	12.050	-36.892	-40.255	-50.105	-43.777	-44.234	-31.155	-41.586	-39.571	-35.341	42.339	39.092	43.850	30.433	39.699	18.458	32.584	33.723	29.235
12.970	12.339	12.363	12.191	12.672	12.306	12.678	12.233	12.029	-37.426	-40.240	-46.086	-37.792	-40.872	-31.479	-45.115	-42.918	-31.060	40.740	29.213	39.111	18.904	36.631	19.010	36.327	42.266	34.169
13.325	12.658	12.730	12.578	12.131	12.506	12.083	12.175	12.357	-35.036	-42.888	-44.804	-39.351	-41.426	-42.588	-41.101	-44.161	-29.624	36.767	41.113	37.139	24.669	30.856	23.800	31.030	41.234	28.779
13.200	12.801	12.526	12.112	12.250	12.499	12.327	12.459	12.008	-34.386	-43.363	-43.043	-34.417	-38.401	-42.075	-48.589	-51.216	-32.440	31.541	40.286	39.202	23.631	34.964	24.143	36.618	43.681	26.671
12.936	12.511	12.750	11.932	12.314	11.975	12.442	12.739	12.098	-35.219	-35.523	-44.911	-37.821	-36.474	-36.659	-45.113	-42.042	-24.746	32.581	30.258	37.348	20.262	35.864	23.140	33.224	36.597	30.029
12.577	12.510	12.139	12.026	12.277	11.947	12.347	12.096	12.072	-35.052	-44.220	-42.164	-43.351	-40.450	-39.369	-40.236	-44.873	-31.553	35.159	42.368	36.164	20.760	38.283	22.388	35.004	41.639	30.295
12.576	12.636	12.316	11.981	12.461	12.214	12.306	12.018	12.081	-37.710	-44.353	-46.448	-40.404	-37.320	-39.257	-43.061	-40.589	-28.304	39.138	44.199	32.818	17.167	36.582	25.252	34.033	41.051	22.951
12.673	12.720	12.328	11.812	12.257	12.281	12.439	12.275	12.146	-42.121	-45.406	-45.555	-37.569	-42.835	-43.106	-34.615	-44.996	-29.844	42.557	43.690	36.922	11.643	35.455	17.556	29.163	46.621	28.036
12.568	12.211	12.172	12.062	12.186	12.195	12.677	12.281	12.275	-41.309	-40.954	-38.009	-41.935	-43.544	-30.080	-41.453	-39.929	-34.534	41.382	42.570	37.812	12.842	29.851	25.330	31.951	28.541	28.616
12.957	12.332	12.448	12.054	12.588	12.379	12.391	11.895	11.866	-42.167	-38.268	-41.891	-43.457	-37.370	-39.487	-41.146	-46.455	-33.754	43.901	43.499	38.829	18.450	24.502	19.657	29.925	35.975	29.422
12.669	12.640	12.242	11.568	12.049	12.035	12.529	12.765	12.106	-31.580	-37.907	-47.218	-41.806	-44.446	-30.791	-40.539	-40.901	-38.907	31.719	40.363	30.608	24.154	30.782	17.040	37.522	37.244	33.615
12.220	12.634	12.175	12.101	12.233	12.088	12.357	12.495	11.516	-34.500	-41.737	-46.040	-32.349	-46.790	-30.804	-35.558	-44.657	-40.370	36.936	43.822	26.124	24.262	35.454	18.739	33.408	38.445	25.196
12.934	12.123	12.545	11.575	11.882	12.173	12.398	12.255	12.276	-41.318	-40.858	-49.846	-29.517	-41.926	-39.239	-40.223	-38.593	-31.723	32.144	35.082	37.536	13.365	34.542	18.299	33.928	36.622	37.192
12.709	12.129	12.433	11.925	12.544	11.915	12.464	12.452	11.926	-38.181	-39.901	-49.010	-33.027	-46.496	-37.272	-47.007	-39.066	-31.864	38.252	39.458	37.449	22.775	45.548	21.163	40.210	34.035	37.419
12.405	12.104	12.860	11.841	12.099	12.152	12.500	12.529	12.009	-40.439	-30.150	-46.130	-33.280	-33.706	-36.303	-37.657	-44.940	-41.610	37.083	33.943	35.108	17.849	37.782	18.705	27.975	40.786	32.810
13.082	12.543	12.090	12.026	11.788	12.433	12.101	12.398	12.190	-52.846	-40.103	-41.991	-42.131	-35.892	-35.191	-46.251	-41.975	-43.450	48.769	42.438	25.716	8.941	28.480	27.801	34.984	44.333	34.188
12.812	12.730	12.511	11.936	12.319	12.539	12.484	12.317	12.105	-33.478	-46.103	-40.620	-30.156	-48.121	-39.730	-40.225	-36.680	-40.982	38.642	46.168	30.490	14.816	41.138	27.105	26.457	35.792	41.644
12.591	12.949	12.471	12.133	11.985	12.313	12.361	12.363	12.125	-39.556	-46.082	-43.606	-34.857	-42.561	-41.868	-36.690	-40.298	-37.672	38.755	50.468	27.390	13.909	30.867	21.997	33.635	36.079	38.372
12.738	12.415	12.180	12.291	12.094	12.127	11.912	12.042	11.487	-39.109	-46.334	-40.743	-34.425	-38.229	-32.340	-38.460	-37.146	-33.870	42.217	46.002	28.081	10.980	33.440	22.014	36.361	36.070	27.804
12.605	11.928	12.597	11.966	12.345	11.837	11.962	12.636	12.251	-44.944	-42.632	-45.518	-40.177	-37.293	-38.727	-43.869	-40.073	-35.748	39.725	42.369	35.750	16.043	44.321	13.914	37.617	36.623	31.007
12.994	12.175	12.749	12.351	11.964	12.156	12.456	12.405	11.732	-42.146	-40.678	-46.040	-38.142	-37.523	-38.252	-41.352	-42.369	-36.529	40.451	44.149	39.391	25.254	36.940	11.334	40.594	39.517	32.544
12.991	12.769	11.893	11.970	12.198	12.105	12.399	12.391	12.351	-36.713	-40.328	-40.018	-36.180	-40.872	-36.246	-38.757	-42.771	-36.255	30.057	40.761	33.091	17.474	35.406	20.566	29.051	47.068	31.095
12.918	12.768	12.341	12.262	12.192	12.327	12.257	12.394	11.661	-39.760	-46.044	-43.039	-37.177	-37.914	-37.012	-37.923	-45.174	-38.091	35.600	41.982	34.458	28.259	34.284	26.484	24.827	36.223	28.606
12.669	12.516	12.713	12.421	12.606	12.925	12.308	11.989	11.890	-45.326	-44.569	-45.105	-45.979	-45.217	-39.381	-42.194	-36.315	-39.244	43.289	44.038	36.225	31.684	39.315	24.420	34.805	39.025	27.423
13.626	12.377	12.581	12.593	12.140	12.218	11.908	12.635	11.646	-41.392	-47.485	-41.350	-47.064	-37.702	-42.487	-39.566	-44.851	-40.070	36.139	41.574	34.412	29.439	39.192	33.203	30.534	43.014	31.535
13.020	12.507	12.733	12.383	11.847	11.961	12.741	12.656	11.728	-44.996	-42.238	-47.022	-43.758	-38.285	-41.651	-42.686	-46.534	-36.436	38.661	45.284	36.175	25.031	34.048	33.693	34.005	38.897	24.699
12.577	13.141	12.442	12.054	12.138	11.979	12.237	12.717	11.859	-34.434	-49.643	-42.131	-44.719	-35.774	-32.017	-44.334	-47.805	-37.030	31.998	46.493	27.576	19.411	27.274	14.027	32.754	39.781	22.691
13.327	12.648	12.429	12.040	11.970	12.515	12.249	12.607	11.915	-44.199	-37.954	-43.670	-43.340	-40.957	-41.607	-41.788	-42.506	-45.246	47.804	40.361	32.759	21.857	32.131	21.475	33.076	41.307	38.080
13.160	12.395	12.786	12.423	12.398	12.128	12.554	12.861	11.955	-39.674	-42.455	-40.318	-38.155	-43.350	-39.270	-41.830	-40.897	-32.206	36.601	46.652	32.744	28.351	37.392	21.729	45.251	37.692	29.109
12.802	12.336	12.164	12.180	11.912	12.206	11.940	12.949	12.195	-39.968	-46.714	-40.476	-39.375	-41.484	-41.633	-41.157	-45.783	-39.059	32.942	54.954	37.407	22.118	27.472	15.623	36.403	47.671	27.000
12.627	12.760	12.451	12.242	11.905	12.200	12.044	12.453	11.860	-39.502	-42.458	-40.683	-42.578	-39.514	-39.321	-37.486	-43.252	-35.945	34.062	42.627	33.127	20.180	28.488	26.775	27.581	41.081	31.010
12.804	12.343	12.634	12.256	11.906	12.339	12.373	12.416	11.846	-37.602	-39.646	-41.729	-43.395	-39.102	-42.678	-41.135	-40.199	-32.198	43.870	45.833	27.984	18.692	33.884	15.957	34.131	45.108	25.734
12.667	12.788	12.756	12.307	12.421	11.682	12.412	12.671	11.960	-35.323	-39.029	-47.359	-38.432	-40.691	-34.475	-38.434	-43.683	-39.794	32.382	49.182	36.879	27.335	39.692	23.529	33.970	34.416	22.858
12.173	12.858	12.317	12.492	12.346	12.001	12.635	12.197	11.944	-35.488	-44.259	-48.607	-37.806	-45.166	-39.348	-45.132	-42.547	-35.002	38.347	46.932	32.765	19.992	32.384	30.353	37.383	40.334	35.008
12.469	12.492	11.897	12.317	12.162	11.781	12.977	12.418	11.845	-39.683	-32.090	-43.034	-43.520	-39.892	-37.223	-41.492	-40.191	-33.287	36.836	42.017	22.823	28.227	33.343	8.720	41.282	33.964	24.767
12.866	12.406	12.522	12.246	12.200	11.894	12.162	12.667	11.862	-35.474	-36.444	-42.557	-43.299	-36.487	-34.486	-41.251	-44.613	-35.778	31.536	35.555	28.437	18.869	29.920	13.232	37.882	32.806	38.508
12.702	12.313	13.145	12.481	11.874	11.363	12.360	12.356	12.077	-32.839	-33.549	-50.574	-40.150	-33.852	-38.166	-38.524	-44.213	-30.872	31.382	47.255	41.801	22.164	30.707	6.557	29.980	36.195	24.544
12.441	12.600	12.170	11.732	11.782	11.852	12.222	12.651	12.239	-38.040	-37.910	-40.684	-39.768	-33.641	-34.187	-35.799	-45.390	-30.500	38.715	40.207	31.433	19.298	24.035	22.541	32.295	40.370	30.548
12.939	12.622	13.179	11.641	11.982	11.490	12.227	13.005	11.742	-41.086	-40.827	-51.234	-34.015	-32.784	-33.715	-36.538	-43.660	-31.850	43.018	34.687	34.259	17.110	29.360	14.642	33.520	40.399	24.551
13.167	13.123	12.893	12.495	12.029	11.730	12.622	12.568	12.155	-40.710	-38.081	-44.461	-41.749	-33.724	-31.786	-42.013	-42.773	-30.217	40.751	34.284	30.296	24.747	34.882	13.902	37.558	32.780	31.808
13.271	12.500	12.188	11.982	12.122	11.452	12.276	11.993	12.094	-39.679	-35.200	-49.973	-36.549	-42.566	-29.924	-35.969	-43.259	-38.418	44.162	37.467	35.883	19.654	32.164	13.386	30.137	47.628	23.817
13.107	12.092	12.282	11.948	12.047	11.347	12.252	12.672	12.239	-42.626	-35.776	-44.714	-29.809	-36.055	-31.989	-43.646	-48.228	-37.745	41.140	39.869	34.873	17.838	21.312	7.619	40.585	45.063	28.587
12.684	13.152	12.901	12.538	12.305	11.767	12.792	12.045	11.751	-37.578	-42.475	-45.665	-37.008	-42.018	-32.505	-41.507	-35.555	-34.253	38.771	42.392	34.961	15.279	35.229	2.531	38.426	29.363	24.592
13.239	12.907	12.503	11.512	12.603	11.715	12.478	12.345	11.924	-47.396	-42.672	-40.251	-24.365	-42.903	-33.127	-45.274	-39.460	-29.581	41.975	36.641	35.855	15.615	35.255	5.469	33.074	36.945	22.156
13.156	12.698	12.454	11.765	12.494	11.420	12.259	12.479	11.954	-40.843	-51.809	-43.709	-31.450	-41.555	-37.267	-39.584	-49.585	-30.551	39.879	44.896	37.419	18.917	37.682	6.403	38.957	37.910	26.459
12.823	12.409	12.938	12.486	12.085	11.311	12.178	12.069	11.995	-31.651	-42.976	-48.432	-41.595	-40.918	-34.327	-37.763	-36.565	-31.004	34.882	42.066	33.866	28.676	33.895	7.015	37.902	34.977	25.130
12.672	12.756	12.494	12.286	12.303	11.475	12.287	12.448	11.761	-31.471	-48.629	-42.084	-37.857	-39.365	-34.307	-38.643	-41.630	-34.955	40.318	39.309	32.567	24.715	30.772	14.610	30.102	38.120	24.694
12.477	12.810	12.773	12.154	11.874	11.414	12.433	12.605	12.535	-32.458	-46.698	-48.910	-34.755	-36.832	-37.299	-47.822	-42.198	-39.919	38.505	41.566	37.653	15.920	30.060	10.361	37.906	40.471	33.822
12.833	12.637	12.696	11.386	12.106	11.868	12.205	12.196	12.095	-45.585	-35.893	-50.836	-40.239	-38.798	-26.067	-37.104	-40.603	-39.156	36.049	43.203	40.985	18.496	37.786	16.570	37.060	40.044	34.362
12.421	12.756	12.959	11.579	12.296	11.245	12.378	12.224	12.267	-45.384	-49.266	-49.438	-32.327	-39.923	-31.025	-48.404	-42.188	-32.189	42.554	43.273	32.479	20.795	31.620	12.415	44.171	37.021	25.042
13.394	12.314	12.346	12.046	12.081	11.253	11.794	12.297	12.224	-35.202	-48.743	-43.350	-32.691	-48.647	-28.930	-41.193	-45.048	-43.117	42.911	50.754	37.955	16.656	41.640	15.129	35.082	40.810	27.615
12.963	12.285	12.716	11.593	12.045	10.786	12.349	12.407	12.266	-35.861	-37.381	-49.326	-30.392	-40.598	-29.922	-35.376	-45.253	-46.789	37.101	37.127	37.592	11.272	45.526	9.423	30.612	32.785	33.198
12.577	12.343	12.756	11.574	12.430	11.580	12.225	12.621	11.979	-36.845	-39.294	-45.736	-33.050	-41.406	-39.458	-40.610	-46.169	-30.953	37.589	39.868	32.005	14.484	33.685	0.999	38.822	34.530	24.835
12.088	12.819	12.851	11.990	12.263	11.709	12.295	12.150	12.581	-36.987	-41.931	-47.468	-33.221	-46.098	-45.976	-37.934	-42.432	-36.601	25.828	39.000	31.528	23.393	34.792	8.151	36.489	38.184	31.592
12.724	12.749	12.278	11.471	12.170	11.543	12.288	12.316	12.386	-33.722	-39.613	-45.019	-33.492	-43.474	-31.515	-39.004	-41.655	-35.903	35.846	36.896	32.167	11.243	29.041	17.503	26.342	38.886	32.610
12.711	12.617	12.840	12.001	12.215	11.774	12.474	12.393	12.355	-39.921	-43.081	-49.321	-30.177	-45.887	-38.870	-42.675	-48.055	-42.382	39.113	45.392	39.985	8.496	41.037	19.068	36.249	42.298	37.287
12.724	12.785	12.318	11.385	12.504	11.609	12.189	12.039	11.986	-38.363	-41.208	-44.048	-30.376	-40.731	-39.226	-38.830	-39.129	-41.381	37.105	45.769	20.139	17.429	27.021	7.788	33.143	27.173	34.429
12.598	12.403	12.113	11.263	12.342	11.800	11.979	12.351	12.237	-35.788	-39.610	-45.239	-30.130	-43.482	-36.939	-37.844	-41.798	-32.807	37.568	39.666	31.343	12.449	38.127	18.877	35.171	30.186	34.655
12.669	12.519	12.533	11.487	12.244	11.791	12.679	12.083	12.198	-35.782	-43.022	-45.415	-29.314	-37.266	-44.198	-40.419	-44.771	-39.091	42.400	48.267	28.983	24.737	32.405	12.214	39.028	38.912	29.411
12.790	12.416	12.288	11.440	12.068	11.016	12.583	12.612	12.196	-37.294	-47.232	-46.234	-35.591	-39.260	-39.568	-50.404	-45.671	-30.426	34.344	44.956	27.964	17.118	32.883	7.628	37.140	38.906	20.819
12.776	12.316	12.946	11.428	11.851	11.866	12.315	11.964	11.901	-35.773	-43.239	-45.013	-29.159	-34.751	-34.708	-53.900	-40.305	-34.970	34.241	40.650	40.353	14.545	24.941	20.714	41.639	34.486	28.236
12.758	12.504	12.787	11.665	11.866	11.588	12.402	12.198	12.470	-40.638	-45.435	-44.899	-32.250	-42.450	-43.888	-46.524	-37.218	-38.849	32.754	46.205	33.842	11.732	39.666	26.792	40.926	36.315	26.450
12.647	12.135	12.360	11.777	12.201	10.851	12.936	12.256	12.103	-31.268	-38.365	-43.966	-40.200	-41.778	-34.232	-47.863	-36.011	-39.545	32.166	38.854	28.920	15.176	37.168	11.797	36.912	28.474	31.603
12.237	12.378	12.813	12.348	11.983	11.609	12.459	12.278	12.118	-43.974	-43.994	-49.592	-44.873	-42.848	-38.331	-35.584	-38.764	-40.489	37.212	46.800	35.228	23.821	30.015	11.559	40.863	32.683	28.658
12.452	12.558	12.187	11.756	12.009	11.876	12.551	11.904	12.098	-39.127	-49.426	-43.686	-37.151	-36.538	-45.625	-41.772	-39.609	-30.196	32.797	49.764	37.559	28.191	29.119	20.063	40.299	34.209	25.227
12.519	13.002	12.436	12.085	12.109	11.306	12.771	12.361	11.633	-41.007	-49.794	-43.247	-37.171	-42.319	-38.045	-43.481	-44.306	-30.282	37.942	49.016	33.670	25.877	38.151	9.928	49.596	36.961	23.331
12.941	12.537	12.278	11.885	12.335	11.249	12.443	12.783	11.908	-38.396	-45.522	-40.099	-36.072	-44.449	-37.953	-50.045	-42.909	-24.434	42.086	49.788	31.471	22.121	42.816	15.167	41.141	33.440	26.168
12.895	12.748	11.909	11.937	12.246	11.574	12.742	12.755	11.697	-37.930	-51.944	-45.082	-35.999	-38.001	-35.950	-42.334	-34.179	-30.348	45.985	43.494	33.034	21.105	27.625	15.208	39.383	36.249	22.757
12.881	12.113	12.340	12.102	12.338	11.357	12.586	12.365	12.081	-40.465	-45.763	-45.707	-34.348	-40.092	-35.707	-49.195	-38.458	-28.961	39.974	45.920	27.700	23.620	31.681	12.290	41.620	35.964	20.834
12.524	13.162	12.087	12.354	12.020	11.675	12.076	11.883	11.439	-34.168	-55.881	-42.812	-36.062	-41.724	-38.239	-41.605	-45.524	-23.748	32.386	58.403	28.697	22.035	31.814	15.400	43.068	34.439	23.088
12.983	12.386	12.937	12.600	12.330	11.471	12.494	12.030	11.834	-40.132	-43.085	-46.656	-40.720	-41.722	-39.738	-41.514	-43.226	-27.625	38.171	42.563	36.115	20.667	33.331	17.442	44.754	32.095	25.628
12.186	12.209	11.946	12.103	12.254	12.297	12.532	12.011	11.798	-41.011	-42.391	-41.334	-35.216	-40.166	-33.692	-42.710	-42.959	-37.078	42.798	43.006	24.615	14.433	33.259	22.924	36.630	32.473	20.490
12.826	12.725	12.236	11.812	11.863	12.128	12.693	12.491	11.939	-34.276	-38.764	-45.350	-36.543	-36.660	-42.711	-43.289	-39.924	-35.292	47.927	46.741	32.992	17.300	27.127	30.167	40.524	33.446	34.539
12.715	12.982	12.362	11.868	12.307	12.088	12.287	12.130	11.729	-41.718	-54.206	-40.010	-41.646	-45.477	-33.106	-42.045	-37.920	-39.264	48.799	48.947	28.289	23.737	37.912	18.026	45.319	37.121	40.178
13.045	12.838	12.052	12.504	12.751	11.314	12.400	12.455	12.026	-35.735	-43.032	-37.101	-42.826	-44.899	-36.692	-44.733	-44.348	-39.351	47.549	45.123	29.060	25.336	41.561	22.154	33.939	41.866	38.883
12.444	13.157	12.437	12.083	12.406	11.496	12.719	12.371	11.503	-39.101	-54.417	-38.918	-41.614	-44.297	-33.916	-45.211	-41.982	-35.298	39.414	51.114	27.795	30.013	41.797	9.675	38.437	40.718	22.158
13.225	11.929	12.267	11.752	12.277	11.659	12.391	12.279	11.865	-36.263	-41.266	-42.827	-37.362	-35.436	-41.373	-39.333	-42.709	-31.905	41.173	42.902	24.906	29.944	32.880	16.475	40.331	36.928	21.061
12.898	12.683	11.894	11.799	12.756	11.520	12.166	11.836	11.894	-30.624	-44.774	-39.541	-42.873	-43.467	-42.968	-40.288	-36.703	-33.657	39.175	44.772	26.326	25.829	39.910	20.648	33.056	39.065	31.080
12.550	12.269	12.395	12.225	12.021	11.316	12.074	12.293	11.982	-38.173	-46.214	-47.197	-44.575	-37.334	-36.024	-43.946	-40.310	-35.822	44.270	41.386	31.503	28.630	31.629	21.626	35.910	35.093	26.337
13.012	12.562	11.612	12.117	11.831	11.313	12.108	12.327	11.673	-36.064	-48.629	-31.792	-41.773	-40.217	-35.882	-41.110	-47.201	-26.027	42.134	36.144	24.569	20.688	36.465	17.987	38.895	33.467	24.973
12.874	12.617	12.229	12.046	12.237	11.226	12.679	12.178	11.624	-29.844	-47.510	-47.830	-37.888	-48.237	-33.581	-43.180	-41.661	-33.850	37.641	43.486	34.379	22.257	42.176	15.225	40.605	36.763	28.770
12.862	12.434	11.842	11.859	12.415	11.858	12.323	12.402	11.941	-33.648	-41.973	-35.458	-34.834	-46.012	-40.888	-38.118	-43.204	-40.157	41.668	37.395	21.525	20.504	38.070	18.543	37.755	31.992	28.486
12.877	12.556	11.711	11.879	12.876	11.679	12.160	12.054	12.082	-38.913	-48.081	-40.745	-41.743	-40.001	-32.424	-45.586	-44.969	-30.534	42.983	43.133	23.869	14.592	41.149	24.811	41.136	32.517	33.330
12.903	12.223	12.025	11.857	12.390	11.620	12.072	12.002	11.599	-33.692	-46.298	-41.719	-35.183	-45.394	-38.568	-38.198	-38.022	-32.156	44.476	45.090	26.077	19.573	43.703	13.984	40.255	39.479	33.502
13.059	12.737	12.345	11.646	11.925	11.419	12.256	12.370	11.500	-39.022	-46.875	-52.003	-40.862	-36.562	-42.867	-43.384	-38.836	-25.043	41.371	36.869	26.485	26.081	30.366	14.484	28.846	35.548	22.050
13.299	12.361	12.228	12.324	12.081	11.251	12.278	12.010	11.613	-36.719	-42.343	-45.657	-35.595	-44.026	-33.949	-44.662	-40.151	-32.893	44.055	42.389	29.797	22.438	35.678	20.317	42.272	39.215	29.466
13.281	12.215	12.045	12.441	12.341	11.358	12.733	12.060	11.860	-36.886	-42.518	-45.475	-38.295	-45.896	-39.889	-40.573	-48.258	-31.794	37.528	44.218	31.074	28.849	35.845	13.451	38.129	45.651	25.829
12.793	12.375	12.232	12.351	12.169	11.324	12.823	12.386	11.934	-33.327	-38.073	-41.990	-38.859	-38.882	-40.192	-49.933	-44.378	-35.926	36.483	38.932	25.660	30.017	36.484	15.966	41.755	41.900	34.578
13.005	12.594	12.122	11.913	12.239	11.381	12.559	12.486	11.735	-44.087	-40.386	-40.555	-41.923	-40.248	-43.922	-47.712	-40.558	-33.363	42.348	39.356	26.541	27.156	43.499	14.814	35.271	41.003	36.635
12.859	12.203	12.052	12.291	12.029	11.312	12.834	12.374	11.824	-42.255	-48.635	-44.559	-41.254	-43.589	-33.305	-43.997	-44.084	-33.419	43.755	43.443	32.442	28.914	28.263	9.555	37.778	33.469	28.558
12.990	11.874	12.413	12.238	12.458	11.425	12.330	11.972	11.531	-45.185	-41.846	-53.523	-43.163	-47.017	-45.821	-40.935	-44.637	-35.278	42.796	43.062	31.287	24.671	41.494	19.976	31.626	47.070	31.271
12.987	12.815	11.893	11.792	12.129	11.637	11.949	12.166	12.009	-46.360	-48.262	-42.500	-39.614	-36.478	-42.958	-30.090	-39.108	-33.807	46.919	39.961	26.174	18.600	36.736	10.125	20.968	36.862	31.900
12.768	12.665	12.282	11.957	12.348	11.141	12.024	12.444	11.954	-45.108	-35.619	-44.378	-39.801	-44.462	-33.269	-35.497	-41.438	-35.219	36.450	39.899	36.134	29.187	45.749	8.072	28.490	42.782	33.898
13.127	12.656	12.130	12.255	12.450	11.068	12.014	12.610	11.770	-45.357	-44.176	-47.319	-42.899	-40.456	-41.702	-40.427	-42.599	-29.736	45.128	46.516	31.314	19.366	33.532	17.022	36.612	42.747	30.324
12.566	12.127	11.971	12.112	11.996	11.565	12.280	12.404	11.992	-40.901	-42.340	-44.321	-37.844	-41.172	-41.175	-45.261	-51.212	-36.783	34.779	43.471	27.468	21.491	40.391	16.234	38.032	40.543	34.153
12.714	12.502	11.955	12.144	12.428	11.302	12.000	12.036	12.134	-42.625	-40.895	-55.248	-42.932	-43.264	-39.723	-33.417	-42.238	-31.459	41.481	36.504	34.247	24.469	36.204	22.728	32.050	41.747	19.690
13.198	12.240	11.871	11.909	11.993	11.919	12.272	12.008	11.985	-46.817	-44.627	-44.877	-35.619	-40.444	-43.432	-38.120	-43.297	-27.892	40.495	40.112	18.053	17.434	37.996	22.849	33.595	44.254	26.326
12.769	12.333	11.794	11.791	12.372	11.553	12.867	12.395	12.125	-41.526	-45.218	-43.890	-28.211	-45.021	-40.342	-47.909	-44.652	-29.411	37.884	41.238	23.269	22.739	47.603	12.402	30.761	40.494	21.224
13.070	12.316	11.955	12.049	12.447	11.680	12.062	12.353	11.673	-44.921	-41.295	-48.750	-35.777	-33.283	-48.878	-36.050	-43.460	-32.340	41.866	39.360	30.077	23.394	41.334	23.047	29.912	42.583	33.001
12.907	12.337	12.127	12.395	12.334	11.966	12.101	12.336	12.029	-45.444	-44.682	-46.828	-39.318	-44.861	-44.084	-31.412	-44.446	-37.061	39.345	42.940	38.285	23.716	37.918	18.745	33.414	36.929	31.853
13.149	12.361	12.273	12.160	12.074	11.494	12.424	12.047	11.860	-40.133	-42.593	-45.825	-41.916	-39.913	-43.516	-44.782	-38.349	-35.693	41.562	36.951	28.291	20.856	31.847	28.076	38.905	34.314	35.736
13.063	12.402	12.011	12.285	12.190	11.233	12.534	12.239	11.780	-42.649	-50.605	-44.057	-47.486	-41.041	-34.813	-40.693	-44.087	-27.981	37.816	45.282	34.386	30.199	44.133	11.321	27.435	41.528	28.281
12.706	12.206	12.007	11.921	11.973	11.881	12.255	12.269	11.887	-42.654	-43.141	-43.670	-39.444	-48.556	-51.897	-41.637	-46.750	-37.481	39.581	39.130	26.327	25.860	44.315	21.532	39.116	28.569	37.946
12.655	12.606	11.941	11.843	11.925	11.485	12.053	12.314	12.227	-48.101	-46.300	-41.205	-42.987	-34.972	-43.474	-35.346	-43.208	-39.523	38.029	37.159	28.712	26.556	34.040	13.752	36.556	37.953	31.948
12.642	12.007	12.001	11.612	12.476	11.257	12.238	12.919	11.867	-37.922	-42.300	-44.939	-39.558	-45.463	-36.724	-38.969	-45.155	-32.270	36.628	36.327	25.133	21.413	31.182	14.909	36.294	36.006	25.892
12.943	12.078	12.207	12.185	11.988	12.140	12.468	12.537	12.186	-36.547	-41.980	-42.666	-43.054	-41.042	-45.690	-33.295	-44.796	-39.135	34.410	38.516	30.898	27.913	34.919	25.628	37.408	37.221	32.869
12.615	12.492	11.998	12.315	12.073	11.601	12.041	12.373	12.132	-40.483	-42.167	-42.193	-32.143	-44.607	-41.312	-38.667	-47.197	-40.718	48.166	39.074	27.240	24.156	36.205	17.316	36.257	41.695	33.272
12.788	12.567	12.069	12.146	12.322	12.430	12.933	12.464	11.699	-45.904	-46.315	-44.641	-37.322	-44.014	-38.825	-48.470	-48.090	-35.836	46.988	41.290	28.914	23.064	42.916	29.348	42.107	46.562	27.702
13.093	12.359	12.258	12.017	12.091	11.876	12.440	12.867	11.804	-45.247	-46.094	-47.537	-38.282	-43.393	-43.204	-42.948	-45.484	-36.182	46.589	46.647	35.801	24.795	39.462	26.542	33.728	42.429	29.823
12.962	12.351	12.183	12.088	12.483	11.412	12.031	12.509	11.919	-42.930	-39.799	-40.297	-41.168	-48.858	-44.414	-36.413	-41.977	-32.883	46.578	35.037	16.795	18.577	33.935	19.260	32.919	37.828	29.620
12.590	12.310	12.357	12.212	12.265	11.725	12.246	12.546	12.261	-38.773	-45.024	-37.744	-36.267	-44.984	-39.310	-36.694	-42.392	-31.387	37.135	37.915	33.937	28.260	41.925	25.039	31.897	36.013	34.144
12.546	12.409	12.176	11.897	12.031	11.716	12.598	12.205	11.992	-42.008	-42.670	-45.146	-52.900	-43.800	-36.012	-39.556	-41.235	-39.984	28.199	36.867	26.996	28.933	42.532	8.194	34.903	38.506	24.670
12.637	12.594	12.237	11.912	12.353	11.713	11.942	12.311	12.028	-41.358	-40.576	-49.772	-42.147	-40.950	-39.607	-42.031	-40.840	-40.638	37.820	45.248	33.108	28.011	36.926	22.730	32.006	41.683	33.803
12.813	12.726	12.106	11.636	12.445	11.740	12.519	11.900	12.136	-42.406	-47.486	-44.806	-39.777	-32.626	-35.437	-41.529	-38.916	-36.942	37.457	46.322	30.485	31.190	31.679	15.551	37.975	34.099	25.789
12.799	12.488	12.294	11.725	12.484	11.385	12.156	11.922	11.858	-42.544	-38.932	-46.536	-43.169	-48.261	-33.414	-34.318	-44.064	-36.948	47.031	39.362	33.545	24.032	45.735	12.169	31.736	38.955	29.268
13.127	12.661	12.247	11.738	12.363	11.192	12.277	12.387	12.483	-48.571	-43.431	-51.606	-40.620	-43.774	-42.225	-42.067	-45.158	-33.577	44.664	38.996	33.076	28.254	40.519	9.231	29.791	38.317	39.279
12.522	12.302	12.127	11.504	11.959	11.855	12.158	12.311	11.777	-37.145	-37.764	-46.759	-37.196	-44.669	-41.165	-41.877	-51.030	-32.709	34.262	37.310	34.494	19.411	41.876	20.268	39.816	41.467	33.634
12.585	12.615	12.088	12.231	11.719	11.126	12.042	12.010	12.227	-38.473	-42.195	-50.787	-34.726	-40.291	-38.870	-36.768	-39.284	-36.648	32.553	38.219	37.111	22.640	36.846	10.519	25.343	38.344	35.493
13.290	12.407	12.149	11.986	12.194	11.513	12.074	12.242	12.257	-43.722	-46.027	-53.389	-36.674	-44.613	-37.421	-36.999	-43.401	-31.351	41.154	40.957	37.693	22.608	41.793	17.921	38.621	41.418	34.255
12.115	11.962	12.274	11.872	12.717	11.673	12.124	12.386	12.018	-38.630	-38.874	-39.935	-41.357	-41.282	-44.199	-33.863	-45.625	-39.962	29.853	35.732	23.779	29.473	33.651	10.052	35.881	39.099	30.106
12.185	12.226	12.535	12.028	12.646	11.486	12.468	12.426	12.364	-35.584	-43.158	-47.890	-43.536	-46.320	-36.277	-42.692	-48.226	-35.337	32.090	43.687	32.244	28.270	38.152	24.304	34.789	38.449	31.594
12.633	12.399	12.019	11.623	12.724	11.673	11.983	12.660	12.302	-38.605	-45.101	-43.235	-34.621	-45.305	-45.886	-37.280	-44.125	-37.718	35.437	41.703	29.801	23.498	46.440	28.817	38.837	42.759	29.877
12.933	12.828	12.204	12.058	12.679	12.178	12.337	12.306	12.097	-46.872	-49.418	-45.265	-48.218	-41.461	-48.195	-41.254	-40.136	-39.221	43.166	46.845	23.316	37.839	47.321	26.202	30.504	32.513	34.706
12.883	12.428	12.241	12.628	12.196	11.740	12.592	12.007	12.155	-39.990	-47.744	-45.045	-40.993	-39.343	-44.577	-40.025	-43.195	-38.172	36.463	42.689	29.437	29.523	31.791	26.083	29.209	34.483	24.192
12.788	12.772	12.306	12.253	12.406	11.717	12.667	12.514	12.180	-43.612	-43.913	-51.501	-44.459	-40.752	-48.600	-44.034	-38.683	-34.595	32.058	45.684	36.934	24.446	43.195	25.953	45.241	38.100	30.136
12.806	12.881	12.648	11.914	12.346	11.858	11.856	12.607	12.235	-43.409	-52.298	-51.191	-40.398	-38.337	-43.439	-39.915	-49.124	-37.710	30.255	48.319	32.691	21.804	39.599	28.253	29.990	40.149	30.083
12.779	12.444	12.060	11.904	12.233	11.976	12.363	12.389	12.002	-45.390	-43.805	-44.674	-36.806	-37.185	-38.679	-38.987	-41.992	-30.422	33.070	41.858	31.859	22.829	33.686	22.056	32.980	30.664	30.377
13.257	12.650	12.320	12.052	12.599	12.088	12.481	12.290	12.218	-48.128	-42.034	-55.340	-41.134	-34.331	-42.069	-39.188	-46.416	-32.400	41.692	34.093	38.868	29.752	35.481	24.291	25.204	40.973	29.818
12.555	12.308	12.679	12.109	12.103	11.593	12.260	12.274	12.079	-41.218	-51.178	-49.480	-44.525	-30.920	-42.643	-36.476	-46.787	-32.726	34.875	47.904	28.909	27.486	30.891	19.625	33.354	38.502	24.727
13.159	12.740	12.380	11.997	12.208	12.046	11.842	12.374	11.805	-48.857	-41.907	-49.050	-40.035	-40.870	-41.499	-31.687	-46.582	-37.106	38.687	31.597	18.370	18.314	33.758	18.654	28.890	36.455	22.192
12.483	12.060	12.140	12.139	12.459	12.105	11.899	12.287	11.786	-33.913	-37.263	-42.387	-41.612	-39.299	-45.632	-35.107	-39.861	-39.222	34.321	40.235	21.354	25.343	32.637	31.010	33.550	33.030	37.314
12.781	12.205	12.775	11.879	11.916	11.748	12.220	12.501	12.131	-42.433	-41.847	-44.353	-42.568	-38.500	-50.014	-37.398	-44.907	-34.222	36.792	34.901	31.127	22.081	37.556	25.638	31.835	31.960	26.489
12.613	11.911	12.076	11.330	11.709	11.756	12.125	12.403	11.901	-40.983	-45.594	-39.410	-36.910	-42.279	-42.871	-38.047	-45.690	-39.898	39.003	41.955	27.312	28.989	38.451	25.401	33.071	33.501	28.215
12.340	13.354	12.456	11.917	11.863	11.684	12.067	12.183	12.105	-42.892	-45.326	-45.455	-41.326	-37.549	-37.408	-35.820	-37.123	-34.753	40.051	43.003	27.424	19.724	35.927	15.907	35.401	39.380	24.243
13.112	12.308	11.816	12.039	12.049	11.543	12.612	12.032	11.916	-47.583	-37.245	-42.409	-41.372	-39.164	-44.221	-41.611	-38.428	-34.612	44.381	41.360	23.720	21.376	38.075	13.680	34.503	32.217	28.667
12.838	13.157	12.244	12.054	12.513	11.899	12.077	12.873	11.833	-48.704	-43.029	-40.473	-35.906	-37.316	-43.457	-35.995	-42.352	-37.327	46.470	46.124	25.507	9.943	38.068	25.186	33.757	36.389	23.334
12.695	12.890	12.356	12.000	12.139	11.645	12.487	12.478	11.917	-41.147	-35.015	-46.182	-41.818	-44.800	-40.293	-37.180	-39.563	-29.250	41.475	36.757	30.799	21.474	36.371	16.019	31.277	40.532	22.022
12.622	12.912	11.906	11.309	12.175	11.617	12.613	12.434	11.637	-36.096	-40.008	-47.289	-34.596	-39.900	-38.226	-29.805	-45.189	-36.889	36.789	36.641	32.498	23.020	24.831	15.417	27.147	35.650	30.032
13.110	13.172	12.015	11.961	11.422	11.201	12.189	12.356	11.919	-39.230	-41.043	-47.339	-42.416	-36.223	-35.368	-38.303	-40.038	-36.505	35.938	41.405	27.063	25.456	32.303	16.993	30.501	34.288	32.387
12.136	13.015	12.168	12.007	12.252	11.060	12.018	12.417	11.961	-31.608	-43.110	-52.569	-45.484	-39.211	-37.074	-33.811	-39.147	-34.679	35.917	43.926	35.920	18.895	39.292	9.430	29.847	42.870	36.499
12.623	12.356	11.648	12.193	12.399	12.037	12.137	12.180	11.938	-39.103	-41.432	-48.360	-41.901	-43.069	-44.117	-33.542	-38.705	-32.249	35.614	40.840	29.140	21.587	27.143	26.717	27.633	38.593	25.536
12.816	12.606	11.942	12.117	11.893	11.720	12.057	11.959	11.995	-37.468	-35.256	-44.059	-47.134	-35.088	-42.388	-29.619	-37.726	-29.909	37.988	34.200	31.896	27.410	34.416	22.630	32.374	27.627	28.255
13.125	12.617	12.279	11.754	12.086	11.975	12.196	13.241	11.864	-41.328	-34.028	-49.522	-44.720	-30.044	-39.688	-34.596	-44.918	-33.750	32.815	37.047	36.545	16.925	21.176	25.501	32.305	35.627	32.764
12.709	12.658	12.348	12.197	12.513	11.629	12.154	12.317	12.273	-40.577	-43.647	-45.961	-43.944	-46.092	-43.659	-34.458	-38.192	-33.713	40.311	33.696	33.978	23.588	45.004	26.787	33.573	38.338	26.654
13.461	12.693	12.972	11.986	12.538	12.211	11.879	12.294	12.042	-39.917	-40.604	-49.323	-40.281	-45.399	-39.252	-33.944	-47.339	-36.352	42.819	35.492	38.732	30.768	41.342	31.173	30.439	45.037	30.031
12.716	12.673	12.665	11.716	12.120	11.702	11.731	12.340	12.055	-42.452	-37.886	-53.733	-43.874	-38.124	-42.882	-32.089	-42.779	-32.458	44.170	38.527	35.895	30.564	36.923	25.901	27.401	30.594	32.246
13.203	12.615	12.869	12.142	12.300	12.125	12.302	11.778	11.852	-48.537	-44.563	-53.929	-48.356	-40.321	-40.662	-35.462	-39.607	-33.451	45.866	45.282	35.746	36.404	43.603	31.634	35.512	39.932	19.654
13.155	12.583	12.652	12.769	12.487	12.162	12.263	12.199	11.742	-48.068	-37.905	-55.464	-43.050	-45.421	-37.012	-40.604	-47.165	-32.839	50.185	45.625	40.344	43.448	42.983	27.683	33.799	39.024	30.361
13.247	12.537	12.739	12.735	12.803	11.534	12.324	12.288	11.919	-39.558	-44.820	-57.155	-46.067	-45.184	-36.363	-40.253	-43.637	-32.229	41.580	43.161	39.732	43.243	45.241	14.489	28.586	32.295	22.285
12.970	12.704	12.201	12.614	12.398	11.903	12.250	12.833	12.234	-42.795	-41.171	-52.559	-44.484	-39.354	-33.985	-37.424	-38.602	-31.812	42.341	38.854	35.839	40.260	33.978	10.835	30.568	34.756	31.963
13.273	12.503	12.595	12.081	12.223	11.994	12.104	12.689	12.315	-41.448	-41.054	-48.831	-39.647	-45.331	-37.764	-35.813	-43.131	-38.088	51.190	32.975	32.209	20.011	45.127	25.571	32.957	35.292	35.267
13.172	12.391	12.964	12.498	12.200	12.170	11.935	12.863	11.644	-37.797	-41.429	-51.709	-38.739	-38.256	-35.947	-40.498	-51.463	-38.644	43.864	33.405	36.013	24.996	36.871	15.801	29.715	45.181	31.005
13.431	12.832	12.646	11.932	11.819	12.228	12.534	12.407	11.835	-41.045	-40.001	-50.672	-46.132	-33.392	-36.994	-40.603	-40.190	-34.122	45.061	43.680	30.850	31.528	30.267	22.978	36.845	42.819	31.264
13.164	12.779	13.096	12.630	12.025	11.815	12.627	12.570	11.579	-39.160	-34.359	-56.581	-37.954	-35.637	-40.661	-35.580	-44.167	-33.573	36.535	35.693	41.147	37.832	39.544	19.764	30.681	39.668	29.600
13.193	12.314	12.501	12.273	12.187	11.910	12.794	12.831	11.817	-53.465	-35.054	-44.822	-42.796	-48.679	-36.071	-43.336	-48.341	-39.700	56.562	36.020	35.610	30.291	36.938	16.846	35.091	42.325	36.643
12.904	12.615	12.091	11.993	12.175	11.866	12.044	12.589	11.695	-43.327	-42.380	-43.950	-43.463	-42.656	-27.397	-39.831	-50.150	-34.949	49.847	45.178	36.114	28.145	41.580	10.163	41.723	34.536	29.221
13.569	12.424	12.204	11.940	12.446	11.632	12.075	12.094	12.073	-50.647	-41.257	-47.105	-31.593	-37.273	-30.039	-38.244	-43.477	-31.896	50.692	35.854	29.807	26.826	45.545	16.739	30.114	36.417	34.251
13.544	12.718	12.372	11.943	12.463	11.754	12.145	12.374	11.605	-48.442	-41.769	-42.345	-34.345	-41.288	-31.784	-41.128	-38.707	-36.081	54.390	40.246	38.844	23.160	35.117	17.551	33.287	36.748	34.550
14.020	12.633	11.907	12.387	12.128	12.052	12.396	12.335	11.888	-47.859	-44.750	-47.241	-44.522	-43.831	-36.843	-41.956	-43.998	-38.892	57.290	39.904	24.404	24.794	39.850	21.324	31.255	37.307	32.708
13.301	12.322	12.529	11.969	12.878	12.176	12.769	11.945	11.735	-53.013	-41.051	-52.617	-36.598	-41.826	-37.801	-40.656	-36.574	-29.305	59.695	36.867	38.773	22.568	42.212	18.573	37.466	39.411	26.255
13.190	13.042	12.335	11.786	12.459	12.386	12.656	11.985	12.364	-50.262	-37.017	-42.251	-37.540	-44.590	-38.959	-37.276	-39.226	-28.571	52.912	28.300	30.986	32.122	41.678	25.040	30.259	31.901	27.996
13.515	12.924	12.286	11.870	12.456	12.596	12.292	12.553	12.289	-46.734	-30.749	-43.186	-33.405	-52.468	-38.942	-40.361	-39.676	-33.833	57.305	32.149	30.383	26.793	50.061	12.312	34.957	36.486	28.472
13.844	12.200	12.275	12.028	12.311	12.311	12.464	11.982	11.790	-61.890	-38.378	-41.945	-33.223	-40.064	-33.684	-40.700	-41.537	-27.455	62.702	34.457	26.705	21.335	44.476	17.731	41.186	36.672	25.315
13.546	12.794	11.371	12.025	12.033	12.091	12.083	12.248	12.140	-51.909	-40.961	-46.784	-39.548	-41.691	-37.232	-38.026	-45.280	-26.646	55.048	36.385	31.639	16.629	39.209	21.238	36.081	39.248	26.350
13.293	12.040	12.031	12.175	12.288	12.463	12.081	12.283	11.920	-45.953	-32.702	-39.247	-42.901	-51.198	-46.136	-40.814	-45.982	-35.053	43.413	38.077	27.216	29.322	44.453	30.351	37.116	33.867	22.418
13.695	11.934	12.652	12.161	12.226	12.252	12.350	12.105	12.170	-47.423	-38.169	-42.695	-43.810	-40.203	-30.720	-46.448	-42.389	-35.601	59.123	36.132	31.131	23.454	35.186	20.697	40.494	38.067	24.005
13.854	12.204	12.763	11.750	12.785	12.412	12.400	12.372	11.787	-53.455	-41.503	-47.628	-39.229	-59.039	-36.158	-40.572	-44.861	-31.313	50.316	33.096	34.858	25.023	51.020	27.095	36.087	27.168	26.319
13.623	12.015	12.309	11.997	12.617	12.332	12.349	12.034	12.021	-51.865	-35.008	-43.025	-39.948	-43.430	-34.043	-43.534	-36.871	-31.071	56.579	25.187	29.002	26.236	37.642	18.606	36.015	36.503	26.554
13.474	11.758	12.420	12.120	12.345	11.937	12.698	12.167	12.015	-46.613	-20.387	-38.725	-45.609	-49.350	-37.145	-48.685	-39.594	-35.765	53.828	31.890	34.346	18.679	39.804	18.978	39.833	34.976	23.068
14.704	12.273	12.419	12.845	12.195	12.152	12.368	12.383	12.105	-58.504	-30.745	-43.419	-49.261	-41.280	-38.969	-45.555	-44.967	-32.877	62.451	31.619	30.074	37.890	40.072	32.797	32.847	38.237	23.259
12.559	12.181	12.506	12.115	12.096	11.992	11.885	12.419	12.293	-49.423	-36.630	-46.754	-41.524	-44.936	-42.088	-39.185	-42.427	-32.341	45.221	25.485	25.973	23.067	44.564	19.518	31.969	41.790	32.191
13.355	12.798	12.502	12.142	12.532	12.092	12.619	12.256	12.231	-46.650	-33.056	-50.556	-49.175	-48.407	-40.678	-39.460	-37.465	-37.056	49.125	39.543	35.919	33.836	45.044	21.625	39.794	34.391	30.121
14.270	12.480	12.015	12.025	12.620	12.179	12.099	11.917	12.481	-55.652	-38.950	-50.724	-36.620	-42.829	-40.307	-43.141	-38.995	-34.918	58.692	26.641	30.232	16.596	30.118	19.959	38.616	36.173	29.594
13.712	12.228	12.268	11.738	12.194	11.801	12.379	12.154	12.002	-58.474	-32.903	-44.700	-35.041	-44.324	-33.250	-38.342	-40.899	-36.712	52.496	38.193	30.194	23.469	39.055	14.771	40.196	33.702	28.688
13.055	12.192	12.716	12.049	12.003	11.197	11.965	12.180	11.759	-47.198	-33.547	-51.377	-39.048	-46.707	-35.844	-38.019	-49.597	-29.536	46.052	36.872	30.220	21.900	41.512	18.867	32.059	44.874	24.263
12.610	12.492	12.323	11.842	11.858	11.850	12.160	12.395	11.868	-48.400	-31.770	-45.351	-31.375	-49.887	-33.788	-40.998	-35.612	-30.378	41.717	27.013	38.966	13.081	45.338	24.963	36.393	35.879	25.901
13.163	12.156	12.484	11.703	12.614	12.732	12.137	12.352	12.174	-49.782	-35.007	-39.860	-41.194	-52.760	-42.823	-39.046	-39.338	-32.112	50.557	32.426	34.665	18.734	44.779	24.594	40.122	34.464	29.248
13.479	12.185	12.456	12.324	12.237	11.963	12.310	12.516	12.009	-41.857	-29.231	-46.948	-31.682	-39.476	-39.459	-45.034	-39.096	-27.681	46.019	30.760	18.294	14.077	37.356	20.246	31.445	28.442	28.132
13.666	12.300	12.339	12.207	12.454	11.947	12.126	12.803	11.690	-50.084	-31.863	-35.326	-45.761	-47.529	-34.350	-38.185	-40.196	-28.719	53.419	31.430	21.423	24.055	45.889	20.363	35.794	42.467	31.921
13.132	12.864	11.893	11.427	12.195	11.837	12.008	12.138	12.095	-41.797	-37.036	-43.827	-30.435	-43.021	-42.138	-35.793	-42.935	-29.981	40.185	36.839	28.648	13.286	37.881	22.958	34.919	34.804	29.954
13.495	12.614	12.608	11.736	12.034	12.369	12.581	12.278	11.906	-44.194	-39.916	-49.049	-28.948	-48.977	-38.466	-38.886	-37.959	-32.199	49.954	38.512	31.302	8.415	44.774	19.583	31.210	33.031	27.213
14.007	12.645	12.395	11.321	11.870	12.426	12.288	12.641	12.043	-56.288	-36.165	-48.941	-26.152	-45.340	-45.740	-42.003	-38.371	-38.887	56.514	36.690	28.668	24.884	43.905	25.706	33.555	41.299	30.239
13.574	12.658	12.248	11.676	11.668	11.797	12.150	12.223	12.158	-55.151	-33.810	-44.715	-36.775	-51.336	-35.076	-45.331	-39.788	-28.834	48.855	36.512	26.777	20.023	43.224	21.273	35.545	38.243	29.277
13.067	12.635	12.169	11.748	11.716	11.937	12.672	12.593	11.947	-52.816	-36.280	-47.371	-29.604	-42.929	-40.787	-42.239	-41.720	-37.577	50.555	33.587	34.614	10.882	33.832	18.486	31.930	47.353	30.195
13.031	12.715	12.704	11.862	12.387	12.565	12.337	12.341	12.108	-52.365	-41.004	-41.635	-41.254	-49.605	-45.403	-37.119	-45.104	-34.695	47.533	38.756	34.902	25.610	46.157	28.059	32.295	33.656	21.864
13.088	12.054	12.462	12.114	11.883	12.156	12.142	12.487	11.732	-45.536	-37.160	-46.297	-26.291	-44.086	-36.934	-41.786	-35.288	-28.572	50.206	26.972	39.087	17.442	32.235	23.384	37.644	37.951	25.848
12.742	12.799	12.546	12.204	12.113	11.969	12.302	12.318	11.840	-45.913	-42.014	-47.737	-36.024	-39.807	-37.195	-36.846	-46.839	-32.975	46.052	30.230	33.777	12.366	28.137	27.833	37.663	35.613	24.333
13.257	12.356	12.338	11.620	12.054	12.532	12.520	11.964	12.064	-45.397	-42.293	-52.066	-33.242	-46.573	-42.283	-43.927	-40.515	-34.546	47.294	39.867	35.822	16.707	41.810	34.226	31.549	32.894	24.425
12.662	12.096	12.080	11.927	12.456	11.973	12.345	12.649	12.300	-43.951	-35.877	-50.261	-36.906	-50.303	-37.409	-39.569	-44.432	-33.079	45.387	27.584	35.683	20.310	40.028	16.759	33.910	40.134	27.996
12.952	11.897	12.542	11.952	12.119	12.193	12.537	11.899	12.153	-47.810	-35.556	-52.359	-31.499	-44.283	-35.917	-37.237	-40.962	-33.397	51.149	38.081	41.749	17.594	39.717	17.398	29.478	22.817	32.798
13.007	12.270	12.060	12.351	12.566	11.758	12.210	12.222	11.905	-41.908	-44.046	-39.430	-39.961	-40.713	-36.968	-37.073	-38.142	-35.844	44.034	29.738	26.153	20.937	38.434	17.798	32.880	36.987	27.620
13.182	12.397	13.189	11.895	12.690	12.089	12.227	12.107	11.806	-48.294	-37.350	-46.990	-35.406	-48.493	-37.964	-34.223	-47.313	-31.696	48.665	33.874	34.448	24.640	44.265	23.828	37.454	38.239	30.507
12.550	12.426	12.442	11.985	12.603	12.203	12.146	11.759	12.080	-40.151	-39.192	-47.292	-39.102	-47.282	-48.717	-33.027	-48.095	-35.785	45.221	34.360	27.323	18.570	42.214	22.554	35.480	39.993	27.214
13.047	12.223	12.710	12.227	12.164	12.752	12.366	12.717	11.733	-39.309	-41.618	-49.117	-38.320	-42.764	-44.280	-39.358	-36.054	-29.723	44.981	36.960	34.632	20.641	41.903	26.016	31.708	34.940	28.241
12.576	12.238	12.254	11.759	12.282	12.029	11.860	12.062	12.184	-41.011	-38.702	-49.812	-32.341	-40.017	-35.874	-35.840	-41.978	-40.593	46.638	32.761	28.895	16.798	44.581	21.272	31.635	40.900	25.101
14.350	11.797	12.388	12.373	12.184	12.979	12.525	12.459	12.374	-59.361	-41.338	-44.157	-40.792	-43.713	-44.342	-39.614	-44.075	-37.296	62.651	38.492	32.246	24.427	43.602	27.445	34.568	32.461	22.510
13.146	11.996	12.204	12.217	11.681	12.181	12.428	12.136	11.621	-49.093	-36.377	-42.368	-31.942	-38.571	-41.674	-42.929	-42.514	-37.443	50.877	31.288	29.765	18.932	41.324	24.757	25.985	30.333	30.374
13.603	12.363	12.246	12.214	12.007	12.367	12.486	11.572	11.633	-48.373	-35.795	-41.557	-38.142	-38.890	-49.318	-35.598	-39.754	-29.704	47.762	32.186	32.477	26.852	42.123	27.056	30.768	35.522	26.009
13.111	12.309	12.494	12.329	12.308	12.083	12.228	11.930	11.780	-42.804	-35.151	-43.384	-38.238	-38.099	-40.180	-40.836	-39.114	-33.726	50.603	32.577	30.456	27.436	37.279	27.192	29.283	32.027	29.900
13.070	12.949	12.298	11.961	12.307	11.840	12.668	12.369	11.694	-44.204	-36.230	-41.628	-41.345	-47.033	-36.008	-40.008	-40.578	-36.042	48.623	31.231	33.462	26.758	38.583	19.778	39.121	41.616	35.275
12.695	12.580	12.946	11.385	12.030	12.318	12.498	12.322	12.131	-51.869	-35.228	-47.735	-28.274	-42.450	-47.501	-33.552	-37.653	-36.720	40.549	31.338	37.548	14.943	33.614	24.836	30.835	39.048	30.258
12.798	12.361	12.500	12.044	12.005	12.856	11.992	12.055	12.446	-44.245	-38.289	-48.515	-42.002	-39.311	-45.927	-34.027	-36.587	-33.864	50.803	32.533	35.171	32.825	40.538	31.733	35.980	32.678	38.940
12.507	12.451	12.616	12.449	12.039	12.595	11.839	12.069	12.313	-46.694	-30.380	-51.934	-43.775	-47.742	-47.771	-33.902	-36.702	-40.285	45.954	28.788	37.470	24.645	46.304	21.841	32.209	36.304	32.508
12.828	12.190	12.105	12.635	12.168	11.956	12.132	12.483	11.886	-44.457	-30.706	-47.478	-48.182	-49.981	-42.926	-28.479	-40.524	-34.079	42.245	26.324	36.755	29.783	41.386	8.906	30.958	32.783	30.315
12.913	12.093	12.123	11.907	12.220	13.013	12.244	12.300	11.984	-42.620	-28.611	-36.757	-39.149	-40.576	-48.701	-40.673	-42.945	-30.047	41.598	25.742	32.598	23.117	44.722	28.332	27.379	33.356	36.153
12.700	12.426	12.035	12.112	12.300	12.599	12.014	12.275	11.879	-42.329	-32.344	-46.240	-35.097	-39.132	-46.451	-36.330	-40.131	-30.012	40.030	31.404	26.703	34.195	39.654	31.911	38.749	38.606	27.070
13.093	12.818	12.638	11.873	12.253	12.632	12.228	12.344	11.608	-42.269	-29.551	-44.314	-39.841	-42.632	-49.655	-32.307	-40.985	-35.852	48.378	30.360	26.460	16.301	41.950	37.077	26.171	40.149	23.577
12.630	12.279	12.440	11.724	12.370	12.703	12.106	11.744	12.108	-39.461	-34.115	-45.911	-37.355	-42.964	-46.636	-37.913	-33.093	-37.251	38.089	21.889	29.136	26.061	36.859	29.736	37.506	38.387	35.828
12.971	12.294	12.214	12.078	12.583	12.226	12.035	11.794	11.593	-40.645	-32.651	-42.698	-42.479	-42.718	-44.234	-44.359	-36.689	-39.969	42.375	30.523	29.449	14.615	38.366	28.719	30.652	27.246	24.870
13.113	12.119	12.541	12.102	12.275	11.858	12.102	12.155	11.753	-40.873	-31.521	-49.227	-38.033	-41.497	-41.532	-34.486	-34.816	-39.253	46.537	28.436	40.068	17.905	42.306	20.245	34.811	35.247	31.119
12.757	11.860	12.854	12.156	11.948	12.805	11.938	12.490	12.077	-43.187	-33.675	-48.867	-38.807	-45.033	-40.626	-37.492	-43.010	-37.045	46.332	32.377	37.966	24.536	42.797	23.856	30.460	40.108	31.166
13.283	12.123	12.110	11.735	12.254	12.356	12.327	12.180	11.937	-50.427	-33.746	-47.148	-39.686	-37.660	-34.796	-39.110	-35.827	-33.865	48.789	29.595	30.821	23.795	30.665	17.057	32.463	28.593	32.940
12.913	11.782	11.968	12.190	12.381	11.802	11.702	12.421	11.905	-48.728	-28.027	-42.571	-44.650	-29.955	-38.613	-31.167	-37.460	-39.050	49.122	32.002	18.778	23.701	38.592	21.806	31.143	34.695	26.824
13.041	12.776	12.013	11.707	12.466	12.096	12.074	12.035	11.832	-54.843	-41.017	-45.788	-40.904	-47.479	-39.435	-34.019	-40.236	-29.976	51.222	43.100	23.029	19.760	34.830	13.968	34.771	37.023	33.233
12.999	12.485	11.662	12.328	12.601	12.070	11.891	12.263	11.703	-43.391	-35.893	-44.637	-45.785	-43.483	-36.992	-37.559	-37.472	-39.704	39.456	33.763	23.251	21.810	43.176	21.222	35.289	33.281	33.445
13.333	12.739	12.308	12.046	12.588	12.372	12.221	12.345	11.761	-47.439	-35.223	-43.858	-37.856	-48.005	-46.423	-45.047	-37.987	-34.134	41.486	39.586	25.237	17.747	41.375	27.374	38.967	36.831	32.447
13.038	12.453	12.090	11.588	12.126	12.098	12.592	12.263	12.097	-44.786	-37.339	-48.885	-41.408	-43.168	-34.380	-44.199	-42.282	-38.637	41.565	38.889	32.212	18.318	36.199	13.352	37.875	36.186	34.392
13.244	12.672	12.768	11.739	12.477	12.447	12.366	12.260	11.990	-49.763	-48.907	-54.628	-36.323	-37.358	-45.587	-41.891	-39.492	-39.407	47.679	38.535	38.031	17.785	39.059	13.792	31.240	28.860	30.449
12.965	12.330	12.340	12.134	12.016	11.834	12.184	12.254	11.807	-41.024	-30.722	-49.041	-34.285	-41.897	-38.323	-40.325	-42.721	-39.698	49.581	40.575	33.212	11.751	44.028	19.872	40.913	36.810	34.765
13.049	12.404	12.243	12.217	12.333	12.269	12.154	12.255	12.492	-50.861	-37.586	-41.456	-50.201	-38.668	-39.911	-34.238	-35.052	-46.662	50.949	35.241	28.283	30.175	34.428	23.572	35.475	37.932	40.622
12.865	12.627	12.327	12.380	12.077	11.913	12.080	12.255	11.939	-47.921	-36.640	-43.222	-38.746	-41.669	-37.330	-40.012	-39.757	-35.424	50.197	39.303	32.217	21.446	40.428	17.130	33.354	32.403	33.958
13.415	12.742	11.953	12.318	12.279	12.191	12.118	11.932	12.065	-47.954	-36.124	-42.191	-38.986	-42.729	-41.060	-37.522	-36.990	-35.088	46.385	32.550	31.916	19.474	41.669	21.058	31.080	38.176	26.772
13.068	12.353	12.613	12.343	12.499	11.980	12.208	12.330	12.122	-51.297	-38.439	-51.211	-40.023	-40.165	-33.719	-41.563	-36.325	-40.303	55.706	33.466	34.479	23.307	33.452	21.920	39.034	30.358	33.365
13.217	11.934	12.347	11.986	12.506	12.160	12.359	12.217	11.851	-58.187	-36.300	-47.119	-35.626	-44.475	-42.802	-39.633	-45.926	-36.936	54.672	36.728	26.877	21.181	52.053	14.887	32.231	31.562	29.761
12.967	12.278	12.392	12.511	12.692	11.714	11.927	12.350	11.984	-43.448	-38.751	-46.965	-38.238	-42.728	-36.941	-36.196	-38.574	-40.780	48.052	35.107	32.693	22.767	43.765	18.532	34.446	32.390	29.376
12.962	12.764	12.515	12.019	12.304	11.960	12.652	12.065	11.757	-49.941	-44.210	-46.525	-34.190	-50.253	-40.090	-39.710	-36.215	-35.037	47.187	32.526	32.823	16.700	43.998	17.098	35.310	34.840	31.425
12.786	12.671	11.634	11.845	12.344	12.376	12.174	12.019	11.749	-44.498	-38.772	-44.772	-31.205	-48.709	-34.940	-44.949	-37.136	-36.676	45.498	32.192	28.358	19.031	44.920	21.798	40.895	34.067	31.405
13.230	12.501	12.069	11.519	12.747	12.339	12.241	12.133	12.091	-48.148	-35.685	-40.568	-33.062	-45.640	-45.067	-39.302	-38.541	-38.423	50.915	38.404	29.345	14.769	36.407	23.305	32.061	35.908	34.799
12.810	12.109	12.241	11.708	12.445	11.832	12.306	11.900	11.766	-47.343	-35.750	-39.718	-29.335	-44.703	-32.394	-40.905	-35.091	-36.293	46.526	39.165	27.937	18.906	37.024	21.691	43.806	21.805	33.441
13.174	12.454	12.455	12.267	12.434	12.292	12.275	12.257	12.269	-49.602	-32.376	-40.819	-37.082	-35.817	-38.006	-47.149	-35.918	-34.974	44.728	36.653	26.024	13.344	39.059	13.325	40.847	37.007	25.246
13.226	12.072	11.835	11.623	12.198	12.099	12.018	12.721	12.073	-47.029	-33.450	-44.108	-39.868	-35.996	-38.178	-46.655	-42.474	-25.313	44.959	32.479	35.590	23.400	34.525	13.188	40.339	40.243	23.181
13.508	12.529	11.546	11.861	12.164	11.688	12.687	11.920	11.978	-57.294	-42.334	-42.533	-33.127	-48.151	-39.369	-39.522	-43.030	-35.099	56.228	41.231	27.925	18.868	41.286	18.600	29.898	42.724	35.356
13.656	12.546	11.831	12.197	11.737	11.877	12.223	12.045	11.772	-47.730	-44.613	-41.810	-30.044	-46.272	-35.581	-43.877	-37.453	-33.021	51.714	34.550	28.235	13.435	35.212	13.785	41.370	35.776	37.368
14.137	12.714	12.006	11.927	12.221	11.802	12.138	11.941	12.005	-51.251	-42.879	-43.959	-34.361	-51.085	-36.654	-39.631	-35.437	-38.142	49.821	40.057	27.703	18.496	36.535	12.059	33.515	32.321	25.308
13.499	12.816	12.642	11.824	11.805	11.764	11.992	11.642	11.754	-49.435	-34.580	-46.828	-38.209	-46.252	-35.369	-42.945	-31.704	-31.735	47.904	24.910	27.300	20.968	39.862	7.056	36.665	33.827	30.617
13.359	12.256	12.458	11.961	12.160	11.991	12.074	12.094	12.150	-47.410	-34.632	-43.070	-39.119	-49.381	-35.159	-45.469	-38.219	-35.875	49.067	34.891	27.197	22.160	43.941	6.130	39.353	33.648	30.916
13.130	12.400	12.317	11.805	11.534	11.935	12.396	12.172	12.210	-47.018	-34.056	-48.108	-34.656	-47.164	-39.247	-38.893	-38.011	-37.266	47.659	30.724	34.826	20.665	34.696	18.875	30.187	33.971	30.301
13.425	12.293	12.199	11.491	12.189	11.508	12.185	12.086	12.276	-48.714	-32.016	-41.417	-39.239	-50.928	-38.824	-44.087	-38.226	-37.496	50.875	37.214	25.909	28.199	44.011	15.912	41.221	33.465	29.328
12.929	12.355	12.333	11.765	12.186	11.383	12.095	11.907	11.895	-41.745	-41.867	-45.763	-37.324	-49.655	-31.312	-44.980	-42.320	-36.089	37.890	30.272	28.911	24.221	40.572	9.650	36.741	30.807	36.607
13.313	12.396	12.383	11.965	11.890	11.811	12.551	11.638	12.109	-45.663	-35.068	-47.052	-36.192	-43.969	-31.404	-44.093	-35.446	-40.047	50.328	30.025	30.288	20.744	36.935	11.927	37.575	31.553	28.053
13.284	12.086	11.687	11.591	12.112	11.349	12.388	12.171	12.417	-43.069	-31.004	-38.129	-35.001	-50.171	-36.295	-42.382	-42.376	-37.285	39.678	30.496	26.468	23.881	43.083	12.521	36.057	40.503	25.121
12.715	12.327	12.123	12.169	12.217	11.049	12.275	12.211	11.959	-37.404	-43.393	-43.403	-38.895	-46.757	-33.727	-43.690	-39.421	-31.713	45.515	39.539	27.089	23.316	35.950	11.484	40.435	29.902	34.751
13.320	12.206	12.204	11.951	12.003	11.793	12.483	12.501	11.953	-49.458	-33.889	-45.364	-41.194	-46.630	-32.226	-43.871	-40.632	-41.255	44.238	34.971	29.353	24.002	44.662	19.401	38.310	37.719	38.817
13.136	11.894	12.139	12.121	11.981	11.690	12.466	11.903	12.414	-47.143	-26.298	-45.387	-44.154	-56.645	-30.055	-36.018	-37.302	-34.269	45.890	31.660	31.494	23.852	48.067	9.661	35.708	31.048	33.386
13.288	12.629	12.757	12.021	12.338	11.788	12.294	12.193	11.827	-45.730	-38.735	-53.887	-38.607	-47.701	-35.194	-39.677	-31.355	-33.612	48.703	27.296	30.481	21.867	34.805	15.798	37.490	30.556	27.709
12.548	12.210	11.760	11.633	11.731	12.668	11.764	12.375	12.231	-46.014	-39.671	-53.877	-36.875	-39.712	-44.256	-46.194	-45.600	-43.100	44.322	30.881	30.958	18.732	26.735	23.934	41.295	42.172	38.267
14.019	12.585	12.215	11.751	12.217	12.144	12.153	12.120	11.936	-54.930	-44.359	-41.729	-33.307	-47.949	-40.579	-47.027	-40.074	-41.887	55.014	36.185	25.084	20.085	37.314	21.695	44.593	35.024	35.365
13.199	12.082	12.322	11.754	12.289	12.284	12.172	12.324	12.182	-47.092	-40.546	-42.816	-34.912	-47.073	-44.049	-41.314	-47.709	-41.071	42.134	34.394	32.440	21.599	34.244	24.229	42.159	34.233	27.655
13.081	12.383	11.927	11.840	12.284	11.600	12.626	11.965	12.183	-43.798	-41.396	-39.930	-31.709	-45.864	-36.547	-38.623	-38.916	-42.725	42.113	28.802	24.472	9.728	39.589	25.223	42.903	36.156	40.473
13.234	12.126	12.248	11.687	12.551	11.584	12.750	12.151	11.701	-47.926	-35.111	-50.057	-30.295	-45.685	-34.525	-42.252	-38.720	-39.398	50.932	37.737	27.928	26.951	39.763	26.931	37.654	33.868	43.212
13.283	12.411	11.827	11.594	12.317	12.062	12.666	11.539	11.668	-48.490	-40.812	-37.986	-36.701	-43.341	-42.276	-41.217	-35.437	-36.617	47.028	33.802	15.409	8.244	34.466	23.160	39.768	33.449	38.732
13.314	12.292	11.723	11.678	12.071	11.383	12.455	12.297	11.463	-33.597	-36.371	-42.929	-28.834	-40.962	-34.623	-45.415	-41.276	-36.229	43.593	33.323	24.388	15.158	36.797	14.392	43.197	37.313	33.024
13.024	12.121	12.186	11.870	12.189	11.452	12.794	11.901	12.205	-39.581	-30.614	-47.877	-40.173	-38.090	-34.711	-40.284	-39.258	-33.798	46.349	36.918	31.508	12.384	35.989	15.326	41.838	36.234	29.826
13.224	12.087	12.134	11.882	12.268	11.520	13.175	12.216	11.668	-45.740	-29.387	-42.283	-36.015	-46.119	-37.225	-45.721	-38.485	-34.817	46.817	31.807	31.309	8.701	42.094	19.180	37.998	32.026	34.614
13.156	12.273	12.199	11.544	12.350	11.760	12.370	11.901	11.913	-39.550	-36.735	-43.506	-32.017	-48.944	-38.701	-47.152	-35.959	-36.584	41.575	29.592	19.390	18.935	44.201	23.738	39.395	30.760	26.901
12.909	12.178	12.141	12.187	12.395	11.987	12.249	12.209	12.256	-38.115	-38.951	-42.764	-33.029	-52.233	-37.401	-38.409	-38.374	-36.837	39.203	40.821	16.565	21.414	42.115	24.763	40.177	41.569	36.781
13.042	12.302	12.020	12.007	11.776	11.521	12.482	11.968	12.194	-39.119	-39.921	-41.993	-29.993	-50.281	-40.740	-41.977	-33.963	-34.149	47.231	35.896	24.042	18.911	40.891	14.983	43.432	31.670	38.715
12.786	11.873	12.233	11.859	12.489	11.897	12.075	12.428	12.162	-37.491	-42.940	-48.977	-34.876	-36.785	-40.758	-42.248	-36.170	-35.017	38.634	32.100	22.799	17.981	24.997	16.337	40.377	30.183	27.041
12.977	11.843	12.072	11.654	12.166	11.591	12.442	12.014	12.158	-41.983	-39.531	-33.162	-27.575	-48.113	-43.400	-40.757	-36.947	-40.442	46.082	27.688	28.885	21.108	33.312	18.616	42.203	36.332	33.576
12.804	12.567	12.481	12.043	12.172	11.664	12.436	12.234	11.756	-37.555	-28.654	-41.296	-41.925	-47.227	-41.854	-40.072	-42.176	-29.677	43.319	30.359	25.115	14.401	45.037	17.433	43.097	43.645	29.626
12.789	12.411	12.430	11.929	12.651	12.359	12.672	12.297	12.098	-42.960	-34.986	-54.797	-39.682	-42.804	-40.611	-46.627	-39.306	-35.845	44.824	35.122	33.625	27.132	39.793	20.093	34.461	38.120	27.338
12.828	12.329	12.103	12.189	11.890	11.786	12.487	12.257	12.110	-39.175	-41.417	-41.892	-29.169	-47.569	-43.588	-37.795	-43.433	-35.151	44.623	31.240	35.720	18.281	44.610	26.160	39.922	42.063	34.320
12.791	12.444	12.554	12.266	12.112	11.757	12.132	12.136	12.336	-42.322	-35.329	-43.305	-39.453	-44.262	-41.028	-35.663	-40.048	-41.820	42.012	34.981	25.212	21.643	38.920	24.343	35.475	40.035	35.864
13.073	12.102	12.121	11.614	12.380	11.966	12.609	12.305	11.725	-46.251	-40.653	-35.799	-30.374	-47.340	-38.696	-47.623	-39.258	-36.423	45.113	27.280	25.734	19.535	37.422	20.061	43.270	40.829	30.647
12.662	12.258	11.873	11.341	11.977	11.719	12.228	12.331	11.402	-40.518	-42.036	-38.924	-34.816	-43.294	-42.446	-45.749	-35.152	-28.351	53.738	36.430	13.124	20.027	37.241	22.917	37.194	43.011	27.868
13.173	11.996	12.049	11.690	11.881	12.206	12.164	12.475	12.419	-48.356	-41.667	-40.797	-31.912	-46.109	-41.533	-42.087	-39.643	-33.590	50.389	37.626	23.797	20.180	42.088	24.090	40.900	33.510	33.045
13.450	12.266	11.670	11.619	12.215	12.168	12.268	12.088	11.790	-49.996	-40.067	-40.630	-28.300	-53.812	-39.568	-40.132	-37.745	-31.739	51.634	30.838	18.583	16.162	41.793	21.323	35.840	40.186	24.215
13.810	12.291	11.860	11.720	12.227	11.680	12.709	12.415	11.883	-51.854	-38.571	-42.078	-39.153	-47.586	-34.088	-42.312	-34.876	-34.038	50.032	26.582	21.678	20.363	28.761	26.422	41.763	36.834	30.037
13.344	12.561	12.210	11.901	12.107	11.821	12.211	11.987	11.728	-46.021	-38.380	-35.052	-32.949	-44.599	-36.814	-42.093	-35.278	-33.964	46.759	34.351	23.453	19.875	39.797	23.086	38.986	32.625	26.335
13.723	12.481	12.169	11.664	12.114	11.139	12.348	12.182	11.992	-54.067	-40.013	-42.182	-34.120	-49.678	-35.659	-41.001	-41.066	-30.961	58.978	34.517	26.961	21.681	37.118	15.707	41.201	40.889	31.245
13.374	12.305	11.717	11.724	12.618	11.201	12.567	11.780	12.123	-53.786	-43.004	-41.464	-35.876	-48.573	-36.381	-39.747	-35.552	-32.744	55.471	37.506	23.279	17.047	34.927	9.885	40.690	29.622	33.607
13.105	12.198	11.906	12.098	12.071	11.957	12.746	11.934	11.808	-48.587	-40.971	-42.196	-36.026	-47.706	-40.949	-40.694	-37.647	-35.492	43.616	37.914	19.216	27.699	34.255	27.879	37.676	27.137	30.403
13.333	12.466	11.995	12.238	12.820	12.101	12.187	12.212	12.023	-48.788	-38.617	-45.615	-35.890	-56.294	-43.005	-41.035	-47.004	-30.966	51.084	38.853	26.344	27.135	46.088	23.182	34.055	34.997	37.250
13.097	12.368	12.543	11.900	12.811	12.187	12.995	11.907	12.096	-49.796	-41.251	-44.792	-34.610	-48.032	-42.894	-45.018	-39.959	-30.804	44.932	39.009	14.666	27.228	45.198	27.867	36.750	38.515	31.413
12.690	12.472	11.794	11.898	12.185	12.121	12.513	12.293	12.189	-52.572	-45.918	-42.328	-30.159	-48.731	-40.749	-40.470	-46.185	-32.363	57.961	32.096	28.150	17.970	43.713	29.695	31.587	45.067	27.433
13.217	12.691	12.248	11.941	11.954	11.675	12.292	12.104	12.078	-45.129	-48.361	-43.093	-31.731	-43.444	-39.189	-36.832	-45.447	-38.548	51.660	35.755	28.357	23.523	37.405	13.651	38.669	36.661	32.932
13.027	12.114	12.580	11.881	12.509	11.992	11.903	12.596	11.777	-38.330	-31.000	-40.550	-39.754	-51.878	-41.802	-41.326	-50.467	-32.081	49.101	38.091	26.466	29.122	42.840	24.240	32.993	45.624	28.967
12.708	12.463	11.844	12.159	12.264	11.620	12.161	12.193	11.844	-51.795	-39.387	-41.811	-35.097	-48.849	-32.783	-38.105	-44.053	-34.978	49.214	40.718	23.353	24.729	42.080	9.795	30.923	36.003	34.522
13.374	11.957	12.618	11.448	12.259	11.687	12.294	12.165	12.207	-49.144	-34.675	-38.563	-33.272	-50.225	-40.134	-40.221	-41.898	-26.511	46.709	29.357	28.120	16.668	41.924	22.319	31.644	37.549	27.547
12.681	12.098	11.867	12.096	12.613	11.985	12.622	11.972	11.833	-46.541	-37.879	-42.766	-38.050	-49.051	-33.309	-44.171	-32.589	-29.222	53.432	34.612	27.869	14.564	39.122	22.783	36.705	40.153	33.359
12.499	12.009	12.156	11.809	12.058	11.988	12.369	12.390	12.157	-43.236	-40.675	-37.331	-32.860	-48.041	-38.498	-39.289	-39.771	-35.081	48.988	32.566	20.371	14.759	35.029	24.257	36.586	41.348	34.315
12.916	12.312	11.962	11.875	12.389	12.046	12.564	12.149	11.965	-48.775	-44.319	-42.711	-33.986	-51.028	-39.809	-43.162	-38.580	-36.344	53.411	45.813	21.242	18.493	40.515	23.761	28.438	29.483	36.208
12.698	11.882	11.772	11.864	11.998	12.335	12.930	12.011	12.043	-43.021	-37.256	-42.296	-41.001	-54.347	-43.250	-38.070	-33.493	-33.370	50.075	34.926	20.082	28.657	42.077	28.423	36.738	32.809	33.394
13.088	12.024	11.974	11.835	12.243	12.363	12.221	12.450	12.305	-37.763	-35.662	-46.785	-43.592	-49.273	-40.681	-35.037	-43.074	-31.568	36.000	38.562	26.188	33.226	39.851	24.201	37.700	35.983	34.048
13.368	11.990	11.464	12.207	12.210	12.146	12.358	11.950	11.961	-38.856	-37.914	-44.081	-36.846	-52.092	-40.383	-39.662	-38.311	-32.731	38.015	33.374	15.717	27.343	41.112	29.544	35.371	36.721	28.086
12.404	12.014	11.774	11.884	12.330	11.883	11.956	11.604	12.600	-31.184	-38.822	-41.321	-31.964	-46.586	-42.769	-33.314	-43.222	-30.085	40.915	36.034	24.238	24.234	36.570	34.196	37.370	32.009	26.453
12.692	12.909	12.024	12.012	12.143	11.953	12.258	12.040	12.065	-37.769	-51.414	-44.568	-34.011	-43.300	-34.253	-37.687	-47.154	-33.929	40.813	43.159	20.399	17.907	31.122	21.827	37.926	38.007	34.085
12.594	12.248	11.897	11.780	12.013	11.943	12.317	12.374	12.218	-35.733	-42.889	-44.985	-29.922	-44.465	-44.007	-40.007	-41.989	-31.837	42.218	36.098	22.760	20.890	40.593	31.381	39.033	29.347	26.388
12.982	12.322	12.128	12.044	12.109	12.141	12.621	12.016	12.034	-32.754	-37.370	-50.982	-37.959	-54.357	-41.132	-42.521	-40.663	-33.965	46.076	30.490	33.549	23.303	43.853	36.600	44.931	29.698	28.893
12.688	12.143	11.747	12.348	11.989	12.272	13.065	11.733	11.961	-36.713	-40.800	-42.895	-37.465	-49.517	-46.814	-42.129	-33.857	-30.161	42.992	38.268	24.191	20.061	30.403	31.717	41.964	33.604	32.297
13.119	12.873	11.458	11.492	12.170	11.962	12.323	11.883	12.084	-37.808	-49.097	-43.739	-35.207	-51.100	-40.792	-37.607	-41.082	-34.431	48.419	49.247	25.429	20.647	45.581	29.354	40.608	30.510	31.074
12.780	12.795	11.832	11.931	12.015	12.559	12.121	12.158	11.898	-34.605	-49.475	-42.379	-33.461	-56.462	-35.460	-41.061	-39.144	-30.904	40.589	36.691	28.482	22.035	41.034	24.528	41.122	34.737	31.562
13.208	12.417	11.301	11.371	12.046	12.454	12.467	11.779	12.448	-34.989	-44.963	-35.415	-35.326	-45.274	-48.086	-37.991	-39.878	-29.965	41.255	46.860	21.741	21.245	39.945	34.929	34.956	27.795	27.773
12.598	12.229	12.517	11.581	12.102	11.980	12.500	12.054	11.972	-40.199	-43.214	-45.734	-31.081	-46.271	-37.796	-42.428	-40.678	-30.763	42.471	48.920	23.957	24.496	38.811	22.180	42.032	34.136	32.942
12.766	13.084	11.457	11.430	12.301	12.311	12.065	12.249	11.874	-37.854	-53.779	-43.493	-33.391	-46.861	-44.841	-35.899	-37.421	-37.747	37.161	47.573	31.372	27.115	40.814	25.838	36.668	28.972	38.620
12.943	12.500	11.921	11.394	11.953	12.424	12.067	12.127	12.168	-43.604	-42.889	-37.349	-33.838	-38.436	-46.653	-39.933	-33.928	-34.311	43.200	43.973	23.716	24.696	45.994	28.097	34.983	31.841	33.906
12.888	12.257	11.375	12.204	12.360	12.546	12.040	12.105	12.160	-36.568	-43.951	-45.888	-39.834	-40.554	-41.331	-36.690	-44.033	-34.441	42.655	45.169	36.060	18.612	40.451	33.572	41.395	28.552	31.794
13.091	12.496	11.975	11.830	11.725	12.746	12.523	11.857	12.209	-37.217	-47.130	-45.614	-32.978	-44.350	-42.872	-35.637	-35.675	-38.797	44.946	47.694	21.003	20.028	42.638	34.164	44.318	27.036	25.982
12.850	12.287	11.846	11.516	12.067	13.030	12.552	11.829	12.281	-35.990	-41.686	-41.367	-37.345	-46.444	-47.388	-42.343	-36.562	-34.022	37.560	37.847	22.077	19.146	33.529	33.679	45.124	30.004	31.453
12.937	12.410	11.740	12.132	11.964	12.791	12.294	11.988	11.780	-42.883	-45.287	-49.345	-37.085	-46.414	-45.293	-43.176	-41.395	-25.763	44.562	30.617	17.776	23.778	35.116	32.810	39.021	26.447	28.540
13.063	12.679	11.926	11.375	11.696	12.350	12.132	11.613	11.910	-39.730	-46.596	-43.813	-37.764	-52.096	-49.514	-35.557	-34.497	-30.918	43.417	44.052	21.433	19.677	38.039	33.593	34.573	31.940	30.090
12.657	12.300	11.830	11.407	11.850	12.964	12.301	11.797	11.783	-45.837	-37.362	-39.976	-33.666	-42.800	-50.732	-41.132	-38.274	-27.480	39.045	34.942	18.152	20.688	31.762	37.578	27.146	31.014	26.774
12.793	11.909	11.087	11.293	12.082	12.892	12.623	11.658	11.931	-36.572	-36.760	-41.476	-40.489	-49.694	-51.151	-42.107	-44.496	-29.563	32.301	33.267	25.752	31.320	46.945	36.818	40.100	33.267	40.153
12.358	12.230	11.656	12.001	12.214	12.819	12.710	11.211	11.880	-33.024	-35.712	-46.360	-29.333	-50.585	-49.456	-47.463	-29.813	-36.333	41.620	36.362	30.645	22.330	39.487	35.627	42.412	14.581	42.288
11.793	12.596	12.013	11.560	12.167	12.894	12.354	11.571	11.873	-32.975	-41.875	-41.869	-29.145	-42.631	-41.523	-41.293	-29.177	-33.475	37.758	41.437	21.527	16.415	37.396	33.484	38.254	24.854	37.220
12.520	12.450	12.135	12.007	11.961	12.770	12.819	11.809	11.847	-36.487	-42.324	-39.625	-29.368	-39.827	-45.711	-45.034	-38.296	-33.948	40.251	43.712	28.439	26.597	34.595	36.003	43.498	28.080	26.903
12.733	12.684	12.221	11.903	11.744	12.853	12.626	11.973	11.737	-36.271	-37.699	-41.134	-40.171	-50.838	-51.830	-41.142	-35.289	-33.348	35.935	32.791	18.266	20.291	46.386	34.130	38.128	25.379	36.715
12.884	12.567	11.894	11.888	12.781	13.179	12.291	11.753	12.074	-40.135	-46.797	-37.097	-39.951	-49.687	-47.658	-42.953	-30.433	-36.071	46.387	38.161	22.199	26.377	45.651	39.183	37.838	28.507	31.634
12.629	12.876	12.239	12.344	12.412	13.163	12.297	11.804	12.120	-42.392	-40.363	-43.186	-45.707	-53.156	-47.455	-42.811	-38.402	-29.452	32.232	38.955	29.660	34.454	49.056	34.413	35.633	30.278	26.962
12.841	12.588	12.238	11.947	12.613	12.819	12.295	11.942	12.099	-47.261	-39.591	-46.122	-36.447	-57.158	-45.530	-42.911	-36.569	-33.489	43.038	42.375	25.354	17.594	51.207	33.307	37.754	25.809	32.312
13.001	12.246	12.178	12.018	12.195	12.756	12.211	11.869	12.108	-55.888	-37.347	-45.476	-37.315	-51.878	-40.630	-44.793	-31.895	-30.062	55.335	39.324	28.124	18.267	43.068	37.087	38.146	32.672	33.552
13.304	12.893	11.809	11.719	12.301	12.632	12.662	11.752	12.380	-50.539	-41.661	-41.194	-39.972	-50.156	-42.725	-40.273	-34.417	-29.537	50.365	37.257	22.020	23.524	49.798	36.056	33.565	33.835	30.928
13.265	12.788	11.831	12.220	12.719	12.545	12.161	12.234	12.221	-42.999	-40.143	-44.379	-39.873	-53.472	-44.764	-47.515	-41.808	-31.468	36.455	36.455	25.456	14.608	44.942	29.258	36.503	32.475	33.992
12.703	12.198	12.284	11.731	12.693	12.887	12.755	12.147	11.875	-36.090	-42.040	-36.299	-39.562	-48.980	-43.989	-42.047	-39.757	-38.118	36.745	48.018	21.713	16.405	47.962	27.716	36.157	36.079	24.490
12.726	13.271	12.179	11.658	12.164	12.769	12.342	12.080	12.466	-43.124	-43.578	-47.531	-32.508	-45.436	-48.354	-45.296	-35.803	-33.264	35.928	38.795	21.728	16.434	40.236	31.727	42.704	30.355	37.387
13.119	12.617	12.186	11.628	12.428	12.965	12.175	12.160	11.870	-39.549	-43.030	-46.025	-39.055	-42.627	-43.924	-37.146	-44.108	-39.011	41.205	45.504	27.923	22.095	41.634	31.692	39.014	35.962	21.052
12.346	12.131	11.984	11.948	12.042	12.480	12.376	12.296	11.937	-41.233	-48.889	-43.218	-37.348	-40.542	-46.358	-37.379	-34.577	-34.091	40.458	41.496	27.653	22.931	42.465	36.018	34.505	33.106	28.461
13.029	12.334	12.104	11.390	12.275	12.084	12.281	12.221	12.008	-42.183	-40.523	-46.252	-38.592	-54.901	-44.249	-39.937	-37.907	-38.171	47.759	41.019	25.695	22.660	50.386	37.678	32.753	30.877	36.645
12.983	12.552	11.674	11.604	12.109	12.699	12.383	12.106	11.927	-41.519	-42.056	-43.415	-42.377	-46.790	-45.074	-41.189	-31.432	-39.456	44.441	42.705	26.186	22.674	45.596	35.371	34.696	24.429	32.777
12.982	12.358	11.643	11.913	12.330	12.482	12.158	11.672	11.753	-33.252	-39.896	-45.311	-36.110	-51.584	-45.793	-40.640	-33.123	-31.429	38.980	31.741	30.830	22.962	44.935	31.009	40.052	30.244	25.072
12.676	12.291	11.766	11.713	12.192	12.552	13.224	11.512	12.109	-46.148	-30.845	-43.935	-39.639	-44.086	-43.355	-45.828	-33.326	-42.700	46.418	33.805	25.300	17.876	47.133	28.249	36.323	37.007	37.427
12.534	11.939	12.155	11.670	12.759	12.505	13.052	11.897	11.482	-36.018	-33.265	-38.389	-36.361	-47.063	-45.611	-43.845	-40.411	-37.878	37.900	31.572	20.927	22.775	39.175	35.181	37.048	27.831	28.183
12.922	12.095	11.799	12.282	11.997	12.259	12.164	11.717	11.968	-43.451	-34.603	-43.896	-39.309	-42.669	-44.946	-37.381	-34.641	-39.877	46.429	27.086	11.910	13.302	45.996	32.856	38.009	32.777	30.563
12.701	12.334	12.037	11.811	12.803	12.858	12.059	11.664	11.711	-38.743	-29.790	-43.922	-39.035	-46.386	-47.797	-37.610	-37.583	-33.394	43.649	30.040	25.218	24.819	46.237	36.945	32.590	31.383	31.746
13.212	12.510	11.577	11.586	12.024	12.513	12.739	11.846	11.936	-39.032	-43.152	-50.772	-34.128	-49.993	-48.978	-45.727	-36.546	-36.626	40.923	33.991	18.628	17.015	46.331	44.463	34.545	28.099	35.093
12.551	12.652	11.983	11.823	11.864	12.517	12.316	11.675	11.547	-41.331	-30.934	-39.943	-33.421	-46.231	-44.101	-35.446	-32.417	-33.038	39.375	29.504	26.536	16.414	37.632	37.569	23.900	27.627	28.624
12.915	12.715	11.691	11.930	12.094	12.675	12.372	12.194	11.613	-37.633	-32.942	-41.384	-38.745	-52.052	-45.523	-40.703	-37.174	-37.473	40.617	28.795	15.534	18.744	49.242	38.529	29.900	27.425	29.262
13.440	12.162	11.757	12.367	11.933	12.928	12.512	11.938	12.117	-41.919	-27.248	-44.124	-36.723	-43.221	-42.291	-38.334	-37.517	-40.031	41.051	27.913	23.306	19.575	40.150	31.641	29.373	32.644	29.411
12.536	12.464	11.862	12.403	11.960	12.422	12.321	11.892	12.198	-39.172	-36.035	-44.172	-37.868	-43.039	-43.921	-36.836	-42.152	-37.314	41.060	33.207	25.142	20.435	47.408	35.328	37.239	31.798	38.892
12.796	12.503	11.592	12.419	12.678	12.913	11.974	11.876	12.023	-40.933	-36.569	-48.040	-38.483	-53.357	-46.554	-31.745	-33.162	-40.290	41.693	45.596	24.663	18.084	51.085	34.737	29.148	27.197	26.097
12.766	12.258	11.907	12.297	12.189	11.842	12.314	11.902	12.037	-43.525	-32.322	-39.444	-35.049	-53.635	-31.034	-38.984	-38.397	-40.593	33.243	40.047	25.327	19.556	47.577	18.164	32.866	34.369	32.730
12.949	11.873	11.831	11.857	12.187	11.351	12.188	12.005	12.240	-38.572	-31.369	-41.490	-33.956	-45.610	-30.003	-34.653	-35.076	-41.104	39.238	28.817	19.723	21.142	44.386	13.979	34.891	35.638	33.239
12.656	12.439	12.006	11.541	12.135	12.215	12.296	11.487	12.042	-42.190	-38.615	-42.323	-34.401	-50.915	-44.061	-35.524	-37.645	-38.748	43.637	28.738	24.433	10.146	51.010	25.254	36.532	27.144	40.355
12.900	12.293	12.141	11.325	12.393	12.525	12.128	12.001	12.011	-40.133	-33.317	-41.293	-42.316	-52.496	-44.334	-37.538	-40.145	-38.042	46.914	33.277	30.220	20.639	47.795	35.364	34.762	32.178	35.463
12.546	12.682	12.447	11.390	12.447	12.293	12.323	11.481	11.915	-39.539	-41.892	-39.305	-29.212	-49.549	-45.560	-42.245	-30.973	-40.507	38.900	34.592	21.090	8.195	49.226	30.722	37.195	23.641	30.105
13.192	12.606	11.897	11.638	12.363	12.175	12.757	11.697	11.813	-36.508	-42.356	-49.574	-28.536	-52.327	-47.542	-41.947	-37.568	-40.053	37.433	40.168	26.054	17.031	49.737	36.630	36.985	25.770	30.761
12.845	12.105	12.037	11.537	12.552	12.565	12.330	11.822	12.061	-25.257	-34.770	-41.787	-32.943	-43.515	-44.052	-38.093	-39.285	-37.279	47.116	36.140	24.220	15.762	38.005	34.486	39.267	30.956	30.298
12.849	13.077	12.441	11.589	12.799	12.844	12.373	11.894	11.797	-37.664	-38.017	-45.029	-36.270	-51.658	-40.971	-37.990	-39.430	-33.747	37.392	38.338	32.881	13.987	53.759	29.146	37.360	37.882	33.926
13.024	12.174	12.309	11.454	12.551	12.483	12.319	11.789	11.719	-30.567	-42.190	-46.692	-35.147	-52.831	-41.309	-44.770	-35.666	-35.725	37.494	34.085	24.778	15.099	48.380	34.191	30.958	32.677	32.302
13.051	12.391	12.029	11.125	12.210	12.516	12.468	11.884	11.838	-43.083	-38.060	-36.454	-26.893	-44.814	-48.981	-42.987	-33.997	-40.295	35.862	36.913	20.916	11.022	39.340	37.344	35.673	21.533	35.493
12.818	12.492	12.182	11.711	11.772	12.405	12.391	11.739	11.982	-39.106	-35.322	-39.855	-31.618	-37.605	-44.866	-35.899	-39.994	-40.171	41.754	31.226	26.451	9.497	36.341	31.840	29.708	20.344	34.603
13.071	12.802	12.454	11.506	12.029	12.049	12.499	12.062	12.169	-46.024	-40.810	-50.418	-29.580	-39.675	-55.886	-40.719	-44.046	-38.102	37.096	37.709	21.006	17.206	32.189	43.698	38.364	39.031	32.845
13.270	12.311	12.720	11.956	12.214	12.312	12.252	12.088	11.543	-40.218	-37.748	-51.281	-33.498	-46.180	-37.934	-35.328	-44.296	-36.083	37.183	32.668	29.927	14.716	40.583	17.325	37.748	31.408	27.958
13.283	12.192	12.448	12.437	12.139	12.077	12.253	11.487	11.882	-40.810	-31.327	-43.443	-38.234	-48.831	-44.365	-43.545	-31.102	-43.538	41.076	34.404	24.353	13.549	42.880	31.320	38.843	19.810	32.252
13.429	12.757	12.081	11.885	11.976	12.709	12.032	11.852	11.672	-40.301	-37.056	-47.446	-39.714	-35.697	-44.021	-42.587	-37.697	-33.413	42.808	34.516	23.416	28.739	39.154	36.029	37.464	32.999	33.436
12.880	12.778	12.433	11.799	12.497	13.039	12.172	11.796	11.552	-39.223	-33.562	-47.127	-34.939	-44.409	-43.387	-41.596	-34.078	-32.638	42.985	31.456	24.304	18.355	37.431	38.772	35.754	30.150	32.555
12.411	13.004	12.438	11.831	12.107	12.893	12.230	11.727	11.471	-33.198	-44.369	-50.932	-34.246	-44.649	-48.714	-35.957	-32.710	-29.994	38.750	35.088	26.297	19.878	42.449	40.619	32.169	29.028	32.245
12.552	12.847	11.821	11.695	12.416	12.610	12.314	12.297	11.880	-30.989	-48.347	-41.827	-37.601	-51.258	-51.313	-39.027	-34.260	-35.807	38.186	43.449	19.626	26.885	44.811	34.242	40.188	35.223	26.653
13.059	13.392	12.408	12.054	12.692	12.344	12.573	11.540	11.502	-46.908	-40.031	-45.187	-47.249	-51.824	-54.733	-42.681	-34.045	-31.723	51.153	28.079	30.844	28.522	42.387	34.983	37.753	30.252	37.272
13.315	12.903	12.323	11.886	12.183	12.408	12.873	11.702	11.892	-45.216	-42.608	-41.833	-39.866	-45.867	-50.889	-37.540	-33.437	-30.935	45.963	39.090	34.943	23.909	44.049	37.172	42.492	29.814	34.105
12.589	12.719	12.516	11.769	12.306	12.330	12.403	11.998	11.675	-35.608	-43.881	-41.376	-42.149	-44.750	-47.471	-42.610	-40.105	-35.634	40.769	40.032	20.898	31.435	42.461	35.762	33.575	27.718	29.929
12.768	12.511	11.890	12.349	12.046	12.384	12.466	12.021	11.692	-37.447	-45.317	-39.540	-39.754	-41.241	-52.216	-39.217	-40.600	-29.230	39.295	37.065	13.118	29.887	35.324	31.623	35.064	28.301	28.256
13.721	12.791	12.404	11.555	12.032	12.558	12.230	12.223	11.699	-41.867	-42.442	-44.282	-40.603	-43.124	-53.299	-37.496	-35.509	-31.422	41.268	39.544	21.486	21.722	33.480	39.811	42.189	33.977	32.287
12.398	12.867	12.248	11.382	12.053	12.245	12.328	11.999	12.044	-35.340	-41.993	-36.711	-41.692	-34.368	-51.292	-45.236	-38.918	-38.047	38.113	37.459	32.653	22.219	36.587	34.888	37.332	29.542	28.177
12.642	12.786	12.081	11.254	12.064	12.374	12.464	11.905	12.037	-33.837	-40.300	-46.490	-40.341	-44.507	-47.966	-45.597	-35.281	-30.109	39.747	37.502	29.749	9.572	43.036	42.891	32.263	37.606	28.619
12.933	12.272	11.912	11.265	12.045	12.616	12.356	11.569	11.633	-43.106	-42.738	-51.887	-45.802	-44.704	-50.089	-39.366	-38.279	-36.680	36.626	38.672	29.390	31.096	33.476	41.159	36.971	32.139	27.680
12.693	12.440	12.371	11.837	11.952	12.660	12.335	12.345	11.666	-39.928	-42.910	-53.148	-44.235	-32.996	-46.009	-40.880	-39.636	-40.088	46.902	41.313	30.105	20.402	41.175	26.205	32.301	32.124	20.017
12.593	12.576	12.493	12.043	12.116	12.666	12.045	11.924	11.737	-44.129	-39.401	-53.767	-47.746	-42.131	-47.927	-38.011	-35.162	-29.109	44.082	44.026	39.736	21.930	38.212	36.186	36.369	31.350	26.527
12.193	12.531	12.095	12.194	11.893	12.478	12.754	12.421	11.472	-37.709	-33.627	-52.993	-38.549	-47.353	-37.907	-39.202	-37.210	-30.950	42.550	36.357	42.914	27.257	41.481	24.997	37.007	32.096	24.439
13.280	12.905	12.236	11.593	12.004	12.577	12.080	11.973	11.538	-40.962	-36.851	-40.121	-46.249	-47.742	-49.407	-35.720	-37.287	-31.773	48.018	37.196	39.236	14.444	40.862	39.424	36.266	27.485	24.588
12.916	13.259	12.446	12.032	12.116	12.454	12.040	12.190	12.342	-43.832	-43.926	-50.002	-37.289	-46.969	-48.341	-38.229	-42.326	-34.238	41.205	44.236	36.938	18.041	42.671	36.941	32.113	34.261	26.111
12.756	13.135	12.009	11.481	11.806	12.488	12.442	12.135	11.864	-30.028	-43.627	-49.486	-31.444	-39.289	-44.868	-38.549	-40.688	-37.446	39.472	37.583	38.697	24.694	35.154	26.453	39.287	40.186	18.560
12.542	13.236	12.404	11.589	11.982	12.713	12.477	12.116	11.938	-40.926	-45.960	-51.354	-39.331	-47.085	-46.658	-33.451	-41.251	-36.584	35.280	38.938	45.339	26.328	39.428	32.416	39.626	30.081	24.098
12.641	12.903	12.280	11.400	12.281	12.266	12.509	11.988	11.625	-35.886	-43.783	-44.968	-35.756	-42.595	-39.720	-38.928	-35.654	-26.391	34.404	38.997	33.599	18.660	47.429	35.540	43.012	34.119	20.384
12.854	12.862	12.354	11.231	12.260	12.772	12.432	11.879	12.282	-39.564	-48.158	-53.664	-41.950	-44.845	-42.321	-37.993	-38.913	-30.855	45.268	46.320	44.404	25.529	45.454	34.678	36.193	30.364	28.214
12.482	13.175	12.490	11.732	11.875	12.374	12.610	12.229	12.307	-41.099	-46.856	-55.683	-37.927	-47.423	-50.840	-38.662	-39.990	-40.090	46.765	39.137	34.324	18.177	40.840	33.591	39.623	34.018	27.692
12.392	12.891	11.921	11.487	12.213	12.657	12.338	12.231	11.998	-37.030	-49.764	-48.402	-40.709	-34.414	-44.737	-35.611	-42.844	-30.318	31.390	46.626	35.299	25.146	37.094	33.005	37.076	32.182	25.162
12.508	12.983	11.961	11.581	12.267	12.723	12.481	11.538	11.684	-36.464	-44.367	-49.200	-47.706	-34.690	-44.693	-39.535	-37.025	-36.049	38.605	40.349	29.720	18.673	34.731	36.520	38.232	28.480	28.128
12.298	12.983	12.387	11.220	12.179	12.334	12.908	11.555	12.047	-40.573	-45.904	-46.897	-38.299	-37.183	-45.182	-36.264	-37.638	-32.524	46.075	37.123	35.531	21.044	37.158	30.037	38.055	27.945	17.863
12.578	13.202	12.177	11.929	12.357	12.325	12.422	11.897	12.095	-41.393	-49.051	-44.452	-36.576	-43.129	-45.094	-35.722	-35.051	-35.605	43.342	39.664	36.262	17.064	40.102	29.280	29.373	25.912	27.999
12.652	12.927	12.133	11.807	12.258	12.320	12.331	11.134	12.023	-38.585	-41.583	-47.997	-41.530	-44.517	-43.960	-35.951	-33.455	-33.067	38.968	35.892	33.739	27.179	45.209	29.385	27.913	20.751	24.647
12.252	13.043	12.165	11.782	12.132	12.729	11.821	11.652	11.900	-30.722	-40.536	-52.262	-39.777	-43.521	-48.455	-35.677	-34.216	-27.440	31.793	39.626	41.868	18.796	39.372	38.145	29.407	21.541	23.364
12.566	12.737	11.877	12.032	12.048	12.486	12.162	12.128	12.197	-41.975	-41.899	-56.714	-41.730	-38.218	-42.472	-42.378	-40.461	-34.752	41.704	40.512	37.256	20.617	37.273	21.184	39.413	37.440	22.525
12.870	12.409	11.716	11.383	12.120	12.145	12.149	12.294	11.990	-39.451	-30.413	-45.777	-33.558	-42.611	-38.998	-44.600	-44.153	-36.327	42.973	33.326	35.459	8.035	40.635	20.570	39.325	37.868	32.854
12.842	12.921	12.238	11.590	11.993	12.516	12.148	12.115	11.881	-36.464	-44.914	-43.898	-38.001	-44.417	-36.639	-38.813	-34.891	-27.120	39.766	35.246	35.662	10.314	41.981	14.522	44.293	31.995	28.906
12.920	12.837	12.252	11.543	12.327	12.482	12.270	11.897	11.813	-38.493	-36.167	-41.045	-32.768	-53.334	-48.146	-40.510	-42.395	-31.494	38.560	31.395	32.691	13.151	47.067	26.812	37.187	35.452	23.458
13.389	13.318	12.106	12.019	12.012	12.014	12.411	12.152	11.859	-45.497	-38.582	-37.887	-40.978	-41.211	-40.481	-42.929	-41.379	-32.419	46.982	31.425	24.646	14.300	28.561	21.682	46.831	35.411	27.817
12.600	12.503	12.076	11.731	12.209	12.271	12.394	12.019	12.295	-36.092	-43.247	-45.800	-44.494	-40.825	-41.337	-40.449	-40.841	-32.211	40.262	45.704	34.258	17.076	43.369	23.868	46.773	35.616	29.839
13.229	13.417	12.233	11.537	12.042	12.480	12.176	12.266	12.041	-40.286	-49.315	-40.740	-42.639	-48.480	-41.394	-40.377	-44.945	-40.868	39.863	43.863	32.420	18.621	49.610	19.329	39.679	33.981	32.510
13.072	12.781	12.337	12.264	11.540	12.522	11.862	12.619	12.080	-40.855	-41.603	-44.193	-40.847	-44.935	-40.385	-39.350	-41.803	-32.096	38.094	33.666	36.123	18.477	39.644	14.847	44.104	37.955	40.829
12.574	13.027	12.779	11.926	12.110	12.300	12.394	12.090	12.307	-34.596	-43.569	-47.893	-37.550	-39.457	-38.521	-42.281	-41.235	-35.718	38.888	39.890	41.461	18.134	46.432	24.617	42.648	36.624	33.771
13.135	12.959	11.951	11.366	12.245	11.768	12.002	12.888	11.976	-42.512	-39.545	-49.982	-44.019	-50.095	-39.079	-43.131	-42.856	-40.388	42.784	36.365	38.692	18.937	40.962	21.221	42.449	34.324	37.268
12.743	12.952	11.503	11.685	12.012	12.257	12.826	12.411	12.056	-38.796	-48.600	-49.105	-38.137	-43.139	-41.793	-46.240	-44.225	-34.520	38.683	43.221	38.196	15.734	33.667	27.322	45.412	43.486	28.887
12.719	13.027	11.986	11.711	12.115	12.106	12.390	12.445	11.499	-31.682	-55.137	-53.041	-31.745	-42.895	-39.582	-41.787	-41.873	-37.321	33.789	41.229	38.336	8.045	38.798	28.541	41.410	36.574	32.159
13.205	13.014	11.960	11.680	11.698	12.563	12.502	12.033	11.963	-42.085	-43.506	-48.001	-42.236	-43.936	-40.527	-41.925	-44.384	-40.795	44.313	42.422	39.226	16.769	41.086	26.506	37.472	30.690	36.947
13.258	12.515	12.220	11.784	11.549	12.484	12.095	11.726	12.114	-37.850	-42.808	-44.247	-42.219	-43.972	-42.564	-43.699	-38.140	-34.626	40.239	39.721	31.321	15.658	38.462	26.438	37.367	37.992	34.463
12.992	12.900	12.006	11.945	12.231	12.724	12.136	11.731	11.774	-45.526	-43.422	-50.774	-40.056	-44.954	-42.370	-40.358	-46.115	-34.480	45.085	38.748	33.777	21.235	44.252	34.239	39.956	34.114	28.662
12.844	12.758	12.493	11.830	12.478	12.225	12.064	11.987	12.049	-41.880	-44.391	-44.731	-37.439	-44.067	-49.979	-33.776	-44.594	-35.372	45.604	38.950	32.430	17.427	37.878	38.303	38.616	34.023	31.309
13.152	12.445	12.120	11.806	12.554	12.260	12.126	11.541	12.342	-42.141	-42.083	-56.712	-26.969	-48.373	-45.003	-43.342	-44.957	-35.415	46.836	34.239	39.006	10.722	34.001	30.257	35.538	29.545	25.951
13.414	12.277	11.832	12.365	12.276	12.239	12.269	12.246	11.762	-53.752	-43.421	-48.000	-40.520	-40.299	-45.788	-43.521	-48.382	-31.848	56.689	31.525	26.250	18.967	38.667	38.003	34.288	40.021	33.738
13.111	12.524	12.046	11.953	12.373	12.519	12.626	11.294	12.305	-42.210	-40.398	-49.867	-40.755	-42.611	-40.941	-42.771	-36.545	-38.914	49.367	37.863	32.929	24.755	40.312	29.875	41.863	29.092	27.476
13.698	12.117	12.012	12.147	12.593	12.137	11.879	11.886	12.083	-50.923	-38.224	-55.271	-41.673	-39.659	-36.293	-35.230	-39.618	-35.222	50.635	31.182	36.902	13.194	45.604	21.051	36.104	40.438	31.487
13.388	13.235	12.264	12.599	12.105	12.578	12.051	11.742	12.354	-42.130	-42.946	-55.042	-44.554	-44.252	-45.088	-38.647	-40.247	-42.463	48.244	42.606	40.051	26.017	41.325	39.641	34.872	29.229	31.115
12.676	12.255	12.297	11.762	12.583	12.664	11.894	11.846	12.137	-42.670	-44.404	-47.510	-40.825	-47.366	-43.080	-37.488	-39.164	-33.269	38.991	34.278	26.363	24.334	42.998	29.049	32.646	28.511	28.388
13.161	12.577	12.062	11.551	12.098	13.037	12.357	11.685	12.109	-51.149	-44.473	-50.782	-34.314	-43.427	-41.063	-37.704	-35.155	-35.022	43.499	38.387	27.502	15.993	40.727	31.385	35.231	26.993	37.479
13.077	12.347	11.797	11.512	11.972	12.972	12.111	12.453	12.528	-49.278	-43.510	-48.596	-31.231	-35.791	-44.991	-38.476	-40.261	-39.639	50.452	39.157	36.267	13.312	32.245	35.394	30.213	41.646	40.359
13.209	12.801	12.274	11.784	12.026	12.256	12.061	12.004	12.647	-46.327	-42.445	-53.361	-34.621	-49.047	-38.263	-40.505	-34.455	-37.161	44.391	39.285	46.933	7.616	42.923	28.537	36.260	29.342	34.710
13.236	12.877	12.271	12.003	12.084	11.756	12.116	12.075	12.339	-39.530	-47.597	-51.632	-42.742	-37.436	-40.897	-43.078	-43.901	-35.781	39.442	37.169	37.171	20.720	35.964	21.015	35.175	32.891	33.709
13.077	12.336	11.858	11.812	11.684	12.073	11.974	12.314	12.530	-42.451	-44.099	-46.592	-37.905	-42.477	-39.806	-39.727	-42.031	-37.740	45.997	39.749	43.139	13.906	38.106	30.314	38.871	36.545	34.232
12.933	12.583	12.197	11.790	11.955	12.510	12.701	11.785	11.957	-43.857	-40.624	-52.626	-38.738	-36.300	-41.319	-41.293	-40.554	-38.621	37.161	35.835	46.202	18.291	35.387	32.001	41.484	36.090	31.424
13.198	12.694	11.945	11.594	12.262	11.700	12.203	12.138	12.252	-37.241	-44.030	-54.736	-41.238	-41.123	-39.823	-41.716	-37.675	-34.411	42.314	35.450	44.559	19.770	40.305	32.708	40.755	31.414	29.460
12.761	13.121	12.700	11.793	12.296	12.026	12.184	11.757	12.670	-40.760	-48.869	-59.640	-40.016	-48.793	-37.707	-35.738	-40.327	-35.838	45.969	31.662	46.472	23.711	42.227	27.701	29.239	38.489	30.454
12.861	12.862	11.647	12.501	11.837	12.596	12.328	11.794	12.030	-44.402	-42.238	-54.987	-42.302	-44.282	-42.830	-43.768	-39.281	-34.373	40.857	33.258	43.785	30.955	37.827	34.095	35.248	32.845	21.284
13.297	12.508	11.456	11.770	12.288	12.515	12.237	11.851	11.723	-47.570	-44.379	-46.911	-36.296	-44.540	-33.294	-40.068	-50.451	-34.225	47.663	39.531	34.412	25.410	38.484	21.866	42.399	35.603	24.492
13.123	12.127	11.987	11.375	11.815	12.652	12.349	12.641	12.165	-40.806	-42.149	-45.957	-43.979	-44.202	-39.454	-35.192	-46.996	-36.179	37.036	30.560	35.694	25.155	42.323	26.480	32.526	41.158	35.854
13.210	12.662	12.067	11.643	12.283	12.366	12.378	11.874	11.923	-48.030	-39.661	-43.608	-41.207	-44.065	-46.551	-41.391	-42.554	-30.140	42.059	40.448	36.065	21.571	39.562	30.238	29.133	35.226	27.542
12.808	12.282	12.291	11.676	12.243	12.659	11.696	12.282	11.700	-41.596	-39.146	-51.968	-37.931	-47.941	-43.903	-35.319	-42.573	-34.996	39.835	30.260	33.614	26.997	41.404	25.882	37.216	32.227	41.097
12.623	12.464	11.966	11.727	12.047	12.589	12.271	11.907	12.035	-46.721	-35.412	-50.272	-44.180	-42.003	-43.043	-39.418	-46.219	-33.809	41.741	31.979	38.828	24.591	34.875	35.301	35.711	42.425	27.347
12.485	12.364	12.103	11.782	12.247	12.309	11.924	12.235	11.800	-41.382	-45.773	-52.136	-43.434	-48.804	-47.885	-35.449	-45.106	-31.751	48.177	43.058	44.947	25.112	38.570	39.157	34.027	39.104	27.657
12.699	12.667	12.280	12.239	12.721	12.286	12.275	12.101	11.230	-37.326	-43.082	-50.218	-40.632	-50.900	-44.275	-38.804	-37.351	-34.473	41.470	35.305	41.248	21.577	54.274	27.638	37.755	37.556	25.505
12.910	12.523	12.061	11.352	12.501	12.316	12.280	11.938	11.883	-37.471	-48.654	-52.416	-33.605	-48.351	-40.685	-46.278	-46.774	-37.716	43.986	34.211	39.821	21.037	49.239	23.618	41.182	30.515	31.527
13.163	12.757	11.891	11.266	12.648	11.874	12.114	11.777	12.080	-41.772	-39.427	-50.864	-36.261	-50.833	-46.235	-40.032	-45.714	-26.494	44.233	33.396	28.275	12.803	49.632	23.734	34.570	34.596	29.150
12.856	12.618	11.862	11.566	12.091	11.749	12.513	12.421	11.578	-46.041	-38.392	-62.947	-30.320	-43.029	-35.268	-41.571	-46.425	-29.078	43.177	40.904	36.494	19.959	40.460	19.148	37.495	27.764	23.556
13.076	12.519	11.947	11.621	12.274	12.932	12.915	11.963	11.958	-42.486	-38.740	-51.305	-36.092	-44.636	-41.778	-37.759	-40.091	-31.847	38.251	27.864	43.686	8.077	45.367	27.871	40.207	23.576	23.850
12.717	12.763	12.300	12.276	12.589	12.367	12.457	11.656	12.030	-40.327	-45.039	-45.247	-37.861	-48.691	-41.977	-35.540	-40.131	-30.006	43.394	44.018	37.685	12.639	45.057	23.724	42.327	24.533	29.111
12.782	13.097	12.067	12.165	12.406	12.542	12.236	11.754	12.300	-44.439	-42.245	-48.823	-35.591	-48.055	-45.517	-42.270	-44.483	-30.251	40.243	35.410	33.279	18.448	50.153	21.061	34.206	32.938	26.991
12.811	12.448	12.774	11.983	12.723	12.212	12.626	12.170	11.750	-37.308	-44.317	-57.125	-42.049	-48.175	-39.900	-40.157	-45.139	-25.696	40.363	37.002	43.496	14.379	50.786	20.683	32.511	30.224	30.863
12.326	13.239	12.380	11.880	11.873	12.874	12.389	11.926	12.183	-39.954	-48.552	-61.555	-42.330	-47.502	-43.059	-40.128	-40.481	-27.873	38.126	42.118	44.797	18.274	45.834	38.416	41.198	31.159	30.792
12.879	12.500	12.470	11.824	12.169	13.027	12.645	12.079	12.009	-44.161	-39.294	-52.312	-31.329	-44.759	-44.650	-43.051	-45.824	-38.280	44.222	29.509	20.651	16.156	47.054	34.002	42.277	35.976	32.327
12.778	12.232	12.476	11.461	12.215	13.135	11.756	11.794	12.185	-38.176	-40.202	-45.512	-36.364	-51.648	-40.268	-41.450	-47.170	-32.144	41.276	30.684	31.191	17.736	49.581	34.280	43.316	23.017	35.189
13.106	12.809	11.863	12.059	12.813	12.578	12.286	11.896	11.856	-38.093	-38.146	-39.363	-42.337	-49.298	-42.012	-42.437	-50.661	-31.313	40.229	32.959	24.959	12.263	42.838	36.023	42.259	31.392	23.350
13.068	12.277	11.915	11.600	12.177	12.983	12.280	12.227	12.161	-35.052	-44.615	-35.907	-30.550	-40.331	-34.001	-33.370	-45.702	-28.723	42.158	42.723	23.063	9.375	39.241	36.051	40.540	32.663	19.341
12.763	12.983	12.226	11.779	12.568	12.564	11.800	11.774	12.090	-37.375	-48.270	-50.054	-40.269	-40.911	-41.121	-41.873	-41.208	-35.949	44.289	45.655	21.453	18.498	41.191	34.161	42.807	31.823	28.755
12.579	12.971	12.080	11.970	12.059	12.417	12.446	11.931	11.791	-41.728	-36.166	-39.277	-35.136	-45.389	-38.512	-42.339	-39.592	-31.312	44.358	37.028	28.257	22.585	42.019	22.427	38.606	35.243	20.204
13.399	12.985	12.408	11.933	11.941	11.958	12.159	12.029	12.068	-48.378	-49.717	-44.782	-39.798	-46.222	-43.221	-40.691	-42.893	-34.569	49.415	46.438	25.652	19.433	41.836	22.200	38.426	37.064	24.677
12.570	12.497	12.295	11.835	12.307	12.613	12.383	11.159	12.207	-39.895	-41.560	-52.657	-37.423	-47.617	-42.311	-40.740	-41.219	-37.101	32.025	40.834	36.402	19.620	42.214	30.873	40.920	28.651	24.794
12.541	12.940	12.308	11.645	12.217	11.750	12.259	11.739	11.756	-37.283	-45.210	-43.450	-39.824	-44.941	-37.466	-37.350	-42.641	-33.626	41.638	43.943	32.475	24.612	41.231	31.378	34.928	33.186	23.561
12.462	12.716	12.214	11.523	12.001	12.240	12.158	11.922	11.736	-45.442	-46.001	-47.247	-31.355	-47.284	-33.509	-44.278	-48.319	-39.593	46.408	37.521	26.560	19.799	41.106	18.770	45.884	34.973	23.896
12.721	12.566	12.251	11.552	12.181	12.114	12.422	11.913	11.831	-40.671	-45.297	-42.541	-35.660	-38.458	-40.148	-45.252	-39.226	-34.270	38.857	38.135	27.704	21.659	37.437	30.890	47.090	38.078	26.048
12.911	12.653	11.808	12.210	11.862	12.041	12.174	12.440	12.101	-40.272	-43.776	-43.646	-42.391	-46.600	-36.158	-45.748	-42.689	-32.817	32.831	32.733	28.879	22.574	40.688	21.745	41.286	38.864	25.750
12.434	12.269	12.382	12.027	11.916	11.968	11.617	11.773	12.127	-43.479	-45.325	-45.498	-40.475	-41.929	-43.877	-39.485	-40.489	-35.192	38.440	36.322	21.538	19.446	39.392	31.648	31.582	32.960	27.028
12.568	11.941	12.011	12.122	11.809	12.149	11.890	12.264	11.799	-41.527	-47.309	-48.989	-46.912	-46.057	-42.345	-43.576	-43.628	-31.492	35.316	35.199	31.687	24.775	37.675	19.307	34.730	36.729	28.590
12.571	12.595	12.231	11.668	12.451	11.788	12.137	11.943	11.909	-36.275	-47.904	-41.841	-33.400	-44.155	-36.348	-41.099	-37.001	-39.871	37.093	38.917	22.005	16.578	43.049	23.657	33.888	32.954	29.914
12.943	12.399	11.819	12.032	12.022	12.174	11.907	11.807	11.573	-46.186	-47.637	-44.068	-41.160	-39.777	-38.478	-39.304	-43.018	-34.109	54.469	42.435	24.734	29.999	46.423	21.630	39.109	38.013	26.053
13.021	12.490	12.645	11.879	12.047	12.014	12.096	11.636	11.849	-52.624	-45.516	-35.441	-40.928	-41.572	-42.091	-35.536	-38.825	-29.527	48.535	40.945	28.023	27.055	36.957	22.056	33.108	36.137	31.957
12.998	12.871	11.981	12.070	12.298	11.845	12.369	12.810	11.698	-37.244	-51.542	-43.990	-40.149	-43.418	-37.728	-40.903	-42.250	-34.573	44.696	37.486	20.162	18.436	47.732	20.772	40.348	40.064	26.104
12.628	12.286	12.280	12.389	12.450	12.090	12.342	11.831	11.800	-37.752	-41.583	-43.392	-38.223	-48.880	-36.089	-44.860	-39.242	-33.001	46.366	35.724	22.051	22.393	43.786	19.649	39.344	32.161	24.566
12.600	12.117	12.169	11.441	12.228	12.111	12.450	12.313	11.982	-31.343	-40.583	-48.979	-40.274	-38.029	-38.341	-42.345	-40.769	-33.514	44.844	37.150	27.948	23.997	38.680	16.322	36.618	33.055	27.129
12.856	12.025	11.506	11.258	12.054	11.873	12.323	12.134	11.656	-39.046	-36.556	-38.070	-39.843	-42.440	-40.084	-35.494	-41.013	-34.255	39.717	35.640	30.235	18.057	35.415	33.380	40.019	34.922	28.882
12.974	12.317	12.271	12.095	12.145	11.852	12.233	12.203	12.171	-44.298	-48.731	-45.922	-35.372	-42.410	-38.003	-45.250	-37.040	-27.538	46.077	39.069	31.247	20.589	39.592	22.046	32.526	36.685	25.644
12.837	12.370	12.523	12.003	12.292	11.725	11.968	11.992	11.877	-37.512	-48.656	-47.304	-34.887	-41.796	-38.065	-35.181	-40.501	-29.862	43.695	45.305	37.681	26.552	40.590	26.854	30.690	37.597	33.713
13.191	13.466	11.999	11.761	12.469	12.288	12.275	11.801	11.821	-47.753	-51.735	-48.143	-30.996	-41.504	-38.244	-38.317	-37.374	-37.177	48.697	41.053	37.829	15.069	37.342	20.412	38.996	35.886	22.796
12.611	12.265	12.243	11.729	11.869	11.644	11.969	11.784	11.820	-35.739	-45.247	-46.170	-30.224	-50.970	-43.989	-34.811	-37.156	-40.443	37.651	26.506	33.829	24.217	39.311	18.801	30.829	30.772	30.218
13.206	12.923	12.183	12.343	12.154	12.192	12.138	12.332	11.881	-31.345	-46.635	-49.442	-40.147	-40.864	-36.182	-34.288	-40.365	-29.514	35.715	41.798	41.689	25.734	38.828	20.594	30.858	35.522	32.208
13.400	12.716	12.155	11.721	12.196	12.096	12.085	12.212	11.613	-40.491	-39.901	-44.781	-24.932	-41.875	-40.679	-33.905	-38.179	-30.932	36.260	33.305	36.154	16.689	39.303	27.828	34.830	36.365	27.407
13.218	12.544	12.737	12.005	12.432	11.547	11.789	12.202	11.867	-35.365	-46.831	-52.320	-32.825	-47.496	-41.393	-35.727	-42.555	-31.488	36.279	35.240	32.712	12.869	47.309	14.710	31.802	38.274	25.152
13.226	12.823	12.140	12.110	12.194	12.003	12.186	12.225	11.851	-39.449	-41.356	-57.215	-42.043	-45.979	-42.462	-38.260	-43.358	-34.356	41.602	29.173	33.983	19.186	46.944	21.876	36.040	39.666	29.120
12.822	12.639	11.925	12.224	12.248	11.505	12.109	11.948	11.736	-31.551	-45.645	-49.676	-31.826	-43.647	-35.925	-44.314	-41.376	-28.065	34.249	37.579	28.156	12.848	37.122	18.877	30.389	38.970	30.360
13.028	13.724	12.024	11.420	12.246	11.609	12.031	12.227	11.675	-36.580	-42.127	-43.712	-30.616	-37.587	-40.369	-42.507	-39.190	-27.333	35.230	33.242	27.629	18.203	40.988	14.574	36.012	36.783	21.672
12.862	13.069	12.052	12.048	12.124	11.577	12.130	11.689	11.862	-37.132	-33.570	-45.549	-38.152	-41.368	-34.570	-31.760	-38.121	-36.622	33.534	29.379	43.658	14.257	38.667	21.243	42.862	33.936	27.354
13.023	12.416	12.002	11.737	12.784	12.238	12.057	12.197	11.846	-42.362	-46.093	-53.746	-36.476	-47.014	-31.861	-39.464	-35.041	-34.518	46.879	30.866	42.657	15.635	41.101	19.397	34.017	35.962	22.334
12.606	12.277	12.217	11.860	12.275	11.800	12.402	12.218	11.871	-33.658	-52.653	-50.215	-38.622	-49.008	-38.960	-39.901	-46.490	-29.117	41.725	41.822	39.829	23.700	44.973	12.486	37.594	41.151	24.927
12.714	12.418	12.332	11.843	12.527	11.549	12.268	12.462	11.876	-29.196	-41.970	-53.751	-36.912	-43.591	-41.813	-43.110	-42.835	-33.574	35.027	37.167	39.322	8.084	34.495	20.279	36.472	43.503	21.196
12.791	12.625	12.229	11.897	12.351	11.689	12.398	11.948	11.985	-39.885	-49.119	-50.777	-43.474	-42.632	-49.366	-44.539	-38.518	-25.958	34.941	38.872	41.234	10.367	43.846	18.739	32.677	35.899	28.078
13.123	12.481	12.467	11.814	12.621	11.750	12.131	11.894	12.118	-36.302	-48.195	-54.009	-31.623	-41.845	-41.133	-40.581	-44.141	-25.062	41.790	37.190	35.209	19.829	34.812	21.028	40.071	37.010	22.968
12.673	12.331	12.101	11.662	12.093	11.481	11.802	12.341	12.052	-33.591	-45.610	-48.011	-30.758	-44.444	-42.767	-33.853	-44.733	-31.969	39.866	39.795	25.895	18.043	35.474	15.877	31.880	38.997	24.379
12.964	12.358	12.511	11.949	11.882	11.540	12.146	11.926	11.759	-34.459	-43.546	-48.250	-35.215	-39.519	-42.626	-39.881	-43.334	-31.331	38.225	40.039	28.142	15.205	34.515	27.940	40.162	45.816	24.390
12.962	12.471	12.176	11.455	12.239	11.685	12.202	12.172	11.969	-37.196	-51.168	-48.266	-33.417	-46.793	-38.976	-40.843	-44.502	-40.787	35.165	31.448	36.151	14.322	40.396	20.747	35.452	32.795	28.976
12.762	12.396	12.341	11.893	12.004	11.832	12.328	11.790	12.164	-30.414	-41.821	-48.557	-29.551	-44.862	-45.282	-40.439	-42.136	-32.531	32.297	33.847	38.052	9.790	35.411	20.303	23.389	36.536	25.157
12.389	11.990	12.268	11.865	11.705	11.655	12.248	11.499	11.648	-31.077	-45.875	-52.331	-32.995	-42.443	-40.355	-43.570	-33.931	-34.340	37.467	34.138	39.721	19.670	34.165	21.419	38.259	22.589	21.820
13.033	12.555	12.054	11.640	12.118	11.044	12.393	12.017	11.731	-33.675	-39.427	-55.058	-36.938	-38.830	-37.819	-42.218	-43.779	-40.914	41.565	29.794	38.211	23.122	35.162	12.651	32.597	30.099	34.315
12.907	12.148	11.997	11.306	11.922	11.524	12.031	11.931	11.400	-32.013	-31.829	-45.301	-32.588	-31.826	-42.412	-38.437	-44.820	-38.470	37.102	24.518	29.872	14.922	37.490	14.684	32.662	32.159	27.944
12.843	12.460	12.226	11.809	12.057	11.111	12.160	11.519	11.690	-33.973	-40.281	-47.090	-31.118	-40.965	-35.351	-41.189	-37.972	-33.942	37.329	28.370	35.106	17.638	41.920	12.786	37.430	29.092	28.603
13.083	12.611	12.110	11.073	11.870	11.369	11.849	11.806	12.135	-32.718	-50.177	-49.017	-37.209	-43.960	-39.562	-36.285	-42.321	-32.095	33.093	28.362	41.748	20.768	37.455	23.778	34.526	29.333	28.563
12.812	12.757	12.389	11.410	12.386	11.124	11.954	11.764	11.667	-35.056	-38.903	-45.336	-34.910	-33.348	-31.659	-43.422	-42.647	-32.654	37.660	24.179	28.209	18.669	41.474	9.959	41.355	28.363	29.665
13.128	12.373	11.908	11.780	12.183	12.185	11.972	12.056	11.406	-34.983	-33.568	-42.528	-36.800	-41.965	-42.714	-40.398	-47.445	-30.399	42.263	30.258	33.758	21.438	34.918	17.172	27.964	30.762	26.523
13.124	12.359	11.910	11.969	12.098	11.957	12.122	12.144	11.543	-34.989	-44.290	-46.979	-33.135	-34.522	-43.271	-46.328	-36.742	-33.297	40.111	28.774	34.285	15.561	29.586	29.166	34.987	31.815	30.280
12.933	12.243	12.155	11.678	11.904	11.744	12.515	11.968	11.839	-36.509	-44.992	-49.183	-36.194	-31.550	-35.895	-38.263	-42.638	-40.375	39.679	32.238	36.040	16.338	30.508	9.727	40.163	31.236	34.384
13.007	12.512	11.807	12.097	11.878	11.934	12.581	12.146	11.708	-37.591	-42.456	-50.860	-36.715	-35.259	-43.754	-41.832	-38.474	-36.353	38.499	37.054	39.370	16.278	33.122	21.612	43.828	29.169	31.840
12.864	12.353	11.993	11.423	12.457	12.154	12.309	11.942	11.357	-41.418	-48.804	-54.993	-35.617	-43.456	-40.608	-39.190	-38.770	-35.954	39.592	27.932	37.273	22.639	35.897	20.267	32.894	32.940	29.447
13.386	12.427	12.238	11.389	12.340	11.532	12.039	12.043	12.239	-36.039	-46.731	-57.984	-34.075	-36.074	-40.018	-41.433	-45.357	-34.990	41.967	34.454	44.159	10.369	39.126	17.541	37.097	32.670	33.310
12.477	12.441	11.896	11.691	12.429	11.395	12.223	12.233	11.836	-24.276	-39.389	-52.644	-42.899	-38.012	-41.667	-36.286	-38.661	-31.797	34.200	33.554	37.466	19.776	31.884	13.060	37.202	26.221	33.573
12.902	12.429	11.508	12.166	12.160	11.688	12.382	12.247	12.047	-32.051	-42.655	-52.306	-35.799	-41.756	-35.217	-41.231	-39.629	-31.874	40.463	43.765	32.961	25.397	39.074	21.122	33.550	25.479	26.462
12.691	12.480	11.761	10.871	12.187	11.243	12.632	11.562	12.100	-32.403	-45.744	-51.023	-40.475	-38.801	-38.370	-43.873	-38.353	-35.411	41.757	29.653	32.025	17.858	30.416	19.224	37.820	22.983	34.287
12.887	12.345	11.563	11.917	12.755	11.275	12.371	12.342	12.004	-43.624	-40.648	-48.655	-38.829	-37.435	-35.401	-40.761	-37.598	-31.016	43.492	29.894	32.585	15.858	31.884	10.060	35.363	39.729	30.846
12.990	13.004	11.496	11.670	12.023	11.227	12.459	12.023	11.879	-38.374	-38.775	-48.841	-33.289	-43.814	-41.214	-34.592	-40.755	-38.566	45.353	32.072	41.701	9.431	40.590	20.591	33.524	37.052	20.646
13.327	12.657	12.105	11.413	12.251	11.688	12.075	11.963	11.855	-35.157	-45.499	-56.700	-37.337	-47.672	-43.792	-46.009	-33.491	-34.772	43.146	25.735	38.656	18.263	47.093	9.226	36.342	31.586	31.964
13.307	12.251	12.296	11.265	12.374	11.351	12.379	11.877	12.249	-37.547	-41.701	-47.248	-37.137	-45.951	-40.661	-39.803	-37.814	-38.932	47.331	29.387	38.568	14.761	43.256	19.598	38.968	28.431	28.288
13.228	12.075	12.409	11.405	12.705	11.721	12.108	12.221	11.542	-31.670	-40.151	-48.320	-33.166	-54.490	-43.295	-35.928	-41.474	-29.821	36.594	27.112	29.693	12.599	43.672	4.229	28.536	35.065	27.196
13.436	12.752	12.206	11.220	12.253	11.005	12.070	12.126	11.861	-44.815	-46.689	-44.985	-35.261	-49.613	-32.045	-38.057	-39.332	-33.115	42.898	30.911	31.063	12.893	45.258	15.786	43.259	32.136	26.148
12.754	12.660	11.996	11.635	12.222	11.577	12.614	12.419	11.958	-36.168	-42.620	-37.903	-32.738	-45.828	-40.062	-38.091	-40.454	-28.771	40.657	31.285	25.476	14.764	42.117	10.307	40.612	27.813	28.262
12.528	12.277	12.236	11.545	12.695	11.444	12.253	12.290	11.819	-36.659	-46.090	-45.042	-36.521	-46.774	-43.467	-42.711	-37.628	-33.779	37.252	36.397	26.268	13.078	48.228	20.057	38.915	23.539	35.678
12.627	12.376	12.288	11.503	12.603	11.399	12.105	12.067	11.591	-41.998	-43.016	-45.570	-34.403	-46.439	-38.312	-41.583	-36.958	-31.545	44.226	33.486	35.706	15.677	43.509	10.393	41.384	32.249	28.388
13.189	12.401	12.039	11.585	12.005	11.713	12.311	12.039	11.920	-43.058	-39.880	-43.176	-34.230	-48.606	-37.088	-44.363	-39.949	-35.415	38.531	28.724	26.153	20.077	40.327	21.366	42.928	39.432	33.301
12.410	12.094	12.024	11.654	11.949	11.306	12.624	11.935	11.931	-35.789	-41.666	-43.648	-32.002	-48.768	-41.340	-38.119	-39.081	-32.448	35.250	28.710	24.874	17.199	43.107	13.863	38.263	34.098	25.488
12.782	12.209	12.073	11.693	12.357	11.520	12.466	12.204	11.317	-39.042	-42.387	-48.798	-33.777	-49.667	-38.269	-38.437	-43.161	-27.751	41.632	32.875	27.265	16.906	46.610	16.297	40.570	33.881	28.842
12.611	12.459	12.215	12.297	12.442	11.895	11.858	12.142	11.710	-37.874	-48.589	-51.117	-30.508	-51.944	-39.325	-35.394	-33.490	-31.850	38.156	27.017	38.028	14.336	48.211	15.649	42.386	28.318	36.156
13.047	12.319	11.825	11.624	12.644	11.568	12.306	11.837	11.826	-33.506	-42.896	-45.263	-35.320	-48.332	-35.033	-37.086	-34.651	-39.314	40.035	34.603	24.568	16.067	49.493	8.947	45.968	27.481	32.451
12.994	12.524	12.000	12.015	12.316	11.523	12.157	12.114	11.593	-34.040	-43.656	-41.654	-32.792	-44.075	-41.614	-39.313	-39.779	-31.051	36.678	23.684	30.723	9.490	48.480	12.745	38.540	31.432	18.345
12.775	12.095	12.087	11.749	12.175	11.190	12.272	12.492	11.525	-39.090	-37.347	-44.233	-34.906	-51.718	-31.133	-40.997	-42.608	-32.471	38.049	33.192	27.586	6.556	47.259	7.174	33.550	37.059	24.536
12.547	13.399	12.131	12.114	12.756	11.348	12.115	12.596	12.241	-38.152	-55.082	-47.506	-36.324	-47.757	-35.763	-35.354	-40.413	-33.804	42.897	40.064	31.991	12.114	49.832	18.403	38.529	32.492	31.823
12.848	12.345	12.262	12.283	12.669	11.632	12.085	11.862	11.750	-42.334	-39.940	-48.779	-33.739	-54.643	-41.913	-40.599	-30.979	-35.109	44.301	33.008	23.357	10.497	50.545	20.221	32.489	35.595	29.837
12.832	12.959	11.410	12.347	12.126	11.669	12.057	11.854	11.713	-41.736	-45.373	-52.158	-39.228	-45.793	-36.625	-35.863	-35.173	-31.790	42.521	30.117	37.028	25.865	40.142	10.496	35.855	28.242	32.488
12.102	12.492	11.687	11.602	12.512	11.248	12.732	12.081	11.711	-30.288	-46.286	-45.062	-31.431	-50.218	-38.334	-45.297	-37.536	-31.021	31.136	41.890	28.466	22.724	48.517	13.970	37.808	30.141	24.695
12.803	12.563	12.019	11.708	12.222	11.545	12.454	11.710	11.721	-32.634	-46.545	-50.403	-35.911	-44.829	-39.781	-39.808	-30.649	-31.191	35.308	37.146	29.219	21.149	39.200	11.198	39.357	28.087	32.570
12.851	12.839	11.757	11.697	12.430	11.894	12.000	12.440	11.675	-36.897	-46.739	-50.137	-35.843	-56.538	-37.750	-37.201	-43.021	-39.790	45.939	34.217	32.984	10.376	49.252	21.494	35.794	31.901	33.071
12.650	12.739	11.937	11.704	13.109	11.564	12.353	12.285	11.696	-31.878	-44.958	-42.795	-40.498	-53.652	-32.724	-39.781	-38.894	-39.907	33.900	34.832	34.921	18.465	48.206	19.136	40.407	35.640	31.915
12.595	12.679	11.928	12.075	12.914	11.933	12.329	11.947	11.490	-30.465	-47.235	-42.979	-40.230	-54.272	-39.112	-35.486	-32.189	-23.052	34.232	33.253	33.765	26.938	46.394	16.746	37.127	31.425	25.968
12.370	12.485	12.008	12.337	12.069	11.933	12.120	12.176	11.878	-36.314	-45.117	-50.416	-38.415	-44.393	-40.342	-41.904	-36.287	-35.977	36.095	42.135	29.751	19.975	41.608	12.373	38.390	25.522	28.528
12.699	12.214	11.916	12.098	12.476	11.464	12.301	11.732	11.499	-40.473	-49.459	-55.980	-39.102	-45.745	-34.929	-38.946	-32.159	-31.374	32.984	38.300	40.196	19.191	43.550	24.556	40.946	28.459	23.180
12.675	12.575	11.971	12.360	12.580	11.740	12.236	12.243	11.895	-38.453	-46.405	-51.169	-39.916	-50.935	-32.362	-38.255	-37.146	-22.882	42.151	33.766	29.586	21.585	49.344	16.626	41.761	25.110	24.257
12.545	12.233	12.182	12.407	12.690	11.616	12.329	12.143	12.115	-36.216	-41.046	-48.913	-41.157	-50.132	-32.467	-40.360	-42.421	-35.531	39.016	38.696	37.852	24.989	44.736	15.444	30.491	29.752	32.965
12.675	12.901	11.853	11.712	12.380	11.981	12.541	12.275	11.728	-41.588	-48.067	-45.223	-35.015	-45.809	-32.041	-45.776	-39.426	-33.201	50.238	33.368	24.863	24.361	43.646	13.402	44.967	32.422	31.423
12.618	12.163	11.695	12.569	12.278	11.716	12.242	12.364	11.780	-40.828	-47.035	-46.641	-39.669	-49.092	-38.418	-38.591	-42.691	-35.034	43.602	31.135	32.394	21.090	44.009	24.792	35.617	27.409	37.640
13.097	12.670	11.996	12.855	12.489	11.887	12.392	11.929	11.751	-39.787	-44.156	-47.911	-44.709	-44.529	-38.210	-40.081	-42.406	-36.711	42.977	36.803	23.740	27.436	49.468	22.699	36.940	25.504	27.709
12.438	12.593	12.500	12.821	12.670	12.152	12.174	12.139	11.901	-40.512	-40.678	-52.739	-48.820	-42.565	-32.548	-38.460	-36.251	-34.927	39.442	39.510	34.711	35.492	42.279	32.908	36.569	23.045	33.745
12.611	12.245	11.983	12.319	12.894	12.164	12.042	11.805	11.766	-42.339	-45.366	-52.064	-41.047	-53.388	-44.030	-38.490	-39.316	-31.771	39.409	34.109	30.021	25.756	46.886	26.625	39.296	34.151	30.394
12.900	12.589	12.064	11.752	12.136	11.591	11.969	12.316	11.678	-42.509	-42.544	-52.767	-39.534	-42.883	-41.167	-38.152	-40.904	-33.750	41.449	34.259	44.192	27.548	37.792	25.335	34.452	36.204	40.788
12.556	12.636	12.384	12.128	12.520	11.971	12.038	12.639	11.768	-38.978	-44.380	-51.958	-40.422	-42.500	-45.799	-35.679	-43.360	-35.903	43.252	37.267	30.535	15.130	47.731	28.119	29.555	38.477	27.865
12.329	12.340	11.624	12.059	12.177	11.874	11.908	12.490	11.355	-44.862	-42.326	-52.032	-35.775	-49.294	-35.595	-39.250	-46.064	-32.816	39.558	33.861	33.695	12.151	38.994	24.262	30.772	35.418	30.517
13.492	12.541	12.099	11.723	12.214	11.908	11.851	12.274	11.690	-50.940	-43.035	-52.214	-37.644	-46.903	-39.898	-37.497	-39.544	-38.546	52.133	33.403	23.553	14.787	39.945	26.103	33.410	45.846	25.600
12.646	13.033	12.282	12.195	12.646	11.128	11.890	12.647	11.565	-43.610	-44.269	-41.849	-34.959	-47.133	-33.062	-37.567	-40.460	-28.830	41.761	33.731	26.805	16.334	47.576	25.067	33.633	34.727	29.748
12.993	12.710	12.030	11.909	12.349	12.025	12.221	12.635	11.899	-48.723	-43.074	-49.250	-38.574	-41.686	-32.009	-36.480	-43.185	-31.713	48.009	35.583	22.967	23.128	40.643	16.973	33.002	37.533	30.048
13.053	12.240	11.798	11.495	12.293	11.454	12.065	12.224	11.665	-49.494	-46.337	-54.241	-43.616	-48.163	-31.759	-36.269	-37.275	-36.727	54.766	40.811	31.171	11.413	41.447	18.843	37.064	38.256	30.642
12.990	12.701	11.432	12.224	12.321	12.069	11.797	12.514	12.080	-46.529	-51.113	-53.425	-41.881	-45.061	-33.258	-35.433	-35.671	-38.520	46.245	35.258	35.299	24.991	44.734	8.156	32.001	38.403	31.819
13.026	12.509	12.147	12.234	12.449	11.733	11.899	12.701	11.643	-50.294	-46.877	-53.304	-36.400	-47.708	-31.401	-34.337	-49.063	-29.132	50.976	41.303	39.401	23.908	38.249	19.234	31.136	46.730	29.064
13.867	12.406	11.497	12.561	12.026	11.482	12.117	12.629	11.903	-49.184	-41.821	-52.295	-37.118	-43.015	-31.159	-37.744	-42.585	-32.367	50.130	34.878	29.315	25.146	46.315	21.174	20.950	31.163	34.808
12.914	12.298	11.794	12.455	12.373	12.291	11.802	12.084	11.838	-40.734	-44.768	-54.965	-41.914	-39.634	-37.909	-33.123	-42.448	-35.445	43.095	30.553	36.293	23.755	38.298	19.723	34.900	41.498	33.910
12.911	12.934	11.834	12.504	12.312	11.741	12.313	12.481	11.618	-44.881	-44.999	-57.412	-38.138	-47.211	-30.691	-41.032	-43.489	-40.027	38.676	36.393	39.191	24.766	41.555	16.257	32.940	40.117	34.383
13.198	12.619	12.118	12.167	12.460	12.018	11.678	12.566	11.852	-39.892	-43.035	-49.441	-41.139	-46.242	-35.309	-34.897	-47.053	-39.110	41.603	39.952	35.497	25.559	39.181	17.334	34.829	51.132	23.792
12.778	12.348	12.102	11.784	12.455	11.711	11.968	13.175	11.928	-41.969	-41.693	-55.525	-26.611	-48.322	-29.506	-38.915	-44.339	-45.467	44.895	39.266	43.831	7.958	44.203	15.261	38.729	44.226	25.172
12.511	12.026	11.653	11.739	12.528	11.202	11.798	12.724	11.609	-36.995	-48.581	-54.964	-30.096	-56.115	-33.061	-36.278	-40.635	-35.809	39.815	34.707	35.858	14.024	52.653	10.860	31.750	32.532	23.957
12.890	11.945	11.980	11.495	13.059	11.785	12.032	12.385	11.788	-42.022	-39.710	-58.752	-28.846	-56.434	-32.666	-36.693	-38.183	-32.299	44.606	32.042	42.499	18.231	52.721	17.553	36.378	39.555	28.025
12.982	13.004	11.837	11.367	12.711	11.581	11.878	12.075	11.819	-41.628	-39.489	-54.051	-29.471	-49.777	-39.285	-35.467	-34.910	-40.561	44.978	29.373	25.306	15.188	47.093	17.137	31.699	35.141	33.823
12.841	12.388	11.887	11.303	12.769	11.781	11.835	12.199	11.795	-41.472	-40.857	-57.420	-26.140	-49.616	-38.406	-37.835	-35.682	-34.958	44.824	36.198	40.328	5.147	44.117	15.620	37.091	31.276	23.160
12.725	12.440	11.595	11.684	12.144	12.011	11.820	12.138	11.787	-39.228	-50.924	-55.963	-30.199	-40.486	-39.410	-44.525	-38.789	-37.248	36.783	42.088	32.515	11.925	46.428	21.281	37.432	38.420	33.377
13.417	12.999	11.855	11.119	12.398	11.839	11.916	12.193	11.651	-37.909	-49.703	-53.801	-21.535	-51.834	-36.135	-34.710	-35.025	-26.906	44.659	46.619	39.706	10.181	47.100	14.551	32.605	32.086	31.595
12.675	12.414	11.533	11.516	12.247	11.596	12.036	12.248	11.541	-38.042	-47.813	-54.759	-25.063	-47.408	-29.939	-34.083	-41.955	-37.215	45.549	41.285	34.722	15.145	41.889	6.026	34.952	40.026	34.493
13.020	12.694	12.146	11.726	12.084	11.527	12.051	12.010	11.582	-47.833	-47.848	-53.169	-34.129	-49.510	-32.933	-38.221	-44.057	-38.682	42.827	37.497	42.050	18.833	42.049	16.951	33.405	42.154	28.722
12.438	12.871	12.081	11.617	12.373	11.646	11.871	12.541	11.616	-35.743	-49.388	-49.480	-30.120	-38.888	-33.087	-39.449	-40.341	-34.391	36.745	37.666	28.637	14.152	42.546	10.155	35.242	37.710	25.810
12.887	13.655	12.197	12.002	12.507	11.732	12.208	12.372	11.351	-45.874	-59.333	-54.135	-30.894	-46.538	-26.128	-36.857	-42.678	-32.068	42.662	48.555	33.888	14.038	39.716	16.542	35.148	41.945	30.267
12.323	12.383	12.304	11.862	12.399	11.204	12.007	12.529	12.037	-34.668	-50.312	-50.895	-24.519	-51.783	-35.556	-44.288	-41.092	-35.487	40.216	39.810	41.232	14.045	51.501	20.528	37.825	33.364	30.468
13.036	12.715	11.712	11.929	12.569	11.471	12.003	12.382	11.615	-45.433	-43.084	-62.718	-29.804	-53.429	-32.539	-41.855	-46.513	-33.214	53.494	41.201	39.019	11.670	47.419	15.113	38.297	36.509	26.735
12.870	12.600	12.289	11.981	12.659	11.515	12.192	12.345	11.672	-41.442	-54.108	-57.734	-32.101	-51.256	-30.453	-34.747	-42.220	-31.953	47.143	44.392	39.010	10.066	51.258	14.901	38.641	37.837	28.207
12.722	12.788	12.180	11.894	12.264	11.519	11.758	12.546	11.953	-41.991	-54.441	-57.229	-34.370	-55.952	-28.852	-35.982	-40.387	-34.855	48.383	34.890	40.391	17.686	47.175	4.747	31.315	33.008	26.506
12.878	12.283	11.454	11.958	12.367	11.867	11.763	13.499	11.590	-44.738	-45.036	-52.901	-27.978	-50.978	-33.269	-34.478	-46.973	-36.299	50.666	41.859	30.578	22.740	45.976	11.083	26.219	45.573	31.580
12.885	12.679	11.905	11.936	12.715	11.499	11.550	12.618	12.065	-45.406	-43.956	-54.276	-30.983	-47.246	-34.670	-39.354	-42.005	-40.535	52.878	42.377	37.277	14.375	44.347	15.112	39.296	40.066	32.144
13.161	12.667	11.840	11.628	12.497	11.557	12.123	12.992	11.768	-40.667	-50.460	-57.540	-39.611	-54.421	-34.060	-41.727	-48.760	-34.603	49.444	41.235	38.280	16.231	46.513	18.102	32.923	46.151	30.113
13.051	13.488	12.000	12.130	12.152	11.830	11.829	12.702	11.719	-29.590	-45.172	-59.086	-35.123	-42.629	-32.838	-38.769	-50.026	-33.728	47.350	37.376	38.553	22.534	48.454	22.773	30.619	51.454	36.571
12.281	13.120	11.882	11.703	12.484	11.830	12.387	12.106	11.593	-34.503	-48.689	-54.109	-36.705	-46.819	-39.563	-36.584	-41.713	-30.511	41.387	40.118	21.862	27.779	44.294	23.829	39.075	39.505	29.059
12.704	12.799	12.064	12.237	12.392	11.784	11.883	12.381	11.538	-38.671	-50.876	-54.656	-37.704	-47.182	-31.414	-39.043	-44.251	-41.655	49.615	41.252	26.774	18.012	46.645	19.208	34.624	40.370	42.080
13.020	13.268	11.923	11.464	12.172	11.750	11.588	12.558	11.589	-41.241	-46.404	-47.897	-35.722	-47.394	-35.743	-32.606	-42.395	-35.889	44.653	40.378	30.927	21.659	42.344	11.748	35.100	42.106	28.231
13.220	12.657	11.986	11.236	12.608	11.263	11.974	13.467	11.861	-45.455	-52.057	-55.460	-33.550	-52.059	-35.379	-42.803	-48.515	-35.371	54.615	44.045	41.021	14.713	43.230	22.375	34.481	37.724	26.957
12.573	13.280	12.026	11.265	12.672	11.544	12.405	12.646	11.398	-35.355	-44.939	-52.673	-33.020	-51.938	-35.936	-33.794	-49.624	-33.318	43.165	34.585	43.452	15.381	46.425	13.450	28.759	49.623	32.347
13.636	12.686	11.869	11.663	12.318	11.253	12.243	12.612	12.144	-48.972	-49.801	-49.939	-36.934	-48.887	-34.649	-39.142	-45.023	-35.785	60.389	53.793	31.733	19.953	46.248	17.789	38.209	34.880	30.220
13.132	12.341	12.303	11.431	12.690	11.949	11.878	12.405	11.905	-41.073	-36.832	-50.036	-38.221	-48.752	-31.933	-32.504	-50.963	-45.182	53.029	43.982	35.378	25.188	44.733	13.924	34.287	41.712	35.249
12.899	12.345	12.449	11.596	13.005	11.702	11.780	12.522	11.601	-37.883	-50.293	-59.671	-35.716	-55.321	-38.563	-39.824	-47.667	-39.532	47.836	40.498	31.236	23.421	53.072	12.975	42.118	43.736	30.618
12.957	12.775	12.044	12.044	12.318	12.137	11.735	12.508	11.854	-43.527	-48.102	-52.869	-35.875	-48.906	-41.743	-35.772	-39.428	-41.084	50.609	35.572	43.056	23.225	51.767	24.054	34.432	25.910	34.726
12.670	12.352	11.846	11.400	12.484	11.933	11.959	12.602	11.998	-50.329	-50.438	-49.521	-42.848	-54.019	-36.872	-37.703	-37.654	-41.810	58.240	36.256	31.021	18.397	49.338	19.523	34.614	43.079	38.768
13.020	12.367	11.963	12.403	12.089	12.578	12.293	12.359	11.888	-44.633	-51.515	-43.026	-40.581	-52.627	-41.564	-46.130	-42.568	-43.240	49.881	41.379	27.295	24.756	45.806	25.003	39.797	39.691	30.403
12.875	12.770	11.485	11.719	12.115	11.700	12.085	12.592	11.300	-42.559	-46.725	-48.146	-30.215	-46.267	-38.977	-40.658	-47.349	-39.114	37.205	34.636	24.861	16.398	43.129	15.815	32.418	46.478	26.191
12.629	12.056	12.035	11.079	12.582	11.725	11.930	12.154	11.815	-44.338	-41.766	-50.679	-40.095	-55.821	-33.324	-41.065	-44.877	-43.832	46.612	39.795	38.183	14.680	52.648	19.097	32.468	37.395	36.227
12.802	11.941	12.241	11.598	12.948	11.870	11.855	12.233	11.730	-38.786	-40.409	-52.641	-38.708	-50.590	-33.565	-37.642	-40.320	-44.704	47.700	38.678	28.991	20.701	43.720	18.693	34.436	40.817	33.437
12.434	12.096	12.328	11.592	12.883	12.325	12.027	12.371	11.993	-43.566	-39.829	-56.308	-32.899	-50.410	-38.254	-39.698	-47.443	-50.522	50.406	37.383	34.080	13.587	47.420	20.761	29.912	37.473	35.084
12.820	12.387	11.744	11.818	12.568	12.197	12.025	12.414	11.621	-49.430	-52.665	-60.702	-33.543	-46.270	-36.333	-41.158	-44.984	-36.097	54.036	36.591	35.395	20.041	37.588	15.070	35.482	40.146	28.148
12.869	12.447	11.785	12.038	13.295	12.051	12.059	12.583	11.868	-41.207	-43.589	-54.008	-42.882	-52.232	-37.551	-42.016	-43.898	-38.656	42.952	35.991	31.740	24.500	49.674	18.586	33.252	38.645	21.378
13.400	12.080	11.763	11.270	12.856	11.493	12.348	12.320	11.464	-38.902	-47.562	-53.810	-34.761	-54.582	-40.849	-39.406	-33.042	-29.708	42.778	39.612	34.706	22.785	45.985	10.544	32.284	39.538	28.690
13.101	12.213	11.240	11.955	12.410	11.919	11.835	12.617	11.488	-41.639	-36.284	-56.614	-31.537	-44.208	-35.758	-32.559	-43.304	-36.727	47.248	25.424	28.565	18.601	44.984	16.233	28.827	40.910	22.261
12.877	12.492	11.488	11.963	12.300	11.852	12.102	11.873	11.502	-34.749	-41.848	-57.609	-37.404	-43.909	-39.061	-41.133	-50.567	-38.976	38.062	28.689	38.572	18.409	44.314	23.853	29.293	34.250	27.345
13.320	12.017	11.805	11.892	11.932	11.303	12.106	12.160	11.717	-35.931	-37.747	-52.832	-39.066	-42.545	-36.463	-35.309	-41.349	-33.356	43.064	33.095	33.832	26.001	38.080	13.243	34.994	32.671	25.572
12.896	12.490	11.848	11.953	12.296	11.515	12.332	12.870	11.465	-37.568	-43.095	-52.993	-37.197	-48.457	-34.198	-39.774	-36.760	-37.933	48.525	32.258	39.189	22.565	30.164	17.267	37.126	24.418	27.048
12.832	12.544	12.243	12.109	12.401	11.733	12.463	12.676	11.746	-30.251	-37.552	-50.195	-37.016	-44.156	-32.134	-41.953	-43.766	-35.840	44.893	30.615	40.922	21.520	47.912	12.144	30.191	40.959	30.159
13.075	12.316	12.151	11.819	12.045	11.631	12.268	12.313	11.844	-40.860	-38.882	-55.587	-39.548	-44.484	-33.287	-42.618	-38.342	-33.832	46.313	26.909	32.175	26.463	36.657	25.165	29.409	36.790	26.148
13.510	11.807	11.885	11.575	12.053	11.472	12.039	12.801	11.527	-36.460	-37.003	-49.896	-38.619	-42.869	-30.172	-35.966	-39.605	-40.082	44.515	27.333	37.979	19.246	37.441	16.086	37.770	36.065	31.970
12.594	11.803	11.862	11.842	12.278	11.740	11.887	12.200	12.201	-40.083	-36.948	-43.231	-39.140	-51.844	-36.522	-36.163	-39.320	-32.201	47.991	26.178	28.295	28.639	39.656	15.123	30.037	39.509	31.036
12.760	12.408	12.134	11.724	12.537	11.525	12.266	12.300	11.850	-37.033	-36.975	-60.336	-32.346	-52.441	-34.073	-38.875	-41.197	-39.837	44.006	22.906	44.048	23.324	44.938	14.040	34.746	44.877	35.713
13.410	12.604	11.609	11.836	12.793	11.370	12.212	12.448	11.977	-39.050	-43.680	-53.495	-40.777	-56.443	-33.513	-33.082	-40.530	-41.667	45.324	34.286	31.459	21.977	53.139	7.804	30.304	33.744	32.497
13.237	12.751	12.224	11.650	12.671	11.587	11.969	12.098	11.702	-47.839	-46.514	-56.449	-39.650	-46.003	-29.065	-39.501	-40.481	-35.441	52.767	35.773	41.852	22.049	46.831	16.314	30.582	30.050	30.719
12.849	12.254	11.696	11.566	12.304	11.323	11.999	12.548	11.690	-36.620	-46.921	-47.699	-35.316	-50.498	-34.147	-38.157	-43.468	-35.028	37.258	50.580	23.406	11.311	40.064	9.839	33.589	41.403	24.120
12.466	11.885	11.576	12.038	12.329	11.812	12.359	12.771	11.819	-45.667	-38.287	-50.931	-36.074	-52.714	-24.889	-40.061	-37.109	-31.221	39.207	36.894	20.676	23.019	43.819	15.957	35.631	34.604	29.068
12.713	12.672	11.637	11.930	12.702	11.782	12.122	12.589	12.093	-43.575	-41.634	-56.918	-31.566	-45.081	-24.619	-39.884	-48.885	-39.429	46.663	33.574	33.282	18.321	47.221	25.724	41.139	30.821	37.670
13.152	12.465	11.613	12.189	12.086	11.169	11.987	12.908	12.096	-31.212	-40.414	-45.791	-37.637	-43.872	-27.698	-38.518	-40.205	-35.118	41.833	25.010	29.764	20.060	39.571	21.847	31.462	33.097	36.957
13.134	11.887	11.931	11.944	12.474	11.331	11.936	12.809	11.739	-40.086	-40.520	-50.941	-38.509	-50.050	-40.126	-36.089	-44.117	-34.236	46.994	37.716	34.024	16.803	55.260	19.631	34.679	38.086	31.087
13.487	12.258	11.443	12.063	12.426	11.120	11.719	11.766	11.644	-40.359	-39.536	-53.250	-37.263	-50.164	-33.030	-33.697	-40.414	-35.358	40.154	26.156	32.893	16.774	49.199	14.887	24.023	39.052	36.133
13.007	12.142	11.608	12.077	12.603	11.567	12.336	12.874	11.587	-34.074	-36.370	-50.410	-33.809	-45.963	-33.663	-42.474	-43.572	-36.202	46.903	27.834	38.929	16.299	41.316	15.688	38.932	41.517	35.133
12.178	12.137	11.834	12.053	12.514	11.196	12.386	12.151	11.718	-45.356	-39.826	-51.125	-26.920	-45.436	-32.733	-37.725	-45.251	-36.851	48.489	25.356	35.367	12.375	41.034	14.903	37.071	35.674	33.030
12.698	13.043	11.917	11.638	12.176	12.004	12.385	11.961	11.416	-36.326	-52.198	-45.819	-30.371	-42.511	-38.769	-40.383	-40.403	-36.123	39.853	40.063	28.928	14.378	38.882	20.325	37.351	38.313	30.247
11.648	12.835	12.035	11.948	12.534	12.001	12.037	12.554	11.527	-41.392	-40.255	-48.074	-26.960	-44.161	-39.152	-37.220	-40.470	-39.783	37.913	26.527	37.902	17.837	40.905	31.592	33.703	38.878	34.228
12.601	12.771	11.815	12.035	12.425	11.940	12.302	12.194	11.537	-45.078	-42.374	-38.425	-35.432	-40.609	-34.906	-40.786	-45.545	-40.131	42.646	30.380	28.606	18.253	45.266	16.395	29.463	35.094	38.959
12.265	12.328	11.892	11.768	13.110	11.831	12.048	12.688	11.378	-45.078	-42.819	-42.895	-36.681	-52.324	-37.475	-36.895	-47.576	-37.162	43.678	24.393	27.921	13.449	43.684	19.697	35.428	42.204	31.156
12.165	12.930	11.999	12.026	12.674	11.469	12.540	12.375	11.713	-40.862	-43.571	-41.466	-35.944	-51.686	-33.625	-40.041	-45.092	-35.885	44.735	34.225	19.102	15.695	46.631	15.878	34.903	39.099	21.336
12.690	12.353	11.530	12.187	12.895	11.839	12.210	12.478	12.054	-33.687	-44.000	-45.606	-35.622	-57.714	-38.900	-41.913	-45.101	-37.021	40.934	31.362	35.198	20.041	57.257	15.905	29.294	40.911	30.177
12.568	13.051	11.928	11.967	12.687	11.450	12.362	12.607	11.863	-40.953	-40.231	-54.640	-37.082	-52.780	-28.722	-39.846	-41.388	-36.105	46.095	38.943	41.392	21.910	44.391	16.928	31.940	36.664	30.252
13.084	12.085	11.769	11.910	12.499	11.191	12.293	12.529	11.588	-33.277	-42.966	-47.219	-39.885	-47.575	-33.740	-37.671	-46.181	-40.159	44.616	32.463	27.777	15.804	38.557	14.337	31.372	44.134	29.521
12.855	12.985	11.631	12.253	11.973	11.275	11.915	11.947	11.889	-37.846	-43.402	-44.792	-36.083	-42.410	-26.450	-34.159	-35.968	-46.132	42.483	33.987	31.666	14.632	40.565	13.323	32.722	28.693	33.060
12.849	12.570	11.900	12.287	12.608	11.630	12.295	12.321	11.836	-41.804	-47.899	-50.525	-43.737	-52.015	-29.331	-43.908	-40.936	-40.343	38.529	35.285	39.344	24.557	48.451	18.398	29.000	35.144	31.715
13.067	12.416	12.428	12.360	12.585	12.001	11.963	11.765	11.739	-46.623	-44.014	-47.727	-35.203	-53.069	-33.493	-38.780	-27.867	-44.978	47.434	28.150	38.693	18.360	43.801	24.110	37.187	29.466	24.867
12.695	12.288	12.562	11.811	12.217	11.293	12.075	12.003	11.954	-43.086	-41.099	-59.372	-41.041	-55.814	-32.036	-38.931	-38.997	-41.891	44.037	22.272	40.965	37.610	49.334	12.002	29.336	34.331	31.206
12.880	12.879	12.606	12.311	12.217	11.374	12.516	12.124	11.508	-37.676	-44.437	-51.035	-33.859	-48.352	-35.760	-40.809	-33.618	-38.406	46.366	33.855	38.642	21.328	40.260	21.015	42.323	33.641	37.432
12.857	11.891	11.859	12.076	12.327	12.026	12.320	12.869	11.815	-37.056	-32.031	-47.338	-34.230	-43.301	-36.868	-41.141	-47.613	-37.730	36.736	29.923	17.904	17.906	38.103	26.099	35.561	39.464	34.674
13.204	12.083	11.670	12.009	12.094	12.426	12.375	12.568	11.804	-38.426	-35.372	-50.020	-37.208	-42.079	-38.950	-38.016	-37.322	-41.800	45.349	30.381	27.536	22.282	28.914	31.162	30.878	31.524	29.287
13.429	12.062	12.153	11.955	12.262	11.422	12.149	12.277	11.937	-42.516	-43.326	-53.556	-39.024	-46.092	-34.865	-38.771	-40.251	-42.048	52.171	33.436	36.260	17.198	43.193	18.245	31.870	35.592	23.385
13.156	12.137	12.826	12.231	12.037	12.064	11.723	12.105	11.355	-41.528	-41.600	-51.067	-36.551	-45.869	-33.658	-39.334	-41.326	-36.923	47.871	34.144	35.467	19.232	37.974	14.776	29.411	30.954	29.244
12.934	12.166	12.598	12.705	12.280	11.624	12.259	12.051	11.560	-37.395	-37.506	-51.451	-41.873	-49.248	-34.229	-36.781	-37.808	-34.759	36.033	25.432	37.989	17.897	41.896	16.469	29.893	36.693	28.839
13.375	12.151	12.918	11.726	12.656	11.793	12.193	12.220	11.851	-48.573	-37.733	-49.603	-31.854	-47.265	-34.931	-43.415	-40.046	-41.634	47.147	21.433	31.865	19.743	41.396	17.126	33.819	32.460	35.133
13.039	12.099	12.713	11.761	12.045	11.316	12.164	12.229	11.861	-43.510	-37.498	-50.311	-34.677	-58.098	-31.637	-44.444	-40.540	-40.258	43.620	36.068	35.201	17.200	51.743	13.674	33.989	34.242	36.134
12.597	11.859	12.334	12.180	12.566	11.601	12.122	11.962	12.041	-37.731	-34.671	-54.838	-33.574	-51.740	-31.116	-43.241	-40.685	-40.343	41.642	34.007	39.781	23.479	51.582	19.714	36.785	34.700	34.222
12.405	12.836	12.266	12.080	12.320	11.641	12.080	12.043	12.196	-45.035	-49.034	-47.940	-38.021	-59.658	-35.037	-36.217	-26.810	-37.488	47.683	41.718	42.045	25.054	53.835	14.880	35.738	32.920	31.812
13.469	12.261	11.905	11.583	12.213	11.480	12.050	12.388	12.129	-40.990	-38.618	-44.064	-30.157	-48.670	-32.164	-45.534	-42.948	-42.859	45.265	31.376	28.269	10.728	45.694	15.048	39.702	38.138	35.600
13.139	12.100	11.806	11.913	12.343	11.415	11.992	12.015	11.716	-51.413	-37.539	-50.142	-34.341	-47.284	-33.295	-35.381	-35.707	-39.430	53.414	32.448	28.493	13.983	41.212	16.664	35.148	29.622	35.868
12.494	12.093	12.409	11.795	12.082	11.429	11.946	12.094	11.648	-43.957	-44.586	-53.981	-26.908	-48.559	-33.215	-36.422	-34.465	-36.703	42.693	36.109	27.703	9.479	36.814	11.359	30.306	26.613	31.395
12.753	11.752	12.273	11.974	12.823	11.587	12.402	12.204	11.544	-32.111	-43.962	-45.444	-32.343	-54.983	-36.125	-43.067	-40.002	-36.484	41.159	33.530	30.899	12.348	45.176	18.080	35.681	40.895	29.772
12.945	12.711	11.242	11.743	12.210	11.740	12.095	12.261	12.302	-42.012	-39.523	-46.175	-37.931	-44.140	-36.217	-38.278	-38.561	-36.076	39.677	30.596	18.124	18.384	32.397	14.792	31.664	33.203	37.537
12.546	12.753	12.410	12.044	12.676	11.825	11.745	12.450	11.698	-46.931	-37.921	-50.152	-36.298	-41.828	-37.838	-36.535	-37.344	-35.041	45.959	30.833	26.609	10.696	38.887	24.970	31.441	31.711	31.756
12.904	12.281	11.893	12.286	12.129	11.602	12.011	12.293	11.803	-40.745	-35.974	-53.974	-41.291	-47.497	-32.051	-35.795	-43.369	-49.320	42.184	23.962	40.052	18.175	30.047	17.917	27.953	34.225	41.341
12.731	12.433	11.891	12.401	11.896	11.749	12.034	11.794	12.086	-37.336	-49.414	-42.768	-35.070	-44.090	-33.087	-39.413	-40.703	-47.477	41.552	40.953	33.119	13.812	32.824	19.655	31.343	36.240	39.283
12.937	12.327	11.457	12.017	12.330	12.215	12.030	11.980	11.944	-46.522	-47.752	-57.972	-39.611	-45.012	-41.346	-33.624	-38.642	-44.760	53.902	39.684	31.380	6.345	32.670	17.551	34.300	34.463	39.398
12.864	12.431	11.510	12.402	11.885	12.197	12.360	12.381	11.609	-42.478	-46.460	-55.580	-39.942	-43.481	-33.390	-33.725	-34.831	-35.025	47.626	35.717	36.287	22.361	39.867	20.222	31.810	33.094	23.272
12.948	11.991	12.012	11.907	12.563	11.770	11.910	12.431	11.434	-44.522	-43.322	-55.855	-36.997	-48.487	-35.363	-34.295	-36.969	-44.722	48.794	32.393	42.262	9.009	48.699	15.802	32.265	36.910	28.373
13.056	12.233	12.237	11.934	11.902	12.004	12.283	11.774	12.010	-40.876	-41.081	-61.008	-37.904	-45.433	-34.140	-39.172	-39.884	-41.012	42.328	30.310	43.241	21.147	31.800	12.614	29.279	41.972	27.300
13.178	12.295	12.030	12.178	12.111	12.325	11.437	12.182	11.760	-38.799	-44.604	-49.141	-37.011	-44.377	-40.236	-28.199	-41.586	-38.342	35.469	30.756	31.792	17.139	29.142	20.644	31.250	34.264	34.204
12.926	12.062	12.433	11.987	12.099	12.035	11.651	12.378	11.990	-40.290	-47.831	-51.249	-36.592	-45.407	-42.906	-38.770	-35.343	-39.149	42.395	30.998	30.113	22.217	45.778	18.342	30.705	34.977	29.122
12.495	12.929	12.733	11.972	12.172	11.974	12.039	12.637	11.578	-38.131	-36.647	-62.414	-38.329	-42.054	-37.036	-37.229	-44.252	-42.365	36.473	34.025	31.331	13.841	30.776	19.127	45.623	41.503	24.400
12.559	12.902	12.049	11.875	12.133	11.685	12.406	12.373	12.245	-39.615	-49.020	-47.222	-38.439	-47.326	-33.954	-41.074	-38.279	-44.361	43.622	43.485	30.276	20.469	39.662	13.502	40.927	40.382	27.826
12.708	12.565	12.177	12.322	12.240	11.986	12.493	12.393	11.933	-42.147	-45.660	-46.204	-44.355	-49.878	-46.159	-44.234	-35.707	-35.256	40.239	35.419	31.229	23.816	45.696	26.506	45.469	33.132	29.034
13.137	12.228	12.570	12.337	12.390	11.676	12.327	11.741	11.666	-50.582	-41.903	-49.336	-37.598	-47.897	-33.709	-41.530	-36.474	-34.262	46.578	31.605	42.277	21.859	45.260	19.373	42.643	36.420	30.677
12.894	12.527	12.248	12.507	12.393	11.251	12.325	11.636	11.625	-36.191	-44.368	-56.519	-42.777	-43.512	-36.272	-38.125	-43.091	-31.425	45.222	40.450	33.537	25.078	41.088	20.467	40.409	33.046	28.093
13.089	12.172	12.168	11.978	12.511	11.940	12.188	12.029	11.510	-47.220	-45.833	-44.484	-35.642	-48.197	-41.580	-43.364	-42.981	-32.402	45.910	38.487	26.807	12.938	39.264	22.252	45.942	35.547	27.427
12.689	12.255	12.280	12.073	12.673	11.582	12.228	11.918	11.370	-39.033	-46.425	-45.354	-41.483	-54.678	-37.301	-39.848	-40.349	-28.726	45.156	39.761	27.154	24.812	46.050	20.133	41.231	40.152	25.804
12.931	11.955	12.866	11.592	12.172	11.279	12.000	12.214	11.941	-36.123	-37.150	-45.293	-28.053	-49.472	-36.417	-37.097	-41.855	-31.410	39.949	37.267	28.829	15.190	34.763	16.703	40.013	35.014	30.661
12.934	12.738	12.234	12.379	11.987	11.084	12.704	12.072	11.961	-43.624	-45.896	-46.583	-36.787	-46.558	-28.734	-42.358	-33.775	-35.928	47.219	38.684	31.291	18.605	41.316	20.043	33.333	33.695	35.313
12.492	12.133	12.135	12.452	12.303	11.144	12.230	12.078	11.739	-33.260	-40.121	-44.999	-32.906	-45.409	-31.083	-40.391	-34.123	-34.597	37.187	32.146	26.519	23.401	37.729	16.713	41.199	25.329	21.561
12.625	12.378	12.138	12.241	12.289	11.761	12.237	11.632	11.452	-38.251	-46.012	-46.738	-32.596	-44.907	-33.372	-44.015	-34.007	-29.911	42.859	30.984	25.545	21.181	36.554	5.360	42.705	32.133	16.928
12.520	12.495	12.584	11.878	12.076	11.710	11.979	12.106	11.481	-35.491	-42.898	-50.114	-31.381	-47.593	-36.045	-38.300	-39.595	-37.109	35.544	35.825	27.595	23.614	45.439	20.927	40.130	38.179	29.894
12.806	12.336	12.411	11.915	12.191	11.743	12.255	11.816	11.581	-35.482	-45.691	-47.699	-33.333	-46.632	-31.841	-41.412	-33.983	-42.983	40.742	31.110	28.227	20.979	40.569	16.205	41.523	25.516	29.656
12.943	12.222	12.029	11.678	12.086	12.061	12.229	12.429	11.682	-40.426	-38.075	-47.691	-30.485	-38.790	-34.451	-42.455	-39.378	-34.119	41.687	28.566	30.799	20.800	45.256	23.459	38.934	34.772	24.939
12.889	11.723	11.618	11.950	12.254	11.533	12.140	12.080	12.001	-42.059	-45.931	-43.484	-35.998	-40.834	-32.746	-43.433	-34.059	-44.228	41.658	28.018	20.459	10.363	34.770	18.389	36.461	32.443	27.949
12.778	12.136	12.196	12.583	11.934	11.467	11.988	11.947	11.563	-41.062	-46.035	-47.292	-34.641	-41.295	-30.451	-43.736	-38.926	-33.181	41.365	32.623	24.925	23.898	32.973	14.351	40.333	30.208	23.614
12.959	13.168	11.652	12.171	12.374	11.519	12.059	11.810	11.708	-34.651	-44.139	-49.267	-34.765	-42.855	-36.772	-42.530	-36.643	-31.862	41.218	37.321	25.560	18.212	30.541	20.640	30.606	26.045	26.478
12.744	12.415	12.002	12.273	12.110	11.340	11.874	11.889	11.613	-40.840	-51.379	-53.188	-34.639	-39.582	-30.272	-36.959	-36.147	-39.549	43.860	46.181	25.800	27.668	35.245	13.573	33.703	18.926	24.452
12.895	13.170	12.068	12.309	12.208	11.914	11.822	11.708	11.605	-36.781	-40.409	-55.092	-43.198	-34.370	-38.937	-40.234	-33.017	-39.427	41.299	37.917	30.976	25.241	36.391	22.264	34.123	22.682	29.066
12.976	12.930	11.921	12.111	11.909	11.583	11.938	11.942	11.569	-39.003	-45.329	-42.311	-41.659	-39.412	-42.507	-46.678	-33.132	-35.120	45.623	31.272	19.821	15.712	30.650	17.603	42.921	33.030	27.395
12.986	12.656	11.943	12.026	12.442	11.819	12.070	11.711	11.943	-39.439	-43.709	-46.849	-38.609	-46.628	-38.171	-37.353	-35.399	-35.349	35.464	39.802	18.924	13.325	34.984	28.143	38.693	26.933	33.729
13.453	12.767	11.935	12.134	12.080	11.601	12.591	11.894	11.605	-35.173	-46.915	-49.261	-35.476	-46.605	-37.939	-39.685	-39.715	-30.798	35.433	41.604	24.531	5.538	32.789	17.106	39.674	30.008	21.832
13.211	12.909	12.206	12.198	12.998	11.561	11.746	11.969	11.640	-34.382	-43.540	-42.555	-42.536	-39.865	-39.693	-31.525	-39.730	-32.522	35.216	35.051	17.451	14.487	33.669	15.572	33.794	31.804	27.478
12.871	12.950	11.931	12.293	12.415	11.842	12.149	12.561	11.724	-31.876	-41.736	-43.880	-45.167	-43.612	-41.607	-42.025	-41.604	-35.821	37.606	34.740	27.053	19.644	37.216	17.993	39.982	27.964	29.360
12.706	12.801	12.041	12.319	12.514	11.860	12.472	12.222	11.455	-37.750	-43.640	-46.622	-37.915	-41.984	-41.122	-43.324	-38.765	-35.592	41.361	33.887	20.813	27.233	25.671	18.675	42.334	29.014	34.626
12.729	13.103	11.922	12.425	12.439	11.614	12.116	12.070	11.634	-42.277	-46.247	-46.495	-31.440	-45.407	-41.792	-42.638	-37.818	-31.024	48.568	30.755	26.492	16.300	44.017	23.028	40.894	35.816	25.556
12.779	12.669	12.071	12.607	12.508	12.042	12.427	12.029	11.804	-37.003	-51.827	-48.543	-42.622	-38.711	-36.936	-41.799	-45.182	-38.370	43.830	37.746	34.525	16.657	33.380	17.652	38.925	39.666	33.664
12.513	12.595	12.075	12.198	12.540	11.726	12.568	11.887	11.833	-33.508	-43.710	-46.996	-44.213	-36.904	-31.873	-39.864	-43.468	-40.300	44.550	29.595	28.169	19.284	35.034	19.264	37.096	36.137	29.010
12.785	12.598	11.998	11.923	12.208	11.589	12.259	12.391	11.794	-32.670	-42.377	-46.952	-35.617	-39.174	-35.528	-41.921	-36.625	-40.063	38.376	28.292	21.080	17.584	37.557	15.921	40.697	39.376	27.005
12.997	12.514	11.861	12.175	12.189	11.846	12.565	11.848	11.499	-36.333	-36.762	-43.153	-33.695	-42.675	-38.313	-38.130	-35.874	-36.480	32.647	39.227	22.986	21.303	36.598	19.696	37.914	32.131	27.297
12.825	12.463	12.289	12.153	11.864	11.655	12.161	11.921	11.527	-31.726	-44.578	-43.871	-33.272	-41.955	-36.783	-33.312	-38.247	-32.250	29.848	39.452	29.029	24.680	29.036	12.753	40.726	32.487	31.915
12.676	12.400	11.991	12.036	12.168	11.595	12.502	11.868	12.002	-35.100	-40.370	-43.686	-35.974	-50.361	-31.905	-45.429	-37.735	-28.800	41.436	32.836	28.345	18.708	38.671	13.316	47.294	33.157	30.273
13.449	12.635	12.080	12.091	12.056	11.683	12.811	12.271	11.650	-30.973	-41.282	-40.574	-34.796	-39.993	-37.259	-45.702	-40.025	-40.747	35.607	34.964	28.511	19.963	23.495	16.156	49.878	33.293	20.509
13.258	12.716	12.036	11.894	12.012	11.704	11.713	12.046	11.848	-39.570	-43.087	-48.585	-32.385	-50.045	-31.144	-32.269	-33.997	-34.357	35.093	37.813	24.329	19.487	35.618	13.986	34.623	25.965	26.080
12.375	12.124	11.812	11.905	11.805	11.860	12.350	12.193	11.889	-35.175	-38.145	-39.870	-40.308	-43.050	-38.462	-46.726	-37.411	-29.537	22.922	26.947	20.910	17.238	32.306	20.864	46.323	31.353	20.213
12.568	12.712	12.234	12.055	11.936	11.211	12.433	12.166	11.797	-28.836	-43.773	-45.838	-33.709	-48.685	-27.847	-41.201	-41.433	-29.673	34.989	33.243	32.058	19.689	35.079	10.992	42.494	27.951	25.031
12.959	12.642	12.322	11.849	11.726	11.412	11.901	11.774	12.146	-37.513	-43.278	-47.460	-33.278	-49.364	-32.169	-33.445	-35.823	-29.085	35.081	35.596	30.528	14.490	37.191	25.131	40.606	36.795	24.637
12.572	12.359	12.200	12.196	12.195	11.434	12.091	11.737	11.965	-27.173	-43.923	-50.301	-36.728	-43.080	-32.986	-34.733	-33.274	-30.508	24.214	36.011	34.960	29.512	39.374	26.061	37.576	33.810	26.162
13.758	12.653	12.104	12.480	13.186	11.892	12.264	11.830	12.065	-38.840	-41.746	-45.377	-37.493	-51.153	-38.246	-42.196	-31.516	-30.335	43.882	33.278	22.030	14.843	44.914	16.264	38.462	27.967	24.714
12.897	11.774	12.142	12.476	12.392	11.614	12.386	11.795	12.017	-41.602	-44.263	-39.723	-38.409	-45.606	-38.165	-47.247	-35.810	-24.575	47.205	40.191	26.799	23.510	41.533	13.220	42.453	30.143	28.612
12.780	12.246	12.358	11.982	12.817	11.586	12.326	11.607	11.693	-38.141	-44.723	-43.407	-39.370	-51.384	-34.765	-45.894	-33.432	-30.832	35.379	36.629	22.086	20.926	47.729	14.724	45.040	39.134	31.622
13.109	13.376	11.994	12.105	12.448	11.911	11.968	12.347	12.040	-33.690	-49.567	-42.288	-35.748	-52.742	-41.032	-37.177	-35.907	-25.244	41.706	39.742	23.741	22.086	46.948	16.455	37.861	34.879	22.592
13.238	12.487	11.949	12.135	12.162	12.018	12.002	11.628	11.950	-36.902	-40.971	-42.354	-39.593	-53.845	-39.394	-37.413	-33.908	-21.759	47.033	35.276	27.037	25.441	45.878	15.646	36.425	32.284	25.944
12.804	12.833	12.443	12.377	12.527	11.972	12.137	11.838	11.989	-36.036	-47.117	-46.312	-38.095	-51.181	-44.332	-40.427	-32.376	-29.807	46.018	39.289	25.281	18.951	48.076	21.206	38.311	30.884	25.504
12.744	12.674	12.492	12.111	12.616	12.159	12.263	11.616	11.874	-32.797	-43.351	-39.831	-39.706	-49.219	-40.112	-35.535	-33.678	-27.736	44.330	35.168	23.148	24.504	49.317	27.228	32.158	30.133	22.183
12.673	12.103	12.245	11.944	12.418	11.558	12.163	11.746	11.611	-35.946	-41.670	-37.944	-34.651	-48.503	-32.410	-44.208	-30.725	-34.708	40.417	41.540	28.026	12.411	43.271	25.015	37.587	33.508	25.369
12.894	12.182	11.983	12.390	12.638	11.751	12.104	11.939	11.508	-29.608	-43.462	-38.155	-42.170	-47.113	-36.923	-38.497	-29.912	-25.537	35.992	36.521	26.706	20.496	44.831	11.038	36.252	28.102	19.970
12.514	12.628	12.346	11.814	12.082	11.376	11.778	11.836	11.640	-28.068	-43.307	-42.894	-32.692	-53.987	-34.808	-36.917	-35.016	-32.515	34.880	39.118	20.789	13.347	46.171	17.113	30.428	32.821	23.265
13.252	12.307	12.187	11.986	12.042	11.496	12.074	11.784	12.015	-40.124	-41.322	-43.302	-32.472	-41.422	-32.192	-38.537	-29.336	-33.690	35.816	37.240	24.727	14.112	36.604	12.821	29.517	31.785	25.625
12.591	12.423	11.948	12.093	12.888	11.966	12.223	11.588	12.144	-33.850	-44.456	-39.279	-39.638	-46.507	-40.963	-42.128	-33.609	-31.664	37.556	42.226	21.640	20.153	46.454	17.689	34.730	31.697	28.024
13.295	12.061	12.630	12.111	12.571	11.489	12.240	11.364	11.733	-34.527	-38.861	-37.494	-38.548	-47.010	-36.732	-36.535	-30.073	-33.052	40.692	37.379	25.027	22.080	35.352	14.977	30.326	27.106	23.916
12.827	12.373	12.582	12.904	12.279	11.840	12.590	11.798	11.783	-36.773	-41.577	-39.440	-41.998	-52.577	-39.562	-37.081	-33.490	-39.824	33.902	31.172	27.024	23.921	51.120	19.305	39.203	22.885	32.960
12.830	12.574	12.061	12.898	12.235	11.622	12.290	12.158	11.890	-36.509	-42.458	-40.002	-46.539	-49.523	-34.623	-38.584	-38.733	-35.325	41.998	36.714	26.905	27.969	41.937	19.886	35.604	27.246	36.002
12.710	12.640	12.127	12.102	12.112	12.113	12.227	11.677	11.846	-35.146	-40.579	-40.027	-41.821	-48.961	-39.019	-37.276	-35.491	-33.714	36.318	27.142	17.478	14.376	49.118	21.392	33.786	25.739	35.485
12.627	12.571	12.228	12.287	12.146	12.273	12.600	11.980	11.821	-40.293	-45.937	-37.218	-39.612	-52.033	-36.474	-39.601	-33.673	-35.501	38.968	32.801	33.239	20.894	46.767	14.648	39.002	30.550	31.753
12.984	12.765	12.713	11.999	12.630	11.977	12.336	11.583	11.889	-29.278	-43.907	-51.625	-34.329	-53.099	-37.945	-32.609	-33.996	-31.380	31.647	43.946	24.249	12.026	53.778	19.813	36.170	26.360	28.384
12.400	12.507	12.194	11.868	12.255	11.701	12.288	11.578	11.944	-36.255	-40.238	-43.008	-35.271	-49.012	-31.787	-36.061	-30.815	-33.504	32.554	29.207	25.629	25.085	42.527	15.937	33.546	29.108	22.763
12.803	12.492	12.323	11.746	12.255	12.209	12.224	11.505	11.977	-35.201	-48.662	-42.883	-40.582	-54.505	-35.831	-40.341	-34.204	-31.003	41.324	33.745	27.178	25.997	44.667	23.875	33.391	21.870	24.834
13.228	12.486	12.083	12.027	12.534	11.851	12.355	11.564	11.735	-35.428	-44.489	-40.455	-39.834	-44.939	-38.037	-35.935	-33.069	-40.777	38.717	32.397	16.898	16.706	39.956	22.591	41.800	31.754	36.461
13.036	12.755	12.236	11.982	12.157	11.809	12.021	11.648	12.067	-39.710	-44.803	-40.116	-37.729	-53.791	-32.251	-43.820	-30.014	-28.308	44.317	30.815	25.661	23.074	48.548	21.694	33.881	28.744	26.753
12.463	12.685	12.646	12.165	12.797	11.616	12.104	11.907	12.233	-30.211	-48.062	-40.022	-39.455	-38.093	-37.075	-41.853	-28.020	-27.178	29.660	36.879	27.990	28.347	42.499	9.652	37.567	23.999	18.727
12.933	12.128	12.459	12.157	12.403	11.855	12.033	12.023	12.035	-36.919	-44.332	-41.510	-38.907	-47.562	-38.220	-39.736	-36.427	-35.653	38.540	24.753	20.168	16.484	40.422	15.376	36.098	29.015	29.733
12.488	12.443	12.199	12.102	12.309	11.715	12.028	11.928	12.169	-33.782	-46.306	-41.560	-34.567	-50.387	-36.580	-37.194	-34.366	-28.820	31.087	30.102	26.429	21.632	43.125	20.149	30.221	25.462	28.589
12.680	12.229	12.257	12.483	12.403	11.791	12.566	11.797	11.928	-30.136	-39.430	-35.752	-41.257	-45.800	-43.072	-39.562	-40.706	-32.760	29.423	35.341	21.871	23.752	43.476	16.590	36.304	39.354	31.238
12.567	11.967	12.122	12.545	12.508	12.776	11.621	12.039	12.093	-25.107	-44.264	-39.071	-41.513	-44.849	-44.023	-38.824	-33.562	-31.524	36.031	30.026	28.018	32.826	42.754	35.697	40.197	31.498	23.417
12.469	12.216	12.377	12.109	12.567	11.864	12.472	12.081	11.641	-34.539	-41.627	-39.520	-37.873	-41.358	-47.349	-35.098	-32.389	-33.292	33.072	29.010	27.334	24.626	43.273	24.493	42.294	31.018	26.850
12.686	12.254	12.146	12.229	12.597	12.030	12.344	11.646	11.890	-23.881	-49.026	-41.013	-42.164	-45.575	-40.112	-39.306	-44.229	-34.868	30.144	38.730	30.906	28.684	47.507	24.823	45.452	41.598	29.679
12.743	12.296	12.484	12.339	12.351	11.350	12.174	11.949	11.801	-37.230	-40.602	-45.021	-41.107	-42.551	-40.922	-45.416	-30.208	-26.537	35.772	36.017	31.099	19.930	40.125	21.525	37.179	33.344	23.827
13.018	12.344	12.054	12.413	12.135	11.992	11.848	12.062	11.695	-32.758	-44.564	-45.768	-39.270	-42.668	-34.275	-36.642	-35.459	-28.379	36.678	36.260	30.530	28.737	36.926	20.084	33.942	30.117	20.638
12.547	12.544	12.476	11.863	12.728	12.180	11.837	12.118	12.051	-38.036	-47.114	-44.721	-40.221	-43.763	-44.790	-35.390	-38.896	-25.839	40.353	41.142	25.609	27.069	42.309	25.692	38.900	36.211	24.401
12.785	12.568	12.524	12.462	12.061	12.223	11.982	12.019	12.154	-41.392	-42.479	-47.674	-44.213	-42.897	-45.528	-42.639	-35.114	-24.697	33.044	37.722	25.848	27.252	39.886	29.394	39.905	26.609	22.879
12.381	12.455	12.010	11.857	12.200	12.085	12.503	12.014	12.067	-38.608	-43.126	-39.122	-42.747	-46.235	-47.504	-34.192	-35.176	-30.330	31.198	30.258	26.703	32.370	42.242	23.534	33.721	36.693	30.711
12.753	12.901	12.139	11.950	12.320	11.770	11.986	12.068	11.761	-36.131	-44.423	-38.497	-35.006	-43.344	-41.296	-40.239	-31.960	-32.216	38.468	42.813	21.029	29.876	39.455	25.613	39.383	23.690	22.132
13.001	12.081	12.709	12.304	11.802	11.402	12.629	12.022	11.826	-37.209	-48.156	-45.819	-45.089	-48.604	-42.455	-39.975	-32.117	-29.755	39.188	39.643	31.858	24.538	42.729	26.914	32.316	25.139	24.495
13.128	12.622	11.847	12.114	12.348	11.880	11.867	12.205	12.124	-36.929	-41.804	-38.462	-40.399	-41.591	-43.410	-38.366	-35.237	-26.688	42.879	40.545	16.132	19.328	37.966	32.551	32.784	30.222	23.262
12.776	11.963	12.640	12.034	12.547	11.525	11.877	11.999	11.796	-39.197	-43.958	-44.120	-37.257	-46.824	-48.114	-37.761	-37.159	-32.886	47.000	26.916	26.584	19.572	51.850	22.658	31.647	27.497	30.310
13.003	11.991	13.595	12.156	12.464	11.751	11.972	11.757	11.616	-36.719	-39.941	-49.709	-39.788	-47.320	-44.236	-34.331	-40.254	-29.395	42.057	36.575	35.218	30.313	51.083	27.624	37.338	37.514	25.737
13.044	12.500	12.790	11.484	12.572	12.067	11.861	11.926	11.676	-36.287	-44.085	-47.778	-31.600	-44.455	-47.666	-37.906	-38.545	-39.936	37.512	33.176	36.790	13.835	40.387	28.157	38.137	44.744	25.531
12.589	12.430	13.116	11.664	11.989	11.808	11.836	12.100	11.851	-38.192	-43.284	-46.165	-32.074	-46.036	-42.084	-42.894	-39.084	-28.669	37.146	36.314	39.711	16.232	39.083	22.531	38.268	38.650	27.657
12.825	12.509	12.470	11.726	12.441	11.523	11.899	12.360	12.215	-41.418	-45.996	-52.028	-31.670	-53.042	-47.757	-38.888	-42.341	-39.894	47.034	37.068	30.371	14.355	46.291	13.827	34.830	40.269	32.433
13.251	12.334	13.030	11.940	12.244	11.919	11.436	12.625	12.198	-32.148	-35.983	-53.587	-35.080	-44.763	-44.913	-36.179	-42.287	-33.009	38.530	38.794	34.753	21.390	43.218	24.932	33.021	34.257	29.960
12.528	12.743	12.661	11.983	12.221	12.432	11.303	12.078	12.109	-33.784	-35.718	-46.477	-38.419	-49.227	-45.903	-38.652	-33.667	-30.011	29.272	35.133	36.482	14.252	49.376	33.332	38.865	35.732	27.636
12.694	12.379	13.030	11.598	12.639	12.449	11.773	11.961	12.117	-36.609	-48.568	-44.959	-37.809	-48.866	-47.423	-40.739	-38.096	-31.442	34.832	37.721	29.462	4.612	38.465	25.313	36.993	28.768	27.698
12.823	12.378	12.680	11.945	12.453	11.990	11.872	11.692	11.718	-36.820	-42.176	-46.359	-39.789	-49.618	-45.142	-34.708	-34.716	-38.348	34.384	45.706	35.197	21.000	41.163	26.893	35.687	23.197	30.676
12.610	13.212	12.596	11.975	12.612	11.458	11.896	12.443	12.019	-30.989	-58.893	-37.488	-42.869	-50.639	-40.830	-36.868	-37.364	-31.020	35.398	51.891	29.604	25.577	41.582	21.648	39.447	30.856	23.575
12.111	13.518	12.527	12.022	12.067	12.054	11.862	11.723	11.786	-34.682	-57.777	-39.466	-38.178	-46.763	-41.952	-39.307	-34.955	-22.001	29.295	50.890	25.305	26.866	38.714	22.416	30.641	27.192	27.617
12.288	12.683	12.766	11.597	12.526	11.861	12.253	11.996	12.192	-37.194	-48.417	-39.168	-30.287	-46.895	-37.771	-40.799	-40.633	-30.082	26.986	37.428	30.714	22.538	41.099	15.604	39.198	36.830	33.575
12.366	13.037	12.263	12.189	12.474	11.860	11.902	11.860	11.754	-29.101	-46.448	-42.944	-34.243	-46.625	-41.463	-44.299	-36.002	-26.579	33.012	38.673	27.454	18.281	39.929	19.062	40.508	30.687	25.724
12.022	12.118	13.444	11.726	12.637	11.568	11.880	11.989	12.037	-25.077	-43.440	-44.606	-39.429	-46.749	-38.618	-37.499	-37.878	-30.682	30.157	29.193	27.912	19.261	40.175	14.255	33.031	26.780	29.600
12.658	12.281	11.981	11.968	12.718	11.885	11.899	12.387	11.657	-34.241	-40.300	-44.272	-36.997	-51.477	-48.751	-34.162	-46.083	-34.401	29.508	33.596	26.637	22.585	45.005	28.480	32.564	29.896	23.078
12.583	12.141	12.567	11.902	12.415	11.861	11.831	12.136	11.866	-31.368	-42.615	-44.641	-40.796	-54.074	-41.897	-36.581	-42.745	-27.932	30.076	29.481	27.141	18.382	52.270	18.482	30.698	35.037	23.166
12.416	12.080	12.735	11.658	12.388	12.134	12.256	11.607	11.633	-32.285	-43.653	-42.607	-33.833	-47.255	-36.669	-40.403	-40.110	-29.003	33.241	33.011	22.409	30.711	38.971	20.689	34.026	31.712	20.549
12.887	12.104	12.400	11.860	12.490	11.630	12.428	11.782	12.116	-36.609	-37.174	-49.954	-24.788	-47.258	-46.020	-41.027	-38.436	-29.990	33.233	24.686	34.176	14.960	49.373	28.731	33.674	28.706	27.935
12.666	11.888	12.573	12.078	12.274	11.946	12.599	12.102	11.991	-29.807	-46.775	-45.701	-42.015	-42.838	-46.082	-43.032	-45.011	-28.194	28.017	38.398	26.257	25.745	44.846	20.683	38.561	37.441	19.254
12.641	12.383	12.523	11.973	12.497	11.927	11.889	11.762	11.735	-35.596	-45.256	-45.595	-35.545	-45.751	-42.071	-38.896	-35.103	-31.602	30.683	35.877	27.145	20.286	42.641	16.900	28.657	26.920	18.516
11.957	11.809	12.521	11.475	12.381	11.796	12.728	12.152	11.879	-25.527	-38.746	-43.706	-34.142	-43.066	-46.201	-38.777	-39.260	-23.688	27.690	27.633	29.216	13.086	38.921	23.483	33.200	35.110	25.477
13.018	12.320	12.230	11.169	12.192	11.806	11.911	12.208	11.765	-33.562	-39.954	-43.211	-29.575	-41.418	-43.561	-41.211	-40.490	-28.358	37.713	34.693	25.727	20.603	36.950	20.809	29.383	28.080	28.104
13.033	11.953	12.306	12.110	11.999	11.786	12.067	11.874	11.575	-33.363	-39.004	-42.058	-30.562	-41.542	-39.402	-39.647	-36.959	-30.614	36.687	24.395	18.899	25.096	33.264	22.415	26.997	39.355	28.647
12.845	12.578	12.983	11.954	12.224	12.201	12.248	12.522	12.272	-39.543	-41.685	-46.712	-35.892	-40.791	-39.303	-38.730	-44.247	-28.037	38.070	38.467	34.958	15.125	33.611	23.973	29.310	42.723	26.014
12.631	12.163	12.057	12.145	12.141	12.003	12.467	12.342	11.912	-26.310	-43.067	-40.925	-33.957	-47.954	-45.157	-37.545	-41.030	-24.928	43.450	35.819	35.167	24.760	48.485	27.851	29.395	37.780	27.026
12.773	11.796	12.086	11.753	12.387	11.704	12.001	11.985	12.123	-38.160	-44.488	-38.442	-37.968	-48.470	-38.514	-35.636	-39.429	-28.131	27.274	33.676	30.307	18.978	44.145	15.710	31.560	37.714	25.916
12.321	11.988	12.442	12.059	11.895	11.888	12.325	12.295	11.746	-33.371	-34.333	-41.898	-40.427	-50.889	-41.195	-35.892	-41.492	-32.217	41.480	34.174	34.525	19.666	45.470	23.795	34.933	34.207	22.478
12.068	11.972	12.151	11.814	12.390	11.712	12.501	12.286	11.937	-32.031	-42.292	-41.987	-31.195	-45.959	-39.230	-35.228	-45.211	-28.370	27.696	34.554	38.470	19.504	42.626	14.666	22.682	36.051	22.598
12.315	11.846	12.769	11.668	12.455	11.793	12.108	12.006	11.944	-34.023	-39.537	-41.338	-29.698	-44.000	-35.315	-37.388	-40.568	-31.300	29.434	39.117	38.377	14.219	41.964	22.650	33.780	27.601	26.804
12.487	12.665	12.441	11.607	12.178	11.774	12.065	12.000	11.563	-35.879	-36.886	-44.383	-28.088	-38.252	-42.918	-32.551	-47.404	-28.843	36.483	34.435	23.558	22.938	34.506	25.790	25.193	37.045	23.009
12.306	12.482	11.986	11.737	12.589	12.022	12.123	12.415	11.940	-35.829	-42.360	-44.008	-31.222	-38.467	-40.981	-32.889	-39.265	-35.528	25.895	32.437	22.463	14.028	47.568	26.123	32.038	27.320	27.523
12.657	12.930	11.635	12.311	12.476	12.221	12.294	12.289	12.072	-35.401	-46.175	-39.639	-40.446	-45.299	-45.941	-37.358	-41.863	-31.254	33.419	33.461	22.452	24.930	37.461	21.044	33.476	23.381	20.505
12.606	12.677	12.759	11.847	12.382	12.266	12.212	12.424	12.043	-35.487	-37.296	-47.587	-36.858	-41.039	-42.330	-40.239	-40.239	-27.887	36.230	33.905	33.048	16.837	40.473	22.907	36.846	37.096	26.392
12.472	12.767	12.217	11.841	12.519	12.354	12.039	12.359	11.863	-35.447	-47.109	-45.483	-31.026	-42.244	-43.547	-32.678	-42.529	-29.544	31.831	31.994	27.389	10.229	33.597	18.360	21.202	40.853	22.396
12.949	12.167	12.660	11.435	12.376	12.253	11.685	12.062	11.865	-32.987	-38.741	-50.861	-30.034	-44.885	-39.507	-28.719	-43.579	-29.634	29.515	31.343	35.037	18.018	38.825	29.383	27.417	35.337	24.946
12.417	12.324	12.045	12.033	12.516	12.141	12.104	11.870	12.006	-32.176	-40.369	-47.233	-34.683	-45.673	-38.561	-34.733	-34.805	-27.525	30.199	32.984	38.244	16.416	41.901	18.079	32.593	30.932	15.698
12.970	12.533	12.346	11.729	12.306	12.296	11.694	11.795	12.105	-32.110	-41.447	-50.618	-35.389	-48.248	-42.300	-23.876	-41.910	-27.930	28.910	39.343	36.543	12.130	45.678	23.585	31.470	24.190	22.437
12.532	12.482	12.361	12.066	12.378	11.927	12.111	11.873	11.890	-27.602	-45.932	-50.461	-33.232	-48.305	-41.376	-28.817	-41.119	-32.750	29.407	37.337	30.968	20.295	47.492	25.715	27.906	18.974	25.122
12.465	12.189	12.298	12.186	12.813	12.222	12.309	12.001	11.823	-35.462	-36.712	-46.240	-38.860	-54.077	-43.952	-34.372	-39.185	-24.702	31.037	24.608	34.844	21.887	42.745	22.867	33.470	37.198	19.550
12.659	12.331	11.869	12.532	12.659	11.984	12.026	12.010	12.031	-38.375	-40.558	-36.812	-37.123	-46.331	-38.293	-38.946	-37.469	-26.770	38.588	36.365	21.623	22.176	38.531	25.315	24.674	38.234	20.811
12.790	11.734	12.499	12.074	12.412	12.154	12.347	11.849	12.068	-42.945	-33.555	-50.057	-41.333	-55.703	-39.870	-35.380	-41.979	-33.129	34.285	27.582	38.045	17.423	43.450	25.915	29.790	32.840	25.513
12.645	12.226	12.729	11.909	12.130	11.782	11.896	11.780	12.083	-36.328	-41.605	-47.621	-38.674	-50.288	-39.526	-28.845	-35.843	-31.840	35.860	40.314	31.173	22.617	40.257	27.906	27.192	31.662	21.369
12.226	12.250	12.385	11.803	12.063	11.749	11.998	11.647	12.202	-35.733	-41.373	-52.354	-38.381	-45.725	-45.853	-37.280	-35.544	-30.258	23.941	33.497	33.786	17.159	38.870	26.540	38.680	28.838	18.374
12.884	12.205	12.072	12.288	12.512	12.085	12.049	11.822	12.013	-35.920	-40.273	-53.403	-33.886	-52.419	-37.410	-32.557	-35.152	-40.409	39.701	34.483	39.881	23.303	46.722	19.657	31.486	33.031	27.586
12.466	12.208	12.807	11.456	12.086	11.811	12.316	11.784	12.302	-34.252	-40.026	-51.186	-28.524	-46.861	-45.194	-36.258	-34.889	-38.570	29.156	24.254	30.795	16.171	34.361	25.696	35.547	32.836	23.616
12.454	12.453	12.344	11.629	12.813	11.813	12.184	11.867	11.822	-40.532	-39.149	-49.926	-29.043	-52.387	-44.594	-34.345	-31.607	-30.812	33.805	38.134	47.055	8.048	42.494	23.376	34.563	28.183	25.268
12.208	11.933	11.865	12.017	12.234	12.381	12.116	11.788	12.113	-31.658	-38.420	-44.639	-40.519	-46.203	-48.289	-40.114	-39.662	-40.949	21.697	34.811	23.309	26.471	44.654	28.221	32.989	30.259	31.734
12.417	12.005	12.216	11.964	12.105	11.731	12.429	11.513	11.899	-37.087	-39.043	-49.367	-34.136	-40.631	-44.566	-39.635	-33.177	-28.610	34.903	35.575	39.455	20.146	40.679	26.275	30.779	25.948	20.142
12.051	12.079	12.565	11.834	12.232	11.695	11.679	11.967	12.267	-32.669	-38.082	-48.739	-36.153	-48.191	-39.929	-34.425	-39.139	-27.978	29.772	34.913	35.765	24.281	41.727	14.549	29.919	31.630	23.412
11.914	12.160	11.674	12.140	12.316	11.889	11.994	11.924	12.108	-27.845	-35.436	-43.471	-35.934	-49.736	-43.648	-38.640	-35.132	-26.415	33.427	28.117	27.511	25.511	39.467	23.072	35.241	31.540	19.190
12.961	12.174	11.919	11.993	12.595	11.646	11.945	11.788	11.884	-36.688	-37.226	-45.534	-37.969	-51.429	-42.389	-43.176	-32.311	-36.395	28.871	38.084	27.148	19.732	33.285	13.812	33.823	32.292	30.901
12.185	12.253	12.252	11.950	12.261	11.489	12.112	11.474	12.278	-35.687	-43.423	-48.614	-28.996	-46.649	-44.299	-41.427	-34.194	-30.105	26.398	30.747	30.158	15.066	39.646	8.700	33.012	22.906	16.666
12.072	12.634	12.095	11.437	12.597	11.896	11.761	11.662	11.776	-36.846	-45.439	-46.034	-36.522	-48.275	-43.677	-33.072	-33.238	-33.968	29.209	25.659	24.933	22.315	46.493	17.103	33.249	33.182	21.726
12.342	12.249	12.321	11.985	11.831	11.810	11.996	11.926	12.131	-29.726	-44.187	-44.674	-42.722	-41.554	-36.670	-35.744	-31.106	-27.189	23.168	37.569	28.116	22.375	35.154	20.351	34.544	29.045	26.671
11.938	12.313	12.475	11.744	12.237	11.194	11.792	11.972	12.671	-36.177	-42.129	-43.243	-33.179	-52.252	-40.864	-33.435	-44.282	-36.969	30.666	34.458	27.506	10.697	46.101	12.024	28.526	33.114	36.765
11.858	12.327	12.117	11.114	12.433	11.307	12.023	11.932	11.964	-34.424	-36.817	-46.862	-27.836	-47.305	-41.167	-39.482	-36.811	-30.024	33.590	31.923	25.004	12.315	41.359	10.507	33.730	32.138	23.084
11.879	12.282	12.457	11.914	11.998	11.460	11.975	12.316	12.280	-34.283	-40.500	-47.833	-33.721	-42.230	-40.412	-36.341	-39.540	-27.223	26.810	34.639	23.668	15.399	35.540	19.937	34.446	34.084	28.666
12.729	11.891	12.272	11.660	12.605	11.823	12.070	11.575	12.081	-40.734	-44.018	-48.965	-33.490	-55.307	-36.477	-35.576	-38.247	-32.211	37.629	34.642	28.189	6.850	42.782	10.608	26.757	31.047	30.882
12.132	12.491	12.568	11.858	12.466	11.922	12.016	12.186	11.966	-31.099	-45.796	-47.276	-33.514	-45.598	-46.791	-32.256	-41.561	-27.069	34.717	37.585	31.998	14.677	38.103	21.323	30.036	28.406	25.362
11.895	12.593	12.147	11.953	12.084	11.645	12.210	12.570	12.099	-30.800	-40.819	-42.468	-36.540	-47.195	-39.665	-34.176	-44.382	-26.438	27.468	31.713	30.226	16.030	45.222	20.992	32.502	43.505	24.815
12.421	12.012	11.998	11.976	12.177	11.814	12.146	11.954	12.002	-33.638	-39.271	-52.287	-40.190	-49.901	-48.762	-41.535	-33.014	-32.162	25.826	27.350	30.100	22.743	38.211	21.921	35.038	35.022	33.737
12.130	12.276	12.335	11.589	12.209	11.602	11.990	12.115	12.328	-34.507	-45.389	-49.751	-33.914	-42.957	-38.844	-39.006	-39.187	-29.837	28.862	38.219	42.104	21.017	47.848	14.652	21.709	33.947	30.679
12.727	12.467	12.046	11.925	12.126	11.433	12.152	11.743	12.281	-39.553	-53.308	-48.549	-32.799	-49.242	-39.867	-34.836	-38.728	-41.118	35.963	49.489	28.280	16.626	43.246	22.158	31.929	30.237	29.555
12.524	12.279	12.280	11.830	12.206	11.807	11.967	12.314	11.953	-34.870	-49.467	-46.301	-36.401	-49.891	-41.626	-36.634	-34.665	-35.276	36.125	39.226	37.883	19.969	43.299	21.048	32.833	28.620	28.653
12.250	12.408	12.027	11.454	12.301	11.708	12.005	11.769	11.617	-32.668	-45.414	-46.526	-31.706	-55.459	-39.556	-35.048	-38.008	-29.086	29.632	34.181	35.273	12.342	46.025	17.198	31.042	26.406	33.991
12.239	11.936	11.827	11.914	12.214	11.150	12.187	11.650	11.545	-28.186	-40.294	-47.856	-34.849	-51.213	-40.189	-39.459	-36.296	-30.213	28.699	43.034	23.203	23.259	44.014	20.767	24.936	31.766	28.784
12.444	12.054	11.730	11.529	12.081	11.724	12.100	12.231	12.470	-39.924	-43.912	-44.149	-35.440	-47.940	-42.862	-35.707	-35.640	-29.899	29.915	37.928	24.533	20.785	37.836	27.402	24.339	30.162	20.356
12.104	12.343	12.047	11.820	12.020	11.159	12.682	11.727	11.857	-31.966	-42.161	-48.031	-29.538	-50.533	-41.070	-37.260	-32.755	-27.821	27.428	38.976	19.355	15.071	40.217	26.178	28.551	28.083	25.122
12.836	12.360	11.778	11.930	12.107	11.881	12.559	11.694	12.190	-40.133	-43.741	-50.833	-31.759	-52.462	-38.969	-41.124	-36.874	-32.292	33.376	35.048	30.325	19.059	30.937	27.216	33.013	24.556	22.627
12.565	12.682	12.284	11.606	12.441	11.739	12.566	11.876	11.912	-36.594	-50.728	-49.345	-36.101	-51.134	-39.185	-41.294	-37.089	-27.222	36.623	44.125	27.047	19.267	50.433	16.919	32.161	25.579	26.926
12.364	12.643	12.074	11.832	12.296	12.077	11.751	11.941	12.076	-31.657	-43.990	-44.258	-32.682	-48.979	-43.622	-34.330	-29.541	-31.486	35.618	33.211	27.549	17.253	33.556	22.786	25.869	29.866	30.401
12.342	12.432	12.254	11.627	12.262	12.059	11.930	12.069	11.920	-36.354	-41.904	-44.287	-31.211	-50.724	-42.642	-32.912	-34.766	-20.553	40.679	32.651	33.853	18.801	42.109	19.072	26.865	29.025	15.469
12.557	12.149	11.935	11.814	11.887	11.414	12.088	11.762	12.448	-36.877	-41.685	-39.579	-31.717	-45.754	-40.972	-42.729	-33.693	-28.790	43.873	34.301	29.603	16.938	41.719	16.410	38.649	32.230	28.748
12.842	12.279	12.143	11.615	12.291	11.524	11.938	11.929	11.722	-34.253	-43.159	-43.769	-30.137	-44.745	-49.770	-36.636	-36.509	-28.563	38.218	33.797	25.342	17.487	43.292	20.519	33.284	30.678	26.258
12.461	12.475	12.134	11.646	12.082	11.859	12.316	12.042	12.262	-31.096	-42.063	-41.185	-36.897	-50.964	-48.334	-38.689	-26.117	-27.090	33.889	31.480	28.185	18.388	48.078	28.044	32.061	27.144	27.746
12.651	12.275	12.275	11.619	12.632	11.860	12.196	11.971	11.782	-37.038	-42.658	-41.461	-32.269	-58.001	-43.586	-37.214	-31.642	-28.016	36.971	35.966	26.294	17.290	42.620	26.356	39.488	33.740	15.336
12.470	12.174	12.153	11.619	11.778	11.658	11.702	12.174	11.998	-28.252	-39.695	-44.111	-33.553	-49.205	-46.582	-32.387	-31.371	-28.860	36.617	41.330	34.866	19.399	38.590	29.976	35.627	29.933	16.080
12.575	12.230	12.164	11.344	11.827	11.848	11.801	11.818	12.280	-41.067	-37.516	-48.941	-34.906	-46.555	-49.038	-37.932	-28.788	-29.066	43.091	38.191	30.605	17.430	43.399	21.179	28.966	24.692	23.949
13.024	12.660	12.467	11.679	12.349	10.962	12.770	12.011	12.071	-39.408	-44.580	-45.903	-31.402	-52.073	-43.693	-35.073	-36.592	-32.921	38.503	35.909	34.497	22.665	50.324	17.945	32.534	27.642	32.676
12.488	12.424	12.003	12.307	12.887	10.850	12.140	11.934	11.801	-40.713	-47.301	-38.696	-37.951	-59.882	-35.674	-34.894	-37.697	-44.252	32.380	40.609	27.317	26.988	50.729	16.632	31.784	30.221	30.446
12.536	12.356	12.551	12.307	12.552	11.245	12.206	12.133	11.767	-39.040	-45.432	-36.679	-40.296	-56.393	-42.173	-35.407	-34.561	-38.897	35.369	37.601	34.529	20.831	53.063	24.869	35.369	35.124	28.948
12.909	12.325	12.303	12.285	12.279	11.774	12.188	11.555	12.221	-45.122	-40.065	-46.948	-34.140	-52.323	-43.620	-41.811	-32.802	-37.327	41.393	32.299	31.327	17.686	42.228	21.257	31.840	26.093	28.316
12.926	12.077	11.949	11.891	12.181	12.110	12.342	12.071	12.458	-39.641	-41.957	-45.866	-40.011	-50.155	-41.870	-43.543	-32.606	-34.756	35.538	34.496	20.613	19.530	47.300	21.720	31.113	30.263	26.257
12.495	11.987	12.412	11.642	13.406	11.021	12.245	12.047	12.354	-42.418	-41.807	-43.434	-38.845	-60.540	-42.043	-33.595	-34.729	-35.482	36.325	38.749	35.668	21.393	57.278	22.731	31.446	34.176	30.670
12.755	12.300	12.612	12.258	12.355	11.343	11.746	11.694	12.035	-44.100	-41.617	-46.051	-37.726	-39.192	-35.706	-34.442	-34.529	-39.223	42.444	29.731	25.397	22.767	47.948	27.125	27.559	37.190	30.065
12.337	12.282	12.845	11.522	12.506	11.975	12.067	11.894	11.944	-41.349	-44.241	-42.398	-30.171	-50.277	-40.421	-39.167	-32.109	-38.558	32.935	30.529	37.766	15.192	50.988	24.484	33.350	27.367	29.442
12.510	12.175	12.373	12.177	12.221	11.892	11.788	11.543	11.746	-32.630	-41.915	-48.695	-39.172	-44.629	-43.967	-34.718	-31.851	-36.512	36.501	32.778	36.179	21.579	40.790	14.934	32.389	27.911	25.439
12.837	12.050	12.037	11.631	12.789	11.868	12.076	11.883	11.821	-34.282	-39.778	-47.592	-36.200	-44.443	-49.712	-40.071	-34.924	-35.763	28.893	29.658	28.868	31.250	46.723	18.667	30.985	34.835	26.069
12.492	11.514	11.772	11.704	12.202	11.966	12.264	11.729	12.047	-38.781	-35.861	-42.485	-39.771	-41.483	-42.347	-37.747	-34.109	-33.084	32.194	34.667	22.820	15.741	37.897	31.063	29.946	28.994	31.706
12.293	12.038	12.308	11.593	12.214	12.180	12.065	12.249	11.779	-33.967	-35.156	-46.046	-34.480	-54.648	-34.978	-38.729	-32.501	-35.891	30.373	35.446	33.116	15.492	51.559	31.909	34.801	34.634	31.741
12.620	11.915	11.908	12.184	12.137	11.960	11.556	11.905	11.742	-40.151	-48.710	-41.997	-36.303	-42.609	-43.969	-37.204	-27.203	-34.737	30.988	36.400	36.637	20.544	44.244	33.946	34.118	28.697	16.953
12.256	12.016	11.984	11.829	12.048	11.867	12.401	11.527	12.319	-30.446	-39.790	-45.301	-39.958	-46.249	-38.222	-42.158	-35.721	-44.689	27.322	35.316	32.731	26.716	44.844	31.441	35.579	25.362	32.833
12.377	11.953	11.999	11.954	12.170	11.715	12.465	11.536	12.470	-36.912	-37.933	-47.923	-44.816	-45.070	-38.094	-32.864	-32.117	-41.576	30.382	34.906	28.628	19.966	45.072	16.392	30.819	33.023	27.529
12.594	11.852	12.266	11.260	12.576	11.562	11.898	12.104	12.092	-32.277	-38.559	-44.159	-30.174	-49.772	-45.660	-35.213	-35.481	-41.775	35.289	36.760	33.172	16.554	42.228	24.349	35.266	29.099	28.735
12.803	11.905	12.203	11.773	12.532	12.364	12.058	11.599	12.074	-33.091	-39.825	-49.622	-33.309	-43.174	-42.748	-40.922	-28.175	-42.061	33.690	32.593	34.117	23.760	47.857	28.799	34.107	24.252	30.826
12.789	12.042	12.049	11.297	12.753	12.076	11.737	11.555	11.906	-36.311	-46.574	-51.843	-32.199	-46.982	-52.554	-34.382	-32.679	-36.883	34.342	36.169	36.661	13.914	46.416	29.747	35.353	23.857	22.114
12.646	12.369	11.604	11.900	12.050	11.916	11.981	12.213	12.271	-33.305	-42.132	-44.190	-35.161	-45.366	-44.972	-32.877	-34.299	-34.718	31.915	34.674	30.643	12.947	46.247	32.645	35.345	32.998	32.236
12.668	12.022	12.473	12.057	12.587	11.894	11.778	12.089	12.210	-38.112	-39.852	-48.821	-31.611	-51.377	-42.559	-41.148	-31.939	-38.115	33.275	39.293	28.089	24.229	49.978	20.889	35.523	30.386	35.145
12.511	12.095	11.816	11.886	12.555	12.213	11.619	12.349	11.573	-35.168	-44.241	-45.302	-32.002	-47.614	-52.105	-35.339	-37.265	-34.291	38.010	31.763	25.080	19.058	45.313	24.620	26.471	30.035	32.075
12.482	12.414	12.305	11.933	12.361	12.185	11.944	12.113	12.100	-36.709	-43.958	-47.670	-31.652	-47.704	-43.830	-43.053	-36.610	-34.916	34.574	38.232	38.845	18.883	47.116	23.760	29.213	31.028	25.561
12.722	12.273	11.945	12.179	12.309	11.388	12.013	12.215	12.116	-36.910	-38.906	-48.239	-30.440	-53.461	-35.135	-37.926	-37.502	-39.766	34.969	33.266	32.538	13.512	42.468	19.320	22.469	40.293	32.668
13.147	11.963	11.686	12.481	12.190	11.913	12.357	12.659	12.324	-37.444	-46.552	-38.546	-34.237	-47.734	-38.351	-46.475	-40.092	-38.362	40.220	36.818	24.899	25.858	37.373	14.390	28.301	34.223	31.200
12.102	12.028	12.040	11.439	12.843	11.692	12.603	12.268	11.897	-38.281	-41.768	-47.917	-27.215	-57.391	-48.352	-43.249	-35.047	-36.866	30.823	29.097	29.445	20.841	53.071	17.528	27.639	29.879	22.785
12.949	12.372	11.914	12.121	13.019	11.176	11.784	11.527	11.723	-37.181	-39.733	-47.126	-34.430	-61.813	-33.405	-37.441	-38.275	-40.785	45.785	31.237	31.041	28.818	59.747	15.103	25.848	22.116	35.096
12.949	11.835	11.809	11.684	12.378	11.871	12.185	12.046	12.063	-40.110	-39.766	-50.628	-29.568	-56.063	-40.752	-39.967	-35.849	-35.840	34.288	31.655	39.646	23.290	55.098	17.134	33.210	29.934	28.712
12.580	12.267	12.105	11.609	12.364	11.293	11.864	11.704	12.054	-34.371	-34.577	-45.725	-30.180	-41.933	-39.748	-34.278	-31.774	-35.743	32.140	29.703	28.966	17.101	46.954	11.602	29.859	30.545	29.817
13.051	12.217	11.620	11.535	12.219	11.267	12.066	11.995	11.826	-36.323	-41.679	-44.588	-33.181	-50.778	-38.008	-34.952	-39.510	-38.518	35.747	33.407	19.816	18.541	51.549	12.943	35.202	30.564	34.287
12.607	12.092	12.366	11.607	12.750	11.813	11.712	12.133	12.115	-35.797	-37.348	-43.069	-33.282	-45.788	-42.404	-28.679	-35.202	-38.444	34.652	29.265	33.606	11.631	45.488	16.798	28.479	32.407	35.318
12.687	12.217	12.801	11.697	12.196	10.803	12.181	12.116	12.385	-32.969	-38.643	-49.358	-28.567	-47.365	-28.899	-37.078	-39.052	-34.925	39.129	30.973	36.288	22.500	42.307	10.595	29.452	28.021	29.832
12.175	12.340	12.389	12.373	12.166	11.656	12.196	12.412	11.890	-34.441	-41.816	-42.831	-44.912	-37.862	-30.129	-37.944	-35.204	-34.281	28.898	35.811	31.411	23.179	35.055	16.197	35.043	29.417	30.557
13.047	12.238	12.357	11.710	12.232	11.976	11.961	12.146	11.510	-32.165	-42.382	-45.589	-28.068	-35.696	-35.737	-43.749	-39.215	-33.522	38.922	33.533	33.980	18.318	36.286	21.183	44.398	35.640	28.054
12.819	12.066	12.452	11.661	12.122	11.426	12.190	11.900	12.269	-41.960	-44.305	-43.209	-38.837	-46.878	-32.199	-38.510	-37.845	-31.052	33.587	38.646	29.024	22.977	46.540	20.320	45.216	30.471	29.100
12.562	12.010	12.598	11.823	12.311	11.462	12.088	12.263	12.306	-37.693	-44.096	-61.251	-35.021	-45.365	-33.798	-35.524	-42.582	-26.734	37.361	41.637	42.085	10.867	47.545	20.627	33.860	35.304	32.147
12.957	11.763	12.034	12.033	11.779	11.970	11.985	11.710	12.092	-37.110	-40.060	-51.114	-30.883	-39.700	-38.726	-42.414	-34.560	-37.419	38.257	29.507	34.518	14.058	45.253	33.091	34.928	26.291	34.925
12.765	11.793	12.537	12.045	12.029	11.671	11.825	12.280	11.855	-35.686	-31.160	-47.758	-36.881	-49.809	-34.849	-41.903	-38.426	-28.971	36.463	21.751	27.965	23.397	46.051	20.360	35.080	30.449	29.987
12.464	12.092	11.825	11.607	11.778	11.494	11.756	12.227	11.878	-33.483	-34.550	-43.417	-37.007	-44.522	-32.921	-37.094	-39.214	-38.961	32.913	15.509	35.562	18.429	45.062	19.309	38.749	38.636	32.799
12.427	12.427	12.278	11.589	11.722	11.525	12.023	12.019	11.893	-37.790	-43.524	-46.145	-29.078	-45.072	-39.698	-40.857	-41.957	-35.681	35.302	34.906	42.002	18.228	40.764	16.188	35.603	34.187	31.347
12.607	12.359	11.872	11.831	12.013	11.693	12.426	12.148	11.917	-35.952	-34.967	-43.030	-41.673	-37.732	-43.064	-39.764	-36.985	-35.566	32.932	32.159	33.292	18.657	37.134	12.924	40.198	26.563	26.380
12.525	11.934	12.505	11.445	12.324	11.359	12.621	11.867	11.470	-34.006	-41.462	-43.840	-37.213	-44.536	-27.997	-36.560	-34.186	-28.185	29.046	34.623	24.439	13.010	38.487	12.505	28.736	29.815	28.608
12.390	11.918	11.910	11.924	12.333	11.929	12.203	11.732	11.373	-29.352	-39.122	-42.188	-32.195	-38.519	-26.527	-41.185	-34.739	-26.169	26.764	34.825	26.209	11.958	36.373	12.443	30.496	29.419	27.227
12.921	11.654	11.777	11.906	12.322	11.723	12.457	12.122	11.999	-39.314	-33.184	-38.705	-30.427	-42.326	-39.581	-40.603	-33.311	-31.758	31.253	27.832	20.236	18.316	42.345	9.094	27.714	20.794	24.192
12.535	12.123	12.355	12.073	12.960	11.791	12.026	11.835	12.026	-36.382	-36.163	-44.379	-36.321	-57.803	-37.034	-36.111	-32.083	-37.279	30.343	41.212	28.448	26.602	52.080	16.233	31.007	28.294	41.883
12.653	12.301	12.021	11.874	11.895	11.511	12.373	11.939	12.267	-33.641	-42.210	-39.323	-35.850	-38.444	-34.882	-33.093	-33.562	-47.159	34.966	38.965	24.779	23.447	37.474	14.054	28.499	23.671	36.398
12.484	11.824	11.935	11.717	12.083	11.935	12.022	11.958	12.113	-40.457	-42.693	-40.483	-32.939	-47.627	-39.572	-36.350	-41.235	-28.293	33.917	30.856	22.078	16.247	45.480	14.171	38.527	27.773	28.521
12.779	11.935	11.952	11.511	12.379	11.778	12.197	11.878	12.028	-37.287	-39.476	-45.815	-28.387	-52.564	-44.640	-43.212	-32.610	-36.225	36.150	38.686	27.783	12.000	43.945	24.866	39.348	28.444	31.550
12.564	12.410	11.961	11.577	12.378	11.439	12.576	12.298	12.142	-34.928	-42.011	-46.234	-35.224	-48.605	-34.170	-38.977	-39.684	-36.269	39.419	33.570	29.618	17.913	40.871	10.736	30.416	30.554	32.421
12.540	12.311	12.079	11.861	12.530	11.559	12.033	12.073	12.076	-39.843	-40.142	-43.643	-38.031	-47.354	-39.710	-35.793	-41.387	-32.735	29.622	33.893	26.293	24.621	52.285	21.378	31.033	32.554	31.199
12.534	11.969	12.030	11.672	12.454	12.106	12.548	12.092	11.953	-39.153	-37.451	-38.533	-30.001	-49.383	-40.571	-31.182	-37.523	-34.924	35.434	31.831	18.096	4.179	49.133	24.928	33.362	35.221	31.996
12.487	12.323	12.291	12.461	12.200	11.541	12.593	12.196	12.291	-32.603	-39.594	-47.356	-32.581	-47.757	-42.389	-37.879	-40.743	-34.052	31.091	30.466	20.595	17.910	40.916	20.687	26.423	32.034	34.705
12.352	12.118	12.288	11.943	11.963	12.089	12.179	12.073	12.104	-39.651	-45.794	-45.369	-34.731	-38.351	-48.873	-39.461	-37.795	-35.349	33.970	28.167	22.120	15.828	45.825	39.167	36.395	33.088	33.101
12.070	12.138	12.171	11.951	12.289	11.671	11.680	12.032	12.295	-33.878	-45.319	-42.677	-27.863	-45.094	-41.659	-34.236	-40.130	-44.124	33.902	43.258	28.434	15.728	43.241	24.154	30.147	33.901	32.229
12.486	12.378	12.392	11.779	12.049	11.812	11.914	12.093	11.861	-36.842	-48.622	-44.360	-34.725	-37.646	-52.647	-40.762	-33.188	-36.900	27.214	44.538	25.965	11.889	43.541	32.548	30.272	32.258	36.314
12.883	12.324	11.920	11.668	12.100	11.148	12.380	11.784	12.144	-38.926	-40.069	-45.917	-33.855	-49.287	-41.178	-36.142	-28.139	-35.467	33.675	29.379	25.361	18.542	41.251	20.569	31.664	33.001	39.106
12.724	12.235	12.163	11.707	11.989	12.018	11.888	11.750	12.309	-44.787	-39.897	-41.270	-30.980	-43.365	-48.853	-31.857	-34.760	-34.224	42.347	33.638	31.770	19.735	41.017	26.540	34.282	28.275	40.089
12.714	12.332	11.804	11.625	12.217	12.036	12.308	12.145	12.312	-39.064	-46.496	-38.585	-31.017	-44.296	-49.394	-32.929	-31.862	-32.080	33.857	37.618	15.193	11.541	43.060	28.154	35.489	34.863	28.670
12.420	12.078	11.623	11.377	12.050	11.508	11.916	11.845	12.067	-34.641	-36.252	-43.288	-26.538	-47.789	-41.609	-39.902	-36.643	-32.772	25.918	38.264	22.850	14.830	44.188	20.272	39.949	35.468	28.284
12.309	12.444	12.172	11.673	12.717	12.048	11.854	11.791	12.253	-37.896	-42.428	-37.747	-30.214	-48.130	-43.966	-32.258	-40.476	-34.508	31.608	34.468	24.527	10.058	42.545	32.890	30.529	33.176	27.942
12.851	12.461	11.990	12.075	12.190	12.218	11.911	11.888	12.065	-40.245	-51.125	-43.573	-34.674	-50.585	-46.701	-38.924	-35.559	-33.954	37.304	37.165	21.995	21.904	40.379	24.285	25.392	25.869	26.977
12.061	12.472	12.006	11.684	12.732	11.977	11.879	11.781	12.311	-28.614	-50.456	-41.494	-26.512	-51.517	-40.535	-34.544	-37.418	-32.237	28.990	44.293	36.161	18.847	46.131	26.373	32.848	28.489	21.386
12.352	12.383	12.501	11.739	12.230	12.004	11.717	11.542	11.696	-35.536	-48.193	-46.727	-37.304	-45.977	-46.154	-39.087	-37.586	-31.999	31.485	42.983	26.970	23.957	40.828	25.869	25.437	32.400	26.195
12.599	12.196	11.967	11.797	12.332	11.964	11.738	11.831	12.223	-37.867	-40.819	-45.893	-27.799	-43.730	-44.776	-30.178	-38.077	-26.204	37.181	39.849	26.200	4.817	43.704	22.567	27.596	34.377	30.175
12.525	12.064	12.115	11.538	12.453	12.310	12.035	11.659	11.618	-37.732	-45.527	-43.395	-34.392	-43.876	-42.755	-38.878	-24.765	-35.714	35.976	39.296	29.427	8.222	31.884	24.511	31.708	26.775	28.785
12.425	12.012	12.469	11.533	12.305	12.010	12.214	11.859	12.006	-34.265	-43.406	-48.473	-29.771	-46.373	-46.972	-31.604	-38.583	-29.289	35.216	30.538	34.879	16.987	39.111	20.971	28.160	30.233	24.720
12.407	12.185	12.316	11.426	12.111	11.398	11.823	11.618	12.597	-37.419	-50.548	-48.820	-30.774	-49.133	-44.571	-33.520	-34.821	-33.864	26.802	33.564	33.966	18.113	44.131	23.574	24.841	35.205	34.019
12.769	12.444	12.773	11.374	12.298	11.401	11.431	11.658	12.476	-36.411	-47.118	-47.507	-27.533	-49.880	-49.427	-26.804	-32.380	-33.440	43.101	34.973	32.891	15.615	44.513	28.989	26.551	26.585	30.891
12.893	12.251	12.584	12.127	11.957	11.978	12.040	11.656	12.201	-45.005	-50.508	-49.947	-31.393	-41.576	-40.771	-33.847	-34.798	-29.485	41.728	33.395	41.188	17.336	44.289	19.364	31.796	26.120	24.094
12.659	12.220	12.061	11.922	12.346	11.464	11.882	11.820	12.124	-35.039	-38.972	-43.188	-33.765	-46.188	-38.320	-32.476	-32.809	-30.197	36.267	33.600	20.650	11.601	49.625	19.925	30.970	26.191	32.474
12.451	12.159	11.925	11.583	12.429	11.768	12.201	11.892	12.245	-35.350	-43.060	-48.265	-30.045	-49.765	-35.396	-27.752	-36.315	-38.694	35.874	30.950	31.284	12.808	39.732	14.984	28.194	30.842	30.190
12.677	12.304	12.320	12.035	12.564	11.581	11.571	12.253	11.668	-35.242	-44.025	-51.272	-33.040	-52.203	-38.086	-31.400	-30.568	-26.516	31.404	36.379	35.257	22.905	53.520	18.617	26.958	34.175	24.432
12.588	11.990	12.632	12.073	12.042	12.034	11.527	11.754	12.004	-40.704	-44.183	-53.437	-32.403	-39.330	-45.386	-34.273	-33.288	-25.628	37.412	30.159	37.095	27.558	43.615	28.474	31.186	24.940	31.750
12.875	12.279	12.120	11.699	12.448	11.675	11.958	11.864	12.104	-36.765	-43.090	-44.643	-28.198	-45.902	-38.656	-39.815	-35.364	-34.417	32.069	25.692	34.619	18.661	46.398	21.750	32.576	29.304	28.255
12.522	12.080	12.263	11.684	12.006	11.995	11.542	11.792	12.333	-34.218	-34.835	-39.904	-26.611	-50.127	-43.106	-28.906	-34.737	-29.502	35.899	31.329	35.052	19.916	49.253	25.055	28.297	26.689	29.029
12.808	12.167	12.264	11.508	12.359	12.308	11.763	12.053	11.728	-33.934	-36.168	-41.043	-23.063	-44.047	-47.912	-35.387	-34.480	-26.687	31.785	35.519	32.930	15.124	43.761	30.802	28.257	28.631	27.923
12.580	12.321	12.449	11.906	11.959	11.827	11.479	11.789	12.038	-33.991	-43.854	-42.792	-35.516	-42.007	-45.779	-28.407	-39.622	-33.570	32.945	21.718	37.104	13.028	40.565	22.329	24.381	29.618	23.324
12.303	12.387	12.668	12.267	12.162	12.144	11.536	12.053	12.621	-36.121	-36.570	-51.085	-40.749	-45.638	-46.108	-30.952	-41.813	-29.229	30.824	36.203	35.508	24.420	40.561	29.438	26.942	33.841	32.051
11.886	12.659	12.310	11.667	12.922	11.412	12.069	12.164	12.285	-28.548	-43.575	-48.154	-33.151	-50.135	-36.557	-36.128	-37.626	-43.858	34.705	38.057	32.667	20.750	39.372	12.238	32.753	32.655	31.737
12.487	13.089	12.516	11.580	12.460	11.710	11.571	12.292	11.966	-37.431	-37.516	-50.015	-36.568	-44.444	-43.853	-30.339	-36.571	-26.534	32.834	36.610	34.146	21.058	39.908	23.715	31.173	26.687	26.343
12.390	12.115	11.746	11.634	12.598	12.181	12.103	11.712	11.863	-33.489	-32.899	-41.923	-39.046	-51.757	-52.392	-36.760	-36.653	-35.304	31.450	22.574	32.167	16.395	50.823	31.463	33.683	28.817	36.897
12.360	12.508	11.749	11.067	12.602	11.502	11.708	12.233	12.285	-35.558	-43.354	-42.421	-25.210	-46.911	-41.946	-43.367	-40.917	-35.309	30.866	27.670	39.087	10.303	43.552	16.065	38.101	28.063	29.889
12.386	11.974	12.352	11.399	12.653	11.190	11.859	11.852	12.032	-36.533	-45.855	-47.335	-31.258	-50.179	-39.508	-32.226	-39.515	-31.715	29.166	39.886	30.899	6.351	42.548	21.313	29.013	30.270	32.176
12.586	12.696	11.858	11.806	12.718	11.564	12.072	11.917	11.805	-37.845	-41.687	-43.844	-35.301	-47.517	-48.037	-30.715	-39.401	-27.114	34.444	21.393	30.047	15.752	38.008	26.157	27.913	25.986	31.695
12.546	12.510	12.262	11.845	12.320	11.370	12.019	12.358	11.780	-32.947	-44.649	-47.718	-30.634	-39.511	-45.377	-41.494	-39.377	-28.869	31.807	26.190	26.603	14.649	36.308	24.531	34.393	32.077	24.926
12.233	12.296	11.793	12.127	12.318	11.776	12.017	11.821	11.991	-31.410	-47.296	-44.659	-33.212	-42.368	-41.910	-37.373	-33.947	-27.942	30.624	35.688	25.730	20.588	45.893	29.454	26.299	28.044	33.862
12.705	12.326	12.360	11.588	12.438	12.098	12.261	11.952	11.991	-33.415	-42.769	-52.693	-31.252	-42.790	-38.451	-40.705	-31.820	-26.784	28.350	32.248	35.436	17.856	38.551	22.490	44.814	23.532	28.847
12.211	12.460	12.975	11.702	12.574	12.162	11.770	11.906	12.090	-34.003	-41.399	-53.261	-29.239	-43.529	-42.726	-36.103	-34.386	-32.201	34.272	34.116	31.741	22.577	41.627	32.425	37.499	25.695	31.531
12.373	12.534	12.244	11.730	12.541	11.239	11.946	11.748	11.903	-45.447	-41.641	-50.502	-32.847	-43.822	-36.598	-40.177	-33.978	-34.517	30.834	32.401	37.245	18.119	44.376	23.716	31.807	28.565	32.925
12.526	12.483	12.052	11.958	12.407	11.562	11.913	11.813	11.711	-37.303	-40.935	-39.513	-35.442	-42.738	-48.561	-38.643	-37.600	-26.925	32.506	35.743	33.288	26.456	43.282	24.327	25.480	32.190	29.194
12.438	11.693	12.177	11.987	12.531	11.913	11.921	11.870	11.953	-30.764	-44.941	-45.475	-34.383	-47.795	-38.120	-35.994	-28.736	-33.668	35.485	33.598	36.628	23.893	48.021	22.935	32.003	32.937	31.459
12.272	12.645	12.431	11.820	11.810	11.496	12.207	11.854	12.222	-40.719	-39.826	-50.891	-35.312	-40.630	-43.243	-43.644	-32.009	-38.613	31.915	26.512	33.541	17.775	31.830	8.237	31.317	24.243	31.496
11.999	12.239	12.650	12.238	12.743	11.954	11.929	11.625	12.149	-32.008	-43.602	-46.652	-32.447	-46.564	-46.112	-41.927	-32.616	-36.310	29.429	31.813	33.282	19.593	44.092	26.882	29.830	28.735	34.304
12.674	11.934	12.582	11.860	12.422	11.587	11.736	11.975	12.348	-38.687	-39.219	-43.832	-34.037	-50.166	-43.830	-39.696	-38.619	-34.226	30.806	39.234	42.737	19.182	44.032	20.828	36.728	27.438	36.958
12.814	12.276	12.692	12.273	11.989	11.860	12.137	12.078	11.649	-39.279	-39.073	-50.444	-36.298	-44.847	-45.612	-36.040	-40.507	-34.181	29.120	36.970	42.827	19.012	39.520	25.144	36.258	23.116	30.942
12.430	12.503	12.339	11.916	12.218	11.503	12.064	11.960	12.235	-31.333	-43.267	-44.504	-32.451	-46.825	-40.885	-42.626	-33.177	-38.101	27.804	28.106	31.897	11.514	40.490	20.757	39.660	23.806	34.653
13.243	12.060	12.440	11.773	12.506	11.461	11.826	11.507	11.916	-34.402	-39.761	-46.798	-30.660	-42.726	-38.127	-38.426	-29.568	-37.222	30.678	32.539	37.809	16.338	42.789	10.839	29.723	22.849	30.113
13.095	12.301	12.369	11.744	12.052	11.455	12.144	12.080	11.862	-33.602	-36.809	-42.271	-27.395	-54.271	-40.995	-45.134	-36.894	-35.597	31.469	33.806	23.758	16.184	50.119	18.620	35.218	34.243	39.742
12.422	12.722	12.274	12.140	12.355	11.350	12.002	11.918	12.074	-36.141	-41.875	-43.638	-38.679	-53.259	-33.489	-39.404	-31.155	-40.842	30.005	25.926	22.279	27.318	51.492	20.787	34.949	30.023	41.663
12.592	12.256	13.420	12.147	12.622	12.126	11.646	11.691	11.887	-39.746	-44.334	-46.881	-39.161	-50.919	-43.566	-36.967	-33.363	-39.095	32.202	35.486	38.771	19.483	52.179	12.733	28.156	32.848	31.814
12.325	12.396	12.239	12.347	12.486	11.694	11.716	11.707	11.894	-33.337	-36.894	-42.547	-33.839	-47.050	-37.022	-46.298	-36.931	-32.448	33.332	30.724	33.961	28.036	46.966	22.230	36.809	28.529	36.986
12.668	12.127	12.332	11.641	12.594	11.380	11.997	12.180	12.094	-34.593	-38.255	-48.229	-36.144	-49.729	-35.558	-40.306	-38.660	-40.167	36.301	27.617	31.714	24.137	45.850	13.876	31.877	33.602	28.922
12.631	12.397	12.281	11.728	12.626	11.807	12.146	11.463	12.009	-33.913	-43.224	-48.203	-32.154	-49.802	-34.456	-36.077	-28.404	-34.179	23.687	31.586	45.684	16.825	49.040	23.867	39.694	21.360	33.824
12.541	12.310	12.120	11.786	12.532	11.387	12.103	11.878	12.063	-32.046	-36.447	-38.381	-29.270	-54.078	-32.837	-37.686	-35.479	-31.917	36.162	33.843	34.670	12.881	49.845	19.737	32.528	30.783	33.680
12.301	12.325	12.541	11.894	12.653	12.124	12.218	12.040	12.275	-38.075	-42.395	-44.263	-29.640	-46.739	-38.671	-36.234	-37.563	-35.318	30.556	40.913	38.031	16.204	45.071	24.096	31.932	26.100	30.435
12.622	12.468	12.349	11.671	12.168	11.864	12.341	11.948	11.895	-34.641	-39.681	-50.505	-36.130	-43.869	-40.908	-38.123	-37.892	-36.273	32.338	32.826	30.000	15.614	41.361	17.665	37.475	34.742	22.979
12.661	12.822	11.977	11.282	12.222	11.864	12.091	11.989	12.195	-34.124	-49.963	-43.009	-31.420	-46.066	-40.824	-39.076	-35.726	-36.393	31.306	31.557	25.692	16.684	45.024	12.503	36.113	24.404	27.901
12.760	11.784	11.961	11.999	12.518	11.137	12.179	11.751	12.153	-32.236	-40.637	-39.520	-29.688	-53.751	-37.114	-39.474	-36.969	-32.874	27.446	31.540	27.621	20.430	50.769	14.163	34.082	35.524	32.680
12.442	12.085	12.156	11.788	12.416	11.471	12.162	11.615	11.993	-36.835	-36.823	-37.677	-29.360	-42.929	-34.209	-33.446	-32.272	-37.163	28.552	32.393	31.522	12.518	42.271	18.019	34.918	25.134	31.809
12.354	12.311	11.791	11.325	12.150	11.493	12.409	11.749	12.050	-37.782	-45.342	-43.583	-37.840	-49.115	-40.530	-35.129	-36.159	-34.261	29.550	37.212	22.480	17.433	44.034	21.958	29.954	33.364	29.162
12.348	12.159	12.306	11.614	12.364	12.077	12.386	11.869	12.209	-40.248	-37.406	-50.794	-32.922	-46.677	-38.496	-41.264	-37.330	-33.651	40.509	27.235	41.291	14.537	48.107	19.057	31.198	27.847	41.806
12.575	12.201	12.043	12.134	11.776	11.554	12.316	11.861	11.869	-42.442	-44.237	-46.916	-30.466	-50.529	-37.018	-36.475	-36.954	-30.120	41.502	38.489	26.574	14.935	49.906	18.162	28.985	32.651	35.765
12.936	12.251	12.327	11.439	12.183	11.429	11.698	11.779	11.756	-38.006	-46.360	-47.174	-29.032	-45.866	-39.940	-35.881	-30.882	-33.210	35.907	30.477	28.437	13.240	38.745	25.025	33.954	26.533	37.531
12.898	12.526	12.022	11.752	11.846	11.371	11.951	11.636	11.605	-32.088	-41.412	-46.751	-28.701	-45.841	-35.546	-34.723	-33.377	-39.440	33.966	30.899	31.329	12.392	34.787	14.995	25.141	29.405	27.036
12.104	12.356	12.295	12.064	12.469	11.572	12.154	11.828	12.038	-28.811	-37.508	-48.075	-34.598	-52.121	-38.705	-38.591	-33.224	-35.845	26.224	33.850	38.229	18.280	45.176	16.538	30.805	33.778	36.279
12.945	12.342	11.977	11.896	12.963	11.441	12.398	12.065	11.855	-31.415	-36.924	-46.579	-32.930	-44.622	-39.640	-39.039	-36.797	-35.901	31.622	31.201	28.115	16.136	46.098	17.839	33.814	30.695	26.885
12.674	12.545	11.974	11.914	11.956	11.479	12.003	11.704	11.936	-32.645	-38.148	-41.675	-29.885	-50.708	-40.912	-47.417	-35.867	-35.740	35.412	35.010	22.979	20.970	50.068	7.433	42.113	26.385	40.866
13.192	12.103	12.552	11.524	12.380	11.150	12.101	11.761	12.134	-39.693	-34.537	-48.237	-28.978	-47.521	-36.362	-36.065	-36.427	-40.657	37.605	27.431	27.864	19.239	50.702	25.413	32.133	34.252	28.165
12.788	12.335	12.212	11.770	12.682	11.719	12.562	11.310	11.677	-29.033	-35.543	-44.828	-35.065	-48.534	-32.151	-41.039	-29.278	-38.556	31.428	20.385	27.435	20.907	40.474	7.781	34.797	28.734	28.577
12.558	12.591	12.099	11.693	11.936	11.173	11.874	11.678	11.783	-34.752	-38.738	-52.400	-31.315	-48.252	-35.415	-38.728	-36.761	-34.563	33.725	29.050	34.796	21.683	45.470	18.358	38.064	28.557	26.400
12.815	12.350	12.883	11.674	12.493	11.544	12.314	11.831	12.144	-33.612	-43.958	-51.273	-35.114	-45.026	-44.347	-41.648	-40.812	-33.637	33.339	30.560	32.777	10.662	41.263	28.515	35.086	31.007	31.420
12.834	12.240	12.148	12.113	12.178	11.646	12.287	11.846	11.995	-32.789	-42.947	-51.216	-37.913	-40.538	-37.842	-40.037	-38.161	-40.783	39.275	35.249	35.795	25.606	34.811	17.858	35.406	38.810	26.659
12.869	12.108	12.110	11.960	12.449	11.217	12.073	11.916	12.299	-36.012	-35.385	-50.346	-37.507	-42.774	-43.123	-43.553	-34.355	-35.147	36.534	21.344	26.498	24.747	34.114	10.709	34.379	29.330	31.553
12.850	12.165	12.150	11.737	12.263	11.411	12.580	11.724	12.224	-39.280	-37.295	-42.130	-27.629	-49.459	-41.006	-40.459	-39.131	-37.308	41.602	28.067	28.875	21.038	43.897	17.357	30.241	32.938	23.841
12.911	12.742	11.967	12.188	12.499	11.589	12.297	11.671	11.885	-28.235	-42.291	-44.730	-38.853	-44.386	-37.137	-40.322	-28.680	-39.069	36.453	28.282	40.068	21.142	41.409	19.501	33.917	28.216	23.923
12.424	12.592	11.974	11.951	12.339	11.613	11.976	12.252	11.871	-37.649	-40.296	-43.399	-28.267	-41.545	-42.634	-31.015	-39.402	-33.360	40.168	27.736	33.263	12.431	46.363	15.831	35.537	37.026	36.568
12.904	12.485	12.541	11.778	12.500	11.707	12.156	12.095	12.026	-38.234	-39.569	-47.653	-34.506	-48.636	-40.790	-37.741	-41.634	-32.604	40.632	26.596	31.746	12.261	48.497	13.275	30.425	36.613	27.149
12.855	12.644	12.705	11.393	12.278	11.566	12.315	11.721	11.902	-43.459	-38.443	-52.324	-26.365	-47.413	-39.297	-37.802	-35.861	-29.782	44.614	28.290	31.760	14.055	44.127	16.514	24.662	26.671	32.652
12.775	11.972	12.051	11.461	12.271	11.495	12.441	11.954	12.142	-37.418	-39.000	-47.670	-28.805	-45.024	-36.532	-37.383	-40.472	-30.967	45.924	24.799	27.554	11.731	38.309	21.927	33.332	27.871	28.412
12.742	12.153	12.072	11.429	11.867	11.359	12.450	11.956	12.105	-39.220	-41.892	-41.990	-28.136	-45.051	-39.969	-45.455	-37.602	-33.613	44.027	30.772	33.274	20.369	36.232	20.782	40.817	22.930	24.764
12.569	12.454	12.229	11.475	12.713	11.560	12.302	11.338	11.714	-37.527	-40.654	-42.030	-32.416	-54.698	-42.186	-45.704	-30.683	-34.902	30.852	20.286	32.797	18.864	54.392	16.384	34.169	25.912	24.533
12.249	12.036	12.684	11.524	12.241	11.838	11.938	12.018	12.008	-39.765	-39.841	-47.303	-33.534	-54.693	-42.791	-35.363	-34.465	-36.272	37.761	30.850	42.410	18.902	51.117	27.131	35.745	28.616	24.556
12.784	12.819	12.199	11.941	12.521	11.722	12.337	12.081	11.808	-30.597	-40.893	-45.083	-30.800	-40.991	-43.874	-46.455	-37.356	-33.591	36.869	33.178	34.755	15.471	22.296	15.858	35.681	29.538	23.754
12.867	12.580	12.308	12.055	12.414	11.479	12.521	11.980	12.121	-34.585	-43.755	-51.809	-33.826	-43.478	-41.511	-41.593	-33.187	-39.925	36.298	31.622	25.091	11.140	36.039	24.062	38.536	35.100	35.228
12.970	12.427	11.997	11.795	12.250	11.575	12.091	11.946	12.063	-31.692	-43.382	-45.322	-28.331	-37.692	-33.476	-46.121	-39.201	-39.350	41.676	24.131	22.554	19.440	33.073	22.545	40.354	33.462	30.833
12.727	12.710	12.145	11.749	12.367	11.128	12.067	11.536	12.410	-34.195	-47.599	-43.355	-30.178	-37.503	-40.543	-38.080	-30.749	-35.915	40.178	28.959	29.052	19.032	32.000	15.648	43.455	29.033	29.869
12.474	12.572	12.057	12.036	11.992	12.112	12.019	11.514	11.816	-41.627	-44.248	-44.099	-37.478	-34.899	-39.107	-38.785	-26.815	-24.951	36.803	37.619	34.968	13.170	30.353	24.595	37.187	29.886	31.289
12.730	12.255	12.130	12.028	12.023	11.642	12.198	11.896	11.862	-33.384	-41.501	-41.454	-33.424	-43.354	-39.999	-34.926	-31.377	-28.357	44.762	33.175	35.507	18.572	43.201	31.057	29.194	26.314	23.350
12.622	12.023	11.845	11.925	12.051	11.308	12.167	11.791	11.880	-32.085	-44.085	-53.844	-32.920	-37.679	-49.035	-41.242	-36.122	-32.415	32.003	30.818	38.250	11.571	33.980	23.221	31.335	32.764	21.784
12.806	12.206	12.190	11.820	12.605	11.608	12.095	11.998	11.918	-41.600	-42.451	-51.750	-33.337	-42.912	-39.455	-36.115	-32.875	-25.152	44.667	35.298	24.949	16.652	43.500	23.941	42.575	25.405	31.655
12.778	12.549	12.578	11.705	11.750	11.940	12.069	12.638	11.960	-40.946	-43.940	-43.908	-34.535	-41.087	-40.664	-33.316	-37.381	-33.316	40.918	33.655	32.195	14.303	37.570	29.660	31.774	38.441	26.814
12.526	12.036	12.171	11.589	12.308	12.110	12.230	12.021	11.795	-26.926	-45.109	-50.361	-39.307	-46.041	-40.103	-41.257	-38.797	-29.366	31.710	28.225	45.850	11.617	47.950	18.400	34.234	29.881	25.884
12.991	12.309	12.117	12.254	12.304	11.171	11.946	12.429	12.385	-30.224	-45.267	-49.458	-34.934	-39.645	-35.695	-42.024	-31.937	-34.823	27.211	35.767	26.031	20.660	35.541	24.713	30.359	29.630	29.777
12.249	12.526	12.161	12.126	12.662	11.723	12.529	12.011	11.647	-35.981	-47.156	-49.202	-38.141	-49.768	-37.019	-39.302	-36.964	-25.545	31.134	24.059	27.040	23.629	42.276	14.895	31.349	29.092	20.730
12.234	12.067	12.544	12.060	12.320	11.437	12.211	11.967	11.955	-37.626	-45.908	-61.225	-36.099	-36.762	-38.032	-40.214	-35.720	-33.027	36.485	35.182	43.823	28.005	30.655	17.859	38.981	28.065	26.096
12.547	12.205	12.310	11.648	11.968	11.342	12.245	11.563	12.066	-36.408	-44.451	-46.736	-34.414	-36.289	-40.175	-37.565	-31.729	-34.046	36.657	35.401	34.213	11.466	24.170	15.801	41.102	34.252	33.959
12.513	11.738	11.762	12.180	12.252	11.292	12.401	12.165	12.007	-34.768	-40.173	-43.367	-34.457	-36.767	-37.743	-39.982	-39.892	-25.042	35.099	32.930	31.077	19.402	35.483	12.021	41.424	34.306	20.274
12.811	12.216	12.138	12.238	12.261	11.667	11.783	11.835	12.443	-28.091	-49.741	-40.461	-42.956	-36.512	-42.781	-34.481	-35.521	-31.989	34.494	33.856	32.989	24.580	34.092	17.014	33.447	29.210	35.828
12.525	11.897	12.510	12.238	11.803	11.472	12.117	11.903	12.541	-32.880	-45.923	-46.408	-37.421	-35.013	-40.191	-35.695	-35.119	-33.166	33.489	33.669	37.287	30.044	27.804	24.111	31.954	27.368	29.154
12.656	12.210	11.638	12.366	12.006	11.497	12.179	12.197	11.829	-33.973	-41.447	-47.092	-35.496	-39.681	-40.940	-37.048	-40.373	-30.077	33.233	33.216	37.166	28.534	32.578	19.917	27.375	33.876	33.099
12.024	12.658	12.262	12.222	12.679	11.595	11.911	11.725	12.221	-32.307	-44.305	-47.710	-39.878	-42.629	-37.572	-39.213	-29.439	-30.816	35.219	30.594	31.609	22.427	34.971	17.980	34.457	24.786	24.106
12.157	12.956	12.020	11.794	12.320	11.711	11.820	11.700	12.261	-32.681	-39.953	-54.137	-35.645	-42.187	-43.468	-33.868	-37.850	-30.518	40.263	31.574	42.610	26.263	36.152	15.133	30.079	37.703	28.362
12.335	12.603	12.089	11.681	12.237	11.303	11.966	11.657	11.772	-30.853	-43.278	-49.526	-32.495	-44.765	-34.771	-38.334	-34.189	-30.764	26.390	37.533	31.432	13.686	45.648	19.446	37.462	27.254	32.152
12.373	11.835	12.188	11.634	12.377	11.653	11.821	11.687	11.982	-32.475	-44.293	-46.658	-28.116	-55.428	-39.532	-38.396	-37.366	-29.932	28.015	25.858	27.906	15.361	45.588	20.110	30.167	28.297	24.491
12.496	12.245	11.895	11.643	12.517	11.713	12.267	11.745	11.919	-32.274	-42.964	-50.899	-32.488	-53.391	-42.279	-43.334	-34.652	-31.692	35.919	29.549	36.192	14.639	42.414	13.215	36.626	27.542	28.559
12.461	12.054	12.820	11.425	12.386	11.581	11.801	11.890	11.896	-32.002	-41.881	-57.017	-28.393	-55.646	-43.617	-31.324	-41.149	-26.435	26.544	32.867	38.793	16.800	54.582	17.315	35.728	33.788	25.989
12.276	12.183	12.599	11.674	12.568	11.221	12.172	11.939	11.664	-29.266	-46.693	-46.134	-34.804	-42.017	-42.816	-42.584	-35.321	-27.160	28.187	35.636	38.307	21.525	42.298	20.772	36.920	32.731	16.593
12.950	12.627	12.017	11.850	12.878	11.827	12.143	11.685	12.404	-35.555	-56.038	-46.155	-28.040	-48.531	-45.834	-43.301	-36.502	-28.933	34.268	45.516	28.911	19.237	45.106	27.067	39.673	26.904	26.348
12.743	12.761	12.051	12.328	12.163	11.723	12.418	11.960	12.104	-33.370	-44.384	-51.614	-37.040	-49.773	-47.188	-38.538	-39.130	-36.300	38.650	39.481	31.220	24.867	46.235	29.876	40.565	27.554	29.135
12.560	12.183	12.411	11.684	12.523	11.523	12.203	12.043	11.549	-34.415	-42.560	-48.341	-35.486	-53.913	-39.591	-40.379	-43.015	-30.044	39.865	30.692	35.101	24.057	43.420	21.299	36.812	32.080	25.641
13.169	12.665	12.336	11.777	11.962	11.554	12.028	11.971	11.793	-32.692	-47.026	-50.694	-36.968	-40.419	-46.314	-42.997	-40.426	-34.964	41.628	40.041	35.485	25.195	41.272	27.453	33.722	25.556	31.065
12.603	12.472	12.244	12.230	11.872	12.031	12.089	12.118	12.311	-30.147	-49.620	-50.302	-36.179	-46.813	-32.221	-39.701	-36.526	-34.953	39.117	35.682	31.148	26.972	43.720	26.139	36.310	31.659	28.039
12.996	12.654	12.882	12.210	12.331	11.278	12.326	11.745	11.780	-38.124	-46.480	-61.085	-44.871	-46.271	-38.359	-41.724	-32.816	-35.543	38.444	31.079	46.032	18.139	50.768	21.484	30.251	19.670	24.674
12.531	12.411	12.140	12.357	12.007	11.913	12.043	11.852	11.979	-39.176	-44.781	-44.948	-37.562	-44.341	-41.157	-39.498	-36.812	-34.871	38.011	37.146	29.674	28.286	42.292	25.241	31.032	21.530	29.099
12.509	13.072	12.008	12.213	11.687	11.870	11.642	11.584	11.997	-29.592	-42.996	-46.814	-37.986	-46.635	-39.496	-36.764	-32.639	-37.693	33.351	43.355	19.800	22.615	34.638	32.663	37.836	25.113	30.076
12.409	12.860	11.796	11.777	12.251	11.524	12.068	11.656	12.048	-37.194	-45.429	-44.155	-37.707	-44.332	-47.729	-39.565	-42.732	-32.745	42.521	31.218	29.204	18.935	45.522	26.464	35.541	19.438	19.085
12.372	12.242	12.128	12.310	12.017	11.931	11.771	12.119	12.184	-30.129	-44.695	-50.343	-32.568	-48.469	-47.958	-37.328	-38.856	-26.450	36.803	32.533	28.630	21.595	38.965	23.762	33.143	26.624	28.073
12.437	13.213	12.446	11.789	11.886	11.428	12.440	11.609	12.221	-36.857	-39.245	-48.945	-33.681	-42.009	-39.209	-40.285	-39.109	-29.643	30.133	39.904	35.525	22.422	36.867	18.110	40.905	31.640	34.418
12.119	12.660	12.403	11.511	12.142	12.125	12.299	11.488	11.983	-29.534	-42.607	-47.171	-30.057	-54.680	-43.996	-47.630	-36.615	-34.311	29.275	38.934	33.770	13.954	47.696	25.116	43.622	32.700	22.032
12.478	12.766	12.367	11.396	12.147	12.189	11.880	11.717	11.878	-29.419	-52.387	-46.979	-35.675	-48.994	-47.476	-42.879	-32.599	-36.874	30.710	33.219	28.638	16.515	38.661	19.793	37.337	22.231	22.519
12.547	12.159	12.371	11.237	12.337	12.215	11.966	11.765	11.931	-35.076	-44.482	-42.724	-36.975	-44.808	-39.631	-36.831	-40.523	-39.543	41.520	28.308	35.028	19.328	38.308	20.447	34.377	33.949	35.234
12.714	12.122	12.058	11.659	12.236	11.914	12.606	11.800	11.782	-34.305	-43.818	-52.282	-34.638	-49.473	-39.858	-40.233	-36.581	-35.806	41.210	29.437	35.176	19.430	43.481	24.253	33.591	32.081	26.831
12.793	12.479	11.889	11.963	12.540	11.957	11.937	11.461	11.981	-38.118	-53.074	-42.112	-34.397	-47.986	-35.372	-35.365	-30.979	-42.461	40.969	42.131	30.871	24.998	43.758	24.241	33.668	23.762	32.742
12.332	12.555	12.137	11.835	12.301	12.250	12.214	11.593	11.758	-31.522	-40.945	-44.919	-31.208	-50.609	-38.330	-36.668	-39.186	-39.948	35.011	29.760	33.104	22.689	40.706	24.756	40.101	25.431	24.963
12.242	12.200	12.164	11.758	12.464	12.292	12.307	11.999	11.788	-27.260	-46.761	-47.468	-32.254	-50.892	-40.694	-41.178	-40.006	-35.565	28.634	35.712	36.722	17.232	43.683	13.076	30.991	27.919	24.647
12.862	12.330	12.205	11.796	12.752	11.913	12.168	11.884	11.590	-27.472	-46.210	-50.716	-31.758	-50.870	-35.931	-37.484	-35.607	-39.083	29.805	32.282	37.950	14.994	46.213	16.243	42.933	37.000	25.261
11.915	12.449	12.496	11.951	12.748	11.851	12.287	11.664	11.763	-34.681	-49.663	-48.241	-41.334	-47.710	-47.126	-39.584	-29.447	-38.486	38.213	30.436	31.806	21.358	42.335	19.220	30.254	28.506	30.426
12.470	12.187	12.097	11.527	12.301	12.116	11.948	11.752	11.885	-41.012	-44.114	-49.022	-34.284	-46.905	-43.708	-36.914	-35.388	-41.751	31.562	32.315	34.041	19.191	47.173	22.867	30.929	32.447	33.531
12.624	12.641	12.123	11.663	12.749	12.202	12.369	12.047	11.963	-29.367	-53.175	-48.627	-31.311	-51.236	-39.314	-38.346	-41.609	-39.909	31.252	32.938	38.057	16.562	55.929	24.706	38.056	40.725	35.259
11.494	12.423	12.328	11.437	12.429	11.725	12.079	11.991	11.716	-30.826	-53.577	-46.252	-33.047	-51.589	-39.451	-41.482	-36.391	-40.254	25.837	43.316	31.550	15.666	46.452	15.193	39.732	30.685	32.159
12.657	12.277	12.303	11.716	12.424	11.187	11.952	11.860	11.758	-32.517	-46.872	-50.210	-33.791	-50.968	-38.974	-36.619	-30.663	-40.200	30.838	34.862	30.825	14.285	50.813	5.053	32.104	27.996	35.562
12.334	12.159	12.112	11.638	12.814	11.642	12.117	11.327	12.146	-35.422	-55.066	-45.434	-30.652	-50.655	-34.771	-39.875	-35.213	-36.954	30.425	46.049	31.451	18.426	38.978	22.236	32.455	25.869	35.076
12.614	11.486	12.234	11.359	13.172	11.338	12.149	12.127	11.495	-36.847	-49.290	-45.957	-32.698	-52.470	-43.306	-39.546	-35.118	-35.583	29.217	33.181	22.127	18.211	52.482	17.301	32.045	27.399	31.303
11.985	12.316	11.848	11.577	12.354	11.419	12.109	11.628	11.930	-41.288	-54.063	-50.125	-37.124	-45.118	-45.385	-41.116	-37.846	-34.359	36.371	38.501	39.751	20.172	46.971	19.055	33.326	25.931	34.769
12.266	12.198	11.801	11.308	12.077	11.455	12.346	11.850	11.576	-30.938	-44.796	-39.676	-33.913	-41.998	-40.482	-41.799	-40.037	-36.515	31.976	34.202	37.089	14.963	40.175	17.750	32.105	24.938	26.233
12.918	12.561	12.161	11.816	12.210	11.196	12.592	12.226	12.150	-30.375	-53.679	-47.891	-31.835	-53.426	-37.215	-48.105	-32.428	-32.542	37.672	43.991	24.728	20.163	42.517	18.468	43.084	24.679	33.331
12.304	12.777	12.050	11.641	12.814	11.496	11.834	11.352	12.088	-26.191	-52.148	-43.952	-34.429	-53.314	-38.596	-38.296	-33.394	-39.962	32.996	37.998	31.122	20.096	47.614	21.482	29.728	29.095	37.431
12.265	12.539	12.229	11.329	12.125	11.677	11.816	12.102	11.837	-30.120	-42.706	-45.600	-27.963	-46.713	-40.755	-39.668	-37.220	-40.232	32.671	45.636	31.842	19.817	37.191	15.095	35.323	32.563	35.121
11.846	13.275	12.182	11.409	12.254	11.656	12.133	11.666	11.606	-33.893	-57.873	-51.765	-33.529	-45.244	-40.591	-47.960	-33.274	-32.382	33.218	45.140	28.789	24.283	41.966	19.634	40.714	32.949	30.511
12.652	12.772	11.964	11.580	12.633	11.637	12.038	11.792	11.866	-30.215	-51.615	-47.236	-32.098	-55.130	-37.990	-40.762	-36.300	-30.693	31.102	40.430	24.556	13.070	45.975	10.056	32.243	29.922	33.320
12.366	12.809	12.452	11.808	12.243	11.585	11.492	12.005	12.219	-38.351	-51.581	-52.656	-35.957	-50.870	-38.708	-40.744	-35.972	-33.851	31.590	37.375	30.266	20.682	46.519	16.933	32.840	28.658	35.704
12.388	12.802	12.177	11.853	12.488	11.564	12.111	11.658	12.398	-28.691	-54.945	-49.206	-38.514	-50.956	-30.017	-39.998	-42.218	-40.055	31.995	41.835	34.627	24.055	48.533	18.152	32.746	26.865	31.560
12.275	12.211	12.212	11.463	12.418	11.658	11.922	11.441	11.737	-31.801	-54.898	-51.870	-40.455	-52.495	-33.739	-43.398	-31.423	-31.908	33.300	42.015	30.903	19.708	43.881	14.682	39.763	19.905	36.100
12.296	12.824	11.842	12.255	12.466	11.436	12.351	11.986	11.963	-33.917	-55.772	-48.657	-36.736	-54.230	-36.473	-42.867	-31.095	-38.719	32.911	45.441	24.431	21.160	49.057	14.953	37.735	26.921	35.572
12.310	12.124	12.026	11.352	12.302	11.076	12.073	11.476	12.081	-34.876	-48.518	-40.842	-30.267	-51.812	-41.144	-38.334	-31.149	-39.600	29.028	46.129	28.589	13.052	47.087	21.053	37.285	27.209	32.736
11.901	12.659	12.198	11.952	12.351	11.262	12.104	11.910	12.111	-34.149	-49.260	-46.943	-31.472	-47.589	-39.640	-39.435	-35.725	-35.876	23.875	45.568	28.659	19.702	43.289	16.304	33.449	24.132	29.213
12.521	12.909	12.259	11.829	12.448	11.547	12.047	11.929	11.747	-29.828	-56.163	-45.451	-29.664	-46.858	-41.248	-35.636	-35.000	-31.187	32.878	48.318	27.022	21.523	42.362	17.899	30.466	27.738	29.294
11.976	12.698	12.011	11.473	12.530	11.246	12.161	11.882	11.863	-30.313	-57.493	-45.779	-28.285	-50.996	-41.749	-44.210	-34.941	-33.973	27.079	47.316	33.976	27.030	49.410	15.162	38.477	30.493	36.365
12.363	12.505	12.092	11.956	12.374	11.368	12.325	11.407	11.965	-27.175	-54.610	-44.587	-36.152	-45.900	-46.054	-49.930	-34.337	-34.454	28.946	47.262	35.321	28.561	43.393	18.578	39.784	25.825	29.572
12.401	12.652	12.253	12.314	12.458	11.422	11.931	11.490	11.691	-28.121	-62.091	-48.226	-32.461	-58.374	-40.077	-39.235	-34.139	-37.177	27.447	51.697	24.800	20.650	50.698	18.809	39.237	26.594	26.267
12.495	13.228	12.037	12.208	13.175	11.314	12.076	11.558	11.743	-31.974	-56.191	-44.901	-39.689	-56.751	-39.523	-43.285	-34.311	-35.814	30.503	42.897	31.842	23.748	46.663	6.883	42.020	29.504	32.972
11.970	12.251	12.168	12.059	12.509	11.591	12.347	11.991	11.864	-30.319	-51.267	-45.794	-31.846	-52.346	-45.422	-42.368	-39.406	-35.070	34.119	43.352	33.092	23.503	50.783	10.431	34.290	38.888	24.286
12.005	12.781	12.130	12.014	12.579	11.606	11.982	11.490	11.788	-29.442	-57.506	-42.477	-31.897	-45.881	-39.727	-39.196	-32.716	-43.052	24.320	44.323	31.851	20.651	41.794	8.985	30.808	22.753	33.257
12.493	12.691	12.125	11.988	12.184	11.198	12.299	11.715	11.574	-33.259	-58.575	-45.077	-29.645	-46.915	-42.192	-33.697	-29.270	-37.054	34.752	46.420	30.886	18.760	40.733	18.729	37.304	30.809	38.037
12.555	13.249	12.456	11.970	12.360	11.367	11.940	11.786	12.212	-33.520	-62.322	-41.012	-32.027	-47.606	-33.064	-46.265	-32.083	-37.430	31.788	57.808	24.114	18.026	44.483	10.113	40.524	23.131	31.264
12.325	12.553	12.069	12.118	12.498	11.627	12.171	11.854	11.339	-33.758	-54.154	-42.997	-32.144	-51.582	-41.459	-38.511	-32.384	-33.871	33.196	48.356	31.077	16.186	47.615	22.227	38.219	25.562	37.250
11.819	12.825	12.070	12.047	12.385	11.631	11.968	11.643	12.103	-22.932	-56.801	-42.087	-37.599	-52.024	-44.311	-38.025	-28.601	-38.333	32.715	38.505	26.473	25.476	43.961	22.284	37.424	25.474	28.964
12.461	12.875	12.257	11.914	12.081	11.825	12.158	11.890	11.821	-31.291	-61.791	-42.470	-37.879	-50.108	-44.331	-45.815	-32.980	-42.192	36.922	55.708	26.652	28.061	40.872	21.697	36.701	30.721	38.922
12.195	12.410	12.300	12.014	11.967	11.824	11.833	11.731	12.130	-27.857	-54.748	-48.908	-41.872	-49.570	-37.272	-39.215	-26.779	-37.920	33.418	47.629	26.168	21.113	44.502	12.827	38.918	24.975	32.774
11.883	13.083	12.090	12.162	11.846	11.688	12.102	11.543	11.561	-30.149	-56.715	-41.322	-36.186	-52.318	-37.980	-35.151	-30.648	-32.815	34.226	51.762	19.585	19.119	42.914	16.384	34.474	20.779	33.098
11.775	12.309	11.681	11.796	11.740	11.628	12.237	11.588	11.730	-31.085	-51.285	-37.315	-35.247	-34.126	-38.615	-36.564	-29.874	-38.356	34.300	52.785	25.002	25.928	33.639	12.561	39.537	29.757	24.154
12.706	12.920	11.972	12.174	12.204	11.865	12.468	11.949	12.080	-37.145	-58.150	-40.827	-40.302	-38.237	-41.801	-38.991	-36.605	-26.985	39.370	47.079	24.419	26.432	36.439	14.833	36.228	26.376	26.323
12.205	13.193	12.250	11.864	12.324	11.383	12.247	11.833	11.475	-33.615	-61.957	-40.728	-39.094	-39.122	-39.297	-44.518	-30.353	-27.507	40.930	56.992	23.691	22.311	36.803	24.594	41.406	21.817	35.133
12.722	12.497	12.104	11.473	12.413	11.610	11.781	11.938	11.525	-46.708	-56.183	-42.638	-33.549	-51.353	-39.437	-42.006	-32.083	-31.087	40.982	50.495	27.535	17.541	42.758	8.571	34.162	20.963	24.839
12.643	12.525	12.112	12.155	12.157	11.719	11.952	12.086	11.825	-39.548	-50.291	-42.257	-40.440	-48.207	-37.853	-46.390	-36.867	-32.700	36.097	47.191	18.361	10.897	44.942	15.334	34.552	25.680	30.732
12.522	13.004	12.098	11.303	12.081	11.352	11.885	11.907	11.855	-35.801	-49.528	-31.248	-30.544	-47.069	-35.978	-36.985	-28.287	-37.580	28.229	44.875	27.007	8.656	38.769	13.677	31.352	22.024	24.582
12.565	12.640	12.080	11.214	12.835	11.979	12.392	11.789	11.904	-32.856	-52.156	-38.748	-30.346	-50.066	-43.692	-36.633	-32.585	-29.448	32.175	47.788	21.864	11.312	45.602	22.213	35.036	26.463	21.083
12.305	12.610	11.894	11.340	12.612	12.254	12.328	11.892	12.068	-36.566	-51.483	-41.271	-29.628	-53.610	-38.425	-42.199	-31.868	-26.005	26.594	39.055	21.693	9.777	42.110	17.434	35.643	22.711	25.988
12.522	13.070	11.943	11.454	11.695	12.147	12.113	11.612	11.675	-33.493	-60.367	-37.900	-20.800	-50.787	-36.970	-43.633	-36.058	-28.906	21.499	52.548	27.334	10.105	34.188	24.744	33.903	31.688	24.375
12.442	12.921	11.918	11.306	12.599	11.814	12.339	12.023	11.844	-33.441	-58.588	-40.004	-24.299	-45.253	-38.224	-42.468	-36.849	-34.854	23.440	51.136	26.362	11.577	38.729	15.361	25.229	27.668	35.527
12.635	13.253	11.776	11.956	12.568	11.588	12.019	11.939	11.952	-37.356	-61.065	-41.508	-31.526	-52.683	-32.512	-43.347	-34.282	-23.595	18.577	56.235	25.217	16.566	38.631	5.596	44.230	28.423	20.126
12.517	12.576	11.908	11.413	12.866	12.154	12.375	12.057	11.863	-35.072	-60.229	-47.849	-31.981	-53.724	-33.126	-48.183	-41.183	-24.871	24.515	54.885	26.754	16.776	46.768	14.707	39.714	32.360	22.276
12.511	12.958	11.989	11.418	13.100	11.765	12.336	12.334	12.194	-36.175	-60.769	-41.303	-27.642	-61.924	-38.811	-43.117	-34.963	-33.851	29.935	53.825	30.732	17.886	64.829	9.283	36.494	30.065	29.171
12.562	13.023	11.829	11.471	12.421	11.689	12.329	12.131	12.010	-36.176	-62.382	-39.149	-31.970	-49.244	-38.301	-39.093	-38.078	-30.597	34.452	47.827	14.734	18.627	50.553	17.658	40.423	40.278	22.291
12.596	13.096	12.391	11.076	12.347	11.781	12.368	12.079	11.912	-41.489	-62.557	-46.436	-31.004	-53.020	-30.544	-44.475	-35.051	-33.630	37.888	45.321	28.686	10.279	47.873	16.049	32.064	38.415	31.707
12.875	13.031	12.120	11.575	12.075	11.700	12.044	12.377	12.031	-33.044	-57.209	-38.028	-35.330	-46.744	-45.414	-39.830	-38.575	-29.834	28.824	50.648	24.839	11.861	46.729	20.954	33.209	32.792	32.598
12.468	12.796	12.186	11.692	11.905	11.599	12.117	12.258	12.286	-34.875	-62.564	-39.728	-28.178	-46.492	-38.753	-36.128	-41.289	-37.740	31.967	48.307	21.956	18.892	39.958	14.339	28.558	35.011	29.273
12.409	12.444	12.223	11.774	12.311	11.244	12.215	12.404	12.001	-35.152	-57.719	-39.906	-26.987	-46.112	-36.796	-42.163	-41.169	-35.020	29.064	47.307	22.967	20.765	46.493	19.681	36.188	25.599	25.291
12.914	12.077	12.079	11.517	12.369	11.878	12.164	12.128	12.112	-30.970	-48.661	-41.552	-25.816	-43.935	-33.389	-38.930	-36.640	-29.144	34.399	39.319	19.393	11.702	42.492	18.069	41.998	31.635	26.013
11.861	12.347	11.965	11.949	12.300	11.415	12.201	12.741	11.920	-28.507	-52.629	-39.619	-36.769	-40.014	-32.820	-37.028	-32.913	-34.103	22.014	45.201	32.629	23.377	45.238	7.780	28.902	35.028	26.429
12.174	12.191	12.260	12.023	12.470	10.817	12.214	11.769	12.038	-30.012	-46.560	-47.794	-37.987	-44.464	-36.683	-33.179	-32.157	-34.820	20.903	37.913	29.518	20.670	49.003	12.284	27.256	34.953	19.088
11.922	12.478	12.233	12.113	12.673	11.319	12.037	12.194	11.780	-36.154	-55.860	-43.756	-40.571	-51.248	-38.198	-41.824	-40.754	-34.654	33.990	49.941	28.439	24.035	56.238	12.443	33.420	39.984	26.739
12.692	12.483	12.004	12.633	12.783	11.097	11.927	11.966	12.034	-37.993	-42.685	-44.558	-42.089	-57.697	-35.104	-43.646	-33.437	-32.845	28.930	34.209	24.983	25.650	53.127	7.873	29.293	34.838	28.678
12.531	12.599	11.828	11.908	12.806	10.875	11.998	12.328	12.101	-34.391	-48.647	-41.380	-38.452	-51.563	-33.157	-35.870	-34.916	-37.973	40.241	47.271	23.278	19.062	41.759	15.955	33.611	31.828	27.940
12.817	12.470	12.002	12.086	12.259	11.099	12.012	12.361	11.883	-37.845	-49.783	-44.890	-31.651	-46.262	-32.752	-38.211	-40.782	-34.015	34.926	42.303	23.223	21.764	41.322	8.261	37.003	38.156	23.189
13.003	12.479	11.820	11.870	11.984	11.005	12.439	12.072	12.003	-37.544	-50.908	-39.391	-39.689	-39.344	-34.803	-39.280	-36.922	-35.074	37.846	37.768	28.217	27.164	40.849	15.888	36.794	37.947	28.068
12.421	12.151	12.130	11.941	12.224	11.266	12.217	12.208	12.079	-36.455	-48.001	-40.500	-34.900	-45.654	-35.653	-41.314	-34.708	-35.183	31.446	34.285	25.215	17.978	42.942	12.644	31.823	27.131	29.835
12.585	11.714	11.934	12.391	12.269	10.963	12.342	12.419	12.018	-40.797	-50.637	-40.557	-34.581	-47.648	-34.865	-43.676	-42.542	-30.707	30.019	43.188	21.039	26.212	48.387	7.414	38.722	41.839	26.270
12.817	11.790	11.616	12.113	12.369	10.865	12.098	12.148	12.068	-45.108	-50.281	-39.013	-35.561	-49.260	-40.553	-45.526	-41.542	-31.741	37.224	39.961	17.119	21.279	47.032	11.124	35.924	35.938	25.040
12.656	12.481	12.027	11.851	12.579	11.145	12.359	11.715	12.036	-38.237	-45.677	-42.722	-33.820	-50.337	-37.158	-40.557	-29.971	-30.384	44.475	43.567	28.544	25.051	36.661	17.131	39.595	27.747	19.410
12.637	11.956	12.448	11.705	12.068	11.113	12.339	12.239	12.084	-32.274	-47.153	-49.191	-32.523	-43.647	-40.892	-39.026	-39.946	-40.021	41.569	36.021	24.732	20.850	40.635	18.002	30.544	38.329	25.843
12.686	12.290	11.992	11.539	12.465	11.676	12.540	11.571	12.241	-40.169	-46.793	-42.362	-28.902	-49.212	-45.868	-36.701	-37.717	-32.545	42.399	35.638	28.565	18.169	46.772	27.573	37.313	24.036	29.526
12.452	12.337	11.825	11.273	12.725	11.161	11.827	12.020	11.875	-38.011	-43.328	-36.758	-37.267	-44.467	-40.611	-35.874	-33.274	-30.571	36.208	30.551	22.384	10.040	46.876	16.737	28.197	34.501	20.127
12.362	11.775	11.804	12.160	12.174	11.687	12.024	11.893	11.876	-37.864	-48.930	-36.303	-27.961	-49.389	-35.999	-33.674	-41.057	-31.658	37.409	48.736	20.399	20.865	36.721	16.171	36.739	33.306	29.039
12.742	12.363	12.044	12.074	12.187	11.449	12.130	11.964	11.921	-34.144	-50.569	-40.885	-37.686	-43.739	-46.405	-41.122	-38.198	-32.925	41.099	40.456	23.269	21.055	43.230	13.690	44.929	31.130	25.827
11.780	11.801	12.194	12.057	11.723	11.912	11.921	12.257	11.874	-33.680	-49.744	-44.847	-34.433	-43.896	-34.424	-33.368	-47.765	-27.951	32.509	30.034	31.553	28.447	32.158	14.510	35.926	38.468	29.208
12.877	12.309	12.168	11.959	12.232	11.522	11.826	12.073	11.858	-40.531	-45.958	-44.706	-35.670	-40.368	-33.931	-38.255	-40.885	-35.637	39.076	39.310	34.423	16.933	43.655	22.739	33.315	32.270	37.445
12.761	12.124	11.965	11.753	12.222	11.601	12.315	11.957	12.272	-38.327	-41.306	-43.728	-34.261	-39.086	-38.906	-39.847	-37.579	-36.674	36.447	39.336	30.320	15.701	35.259	17.305	32.528	35.176	33.885
12.741	12.566	11.916	11.228	12.681	11.138	12.442	12.061	11.944	-40.662	-49.992	-35.307	-28.982	-51.418	-32.309	-49.008	-41.421	-34.685	40.353	41.999	26.145	15.098	45.775	13.585	40.741	37.741	32.470
12.682	12.301	12.214	11.565	12.564	11.711	11.903	12.410	11.832	-37.754	-36.496	-38.650	-38.606	-48.440	-37.494	-39.272	-38.753	-35.203	41.268	36.371	19.094	22.797	45.193	1.061	34.323	19.811	33.953
12.739	12.477	11.894	11.186	12.396	11.599	12.047	12.190	12.027	-30.010	-37.940	-44.290	-38.754	-46.216	-33.792	-34.138	-41.746	-35.668	33.989	33.702	26.693	19.840	48.020	12.572	32.281	35.185	31.141
13.396	12.126	12.122	11.612	12.547	11.598	11.970	12.125	11.781	-34.535	-45.547	-42.847	-28.339	-48.589	-41.140	-40.644	-34.600	-28.853	38.598	41.145	23.695	21.664	47.375	13.602	30.541	33.890	32.951
12.879	12.308	11.585	11.602	12.842	11.896	11.972	12.112	11.820	-35.142	-40.063	-39.916	-34.738	-42.419	-37.405	-35.362	-43.969	-42.313	46.608	37.388	15.802	19.652	45.958	18.433	35.470	34.549	30.164
12.577	12.651	11.954	12.218	12.345	12.219	11.929	11.724	12.146	-40.827	-49.206	-46.385	-32.015	-43.514	-45.106	-35.323	-33.775	-30.224	41.484	42.886	24.283	23.919	44.817	21.999	31.676	25.429	33.605
13.243	12.102	11.847	12.316	12.164	12.002	12.014	11.944	12.003	-35.444	-46.766	-40.401	-32.871	-44.829	-34.157	-36.309	-40.710	-28.379	38.428	43.925	26.612	21.621	35.597	13.679	30.240	32.810	28.559
12.829	12.632	12.135	11.758	12.843	11.227	11.925	12.303	11.940	-35.859	-47.456	-40.748	-34.248	-51.895	-41.634	-35.619	-42.439	-34.458	36.829	40.221	23.312	23.678	44.027	16.236	35.441	32.812	23.282
13.428	12.463	11.866	12.129	12.533	11.418	12.272	11.696	11.629	-36.724	-52.298	-43.630	-45.275	-50.336	-42.883	-41.236	-41.578	-33.576	38.139	42.920	24.853	36.964	47.376	20.583	34.436	36.388	25.367
12.535	12.574	11.935	11.777	12.436	11.358	12.041	11.842	12.313	-34.810	-51.707	-47.474	-35.246	-51.640	-35.104	-32.200	-43.169	-39.296	38.372	39.570	20.277	23.990	51.944	19.570	34.427	40.702	34.652
12.427	12.106	11.778	11.787	12.221	11.611	12.064	11.917	11.834	-40.179	-45.591	-36.191	-30.032	-51.270	-41.401	-41.866	-37.528	-33.183	38.087	42.314	24.978	23.504	53.018	16.649	35.321	26.626	26.513
12.706	12.328	12.331	11.737	12.832	11.661	12.192	12.323	12.278	-39.121	-41.014	-44.641	-44.099	-55.693	-35.117	-40.075	-31.030	-32.490	31.808	37.888	30.259	24.560	50.446	4.508	39.782	23.345	32.091
12.757	12.830	12.629	12.348	12.605	11.446	12.471	12.204	11.721	-31.753	-41.670	-39.079	-40.883	-46.018	-34.121	-49.735	-40.003	-39.853	37.095	40.144	24.619	24.116	45.206	10.755	36.789	29.981	28.897
12.981	12.460	12.073	12.486	12.568	11.402	12.310	11.862	11.720	-39.177	-38.828	-44.938	-40.232	-48.921	-34.677	-44.217	-46.991	-29.988	39.536	28.308	31.631	24.952	47.105	11.543	36.031	35.716	29.872
12.682	12.328	12.530	11.932	12.508	11.994	12.026	12.291	11.812	-33.170	-36.200	-47.951	-35.404	-47.903	-42.095	-42.447	-45.812	-34.776	29.883	32.732	30.023	21.719	47.457	14.574	39.868	40.677	22.782
13.249	12.361	12.087	11.711	12.366	11.780	12.357	11.926	12.342	-30.567	-45.389	-47.921	-38.905	-49.595	-33.494	-38.972	-39.294	-35.165	32.524	34.331	31.205	17.846	42.172	20.819	30.800	32.602	29.605
12.708	12.509	12.045	11.565	12.199	11.809	12.407	11.633	12.586	-34.023	-50.435	-46.463	-31.234	-46.267	-39.801	-42.005	-34.843	-40.451	34.225	46.269	25.777	13.810	50.901	12.014	38.550	29.179	27.019
12.608	13.115	12.149	11.482	12.536	11.678	11.859	12.191	12.135	-35.856	-43.272	-45.122	-33.668	-45.119	-33.198	-42.992	-40.144	-38.690	32.484	40.957	32.323	16.515	41.626	8.651	35.421	25.911	30.337
12.406	12.149	12.340	11.392	12.057	11.215	12.073	11.829	12.493	-32.912	-40.855	-44.090	-36.161	-41.412	-32.950	-38.330	-36.622	-41.756	29.949	44.668	30.526	16.259	41.536	11.638	33.247	35.480	34.241
12.565	12.522	12.354	11.494	12.281	11.503	12.424	12.204	11.873	-30.541	-40.990	-44.424	-37.128	-50.191	-34.771	-38.558	-36.830	-41.728	29.720	34.179	32.350	11.356	43.798	12.982	33.639	27.951	40.355
12.031	12.325	12.259	11.784	12.538	11.502	12.219	12.278	11.718	-24.877	-46.868	-45.436	-32.162	-49.574	-39.132	-37.314	-37.300	-40.559	22.842	46.937	17.086	24.433	40.370	4.824	29.202	27.784	22.138
12.323	12.208	12.262	11.736	12.545	11.763	12.556	12.369	11.745	-35.197	-46.990	-42.404	-38.566	-51.212	-38.967	-44.848	-42.092	-40.741	20.717	37.283	28.280	13.195	46.544	20.405	40.592	35.899	37.126
12.420	12.239	12.431	12.411	12.479	11.418	12.030	11.685	11.847	-32.220	-39.046	-43.122	-43.379	-58.615	-34.297	-38.076	-34.130	-36.144	27.813	41.407	30.707	25.192	51.558	8.594	27.024	30.626	29.194
12.196	12.761	12.234	12.109	12.374	11.794	12.097	12.107	12.188	-36.685	-44.335	-43.058	-42.540	-55.581	-36.898	-42.770	-32.658	-32.613	28.844	34.743	37.786	21.555	48.733	12.933	32.199	30.979	24.923
12.347	12.428	12.649	11.609	12.823	11.119	12.531	12.065	12.029	-38.501	-45.295	-44.802	-34.482	-49.791	-29.925	-39.073	-28.880	-46.117	27.439	36.721	37.512	22.127	49.855	12.343	37.820	27.549	36.140
12.311	11.975	12.312	11.646	12.466	11.038	12.160	11.779	11.754	-32.035	-41.590	-43.927	-34.502	-54.954	-35.641	-39.494	-40.454	-32.120	25.396	37.971	28.994	21.851	51.499	7.990	38.326	35.435	34.765
12.890	12.357	12.274	11.805	12.185	11.297	11.968	11.801	11.509	-34.068	-45.321	-42.804	-38.092	-39.679	-40.551	-41.266	-33.500	-42.865	35.334	33.358	23.294	29.113	41.470	17.932	37.795	27.304	28.148
12.961	12.318	12.159	11.679	12.525	11.751	12.159	11.804	12.055	-48.155	-45.070	-53.480	-29.902	-54.624	-37.525	-36.750	-30.343	-39.243	32.668	34.176	32.775	19.623	47.191	13.988	34.193	32.034	32.388
12.942	12.069	12.426	12.200	12.642	11.658	12.211	12.086	11.688	-35.216	-42.741	-47.139	-34.062	-51.558	-32.154	-41.643	-36.821	-28.200	35.917	37.638	36.690	18.182	34.162	12.570	35.669	32.839	34.536
12.734	12.359	12.551	11.620	12.284	11.505	12.218	12.093	11.741	-39.869	-44.008	-42.691	-39.890	-41.999	-37.140	-39.567	-38.835	-35.173	40.618	31.010	26.388	19.615	43.732	19.782	25.324	31.965	31.034
12.488	12.351	12.706	11.350	12.121	11.578	12.095	12.078	12.098	-37.275	-46.670	-49.368	-36.021	-50.351	-31.966	-34.598	-40.221	-41.915	34.921	33.799	31.862	18.919	44.678	14.690	32.973	33.800	35.695
12.785	12.310	12.251	11.955	12.610	11.420	11.883	12.143	11.947	-35.211	-49.097	-43.421	-40.124	-53.273	-33.892	-41.814	-39.563	-32.884	37.438	43.956	30.010	29.614	48.009	27.527	34.174	28.337	39.095
12.670	12.268	12.354	12.013	12.588	11.338	11.787	11.882	11.371	-30.818	-44.708	-45.498	-36.310	-48.962	-37.301	-35.534	-36.876	-41.152	35.063	32.956	33.136	26.599	44.047	12.339	30.011	33.920	37.815
12.539	12.183	12.459	11.700	12.093	11.843	11.726	12.054	11.766	-33.812	-39.561	-50.360	-38.778	-45.252	-34.420	-40.994	-39.456	-36.126	36.794	32.527	34.339	28.294	42.042	17.102	29.246	38.258	27.888
12.896	11.741	11.714	11.818	12.538	11.956	11.778	12.191	11.693	-43.290	-41.208	-45.858	-38.617	-38.320	-37.476	-42.247	-42.164	-37.044	38.826	36.177	26.713	23.946	43.863	25.898	32.740	35.688	33.224
12.573	12.368	12.600	11.667	12.144	11.683	11.834	11.547	11.869	-36.993	-42.949	-43.587	-36.501	-44.614	-27.896	-42.458	-39.001	-28.744	35.315	34.439	39.424	15.427	33.677	8.838	29.214	30.974	26.757
12.838	12.590	12.242	12.158	12.303	11.570	11.802	12.193	12.029	-37.668	-46.473	-46.073	-38.125	-50.942	-33.935	-35.851	-32.938	-36.287	38.843	43.111	28.681	20.017	43.062	19.682	33.683	30.292	29.758
12.709	12.065	11.828	11.872	12.306	11.494	12.035	11.608	11.996	-36.998	-50.089	-40.571	-38.490	-47.682	-29.300	-38.294	-33.027	-38.177	35.076	41.239	31.235	21.676	45.197	16.534	33.282	25.391	31.404
12.619	12.341	12.281	11.995	12.370	11.764	12.304	12.071	11.641	-41.791	-39.357	-44.046	-33.511	-46.304	-28.178	-37.086	-40.618	-36.302	37.976	39.883	30.886	20.824	46.067	5.901	32.554	34.347	31.219
12.293	12.496	12.502	11.385	12.290	12.018	11.853	12.161	11.514	-41.862	-49.813	-48.867	-39.241	-47.346	-35.020	-36.176	-44.631	-36.872	35.215	43.321	30.203	25.360	45.634	15.688	32.578	38.372	31.869
12.592	12.529	12.187	11.403	12.246	11.833	12.273	12.226	11.860	-36.609	-52.107	-43.972	-37.903	-43.001	-33.691	-42.342	-38.088	-37.726	34.005	50.986	27.933	17.580	42.841	17.931	41.000	35.130	36.786
12.591	12.264	12.885	11.896	12.458	11.708	11.920	12.207	11.758	-42.122	-41.862	-47.315	-43.689	-47.245	-32.352	-44.690	-47.217	-31.494	29.937	32.809	32.601	26.972	37.340	11.377	34.892	36.821	26.651
12.428	12.162	12.655	11.169	12.087	11.585	11.991	11.926	11.770	-34.523	-41.634	-45.234	-42.530	-50.271	-35.594	-39.096	-37.090	-35.506	24.388	40.135	31.203	17.931	46.315	12.508	29.771	31.956	33.058
12.523	12.031	12.167	11.437	12.505	11.635	12.266	12.261	11.861	-29.917	-42.636	-42.372	-33.419	-50.380	-33.378	-43.252	-45.275	-34.234	20.378	31.821	33.886	17.080	45.338	15.215	32.921	33.839	33.361
12.028	12.268	12.263	11.707	12.504	11.974	12.328	11.738	12.041	-32.598	-37.251	-43.822	-34.903	-44.419	-36.272	-43.165	-41.312	-38.695	22.624	37.402	31.179	11.630	45.457	16.857	32.014	37.370	33.953
12.776	12.558	12.265	11.402	13.198	11.505	11.854	11.993	11.719	-31.136	-38.845	-50.673	-37.336	-50.583	-29.019	-41.994	-38.639	-37.477	35.586	38.647	38.806	16.953	47.180	11.208	34.332	30.302	27.429
12.531	12.785	12.391	12.427	12.398	11.662	11.595	11.848	11.518	-40.222	-44.322	-46.312	-34.787	-47.026	-34.636	-38.395	-30.555	-33.100	38.413	36.816	35.416	22.422	39.911	16.389	34.242	25.895	32.041
12.239	13.184	12.176	12.108	12.115	11.237	12.180	12.320	11.644	-32.305	-57.465	-40.920	-31.666	-41.974	-31.195	-46.332	-46.013	-32.072	32.010	53.687	22.352	21.738	32.851	9.306	38.519	33.810	33.661
12.772	12.899	12.597	11.610	12.191	12.106	11.953	11.931	12.138	-41.073	-44.874	-44.527	-33.093	-44.047	-37.731	-39.931	-35.891	-32.530	36.016	33.978	26.595	12.404	34.846	12.898	31.758	31.733	32.707
12.159	12.882	12.220	11.547	12.248	11.515	12.346	12.197	11.782	-30.066	-44.819	-46.946	-37.504	-42.545	-29.663	-37.984	-36.632	-32.232	37.747	36.504	30.041	24.473	35.514	16.498	36.785	34.701	31.003
12.556	12.655	12.704	12.085	12.153	11.684	12.019	12.191	12.057	-33.434	-40.553	-49.475	-38.859	-39.455	-40.162	-37.027	-31.028	-41.845	28.966	38.211	33.366	17.312	36.211	8.339	34.547	34.117	31.765
12.599	12.406	12.432	11.457	12.185	11.875	12.284	12.338	12.311	-38.097	-46.097	-49.812	-41.001	-49.089	-39.780	-37.495	-35.356	-36.717	44.374	42.105	32.222	21.341	34.187	11.665	33.958	33.746	28.654
12.011	11.821	12.512	12.265	11.938	11.388	11.921	12.141	11.977	-25.069	-41.105	-52.390	-33.159	-49.155	-32.931	-37.725	-32.169	-37.642	29.729	38.360	40.135	24.375	43.210	12.966	28.060	26.205	31.231
12.691	12.260	12.267	11.769	11.987	11.649	12.220	11.874	11.703	-39.800	-49.002	-45.852	-43.444	-38.340	-31.666	-38.089	-32.636	-38.963	40.918	45.534	32.066	15.810	39.943	11.211	37.149	26.560	26.139
13.072	12.058	12.185	11.110	12.161	11.052	12.374	12.242	12.329	-34.438	-40.439	-39.222	-29.686	-44.805	-32.755	-43.410	-41.517	-37.796	43.625	38.125	32.117	25.019	39.425	12.134	34.586	41.370	31.608
11.672	12.104	12.639	11.011	12.455	11.795	12.478	12.091	12.556	-29.368	-45.693	-41.386	-35.674	-50.831	-32.629	-44.929	-39.004	-37.438	25.652	44.728	26.009	28.082	37.071	22.357	36.934	35.750	34.750
12.150	12.376	12.186	11.686	12.477	12.215	12.587	11.892	12.262	-30.466	-39.372	-42.900	-41.704	-55.545	-42.012	-49.228	-33.293	-36.304	30.543	36.800	24.469	28.319	48.046	21.566	41.863	31.294	37.212
12.131	12.029	12.230	11.961	12.581	12.084	12.057	12.147	12.146	-37.889	-45.472	-47.893	-42.053	-45.202	-37.644	-43.301	-40.836	-36.399	30.183	40.094	32.486	28.036	43.332	27.858	34.384	30.440	32.949
11.896	12.195	12.166	11.901	12.473	11.839	12.162	11.853	11.819	-29.269	-47.535	-45.586	-36.118	-53.781	-32.522	-40.171	-35.454	-36.474	28.964	44.240	23.408	21.702	49.097	22.384	35.883	28.439	27.782
12.450	12.150	12.348	11.343	12.320	11.947	12.053	12.012	11.999	-31.124	-43.421	-43.771	-41.311	-45.410	-37.997	-41.709	-37.356	-30.504	28.499	40.203	30.296	21.537	47.756	18.617	32.392	28.401	35.929
12.525	12.462	12.471	12.234	12.227	11.507	12.218	11.855	12.276	-29.185	-36.340	-43.865	-39.942	-42.509	-43.969	-43.201	-42.944	-33.033	34.202	28.696	30.703	24.707	42.542	16.087	37.407	31.084	36.550
11.911	12.393	12.702	11.725	12.200	12.039	12.169	12.294	11.810	-29.309	-41.112	-45.215	-37.707	-44.171	-38.058	-41.527	-37.359	-33.407	32.117	34.783	19.205	20.156	39.116	16.181	29.878	32.855	30.985
12.471	12.286	12.597	12.345	12.284	11.802	12.151	11.926	12.127	-38.472	-38.519	-47.023	-37.276	-38.699	-42.686	-44.387	-34.481	-34.550	35.298	33.128	15.791	30.275	39.664	21.378	33.493	28.685	31.792
12.664	12.572	12.385	12.391	12.607	11.274	11.855	11.827	11.933	-34.135	-41.128	-49.491	-38.477	-50.055	-32.336	-39.759	-37.249	-30.952	34.759	30.625	40.752	27.201	43.648	15.194	28.071	31.638	26.559
12.236	12.640	12.504	11.941	11.974	12.391	11.676	11.890	11.994	-36.156	-36.603	-45.320	-38.280	-48.010	-44.444	-34.793	-41.718	-39.297	32.483	27.861	21.719	21.325	39.380	25.902	28.515	32.240	28.629
12.224	12.061	12.409	12.023	12.377	11.738	12.008	12.020	12.384	-34.986	-35.100	-47.787	-39.642	-44.466	-35.929	-41.870	-39.645	-35.264	29.309	30.763	20.178	26.635	42.388	29.072	34.552	25.012	26.774
12.605	12.517	12.197	11.619	12.000	11.898	12.058	12.247	11.652	-34.430	-47.267	-44.721	-42.019	-44.852	-37.810	-37.434	-44.104	-32.431	30.069	43.085	29.280	17.328	34.434	26.484	30.678	30.155	29.885
12.061	11.906	12.423	11.818	11.948	12.699	12.098	11.587	12.050	-27.208	-41.086	-47.446	-42.434	-50.759	-43.387	-43.993	-39.166	-36.164	33.020	34.565	31.825	30.276	34.587	34.284	32.091	40.873	26.447
12.406	12.218	12.408	11.954	12.221	12.259	11.831	12.109	11.897	-29.922	-41.149	-46.264	-40.158	-44.705	-38.006	-38.113	-38.074	-33.154	27.742	32.835	31.168	17.507	47.519	23.424	34.094	30.453	24.418
12.000	11.806	12.075	11.749	11.967	12.482	11.449	11.943	12.243	-25.018	-41.199	-42.610	-33.262	-38.158	-39.693	-37.249	-45.412	-34.829	25.531	34.417	24.482	23.125	35.468	33.109	31.214	33.938	32.436
12.573	11.602	12.286	11.824	12.550	12.263	11.714	11.813	11.918	-27.633	-41.801	-48.854	-43.886	-45.693	-42.492	-43.709	-38.319	-35.064	30.630	36.540	26.825	23.779	35.335	30.271	39.179	30.914	25.256
12.196	11.834	12.187	11.450	12.066	12.561	12.022	11.867	11.816	-24.044	-47.420	-48.877	-37.119	-40.135	-41.683	-39.794	-38.237	-30.916	30.838	35.055	34.193	24.207	36.203	32.489	41.894	24.385	30.357
12.107	12.181	12.420	11.837	12.597	12.357	11.852	11.576	11.981	-32.564	-41.602	-49.609	-36.894	-39.335	-40.370	-38.851	-37.450	-34.265	23.758	37.702	34.388	23.838	34.391	32.372	31.630	34.234	26.561
12.282	12.074	11.964	11.893	12.533	12.374	12.057	11.587	11.819	-33.417	-34.520	-44.767	-33.820	-39.973	-42.754	-42.308	-34.381	-38.202	31.315	31.900	30.121	28.011	39.943	35.739	36.009	28.058	33.542
12.755	12.110	12.543	12.106	12.139	12.091	12.930	11.937	12.130	-36.729	-40.505	-51.818	-42.322	-41.816	-29.944	-37.404	-33.335	-26.221	39.470	30.979	34.895	27.181	35.434	25.599	41.947	28.210	25.590
12.382	11.952	12.238	12.066	12.410	11.664	12.058	12.117	11.753	-31.181	-35.670	-49.111	-36.322	-37.510	-36.996	-38.615	-34.681	-27.619	29.919	31.589	34.344	24.957	40.752	13.315	32.223	35.018	24.322
12.396	12.147	12.104	11.871	12.445	12.274	12.745	11.892	12.245	-27.130	-37.493	-43.204	-30.534	-44.267	-38.220	-39.914	-40.024	-39.928	33.087	31.740	26.990	23.662	42.122	24.697	40.178	34.228	32.230
12.360	12.002	12.522	12.369	12.451	12.352	12.102	11.982	12.161	-38.113	-35.237	-52.770	-37.843	-40.941	-40.726	-41.137	-34.731	-39.149	33.300	26.829	37.553	20.901	32.415	30.818	37.712	34.109	34.819
12.348	12.150	11.988	12.107	12.533	12.479	12.145	11.838	12.443	-28.406	-39.193	-46.083	-42.356	-42.371	-41.768	-38.542	-42.814	-32.226	34.769	26.938	26.913	23.443	38.495	31.834	38.890	28.623	34.713
12.311	11.825	12.047	12.063	12.495	12.782	12.200	12.268	12.097	-35.722	-41.194	-47.550	-45.539	-46.673	-46.353	-41.017	-42.538	-39.775	36.222	35.885	32.030	19.418	36.464	40.091	32.871	41.496	34.768
11.895	11.968	11.918	11.949	11.880	12.594	12.266	12.059	12.050	-26.657	-40.304	-42.767	-38.962	-47.423	-45.574	-39.982	-42.576	-31.353	34.439	33.429	30.636	22.408	40.974	32.441	30.164	32.161	30.677
12.353	12.204	12.251	11.620	11.778	12.790	12.165	11.821	11.758	-37.074	-36.019	-47.723	-33.414	-42.586	-51.040	-37.786	-39.720	-37.101	30.822	33.015	36.126	26.499	34.223	36.980	26.221	26.646	33.727
12.380	11.973	12.304	11.448	12.312	12.016	11.843	11.972	11.894	-31.793	-34.374	-52.412	-37.093	-42.336	-36.125	-39.931	-36.309	-32.702	37.137	32.277	36.101	17.265	40.986	22.278	33.989	36.856	27.582
12.423	12.057	12.311	11.662	12.671	12.687	12.078	11.833	12.021	-36.456	-39.042	-52.859	-37.492	-48.651	-39.338	-34.722	-34.547	-40.114	34.322	34.230	38.811	27.966	44.396	25.264	41.643	25.890	34.828
12.481	12.063	12.215	12.096	12.164	11.885	12.346	11.833	12.083	-30.964	-34.132	-51.306	-47.104	-44.162	-40.365	-40.556	-31.417	-35.547	35.605	31.176	34.239	29.170	35.266	22.083	39.159	23.108	30.699
12.623	12.109	12.046	11.650	12.186	11.427	12.049	11.777	12.167	-35.375	-35.813	-43.536	-38.473	-49.057	-38.655	-38.414	-38.091	-42.654	32.823	32.128	32.927	31.159	41.247	8.559	39.230	26.459	32.202
12.200	12.385	12.404	11.169	12.692	12.050	12.118	11.919	11.927	-27.244	-42.787	-48.393	-35.808	-51.415	-40.849	-43.129	-38.239	-44.362	27.984	32.240	36.647	19.923	41.268	15.210	32.462	34.220	32.561
12.586	12.476	12.329	11.936	12.644	10.941	12.251	12.085	12.165	-35.668	-39.118	-52.134	-36.235	-59.851	-30.701	-39.126	-41.534	-41.143	34.508	33.388	33.285	25.979	48.906	11.502	38.098	36.469	29.072
12.216	12.393	12.533	12.681	11.931	11.309	12.254	11.614	11.883	-25.831	-44.440	-41.968	-40.537	-42.050	-29.854	-41.178	-38.185	-42.140	28.014	33.543	31.033	27.501	35.897	12.989	33.863	34.528	38.568
12.265	12.523	12.303	11.804	12.318	11.832	12.088	12.059	11.759	-36.817	-39.787	-44.382	-39.793	-50.994	-34.621	-40.295	-43.068	-41.759	33.104	37.613	32.363	26.051	44.654	25.761	33.230	35.735	35.837
12.764	12.428	11.846	11.614	12.348	11.544	12.126	11.617	11.594	-35.039	-39.106	-48.045	-37.169	-53.642	-36.231	-37.077	-36.567	-35.074	42.249	29.298	32.090	20.512	42.036	14.397	33.664	41.854	29.572
12.575	12.368	12.137	11.616	12.577	11.169	11.934	11.736	12.122	-35.502	-33.494	-44.280	-33.930	-45.007	-42.728	-43.320	-35.057	-38.391	36.631	33.976	34.783	22.224	40.151	24.317	35.995	31.620	36.069
13.133	11.944	12.408	11.464	12.213	11.800	11.959	12.075	11.955	-30.986	-28.938	-47.897	-36.607	-51.382	-38.874	-38.319	-38.113	-39.365	36.020	30.768	26.474	20.444	38.251	26.651	29.407	30.641	32.779
12.234	12.345	12.226	11.519	12.320	11.760	11.985	11.885	12.403	-24.402	-42.239	-41.845	-42.593	-52.125	-35.376	-39.278	-41.088	-36.844	32.019	38.343	29.424	30.073	39.088	17.110	33.963	39.737	27.536
12.663	11.778	12.024	11.744	12.347	11.566	11.726	11.721	12.024	-33.174	-31.980	-48.506	-40.434	-53.099	-32.081	-34.421	-39.043	-39.305	33.517	23.408	34.276	25.301	44.438	20.867	30.542	38.446	33.244
12.786	11.719	11.692	11.856	11.772	11.545	11.771	12.310	12.072	-26.293	-37.172	-40.666	-41.232	-44.298	-31.598	-36.108	-39.805	-36.022	34.282	36.682	33.419	23.178	37.663	18.686	38.837	35.696	36.449
12.360	12.080	12.104	12.009	12.718	11.522	11.598	12.001	12.063	-28.489	-35.040	-45.813	-35.055	-44.929	-27.170	-36.632	-39.009	-35.183	35.310	20.565	27.579	28.938	43.687	18.847	31.764	32.243	33.690
12.601	12.802	12.080	11.793	12.252	11.736	11.876	11.831	12.044	-30.867	-32.830	-40.778	-39.535	-39.848	-38.160	-39.651	-35.101	-36.292	42.930	27.662	28.650	23.397	36.117	22.868	38.591	28.738	34.462
12.730	12.023	12.140	11.746	12.257	11.261	12.027	12.122	12.081	-33.262	-34.794	-52.294	-40.132	-57.772	-36.710	-42.724	-43.371	-40.896	40.752	30.038	37.390	24.898	50.196	21.810	35.112	42.550	34.949
12.493	12.195	12.579	11.723	12.167	11.914	11.881	11.749	12.215	-39.925	-31.588	-45.645	-45.459	-52.173	-37.292	-36.350	-40.095	-42.982	40.629	31.313	20.548	16.100	44.063	24.362	35.754	31.823	36.050
12.698	12.428	12.371	11.592	12.553	11.586	12.040	12.037	12.310	-36.433	-36.575	-46.327	-38.169	-52.198	-43.881	-39.741	-45.759	-36.292	43.519	29.191	26.653	17.917	50.245	29.646	35.224	38.633	45.555
12.567	12.245	11.975	11.651	12.798	11.677	11.598	12.250	11.827	-33.675	-27.732	-46.851	-43.072	-46.835	-36.426	-31.930	-42.329	-31.422	39.659	25.413	31.566	22.654	34.750	22.705	27.242	33.531	29.450
12.605	12.251	12.580	11.950	12.687	11.606	11.914	11.656	11.724	-32.025	-32.297	-46.840	-44.498	-48.292	-36.053	-34.176	-37.413	-31.962	34.611	21.734	36.692	34.675	44.987	26.217	32.401	33.811	32.029
12.444	12.021	12.413	11.937	12.308	11.720	11.856	12.015	12.130	-39.451	-26.567	-48.107	-44.801	-46.304	-38.096	-34.045	-42.050	-39.667	38.446	23.522	35.041	23.107	40.521	23.163	36.120	38.569	36.680
12.497	12.294	12.499	11.608	12.149	11.279	12.179	12.164	11.792	-28.953	-32.703	-55.977	-41.356	-42.505	-40.290	-35.686	-37.510	-36.506	34.558	22.398	32.389	13.210	36.002	25.101	31.736	26.430	32.577
12.927	11.835	11.681	12.003	12.126	11.754	11.797	12.386	11.838	-27.344	-40.872	-45.352	-40.229	-45.118	-36.473	-38.079	-40.782	-45.311	37.704	28.481	26.893	21.244	38.127	20.183	23.469	37.777	32.120
12.558	12.475	12.075	11.405	12.186	11.508	11.971	12.392	11.598	-32.059	-39.055	-46.633	-40.364	-38.951	-37.895	-38.810	-44.021	-32.303	31.259	24.697	30.144	23.717	32.347	27.052	32.380	36.577	30.272
12.236	12.298	11.971	11.632	12.685	12.600	11.854	12.046	11.818	-26.803	-38.974	-47.493	-37.318	-45.146	-46.325	-38.399	-47.568	-34.060	33.765	28.462	27.024	21.630	38.183	47.148	31.473	44.521	30.340
12.501	12.193	12.119	11.547	12.203	11.621	11.728	12.310	11.776	-31.469	-31.795	-53.809	-42.555	-45.948	-41.173	-36.161	-39.875	-34.376	28.452	25.972	34.466	19.232	36.123	32.946	32.608	40.045	27.935
12.994	12.521	11.974	11.705	12.094	11.998	12.033	12.344	11.963	-32.105	-36.320	-48.340	-40.063	-42.128	-38.517	-37.251	-43.435	-42.633	32.187	31.684	30.510	19.695	38.721	31.097	28.831	38.730	35.162
12.296	12.152	12.171	11.516	12.307	11.720	11.740	12.347	11.858	-28.402	-37.329	-48.624	-35.592	-47.917	-35.918	-32.930	-40.871	-38.103	33.716	34.726	36.993	22.640	45.556	15.319	29.740	35.210	40.096
12.624	12.621	12.366	11.093	12.733	11.625	12.219	11.890	11.936	-37.297	-36.416	-57.456	-40.897	-48.784	-32.272	-37.334	-41.304	-36.156	29.113	32.853	37.610	15.668	38.478	24.835	26.675	28.563	40.631
12.847	12.510	12.243	11.650	12.798	11.774	12.173	11.739	11.722	-37.395	-41.670	-50.672	-43.040	-46.783	-42.716	-39.334	-43.173	-35.879	32.320	35.619	21.158	11.004	40.279	32.032	31.430	37.426	39.861
12.968	12.742	12.908	11.502	12.641	12.048	12.168	12.044	11.605	-33.352	-35.351	-54.695	-45.274	-52.299	-46.163	-41.020	-35.606	-35.440	42.301	40.548	36.925	23.917	42.230	33.438	26.608	27.959	32.786
12.841	12.368	12.638	11.770	12.272	12.189	12.122	11.878	11.693	-34.176	-34.092	-56.292	-45.355	-49.353	-53.487	-42.339	-44.389	-28.997	39.603	31.712	34.131	24.665	43.539	40.749	35.162	39.526	36.440
12.991	12.111	12.498	11.424	12.422	11.762	11.992	11.723	11.635	-31.461	-49.833	-46.084	-45.423	-41.101	-40.163	-36.902	-34.012	-35.257	33.534	43.439	37.262	32.279	36.819	24.283	36.125	27.322	33.614
12.675	12.588	12.784	11.132	12.420	11.093	11.904	12.420	11.442	-31.531	-47.304	-56.718	-47.405	-48.610	-39.870	-39.195	-34.316	-28.729	32.012	41.891	37.554	27.623	39.647	27.640	34.035	34.629	26.583
12.632	12.662	12.116	11.376	12.249	11.045	11.879	12.025	12.009	-22.415	-38.764	-48.303	-39.537	-42.700	-38.213	-37.618	-41.823	-29.997	35.724	37.870	29.870	19.830	35.578	17.371	30.243	34.503	28.554
12.667	12.125	12.173	12.013	12.309	11.598	11.848	11.825	11.685	-31.852	-41.688	-44.760	-39.764	-43.094	-37.918	-36.991	-40.583	-32.707	38.952	31.371	28.698	26.166	30.387	24.225	27.711	33.010	33.570
12.409	12.029	12.627	11.784	12.425	11.617	11.891	11.974	11.731	-29.504	-41.802	-54.562	-49.785	-45.877	-36.852	-37.566	-35.588	-34.346	28.306	41.664	40.056	35.197	38.526	22.792	31.521	29.756	29.912
12.290	11.784	12.423	11.523	12.191	11.287	11.958	12.321	11.550	-31.156	-38.187	-49.185	-42.200	-42.613	-42.166	-39.033	-35.389	-38.097	32.197	32.174	39.620	20.184	39.152	28.789	23.872	32.488	30.557
12.737	11.877	12.030	11.549	12.243	12.029	11.753	11.912	11.936	-32.271	-38.783	-40.783	-42.989	-45.696	-49.293	-33.801	-29.903	-33.315	30.174	29.994	28.857	24.128	34.289	27.374	40.701	25.651	32.446
13.067	12.167	12.431	12.388	11.894	12.158	11.992	12.445	11.953	-35.258	-32.747	-40.019	-36.190	-45.316	-38.857	-39.312	-37.401	-29.587	35.701	31.118	32.569	29.002	30.709	28.771	35.335	32.921	33.681
12.506	11.829	12.257	11.843	12.580	11.704	11.967	11.835	11.791	-36.245	-35.169	-48.792	-41.899	-44.513	-40.500	-34.899	-37.607	-30.966	36.591	21.035	28.755	22.471	37.822	32.997	27.393	38.103	23.379
12.874	12.242	12.146	11.667	12.115	11.486	12.249	11.587	11.633	-31.451	-37.974	-47.512	-40.328	-38.098	-28.425	-33.431	-42.355	-30.321	32.713	35.882	35.089	24.952	28.602	26.585	28.671	33.300	19.895
12.767	12.211	12.187	11.640	12.632	11.993	12.157	11.457	11.504	-31.939	-35.489	-49.549	-51.629	-51.653	-39.786	-44.335	-43.564	-35.042	37.771	36.835	30.140	23.260	50.586	29.129	37.195	30.466	27.530
12.933	12.331	12.159	11.519	12.042	11.997	12.010	11.291	11.954	-31.738	-33.993	-49.483	-41.627	-47.468	-38.871	-35.749	-34.063	-28.209	35.634	28.035	33.233	23.324	43.038	27.577	33.823	26.120	27.173
12.682	12.068	12.009	11.380	12.173	12.349	12.017	11.348	11.911	-28.910	-33.333	-41.030	-48.480	-44.657	-37.648	-38.937	-32.897	-33.242	38.806	35.439	33.897	22.565	39.969	26.193	30.879	26.396	26.466
12.514	12.052	12.122	11.883	11.945	12.039	12.060	12.140	11.559	-31.969	-33.344	-44.521	-39.375	-41.948	-38.086	-34.559	-35.092	-33.278	35.664	31.481	31.790	24.999	37.561	23.044	36.350	31.310	27.404
12.475	11.889	12.405	11.899	12.185	11.682	11.951	11.553	11.703	-31.592	-37.022	-46.893	-41.077	-47.277	-37.748	-33.796	-35.825	-29.124	34.025	27.489	35.313	28.488	37.986	18.422	29.840	26.733	29.846
12.858	11.923	11.871	11.468	12.364	11.944	11.745	12.131	11.816	-30.829	-39.064	-40.535	-42.852	-44.786	-39.017	-41.578	-33.520	-33.709	40.242	33.954	31.008	25.332	33.213	24.671	33.869	28.659	31.772
12.582	12.492	12.179	11.505	12.234	11.142	11.910	12.056	11.870	-33.858	-38.254	-46.019	-45.986	-40.311	-37.252	-43.382	-44.559	-30.871	37.760	36.379	30.335	31.543	34.867	22.536	34.044	37.136	32.730
13.205	12.062	12.211	12.042	11.875	11.635	12.006	11.769	11.649	-36.876	-31.748	-46.454	-45.710	-46.432	-34.940	-38.930	-37.788	-40.968	38.564	28.061	37.153	25.668	39.086	19.260	35.684	34.742	31.055
12.542	12.478	12.098	11.454	12.346	11.842	12.040	11.806	11.950	-23.788	-38.231	-40.575	-39.178	-46.339	-30.192	-42.184	-45.597	-31.492	33.991	33.336	21.955	16.117	33.855	21.917	38.081	37.507	22.101
12.863	12.399	11.937	11.925	12.092	11.831	11.940	11.621	11.669	-33.479	-40.556	-42.371	-43.245	-51.693	-33.982	-41.720	-41.738	-38.667	36.053	29.366	28.620	24.651	37.092	31.090	41.073	37.637	31.035
13.018	11.945	12.160	11.981	11.909	11.962	11.792	11.340	11.496	-33.158	-36.607	-49.149	-41.215	-39.220	-40.817	-40.246	-28.034	-34.967	37.561	29.173	24.597	29.404	36.166	25.630	35.191	24.749	29.057
12.556	12.202	12.508	11.875	12.347	11.895	12.148	11.705	11.503	-35.830	-37.094	-43.850	-42.631	-46.088	-37.433	-42.744	-39.317	-30.125	40.617	29.115	20.306	20.816	37.698	21.628	37.659	28.673	20.233
12.424	12.128	12.248	11.432	12.123	11.751	12.105	12.106	11.941	-34.814	-38.572	-49.656	-41.275	-42.082	-36.486	-40.884	-38.269	-33.682	33.164	30.789	24.417	23.648	40.218	18.602	39.864	37.400	25.118
12.383	12.247	12.273	11.361	12.119	12.058	11.850	12.606	11.500	-31.374	-37.596	-49.167	-33.391	-42.114	-33.143	-39.250	-43.346	-37.653	37.922	28.570	27.602	17.963	34.080	20.828	35.066	29.668	18.298
12.787	12.102	12.772	11.942	11.925	11.798	11.818	11.940	11.781	-32.372	-40.319	-41.460	-41.495	-42.944	-30.474	-42.015	-36.639	-32.866	29.420	34.622	18.253	20.964	38.212	22.548	34.846	32.101	29.084
12.628	12.076	11.847	11.300	11.864	11.956	11.663	11.956	11.521	-26.460	-28.929	-41.916	-34.960	-44.453	-26.962	-36.496	-34.097	-28.361	21.582	30.927	27.625	14.203	26.372	23.916	34.509	29.236	24.329
12.688	12.587	11.993	11.391	12.170	11.663	12.085	12.083	11.498	-33.861	-39.842	-38.659	-36.661	-44.951	-30.513	-43.733	-38.398	-33.402	37.949	40.724	20.433	20.422	29.465	16.755	34.290	33.574	28.118
12.451	12.405	12.037	11.670	12.375	11.962	12.340	12.205	11.676	-29.721	-38.862	-42.090	-39.063	-46.628	-26.526	-38.983	-46.841	-34.073	38.139	32.789	30.495	20.928	39.323	14.697	32.635	41.149	22.016
12.611	12.371	12.277	11.824	12.101	11.625	11.907	11.731	11.346	-36.824	-49.692	-44.383	-34.234	-42.339	-31.606	-42.698	-39.263	-25.432	37.232	38.945	34.024	23.453	37.503	19.135	29.429	35.849	28.852
12.448	12.306	11.919	11.279	12.235	11.774	11.971	11.776	12.022	-29.563	-44.065	-42.055	-41.145	-44.995	-32.344	-37.792	-36.767	-35.066	26.121	36.411	22.965	25.491	36.857	22.439	31.232	31.934	20.616
12.525	12.378	12.270	11.518	12.340	11.558	12.329	12.087	11.798	-30.739	-40.154	-35.599	-35.653	-40.416	-33.814	-37.127	-42.215	-31.939	34.656	34.130	25.155	18.116	37.048	17.957	41.269	29.851	25.553
12.761	11.832	11.814	11.456	12.292	12.135	11.878	11.860	11.809	-27.409	-40.187	-42.596	-35.742	-50.378	-39.713	-37.459	-42.774	-27.863	25.958	32.500	18.732	18.364	39.849	24.391	35.209	33.363	24.824
12.503	12.246	12.298	12.096	12.547	11.661	12.313	11.652	11.512	-33.953	-35.678	-49.698	-39.499	-45.945	-34.854	-41.531	-42.678	-34.372	36.467	32.095	26.235	31.315	37.588	19.196	36.664	33.669	26.318
12.398	11.578	11.744	11.840	12.486	11.683	12.157	11.739	11.443	-36.198	-37.205	-39.283	-36.474	-48.313	-35.337	-41.304	-40.845	-31.751	38.225	28.467	23.792	20.513	40.870	15.563	30.659	32.657	23.998
12.338	11.972	12.188	11.578	12.640	11.870	11.977	11.905	11.549	-34.698	-36.380	-41.747	-34.512	-48.061	-42.779	-31.386	-34.862	-35.442	33.903	33.730	22.501	20.502	42.452	17.306	36.373	33.862	26.897
12.091	11.902	12.195	11.786	12.318	12.012	12.302	11.780	11.689	-27.137	-38.039	-48.900	-33.338	-50.035	-35.795	-36.775	-41.870	-31.114	31.214	32.899	21.012	23.836	41.689	18.825	43.159	26.636	24.296
12.453	11.666	11.908	12.096	12.271	11.382	12.257	11.474	11.899	-31.907	-44.767	-48.438	-45.379	-42.823	-37.744	-42.428	-40.520	-37.523	34.552	39.614	27.097	26.559	35.335	18.378	39.427	30.528	28.900
11.895	12.465	12.317	11.631	12.243	11.369	12.212	11.930	11.561	-27.087	-42.395	-39.754	-37.063	-42.367	-35.436	-42.837	-35.735	-39.533	27.241	34.158	23.229	23.277	38.969	17.158	37.535	31.220	35.989
12.695	11.919	12.116	11.622	12.407	11.226	11.852	11.745	11.795	-27.848	-36.726	-47.581	-37.449	-39.546	-37.084	-35.928	-35.513	-31.804	31.212	34.508	33.241	14.425	42.028	19.897	30.969	31.107	29.954
12.149	12.157	12.504	11.911	12.278	11.492	12.219	11.556	11.854	-34.980	-33.693	-45.581	-31.099	-42.448	-34.586	-40.945	-35.425	-36.858	33.597	27.093	26.639	17.109	34.931	13.392	26.795	23.407	20.333
12.571	12.531	12.526	11.779	12.351	11.901	12.179	11.763	12.192	-23.185	-40.708	-47.923	-37.906	-48.583	-39.430	-31.619	-41.042	-36.419	29.589	28.009	34.615	29.273	47.558	26.575	32.081	31.274	25.211
12.576	11.526	11.826	11.533	12.335	11.766	11.992	12.318	11.700	-32.962	-32.900	-42.872	-41.949	-50.661	-34.049	-37.117	-42.108	-35.764	34.834	28.227	33.042	31.712	44.599	17.308	33.948	32.912	25.476
12.791	11.984	12.763	11.768	12.578	11.801	12.662	11.341	11.964	-38.017	-40.411	-51.446	-42.911	-49.338	-39.133	-37.167	-36.648	-32.873	36.182	29.090	29.375	36.043	50.119	22.410	33.403	30.249	26.872
12.213	12.036	12.454	11.862	12.340	11.127	12.126	11.944	11.752	-28.342	-38.833	-44.364	-47.114	-45.024	-33.909	-33.904	-39.474	-36.153	33.220	30.969	32.417	33.207	39.889	10.422	36.700	31.108	28.527
12.379	12.019	12.363	11.872	12.455	11.398	12.310	11.760	12.154	-19.154	-41.406	-44.108	-36.974	-49.879	-30.999	-36.650	-37.853	-34.171	28.544	28.845	24.302	27.382	46.232	8.726	33.139	31.221	23.709
12.385	11.847	12.736	12.003	11.932	11.269	12.206	12.064	11.788	-26.690	-37.882	-50.447	-40.007	-43.532	-28.167	-32.781	-30.975	-35.390	31.752	25.713	26.792	31.106	40.947	16.836	35.118	29.599	26.752
12.279	12.067	12.313	12.061	12.243	11.267	12.188	11.687	12.125	-28.456	-31.948	-43.848	-40.602	-47.189	-34.842	-41.558	-36.555	-28.938	32.380	28.921	35.239	27.406	47.611	15.617	39.548	31.474	27.317
12.465	12.050	12.693	11.850	12.062	11.448	12.283	12.190	12.100	-24.706	-40.542	-46.441	-35.713	-50.648	-29.574	-40.940	-49.748	-39.001	26.909	29.359	36.257	29.382	46.668	13.395	35.093	38.770	31.802
11.880	12.552	12.156	11.290	12.505	11.900	12.044	11.921	11.728	-20.034	-45.179	-47.354	-35.172	-38.192	-32.852	-39.153	-35.160	-37.175	24.887	35.171	31.182	23.852	37.221	23.223	33.501	30.643	23.820
12.021	11.756	11.863	12.298	12.445	11.763	11.960	11.767	11.873	-26.613	-40.666	-44.485	-42.956	-38.509	-35.094	-33.723	-37.497	-36.688	26.038	29.205	18.157	30.471	36.164	16.793	35.478	32.347	28.823
12.668	11.911	12.112	12.026	12.690	11.873	12.021	11.988	11.918	-23.094	-37.254	-44.611	-46.959	-39.059	-31.882	-37.143	-38.056	-29.293	30.805	32.814	29.820	25.344	41.572	13.451	28.901	28.432	17.747
12.162	11.802	12.200	11.051	12.205	11.462	11.933	12.157	11.900	-22.866	-38.319	-41.750	-38.044	-43.813	-34.691	-41.153	-37.746	-39.444	27.454	32.806	33.179	19.318	43.158	20.211	35.509	33.510	26.430
12.252	12.312	12.188	11.933	11.903	11.632	12.211	11.671	11.683	-26.497	-36.167	-45.697	-39.370	-44.551	-30.050	-39.719	-34.403	-36.228	27.564	24.634	35.219	19.545	52.441	14.606	31.821	31.917	25.928
11.568	11.938	11.979	11.529	12.575	11.531	11.736	12.262	11.836	-21.518	-34.670	-42.995	-36.778	-45.357	-33.005	-36.415	-40.067	-29.335	26.838	20.441	21.703	19.439	47.056	11.726	31.122	32.140	25.767
11.826	12.293	12.550	11.349	12.263	11.403	12.077	11.407	11.454	-26.131	-46.047	-46.536	-32.245	-45.548	-39.554	-39.917	-38.541	-34.605	23.411	31.926	32.113	17.116	36.160	15.805	35.471	28.492	29.288
12.284	11.909	12.261	11.123	12.152	11.450	11.898	12.143	11.585	-30.284	-44.972	-45.662	-36.864	-40.655	-31.159	-37.390	-43.243	-34.588	32.088	31.374	25.250	14.471	40.664	15.195	29.667	31.939	22.389
12.159	11.687	11.895	12.114	11.702	11.452	12.126	11.862	11.735	-31.875	-39.290	-40.548	-35.675	-42.743	-32.088	-32.022	-37.198	-39.610	34.990	37.638	19.843	21.696	40.702	22.056	31.681	23.051	26.323
11.553	12.272	12.260	11.686	12.331	11.599	11.866	12.190	11.639	-26.177	-39.199	-43.360	-37.452	-45.608	-25.336	-36.223	-38.397	-38.711	21.590	27.114	26.030	27.242	43.733	14.823	26.760	30.809	28.918
12.310	11.920	11.924	11.477	11.925	11.967	11.903	11.672	11.521	-28.527	-34.729	-39.471	-33.328	-48.051	-35.107	-37.459	-32.963	-35.096	26.250	24.974	26.076	23.560	45.761	12.824	27.882	18.347	22.222
12.204	11.443	12.173	11.825	11.821	11.500	12.133	12.185	11.891	-28.167	-34.733	-49.106	-30.539	-40.993	-32.138	-38.241	-35.980	-31.956	20.837	17.530	27.176	17.127	34.135	15.293	30.447	33.558	30.672
11.984	11.621	11.833	11.519	12.161	12.302	11.852	12.181	11.690	-25.148	-35.193	-43.323	-40.267	-38.712	-33.776	-40.434	-38.210	-30.170	32.080	21.709	27.592	17.646	34.516	19.498	26.170	23.065	32.930
12.900	12.475	12.648	11.331	12.386	12.609	12.547	11.824	12.113	-33.735	-46.649	-43.989	-39.664	-40.069	-38.506	-40.253	-30.903	-27.421	36.729	36.567	34.046	23.590	38.210	20.703	34.647	27.471	25.596
11.882	12.187	11.927	11.521	12.512	11.971	11.974	11.974	12.008	-22.873	-42.045	-49.036	-39.058	-49.200	-36.219	-28.282	-40.318	-31.695	26.367	26.461	32.908	28.073	40.824	21.377	28.162	25.375	29.025
11.982	11.889	12.816	11.461	12.278	12.039	12.737	12.096	11.958	-24.834	-41.683	-49.097	-28.556	-46.723	-42.591	-41.465	-41.197	-28.152	30.124	26.110	30.533	12.425	30.923	22.623	33.784	27.238	25.836
12.277	12.661	12.309	11.295	12.177	11.966	12.235	12.110	11.940	-27.636	-47.223	-47.909	-37.507	-44.967	-38.431	-41.492	-43.376	-29.039	25.525	40.521	39.579	17.594	38.161	27.490	29.627	32.126	25.735
12.752	11.913	12.188	11.291	12.826	11.781	12.307	12.192	11.743	-30.639	-34.789	-40.794	-42.015	-49.449	-35.906	-37.619	-38.405	-25.956	37.751	31.999	31.606	30.191	45.373	17.725	30.279	26.833	28.319
12.335	11.600	12.524	11.410	12.310	11.825	11.854	12.019	11.858	-29.454	-36.068	-47.093	-36.620	-51.309	-34.709	-35.699	-46.809	-29.545	34.821	25.314	33.696	18.666	41.220	18.668	26.561	29.135	29.129
11.898	11.806	12.632	12.421	12.780	11.810	11.782	12.263	12.110	-21.062	-44.823	-42.550	-33.534	-58.263	-31.516	-31.502	-38.600	-35.096	26.709	29.307	23.888	21.104	46.771	8.759	22.284	28.698	25.238
11.538	12.126	12.457	11.695	12.368	11.764	12.019	12.182	11.771	-21.198	-42.031	-42.751	-42.293	-52.480	-35.293	-38.505	-42.206	-26.873	21.784	33.296	29.195	30.290	49.676	18.051	30.765	30.180	26.735
12.287	11.909	12.208	11.982	12.650	12.212	12.134	12.189	11.558	-26.170	-40.267	-45.564	-35.374	-50.800	-35.515	-42.414	-41.745	-26.385	20.977	31.577	28.362	17.331	44.671	24.755	34.842	34.452	25.617
12.108	12.252	12.250	12.499	12.613	11.941	11.830	12.282	11.919	-30.004	-44.555	-39.768	-40.740	-51.369	-34.176	-34.687	-41.746	-28.531	28.638	34.696	19.444	27.684	44.348	31.686	25.418	36.914	35.470
12.164	11.947	12.644	11.858	12.342	11.593	12.015	12.070	12.389	-26.148	-46.457	-41.734	-33.630	-50.145	-35.795	-38.181	-45.304	-22.658	26.614	34.316	27.650	22.957	41.230	15.640	25.052	36.870	21.291
12.371	12.071	12.518	12.053	12.218	11.170	11.774	11.935	12.170	-28.990	-43.243	-51.165	-43.306	-45.892	-28.419	-36.530	-41.680	-20.355	32.188	27.095	28.765	23.228	34.099	22.098	37.201	26.366	27.760
12.822	12.178	12.188	11.630	12.115	12.262	11.830	11.900	12.553	-34.792	-44.450	-46.091	-32.091	-44.945	-33.384	-35.084	-38.834	-24.536	35.351	34.770	30.401	22.925	50.221	17.261	33.248	26.370	25.044
12.494	12.481	12.471	12.090	12.538	12.055	11.757	12.175	12.603	-33.364	-44.940	-49.425	-44.560	-51.029	-33.646	-33.454	-38.289	-18.613	31.160	22.954	31.570	28.939	49.463	20.676	33.548	28.175	25.288
12.590	12.501	12.500	12.390	12.445	11.725	11.736	12.173	11.923	-38.070	-48.675	-54.715	-43.190	-43.559	-34.014	-34.119	-40.860	-24.749	28.299	37.503	45.314	27.985	53.555	21.962	29.737	28.757	24.816
12.347	12.400	12.435	11.789	11.880	12.147	11.907	11.869	12.155	-38.380	-38.786	-46.972	-35.304	-48.109	-42.235	-32.004	-40.186	-26.830	29.924	32.831	35.361	13.963	41.971	26.826	30.340	27.176	23.886
12.016	12.026	12.123	11.494	12.000	11.726	11.887	11.694	12.033	-31.437	-36.062	-46.182	-30.281	-44.539	-33.292	-37.048	-35.452	-23.608	38.357	33.483	29.074	19.310	36.246	15.495	29.564	29.449	24.794
12.472	11.803	12.351	12.456	11.884	11.275	12.470	11.889	12.357	-32.332	-41.972	-43.839	-44.711	-46.741	-39.837	-38.036	-35.685	-29.941	22.298	31.196	35.138	26.080	41.892	20.204	32.258	23.769	21.986
12.228	11.940	12.061	12.258	12.023	12.629	11.565	11.799	11.999	-32.650	-37.333	-41.570	-38.196	-43.446	-39.113	-32.764	-36.438	-26.777	27.911	30.205	27.241	21.575	46.843	29.275	26.390	25.633	23.580
12.353	11.698	12.587	11.914	12.659	12.719	11.670	11.737	11.820	-38.415	-29.352	-46.031	-34.243	-46.346	-40.351	-39.028	-37.519	-24.871	25.240	27.938	32.545	17.541	41.201	16.840	30.934	25.128	20.547
12.359	11.308	12.559	11.237	12.056	11.910	12.006	11.982	12.168	-34.095	-29.281	-51.617	-40.466	-42.128	-30.480	-36.919	-42.149	-25.017	33.655	23.135	38.336	28.842	34.450	9.103	31.617	30.523	20.432
12.681	11.577	12.404	11.462	12.141	11.974	12.530	11.762	12.153	-34.416	-36.825	-48.671	-31.743	-48.852	-47.445	-41.673	-41.593	-24.214	34.181	25.309	34.934	16.193	39.480	28.695	33.599	31.218	28.472
12.513	11.716	12.465	11.228	12.533	11.929	12.204	12.069	12.306	-31.673	-37.003	-51.234	-32.111	-46.650	-39.281	-37.171	-44.348	-23.372	39.732	25.355	30.235	14.190	42.930	18.295	32.924	32.214	25.863
12.568	11.728	12.169	11.847	11.793	11.717	11.982	11.767	11.858	-26.426	-26.891	-41.310	-42.529	-47.612	-28.112	-37.347	-32.451	-33.694	32.156	20.341	25.058	17.307	37.605	19.284	35.754	30.562	29.895
12.971	11.856	12.103	11.563	12.077	11.710	12.015	12.116	11.869	-35.861	-34.795	-44.175	-41.268	-43.931	-37.464	-41.734	-36.403	-30.854	38.059	19.663	30.790	21.008	45.651	26.946	34.008	27.730	21.798
12.451	11.919	12.196	11.252	12.519	11.355	11.927	12.187	12.300	-36.474	-36.524	-42.085	-35.393	-51.758	-41.485	-41.763	-39.499	-25.347	36.313	17.858	28.914	11.420	50.017	21.856	33.924	29.057	27.632
12.811	11.547	11.963	11.943	12.242	11.652	12.324	11.817	12.017	-36.207	-34.373	-40.654	-37.655	-48.797	-29.069	-39.085	-33.289	-24.559	37.034	17.308	31.912	23.753	40.456	15.799	31.901	29.113	23.203
12.985	11.651	12.385	11.712	11.813	11.966	12.089	12.338	11.822	-38.707	-36.794	-42.410	-32.628	-41.675	-30.599	-38.039	-39.493	-30.692	35.556	21.869	27.887	12.812	39.084	15.775	25.333	30.671	25.334
12.846	12.240	12.147	11.709	12.077	11.999	12.190	12.352	11.583	-35.226	-43.576	-39.457	-43.870	-51.806	-31.062	-37.671	-37.725	-25.179	34.973	30.091	28.492	23.544	45.828	14.328	34.272	37.917	25.234
12.548	12.390	12.106	11.667	12.301	12.239	12.160	11.896	12.012	-34.892	-38.029	-45.031	-41.975	-49.322	-35.320	-41.182	-39.412	-28.282	38.297	28.378	26.822	18.578	43.244	29.580	32.234	26.493	25.015
12.973	12.501	12.400	11.856	12.136	12.206	12.189	11.386	12.142	-33.622	-42.148	-41.931	-39.640	-50.159	-42.100	-35.363	-35.249	-31.477	39.542	29.664	28.634	20.776	46.779	24.481	31.398	27.208	18.283
12.925	12.672	12.036	11.532	12.145	11.651	11.876	11.715	11.729	-37.776	-47.168	-47.155	-39.585	-42.216	-36.587	-38.320	-42.953	-29.448	35.787	36.331	34.006	25.735	43.735	22.710	32.018	28.920	27.025
12.593	12.576	12.626	11.678	12.781	12.419	12.065	11.995	12.111	-37.210	-41.148	-44.420	-38.257	-44.342	-35.350	-37.698	-39.702	-32.488	39.272	32.587	26.279	20.406	40.633	23.710	34.758	24.343	25.903
12.713	11.628	12.072	11.707	12.465	11.874	11.928	12.057	11.895	-38.891	-37.702	-41.273	-45.775	-39.068	-36.857	-35.042	-46.156	-31.973	42.910	20.608	28.227	27.067	28.220	16.445	29.295	35.217	22.289
12.819	11.992	12.310	11.784	12.044	11.896	12.414	11.330	12.065	-44.517	-38.921	-47.987	-40.798	-50.545	-47.564	-35.676	-37.960	-31.132	41.963	27.205	29.823	20.830	39.610	27.868	25.458	26.585	26.783
12.778	12.428	12.139	11.364	12.216	12.261	12.105	11.524	12.172	-37.729	-40.734	-44.086	-33.750	-40.128	-41.352	-36.936	-34.306	-30.504	40.708	27.983	33.719	15.322	32.180	27.917	30.873	23.322	25.368
12.672	11.695	12.140	11.521	11.958	11.931	12.214	11.344	11.676	-40.990	-35.493	-43.593	-31.283	-44.247	-38.810	-35.118	-42.030	-24.308	39.562	25.277	26.708	22.605	35.517	29.717	28.021	34.640	25.529
12.733	11.928	12.069	11.717	12.105	12.295	11.894	12.367	12.312	-36.845	-35.952	-43.203	-41.800	-46.952	-40.380	-34.725	-43.724	-34.897	39.071	26.964	28.001	25.545	41.864	18.576	31.145	40.264	21.239
12.743	12.154	12.196	11.819	12.028	11.932	12.119	12.192	11.805	-38.672	-42.247	-48.429	-26.961	-45.325	-39.711	-39.612	-38.779	-29.321	28.483	28.787	35.774	17.989	28.102	22.110	31.579	24.768	21.605
12.461	12.087	12.400	11.502	12.056	11.668	12.111	11.952	11.964	-29.071	-43.037	-43.578	-33.887	-37.721	-33.841	-31.827	-38.562	-25.424	30.039	34.695	28.102	16.933	34.351	20.929	34.327	37.458	24.610
12.497	12.163	12.227	11.389	12.433	11.446	11.989	12.006	11.837	-37.019	-39.300	-51.624	-29.155	-52.408	-42.624	-37.398	-38.090	-30.571	33.058	31.295	34.819	17.870	39.878	14.979	33.891	32.099	25.885
12.698	12.052	12.169	11.761	12.237	11.761	12.064	11.900	11.901	-33.186	-42.690	-48.143	-33.909	-45.696	-41.164	-34.202	-38.602	-32.301	30.983	29.166	24.089	18.389	39.607	12.237	34.227	34.010	27.024
12.851	12.576	11.910	11.284	11.980	11.875	12.091	11.855	11.836	-34.482	-49.390	-46.904	-35.647	-46.003	-44.512	-40.382	-42.041	-30.311	35.803	39.593	34.876	13.930	36.853	24.510	31.589	36.751	25.764
12.725	12.073	11.949	11.579	12.237	11.697	12.075	11.825	11.769	-26.529	-44.577	-40.375	-33.097	-48.803	-40.886	-38.142	-33.388	-27.132	28.304	36.563	25.995	12.681	38.518	21.477	33.997	25.613	23.193
12.665	12.194	12.214	11.284	12.306	11.326	12.131	12.210	12.190	-26.583	-43.080	-44.995	-28.220	-37.489	-37.050	-34.425	-34.321	-26.376	31.520	26.506	23.966	18.787	34.709	12.350	36.084	28.306	31.086
12.353	11.976	11.967	11.693	12.274	12.183	11.919	11.587	12.086	-31.217	-43.624	-50.070	-34.355	-41.185	-37.192	-39.492	-37.992	-24.989	25.124	24.149	33.809	32.738	42.834	22.690	32.306	27.851	15.135
12.405	12.126	12.401	11.441	12.368	11.746	12.140	12.053	12.309	-34.755	-39.573	-46.008	-34.771	-41.633	-40.047	-41.812	-41.225	-22.554	34.338	39.514	22.291	19.063	32.418	25.052	31.752	26.455	31.274
12.233	12.094	12.345	11.919	12.244	11.853	11.711	11.672	12.067	-29.740	-45.061	-54.759	-41.514	-43.011	-35.462	-37.913	-39.019	-27.102	22.927	33.485	42.467	20.080	33.714	21.070	35.745	29.361	19.218
12.934	11.870	11.883	11.414	12.203	11.949	11.636	11.807	12.171	-31.586	-38.485	-41.399	-36.951	-49.797	-38.984	-35.026	-43.277	-21.593	31.782	27.350	33.932	13.625	40.466	16.875	32.991	35.937	23.449
13.032	11.820	12.200	12.169	12.009	12.094	11.904	11.325	11.808	-37.329	-41.712	-47.558	-42.784	-46.560	-46.274	-31.198	-31.022	-24.667	33.278	29.135	20.539	21.978	39.185	25.467	32.694	29.286	25.017
12.935	12.055	12.099	11.509	11.793	11.698	11.992	11.874	12.321	-34.037	-38.946	-48.270	-33.587	-47.017	-44.149	-39.691	-36.335	-23.876	34.409	27.160	30.784	13.773	33.649	23.338	38.826	24.697	25.241
12.644	11.441	12.208	11.418	11.859	11.831	11.790	11.548	11.660	-32.808	-32.769	-42.657	-31.996	-42.697	-36.739	-35.566	-34.609	-22.581	27.647	22.359	31.149	19.160	33.420	18.313	31.761	26.900	24.732
12.714	12.010	12.040	11.948	12.091	11.593	11.821	11.642	12.076	-34.286	-31.914	-47.659	-34.610	-43.979	-33.130	-40.914	-34.176	-27.466	28.006	26.956	26.921	30.080	36.902	13.135	30.189	26.813	27.702
12.465	12.304	12.114	11.450	11.829	11.369	11.931	11.756	11.959	-30.077	-40.267	-44.157	-37.325	-42.370	-35.040	-34.679	-37.702	-28.503	32.569	30.851	31.089	19.700	30.551	16.167	35.984	31.364	23.215
12.824	11.693	11.826	11.393	11.992	11.974	12.256	11.616	12.322	-34.819	-42.277	-45.666	-33.947	-43.604	-36.362	-34.591	-31.673	-26.371	36.586	28.471	27.466	21.721	32.233	21.635	32.797	21.470	23.496
12.235	12.161	11.856	12.095	12.362	11.397	12.212	11.403	12.340	-26.808	-44.504	-46.225	-38.262	-51.062	-35.960	-34.851	-35.335	-26.684	30.783	25.515	26.342	27.164	30.714	12.695	33.297	30.153	21.400
12.638	11.753	12.298	11.903	12.277	11.246	12.350	11.732	12.004	-32.898	-40.494	-45.988	-38.931	-46.561	-32.473	-36.872	-35.341	-27.720	35.793	26.161	30.464	23.644	34.734	21.388	37.053	33.564	30.746
12.335	11.750	12.216	11.534	12.634	11.833	11.994	11.678	12.064	-33.403	-39.946	-46.957	-38.175	-43.637	-43.034	-36.225	-42.132	-32.403	32.075	22.016	24.969	30.880	31.290	19.961	34.073	20.340	28.732
12.489	11.903	11.968	12.243	11.828	11.569	12.196	11.758	11.920	-31.685	-43.285	-41.420	-39.842	-46.367	-31.540	-37.913	-38.508	-32.545	38.479	28.378	28.434	23.296	33.108	16.753	30.719	29.362	26.320
12.272	12.143	12.138	11.878	12.135	11.350	11.975	11.609	12.149	-32.102	-38.785	-46.503	-35.906	-43.140	-36.181	-34.256	-32.223	-26.222	32.115	22.873	23.471	16.220	32.578	18.543	30.105	22.548	26.023
12.984	12.346	12.628	11.110	12.389	11.674	12.050	11.480	12.051	-35.361	-34.655	-51.875	-34.910	-45.603	-31.369	-38.649	-32.730	-31.544	31.683	15.023	38.437	17.875	34.931	24.117	35.773	26.997	28.023
12.331	11.715	12.365	11.938	11.895	11.883	12.086	11.953	12.391	-34.788	-39.287	-51.023	-40.465	-37.985	-34.980	-28.129	-39.585	-30.885	33.048	21.886	25.966	32.083	25.519	20.061	36.998	26.465	27.779
12.364	12.067	12.254	12.157	12.076	11.650	12.460	11.555	12.078	-34.409	-32.574	-45.079	-36.895	-40.535	-25.839	-37.683	-31.292	-29.323	29.757	26.703	27.940	27.108	33.991	25.285	27.093	28.254	30.551
13.202	11.296	12.248	11.471	11.774	11.692	12.237	11.936	12.208	-38.084	-27.131	-38.389	-39.231	-41.463	-38.719	-35.505	-34.091	-35.799	34.784	15.535	30.187	12.335	35.198	13.618	32.421	26.616	25.883
12.627	12.054	11.926	11.898	12.280	11.973	12.253	11.536	12.389	-32.871	-36.549	-40.158	-37.636	-43.297	-29.437	-35.142	-33.810	-32.625	36.501	26.000	23.713	21.247	25.212	18.166	41.637	28.373	24.792
12.179	12.183	12.443	12.138	12.015	11.849	11.795	12.009	11.790	-29.319	-44.937	-49.415	-42.745	-42.729	-36.961	-36.498	-36.036	-40.983	31.079	26.648	33.202	26.114	34.054	14.904	25.111	31.856	26.707
12.400	11.480	12.759	11.616	12.073	11.688	12.295	12.095	12.679	-35.908	-32.575	-52.109	-34.962	-46.432	-37.033	-38.487	-37.181	-32.007	33.221	21.431	43.734	20.895	28.315	26.974	30.519	26.685	29.548
12.491	12.135	12.204	12.039	12.140	11.763	12.133	11.901	12.364	-35.859	-38.839	-43.316	-36.336	-41.775	-36.878	-37.997	-38.507	-34.060	31.165	24.467	23.163	22.788	34.522	22.398	28.071	26.435	29.929
12.493	11.694	12.392	11.773	11.982	11.720	12.159	11.624	11.960	-40.789	-37.126	-42.388	-32.660	-40.035	-36.668	-35.327	-34.083	-34.317	36.197	18.800	26.994	21.109	33.159	21.274	30.881	23.657	32.434
12.405	12.206	12.269	11.939	12.111	11.990	12.085	11.728	12.399	-37.087	-32.416	-47.823	-39.761	-47.521	-36.202	-36.026	-36.472	-32.742	35.441	21.970	30.787	20.455	34.824	22.813	28.400	23.773	25.587
12.921	11.913	12.718	12.106	11.844	12.083	12.679	11.824	11.634	-35.931	-37.181	-48.892	-37.961	-38.625	-35.059	-39.845	-36.678	-29.734	37.105	21.602	28.000	20.928	27.984	22.172	29.276	17.584	23.871
12.283	11.798	12.536	12.191	12.344	12.347	12.014	11.301	11.821	-27.311	-34.831	-41.938	-36.220	-44.166	-36.934	-36.500	-31.058	-33.951	26.113	22.574	29.644	20.291	41.942	28.306	29.013	22.428	19.290
12.413	12.110	12.207	12.015	11.916	12.468	11.802	11.528	12.043	-33.705	-40.757	-48.573	-36.853	-41.538	-37.062	-34.150	-31.124	-25.350	29.810	30.240	29.990	23.328	34.693	21.241	34.095	21.498	23.429
12.773	11.532	12.146	11.960	12.350	11.893	11.936	11.615	11.984	-34.790	-30.388	-45.319	-35.486	-43.267	-33.820	-34.483	-34.036	-30.254	35.442	29.112	28.815	20.230	39.461	26.516	28.488	22.872	23.573
12.552	12.144	12.190	11.607	12.553	11.970	12.382	11.630	11.852	-30.915	-40.221	-46.949	-37.672	-42.705	-34.005	-32.567	-35.181	-30.976	36.627	30.253	35.358	17.026	33.298	23.525	34.851	22.055	30.125
12.499	12.197	12.840	11.539	11.865	11.901	11.855	11.860	12.113	-32.236	-38.153	-55.769	-39.994	-43.840	-30.551	-35.755	-31.054	-24.504	21.597	24.670	27.442	26.066	36.685	18.259	28.554	35.566	26.931
12.640	12.298	12.232	11.752	12.121	11.781	12.264	12.103	11.768	-30.941	-38.693	-46.240	-46.805	-47.235	-33.490	-35.316	-34.184	-28.246	39.579	27.387	32.059	29.283	34.164	16.808	34.319	27.328	35.826
12.911	11.771	12.149	11.053	12.397	12.042	11.645	11.606	12.224	-32.378	-36.155	-43.949	-39.974	-44.054	-26.745	-32.092	-32.027	-28.695	33.125	25.049	23.297	18.957	31.205	20.978	29.425	27.277	23.346
12.711	11.819	12.247	11.933	12.458	11.856	12.174	12.013	12.396	-32.515	-37.368	-45.216	-33.084	-47.754	-33.650	-41.065	-33.106	-40.008	35.722	26.770	29.075	23.209	44.593	18.334	34.932	28.658	27.773
12.376	11.554	12.669	12.051	12.392	12.065	12.048	11.704	12.041	-33.331	-28.899	-54.448	-41.613	-53.316	-36.631	-37.836	-34.931	-32.437	35.816	21.685	29.388	28.915	47.467	13.337	26.016	29.352	28.378
12.943	11.883	12.064	11.641	12.491	11.699	12.011	11.684	11.597	-34.019	-31.821	-52.636	-28.091	-50.128	-35.969	-36.893	-31.159	-36.179	33.373	26.720	37.537	18.545	43.630	15.250	36.234	26.028	28.903
12.466	11.671	11.955	12.070	12.640	12.128	11.766	12.274	12.205	-38.273	-26.733	-44.024	-36.143	-51.921	-31.478	-33.259	-35.870	-25.444	38.135	17.562	25.685	23.279	49.178	20.359	38.981	31.716	32.576
12.752	12.034	12.219	11.717	12.997	11.415	12.002	11.585	12.247	-37.526	-33.676	-49.110	-34.890	-54.529	-32.217	-41.210	-35.773	-32.477	34.339	28.589	37.093	12.991	45.148	20.676	45.114	22.861	26.560
12.386	11.970	12.086	12.110	13.302	12.003	11.998	12.021	11.785	-30.536	-34.117	-45.421	-39.104	-50.044	-33.233	-37.679	-36.600	-29.744	29.941	21.233	28.347	26.520	30.886	12.195	39.208	32.131	33.683
12.265	12.174	12.266	11.421	12.115	11.957	12.659	11.807	12.085	-35.955	-37.779	-48.174	-33.418	-42.055	-35.541	-38.232	-35.251	-29.609	27.904	25.592	30.392	26.315	43.393	15.498	35.322	26.621	24.645
12.481	12.087	12.351	11.964	11.793	11.463	12.056	11.473	12.038	-32.220	-30.797	-49.222	-37.505	-50.740	-33.260	-35.456	-30.699	-30.593	25.072	25.005	31.871	23.943	42.235	18.430	31.892	29.170	31.037
12.498	11.993	12.382	11.922	12.689	11.937	12.223	11.637	12.195	-28.135	-28.030	-42.527	-32.621	-54.894	-33.649	-41.201	-30.766	-27.713	35.308	28.839	23.804	24.609	31.259	16.835	37.126	31.518	24.204
12.598	12.140	12.234	11.437	12.229	12.308	12.495	11.493	12.078	-29.250	-41.794	-38.892	-30.996	-46.024	-33.853	-43.475	-33.237	-30.152	34.906	37.024	26.100	16.352	33.688	15.927	37.785	23.684	29.098
12.613	12.010	12.353	12.127	12.202	11.930	11.960	11.272	11.897	-25.875	-41.760	-48.118	-33.321	-44.476	-34.410	-34.184	-36.194	-35.779	36.259	32.258	31.046	21.209	37.536	12.231	32.370	14.203	29.918
12.998	12.484	12.516	12.180	11.947	11.845	12.583	11.608	12.346	-29.581	-42.677	-48.935	-38.260	-40.225	-35.201	-38.319	-34.068	-38.711	40.365	38.138	24.436	23.120	34.506	15.576	30.455	26.778	36.542
12.776	11.516	11.990	12.188	12.346	12.241	11.855	11.401	12.187	-28.033	-45.254	-45.591	-36.321	-45.595	-38.737	-43.239	-32.842	-37.764	26.121	40.981	26.618	27.791	34.685	24.264	35.270	21.378	26.139
12.280	12.898	11.730	11.880	12.201	12.069	12.432	11.612	12.090	-33.433	-57.326	-41.361	-33.602	-48.452	-32.155	-40.736	-35.620	-36.122	36.537	47.816	29.804	22.091	45.068	22.275	31.758	21.770	34.326
12.522	12.205	11.872	12.175	12.375	11.496	12.176	11.886	12.215	-28.773	-45.945	-36.585	-36.945	-53.279	-30.420	-37.547	-36.941	-27.944	29.985	41.430	20.057	17.155	45.151	14.763	35.980	22.855	26.927
12.149	11.103	12.229	11.592	12.265	12.098	12.055	11.537	12.053	-28.612	-48.051	-40.656	-31.588	-45.719	-33.116	-34.320	-36.392	-36.815	30.015	42.055	29.154	15.161	45.208	19.648	31.034	21.717	35.603
12.560	10.847	12.040	11.609	12.180	11.978	11.966	11.321	11.891	-40.704	-57.783	-45.496	-28.999	-49.791	-35.626	-37.812	-35.385	-36.260	30.823	41.862	22.058	17.505	39.326	19.259	30.476	19.688	30.909
12.696	10.947	12.148	12.166	12.597	11.732	12.650	11.525	12.182	-30.002	-53.842	-40.383	-32.050	-49.348	-33.686	-35.446	-36.595	-31.434	31.599	33.606	29.412	22.606	43.333	16.663	39.490	26.905	26.617
12.538	10.878	12.137	12.105	12.260	11.398	12.230	11.706	12.274	-28.429	-48.365	-47.236	-31.564	-46.129	-35.693	-40.260	-34.990	-25.375	35.166	39.571	26.759	23.841	41.478	17.287	33.702	24.645	18.883
12.375	11.179	12.081	11.708	11.952	11.839	12.517	11.864	12.009	-30.605	-54.690	-44.046	-30.071	-48.897	-30.855	-37.835	-34.698	-33.800	33.399	45.367	29.689	17.673	44.087	23.579	37.090	24.162	36.167
12.688	11.609	12.161	12.112	11.830	11.987	12.299	12.002	12.093	-29.986	-50.995	-44.540	-27.756	-47.359	-35.803	-44.279	-40.288	-34.134	35.259	34.601	32.563	25.156	35.808	12.097	41.549	31.645	27.338
12.616	11.112	12.415	11.676	12.414	11.952	12.257	11.586	11.938	-34.865	-52.269	-59.790	-32.235	-44.777	-36.625	-42.164	-39.447	-34.080	38.307	46.106	46.099	18.115	37.923	28.987	37.261	26.687	20.865
12.968	11.514	12.385	11.818	11.919	11.814	12.036	11.790	12.191	-36.654	-56.754	-52.192	-34.834	-45.732	-28.656	-37.215	-39.756	-26.085	29.106	46.797	37.101	13.303	43.932	21.876	37.782	28.081	28.922
12.231	12.052	12.694	11.720	12.273	11.919	11.967	11.895	11.985	-33.559	-53.903	-48.886	-34.847	-49.158	-36.447	-41.151	-40.880	-30.966	29.337	48.074	25.560	18.642	43.942	25.422	36.140	35.329	28.214
13.042	11.785	12.091	11.583	12.109	11.742	12.028	11.819	12.114	-34.431	-43.247	-51.197	-39.736	-43.580	-38.022	-42.641	-37.184	-34.480	30.650	30.857	24.709	26.736	34.929	22.707	38.581	29.234	29.169
12.866	12.413	12.314	12.088	12.589	11.766	12.118	11.780	12.030	-33.357	-51.293	-49.416	-35.770	-45.247	-28.481	-38.043	-34.372	-33.705	28.163	40.104	33.605	23.073	38.093	17.849	35.728	34.373	28.678
12.870	11.803	12.570	12.355	12.259	12.090	12.263	12.065	12.282	-33.679	-45.847	-49.059	-41.194	-47.825	-28.225	-45.175	-35.360	-32.428	33.620	38.190	31.270	22.159	37.511	22.303	40.364	34.200	31.085
12.453	11.507	12.379	12.128	12.548	11.739	12.243	11.891	11.901	-32.096	-47.193	-43.955	-38.493	-50.163	-37.340	-40.729	-29.970	-34.422	33.029	26.213	27.520	33.457	46.116	20.344	35.398	26.043	34.810
12.534	11.750	11.905	11.626	12.434	11.824	12.164	11.564	12.041	-27.339	-52.454	-38.584	-38.266	-49.640	-37.564	-35.411	-37.727	-36.102	28.915	44.351	25.201	14.890	38.121	28.330	38.893	30.416	26.518
12.735	11.342	11.963	11.881	12.652	11.809	12.000	11.542	12.206	-31.174	-49.099	-46.310	-36.240	-52.040	-28.902	-40.756	-33.993	-35.842	19.742	29.074	27.936	23.068	37.244	21.285	41.676	28.277	25.917
12.362	11.748	12.021	11.795	12.276	11.857	12.041	11.740	12.067	-30.092	-55.221	-41.954	-36.455	-43.564	-30.864	-36.747	-34.962	-34.947	29.059	32.819	25.758	16.527	37.002	22.939	36.815	25.139	30.334
12.369	10.997	11.809	11.666	11.931	11.707	12.117	11.178	12.119	-33.712	-39.149	-38.953	-32.564	-40.365	-37.168	-36.726	-32.007	-25.476	31.291	33.524	19.603	15.274	33.540	29.478	35.100	12.614	27.904
12.421	11.659	11.949	12.412	12.365	11.750	11.911	11.418	11.868	-27.527	-52.181	-38.500	-32.555	-44.341	-35.736	-37.689	-31.435	-34.053	28.157	43.047	29.223	22.691	33.804	22.277	36.595	31.213	32.131
12.343	12.021	12.103	12.316	12.368	11.469	12.401	11.917	11.726	-32.736	-46.108	-47.001	-32.220	-43.587	-32.087	-45.931	-40.528	-30.280	26.328	41.493	26.758	24.293	34.836	15.605	28.816	33.718	34.262
12.177	11.701	11.942	11.587	12.206	11.487	12.373	12.020	12.095	-30.199	-44.715	-40.939	-23.344	-41.203	-26.058	-38.780	-33.493	-40.842	30.258	37.992	21.785	14.893	36.344	21.985	40.658	32.171	28.672
12.678	12.199	12.008	11.930	11.950	11.903	12.539	12.195	11.876	-34.890	-45.119	-39.839	-32.107	-41.518	-33.753	-39.261	-36.470	-35.042	33.019	37.318	29.413	20.489	36.550	18.264	33.999	35.239	27.760
12.233	12.035	12.049	11.597	11.978	11.639	12.392	11.727	12.120	-35.796	-43.771	-46.301	-39.278	-42.015	-27.818	-37.119	-36.473	-32.524	29.977	32.428	34.272	26.301	36.490	17.634	38.710	31.920	21.985
12.584	11.655	12.083	11.836	12.205	11.994	12.446	11.843	11.816	-34.090	-41.724	-41.474	-38.431	-49.363	-35.994	-36.923	-42.238	-35.586	32.985	27.317	32.130	15.222	33.780	17.779	33.089	28.070	33.189
12.230	11.452	11.927	12.095	12.484	11.574	12.795	11.797	11.811	-35.950	-47.253	-40.591	-33.578	-46.333	-34.406	-42.675	-37.249	-33.776	25.118	36.929	25.139	21.957	41.511	26.556	42.885	27.550	30.391
12.165	11.991	11.983	12.066	12.275	11.478	12.344	11.604	11.922	-38.955	-42.971	-54.668	-33.495	-45.529	-36.913	-40.552	-30.491	-35.481	25.881	30.027	29.486	20.131	40.944	25.884	31.347	25.093	31.302
12.278	11.636	11.932	12.345	12.333	12.019	12.266	11.664	12.232	-30.607	-40.060	-43.528	-38.501	-43.957	-39.764	-37.706	-33.297	-26.091	33.712	34.659	28.749	14.303	42.300	22.953	42.726	32.436	29.775
11.836	12.172	12.134	12.090	12.026	12.400	12.031	11.352	11.769	-32.855	-35.437	-47.504	-34.720	-46.087	-41.937	-36.661	-32.228	-27.262	32.436	31.471	31.958	16.444	37.361	20.469	32.269	20.791	24.866
12.043	11.995	11.796	12.348	12.709	11.709	12.298	11.453	12.052	-31.549	-48.124	-46.738	-37.273	-52.886	-33.302	-38.577	-31.692	-33.993	21.404	24.324	29.141	26.546	44.074	18.381	30.074	20.519	29.595
12.339	11.643	12.638	11.920	12.419	11.939	12.016	11.444	12.196	-28.619	-51.952	-44.037	-35.729	-42.976	-29.683	-39.016	-33.230	-30.812	27.094	40.747	27.616	29.711	34.788	24.804	41.502	29.799	30.063
12.481	11.549	12.029	12.099	12.440	11.876	12.308	11.754	12.223	-29.102	-45.639	-45.705	-34.704	-45.571	-37.713	-37.770	-31.121	-30.907	26.689	31.178	28.768	23.059	48.647	17.754	34.388	23.568	19.439
12.197	11.581	11.883	11.856	12.339	11.889	12.230	12.257	12.063	-32.124	-40.551	-42.768	-33.207	-46.255	-32.740	-38.299	-38.875	-32.568	27.670	37.363	23.662	21.819	43.964	19.367	40.154	22.552	27.236
12.256	11.854	12.054	11.705	11.812	11.769	12.469	11.387	12.222	-29.856	-39.282	-46.404	-34.816	-40.065	-34.254	-38.299	-27.684	-33.997	32.429	31.623	25.156	21.554	39.405	22.361	31.776	23.670	35.636
12.532	11.808	12.092	11.828	12.656	11.325	13.376	11.668	11.636	-35.891	-35.408	-45.309	-31.529	-52.832	-30.437	-45.852	-37.545	-38.700	26.879	28.007	30.110	21.417	44.058	18.120	38.024	27.420	29.165
12.649	12.033	12.339	12.744	12.497	11.460	12.329	11.676	11.451	-31.173	-41.323	-44.631	-44.186	-56.349	-31.059	-40.088	-36.082	-35.197	34.826	23.268	29.700	21.588	46.820	10.566	41.324	32.339	29.296
11.930	11.876	12.108	11.950	11.946	11.608	11.905	12.233	11.827	-28.435	-37.228	-51.460	-33.739	-50.775	-28.999	-38.049	-42.008	-34.995	27.044	25.373	29.913	22.295	36.281	18.164	37.565	33.681	31.518
12.185	11.846	12.158	11.649	12.052	11.540	12.294	11.700	11.964	-31.480	-38.146	-45.019	-36.664	-57.583	-26.811	-37.344	-34.162	-38.086	28.402	22.572	27.260	19.474	43.627	6.632	37.203	30.575	26.815
11.756	11.799	12.720	11.741	12.387	11.502	12.231	11.867	12.426	-27.990	-44.658	-50.358	-35.356	-54.000	-31.490	-42.251	-28.772	-40.882	27.023	32.237	24.397	23.307	42.191	25.519	37.657	29.419	37.889
11.953	12.048	12.403	11.950	11.875	11.548	12.076	11.826	11.929	-28.444	-39.164	-48.692	-35.208	-49.176	-34.851	-40.209	-35.588	-42.018	24.519	30.101	24.744	25.083	43.702	13.302	35.875	29.597	31.034
11.920	11.946	12.268	11.694	12.483	11.592	12.504	11.717	12.182	-26.231	-36.492	-47.962	-31.709	-56.065	-31.814	-36.018	-34.934	-47.309	30.146	24.735	14.303	16.195	41.142	12.240	41.526	22.967	41.507
12.238	12.383	12.580	11.590	11.924	11.584	12.695	12.178	12.144	-28.897	-36.727	-52.889	-30.716	-52.765	-27.779	-39.046	-32.236	-35.035	22.638	29.777	33.191	21.178	36.724	14.003	43.838	33.758	38.492
11.851	12.319	11.609	11.695	12.094	11.608	12.563	11.844	12.208	-28.630	-44.643	-39.592	-33.409	-51.805	-32.928	-40.756	-36.531	-39.868	26.294	33.850	22.181	21.278	38.753	18.512	42.822	32.467	36.268
12.254	12.030	11.970	11.784	12.112	11.403	12.400	11.974	12.110	-24.430	-36.915	-46.694	-30.326	-47.276	-31.021	-41.258	-30.702	-34.867	27.689	37.160	26.648	20.881	38.495	12.799	39.759	40.639	34.004
11.663	12.041	12.103	11.490	12.388	11.718	12.424	11.970	11.724	-25.418	-37.004	-46.162	-28.772	-49.037	-31.900	-40.184	-33.525	-34.473	29.752	27.913	27.757	17.417	44.792	13.067	33.926	30.825	32.824
12.407	11.858	11.807	11.919	12.197	11.508	12.003	11.796	12.122	-32.416	-40.131	-46.489	-35.428	-49.137	-31.768	-38.797	-41.207	-34.967	24.640	36.890	29.718	25.009	45.285	16.412	40.812	31.670	36.238
12.081	12.154	11.769	11.409	12.454	11.418	12.350	12.650	11.906	-20.373	-43.959	-41.439	-34.079	-55.184	-31.026	-42.412	-39.585	-37.985	22.356	29.494	21.011	24.062	47.991	15.119	40.042	39.176	39.495
12.121	11.878	12.008	11.234	12.611	11.778	12.423	12.133	11.626	-31.924	-41.817	-49.238	-41.214	-56.060	-33.711	-43.234	-38.138	-37.316	26.242	33.670	28.388	28.701	47.040	15.233	40.610	34.854	33.290
12.382	11.895	12.158	11.669	12.821	11.944	12.691	11.659	12.076	-30.370	-34.353	-44.008	-36.725	-58.191	-37.124	-35.135	-31.904	-37.022	24.325	29.374	23.091	25.673	50.900	16.205	41.641	25.859	32.820
12.553	11.901	12.356	12.016	12.095	12.235	12.349	11.755	11.675	-24.059	-38.262	-44.434	-32.511	-51.254	-37.520	-42.139	-25.774	-36.637	32.290	28.461	28.773	25.867	44.971	24.548	32.402	28.921	20.041
12.308	12.131	12.373	12.233	12.024	11.913	12.667	11.635	11.679	-33.277	-40.277	-41.530	-33.363	-52.704	-33.666	-45.803	-39.627	-35.593	29.187	23.812	28.632	33.125	45.746	20.060	45.183	35.603	27.942
12.293	12.227	12.734	11.788	12.340	11.880	12.419	12.464	12.350	-26.303	-35.862	-55.291	-33.491	-52.029	-37.564	-39.473	-34.099	-38.606	26.161	34.512	40.319	23.681	45.433	18.534	36.635	38.004	35.861
12.088	11.982	12.138	11.844	12.516	11.582	12.223	11.837	12.035	-25.544	-33.188	-52.388	-34.593	-46.856	-29.090	-34.981	-36.500	-40.962	27.688	29.080	43.207	26.178	41.182	14.813	35.843	29.051	25.279
12.019	12.188	12.218	11.750	11.974	11.444	12.411	12.417	11.745	-31.374	-39.908	-41.726	-39.510	-48.965	-29.338	-46.725	-40.519	-33.599	27.701	39.333	29.149	25.260	47.340	18.606	35.841	43.756	25.855
11.454	11.955	12.461	12.113	12.190	12.296	12.438	11.869	11.839	-28.522	-32.893	-42.195	-37.618	-46.642	-42.209	-40.232	-38.938	-33.788	27.246	26.047	27.789	26.762	41.912	23.557	42.247	33.792	32.412
11.868	11.817	12.431	12.281	12.191	11.775	12.467	12.177	11.978	-26.805	-36.045	-52.067	-35.258	-47.867	-37.970	-41.503	-31.142	-35.653	21.364	25.636	25.916	22.756	45.732	16.637	39.535	31.996	33.789
11.987	11.753	12.086	12.039	12.233	11.181	12.402	12.460	12.064	-27.341	-26.925	-52.807	-30.355	-53.141	-32.052	-37.278	-34.445	-34.947	26.608	28.171	40.070	21.029	48.674	10.353	28.350	22.025	29.149
11.830	11.867	12.451	12.111	12.189	11.056	12.355	11.864	11.849	-25.773	-36.833	-47.937	-43.195	-45.874	-34.754	-34.971	-31.735	-37.430	24.733	27.222	31.867	27.119	35.327	12.136	35.042	25.230	34.112
11.886	11.863	12.571	12.057	12.160	11.891	11.844	12.220	11.716	-26.620	-32.587	-50.044	-35.729	-50.496	-31.985	-31.975	-37.597	-32.205	23.230	27.731	36.716	21.103	40.156	16.396	39.202	31.545	35.432
11.981	12.048	12.476	12.022	12.346	11.697	11.894	12.152	12.162	-33.690	-38.205	-45.972	-34.725	-51.866	-32.696	-36.316	-38.830	-39.615	25.325	27.654	30.484	26.660	34.775	21.740	35.839	35.173	33.245
11.992	11.837	11.877	12.165	12.509	11.474	12.038	11.996	11.912	-33.164	-39.340	-47.406	-35.199	-43.991	-37.292	-38.118	-32.127	-34.555	24.119	22.718	33.604	11.775	38.249	17.071	35.317	31.463	30.165
11.817	12.208	12.699	12.091	12.102	11.728	12.093	12.177	11.837	-25.364	-34.583	-53.317	-32.918	-45.105	-33.880	-36.045	-35.741	-35.644	18.947	29.602	28.628	21.116	38.713	20.810	30.581	32.554	32.393
11.664	11.801	12.141	11.497	12.197	12.064	12.413	12.504	11.962	-31.705	-28.843	-43.886	-35.673	-49.655	-34.068	-40.121	-34.728	-28.793	21.751	23.866	24.664	22.592	35.397	17.396	33.143	29.647	34.563
11.954	11.854	12.346	11.603	12.036	11.662	12.105	11.682	12.021	-31.445	-35.807	-46.889	-32.312	-49.579	-23.918	-40.304	-29.750	-31.904	24.998	32.107	23.647	20.758	39.561	11.592	35.552	29.740	36.040
11.928	12.154	12.492	11.729	12.291	12.036	12.186	12.012	12.477	-25.738	-34.751	-48.082	-41.095	-47.314	-35.117	-39.121	-35.066	-39.500	14.129	25.211	29.006	29.278	30.183	17.777	39.431	27.915	33.145
12.194	11.913	12.363	11.789	12.129	11.827	12.446	12.106	12.358	-32.930	-36.417	-48.376	-35.901	-45.780	-28.877	-33.004	-33.432	-37.210	25.928	27.242	27.747	20.437	35.722	21.063	39.836	24.750	35.104
12.441	11.883	11.857	12.164	12.107	12.009	12.380	12.282	11.923	-32.019	-32.442	-51.272	-43.385	-55.950	-39.491	-35.108	-39.416	-35.724	27.013	26.243	31.690	20.717	39.108	24.506	24.288	30.815	31.448
11.936	11.760	12.188	11.579	11.872	12.729	12.679	11.813	11.938	-29.516	-37.479	-52.624	-34.182	-41.446	-33.583	-42.371	-34.564	-36.609	24.705	30.431	21.978	22.740	37.296	16.820	34.402	26.643	34.707
12.432	11.919	12.087	12.054	11.966	11.744	12.487	12.137	11.852	-30.532	-35.083	-49.133	-37.227	-44.300	-28.360	-38.751	-36.966	-35.748	31.006	29.084	30.511	32.293	38.132	9.087	33.465	30.170	27.204
11.661	12.145	12.311	11.537	12.298	11.532	12.365	12.098	11.858	-26.315	-42.192	-50.431	-34.695	-44.638	-25.762	-33.313	-39.861	-30.696	32.971	29.136	33.981	22.534	41.401	14.432	35.371	30.369	26.245
12.003	11.772	12.402	12.278	12.424	11.574	12.446	11.989	12.146	-25.867	-32.326	-46.966	-39.510	-48.850	-25.670	-37.509	-35.086	-37.499	31.554	28.882	33.095	22.888	39.368	13.590	35.980	30.205	34.463
11.783	12.234	12.265	11.811	12.084	11.439	12.344	11.720	11.870	-32.535	-33.691	-44.563	-38.435	-43.541	-28.986	-33.275	-44.256	-33.605	26.062	33.807	26.387	13.970	32.032	17.129	36.395	39.458	33.432
11.849	11.637	11.960	11.905	12.335	12.166	12.554	12.188	11.906	-29.197	-30.563	-43.854	-38.402	-49.488	-29.063	-38.773	-43.033	-32.482	29.263	27.468	24.112	25.523	37.078	21.314	38.341	36.809	28.323
11.870	11.662	11.824	12.135	12.084	11.878	12.185	11.913	11.922	-28.037	-30.653	-49.737	-42.233	-44.692	-26.612	-38.780	-38.847	-32.113	21.767	23.097	24.878	25.762	35.475	19.088	37.459	29.344	30.533
11.817	11.619	12.074	11.902	12.215	11.899	12.605	12.085	12.008	-23.673	-23.772	-43.603	-38.548	-50.710	-31.705	-32.538	-41.210	-29.130	28.418	15.493	29.514	31.327	35.936	12.613	37.818	30.834	33.269
11.639	11.836	12.267	12.167	12.330	11.932	12.180	12.169	12.062	-26.284	-29.117	-53.043	-42.365	-46.995	-29.847	-36.344	-42.135	-29.423	31.879	22.498	35.412	25.984	41.758	10.593	37.423	32.897	29.037
11.246	11.975	12.026	12.212	12.255	11.817	12.008	12.326	12.038	-30.329	-36.996	-42.213	-38.608	-52.967	-28.031	-33.146	-44.958	-28.279	21.820	31.726	24.669	30.371	46.163	16.632	30.713	31.247	29.974
11.827	11.623	11.837	12.214	12.082	11.874	11.867	12.228	12.101	-35.504	-38.429	-49.728	-40.991	-53.909	-32.023	-38.326	-46.015	-33.000	27.063	25.269	28.876	22.303	44.049	18.618	35.234	37.276	35.469
12.188	11.827	12.308	12.124	11.778	11.773	12.175	12.014	12.001	-39.329	-34.518	-43.690	-37.557	-44.293	-26.016	-37.148	-37.813	-32.844	31.054	23.019	27.484	19.575	28.976	21.137	31.091	28.355	33.498
11.997	11.859	12.286	11.981	12.034	11.751	11.981	12.334	12.176	-32.618	-42.507	-42.145	-36.683	-41.095	-29.463	-38.620	-45.450	-35.876	24.958	22.494	28.433	24.917	38.821	12.879	34.304	38.258	33.534
12.093	11.841	11.995	12.385	12.095	11.492	12.467	12.139	12.126	-31.071	-39.333	-40.703	-39.448	-42.579	-26.837	-44.824	-39.980	-32.993	28.203	29.644	29.111	25.637	30.520	15.518	37.516	36.172	28.837
12.099	11.614	11.888	11.810	12.151	11.565	12.139	11.662	12.217	-31.200	-44.043	-40.748	-36.365	-42.187	-28.665	-43.563	-37.199	-33.060	31.308	21.392	25.544	22.685	39.769	10.389	42.688	31.427	36.116
11.726	11.806	11.945	11.581	12.204	11.654	12.110	11.829	11.720	-32.177	-32.623	-45.263	-41.174	-57.179	-27.014	-36.324	-32.129	-33.231	26.680	14.152	27.148	22.001	39.026	12.790	39.526	21.321	33.714
11.577	11.957	11.847	11.573	12.148	11.736	12.187	12.423	12.086	-26.721	-39.546	-47.218	-41.218	-51.824	-26.996	-41.759	-40.940	-35.241	24.060	21.810	33.865	23.062	46.107	21.651	39.098	29.451	35.026
11.723	12.030	11.924	11.599	11.856	11.513	12.140	11.874	11.688	-30.531	-35.597	-47.013	-36.253	-52.780	-29.348	-41.621	-34.889	-33.819	24.871	20.305	28.553	21.512	27.883	17.109	34.874	34.861	27.136
11.525	11.721	12.140	11.784	12.044	11.906	12.328	11.924	12.065	-28.376	-38.186	-41.435	-36.345	-43.931	-33.678	-41.464	-40.093	-30.258	24.575	21.670	30.657	30.107	26.485	20.380	35.965	29.279	29.931
11.576	11.636	12.357	11.407	12.247	11.862	12.444	11.463	11.916	-32.871	-44.581	-42.277	-36.152	-52.722	-30.996	-34.209	-42.106	-30.748	23.359	28.088	20.416	28.105	42.396	14.638	36.005	35.978	26.368
11.684	11.317	12.168	11.433	12.096	12.027	12.323	12.083	12.001	-34.334	-42.655	-43.667	-36.514	-51.168	-28.030	-40.951	-40.165	-34.624	23.555	35.368	30.036	19.569	38.132	20.443	37.886	32.710	23.747
12.452	11.501	12.059	11.866	11.794	11.310	12.348	12.277	11.877	-32.334	-37.254	-49.266	-31.764	-47.720	-33.169	-39.902	-41.106	-26.165	31.440	21.977	31.967	18.809	43.369	12.776	35.652	37.907	26.200
12.331	11.582	12.351	12.021	11.848	11.932	12.227	12.472	11.708	-30.533	-41.317	-44.986	-40.575	-48.855	-36.541	-35.838	-50.366	-31.502	24.694	27.901	27.186	22.742	34.233	14.411	33.212	39.604	21.740
12.178	12.121	11.928	11.925	12.245	11.316	11.926	12.568	12.079	-32.851	-35.249	-46.250	-35.365	-42.996	-35.324	-34.229	-46.052	-33.421	33.479	20.746	28.419	20.438	37.717	20.307	32.052	38.739	31.668
11.854	11.957	12.244	12.011	11.975	12.021	12.135	12.355	11.875	-27.584	-49.314	-41.327	-39.418	-41.714	-28.582	-37.302	-46.167	-28.387	27.370	30.326	28.639	27.421	38.801	13.765	33.482	42.489	24.727
12.171	11.740	12.821	11.854	12.141	11.524	11.961	12.562	12.098	-38.640	-38.856	-39.436	-30.313	-46.585	-26.176	-36.519	-48.770	-33.544	34.614	17.338	31.505	21.594	31.554	8.720	32.251	42.585	31.879
12.224	11.839	12.067	12.243	11.824	12.262	12.133	12.671	12.273	-37.264	-42.159	-45.141	-32.173	-47.897	-34.045	-32.199	-45.456	-30.813	33.542	25.551	30.409	23.283	31.843	19.935	34.578	43.998	26.372
12.601	11.821	12.303	11.894	12.459	11.957	11.978	12.157	11.831	-30.149	-38.823	-44.221	-25.398	-54.019	-33.173	-35.642	-37.808	-32.572	32.802	23.435	29.714	17.107	30.679	22.769	40.273	43.600	29.383
12.546	11.840	12.209	12.013	11.869	11.937	11.896	12.240	11.943	-29.703	-39.883	-41.025	-34.781	-51.976	-33.978	-36.164	-35.437	-30.996	33.418	33.085	26.234	21.285	34.170	10.365	34.779	37.360	35.014
11.779	12.360	11.970	12.328	11.969	12.306	12.153	12.313	11.883	-36.972	-44.099	-39.697	-31.436	-48.462	-32.594	-33.954	-38.299	-25.680	33.094	27.897	18.519	13.614	38.638	23.400	40.886	37.949	25.992
12.239	12.060	12.300	11.798	11.956	12.277	12.420	12.024	12.151	-29.480	-41.452	-52.435	-32.644	-44.020	-40.745	-37.070	-37.511	-30.981	31.633	34.280	33.587	19.858	33.256	20.563	35.993	36.356	32.154
12.720	11.832	12.085	11.885	12.052	12.259	12.222	12.466	12.082	-34.241	-37.883	-45.718	-29.347	-47.354	-35.312	-41.721	-44.579	-36.336	32.116	35.119	31.330	15.955	32.020	22.804	32.051	39.729	33.756
12.500	12.088	11.893	11.967	12.341	12.082	11.814	12.154	11.904	-34.168	-38.976	-45.349	-28.713	-44.669	-37.961	-37.862	-43.830	-33.493	31.405	34.477	32.720	14.759	36.794	20.303	33.904	33.934	27.259
12.036	12.364	12.937	11.989	12.141	11.913	11.903	12.249	11.709	-36.083	-45.601	-49.141	-31.478	-45.520	-35.029	-37.865	-42.549	-32.661	36.815	32.172	29.269	13.817	31.004	11.824	37.325	33.077	27.946
11.668	12.213	11.743	11.372	12.223	12.143	12.140	12.162	12.159	-36.450	-39.155	-46.603	-31.245	-39.668	-35.691	-31.570	-39.822	-31.436	34.983	33.908	33.154	17.236	36.431	17.150	30.516	37.627	37.016
12.210	11.869	12.283	11.716	11.826	12.327	12.261	11.484	11.544	-35.002	-37.959	-45.097	-35.788	-42.333	-38.394	-33.952	-37.700	-30.316	35.803	28.785	24.793	20.749	32.204	19.721	33.074	28.870	30.762
12.069	12.395	12.472	11.629	11.684	12.163	12.290	11.264	12.200	-35.412	-37.817	-41.715	-33.336	-42.306	-37.107	-34.401	-37.962	-30.211	37.042	25.705	29.821	18.018	31.817	20.051	33.226	25.885	25.282
12.021	11.718	11.936	11.128	12.270	11.984	12.354	11.968	11.859	-34.481	-35.870	-41.238	-29.915	-51.607	-29.849	-37.552	-41.341	-27.033	28.013	38.259	31.720	10.086	35.771	20.023	36.367	29.259	30.744
12.467	12.185	12.370	11.990	11.799	11.610	11.895	11.992	11.819	-39.544	-39.202	-44.897	-29.215	-52.331	-30.713	-36.556	-37.729	-24.732	33.638	35.325	32.509	21.024	38.779	15.689	32.768	31.248	31.431
11.970	12.040	12.078	11.958	11.736	12.186	12.475	12.380	11.863	-31.339	-50.729	-46.549	-34.135	-48.103	-34.623	-39.854	-47.417	-32.668	29.644	44.574	24.551	23.209	30.280	13.302	34.957	43.272	29.999
11.828	11.762	12.394	12.225	11.953	11.870	12.039	11.713	11.640	-35.359	-42.538	-45.186	-32.008	-51.620	-38.775	-34.334	-37.779	-27.819	26.526	28.014	26.866	25.909	38.162	20.367	32.245	25.444	29.012
12.255	12.187	12.419	12.119	11.973	11.555	12.130	12.023	11.601	-42.941	-43.025	-43.408	-33.011	-49.849	-35.445	-37.132	-37.983	-30.135	41.520	32.354	25.686	22.176	40.517	22.821	36.419	24.955	30.768
12.232	12.494	12.059	11.636	12.094	11.635	12.207	11.496	11.757	-31.325	-46.680	-41.263	-32.352	-54.810	-31.726	-30.332	-39.954	-29.169	32.743	34.156	31.102	13.340	46.576	12.999	30.563	28.296	24.430
12.524	11.694	11.948	11.536	11.805	11.814	11.786	12.095	11.930	-39.361	-35.656	-46.425	-28.280	-45.094	-33.661	-34.894	-39.361	-30.287	38.375	21.514	31.894	12.171	34.046	21.096	34.815	28.755	30.401
12.558	11.928	12.299	12.217	11.690	12.157	12.298	11.800	11.879	-47.657	-43.555	-50.271	-35.491	-46.677	-31.369	-41.287	-38.782	-29.665	39.905	28.048	27.813	16.861	33.898	25.712	37.702	26.491	29.430
12.202	12.211	11.997	11.390	11.997	12.138	12.088	11.931	12.132	-39.074	-38.879	-48.727	-38.608	-44.730	-34.137	-40.704	-32.385	-29.446	33.581	35.467	32.609	18.829	38.262	22.021	34.679	26.563	27.631
12.277	11.597	12.002	11.918	11.522	11.890	12.030	12.171	12.053	-37.262	-33.449	-45.648	-39.838	-44.104	-34.952	-37.427	-43.038	-34.021	25.531	25.987	27.055	23.576	23.906	18.733	36.600	26.155	31.424
11.953	12.166	12.062	11.692	11.967	11.295	11.909	11.705	11.802	-24.831	-42.023	-41.723	-36.746	-49.225	-23.290	-34.632	-33.350	-33.026	28.467	35.322	29.198	21.863	35.858	13.016	35.965	26.620	22.591
12.023	12.045	12.493	11.603	11.680	11.653	12.252	12.009	12.022	-37.862	-35.789	-46.500	-32.264	-41.632	-31.337	-32.932	-36.433	-29.593	26.982	34.054	31.728	16.779	36.221	14.576	34.796	31.826	26.328
11.857	12.375	12.567	12.105	11.957	11.269	12.530	12.322	12.031	-41.919	-41.044	-46.634	-32.226	-40.924	-18.821	-43.319	-38.301	-26.886	33.222	26.440	32.019	20.389	31.509	21.430	39.293	25.165	30.541
11.746	12.069	12.119	11.579	11.866	12.121	12.305	11.760	11.671	-31.153	-37.263	-50.164	-33.055	-44.179	-37.061	-37.637	-37.480	-35.717	28.166	28.448	30.160	14.621	39.426	15.186	38.382	27.467	24.855
11.944	11.891	11.922	11.710	11.498	11.787	12.418	11.773	12.330	-39.528	-40.659	-40.882	-32.669	-41.192	-38.633	-33.923	-35.287	-34.237	23.980	26.027	22.361	15.464	33.461	24.726	32.778	29.577	28.630
12.607	11.937	12.197	11.689	12.078	12.329	11.793	11.465	11.832	-28.210	-42.086	-44.181	-38.050	-45.870	-39.781	-37.367	-35.549	-30.226	31.566	20.969	19.962	21.212	31.743	21.727	40.817	23.078	29.564
12.548	12.174	12.121	11.750	12.006	12.273	12.306	12.041	11.567	-38.133	-33.706	-41.137	-32.208	-45.503	-32.023	-37.149	-33.997	-30.829	37.840	26.210	29.128	23.326	31.728	18.470	40.634	27.875	24.076
11.818	12.275	12.416	11.473	11.759	12.345	12.113	12.134	12.121	-36.832	-37.635	-47.458	-38.485	-42.680	-36.032	-39.655	-37.890	-34.859	31.942	21.331	32.744	19.635	23.762	23.577	37.570	25.551	26.847
11.951	11.855	12.314	12.106	12.134	11.818	12.388	11.976	12.188	-32.787	-37.293	-57.973	-36.322	-46.590	-28.407	-43.356	-38.139	-24.968	35.892	20.647	48.017	15.179	33.658	20.623	41.041	26.000	29.709
12.255	12.058	11.998	11.714	11.954	12.021	12.519	11.825	12.010	-39.150	-33.722	-40.144	-38.600	-48.590	-31.966	-36.380	-30.718	-31.294	39.181	25.114	22.676	28.334	36.898	13.397	32.586	25.850	26.308
12.246	11.934	12.123	11.814	12.018	12.434	12.095	12.364	11.521	-35.071	-40.427	-41.851	-39.486	-46.334	-37.651	-36.438	-35.467	-38.838	37.040	33.317	15.177	17.624	32.344	21.750	35.551	26.412	29.935
12.074	11.936	12.093	11.948	12.127	12.426	12.201	11.480	11.525	-36.795	-41.495	-40.382	-34.019	-45.746	-33.633	-40.942	-36.087	-36.952	42.002	28.515	29.978	20.100	35.810	21.549	41.691	23.112	24.626
12.066	11.909	12.261	11.786	12.119	12.024	12.487	12.142	11.747	-35.861	-37.146	-45.589	-38.692	-45.889	-31.744	-43.014	-35.488	-32.738	37.848	29.703	25.632	20.777	26.648	22.481	37.490	27.814	27.770
12.018	12.290	12.559	12.010	12.301	12.198	11.825	11.666	11.699	-39.988	-40.459	-44.039	-28.308	-48.127	-41.345	-30.454	-34.459	-29.553	31.986	28.523	37.688	17.245	26.399	21.347	36.908	25.704	31.837
12.210	11.632	12.497	11.876	11.626	12.566	12.004	12.275	12.138	-40.734	-37.695	-42.820	-28.213	-43.873	-37.722	-41.628	-34.142	-30.991	35.363	33.510	28.412	23.447	37.645	29.493	38.882	21.012	23.062
11.745	12.098	12.359	12.058	11.997	12.357	12.032	11.807	12.122	-33.221	-45.190	-46.103	-32.864	-50.485	-31.882	-37.331	-40.832	-28.959	20.509	31.347	31.051	22.055	24.365	22.558	32.402	35.589	28.658
12.085	12.016	12.425	11.851	12.159	11.599	11.900	12.031	12.345	-41.271	-38.386	-48.401	-36.067	-44.032	-33.274	-38.320	-32.682	-37.120	32.378	29.279	40.147	18.844	24.910	14.138	32.530	28.986	31.894
12.150	11.714	12.692	11.853	12.119	12.255	12.298	12.108	12.145	-39.688	-35.775	-43.943	-34.414	-44.304	-37.898	-34.817	-38.308	-33.419	33.069	29.260	31.789	23.580	31.581	25.543	28.181	33.913	32.422
12.084	11.458	11.684	11.819	12.594	11.769	11.948	11.880	11.991	-42.745	-33.057	-41.472	-33.251	-46.996	-35.949	-30.549	-38.859	-32.341	38.602	34.134	32.009	22.079	36.484	19.903	28.416	29.990	24.686
12.407	11.833	11.825	11.942	12.218	11.924	11.886	12.399	12.259	-39.515	-33.928	-44.658	-35.178	-45.176	-32.001	-34.390	-35.246	-33.461	40.792	24.499	29.858	29.556	31.298	29.585	24.013	36.628	31.333
12.211	12.088	11.766	11.590	11.862	12.094	12.089	11.695	12.026	-38.801	-31.469	-42.154	-28.636	-47.202	-33.066	-35.698	-38.241	-36.352	45.511	26.407	23.508	23.006	38.809	24.857	29.760	35.010	32.633
12.473	12.169	12.056	10.945	12.043	12.148	12.158	12.611	12.188	-32.248	-40.667	-41.622	-41.167	-42.290	-27.423	-33.485	-39.544	-32.082	32.185	35.202	35.677	22.718	33.628	22.030	30.518	34.414	33.418
12.525	12.533	12.572	11.653	12.072	12.467	12.203	12.564	12.114	-44.135	-41.215	-46.872	-36.017	-53.039	-41.245	-38.053	-44.080	-33.042	44.192	32.717	31.370	19.293	33.156	25.726	34.623	37.856	26.372
12.204	12.104	11.861	11.637	11.859	11.822	12.381	12.066	12.100	-45.472	-47.135	-50.699	-35.309	-42.140	-32.406	-37.904	-44.904	-27.313	37.916	36.792	26.562	23.965	30.555	15.265	30.983	27.071	30.081
11.950	11.996	12.132	11.862	12.188	12.203	12.304	12.031	11.825	-42.949	-35.438	-43.044	-34.358	-46.568	-32.824	-36.065	-36.318	-33.081	35.314	26.564	30.364	15.085	34.150	25.565	38.385	26.938	29.523
12.388	12.240	11.911	11.934	12.327	12.047	12.673	12.145	11.994	-37.191	-41.581	-46.316	-36.560	-47.645	-31.526	-37.032	-44.148	-28.812	31.029	26.103	30.533	23.937	39.337	22.988	32.279	29.003	28.866
12.604	11.941	11.875	11.903	12.441	12.282	12.333	12.225	11.782	-41.067	-35.962	-49.184	-28.598	-56.393	-37.156	-39.034	-38.785	-31.929	42.371	20.623	34.296	22.753	36.275	26.257	32.489	29.895	34.393
13.007	12.632	12.816	11.779	11.969	11.734	12.069	12.436	11.895	-40.188	-40.350	-46.217	-34.614	-48.320	-41.070	-33.511	-38.199	-34.250	39.744	39.374	34.040	20.244	35.840	27.953	28.596	31.362	29.094
11.965	12.104	11.841	11.841	12.189	12.454	12.158	12.018	11.957	-34.268	-34.995	-42.178	-30.004	-37.711	-43.737	-37.649	-36.407	-30.463	33.837	23.328	23.284	21.730	39.190	26.889	37.010	26.498	25.803
12.313	12.198	12.622	11.522	12.216	12.364	11.992	12.097	12.283	-37.490	-44.290	-41.843	-30.155	-42.050	-37.263	-35.418	-33.491	-35.882	33.415	30.447	33.598	20.574	26.823	23.339	33.384	32.477	29.519
12.629	12.403	11.928	11.748	11.949	12.140	12.319	12.016	11.744	-36.529	-40.077	-45.864	-33.654	-37.353	-35.619	-32.923	-33.690	-33.602	38.833	34.457	28.153	24.772	28.669	26.187	38.491	22.700	26.931
12.060	12.007	12.603	11.049	11.767	12.045	11.931	12.669	12.074	-30.973	-39.317	-53.658	-33.439	-39.431	-33.439	-41.133	-43.672	-35.443	38.844	32.248	32.063	23.596	27.432	23.336	41.859	33.444	24.655
11.826	12.190	11.856	12.167	12.051	12.169	12.089	12.106	12.007	-39.988	-45.095	-43.970	-41.659	-47.950	-43.498	-33.646	-34.987	-28.729	36.601	28.888	24.858	26.349	31.381	20.705	29.168	32.432	22.061
12.551	11.769	12.517	11.516	12.045	12.548	12.136	12.347	11.727	-29.868	-42.286	-44.967	-34.346	-45.672	-35.254	-43.861	-37.682	-32.758	36.311	34.409	33.249	22.659	32.399	22.295	35.063	31.527	30.055
12.329	12.189	12.358	11.861	12.219	11.893	12.418	12.212	12.021	-35.533	-45.867	-41.797	-38.991	-47.324	-42.050	-43.361	-36.513	-29.030	37.947	32.969	34.082	18.857	34.422	25.707	33.309	24.332	24.989
11.902	12.828	12.204	11.706	11.737	11.825	11.938	11.894	12.810	-37.050	-39.580	-44.704	-36.653	-42.574	-40.816	-37.060	-34.984	-26.172	26.411	35.500	29.386	17.075	24.468	20.565	27.958	23.134	32.298
12.761	12.189	11.999	12.062	12.071	11.583	12.226	11.843	11.559	-40.693	-41.612	-44.760	-36.355	-41.918	-40.722	-31.420	-37.033	-28.553	39.049	29.351	34.025	26.612	26.444	18.543	39.713	23.352	20.801
12.193	11.591	12.268	11.791	11.978	11.747	12.224	12.025	11.767	-32.342	-37.814	-42.613	-36.936	-45.051	-41.228	-36.261	-39.858	-35.233	36.088	27.587	28.329	15.462	33.511	21.864	34.898	33.082	29.943
12.187	12.302	12.256	11.367	12.399	12.154	12.014	12.080	11.625	-40.944	-47.026	-48.712	-34.380	-43.769	-38.969	-35.346	-37.048	-31.011	34.778	34.106	24.961	23.561	23.299	27.556	30.842	29.675	31.619
12.598	12.449	12.234	12.071	11.620	11.743	12.217	12.514	11.882	-40.265	-43.053	-45.634	-36.575	-45.609	-28.197	-37.515	-41.587	-29.681	38.355	41.306	28.289	19.269	30.087	16.519	37.306	36.281	28.887
12.051	11.703	12.467	12.010	12.513	12.301	12.630	12.081	11.988	-31.687	-35.749	-43.152	-34.780	-50.012	-39.456	-39.030	-40.098	-26.294	25.481	27.575	31.079	22.761	29.521	20.851	29.778	29.264	21.286
12.698	11.817	12.374	12.254	11.667	12.398	12.588	12.244	12.073	-34.635	-38.569	-45.891	-35.035	-44.113	-34.167	-35.473	-39.533	-28.644	36.012	34.901	28.628	27.481	27.376	19.665	33.231	35.158	24.639
12.837	11.725	12.796	11.726	12.078	12.099	12.356	12.206	12.331	-36.401	-39.503	-39.618	-35.406	-48.696	-31.644	-34.854	-41.196	-34.055	34.404	32.245	31.982	31.082	29.830	15.980	35.594	29.407	36.487
12.267	12.002	11.959	11.892	12.108	11.657	12.141	12.563	12.070	-35.442	-44.250	-49.958	-33.309	-52.082	-33.936	-40.271	-38.999	-33.440	26.968	34.720	34.395	20.276	30.934	21.444	37.468	33.804	27.146
12.142	11.810	12.005	11.783	11.624	11.836	12.481	12.025	12.468	-35.846	-32.211	-47.313	-38.636	-45.417	-33.574	-36.604	-36.657	-34.919	30.084	22.919	28.635	25.038	29.810	16.651	34.249	25.596	31.523
12.021	12.047	12.869	12.082	11.887	11.832	12.132	12.369	11.917	-33.480	-39.472	-47.286	-30.753	-48.982	-29.148	-38.044	-41.428	-33.863	30.000	30.369	39.188	26.714	29.893	21.849	32.052	33.990	32.062
12.439	12.132	12.400	11.579	11.955	12.025	12.594	11.887	12.006	-36.000	-40.358	-46.724	-35.340	-49.661	-31.922	-46.559	-42.702	-31.343	29.751	28.978	36.543	27.317	32.860	16.910	34.998	34.535	21.829
12.493	12.282	11.758	11.436	12.175	11.783	12.042	12.567	11.918	-34.932	-37.890	-47.681	-32.261	-49.894	-32.281	-37.263	-42.932	-32.250	29.378	23.903	36.267	20.883	28.519	16.758	29.685	44.053	23.786
12.532	12.075	11.964	11.150	11.668	11.914	12.105	12.365	11.855	-41.185	-37.087	-57.797	-37.092	-50.898	-41.133	-38.113	-40.682	-31.558	39.719	25.914	39.720	16.846	28.698	12.584	37.570	33.481	26.710
12.643	12.358	11.670	12.059	12.163	12.059	12.646	12.188	11.905	-36.949	-39.422	-51.626	-38.700	-51.052	-35.869	-41.325	-40.423	-32.188	38.160	13.911	39.588	19.102	34.824	19.234	40.275	38.928	27.976
12.522	12.205	11.847	11.597	11.836	11.837	12.378	12.063	12.177	-37.331	-37.317	-46.623	-39.399	-43.952	-31.108	-40.866	-41.769	-36.718	30.372	25.945	38.072	28.778	26.002	21.056	35.935	33.727	24.441
13.147	11.962	12.698	11.095	12.276	12.072	12.548	12.289	12.177	-36.709	-34.760	-53.573	-32.385	-47.745	-28.827	-36.571	-41.464	-27.525	37.545	24.393	38.479	23.260	29.557	13.163	37.711	24.577	28.216
12.236	12.241	12.070	11.663	11.506	11.775	12.390	11.883	11.813	-35.216	-40.313	-48.891	-37.728	-46.404	-28.771	-37.207	-37.104	-25.038	27.406	25.696	41.598	30.484	28.660	12.695	35.649	24.582	24.015
12.875	11.872	12.084	11.836	12.062	11.479	11.608	11.915	12.221	-32.155	-41.081	-46.079	-33.889	-41.115	-28.433	-37.317	-37.333	-35.391	29.357	29.499	31.208	22.731	21.978	9.858	38.762	25.868	36.475
12.670	11.925	12.287	12.137	11.943	11.895	12.288	11.824	11.929	-38.792	-39.607	-47.620	-40.335	-46.021	-36.130	-34.223	-33.921	-26.620	31.091	24.869	41.776	30.161	17.042	18.346	34.469	33.962	30.304
12.593	12.265	11.878	11.978	11.997	11.259	12.456	11.965	11.783	-39.136	-40.671	-51.912	-37.848	-49.785	-28.097	-36.378	-39.553	-29.070	33.358	35.516	38.835	22.728	38.612	10.741	35.407	28.255	29.962
12.236	11.950	11.837	11.916	12.083	12.116	12.307	12.548	11.911	-30.307	-41.275	-47.201	-36.203	-50.691	-41.438	-36.937	-41.096	-34.314	21.997	27.465	27.492	26.757	29.874	20.162	41.499	32.493	31.160
11.882	12.320	12.360	11.622	11.831	12.028	11.941	12.209	11.716	-39.596	-43.797	-48.479	-38.474	-50.611	-42.683	-36.799	-40.189	-30.106	30.001	34.094	32.866	21.009	36.137	32.284	30.676	32.360	36.477
12.623	12.269	12.380	11.893	11.719	11.710	12.346	12.343	12.214	-36.636	-40.987	-50.220	-38.213	-42.229	-39.632	-32.000	-45.707	-32.955	27.452	32.509	27.595	26.512	27.029	24.552	33.825	41.802	30.844
12.559	12.239	12.155	11.816	11.711	11.566	12.171	12.308	12.128	-39.254	-37.463	-51.744	-38.691	-45.433	-43.473	-42.936	-37.085	-35.491	35.968	27.321	25.873	23.655	25.457	24.199	43.156	40.132	33.860
12.588	12.238	12.477	11.599	11.939	12.247	11.901	12.192	12.298	-40.405	-41.546	-51.731	-30.832	-49.465	-36.531	-41.548	-38.694	-31.477	36.950	33.172	33.319	23.723	35.253	24.219	35.933	33.972	24.587
12.442	12.570	12.529	11.992	12.074	11.773	11.901	11.922	12.180	-49.040	-40.739	-53.254	-35.436	-44.056	-33.680	-32.950	-38.788	-31.552	43.784	31.549	31.061	20.014	28.532	23.846	32.280	33.800	26.553
12.938	12.235	12.257	11.916	12.306	11.906	12.524	12.119	12.119	-46.635	-36.689	-47.845	-41.283	-49.503	-37.917	-39.120	-34.767	-38.634	45.861	30.984	29.874	28.384	41.215	18.296	32.040	31.415	30.715
12.618	11.819	11.667	11.583	12.269	12.071	12.234	12.023	12.079	-47.447	-35.526	-44.960	-36.184	-48.830	-34.174	-34.804	-32.397	-32.543	37.768	29.446	34.326	20.411	27.635	17.752	31.897	33.659	22.391
12.437	11.802	11.998	11.822	11.921	11.910	11.802	11.943	11.937	-37.658	-31.909	-48.423	-39.039	-46.448	-34.601	-35.080	-37.222	-32.281	35.497	24.483	27.041	17.990	36.773	20.415	34.348	30.583	31.788
12.275	12.270	12.005	11.876	11.888	12.433	11.864	12.097	11.987	-41.192	-40.926	-51.348	-38.211	-38.477	-45.487	-42.123	-43.819	-32.496	40.278	28.483	40.162	16.533	23.455	28.309	40.916	26.947	24.211
12.371	12.003	12.213	11.494	11.647	12.238	12.422	12.166	12.143	-39.976	-41.986	-64.259	-35.357	-38.323	-38.733	-42.210	-42.622	-31.915	40.539	27.626	32.005	11.705	26.907	26.877	37.379	37.646	29.454
12.800	12.078	11.649	11.383	11.682	11.985	11.899	12.288	12.153	-42.183	-47.454	-51.412	-29.940	-49.896	-39.959	-42.334	-37.705	-32.153	35.092	30.980	37.175	18.432	35.164	32.841	44.194	40.565	37.148
12.616	11.826	11.641	11.332	12.378	11.800	12.179	12.319	11.919	-42.817	-33.376	-43.828	-36.043	-46.827	-37.701	-39.952	-42.399	-43.715	35.432	19.259	30.699	22.793	31.344	21.463	35.715	40.058	29.516
12.191	11.892	11.286	11.952	12.030	11.684	11.941	12.213	12.328	-36.444	-36.645	-50.354	-37.270	-46.435	-44.474	-36.901	-40.135	-31.314	37.746	28.671	37.420	22.700	36.765	15.214	37.395	33.233	26.124
12.820	12.135	12.089	11.183	11.810	11.839	12.166	12.236	12.147	-40.925	-35.506	-50.560	-35.139	-48.811	-37.596	-43.170	-36.196	-33.037	37.625	27.069	24.705	20.446	29.059	24.496	44.219	33.210	33.635
12.322	12.434	11.585	11.735	11.867	11.697	11.883	12.155	12.022	-40.519	-43.798	-55.207	-32.472	-40.024	-40.467	-42.306	-39.106	-28.951	35.084	38.336	26.870	26.160	39.177	14.964	38.281	30.492	25.282
12.160	12.032	11.767	11.740	12.157	11.909	11.802	12.313	12.067	-34.270	-35.987	-48.359	-33.429	-44.185	-44.580	-40.270	-40.007	-38.764	34.103	28.348	29.788	19.637	35.259	25.403	36.530	33.646	33.057
12.284	11.997	12.017	11.899	11.919	11.609	12.082	12.291	12.328	-39.637	-31.231	-53.145	-33.413	-45.522	-37.891	-35.698	-33.906	-36.693	36.935	22.862	35.825	22.831	36.584	23.527	33.224	37.013	33.026
12.562	11.902	12.235	11.628	12.032	11.891	12.210	12.762	11.909	-39.090	-37.895	-54.961	-33.094	-37.930	-38.540	-36.353	-39.762	-34.333	33.200	28.952	36.487	19.340	30.344	19.898	38.794	33.668	22.650
12.345	11.955	12.065	11.528	11.943	11.746	12.615	12.404	12.232	-43.461	-29.729	-56.182	-39.218	-42.767	-34.850	-43.499	-38.034	-32.674	36.455	26.316	28.845	30.279	35.026	16.885	36.295	38.190	32.049
12.491	11.757	12.360	11.580	11.903	11.320	12.224	11.997	12.388	-39.919	-31.443	-53.901	-38.189	-38.853	-35.689	-35.024	-43.652	-34.162	31.806	29.607	25.106	24.175	38.963	23.640	29.917	34.001	24.358
12.480	11.628	11.900	11.975	11.463	11.803	12.587	12.221	11.972	-35.173	-36.537	-56.541	-35.913	-36.747	-38.028	-40.044	-37.824	-29.550	27.851	27.286	33.563	14.724	22.643	17.959	29.243	37.263	37.839
12.255	12.569	12.087	11.732	11.811	11.849	12.130	12.484	11.931	-42.388	-39.603	-53.012	-33.670	-34.833	-39.770	-38.158	-37.725	-33.821	31.605	27.182	33.216	23.468	32.854	26.845	30.383	47.930	27.077
12.271	12.636	12.155	11.701	11.844	12.021	12.071	11.965	11.852	-35.821	-50.072	-54.267	-33.299	-44.666	-29.767	-38.000	-43.628	-29.848	38.776	46.630	32.371	23.772	32.339	19.721	39.053	35.353	33.012
12.814	12.197	12.340	11.929	12.026	12.047	11.921	12.613	11.680	-42.727	-42.677	-47.887	-40.027	-44.040	-36.919	-37.204	-40.614	-26.579	34.971	35.166	26.589	20.984	38.537	31.020	35.080	37.655	22.934
12.665	12.275	12.308	11.922	11.983	11.738	12.467	12.443	12.178	-36.377	-49.870	-55.580	-44.313	-46.212	-29.338	-36.772	-37.962	-32.842	35.621	36.498	34.829	30.995	28.506	29.786	42.432	32.194	25.365
12.044	12.580	12.291	11.726	11.563	12.098	12.232	12.725	12.041	-34.403	-45.751	-50.726	-38.916	-40.666	-34.561	-40.381	-41.804	-32.028	35.922	29.083	28.192	24.279	29.687	24.218	39.981	33.467	25.203
12.385	12.422	11.830	11.409	11.985	11.686	11.882	12.769	12.010	-35.612	-50.562	-52.111	-35.335	-45.165	-34.165	-41.487	-39.073	-34.163	37.572	25.455	28.784	29.208	30.719	17.769	37.500	30.776	26.419
12.557	12.764	12.164	11.569	11.548	12.157	12.248	12.037	11.665	-38.842	-50.957	-51.707	-38.113	-41.155	-35.246	-38.534	-34.627	-33.746	38.009	38.783	29.017	25.427	33.727	26.217	34.461	22.714	28.489
12.445	12.235	12.540	11.816	11.775	12.447	12.265	12.019	11.420	-41.416	-39.636	-53.751	-44.218	-48.232	-38.080	-48.805	-34.747	-31.728	43.085	24.724	27.221	23.567	30.587	30.326	44.931	29.263	23.041
12.790	11.788	12.398	12.177	12.010	11.905	12.186	12.000	11.797	-36.084	-37.033	-49.343	-36.364	-45.749	-35.869	-40.010	-37.021	-41.432	36.537	24.393	32.481	22.559	26.224	19.336	31.592	27.636	31.988
11.945	12.152	11.967	11.829	11.964	12.324	12.011	11.792	11.946	-39.706	-34.324	-47.140	-40.214	-40.844	-36.251	-39.004	-36.231	-34.692	37.154	22.559	28.017	22.094	24.213	30.505	31.082	25.365	30.340
12.590	12.028	12.483	11.893	11.798	11.807	12.396	12.212	11.698	-39.488	-37.525	-52.509	-43.418	-43.818	-35.531	-36.620	-43.898	-29.135	39.715	28.362	34.729	28.834	27.479	21.656	34.727	30.787	23.864
12.410	12.095	12.571	12.038	11.888	11.881	12.500	12.424	11.990	-40.454	-43.533	-57.552	-40.665	-40.992	-40.637	-41.730	-39.382	-30.087	33.620	29.432	36.133	30.888	28.154	20.026	37.545	25.938	26.862
12.224	12.151	12.554	12.060	11.714	11.976	12.192	11.919	11.751	-32.935	-28.974	-56.347	-41.850	-41.988	-35.574	-37.035	-31.388	-33.023	31.504	18.399	39.747	31.519	29.955	19.194	27.875	25.025	20.393
12.561	11.749	12.131	12.102	11.811	11.917	12.427	12.099	11.961	-36.430	-42.295	-56.465	-37.429	-39.279	-40.656	-35.596	-40.203	-31.760	36.176	23.193	39.147	27.897	30.589	24.757	32.859	30.854	28.254
12.706	12.223	12.861	11.723	11.890	11.928	12.324	11.888	12.602	-39.003	-35.701	-54.825	-39.030	-44.525	-33.078	-43.902	-40.185	-35.064	30.740	19.661	37.606	26.345	28.372	21.434	33.766	26.932	28.306
12.597	11.894	12.204	11.948	12.073	12.230	12.739	12.097	12.047	-36.290	-33.758	-52.375	-35.551	-42.617	-36.148	-42.195	-47.881	-32.689	34.300	27.447	36.628	30.795	36.598	12.723	41.800	41.594	29.061
12.332	11.996	11.805	12.367	12.279	12.252	12.320	11.798	12.001	-35.152	-28.063	-52.697	-34.450	-47.577	-39.966	-37.900	-34.457	-31.432	38.826	19.078	23.819	27.525	34.008	26.958	39.567	30.767	26.327
12.600	11.876	12.314	12.125	12.052	11.907	12.043	11.857	11.563	-40.383	-31.586	-52.494	-45.508	-45.518	-34.216	-39.596	-40.702	-33.189	40.927	17.858	36.203	32.666	34.841	28.390	35.085	33.140	29.278
12.593	12.406	12.056	12.007	11.803	11.851	11.837	11.888	11.969	-43.506	-38.504	-53.795	-37.786	-41.520	-34.334	-33.660	-37.103	-31.339	33.148	23.780	27.360	16.945	29.836	23.920	36.166	32.952	26.345
12.191	12.058	11.960	11.522	11.969	11.932	12.486	12.035	11.858	-46.416	-38.845	-46.416	-43.235	-40.084	-34.373	-35.166	-37.232	-31.097	45.112	19.776	21.391	31.786	31.440	23.305	30.898	26.468	27.336
12.052	11.928	12.010	11.884	11.705	11.942	12.533	12.127	12.305	-39.249	-33.993	-51.725	-34.056	-40.819	-36.510	-44.137	-43.064	-29.912	39.620	26.133	22.554	33.153	32.604	17.956	37.219	39.218	23.287
12.389	12.138	12.061	11.814	11.694	12.732	13.062	12.079	12.041	-36.064	-37.792	-52.848	-43.091	-42.810	-44.615	-42.884	-35.284	-27.027	32.579	27.439	26.204	24.554	38.431	29.322	42.374	33.714	29.081
12.414	11.858	12.117	12.203	11.867	11.637	12.228	12.075	11.903	-41.898	-33.782	-52.101	-36.504	-38.319	-28.821	-41.744	-43.830	-33.636	37.081	18.141	27.132	22.847	36.045	16.100	41.487	34.472	22.906
11.776	11.692	11.523	12.045	12.003	11.908	12.264	12.260	11.884	-33.662	-32.912	-52.876	-39.430	-45.391	-33.745	-40.841	-27.058	-38.401	27.077	19.839	21.485	27.306	29.888	7.061	41.067	34.600	26.504
12.266	12.018	12.239	11.641	12.047	11.845	12.300	12.300	11.990	-40.745	-37.566	-51.423	-29.169	-44.974	-32.792	-45.617	-34.135	-33.588	36.180	27.700	25.990	23.344	35.843	23.222	42.497	28.948	24.627
11.893	12.349	11.577	11.841	12.072	11.683	12.285	11.792	11.921	-44.799	-42.682	-50.492	-37.212	-47.365	-34.914	-42.609	-33.511	-36.729	40.773	31.169	27.565	34.624	39.699	15.610	39.839	25.265	29.153
12.143	11.970	11.856	12.014	11.964	12.095	12.459	11.949	12.217	-39.920	-29.649	-53.613	-33.444	-43.094	-44.631	-52.513	-40.981	-33.608	40.841	28.451	39.408	21.597	36.236	29.680	50.782	30.279	29.919
12.702	12.055	12.311	12.027	12.380	11.807	12.550	12.566	11.892	-47.688	-34.662	-54.848	-35.601	-40.168	-35.098	-40.321	-39.229	-32.448	44.134	27.437	34.256	20.045	36.297	27.767	41.615	40.414	25.102
12.365	11.914	11.750	11.993	11.956	11.887	12.639	11.755	11.821	-43.846	-32.036	-43.680	-34.310	-42.286	-32.366	-42.157	-39.022	-33.477	38.698	20.253	20.443	21.938	34.525	26.799	40.046	36.377	25.767
12.775	11.860	11.764	11.873	12.170	12.071	12.213	12.329	11.697	-41.873	-37.938	-42.712	-35.472	-45.596	-30.356	-40.956	-38.486	-30.902	50.473	23.359	22.543	27.808	37.600	15.936	39.036	35.543	24.372
12.681	11.382	11.620	11.531	12.216	11.697	12.760	11.830	12.159	-36.580	-30.678	-43.417	-38.389	-37.596	-37.510	-40.009	-35.647	-30.624	48.881	24.015	24.331	26.790	36.739	19.785	33.692	33.233	27.384
12.017	12.005	11.452	12.048	12.477	11.417	12.250	12.240	12.196	-32.645	-37.471	-47.215	-39.421	-45.702	-26.419	-39.178	-35.737	-34.697	37.970	31.548	24.423	26.787	37.451	15.971	43.955	31.599	26.924
11.988	12.011	12.234	12.473	11.591	12.060	11.907	12.309	12.292	-36.218	-37.691	-59.211	-34.469	-31.987	-42.322	-41.449	-40.667	-35.849	36.485	24.924	43.672	28.310	21.063	23.358	42.501	39.239	26.278
12.624	12.025	12.186	11.665	11.839	11.770	11.925	12.662	12.155	-44.269	-36.943	-56.249	-42.934	-37.949	-32.261	-39.995	-38.127	-40.935	54.489	31.954	39.017	27.945	24.625	9.585	27.005	36.322	29.963
12.632	11.413	11.446	12.016	11.531	11.868	12.493	12.471	12.019	-41.471	-28.912	-44.725	-38.593	-37.503	-29.507	-39.292	-38.637	-35.177	44.348	15.911	21.765	17.983	25.958	15.811	43.141	40.894	34.699
12.356	11.945	11.970	11.848	11.767	12.157	12.268	12.244	12.252	-41.658	-40.899	-48.656	-40.333	-35.906	-33.087	-44.409	-33.687	-29.873	43.531	31.850	31.247	28.866	31.473	24.136	36.483	28.822	29.130
12.259	11.903	11.824	11.908	12.005	11.413	12.497	12.207	11.937	-40.694	-34.613	-52.421	-34.165	-34.914	-30.682	-44.792	-39.756	-26.545	37.801	16.404	24.913	27.275	26.679	13.084	39.289	33.138	24.731
12.657	12.024	11.866	12.316	11.963	11.785	12.064	12.707	12.059	-47.960	-34.771	-56.672	-37.284	-39.315	-31.682	-42.038	-41.965	-36.686	51.872	29.698	41.366	25.868	29.686	15.634	34.574	34.158	34.418
12.501	12.230	12.090	12.148	11.468	11.886	12.265	12.314	11.948	-39.066	-37.314	-57.588	-32.430	-25.735	-31.038	-35.015	-36.783	-28.068	46.002	29.929	33.876	30.806	23.865	15.892	32.757	33.036	30.272
12.846	12.521	12.377	12.432	11.612	11.898	12.200	12.302	11.787	-33.996	-39.187	-56.461	-42.604	-35.035	-34.028	-33.948	-42.047	-41.889	39.156	27.282	40.150	29.981	20.372	22.736	33.164	36.339	30.992
12.500	12.148	11.905	11.567	11.983	12.396	12.575	12.102	12.045	-32.494	-42.432	-47.990	-36.971	-29.793	-36.617	-38.228	-38.839	-26.155	37.973	25.642	34.229	21.595	23.759	23.014	45.106	33.150	32.996
12.620	11.901	12.298	11.543	11.623	11.895	12.430	12.485	11.651	-40.979	-28.835	-55.098	-36.816	-33.556	-41.018	-38.902	-43.429	-29.308	42.153	17.559	27.063	28.087	19.481	19.562	36.909	33.456	27.159
12.373	12.320	12.204	12.014	11.844	12.374	12.322	11.985	11.780	-34.290	-36.299	-53.674	-43.845	-39.100	-43.729	-40.227	-40.298	-21.993	38.048	26.332	30.997	27.882	29.720	21.253	36.986	37.261	22.379
12.786	12.282	12.108	12.256	11.435	12.133	11.919	12.371	11.922	-41.263	-35.070	-51.882	-40.502	-40.820	-38.856	-37.633	-45.644	-29.907	42.222	9.642	34.724	31.999	33.329	19.078	34.039	34.667	25.245
12.313	12.298	11.602	11.883	11.555	12.259	12.157	11.965	11.896	-37.665	-34.310	-48.553	-37.706	-32.876	-40.551	-38.492	-36.179	-31.280	40.726	17.566	28.627	26.460	19.471	25.292	34.380	30.712	20.586
12.626	12.480	12.035	12.017	11.950	12.194	11.585	12.284	12.098	-42.399	-38.076	-45.518	-37.692	-37.868	-40.542	-35.522	-39.201	-30.364	37.822	25.964	23.484	35.020	24.530	25.942	41.306	28.993	31.670
12.160	12.264	12.125	12.085	11.861	12.337	12.151	12.661	11.581	-33.609	-42.674	-44.619	-44.371	-26.839	-40.587	-36.601	-36.053	-26.211	33.491	28.096	31.274	33.884	22.516	21.273	33.414	38.219	26.850
12.503	12.339	12.066	11.808	12.189	12.106	11.782	12.468	12.122	-33.996	-38.772	-54.596	-37.860	-34.903	-38.321	-32.444	-41.020	-24.905	33.316	18.951	38.326	21.682	25.800	23.823	33.765	33.501	20.191
12.550	12.523	11.929	12.157	11.766	12.467	12.279	11.982	11.912	-38.653	-43.223	-51.145	-37.396	-42.313	-45.456	-42.096	-39.882	-31.307	34.441	32.040	30.282	31.920	30.297	28.305	35.789	29.817	30.338
12.769	11.683	11.906	12.142	11.863	12.244	12.253	11.982	12.055	-33.793	-40.818	-56.684	-43.861	-39.944	-36.566	-43.947	-43.928	-28.225	40.145	34.905	39.641	27.968	29.699	27.498	33.136	31.640	27.428
12.902	12.102	12.005	12.066	11.622	12.148	11.797	12.434	12.149	-28.451	-33.049	-47.041	-39.950	-29.364	-35.468	-37.712	-38.687	-28.093	40.205	29.972	28.649	35.352	27.399	16.178	32.300	39.228	30.969
12.644	12.250	11.456	11.934	11.781	11.486	11.564	12.379	12.085	-34.726	-36.349	-45.047	-38.052	-31.046	-34.386	-35.701	-38.790	-41.902	37.999	30.157	28.195	27.293	21.254	18.423	38.357	27.897	40.591
12.726	13.045	12.263	12.443	11.752	12.151	12.115	12.451	12.033	-26.749	-39.663	-55.260	-42.227	-34.949	-36.950	-42.311	-45.959	-26.217	40.046	34.214	36.474	33.263	17.521	28.420	29.932	39.691	21.808
12.478	12.360	11.928	11.968	11.882	12.125	12.166	11.977	12.115	-34.270	-39.260	-45.381	-32.536	-30.458	-37.375	-32.089	-40.682	-35.788	37.832	23.707	25.639	23.153	22.990	32.716	30.910	37.442	23.858
12.447	12.791	11.512	11.909	11.306	12.045	11.871	12.163	11.702	-38.871	-40.007	-50.171	-37.309	-30.343	-38.354	-38.697	-34.391	-33.010	40.893	27.413	23.130	27.588	25.876	27.030	37.000	30.793	30.798
12.767	12.257	11.638	11.917	11.986	12.355	12.188	11.875	11.906	-37.263	-40.728	-48.253	-38.039	-35.817	-33.358	-39.141	-37.383	-34.671	43.752	20.891	33.682	27.896	37.404	26.043	39.387	29.019	24.485
12.845	12.126	11.512	11.890	12.146	11.816	12.240	11.832	12.083	-30.886	-38.956	-48.670	-44.184	-48.216	-36.024	-41.677	-42.123	-37.619	38.678	29.516	23.598	35.607	39.316	24.876	39.928	34.352	31.858
12.706	12.444	11.409	12.035	11.817	11.923	12.004	11.808	11.660	-38.850	-45.330	-48.126	-38.411	-36.528	-35.867	-42.843	-42.227	-28.899	51.149	35.856	15.665	28.517	27.925	20.523	29.891	33.946	32.512
12.974	12.397	11.855	11.592	11.980	12.228	11.993	12.015	12.028	-33.380	-37.553	-54.026	-41.445	-38.769	-28.531	-37.527	-45.091	-32.835	48.605	24.367	25.062	28.183	33.766	15.589	39.518	27.847	26.087
12.776	12.743	11.466	11.692	12.452	11.796	12.004	12.626	11.598	-33.929	-42.754	-51.869	-42.630	-43.303	-31.818	-41.996	-46.201	-34.797	42.149	35.998	24.149	30.278	35.136	12.245	34.313	26.004	27.145
12.692	12.341	11.525	11.839	12.304	12.138	11.635	11.677	11.923	-31.975	-34.633	-51.589	-31.589	-34.293	-30.915	-39.749	-30.464	-36.192	40.182	23.836	19.437	16.808	32.928	23.031	40.342	31.334	27.228
12.351	11.878	12.584	11.860	11.727	11.692	11.821	12.608	11.850	-34.531	-37.378	-61.433	-44.025	-37.620	-36.237	-44.841	-36.752	-36.782	36.610	33.588	40.434	32.363	41.071	17.315	37.233	34.144	29.325
12.521	12.239	12.404	11.668	12.645	11.892	11.661	12.313	12.132	-35.028	-39.985	-58.615	-40.579	-39.631	-40.551	-36.536	-40.416	-29.940	49.922	32.543	37.961	24.420	28.969	20.367	37.508	25.503	19.001
12.478	12.470	11.917	11.676	12.282	12.226	12.106	12.038	11.975	-45.885	-39.578	-58.179	-32.860	-39.054	-45.248	-37.789	-45.438	-32.470	45.264	29.149	30.249	10.937	32.511	34.511	36.866	39.600	23.598
12.672	12.027	12.253	11.563	11.813	11.826	12.284	12.163	11.977	-43.423	-36.072	-58.203	-34.323	-43.511	-40.309	-41.645	-37.975	-35.690	40.576	21.439	36.493	25.520	33.702	23.684	36.585	29.217	25.242
12.581	12.692	12.277	11.503	12.289	12.170	12.345	11.942	11.527	-47.063	-35.282	-55.479	-34.618	-41.585	-34.322	-39.434	-38.164	-31.138	42.343	22.935	31.057	26.004	39.366	33.460	35.754	30.757	26.245
12.425	12.698	12.048	11.508	11.960	11.879	12.433	11.993	11.757	-42.542	-35.302	-54.423	-37.372	-49.617	-30.011	-41.182	-29.996	-30.175	42.592	32.374	24.103	26.491	36.106	18.147	39.309	27.380	28.876
12.510	11.871	12.002	11.676	11.974	12.227	12.225	11.760	11.954	-39.702	-35.713	-53.695	-39.732	-37.204	-36.342	-37.644	-34.813	-28.587	32.913	25.622	37.165	21.009	27.595	16.773	30.650	25.412	28.224
12.686	12.745	12.048	11.452	12.289	11.856	11.930	11.771	11.428	-35.822	-39.112	-53.015	-40.206	-41.696	-38.680	-43.614	-43.209	-29.590	36.852	27.962	30.922	27.343	32.187	15.044	36.001	33.844	19.321
12.156	12.703	12.164	11.814	11.958	12.100	12.195	11.141	11.682	-34.396	-37.208	-58.316	-44.828	-44.080	-33.737	-36.236	-30.870	-34.837	30.253	30.663	34.450	32.470	33.504	20.099	37.898	15.371	31.417
12.349	12.761	12.288	11.817	11.938	11.473	11.801	11.871	11.668	-33.536	-38.447	-50.875	-43.336	-36.926	-35.718	-40.669	-29.738	-32.815	35.342	27.632	39.157	28.940	31.420	16.074	33.963	29.398	29.880
12.658	12.594	12.014	11.971	12.115	12.020	11.947	12.016	11.378	-39.838	-39.617	-46.963	-39.882	-42.639	-36.732	-28.922	-41.747	-29.704	35.357	21.630	30.602	23.455	28.958	36.153	36.757	33.412	23.942
12.248	12.596	11.640	12.274	11.991	11.648	12.255	12.198	11.382	-40.105	-42.892	-53.137	-38.542	-42.371	-33.616	-41.684	-42.636	-25.566	36.731	19.609	29.392	21.419	30.042	14.143	39.866	40.288	26.711
13.073	12.340	12.323	11.635	12.260	11.711	11.786	12.063	11.684	-29.640	-35.674	-53.159	-40.602	-42.459	-37.754	-35.397	-39.794	-28.091	37.363	28.770	34.909	29.829	37.166	16.703	33.534	33.051	26.058
12.891	12.220	12.242	12.058	12.301	12.052	11.403	12.139	11.952	-19.978	-37.393	-45.868	-52.352	-39.747	-36.180	-36.203	-38.517	-25.703	38.989	21.447	32.245	24.269	37.720	19.471	34.460	24.765	24.521
12.985	12.682	12.370	11.583	12.610	12.201	11.663	12.102	11.527	-29.535	-34.742	-49.135	-48.356	-46.491	-43.767	-37.803	-31.351	-25.520	40.948	22.527	28.282	25.820	35.495	23.295	40.400	33.108	20.869
12.757	12.194	11.829	11.528	11.937	11.811	12.010	12.134	11.724	-31.622	-34.818	-51.264	-46.660	-39.106	-42.423	-37.169	-35.435	-29.894	48.248	19.153	31.010	28.200	28.068	27.984	33.138	30.760	28.460
12.633	12.104	12.298	11.897	12.346	11.998	12.069	12.086	11.236	-31.410	-35.251	-56.067	-43.375	-42.587	-38.535	-34.528	-32.817	-24.070	47.355	27.586	26.485	33.934	38.906	14.721	33.117	29.733	23.192
13.093	12.173	11.713	11.955	12.103	11.971	11.924	11.961	11.738	-35.054	-35.643	-51.584	-40.664	-40.274	-35.762	-35.554	-32.986	-33.807	40.760	27.635	31.167	26.050	33.247	20.578	31.670	27.737	24.054
12.670	12.176	11.911	12.249	12.101	12.242	11.848	11.592	11.429	-28.523	-39.323	-54.802	-40.321	-37.702	-36.095	-33.207	-28.010	-35.491	38.558	29.611	28.289	18.940	29.304	22.346	33.513	20.793	30.292
12.646	12.338	11.959	11.605	12.067	11.841	12.112	11.648	11.899	-29.838	-37.907	-49.752	-42.240	-46.199	-40.071	-40.603	-28.673	-34.875	36.138	36.130	23.252	21.852	35.126	31.198	37.918	28.716	23.621
12.600	12.736	11.744	11.370	12.388	12.166	12.080	11.725	11.495	-24.951	-36.727	-53.545	-38.142	-32.449	-39.897	-36.845	-33.487	-26.966	50.766	24.608	30.756	16.561	29.212	20.163	31.767	25.066	27.480
13.138	12.144	11.608	11.935	12.224	12.233	12.052	11.878	11.559	-40.867	-37.274	-54.655	-31.173	-40.566	-37.881	-37.880	-37.409	-33.202	56.214	23.802	21.032	13.584	27.977	32.804	33.589	27.268	26.315
12.905	12.406	12.464	11.722	11.730	12.070	11.828	11.619	11.827	-31.204	-38.409	-53.034	-36.605	-41.783	-44.303	-33.425	-31.405	-36.335	50.109	27.824	27.807	24.936	34.777	32.440	33.050	28.953	26.927
13.228	12.316	12.255	12.017	12.452	12.156	11.925	11.747	11.508	-28.235	-38.186	-52.983	-31.425	-46.769	-50.709	-37.139	-37.797	-31.948	47.719	24.681	29.755	20.349	41.950	26.281	31.891	27.201	22.209
12.755	12.296	12.159	11.786	12.306	12.040	11.938	12.230	11.497	-32.364	-38.519	-52.088	-40.378	-41.632	-35.320	-34.214	-36.895	-32.353	45.350	21.273	22.243	18.085	32.550	25.850	34.503	30.068	24.817
13.042	12.230	12.380	11.722	12.119	11.976	12.103	12.195	11.876	-33.123	-38.327	-54.464	-36.904	-42.280	-37.611	-42.742	-39.375	-36.090	49.689	30.382	35.726	25.732	37.690	24.012	32.999	35.812	22.592
13.357	12.167	12.339	11.744	12.419	12.051	11.529	11.969	11.448	-33.514	-40.308	-53.263	-38.938	-49.612	-39.414	-35.681	-37.381	-31.691	53.029	24.871	38.171	18.977	36.348	22.533	27.026	30.610	26.501
12.899	12.138	12.213	11.662	12.261	11.904	11.644	12.503	11.693	-31.549	-29.433	-51.405	-38.281	-42.123	-39.889	-30.630	-38.651	-37.396	41.901	25.812	25.594	26.284	36.206	22.017	34.517	35.620	24.808
12.846	12.317	11.773	11.179	12.011	11.901	11.934	11.804	11.725	-32.091	-41.672	-48.892	-38.417	-42.578	-32.149	-32.964	-40.997	-27.944	45.605	31.419	29.997	19.892	33.601	18.564	31.735	36.781	17.385
12.772	12.299	11.622	11.757	12.097	12.544	12.072	11.988	11.898	-25.829	-33.235	-48.390	-32.290	-39.909	-42.752	-37.343	-34.585	-27.573	45.840	27.421	29.323	21.070	37.969	29.601	36.157	32.667	22.482
12.908	12.540	11.749	11.845	12.464	11.901	11.666	11.915	11.750	-22.091	-48.139	-47.377	-34.692	-39.585	-37.584	-32.867	-38.421	-29.513	43.463	30.936	27.863	31.160	35.749	24.376	26.276	30.769	33.178
13.108	12.682	12.500	11.780	12.348	11.787	12.226	12.305	11.718	-31.220	-39.256	-56.563	-35.071	-45.480	-36.137	-32.622	-40.694	-37.355	51.500	28.230	31.412	26.124	34.725	19.044	30.915	37.866	29.767
13.368	12.170	11.749	12.477	12.083	11.850	11.826	11.952	11.885	-29.344	-34.245	-49.087	-41.294	-44.089	-39.929	-35.040	-36.366	-35.123	51.861	29.611	35.091	35.892	35.883	34.456	36.952	29.839	29.187
12.763	12.349	11.575	12.185	11.958	11.899	11.556	12.059	11.629	-20.334	-44.016	-49.723	-38.696	-32.301	-29.556	-29.201	-37.904	-31.418	47.695	27.983	23.616	31.583	27.988	13.755	29.037	29.648	28.766
12.751	12.606	11.963	12.318	11.782	11.998	12.164	12.172	11.753	-27.657	-32.979	-50.704	-45.671	-41.573	-31.019	-35.961	-36.508	-41.199	43.142	26.210	28.439	28.409	28.772	17.668	32.595	37.491	31.454
12.360	12.529	11.990	11.902	12.122	11.505	11.768	12.043	11.774	-30.932	-35.757	-54.084	-39.322	-43.378	-40.077	-32.156	-36.213	-29.903	45.767	27.764	28.778	28.035	35.867	29.501	28.761	30.698	31.108
12.865	12.446	11.944	11.718	11.733	11.846	12.013	11.944	11.769	-26.264	-37.994	-55.703	-39.401	-51.828	-36.185	-35.777	-35.911	-28.361	53.717	31.298	30.975	25.966	37.425	21.836	27.431	28.192	27.875
13.121	12.639	11.765	11.715	12.256	11.763	11.978	12.230	11.984	-38.611	-43.662	-52.407	-43.691	-44.883	-37.045	-38.339	-40.898	-34.761	54.319	30.668	30.909	25.869	29.059	22.851	32.023	28.200	32.709
13.155	12.325	12.111	12.115	12.088	11.734	12.026	11.825	11.526	-30.786	-45.613	-63.104	-47.101	-40.086	-32.571	-37.930	-39.457	-35.026	47.908	23.764	38.620	30.183	37.092	31.537	38.067	30.065	26.117
12.728	12.232	11.773	11.971	11.949	11.661	12.087	12.057	11.578	-26.713	-41.739	-49.769	-45.340	-35.135	-33.373	-30.898	-35.721	-36.070	58.989	25.023	24.849	29.662	30.577	19.532	35.386	26.978	24.673
13.114	12.619	11.962	11.878	12.390	11.355	12.172	12.248	11.913	-38.312	-41.927	-55.721	-43.447	-39.513	-35.658	-36.377	-44.193	-33.913	54.918	23.182	32.319	22.630	30.619	15.496	30.554	35.408	32.532
13.016	12.150	12.365	11.773	12.116	11.359	11.524	12.046	11.880	-23.982	-43.345	-59.911	-36.594	-39.325	-34.920	-38.202	-40.009	-27.804	50.331	27.432	32.402	25.564	35.313	21.234	37.901	37.104	25.301
13.191	11.878	12.227	12.079	12.120	10.805	12.210	12.064	11.921	-29.789	-39.144	-52.032	-42.306	-42.696	-28.815	-38.423	-40.940	-32.363	51.294	26.002	24.675	26.635	30.867	16.729	37.507	33.890	24.306
13.324	12.239	12.008	12.104	12.365	11.442	11.772	12.575	12.058	-27.359	-34.824	-51.736	-49.412	-40.950	-40.346	-38.134	-40.684	-38.527	43.815	28.330	28.149	34.659	40.222	19.263	36.819	29.278	23.344
13.426	12.517	11.866	11.949	12.304	11.575	12.265	12.133	11.705	-28.535	-38.025	-48.208	-48.791	-41.059	-35.008	-33.925	-40.151	-40.717	50.114	21.116	27.606	28.825	31.961	15.167	40.004	39.189	29.456
13.318	12.506	11.645	12.146	12.042	11.627	12.433	12.186	11.842	-30.117	-41.052	-45.972	-49.328	-44.393	-38.950	-40.812	-40.686	-36.746	53.597	34.427	35.453	35.295	33.646	21.137	37.494	31.944	24.006
13.753	12.422	12.086	11.589	11.983	11.463	12.375	12.259	11.905	-24.965	-39.241	-46.809	-45.469	-36.225	-27.452	-42.770	-40.595	-38.754	49.445	36.914	25.707	28.099	31.252	18.784	36.978	33.006	30.738
13.604	12.260	12.064	11.327	12.005	11.267	12.182	12.252	11.692	-41.505	-40.561	-46.367	-43.938	-35.666	-36.627	-39.255	-38.094	-36.416	56.621	20.276	32.311	30.068	32.051	13.295	30.909	30.359	35.761
12.779	12.595	11.700	12.021	11.870	11.222	12.035	11.654	12.159	-44.176	-42.670	-49.114	-44.175	-44.024	-34.118	-31.078	-39.034	-30.752	51.358	30.284	31.591	28.423	35.172	24.565	32.227	28.470	31.521
13.072	12.155	12.567	11.673	11.798	11.434	12.261	12.072	11.689	-25.493	-33.170	-55.987	-45.741	-38.258	-33.189	-43.383	-39.870	-37.496	40.299	22.232	28.520	29.180	23.845	15.556	36.781	27.101	33.712
13.074	12.635	12.204	11.649	12.120	11.360	12.196	12.147	11.573	-37.468	-43.066	-59.930	-46.875	-36.176	-35.902	-42.348	-29.502	-38.581	47.930	30.795	36.023	30.418	36.009	17.423	30.900	29.555	36.161
12.979	11.534	12.269	12.391	11.996	11.450	11.949	11.757	11.637	-35.225	-26.338	-54.901	-45.467	-38.309	-35.326	-35.398	-33.563	-42.027	49.559	17.197	36.156	31.040	24.974	22.085	30.751	31.806	21.231
12.864	11.961	12.432	11.259	11.638	11.725	11.881	12.187	11.351	-32.980	-40.647	-56.705	-40.051	-41.793	-36.356	-38.784	-34.358	-39.094	42.465	23.766	40.166	24.464	36.671	21.621	38.760	34.769	28.158
12.794	12.211	12.509	11.873	11.836	11.765	12.049	11.679	11.501	-29.942	-39.103	-50.696	-40.339	-40.913	-36.170	-40.752	-33.174	-37.915	41.142	26.951	39.578	22.479	29.107	17.482	33.664	31.229	30.851
12.812	12.021	11.856	11.929	11.905	11.334	11.858	12.163	11.791	-33.708	-38.786	-48.156	-41.627	-35.633	-35.365	-40.895	-36.988	-38.575	39.006	29.990	32.108	24.319	28.231	16.652	37.141	23.985	25.798
12.691	12.267	12.194	11.776	11.750	11.580	11.862	11.790	11.781	-21.576	-43.882	-48.079	-43.497	-39.336	-29.934	-29.472	-42.290	-32.640	35.824	31.696	25.035	25.109	19.022	12.407	36.394	39.623	30.882
12.218	11.638	11.592	12.112	11.679	11.577	12.222	11.867	11.975	-28.030	-36.630	-53.443	-43.878	-38.727	-31.695	-33.231	-40.560	-37.606	37.777	22.671	17.202	32.327	30.414	19.816	31.839	31.314	29.425
13.280	12.478	11.894	12.057	11.745	11.480	12.305	11.534	12.250	-28.112	-40.112	-51.966	-50.199	-42.064	-33.752	-42.450	-39.283	-34.580	40.984	33.240	31.515	38.406	34.867	18.633	43.591	33.835	32.739
12.502	12.422	11.653	11.931	12.154	11.534	12.264	12.031	11.405	-34.134	-35.035	-55.213	-40.501	-48.893	-33.431	-40.539	-36.151	-34.250	45.102	32.567	27.621	15.165	24.194	26.313	34.613	31.624	34.376
12.708	12.290	11.741	11.178	11.774	11.929	12.166	11.804	11.848	-29.817	-37.561	-55.165	-43.992	-39.566	-39.418	-39.401	-34.347	-34.165	43.276	24.367	29.303	28.824	27.373	25.842	34.349	37.384	25.068
12.375	12.708	11.808	11.402	11.965	12.123	12.257	12.271	11.739	-26.401	-47.240	-53.697	-40.354	-49.118	-40.339	-47.088	-35.820	-34.827	46.169	36.848	27.003	19.899	31.276	26.406	42.073	28.832	36.001
12.278	12.868	11.755	11.794	12.394	11.349	11.837	11.879	11.662	-25.985	-41.690	-44.059	-43.028	-45.863	-36.272	-35.658	-39.684	-37.824	36.682	35.670	24.298	24.979	32.548	25.032	33.446	30.516	28.838
13.134	12.268	11.303	12.015	11.964	12.228	12.376	12.072	11.806	-35.561	-36.160	-52.100	-44.399	-38.305	-39.075	-39.441	-40.243	-36.930	46.321	19.651	28.724	29.243	29.634	32.399	38.276	28.778	23.434
13.441	12.172	11.712	11.565	11.787	11.769	11.977	11.899	11.822	-27.253	-43.196	-45.539	-46.974	-37.417	-33.731	-37.284	-35.082	-32.027	43.455	26.626	23.590	17.728	26.179	21.365	31.406	28.167	22.706
12.544	12.150	12.105	12.229	12.298	12.537	11.501	11.810	11.821	-17.692	-33.820	-52.756	-41.228	-42.623	-44.044	-44.217	-36.750	-28.733	39.776	27.302	44.972	26.098	31.986	23.719	35.744	31.135	26.132
12.789	11.903	11.921	12.174	12.331	12.240	11.929	11.816	12.198	-22.429	-40.917	-58.140	-46.930	-37.652	-39.192	-41.697	-42.924	-30.812	33.594	31.032	38.236	25.934	29.920	22.925	39.182	28.515	34.573
12.388	11.848	11.574	11.662	11.697	12.291	12.149	12.573	12.455	-34.267	-39.357	-49.337	-45.444	-40.826	-43.158	-39.899	-36.333	-34.371	35.169	23.841	25.004	25.027	29.688	27.465	33.231	27.453	28.337
12.873	12.342	11.526	11.358	12.117	12.064	12.420	12.270	12.828	-29.576	-51.273	-55.409	-50.000	-45.353	-38.545	-42.533	-39.756	-34.112	36.963	38.530	31.773	25.601	29.526	22.328	31.278	38.435	31.785
12.593	11.596	12.016	11.629	12.395	12.135	11.806	11.965	12.105	-45.168	-37.868	-58.503	-44.912	-46.609	-35.225	-39.451	-35.494	-35.107	41.234	28.000	33.671	32.544	40.002	16.628	35.718	26.024	34.186
12.549	12.208	11.578	11.822	12.150	11.812	12.070	11.709	12.527	-39.769	-43.362	-50.886	-51.584	-45.945	-39.247	-37.809	-33.016	-35.652	34.929	29.817	22.962	29.254	33.158	19.218	35.727	22.982	24.607
12.686	12.632	11.801	11.502	12.084	11.974	11.782	12.031	12.575	-40.025	-47.561	-61.163	-43.832	-46.057	-27.307	-35.254	-39.124	-32.772	26.152	34.836	42.231	9.025	32.679	22.491	32.915	24.117	19.571
12.654	12.895	12.295	11.678	12.290	11.725	12.017	11.874	12.034	-29.898	-50.550	-56.677	-50.901	-44.795	-41.984	-36.907	-38.733	-30.206	35.279	34.340	37.492	20.887	29.471	21.963	33.556	28.590	30.342
12.761	12.142	11.176	11.477	12.174	11.791	11.914	11.616	11.944	-40.942	-44.763	-54.126	-40.186	-43.539	-35.144	-37.760	-31.778	-34.199	37.584	33.617	22.685	20.512	36.636	22.225	38.346	30.611	28.628
12.387	12.843	11.902	11.380	12.352	12.133	12.339	11.893	12.228	-38.085	-48.214	-56.954	-38.752	-43.067	-45.058	-37.768	-34.048	-30.924	40.963	32.462	24.328	24.905	35.456	27.554	42.829	32.000	22.951
12.410	12.200	11.861	11.461	11.819	11.514	12.143	12.057	12.135	-38.344	-40.000	-61.220	-46.151	-39.721	-34.862	-42.384	-36.388	-34.046	51.968	25.321	42.664	28.285	35.183	26.822	27.094	28.828	21.144
12.714	12.657	11.541	11.736	12.447	11.937	12.100	12.062	12.164	-41.088	-45.094	-58.578	-38.159	-44.418	-42.804	-40.544	-34.971	-32.418	44.811	32.137	30.619	14.849	41.314	34.395	36.965	26.765	32.054
12.302	12.126	11.606	11.766	11.980	12.231	12.031	11.885	12.486	-38.007	-42.088	-50.863	-45.256	-36.387	-39.672	-38.319	-37.716	-24.594	36.934	36.806	21.680	22.309	35.013	22.363	36.469	33.290	18.373
12.928	12.484	11.954	11.884	12.615	11.543	12.322	12.003	12.602	-41.596	-43.029	-57.807	-43.333	-51.964	-35.594	-39.884	-32.892	-26.685	42.534	20.419	32.058	20.449	41.029	24.602	35.059	32.301	27.555
12.835	12.813	11.788	11.571	12.602	11.803	11.879	12.198	12.130	-40.433	-41.812	-61.451	-41.136	-48.052	-42.162	-38.254	-32.101	-26.204	41.153	33.720	32.149	22.569	37.505	18.048	34.496	28.178	27.679
12.727	12.337	11.615	11.963	12.381	12.121	12.021	11.896	12.184	-38.293	-45.349	-57.824	-42.161	-45.360	-42.645	-34.653	-38.868	-34.166	40.737	30.840	36.499	24.880	36.269	21.245	35.721	27.870	22.333
12.534	12.467	11.932	11.677	12.836	11.622	12.089	11.892	12.167	-36.285	-43.581	-51.131	-41.531	-45.107	-28.708	-36.691	-38.718	-32.420	39.302	36.165	27.159	16.451	31.573	16.124	34.187	39.806	23.830
12.813	12.725	11.379	11.477	11.887	11.716	11.853	11.986	11.951	-43.890	-38.834	-58.742	-49.508	-35.400	-36.208	-36.891	-36.697	-34.292	43.580	32.808	22.927	29.046	34.301	21.323	39.667	27.377	22.368
12.703	13.100	11.059	11.392	12.307	11.903	11.593	11.869	11.708	-41.993	-49.546	-59.296	-46.812	-39.542	-33.955	-33.399	-35.312	-30.095	37.336	34.754	32.191	27.285	35.839	21.633	30.580	29.410	38.094
12.748	12.207	11.223	12.279	12.529	11.411	11.966	12.163	11.666	-41.625	-43.330	-49.841	-38.682	-37.938	-28.618	-37.151	-42.350	-30.328	40.979	32.706	25.688	32.700	35.862	17.801	29.711	34.466	19.801
12.122	12.354	10.910	12.369	12.382	11.557	11.659	11.912	12.084	-38.125	-39.038	-53.512	-47.226	-41.798	-36.794	-35.573	-35.318	-35.735	34.153	34.154	18.582	32.198	34.470	19.437	33.853	31.228	28.887
12.284	12.422	11.268	12.228	12.683	11.881	11.776	11.817	11.766	-40.328	-40.916	-53.652	-34.810	-45.126	-42.113	-32.695	-37.522	-33.299	36.224	32.876	34.575	29.075	43.830	22.211	30.320	33.450	17.749
12.095	12.884	11.022	12.016	12.595	11.859	12.020	12.036	12.255	-32.892	-38.988	-61.356	-43.930	-44.330	-30.677	-30.284	-42.639	-39.914	36.009	33.428	40.067	27.442	36.846	20.660	36.021	35.506	23.591
12.435	12.865	11.429	11.879	11.967	11.986	12.315	11.869	12.154	-36.622	-49.528	-56.430	-39.512	-33.157	-36.564	-34.962	-41.087	-34.806	40.627	37.967	27.953	28.639	23.444	21.512	36.769	30.972	26.846
12.301	12.813	11.260	11.364	12.337	11.469	12.112	11.929	12.139	-33.852	-43.050	-54.825	-45.221	-39.046	-31.177	-37.587	-30.141	-36.554	34.201	29.559	21.790	38.804	30.212	16.672	29.230	30.539	23.524
12.028	12.326	11.610	11.981	12.120	11.316	12.355	11.519	11.966	-35.511	-41.578	-53.624	-44.812	-46.287	-32.867	-44.040	-29.990	-39.470	35.688	37.931	31.101	33.272	41.604	21.558	40.423	32.253	27.273
12.555	12.289	11.718	11.905	12.027	11.278	12.173	11.513	11.879	-40.627	-35.626	-52.893	-41.291	-39.202	-31.843	-41.155	-38.245	-41.773	31.275	28.707	35.280	29.350	35.649	20.422	35.523	28.414	27.382
12.797	12.667	11.500	11.837	12.196	11.389	11.718	11.484	11.958	-42.669	-42.400	-54.186	-37.043	-40.260	-29.404	-37.831	-27.841	-34.332	35.990	35.833	34.314	25.155	40.972	12.867	26.377	21.807	22.991
12.392	12.786	11.581	11.865	12.078	11.788	11.902	11.779	12.081	-38.652	-41.890	-54.115	-31.946	-35.109	-34.964	-39.178	-30.413	-32.345	37.961	37.972	25.211	26.756	35.861	18.881	34.839	25.995	18.752
12.287	12.540	11.511	12.239	11.963	11.902	11.947	12.548	12.223	-31.460	-45.864	-60.839	-47.833	-39.558	-31.311	-34.857	-30.132	-38.730	33.649	34.454	33.456	32.129	39.784	17.995	36.248	33.660	27.717
11.835	12.293	11.473	12.250	11.906	11.288	12.243	11.934	12.327	-22.509	-44.308	-51.527	-44.524	-34.192	-26.320	-40.832	-33.828	-34.281	23.371	36.799	21.849	26.642	35.742	11.502	39.547	30.263	25.598
12.307	12.414	11.264	11.812	12.175	11.172	12.165	12.071	12.160	-30.870	-40.676	-58.675	-40.559	-44.278	-27.414	-40.993	-31.494	-31.696	42.450	29.407	14.898	21.582	37.335	16.589	40.187	27.591	28.398
12.852	12.579	11.594	11.798	12.586	11.661	11.795	11.644	12.156	-38.123	-45.180	-60.875	-36.050	-41.785	-30.971	-40.777	-32.101	-37.742	40.079	29.055	32.579	19.027	43.724	20.198	38.165	23.253	32.815
12.921	12.336	11.556	11.550	12.399	11.359	11.771	12.148	11.860	-37.646	-39.442	-59.284	-35.334	-37.288	-29.643	-38.451	-40.079	-35.566	42.818	25.468	27.180	22.909	35.176	23.155	42.731	29.500	24.805
12.970	12.622	11.278	11.732	12.284	11.339	11.798	11.906	12.285	-46.100	-39.318	-56.483	-35.231	-41.808	-34.297	-37.331	-36.596	-36.038	44.780	34.464	31.727	21.184	37.430	12.837	34.259	31.188	39.368
12.470	12.349	11.592	11.445	12.403	11.214	11.734	12.215	11.935	-42.543	-38.825	-58.351	-36.845	-45.459	-31.594	-32.332	-37.945	-32.876	39.131	34.263	35.503	23.605	38.051	13.300	39.538	32.205	33.812
12.569	12.314	11.823	11.641	12.331	11.644	12.232	12.282	12.251	-42.673	-41.106	-59.127	-35.587	-51.204	-28.385	-38.307	-37.279	-40.668	35.361	29.170	29.831	24.948	44.545	12.182	31.532	26.318	37.795
12.315	12.626	11.024	11.381	12.707	11.671	12.014	11.959	12.162	-40.710	-42.082	-64.346	-35.314	-51.142	-30.637	-38.247	-38.299	-30.637	39.475	34.852	31.544	23.180	40.045	8.075	35.763	24.395	33.489
12.068	12.455	11.269	11.916	11.977	11.667	11.720	12.537	11.777	-38.580	-39.868	-55.334	-42.414	-44.781	-36.302	-33.431	-42.533	-25.491	36.113	36.290	35.690	22.407	38.622	22.443	34.942	34.347	25.098
12.769	12.429	11.767	12.249	12.179	11.541	11.788	12.325	12.351	-34.757	-32.606	-60.668	-39.746	-42.746	-28.853	-41.823	-37.730	-25.238	34.246	25.674	38.163	29.073	44.868	15.882	29.957	34.437	24.319
12.539	12.321	11.121	12.041	12.256	11.848	11.717	12.384	12.259	-30.445	-44.080	-55.686	-42.034	-43.524	-24.453	-33.665	-38.601	-32.925	37.152	29.705	34.707	21.316	38.138	9.767	27.757	38.556	27.487
12.541	12.368	11.774	11.973	12.151	11.378	12.197	12.302	12.125	-35.736	-39.066	-57.150	-33.819	-44.109	-30.091	-34.904	-35.170	-36.062	40.811	31.484	27.525	26.960	38.055	13.149	32.492	30.917	24.376
12.442	12.423	11.210	11.783	11.974	11.686	12.100	11.875	12.076	-35.246	-41.348	-59.112	-33.695	-41.342	-34.129	-42.647	-38.599	-29.165	31.181	27.513	34.403	23.423	38.004	17.721	32.795	28.067	31.598
12.887	12.908	11.139	11.686	12.224	11.347	12.095	12.226	11.700	-30.911	-45.413	-50.809	-31.193	-41.578	-32.604	-36.600	-32.783	-31.723	41.678	34.744	33.555	26.401	33.238	20.707	39.041	24.727	32.811
13.129	12.118	11.168	11.787	11.868	11.279	12.099	12.041	11.637	-41.796	-42.861	-63.153	-31.377	-40.739	-34.634	-41.211	-37.317	-32.460	44.447	38.338	39.200	24.875	36.535	16.640	32.394	35.220	25.430
12.901	12.439	11.312	11.559	12.288	12.117	11.945	12.452	11.990	-43.902	-39.520	-57.418	-36.210	-42.161	-42.303	-37.348	-37.784	-25.490	42.819	35.942	26.957	24.636	39.180	27.342	32.840	37.820	24.974
12.928	12.505	11.316	11.646	12.440	12.375	11.832	12.089	12.248	-34.942	-46.813	-48.869	-31.933	-45.294	-38.351	-37.158	-39.143	-33.036	40.049	35.298	28.815	24.899	40.450	18.925	27.918	29.602	23.559
12.430	12.274	11.591	11.761	11.831	11.579	11.655	11.642	11.802	-36.340	-39.137	-48.967	-36.936	-42.355	-25.951	-37.228	-35.187	-33.150	41.577	38.423	32.210	24.449	32.764	13.033	28.371	28.246	26.655
12.240	11.988	11.774	11.566	11.997	11.699	11.675	12.011	12.429	-32.436	-41.284	-51.655	-28.667	-38.282	-32.913	-37.950	-38.380	-32.334	36.454	30.015	28.551	19.998	31.269	13.450	36.652	30.685	30.660
12.410	12.085	11.430	11.596	11.866	11.588	11.995	11.952	12.105	-32.521	-41.127	-52.131	-31.661	-34.233	-36.142	-34.999	-36.776	-34.160	41.908	30.496	31.773	14.112	35.971	26.454	34.762	31.729	26.361
13.204	12.304	11.867	11.321	12.092	11.470	11.751	12.004	12.197	-32.597	-42.763	-47.522	-32.359	-40.541	-24.943	-33.912	-33.757	-34.975	39.198	32.805	19.111	10.746	36.463	15.730	34.274	31.811	25.743
12.815	12.566	12.249	11.671	12.644	11.610	12.221	12.289	11.995	-34.187	-42.980	-57.226	-38.216	-41.580	-31.141	-46.685	-40.410	-33.213	39.032	32.940	42.826	25.756	37.339	19.135	37.338	29.816	31.674
12.333	12.562	11.528	11.766	12.170	11.543	12.146	12.031	11.786	-32.676	-41.530	-52.214	-37.496	-34.154	-31.422	-37.047	-36.561	-43.582	31.726	30.504	34.771	23.835	26.854	19.451	37.213	22.532	34.142
12.353	11.983	11.458	11.678	12.029	11.631	11.775	12.396	11.692	-31.950	-40.581	-65.333	-34.424	-40.580	-37.702	-38.924	-33.146	-42.065	41.922	30.099	35.095	17.400	36.945	24.759	36.458	38.296	26.369
12.320	12.452	11.777	11.509	11.861	11.639	12.501	11.756	11.748	-30.668	-46.655	-62.173	-37.393	-41.335	-41.731	-40.177	-30.530	-38.137	34.910	32.894	38.645	21.761	35.718	18.023	44.322	26.399	40.077
12.332	11.895	12.183	11.587	12.180	11.445	12.183	12.002	11.448	-31.675	-34.120	-65.961	-37.866	-37.617	-38.616	-44.327	-34.632	-34.219	35.664	32.430	38.440	17.525	29.411	24.988	42.003	26.746	34.878
12.474	12.457	11.901	12.063	12.429	11.976	12.121	12.103	11.671	-31.224	-35.563	-46.957	-41.808	-40.025	-38.232	-37.158	-34.379	-38.261	37.908	32.817	19.343	22.167	37.050	23.166	37.368	27.070	34.441
12.530	12.286	11.330	12.155	12.376	12.047	12.374	11.775	11.708	-35.486	-44.354	-47.574	-40.919	-38.336	-38.932	-39.869	-22.964	-34.538	38.977	38.843	19.641	24.528	35.707	26.207	38.908	23.337	29.719
12.447	12.272	11.880	10.882	12.556	12.128	11.657	12.245	11.944	-35.486	-36.329	-60.478	-36.390	-46.489	-40.428	-35.318	-36.794	-34.437	31.496	30.854	30.399	24.125	36.632	30.594	33.208	28.043	26.998
12.530	12.095	10.871	11.269	12.095	12.053	12.282	11.799	12.112	-30.672	-36.040	-61.745	-45.810	-43.119	-43.346	-38.143	-32.073	-42.119	39.608	25.560	27.523	22.842	39.631	19.791	39.298	26.601	36.734
11.987	11.863	10.683	11.366	12.130	12.006	12.266	11.986	12.252	-38.794	-32.721	-57.233	-34.590	-40.707	-40.173	-35.495	-33.331	-37.809	39.892	25.820	25.838	21.149	37.431	26.624	36.069	21.176	32.863
12.123	11.920	10.964	11.594	12.350	11.711	12.083	12.261	12.078	-33.447	-40.847	-52.344	-34.093	-37.632	-32.687	-35.957	-33.412	-43.984	44.374	22.651	21.046	27.620	32.540	24.698	41.053	26.505	29.417
12.591	11.785	11.398	11.108	12.344	12.103	12.147	12.258	11.912	-39.633	-32.561	-50.156	-32.725	-41.910	-33.291	-37.848	-33.303	-45.018	35.781	23.559	24.188	20.942	36.246	19.752	37.777	23.751	35.069
12.230	11.778	11.865	11.457	12.204	11.925	12.374	12.281	12.095	-33.781	-29.251	-51.860	-33.448	-36.997	-34.982	-37.062	-32.455	-40.070	42.734	19.804	28.223	20.423	40.592	15.156	35.595	27.535	32.676
12.140	11.956	11.356	11.737	12.026	11.915	12.199	12.020	12.209	-38.744	-34.107	-56.958	-40.014	-40.421	-36.654	-34.017	-35.065	-41.305	39.963	24.586	31.887	23.907	29.541	20.111	42.153	32.201	33.748
12.578	12.205	11.269	11.353	11.837	11.894	11.702	11.872	12.215	-41.247	-33.364	-64.112	-33.512	-33.806	-42.404	-31.979	-31.144	-40.416	42.560	23.282	16.469	25.241	32.685	20.958	29.916	27.508	44.172
12.479	11.616	11.805	11.531	12.287	11.742	12.253	11.740	12.247	-35.158	-29.680	-63.663	-31.478	-36.465	-39.444	-38.899	-36.187	-45.368	33.518	24.103	33.733	16.121	39.315	27.289	37.013	24.992	39.135
12.202	11.923	11.266	11.582	12.347	11.792	11.964	12.060	12.235	-36.393	-37.218	-56.388	-42.224	-47.616	-36.387	-38.795	-30.373	-43.776	40.348	29.377	25.405	27.928	32.817	27.931	38.028	21.218	38.713
12.437	12.133	11.091	11.465	12.453	12.256	12.368	11.996	12.274	-32.989	-35.798	-54.455	-41.581	-40.595	-45.165	-36.476	-26.110	-44.348	41.070	31.480	26.943	23.180	33.500	27.658	41.802	28.605	38.859
12.521	12.331	10.766	11.653	12.055	11.698	12.156	12.005	11.897	-34.725	-42.454	-56.197	-41.820	-42.586	-30.726	-43.735	-41.024	-40.064	42.870	35.352	27.052	22.222	29.846	17.329	38.306	28.349	31.181
12.017	12.302	11.539	11.573	12.113	12.170	12.565	12.356	11.831	-29.678	-41.355	-52.666	-41.487	-42.385	-39.492	-38.264	-34.433	-38.398	40.174	28.770	23.792	26.134	34.416	24.701	39.893	25.118	35.334
12.254	12.089	11.102	12.070	12.097	12.053	11.823	11.897	12.275	-42.834	-36.166	-60.112	-39.422	-41.225	-39.831	-36.603	-34.540	-39.521	43.628	29.732	46.593	30.915	32.933	20.558	33.699	31.300	37.169
12.359	12.546	11.138	11.577	12.184	11.866	12.116	11.772	11.795	-46.651	-40.862	-48.746	-44.144	-40.892	-40.314	-38.393	-37.153	-37.172	48.537	37.678	30.404	19.728	29.728	20.644	35.495	23.519	32.165
12.865	12.309	11.203	11.561	12.343	11.916	12.449	12.192	11.972	-38.654	-38.342	-51.512	-31.941	-45.295	-38.193	-39.555	-35.357	-38.003	41.316	34.726	25.785	19.988	40.630	20.775	39.765	28.890	45.962
12.714	12.017	11.544	11.828	12.181	12.271	11.698	11.734	11.420	-38.414	-36.146	-59.039	-43.336	-43.918	-41.456	-35.881	-39.035	-33.964	40.321	28.170	27.924	30.709	38.287	22.722	39.926	29.209	25.788
12.716	12.074	11.035	11.702	12.474	11.982	12.182	12.195	11.985	-43.411	-38.440	-56.931	-47.373	-38.605	-36.709	-41.236	-45.526	-33.189	49.794	31.293	21.522	25.367	32.988	23.604	39.266	23.558	37.117
12.942	12.640	11.548	11.136	12.351	12.716	12.180	12.306	12.372	-37.969	-42.577	-53.738	-45.705	-47.299	-39.979	-39.361	-35.362	-47.457	44.235	27.351	31.631	23.690	38.113	31.205	40.541	28.549	38.517
12.191	12.374	11.829	11.206	12.128	12.177	12.093	11.758	11.916	-36.817	-41.880	-49.143	-41.352	-44.152	-38.846	-34.702	-34.161	-31.774	40.347	35.130	24.757	28.721	41.685	27.197	33.979	32.168	34.256
12.263	11.990	11.343	11.450	12.342	11.795	12.127	12.184	11.870	-37.844	-33.148	-54.327	-38.685	-48.954	-36.006	-41.830	-34.590	-33.345	33.202	30.626	24.906	21.098	39.359	15.914	39.669	24.792	29.070
12.100	12.002	11.191	11.466	12.146	11.962	12.207	11.791	11.967	-37.713	-40.357	-52.634	-48.964	-40.979	-37.075	-43.610	-35.677	-30.596	32.632	31.117	33.255	35.543	34.908	29.278	35.663	27.277	27.844
12.126	11.917	12.074	11.747	12.154	11.866	12.575	12.539	12.072	-39.303	-36.288	-54.046	-37.432	-35.481	-35.151	-37.666	-43.220	-31.428	34.973	26.367	35.639	23.097	33.931	27.352	43.291	30.758	20.416
12.240	12.379	11.757	12.116	12.515	11.743	12.279	12.239	12.183	-32.838	-38.488	-49.312	-44.012	-41.588	-34.412	-36.533	-37.899	-35.497	34.736	35.309	22.321	26.455	33.808	28.407	33.219	35.558	34.067
11.419	11.809	11.918	11.829	11.936	11.962	12.344	11.955	12.058	-26.926	-39.747	-54.880	-45.014	-38.520	-35.397	-39.662	-32.564	-34.268	25.073	35.691	35.016	23.469	36.918	24.740	38.736	33.530	25.545
11.885	12.017	11.268	11.322	12.065	12.349	11.946	12.144	11.768	-32.152	-46.286	-50.594	-43.529	-39.506	-35.462	-37.963	-42.572	-31.189	36.967	41.854	30.439	24.571	35.945	26.547	34.330	36.102	29.456
12.217	12.335	11.078	11.263	12.297	11.778	12.041	12.246	12.061	-39.284	-45.449	-46.071	-45.119	-39.091	-35.342	-39.244	-41.903	-38.821	34.166	39.207	22.763	20.548	38.421	21.098	34.055	30.595	26.977
11.861	12.154	11.360	11.388	11.935	12.060	11.703	12.388	11.679	-32.070	-33.840	-49.148	-40.073	-42.291	-34.986	-33.515	-44.965	-35.346	36.366	37.232	17.977	22.383	37.325	20.654	25.557	37.881	23.529
12.052	11.779	11.468	11.543	12.265	11.738	11.665	12.138	12.019	-35.265	-34.273	-53.292	-44.829	-41.681	-35.883	-36.245	-40.518	-36.999	38.830	32.285	25.228	21.864	33.938	33.483	27.463	38.300	39.560
12.104	12.115	11.669	11.709	12.409	12.123	12.004	12.029	11.837	-40.598	-42.936	-54.154	-42.460	-43.465	-36.788	-41.691	-37.336	-37.456	34.813	36.076	36.082	22.618	44.807	28.236	36.387	29.779	30.887
12.049	11.947	11.824	11.695	12.246	12.073	11.984	11.965	12.168	-38.415	-40.707	-57.875	-39.028	-39.383	-40.734	-34.040	-37.190	-36.445	40.635	29.860	41.326	25.843	37.219	33.222	30.166	28.092	29.110
12.334	12.461	11.434	11.846	11.888	12.235	12.267	12.102	11.780	-35.241	-39.725	-53.052	-38.718	-38.136	-38.836	-34.727	-29.887	-37.047	37.875	31.807	31.855	27.500	30.199	29.646	31.857	25.727	38.821
11.906	12.259	11.466	11.336	11.790	12.135	11.930	12.043	11.941	-32.561	-41.712	-51.407	-36.384	-40.259	-37.516	-35.712	-33.265	-41.486	33.985	24.070	27.111	25.781	40.443	27.790	36.827	28.624	35.442
12.172	11.497	11.568	11.839	11.803	11.982	11.970	12.621	11.612	-28.350	-38.415	-49.707	-42.961	-38.104	-38.308	-43.522	-44.417	-38.956	37.496	21.216	27.943	26.579	29.499	28.373	42.052	30.991	45.330
12.105	11.903	11.397	11.523	11.787	11.460	11.913	12.323	11.994	-25.065	-36.674	-51.509	-41.363	-43.537	-36.609	-36.236	-43.931	-33.297	32.914	25.580	21.606	28.703	39.383	20.796	31.006	41.274	31.387
12.220	11.887	11.682	11.418	12.121	11.490	12.092	12.279	11.913	-38.680	-33.365	-50.385	-40.257	-38.594	-34.098	-43.875	-39.207	-38.823	39.941	36.289	29.618	28.210	34.506	17.661	38.618	32.915	32.206
12.218	11.771	11.486	11.380	12.296	11.361	12.347	12.283	12.110	-40.751	-37.828	-51.673	-37.619	-48.012	-28.529	-41.168	-39.988	-33.249	44.142	36.003	31.389	22.376	46.312	18.569	37.188	33.090	29.548
12.143	12.376	11.535	11.319	12.209	11.567	12.134	11.738	11.932	-32.645	-40.490	-53.609	-37.620	-42.041	-34.391	-43.543	-39.949	-34.783	41.409	30.322	30.794	26.027	43.242	10.684	42.010	32.841	29.655
12.431	12.224	11.549	11.319	12.332	12.032	12.031	12.136	12.119	-43.628	-38.160	-55.494	-35.788	-46.628	-31.829	-40.418	-38.824	-33.557	34.892	28.716	37.825	23.334	41.887	27.742	38.301	31.296	32.489
12.332	11.824	12.040	11.544	11.960	11.750	12.106	11.741	12.039	-40.190	-38.123	-57.593	-34.107	-37.560	-37.876	-43.479	-38.371	-30.925	41.538	30.515	36.296	36.354	32.020	22.878	33.165	30.566	32.238
12.568	12.379	12.011	11.557	12.117	11.435	12.307	12.465	12.121	-37.769	-37.566	-53.327	-41.060	-46.569	-31.966	-45.510	-38.308	-33.984	37.608	28.479	28.841	31.016	38.659	20.063	35.829	34.209	30.659
12.166	11.921	11.678	11.955	12.101	11.512	12.041	12.175	11.705	-31.934	-31.619	-50.667	-36.361	-42.691	-37.365	-40.629	-45.511	-26.533	30.712	31.470	29.481	22.997	35.324	17.197	36.943	36.636	27.383
12.228	11.765	12.200	11.345	12.084	11.338	12.175	11.871	11.676	-38.866	-28.381	-55.902	-36.256	-40.649	-34.918	-36.445	-37.698	-38.931	36.869	31.966	27.909	23.163	32.497	23.642	34.691	27.622	29.185
12.027	11.941	12.114	11.237	12.268	11.521	12.058	12.397	11.981	-32.114	-37.127	-59.965	-40.868	-38.603	-38.960	-37.476	-41.249	-36.162	37.467	28.543	31.783	18.777	37.708	22.943	28.795	37.871	35.345
12.074	12.027	12.128	11.002	12.018	11.114	12.558	12.465	12.120	-33.406	-40.133	-58.114	-34.089	-39.816	-31.073	-41.525	-39.360	-30.613	39.259	33.995	43.626	20.822	31.648	17.407	31.874	38.091	25.060
12.645	11.993	11.823	11.529	12.062	11.358	11.987	12.059	12.051	-35.425	-36.487	-58.477	-41.342	-42.991	-34.077	-41.562	-36.790	-36.347	44.676	26.022	31.428	31.877	40.856	18.957	34.524	32.736	26.319
12.944	11.960	11.997	11.267	11.802	11.751	11.987	12.210	11.700	-41.470	-37.567	-56.008	-38.578	-39.410	-28.683	-34.730	-37.195	-31.737	42.027	32.754	32.377	25.984	29.779	22.413	35.454	34.658	27.909
12.558	12.647	12.149	11.213	12.180	11.940	11.586	11.953	12.511	-39.712	-42.442	-59.257	-32.947	-38.605	-36.157	-33.199	-32.454	-38.723	47.349	44.108	29.196	18.271	35.604	23.800	28.437	31.860	39.417
12.806	11.896	12.412	11.738	12.251	11.977	11.720	11.890	12.253	-51.210	-38.414	-61.421	-46.025	-41.599	-36.130	-39.002	-35.635	-41.782	54.924	34.992	29.953	30.965	33.275	18.467	29.889	36.314	40.545
12.462	11.892	12.231	11.911	11.726	11.946	12.077	11.956	12.268	-47.309	-45.811	-56.631	-38.503	-38.533	-35.180	-38.169	-40.460	-23.963	47.292	33.851	37.758	20.719	38.605	22.686	38.263	28.870	36.267
12.506	11.657	12.314	11.993	11.781	12.258	12.487	11.924	12.186	-34.018	-35.140	-53.076	-44.081	-34.240	-38.340	-46.165	-38.444	-38.684	39.241	32.296	29.230	22.833	26.880	20.325	38.100	36.140	32.471
12.119	11.567	12.119	11.473	12.369	11.852	11.798	11.756	11.765	-38.791	-33.491	-48.637	-42.765	-44.757	-36.918	-36.963	-35.562	-38.237	36.142	20.612	21.176	23.059	28.771	19.582	38.856	31.189	36.085
11.703	12.024	12.265	11.311	12.119	12.221	11.945	12.177	12.842	-30.926	-34.760	-47.109	-46.691	-37.508	-39.334	-38.508	-37.680	-36.627	33.198	29.986	28.923	23.588	42.336	28.878	34.634	34.317	29.774
12.150	12.088	12.310	11.599	12.156	11.649	12.225	11.768	11.900	-33.518	-34.830	-55.723	-38.487	-40.085	-37.425	-36.702	-30.360	-42.037	46.030	35.690	29.252	21.357	25.485	22.840	31.494	29.767	29.976
12.292	12.054	12.008	11.382	12.444	11.772	12.141	11.517	12.114	-32.998	-37.935	-58.387	-36.827	-39.383	-28.110	-35.551	-34.301	-35.451	39.392	33.344	26.597	20.401	38.133	22.047	28.092	34.164	30.775
12.830	12.270	11.902	11.929	12.203	11.429	12.216	11.875	11.597	-32.400	-43.502	-54.350	-41.528	-37.027	-32.145	-38.961	-40.966	-33.958	48.761	31.038	26.124	22.784	32.721	20.130	32.467	34.458	34.887
12.366	11.870	11.859	11.459	12.359	11.736	12.192	12.144	11.838	-33.666	-31.639	-58.693	-43.462	-44.157	-40.906	-38.494	-37.178	-32.140	41.448	31.767	27.422	24.123	32.138	22.246	38.033	27.827	32.157
12.236	12.137	12.285	11.329	12.888	11.578	11.855	11.919	11.820	-40.451	-36.350	-59.188	-44.013	-45.391	-35.580	-33.296	-35.482	-34.576	36.750	28.755	31.145	21.525	34.749	14.731	29.828	31.753	36.212
12.305	12.038	12.224	11.645	12.181	12.521	12.302	11.756	11.834	-39.741	-38.914	-51.288	-47.115	-39.672	-38.179	-36.842	-32.434	-24.205	39.801	26.699	23.615	23.379	30.384	29.216	34.243	29.956	25.922
12.606	12.235	11.686	11.432	11.887	11.450	11.965	11.909	11.448	-36.527	-37.043	-57.940	-38.016	-31.829	-37.549	-46.070	-35.027	-32.601	49.248	34.745	18.565	20.271	32.626	16.333	33.131	28.930	26.116
12.266	12.228	11.985	11.443	12.269	11.855	11.999	11.699	12.104	-28.380	-35.134	-52.953	-42.430	-41.194	-34.977	-42.338	-33.320	-41.491	38.204	32.702	22.338	24.332	37.041	20.736	38.283	38.179	28.322
12.184	11.886	12.018	12.075	12.112	11.426	12.452	11.954	12.043	-40.659	-39.284	-57.442	-43.748	-41.236	-33.787	-43.188	-29.277	-36.972	47.353	30.089	34.348	24.553	39.057	14.991	34.043	28.605	32.100
11.720	11.977	11.917	11.409	12.300	11.768	12.402	12.120	11.479	-35.222	-36.547	-52.634	-35.976	-41.281	-34.708	-36.852	-35.941	-30.023	40.461	34.184	26.210	25.177	43.001	26.981	32.161	33.138	25.980
12.094	12.010	11.591	11.456	12.423	11.607	11.914	11.668	12.112	-31.504	-38.375	-43.028	-40.478	-41.206	-42.945	-38.846	-37.172	-37.013	40.924	35.145	21.152	26.076	33.885	21.943	34.840	33.510	33.045
12.604	11.871	11.560	11.654	12.560	12.038	11.912	12.191	11.749	-34.049	-32.543	-47.268	-35.143	-45.581	-37.587	-35.476	-39.259	-36.054	39.051	29.078	24.261	21.732	33.977	26.883	30.819	35.145	31.179
12.344	12.218	12.095	11.812	12.179	11.687	11.939	12.009	12.006	-37.120	-38.043	-57.886	-42.150	-37.569	-36.280	-33.569	-35.362	-34.619	42.188	31.773	30.192	26.885	34.953	16.075	36.402	39.815	22.345
12.598	11.930	11.894	11.845	12.401	11.782	12.423	11.794	12.073	-37.563	-41.998	-48.889	-42.523	-41.360	-39.717	-36.826	-34.041	-21.795	39.836	36.424	26.981	29.675	38.447	20.337	39.024	33.593	16.696
12.499	11.812	11.634	11.626	12.466	11.799	11.976	11.873	11.606	-37.406	-43.732	-55.047	-37.253	-42.636	-40.706	-35.395	-39.028	-29.011	43.242	30.447	33.399	20.648	38.627	30.250	28.950	35.605	31.334
12.266	11.579	11.707	11.383	12.469	12.155	12.481	12.157	12.127	-38.065	-34.682	-47.963	-36.772	-39.809	-36.008	-41.389	-33.232	-38.590	43.165	22.089	32.410	22.748	39.010	23.197	38.418	37.734	26.549
12.307	11.883	12.043	11.114	12.578	12.065	12.216	12.089	11.923	-28.738	-31.637	-50.975	-40.377	-44.395	-37.795	-34.807	-38.415	-29.133	33.917	25.099	22.668	16.111	32.471	27.595	35.268	32.876	34.315
12.279	12.236	12.223	11.371	12.660	12.000	12.205	12.085	11.819	-36.403	-38.420	-49.408	-35.981	-43.381	-41.141	-37.471	-37.827	-29.551	34.865	30.961	27.920	21.532	37.228	27.668	42.754	33.156	28.220
12.027	12.027	12.023	11.536	12.270	11.804	12.065	12.281	12.417	-33.583	-35.218	-47.488	-35.809	-41.755	-45.838	-37.670	-39.378	-30.828	40.360	28.316	24.457	19.005	37.844	30.716	32.322	37.543	33.426
12.320	12.337	11.449	11.383	12.738	12.309	12.039	11.818	12.224	-35.017	-41.385	-47.642	-42.246	-41.092	-41.351	-39.208	-35.810	-33.460	35.182	37.919	21.347	23.279	43.818	29.629	36.106	31.429	24.173
12.075	12.480	12.333	11.759	12.053	12.141	12.385	11.977	11.556	-33.868	-37.653	-50.791	-42.356	-40.536	-43.138	-42.942	-42.960	-29.682	38.824	33.520	30.494	25.589	28.194	34.182	42.925	31.861	29.737
11.847	12.520	12.041	11.968	12.327	12.157	12.229	12.343	12.183	-31.264	-38.025	-54.057	-45.890	-43.757	-39.956	-42.173	-36.204	-27.577	40.595	38.490	32.903	28.068	35.901	33.177	37.831	41.035	31.073
12.212	11.942	12.290	11.442	12.399	12.441	12.366	12.092	12.054	-34.970	-37.864	-59.227	-36.185	-45.032	-35.902	-43.645	-40.297	-20.630	40.268	36.749	33.632	23.463	34.550	36.042	35.483	38.322	29.068
12.015	12.093	11.534	11.804	12.437	12.536	12.002	11.909	12.114	-35.703	-40.449	-53.105	-34.218	-40.734	-50.539	-30.770	-41.458	-32.581	33.647	40.013	31.226	23.665	30.770	34.825	32.559	32.985	31.756
12.458	12.058	11.775	11.772	12.011	12.406	11.624	12.019	11.848	-40.317	-34.864	-43.631	-39.267	-42.365	-38.608	-33.301	-36.060	-35.100	41.759	29.752	29.744	28.925	35.955	41.100	29.130	28.329	34.013
12.555	11.928	11.697	11.811	12.124	12.200	11.765	11.845	12.055	-35.118	-41.148	-52.516	-39.526	-41.482	-37.602	-34.663	-37.446	-31.815	42.019	28.576	36.348	29.386	35.987	35.714	29.505	37.495	30.747
12.326	11.757	11.705	11.989	12.424	12.231	11.813	12.265	12.304	-39.108	-41.021	-50.216	-36.419	-41.191	-42.180	-38.904	-40.354	-28.435	38.830	30.628	27.104	19.368	35.258	32.985	31.701	35.680	26.021
12.182	11.899	11.119	11.360	11.831	12.443	11.765	12.259	12.144	-33.483	-33.563	-53.516	-27.424	-38.242	-42.406	-35.094	-36.324	-27.721	35.616	20.176	25.401	16.601	24.880	32.768	34.598	36.939	24.331
12.290	12.637	12.021	11.755	11.861	12.697	11.784	12.117	12.594	-34.863	-41.727	-57.749	-41.301	-41.893	-40.217	-35.650	-43.734	-27.564	36.306	31.266	25.696	23.301	36.594	34.429	34.513	38.350	29.900
12.199	12.646	11.940	11.628	12.166	12.494	12.025	12.058	11.883	-39.627	-42.950	-51.810	-33.904	-47.729	-40.269	-40.639	-32.820	-26.584	33.946	35.590	30.169	31.063	38.002	34.427	32.274	29.444	35.898
12.147	12.126	12.211	11.763	11.960	12.367	11.875	12.075	11.612	-40.406	-38.520	-50.687	-41.852	-42.359	-39.990	-40.049	-44.164	-31.687	45.508	30.064	23.185	24.263	31.317	27.768	37.498	39.185	34.741
12.224	11.885	12.390	11.907	11.851	11.971	12.137	11.689	11.879	-34.494	-36.979	-51.722	-29.439	-35.087	-31.591	-40.558	-34.945	-35.895	35.381	16.855	20.481	24.460	31.098	24.700	39.195	32.896	35.009
12.639	11.623	12.200	11.114	11.642	12.053	11.840	12.192	11.447	-34.634	-32.283	-51.128	-32.014	-39.310	-37.927	-36.514	-40.078	-35.733	42.584	22.124	27.847	16.439	35.129	34.422	34.757	36.081	30.979
11.776	12.483	12.316	11.996	12.409	12.459	12.451	11.956	11.741	-41.867	-40.145	-56.669	-37.961	-39.922	-41.022	-42.386	-41.505	-37.740	34.501	35.238	33.416	27.647	28.467	34.497	38.451	40.336	32.208
12.553	12.303	12.240	11.921	11.691	12.528	12.055	12.235	12.072	-42.673	-39.327	-49.901	-36.139	-36.374	-47.941	-44.266	-37.549	-43.792	41.303	29.395	32.691	22.215	27.546	30.983	41.033	37.492	41.956
11.982	12.470	11.551	11.734	11.837	12.396	12.117	11.560	11.862	-34.149	-42.584	-48.395	-43.307	-32.226	-43.305	-43.349	-43.979	-44.143	37.265	39.480	20.001	20.164	32.707	35.742	39.441	46.721	36.328
12.677	11.944	12.326	11.728	12.267	12.475	11.992	12.306	11.819	-39.109	-40.093	-49.908	-35.839	-33.084	-48.068	-35.645	-42.429	-40.941	44.856	21.129	26.966	19.585	30.002	39.717	26.973	38.817	30.276
12.493	11.985	12.025	11.410	11.910	12.442	12.103	11.787	12.226	-37.694	-34.354	-57.395	-34.509	-38.717	-51.019	-39.904	-39.078	-44.273	42.957	29.851	38.350	19.072	28.152	40.885	36.605	35.809	41.245
12.164	11.874	12.225	11.565	11.787	12.193	12.152	12.061	11.788	-30.690	-36.346	-53.890	-33.313	-39.925	-41.219	-38.144	-43.174	-43.506	37.177	29.387	38.039	13.534	31.485	30.755	39.585	30.337	29.928
11.942	12.217	12.057	11.636	12.454	11.926	11.857	12.094	12.372	-29.070	-38.809	-64.664	-33.675	-43.594	-41.748	-40.150	-42.219	-35.398	38.362	33.852	36.317	19.151	29.974	27.270	43.791	32.621	36.309
12.300	11.170	11.902	11.151	11.969	12.136	11.423	11.953	12.302	-31.721	-36.022	-48.125	-35.824	-37.736	-42.107	-30.683	-41.416	-39.566	35.952	22.626	20.977	27.991	36.331	29.312	31.203	36.581	35.708
12.432	11.970	11.882	11.445	11.625	12.071	11.862	11.969	11.541	-34.226	-34.834	-49.575	-32.722	-35.209	-47.486	-37.509	-39.346	-37.087	35.695	26.950	27.128	23.412	30.605	38.951	37.254	28.040	22.792
12.296	11.709	11.746	12.011	12.007	11.797	11.736	11.666	12.089	-33.969	-33.778	-56.264	-31.565	-39.696	-41.252	-37.401	-34.881	-44.402	34.633	24.147	36.276	16.777	35.281	34.611	35.774	33.911	38.274
12.336	12.037	11.440	12.043	11.807	12.279	11.681	12.330	12.073	-36.337	-43.475	-51.904	-34.106	-38.234	-43.270	-34.874	-44.796	-38.105	30.310	34.832	30.574	23.334	35.263	33.755	23.945	39.749	39.877
12.428	11.896	12.182	12.082	12.046	12.195	12.286	12.232	11.669	-37.170	-40.863	-56.293	-34.764	-45.224	-45.084	-37.047	-41.904	-36.553	42.568	32.130	38.613	21.039	28.342	33.699	34.823	26.862	32.266
11.827	11.781	11.783	11.944	11.982	12.062	11.969	11.986	12.101	-40.461	-38.300	-62.985	-39.874	-37.344	-44.859	-35.294	-40.399	-35.961	39.746	27.390	42.811	24.026	32.084	33.595	36.740	26.680	30.479
12.078	12.020	11.992	11.966	12.019	12.344	12.124	11.894	12.089	-31.411	-33.617	-59.436	-44.517	-40.824	-43.407	-40.585	-42.870	-40.051	26.706	31.994	29.593	28.251	33.105	37.411	29.944	37.257	36.551
12.094	12.113	12.053	11.913	11.821	12.365	12.238	12.063	11.864	-38.747	-49.777	-54.243	-40.204	-34.617	-34.540	-34.653	-44.540	-43.918	40.588	35.367	37.148	30.623	33.945	29.384	33.905	36.848	31.876
11.904	11.994	12.202	12.242	12.061	12.468	12.205	11.606	11.892	-29.091	-34.856	-51.329	-43.692	-37.720	-46.709	-43.212	-37.428	-45.235	30.469	25.643	26.109	30.186	35.385	43.860	39.397	29.025	31.272
12.398	12.225	11.889	11.215	11.740	12.163	11.792	11.748	11.981	-41.973	-43.221	-54.911	-35.877	-38.127	-41.779	-39.647	-38.538	-32.194	36.840	33.602	36.977	22.058	33.900	34.695	29.712	25.249	38.188
12.313	11.912	12.225	11.701	12.090	12.457	12.134	11.708	12.016	-35.222	-41.075	-52.158	-40.639	-38.680	-40.505	-35.167	-43.809	-41.464	29.690	25.943	28.443	20.057	41.173	26.009	32.260	38.785	34.821
12.630	12.168	12.268	11.788	11.782	12.580	11.875	11.725	12.007	-38.735	-43.764	-56.651	-36.695	-34.549	-50.526	-39.080	-34.099	-42.728	36.883	29.791	32.867	15.033	40.090	36.460	29.133	28.685	26.519
12.233	12.219	12.146	12.255	11.946	11.712	12.002	11.743	12.255	-32.628	-37.347	-53.615	-38.752	-37.460	-44.520	-37.088	-36.181	-42.246	36.766	29.848	28.838	24.211	36.565	33.696	34.172	35.180	32.205
12.446	12.103	11.845	11.335	12.068	12.651	11.938	11.683	11.894	-43.683	-37.788	-49.912	-38.880	-42.367	-52.393	-34.412	-40.238	-39.334	42.878	30.348	28.304	21.481	35.182	45.709	38.312	35.008	23.209
12.585	12.095	11.586	12.543	12.501	11.866	11.492	12.184	12.165	-43.185	-35.740	-49.490	-36.750	-43.471	-42.919	-37.351	-44.624	-42.021	42.301	32.634	32.462	22.050	37.289	33.311	31.670	34.925	31.320
11.901	12.094	12.269	12.054	12.266	11.998	11.972	11.767	12.124	-34.869	-40.077	-59.354	-35.800	-39.063	-38.433	-36.491	-34.184	-38.099	35.450	29.376	31.780	24.480	40.246	34.048	31.452	26.871	35.982
12.236	11.962	11.716	11.383	12.175	12.314	11.922	11.466	12.131	-31.296	-36.328	-56.204	-37.798	-34.642	-43.880	-35.680	-35.313	-46.883	32.751	29.732	27.571	24.328	33.552	39.604	35.351	31.226	29.977
12.755	12.235	12.262	11.599	12.139	12.154	12.014	11.612	12.038	-36.811	-39.154	-62.677	-38.359	-41.927	-47.377	-35.288	-36.416	-43.018	42.578	24.127	30.800	21.897	27.483	43.696	28.841	26.601	35.234
12.256	12.295	11.640	12.059	12.076	11.597	11.838	11.984	12.084	-39.447	-38.103	-53.757	-39.499	-37.306	-38.831	-35.153	-45.778	-40.494	39.501	28.030	28.780	28.360	32.899	29.139	28.998	29.150	36.683
12.732	12.446	11.901	12.215	12.116	12.614	12.049	11.804	11.674	-43.660	-41.533	-54.091	-43.664	-36.347	-45.110	-40.338	-34.494	-45.921	48.186	31.817	35.552	25.500	33.877	51.735	34.911	27.061	35.089
12.663	12.153	11.751	11.944	12.233	12.226	12.049	11.812	12.030	-38.211	-36.660	-56.452	-39.246	-37.098	-43.295	-40.018	-30.594	-43.922	37.253	25.587	30.789	22.991	34.655	37.561	37.598	31.992	31.624
12.452	12.075	11.732	11.048	12.331	11.744	12.061	12.383	11.644	-34.040	-42.381	-53.401	-33.535	-46.816	-37.750	-39.125	-38.819	-41.077	30.914	28.868	28.234	18.370	33.709	26.134	29.119	32.152	40.848
11.916	12.117	11.802	11.178	12.338	11.585	11.704	12.008	11.986	-35.932	-48.191	-61.731	-33.804	-42.538	-41.687	-33.356	-39.573	-44.470	30.717	33.908	26.270	14.071	34.725	30.483	28.082	27.347	32.526
12.100	12.163	11.402	11.954	12.425	12.166	11.956	12.118	11.944	-39.658	-46.162	-53.626	-38.104	-43.823	-43.859	-41.436	-39.093	-41.338	34.549	36.048	21.625	28.469	43.992	34.727	39.935	32.129	32.013
12.394	12.021	11.618	11.466	12.558	12.106	12.262	12.572	11.437	-44.297	-39.179	-56.563	-37.667	-41.625	-41.737	-41.881	-37.810	-45.199	37.637	29.594	26.580	22.771	33.549	43.326	36.093	32.158	39.953
12.566	12.062	11.758	11.644	12.430	12.231	12.108	12.277	11.746	-41.340	-40.802	-52.452	-36.036	-42.447	-48.917	-37.839	-38.072	-44.852	47.542	22.915	30.631	22.690	35.555	40.742	34.283	33.240	34.420
12.193	12.208	11.605	11.800	12.138	12.032	12.035	12.124	12.100	-40.804	-42.007	-52.132	-43.731	-40.685	-37.809	-36.563	-43.047	-40.276	44.304	28.681	19.254	22.401	31.718	28.394	36.374	29.320	28.188
11.946	12.375	11.723	11.783	12.191	11.837	11.624	12.043	11.798	-28.957	-44.116	-50.694	-33.587	-40.478	-37.855	-36.274	-36.392	-35.771	38.448	27.506	23.323	17.170	32.035	38.051	35.222	29.592	30.674
12.537	12.343	11.334	11.508	12.691	11.763	12.320	12.036	12.064	-38.278	-47.994	-55.652	-41.512	-44.388	-38.317	-34.237	-38.577	-37.204	42.813	27.746	28.111	23.118	37.258	36.890	40.193	35.770	30.754
12.203	11.770	11.763	11.556	12.849	12.451	12.290	12.324	11.866	-37.785	-36.172	-55.346	-39.041	-47.594	-45.948	-41.165	-40.429	-33.247	44.721	26.746	26.696	21.994	35.975	41.025	37.918	29.134	21.881
12.783	12.287	11.894	11.959	12.364	12.644	11.645	12.499	12.508	-45.352	-38.559	-58.755	-42.090	-43.963	-47.100	-32.620	-46.829	-39.855	47.478	26.874	17.787	23.886	45.833	46.317	35.321	40.014	28.789
12.134	11.782	11.611	11.469	12.775	12.362	12.311	11.795	12.146	-38.528	-37.701	-55.429	-37.141	-46.723	-47.203	-40.062	-40.740	-38.700	40.506	30.889	34.074	28.169	38.874	36.469	32.745	30.346	34.079
12.419	11.924	11.403	11.905	12.031	11.975	12.509	12.263	12.225	-38.345	-29.798	-54.617	-40.265	-41.437	-39.186	-40.509	-38.694	-39.133	37.887	19.455	31.848	31.674	39.345	26.781	36.003	34.184	27.471
11.672	11.823	11.165	11.892	12.259	12.167	12.148	11.883	11.914	-35.019	-30.054	-50.843	-42.062	-41.246	-36.014	-34.083	-32.855	-36.726	41.865	15.173	23.354	28.835	30.586	24.612	36.605	34.447	38.137
12.422	11.545	12.173	11.661	12.202	12.190	12.366	12.108	11.909	-39.784	-31.717	-61.544	-36.319	-49.793	-40.488	-38.006	-44.583	-36.455	44.217	16.067	36.363	20.916	45.284	42.459	31.946	28.167	32.324
12.134	12.027	11.305	12.195	12.048	12.643	12.393	12.106	12.060	-38.014	-35.315	-61.698	-35.904	-39.331	-42.470	-36.898	-41.618	-32.463	43.387	23.277	31.281	24.041	35.180	42.968	37.455	34.716	23.339
12.091	12.251	10.840	11.743	12.151	12.577	12.054	11.925	12.106	-37.563	-41.150	-51.748	-35.407	-36.364	-33.446	-34.726	-36.509	-33.988	38.170	22.553	22.292	21.711	33.858	41.260	38.896	28.072	32.091
12.390	11.966	11.682	12.011	12.167	12.414	12.159	12.034	12.296	-34.897	-31.811	-61.009	-36.941	-38.380	-51.558	-37.969	-38.955	-35.374	37.285	16.718	34.228	19.486	35.303	46.615	40.090	17.431	29.247
12.103	12.280	11.337	11.908	12.395	12.431	12.237	12.233	12.629	-34.287	-37.894	-55.933	-27.481	-46.834	-51.051	-37.886	-38.470	-38.439	43.351	30.091	33.183	17.447	41.908	45.091	40.407	28.459	32.772
11.973	11.979	10.575	11.722	12.042	12.601	12.129	12.490	11.598	-40.223	-36.551	-52.272	-35.203	-40.837	-40.556	-34.889	-45.002	-35.649	39.155	19.500	17.725	22.649	35.693	42.918	33.659	29.689	28.628
12.167	12.517	11.163	12.070	12.138	12.498	11.949	12.084	12.417	-37.202	-39.146	-59.629	-38.672	-42.649	-34.696	-32.524	-39.843	-34.399	35.352	27.060	33.706	20.461	36.895	34.952	38.174	26.427	34.771
11.988	12.346	11.079	11.574	12.273	12.383	12.172	12.127	12.150	-36.245	-36.278	-54.358	-29.844	-39.177	-47.386	-36.892	-41.199	-35.472	40.573	23.387	16.848	17.978	32.986	38.584	36.445	33.262	41.320
12.452	11.743	11.802	11.857	12.592	12.653	12.261	12.003	11.983	-39.969	-34.556	-54.449	-38.719	-44.293	-41.661	-42.139	-39.721	-38.586	45.356	18.613	36.906	17.698	37.833	36.683	36.134	36.723	34.725
11.947	12.042	11.762	11.776	12.194	12.636	12.049	12.200	12.073	-37.457	-40.490	-46.558	-32.285	-39.649	-34.612	-36.554	-39.443	-32.553	38.453	27.992	17.994	20.439	37.177	37.648	35.012	32.460	36.964
12.496	11.953	11.414	11.802	12.176	12.060	12.026	12.172	12.052	-44.836	-29.531	-44.124	-38.289	-44.905	-28.716	-32.002	-39.395	-38.486	41.273	24.647	16.765	19.077	41.915	27.623	32.602	29.395	35.270
12.729	11.918	11.746	11.621	12.374	12.697	12.489	12.056	12.164	-46.344	-36.760	-54.695	-38.361	-39.522	-42.106	-39.774	-36.632	-31.747	47.491	36.756	32.077	17.888	36.727	33.972	36.186	28.757	34.047
12.316	12.113	11.359	11.416	12.274	12.145	12.336	11.694	12.289	-47.470	-39.529	-44.275	-34.214	-43.557	-33.076	-31.924	-31.733	-41.160	47.030	33.160	28.893	16.180	41.370	30.895	36.327	29.741	29.298
12.060	12.163	12.137	11.681	12.777	12.241	12.748	11.913	11.805	-38.142	-38.030	-50.426	-34.624	-47.786	-38.259	-35.157	-35.725	-41.519	33.426	27.395	34.402	14.067	40.879	30.127	37.941	26.712	39.950
12.057	11.925	11.542	11.657	12.761	12.603	12.173	12.742	12.018	-40.942	-44.979	-49.503	-29.372	-50.311	-33.456	-31.981	-41.598	-34.567	44.135	31.071	27.331	19.629	45.958	30.169	28.406	38.130	36.682
12.703	12.324	11.835	12.104	12.395	12.506	11.957	12.232	11.891	-41.995	-48.229	-49.947	-36.608	-51.505	-43.532	-32.062	-40.417	-39.490	48.257	17.880	25.800	29.388	40.275	41.732	31.830	35.543	31.078
12.185	12.236	12.287	12.274	12.378	12.202	11.922	12.042	11.816	-39.783	-38.678	-53.338	-43.534	-41.200	-36.221	-38.340	-40.932	-34.410	43.439	34.148	36.462	24.232	36.774	36.127	35.123	27.369	32.842
12.252	11.648	11.976	11.627	12.497	12.310	11.914	11.918	11.732	-39.913	-32.791	-50.089	-36.231	-44.503	-40.195	-25.880	-40.597	-36.845	27.399	22.979	32.965	22.025	36.732	32.206	34.291	36.026	29.659
12.096	11.739	11.823	12.096	12.069	12.405	12.607	11.792	11.642	-37.496	-43.675	-43.187	-36.521	-45.302	-31.288	-35.623	-31.222	-42.392	34.971	20.498	26.070	17.683	36.545	34.625	37.341	33.503	35.285
12.200	11.929	11.793	11.741	12.375	12.110	12.443	12.225	11.806	-38.885	-40.726	-48.101	-33.837	-50.831	-34.170	-39.279	-36.466	-39.203	43.616	33.129	35.856	25.198	41.867	29.479	39.242	31.834	31.660
12.788	12.177	11.950	11.618	11.837	12.298	11.928	11.982	11.269	-38.005	-43.236	-42.278	-40.239	-40.187	-40.021	-35.717	-36.668	-39.102	41.306	31.319	29.699	20.472	33.254	33.900	35.645	28.563	24.425
12.275	12.368	11.754	12.134	12.280	12.706	12.470	12.261	12.078	-41.048	-46.491	-43.122	-34.578	-47.067	-32.424	-39.100	-37.786	-41.251	40.838	40.094	32.180	23.344	30.028	39.270	43.477	31.588	35.023
12.212	12.036	12.256	11.756	12.081	12.971	12.739	12.555	11.662	-37.134	-39.776	-49.804	-39.035	-43.918	-37.513	-36.966	-41.843	-42.195	43.043	27.298	16.623	26.204	29.015	40.569	43.523	31.192	23.815
12.306	12.028	12.450	11.617	12.391	12.191	12.352	11.805	11.644	-46.724	-38.676	-47.205	-37.125	-42.641	-41.045	-31.623	-42.413	-40.002	49.820	30.365	28.649	23.017	35.085	31.570	33.332	33.416	31.231
12.492	12.208	11.834	11.570	12.232	12.383	12.199	12.504	11.798	-46.245	-42.621	-48.878	-33.369	-43.906	-41.198	-35.315	-46.124	-37.881	46.065	35.408	33.228	19.327	38.550	40.225	28.275	35.151	35.346
12.103	12.078	12.114	11.443	12.246	12.703	12.598	12.130	11.939	-36.041	-44.066	-45.553	-31.929	-39.692	-41.896	-34.509	-36.192	-38.645	43.490	35.352	27.139	25.860	37.446	44.412	43.487	33.582	29.122
12.497	12.330	11.914	11.623	12.237	12.636	12.405	12.652	11.527	-44.371	-41.217	-47.533	-30.402	-46.218	-41.771	-35.083	-41.471	-39.134	41.279	34.065	24.088	18.230	29.677	51.587	44.248	34.134	35.986
11.777	11.678	11.545	11.538	12.245	13.012	12.295	12.114	11.530	-35.500	-45.776	-47.629	-37.571	-44.427	-45.497	-36.459	-40.395	-36.155	25.643	20.947	25.255	25.235	38.782	48.651	37.948	35.982	32.766
12.308	12.064	11.908	11.328	12.424	12.572	12.497	11.773	12.020	-35.263	-41.272	-38.375	-37.338	-46.114	-44.876	-37.067	-44.363	-30.988	38.533	35.325	19.051	20.824	37.059	28.903	26.638	33.575	28.748
12.434	12.040	12.484	11.573	12.195	12.648	12.020	12.100	12.033	-33.130	-36.180	-48.673	-31.334	-40.085	-41.934	-35.133	-41.417	-33.468	42.999	31.224	30.408	27.709	36.627	41.407	35.661	33.827	27.816
12.683	12.086	11.762	11.631	12.213	11.872	11.818	12.439	12.312	-41.182	-40.700	-44.505	-35.450	-35.434	-42.471	-36.595	-39.095	-35.342	48.849	31.974	16.445	20.493	36.312	37.184	33.631	28.578	28.944
12.425	12.474	11.975	11.375	12.492	12.691	12.642	12.078	12.016	-43.347	-37.776	-54.051	-31.731	-45.289	-40.037	-33.701	-41.743	-30.657	41.888	27.062	28.574	21.465	35.969	41.250	28.527	36.038	31.851
12.448	12.076	12.445	11.496	12.315	13.044	12.218	12.029	11.941	-46.104	-40.452	-42.584	-39.485	-36.559	-35.396	-36.334	-36.957	-33.294	42.417	31.992	14.319	29.599	34.583	32.594	31.331	26.264	27.262
12.954	12.679	12.099	12.330	12.504	12.672	12.113	12.719	11.893	-43.543	-41.993	-46.950	-34.524	-47.686	-46.408	-32.797	-41.398	-32.573	50.211	29.678	26.278	23.419	36.817	30.287	32.789	32.182	35.430
12.288	12.548	12.283	11.568	12.228	12.973	12.059	13.057	12.093	-40.297	-41.933	-47.642	-31.710	-43.288	-44.624	-36.814	-38.316	-38.292	39.330	27.459	33.436	26.550	38.940	44.108	34.598	35.440	30.705
12.379	12.688	12.369	11.780	11.859	13.274	12.112	12.092	11.618	-46.403	-45.876	-51.840	-33.426	-40.270	-40.727	-34.291	-36.647	-30.122	47.740	33.165	27.154	21.899	32.530	39.235	35.708	30.862	27.722
12.546	11.893	12.183	11.976	12.128	12.499	11.877	11.916	11.863	-38.732	-43.295	-50.072	-43.006	-52.519	-36.983	-31.339	-37.613	-41.649	43.090	20.363	28.848	32.383	47.929	30.756	29.764	29.775	34.102
12.570	12.053	12.229	12.125	12.214	12.560	12.273	12.281	11.695	-39.363	-44.717	-52.845	-40.831	-43.824	-39.822	-39.375	-40.312	-36.222	41.261	30.253	27.772	29.036	40.637	36.035	37.869	27.307	29.256
12.338	11.944	12.325	11.790	12.143	12.253	12.161	12.291	11.911	-43.290	-37.113	-43.710	-37.033	-50.038	-32.487	-37.498	-39.931	-43.371	45.588	32.680	24.065	31.785	42.096	34.218	47.100	43.566	28.528
12.356	11.818	12.084	11.923	12.322	12.253	12.728	12.521	12.098	-35.808	-38.445	-42.559	-35.868	-46.968	-39.241	-33.044	-39.373	-36.958	47.998	26.675	28.709	25.265	36.831	29.684	40.852	29.835	37.160
12.525	11.269	12.132	11.798	12.187	12.044	12.017	12.556	11.772	-39.136	-38.372	-48.661	-40.259	-46.198	-39.886	-34.765	-42.707	-39.322	45.710	26.341	26.470	27.540	40.155	31.753	36.284	42.843	30.949
12.420	11.850	12.162	11.598	11.892	12.225	12.099	12.327	11.638	-36.298	-27.894	-52.614	-39.289	-38.785	-45.113	-34.557	-45.817	-30.235	43.832	26.057	33.610	24.581	26.756	35.902	31.090	32.335	28.262
12.284	11.649	11.717	11.247	12.357	12.510	11.807	11.859	12.166	-35.596	-37.587	-46.598	-36.619	-43.381	-40.561	-34.859	-42.247	-35.728	40.234	21.667	28.088	27.107	35.301	34.093	32.109	35.799	32.122
12.720	11.903	11.958	11.598	12.135	12.280	12.003	12.193	11.990	-43.440	-41.414	-44.107	-27.231	-44.060	-37.949	-34.348	-47.916	-23.696	44.861	30.804	21.080	18.451	32.860	26.833	33.321	42.862	26.082
12.440	12.378	12.227	11.421	12.007	12.308	11.913	12.177	12.274	-43.070	-38.765	-47.610	-31.223	-43.154	-38.527	-35.096	-47.815	-37.581	41.407	39.478	31.567	22.915	34.935	26.058	37.427	44.546	25.539
12.451	11.908	12.362	11.306	12.033	12.114	12.347	11.736	11.939	-32.788	-39.143	-46.006	-36.513	-43.066	-28.994	-36.588	-42.568	-36.237	40.190	27.195	36.873	28.167	38.337	35.730	34.950	39.474	31.481
12.777	12.209	12.178	11.389	11.913	12.454	11.739	12.718	11.903	-41.516	-44.526	-44.886	-38.098	-42.848	-36.805	-34.699	-49.156	-27.251	44.740	24.815	30.639	34.248	41.827	30.300	37.025	43.041	32.710
12.711	12.025	12.210	11.682	12.242	12.873	12.190	11.608	12.212	-50.394	-33.869	-55.174	-37.997	-41.030	-55.764	-38.080	-46.182	-36.322	45.315	24.510	32.816	29.581	34.781	46.880	33.493	39.038	27.816
12.945	12.071	12.036	11.829	12.026	12.463	12.007	11.951	11.867	-35.827	-45.256	-47.670	-41.072	-39.629	-33.473	-41.523	-38.450	-42.985	45.445	28.578	30.239	29.905	35.176	21.428	29.974	32.675	29.106
12.529	11.883	11.754	11.654	11.894	12.125	11.943	12.226	12.356	-40.644	-37.428	-47.041	-39.170	-46.112	-40.215	-28.129	-45.350	-39.022	46.090	22.354	24.892	19.422	40.467	31.911	37.347	38.897	37.202
12.661	12.503	11.563	11.834	12.440	12.040	12.600	11.986	12.202	-42.692	-43.065	-40.930	-41.029	-44.716	-33.499	-34.180	-37.644	-35.262	50.856	32.222	23.723	22.786	31.232	26.856	38.030	18.750	33.351
12.592	12.539	12.275	11.867	13.009	12.241	12.231	11.914	11.869	-40.030	-33.636	-48.272	-45.236	-47.511	-33.318	-33.636	-33.477	-25.274	48.736	37.550	23.125	18.455	39.138	14.795	33.250	30.539	28.052
12.597	12.184	11.678	12.022	12.241	12.128	12.198	12.344	11.870	-34.160	-40.119	-43.686	-39.064	-39.969	-38.244	-39.481	-41.706	-26.842	35.592	38.635	34.219	21.594	41.721	18.084	33.960	34.742	22.179
13.164	11.813	11.692	11.784	12.621	12.258	12.677	12.718	11.878	-37.433	-39.401	-44.873	-42.448	-35.662	-38.683	-37.365	-53.015	-30.701	51.836	28.619	32.168	30.973	35.776	25.502	31.820	44.511	28.544
12.690	11.841	12.197	12.010	12.450	11.636	11.899	12.281	12.242	-38.611	-33.689	-54.057	-43.953	-37.572	-34.837	-34.921	-42.188	-30.275	53.436	26.474	30.067	30.729	41.132	23.107	30.431	34.486	29.602
13.081	12.814	11.923	11.950	12.372	11.693	12.280	12.486	11.903	-42.542	-48.209	-51.364	-43.657	-42.351	-38.229	-46.921	-42.934	-33.548	53.409	40.499	29.390	26.957	41.859	20.050	36.144	43.332	42.245
12.709	12.068	11.868	11.993	12.202	11.693	12.335	12.465	11.899	-35.571	-37.513	-50.166	-48.455	-51.560	-32.994	-38.250	-39.566	-30.545	52.787	32.799	24.089	34.383	42.718	17.456	27.666	22.713	24.138
12.744	12.171	11.582	11.726	12.517	11.591	12.320	12.021	12.582	-37.258	-41.557	-45.859	-38.846	-38.916	-36.289	-44.714	-33.392	-34.795	54.183	26.789	18.327	22.159	43.236	15.122	42.232	22.269	33.834
13.281	12.332	11.745	10.893	11.994	11.613	12.423	12.146	12.458	-37.634	-53.037	-49.922	-32.341	-37.582	-36.820	-45.000	-40.295	-35.246	53.200	33.532	27.106	17.140	33.695	21.024	35.984	31.358	26.518
12.813	11.737	12.031	11.841	12.272	12.148	12.398	12.381	12.116	-32.956	-39.607	-49.270	-39.317	-41.184	-32.694	-43.145	-37.904	-32.820	45.145	29.930	25.921	19.129	33.567	16.992	42.858	34.255	24.249
12.784	12.080	11.769	11.494	11.720	11.465	12.201	12.469	12.066	-37.628	-40.883	-53.029	-38.201	-36.349	-36.723	-35.749	-36.443	-29.225	41.250	28.831	29.781	19.513	33.695	18.254	37.057	29.454	29.860
11.871	11.933	11.893	11.659	11.899	11.678	12.532	12.339	12.026	-30.670	-38.314	-47.698	-36.540	-39.011	-37.473	-41.853	-37.156	-27.016	42.608	25.901	22.417	20.964	29.687	22.904	37.651	29.208	25.638
12.905	11.796	11.690	11.587	12.223	11.669	12.120	12.472	12.267	-37.891	-40.952	-54.254	-38.723	-47.184	-44.451	-35.575	-43.979	-34.052	46.036	32.896	22.236	25.191	46.261	20.236	29.649	45.061	26.866
12.706	11.915	11.653	11.708	11.759	11.383	12.570	13.025	11.999	-40.592	-38.618	-47.031	-38.659	-39.987	-31.825	-45.562	-40.405	-25.821	49.449	27.042	30.000	21.524	32.848	19.068	39.014	40.199	17.109
12.962	11.670	12.449	11.935	11.498	11.714	12.266	12.341	12.268	-39.023	-36.817	-49.094	-40.205	-41.618	-33.954	-42.189	-47.214	-31.290	54.917	19.499	35.761	25.948	36.882	17.157	41.442	42.757	21.562
12.794	12.169	12.030	11.870	12.357	11.917	12.354	12.299	11.722	-48.905	-46.935	-40.463	-40.783	-54.079	-36.789	-38.822	-43.022	-23.615	51.570	32.627	25.522	17.304	43.364	24.464	36.425	39.384	20.945
12.925	11.783	11.766	11.646	12.400	11.247	11.915	11.877	11.668	-44.002	-38.742	-48.061	-38.889	-37.852	-39.655	-40.394	-49.309	-25.474	50.726	24.938	29.866	19.352	35.206	32.039	29.995	40.892	21.871
12.812	11.724	11.605	11.878	11.750	12.009	12.149	12.285	11.984	-32.543	-37.548	-48.456	-41.023	-34.289	-40.802	-40.116	-38.155	-30.880	52.691	26.295	24.918	21.495	31.695	18.637	31.428	43.662	18.430
12.649	11.771	11.588	11.863	12.262	11.619	12.422	12.429	12.209	-40.917	-37.713	-42.635	-40.550	-44.620	-38.000	-39.852	-42.530	-31.699	43.549	27.021	26.609	21.011	39.077	16.690	43.980	37.100	24.951
12.668	11.761	11.932	11.689	11.943	11.523	12.621	11.988	12.431	-39.195	-39.876	-51.092	-40.992	-48.193	-37.064	-41.789	-38.829	-41.341	49.887	26.104	33.546	25.202	43.361	15.847	44.169	34.200	33.321
12.925	12.054	11.876	11.978	11.629	11.824	11.945	12.461	12.321	-34.860	-41.739	-41.549	-43.186	-40.919	-29.892	-40.743	-41.882	-32.305	44.459	28.759	22.670	24.915	32.959	16.934	42.936	38.495	22.779
12.507	11.843	11.597	11.879	12.410	11.518	12.455	11.862	11.963	-41.675	-47.148	-48.692	-43.578	-38.204	-28.414	-39.377	-45.184	-38.170	46.441	29.484	25.225	28.051	37.375	13.312	35.658	45.513	35.744
12.738	12.255	12.414	11.293	12.157	12.301	12.190	12.322	12.075	-43.883	-40.457	-46.549	-36.594	-42.287	-36.160	-41.247	-41.584	-24.963	50.096	34.915	28.083	29.738	27.258	22.888	37.993	35.029	22.960
12.307	12.002	11.815	11.685	12.140	11.667	12.347	12.243	11.866	-36.399	-40.719	-44.012	-40.628	-47.430	-30.697	-39.603	-44.081	-25.243	37.691	27.249	24.182	23.420	42.217	17.576	39.740	44.018	25.307
12.839	12.272	11.572	11.876	11.970	11.623	12.058	12.211	12.021	-39.471	-39.307	-42.170	-42.284	-42.482	-37.018	-38.484	-41.466	-30.588	42.803	31.320	9.248	29.204	36.622	19.625	32.557	41.838	25.722
12.775	11.990	12.386	11.764	12.333	11.637	12.108	12.701	12.005	-36.044	-38.845	-51.785	-41.823	-37.616	-34.510	-44.458	-42.979	-17.412	47.435	23.847	19.468	27.820	41.902	16.879	41.419	34.168	20.283
12.733	12.060	11.882	11.905	12.455	11.885	12.461	11.679	12.072	-42.725	-40.139	-43.758	-38.896	-45.054	-36.084	-38.855	-40.419	-16.487	42.245	32.438	24.936	24.507	48.175	24.338	41.707	29.158	21.562
12.481	11.594	12.087	11.845	12.043	12.116	11.959	12.057	11.728	-32.198	-29.743	-43.966	-31.958	-45.479	-39.828	-43.496	-37.244	-25.004	42.857	20.371	16.774	24.611	40.349	13.349	34.206	31.698	30.501
12.463	11.715	11.421	11.439	11.943	12.281	12.193	11.798	12.211	-36.725	-34.440	-41.247	-38.477	-43.949	-37.617	-38.755	-34.208	-32.356	45.640	25.938	24.815	27.519	40.294	25.321	37.239	23.824	37.738
12.622	12.015	11.695	11.568	11.940	11.943	12.272	12.466	12.557	-35.413	-41.945	-44.641	-37.950	-40.980	-38.165	-39.064	-43.277	-30.335	41.391	20.667	17.192	15.227	38.168	18.562	39.620	30.419	29.323
13.241	12.030	11.841	11.802	12.075	11.574	12.117	12.154	11.986	-47.387	-38.456	-48.341	-40.940	-42.230	-26.984	-38.550	-39.686	-31.660	51.251	26.572	25.633	22.581	40.219	16.997	34.848	31.432	23.995
12.472	12.496	11.599	11.639	12.305	11.813	12.351	12.388	12.725	-34.141	-44.487	-50.059	-40.154	-49.768	-33.839	-37.914	-40.620	-24.277	39.493	18.480	24.899	21.504	42.835	19.447	36.538	42.702	34.486
12.277	11.750	12.013	12.099	12.285	12.103	12.301	12.012	12.055	-39.687	-39.741	-49.826	-41.267	-42.301	-39.071	-43.416	-42.863	-21.004	43.232	26.230	26.298	20.730	41.875	24.471	35.938	26.617	27.516
12.711	11.759	11.554	11.941	11.955	12.282	11.985	12.090	12.185	-54.812	-39.393	-47.406	-37.566	-42.403	-40.453	-38.886	-34.501	-26.951	54.505	27.822	19.852	20.592	41.891	21.574	32.222	36.281	27.526
12.451	11.570	11.703	12.101	12.000	11.952	11.788	11.810	11.792	-41.676	-37.996	-48.042	-43.078	-38.066	-33.546	-34.748	-39.265	-26.708	40.406	26.232	15.201	23.426	44.718	22.614	31.257	30.663	20.022
12.198	12.393	11.666	11.512	11.970	11.765	12.111	12.016	11.768	-43.987	-36.091	-46.012	-38.920	-38.172	-37.403	-42.370	-34.306	-31.417	44.916	19.579	17.212	26.233	33.288	23.862	36.252	30.209	27.064
12.648	12.149	12.134	11.141	12.010	11.815	11.959	11.763	12.519	-40.805	-37.521	-46.066	-41.737	-37.532	-33.804	-39.927	-42.924	-34.557	46.270	25.420	24.471	23.561	29.249	22.484	35.141	36.624	27.142
12.430	11.577	11.988	12.085	11.930	12.099	12.133	12.036	12.006	-41.548	-34.954	-46.017	-41.627	-36.528	-32.297	-37.832	-39.613	-29.904	49.477	19.125	27.971	25.654	31.936	24.328	35.129	34.575	19.991
12.876	11.157	11.882	11.815	12.476	12.127	12.305	11.894	12.333	-40.295	-26.651	-50.706	-43.338	-38.419	-30.141	-39.892	-39.717	-47.052	44.352	16.608	23.448	23.432	40.432	19.951	35.444	38.810	41.381
12.141	12.090	11.356	11.580	12.903	12.117	12.412	12.137	11.943	-37.421	-35.825	-43.872	-40.504	-47.887	-37.563	-44.368	-37.743	-32.544	41.521	24.780	25.800	21.366	42.949	28.928	32.632	35.660	28.470
12.765	11.859	11.845	12.070	12.111	11.894	12.669	11.924	12.025	-40.919	-35.707	-52.673	-47.836	-48.406	-31.313	-44.267	-44.271	-32.942	48.405	23.899	33.256	27.748	42.050	29.374	33.673	33.221	17.661
12.100	11.629	11.384	12.030	12.555	12.128	12.738	11.884	11.823	-39.847	-32.381	-43.665	-46.417	-48.483	-33.599	-43.629	-37.242	-35.082	38.693	25.008	25.521	27.731	40.239	25.005	44.176	35.458	29.202
12.810	11.656	11.480	12.032	12.219	11.766	11.915	12.109	12.628	-34.332	-32.500	-44.108	-40.403	-43.749	-30.779	-40.343	-39.999	-33.905	43.085	26.788	18.837	28.578	36.737	23.314	41.019	39.843	35.201
12.450	11.893	11.306	11.621	12.462	11.962	11.928	12.147	12.243	-36.597	-36.555	-44.299	-44.834	-41.577	-32.985	-36.322	-44.033	-28.301	47.557	16.763	18.957	28.549	45.695	24.089	36.784	38.766	21.520
13.209	11.638	11.223	11.512	12.407	11.782	12.265	12.015	12.225	-46.211	-40.570	-47.608	-34.117	-48.632	-39.122	-34.789	-46.979	-37.856	48.106	24.063	21.736	11.594	51.226	29.696	33.575	41.915	24.573
12.453	11.750	11.821	11.941	12.098	12.167	12.046	12.638	11.984	-38.274	-40.480	-54.007	-37.708	-45.383	-37.013	-37.037	-41.441	-37.230	37.157	26.338	24.831	21.562	40.188	25.556	35.277	38.801	21.126
12.611	11.661	11.943	11.580	11.895	11.930	12.139	12.473	11.936	-36.461	-39.131	-46.491	-40.257	-41.535	-37.860	-38.983	-46.628	-30.488	44.052	25.237	24.669	30.736	38.702	24.039	33.090	41.936	22.925
12.548	11.201	11.530	11.348	12.296	11.942	12.206	12.499	12.000	-38.467	-36.379	-49.902	-38.524	-41.296	-27.741	-35.722	-34.211	-41.405	43.548	23.087	18.206	23.002	43.356	20.616	32.668	30.948	29.639
12.722	11.882	11.950	12.112	11.819	11.884	12.157	12.442	11.947	-42.981	-33.766	-48.292	-38.618	-39.811	-32.775	-43.038	-41.504	-32.793	45.293	17.500	20.575	26.693	35.807	19.421	33.427	41.716	21.622
[truncated: 27,998 more rows]
