# Supplementary material for: Structure of the stress-related LHCSR1 complex determined by an integrated computational strategy
Source: Commun Biol. 2022 Feb 17;5:145. doi: 10.1038/s42003-022-03083-8 (PMC8854571; doi:10.1038/s42003-022-03083-8)
Supplement: Supplementary file 13 — Supplementary Data 10 [file 42003_2022_3083_MOESM13_ESM.zip › Figure_S10.csv]

	traj	frame	a602-Glu96	a603-His99	a609-Glu159	a610-Glu209	a612-Asn212	a613-Gln226
0	MD1	0	2.997883389536596	2.0820428350789224	2.9526806833414345	2.925031323186919	2.1538116506816936	1.9289460628278623
1	MD1	1	2.9376384944410074	1.9979962734133885	2.935595765553085	3.0194938603117074	2.322580892322379	2.050673389653109
2	MD1	2	2.9658611066088447	2.184312896777047	2.9931350888433697	2.979859915160575	2.1053972503225387	1.8008131870628523
3	MD1	3	3.000575443568609	2.19500109297132	3.1361646285483427	3.0190460808594057	1.888042352221224	1.83497046102628
4	MD1	4	3.057023989483984	2.060525366664673	2.988766992296515	3.05750429271708	2.1065707363819115	1.9268735451763248
5	MD1	5	2.835807458741068	2.192691369717757	3.0239168460645565	2.9155122591689326	2.4256048905419987	1.8712885974244489
6	MD1	6	2.7999474870784646	2.079292652778283	3.024736389352796	3.0466466347811965	2.2765374581680016	2.1577497877792187
7	MD1	7	2.8514237928749258	2.088230966884097	2.988685374456117	3.0237584668862296	1.976771874616468	1.8980556954282397
8	MD1	8	3.1456942731745112	2.1036240980216685	3.034309935169321	3.0835202639310024	2.3522020557362087	1.837511568513816
9	MD1	9	3.1307530952374316	1.988749732846012	2.961321640426715	3.0115810881220515	2.136164841519185	1.749582425547722
10	MD1	10	2.857400829369852	2.0061787035059617	2.9320046443846457	2.9446659596317373	1.9832013790324932	1.7742368516581577
11	MD1	11	2.8543270048756257	2.0041978656015447	3.0594379797406392	3.1733233837136106	2.114058636964596	1.8624268754981697
12	MD1	12	2.9713178056108305	2.0180527370725394	3.0499722581798396	3.0233700611165664	2.161527662857126	2.0076880254738048
13	MD1	13	2.6797152445939467	2.0162337268526183	3.0638097053292777	2.966854912591306	2.104282691324512	1.7888053816632024
14	MD1	14	3.004950131979013	2.1118944170116563	2.940616448289149	3.1469640063001587	2.3354179445455143	1.957331071043117
15	MD1	15	2.806546143424131	2.0997656984027797	2.8996986609118687	3.1042750051957677	2.14973160620354	2.0305295302974278
16	MD1	16	2.854091119958217	2.045231526736711	3.2212834908776484	3.086582536205013	1.9245831867416092	1.802581201402094
17	MD1	17	2.9229631173269697	2.1110216519026666	2.997396537719508	3.096362321524483	2.1631666506430625	1.8139674385156177
18	MD1	18	2.9810205978397373	2.0037109872783643	2.986507815396322	3.1782636290305053	2.1375424021249314	1.949380494919952
19	MD1	19	2.9086787766117093	2.161242637354502	3.0560141593846444	2.9586667406204463	2.425161003443244	1.9451621587989296
20	MD1	20	2.8245460538928615	2.1801132974028667	2.9809126717276304	3.0171325870699857	2.2982359252200344	1.94052228358112
21	MD1	21	2.896092521721784	2.05590097472374	3.039521402981602	2.977755606002607	2.0675363055040563	1.8473028591566671
22	MD1	22	2.953946157500214	2.192581253045517	2.9289952752697928	3.0479260807754867	1.8462417761105792	1.8205762490687218
23	MD1	23	3.0482182288230626	2.129209904812328	2.959341800593695	3.1028366298903176	2.004938574704065	1.8916570673340996
24	MD1	24	2.771418714129853	2.2822900823682444	2.9979462053021786	3.2112355270971946	2.019432819378897	1.9789589206588445
25	MD1	25	2.827885735486663	1.961513050602136	2.950796344914705	3.08235051239174	1.9627097466903372	1.8920896229474613
26	MD1	26	2.997162845690596	2.130050417712429	3.0114786258652586	3.0686332978761603	2.204746654116409	1.9132393213638887
27	MD1	27	3.0459309320778365	2.146153657058528	2.9504767326404586	2.988649480497896	1.892353473901508	1.81965585738296
28	MD1	28	2.92626008210086	2.140652282835985	3.0064272540119505	3.1534413286248166	2.227879579569234	1.9550480388625784
29	MD1	29	3.0555628585686816	2.0414187596455924	2.9827485258321427	2.8618596691957405	2.222711884101734	2.164529433273292
30	MD1	30	2.87777533009187	2.053537729053515	3.2410806710075617	3.0935170673658123	2.033726933631657	2.0647692714495727
31	MD1	31	2.9287403915167713	2.238566279028132	2.965047506988495	2.9887472669966884	2.0921042515351407	1.825578164261069
32	MD1	32	2.9683551608996	2.1347794683247243	3.1148249837170643	3.05460720577164	2.0132363094937418	1.88468540242432
33	MD1	33	2.9521364792224483	2.1315529544658496	3.076327291720261	3.0111654157897783	2.11418276589535	1.8991755983986447
34	MD1	34	3.013354456097297	2.3343298387660245	2.97713486320441	3.0684567762766624	2.269773359632845	1.79273542691572
35	MD1	35	2.9336374231529305	2.2311307141233296	2.987455895201174	3.0339982433995036	2.1388950103715234	2.0044457982300274
36	MD1	36	2.8896267466155625	1.9764014181416465	3.0706114840432344	2.957439356459432	2.240752480236955	1.8127405344360457
37	MD1	37	2.9280546989967142	2.151999413852564	2.9883180114011663	3.0478366829308974	1.8006114822076162	1.9335428429331392
38	MD1	38	3.0428793732967687	2.293974674127227	2.878542679735866	2.9827275543269645	2.0848992682335705	1.9049133547160608
39	MD1	39	2.9538777040900506	2.0741571165240904	2.802474971478652	3.1160646982310496	2.600155989628897	1.9513048027614737
40	MD1	40	3.0587171059594613	1.9377739879448037	2.9055711743942	2.9700615465368863	1.83941462014476	1.809840202936335
41	MD1	41	3.0770695737489517	2.0912299070341733	2.956199251124814	2.856939547263228	1.9804776062957812	1.8110333557597564
42	MD1	42	2.9500174905559637	2.074982549440164	3.0401903309786054	2.9611187178382528	2.1556482562808323	1.735661359325509
43	MD1	43	2.917066942345369	2.0183886172728904	2.8009961055145145	3.1366143364380568	1.9621372036888831	1.959001098596164
44	MD1	44	2.927953590199464	1.971402121683476	3.0715959484538065	2.9032214628617727	1.9845393336885568	1.8625477526823573
45	MD1	45	2.9905332436945766	2.0508442060317025	3.1056968911762137	3.1011575507917684	2.059319982921462	1.882928169230334
46	MD1	46	2.944866985679464	2.1219831104056213	2.98896587493812	2.9349232154996345	2.029921514816218	1.9107279608358056
47	MD1	47	2.7514929254921854	2.2174461308045124	3.0169990764962287	3.0124579416681705	2.1174617816195966	1.8516069490683764
48	MD1	48	2.923786878464101	1.9722354022468775	2.870864414952674	3.1595925980310384	1.8074206267856217	2.017122018808558
49	MD1	49	2.9630273656286845	2.1359785755318774	2.804769766438956	3.1142333673808813	2.1417828739006337	2.089271320647445
50	MD1	50	2.879098088747115	2.1190470984862984	2.9221196185427645	3.266703546373006	1.9120468256526688	2.009453149761044
51	MD1	51	2.932939756270756	2.0629919849311715	3.11990656095622	3.0272593778968098	1.9526830604313303	2.0501503300756534
52	MD1	52	3.12996692316868	2.118057941345852	2.9130828390109413	2.9850637103081024	1.9174525794815205	2.003469721419627
53	MD1	53	3.0038740219198914	2.092024797791449	2.987872490613243	3.184441133673926	1.829830740976831	1.967039564447041
54	MD1	54	2.936773478483397	2.044668891763075	3.0102960428447774	3.0860698069600376	1.8692530561309928	1.9942599456710304
55	MD1	55	2.832682159044631	2.0574729540914785	2.9564634705276336	2.9699790481947166	2.042179140077172	2.094636965521657
56	MD1	56	2.9151231420136154	2.012412159649461	2.881716657240009	3.0079742818378503	2.189729672861356	2.082631110126406
57	MD1	57	3.0228017005583863	2.0856209845381297	3.1364344886877737	2.9387798702335357	2.1495252847905486	2.059562963974657
58	MD1	58	2.8149713646076395	2.2132967429272505	2.9375123840599717	3.072578458291405	2.1808138039056133	2.0331793460466883
59	MD1	59	2.8714251438430685	2.09991262994988	3.0398635764520034	2.9469577124948363	2.1100012496838136	1.810073188841912
60	MD1	60	2.926446586331989	2.0315229064208817	3.082831713128056	3.0250927121952818	2.0688988463033917	2.0748642071774155
61	MD1	61	3.0113451291926	2.024602909215264	3.052040780321541	3.159672860762205	2.1932533631358178	1.8978460757449644
62	MD1	62	2.7575113542861214	2.0437774683728662	2.8552901989284507	3.1837985125507458	1.9994119740861025	2.064611083590495
63	MD1	63	2.8294048569972117	2.0680811460386965	2.9392515344708037	2.9462441140243416	2.2624681299085436	2.0073774295694005
64	MD1	64	2.957352477651225	2.32359598167808	2.940919966729573	2.8332780800701185	1.8997571644731477	1.9696770833485169
65	MD1	65	2.977179649790864	2.045565227403664	3.0423097423222534	2.8654533811979057	2.053867990591202	1.9213605336225044
66	MD1	66	3.0802996130130658	2.0749365351941704	2.9536858815864067	3.240523088644489	2.2036613238463683	1.853842815038244
67	MD1	67	2.8632606795896822	2.0859629039183587	3.0499863455885725	2.9798192090305164	2.070648947281436	1.7788629863902643
68	MD1	68	3.0011208466795223	2.0413235652337085	2.856620586959882	2.978682060333112	2.063969173874136	1.9110569745354244
69	MD1	69	2.846525528367238	2.1908248170273916	2.982180149867503	3.0595707848496514	1.8724559836525343	1.8822668624988437
70	MD1	70	2.9830381333337765	2.098236687484455	3.135173078972879	2.8890181629476603	1.88971384131493	1.8366922527861904
71	MD1	71	2.8885056812760586	2.0883963935169003	2.9834052714134534	3.001183194201125	1.9488161883203197	1.8987032663576224
72	MD1	72	2.869636306628204	2.0252351432655584	2.9341655322907365	3.044025012112377	2.0114539399719233	1.9388456764663624
73	MD1	73	2.8241419081413413	2.1929954035404062	2.93198714105394	3.0811409476693927	2.0771465338985537	1.966148961946412
74	MD1	74	2.9140885351485903	2.100853297202528	2.883438133495837	3.0598343781918707	2.002442485303072	1.9896893991287368
75	MD1	75	3.1096872292176774	1.9973335030931751	2.9766305852863346	3.015079514662092	1.929478327111376	1.862526703302605
76	MD1	76	3.023371855862801	2.171987374431128	2.9725585671322383	2.9950520363590623	1.973606691267136	1.875405788376469
77	MD1	77	2.950882862010679	2.041673233703409	3.0070961781907433	2.9329680684955957	2.0788334345490647	1.8802997130083612
78	MD1	78	2.8384958729002787	2.0083873440411777	3.0484198235914994	3.0378810136566927	2.212726760664777	1.840911616555437
79	MD1	79	3.0596687134038003	2.1829755257372936	2.904968137239651	3.098988024533226	2.0706721705235203	2.0169944343435082
80	MD1	80	3.0778273888044563	2.042906364399471	2.9824327492391784	2.9834086787627347	1.960681585975052	1.8652612152036177
81	MD1	81	2.885287668694462	2.203046854880502	3.17957256523214	3.1187519567623343	2.160207095704468	1.8487821174283008
82	MD1	82	2.8448677476087516	2.3103045132451143	3.050467557582185	2.9087473456267694	2.2395924268759164	1.9215626453471777
83	MD1	83	3.072750927647797	2.108224804591132	2.911865416862057	3.0536669193479584	1.808525931166278	1.8208978979391504
84	MD1	84	3.0272473543268257	2.1064727273943755	2.9715714913892217	2.9112542740597953	1.9358929502682816	1.8799304041976759
85	MD1	85	3.1215716228006936	2.036879264947852	3.0447877209861467	3.1021695572929757	2.4194840205079817	1.8595438687958408
86	MD1	86	2.9248894985005416	2.184347349714995	2.9794469093061213	2.9148539952880537	2.1725288740751143	1.9307311049426608
87	MD1	87	2.901099807132561	2.099700154453121	3.0894354670792694	2.975830629244194	1.946176522447013	1.964777685765077
88	MD1	88	2.9814509251149413	2.1013466482435827	3.0955184856194404	2.8387729654610125	2.2783386398198395	1.890725865967248
89	MD1	89	3.1001568174073904	2.00934464365407	3.1650067168402134	2.909753828604157	2.33701857322752	1.9822915563109904
90	MD1	90	3.039140606027963	2.032143700415576	2.7361272082933694	2.9111057879690345	1.8667100946716741	1.9332552628556472
91	MD1	91	2.897936416068335	2.01310540525698	2.9927539905686964	2.8666700992331067	2.0788414740363717	1.7248170212722278
92	MD1	92	2.92795771290386	1.9318242603664115	2.941316805503437	2.9430707643881022	1.9397646857614759	1.7498068529213004
93	MD1	93	3.0548601084887634	2.0884961220583245	3.0140729291784725	2.942142135738208	1.932077042075549	1.9063272441957768
94	MD1	94	2.932199383684404	2.005875352887827	2.9604416384755976	3.0517470448208632	2.2775922559758066	1.8400757680505393
95	MD1	95	3.0091474841804406	2.0180015379361866	2.9663347436126117	2.8233907378087744	1.9587839908870075	1.946413020258363
96	MD1	96	2.935158518249976	1.968330015279672	3.087337970595149	2.9377570551641727	2.099330250977953	1.9484075351698795
97	MD1	97	2.8478319566396295	1.9996295113212423	2.90763454445988	3.0417295007894647	2.1331984476239256	1.8884013859213569
98	MD1	98	2.9467004525056835	2.055593522066653	2.938114489202638	2.9092620673107388	2.1228409317656305	1.8716424977780468
99	MD1	99	3.1102536956636286	2.1096540763521605	3.1046276127817785	3.187443038489852	1.9652241650295572	1.9699054336206856
100	MD1	100	3.0030934917669474	2.227774600825624	2.9559132417277776	3.0440083111585583	1.996501479443126	1.757693293109026
101	MD1	101	3.0875580247202907	1.945155858420752	3.049942279526264	3.03533482465421	1.9645664981936029	1.9382291024662908
102	MD1	102	2.948593839739437	1.987271087506543	2.8166466714027636	3.078733640059588	2.120557088087175	1.886777472129039
103	MD1	103	3.0262359703960238	2.110921173696485	3.0093157910486816	3.0976958411927407	2.1397896242278	2.0360747700132373
104	MD1	104	2.9910668558601747	2.0485470078903942	2.9941643105620517	2.9039579829758995	2.0456499161031987	1.8375184990453093
105	MD1	105	2.824101558550831	2.1347359710947145	3.0083317596903782	3.062662065057838	2.2926414619361544	1.9071948701449142
106	MD1	106	2.9657452313473267	2.034716206451789	3.112483822631809	2.913720089572664	1.8883877965443463	1.8764976906663875
107	MD1	107	3.076038822481346	2.043163009104579	3.0179978765673154	2.9748709348736813	1.883706123985905	1.9619743290500795
108	MD1	108	3.0362303164723405	2.123753352237797	2.9520355477575104	2.890407714390032	1.946503000960018	1.8896768650399705
109	MD1	109	3.1405793934278985	2.0664916803129385	3.096964184273408	2.9294446503698928	2.065577814585993	1.823719293766462
110	MD1	110	3.0235585261998903	2.238620452642148	2.812206367486061	2.9104529302526454	2.0992406947158613	1.888443836641764
111	MD1	111	2.9374959293769245	2.2541118378264438	2.9702903306035893	2.873045475204735	2.001423540823986	2.0534134281341783
112	MD1	112	2.8889978696127017	2.135206905616612	2.9726589046915826	3.0373349521877033	1.970532498475988	1.976975084551759
113	MD1	113	3.0443181849489434	2.0567909513955738	3.0394100699065087	2.9836531120336662	2.044276990096708	1.7819714371150512
114	MD1	114	3.140859464735375	2.2513477630869683	3.0798471070100493	3.1602737383837063	2.0419024932138896	1.8998820367173659
115	MD1	115	2.9249872654807176	2.3637249949595343	3.0348502939963256	2.8642856936536782	2.2111366161229618	2.020989698434391
116	MD1	116	3.0422539678271643	2.095048504478934	2.913885755305372	2.9958334560646986	1.8846225314920029	1.934256779573156
117	MD1	117	2.8489399835044433	2.192208134700601	3.0292395241918166	3.0083148420505554	1.9787263635951085	1.941030471696876
118	MD1	118	3.0941052119879884	2.077070100008904	3.0291989445348904	3.0479417553326917	1.8691726805951203	2.066225821951211
119	MD1	119	2.9804614924152646	1.9740786991631636	3.0920999144609134	2.9699274412271204	2.071191370930406	1.9457728015853075
120	MD1	120	3.032701490507196	2.0731836858668777	3.1216957412476174	2.9576443947383053	1.9220386669048104	2.0878139874790365
121	MD1	121	2.9700572066643764	2.0676959641932204	2.8233737078194587	2.8950059989458548	2.0411578895343183	2.114058525618684
122	MD1	122	3.031050686986292	1.9983426301849532	3.0251521800958785	3.03626853581124	1.9532628520396018	1.8879033578318798
123	MD1	123	3.1830549024087467	2.2474745485223258	2.9232014618206783	3.0366318251021447	2.074607116453112	1.9000840021489211
124	MD1	124	2.9143502926012963	1.9674713847075012	3.229357838895726	2.9665949447881412	1.9541955135037647	1.9456943107556128
125	MD1	125	3.03871431122394	2.1403471399283234	2.9353355987782614	2.9772601182237963	1.8545043831893349	1.7965352326748871
126	MD1	126	2.913301172580998	2.4808494553586944	2.969268535410348	2.961678683762018	2.3297394902684965	1.9544741400266576
127	MD1	127	2.968561474154397	2.070798034982789	2.9214323232571635	3.2318091136416385	2.015433743142319	1.8745711180566136
128	MD1	128	2.873552286928334	2.1745122528380176	2.9052842720740317	3.0675442597211493	2.106596815264424	1.8674892361242958
129	MD1	129	2.9301548325759352	2.0392778225782013	2.989545460475331	3.0121227597823546	2.14184938136639	1.927513701747212
130	MD1	130	2.9820324051879235	1.9370116181004915	2.980697711406027	2.8816362650409615	2.003498024720368	1.9266352104284952
131	MD1	131	2.866690302427977	2.088344853547547	2.7757380425312164	3.0871906540280563	2.05293480271933	1.89031328881248
132	MD1	132	2.9028720372008365	2.265656671981568	3.0647846011535083	2.8980137536574944	1.9452953667048056	1.8450830777533749
133	MD1	133	2.987920411489706	2.0450294780118425	3.0297061392872315	3.1198143234942157	2.0716588212823157	1.9997895733873392
134	MD1	134	3.133828157753408	1.978691433628896	3.073034499419027	2.9258987534054746	2.550150783872627	1.992028213823556
135	MD1	135	2.936583401078193	2.025361312583656	3.0140465598323103	2.9336909867442618	2.191473562402828	1.8919776564224984
136	MD1	136	2.990040728171658	2.0119455529543213	3.1006674553473825	3.1525672734272714	1.8544435432885682	1.8794024099175917
137	MD1	137	2.7096037225149234	1.9386928828233485	3.0659185472562616	2.8941323606799085	2.147493540363004	1.8129594636922304
138	MD1	138	2.8605924999343944	2.1770976482174054	3.0051606640039465	2.9015101983339333	2.0009789796465154	1.991067527247273
139	MD1	139	3.058618078128017	2.2081779390542127	2.971112369003903	3.0434030616512007	2.01197201130114	1.8898641391767517
140	MD1	140	3.010332216786675	2.0281430935235307	2.9579789599453385	2.9840684631292897	2.0581229295455152	1.863152091598852
141	MD1	141	2.9276519058072865	2.108482812681055	2.902602639433266	2.9718288180780643	1.980350931853236	1.874624300209584
142	MD1	142	3.0370008150579726	2.198827116176202	2.9455550648412943	3.132490929968417	2.2524447542376955	1.9328508467775205
143	MD1	143	3.0463044024435644	2.2879945925824945	2.882543907999178	2.9479937371351794	1.901563550575804	1.917451303445785
144	MD1	144	2.879579453258131	2.2369933432418128	3.0027348854610705	2.9132581176245456	1.878100887703704	1.9092477431829369
145	MD1	145	2.8949552516041828	2.043904465659568	2.992982230859196	3.021955322037491	2.0807706160969044	1.8816681761828828
146	MD1	146	3.002090880052147	2.247488622936026	2.957074599394351	3.196362900458821	2.362582826888369	1.806826737783636
147	MD1	147	2.9297064062467126	2.375007148900976	2.9928582745929035	3.0263423507398075	2.0063259579893895	1.9955257065012897
148	MD1	148	2.9393603051271784	2.0404460587891182	2.9258451673403685	3.0134453370461154	2.078696322687944	1.802743439403616
149	MD1	149	2.792852294658748	2.0551791116798364	2.9045711599001858	2.9582339620720983	2.0934769153470896	1.8923737222267876
150	MD1	150	3.0913199426739557	2.2717602124589487	2.9631990479306127	2.8391609404830436	2.1936985099119326	1.7675702050438964
151	MD1	151	2.8660200491781778	1.94112617625374	2.9445355759359564	2.932177080720284	2.2013945951048743	1.8223718087349168
152	MD1	152	3.0443001212811063	2.0653152581266707	3.0075009540861126	3.1037589071923453	1.9938766978191031	1.8511804969596948
153	MD1	153	2.8224140501999617	2.007819876557711	2.8484768166896286	2.9885280841173176	2.091042915427201	1.8954264910769631
154	MD1	154	2.8615844918134887	1.924756760134498	2.939722373277664	2.9067711462473107	2.4150339253839905	1.9728565482368008
155	MD1	155	2.8836804142912635	2.1210048356586477	3.0328710356836144	3.0318410807630736	1.9974070655579368	1.7536658914901786
156	MD1	156	2.9988243698211035	2.099732460462409	3.051407052033524	2.9088176536422012	2.1726979966794024	1.8345755033669688
157	MD1	157	2.8308128268127857	2.361155213411914	2.9044266481498378	3.1072930376597907	2.2602570312143264	1.9819238367473981
158	MD1	158	2.9795591682169915	2.0175569967954528	3.0157316685439493	2.9449051920933687	2.0441548875916964	1.9199340330660115
159	MD1	159	2.9070674055254875	2.392907440529985	3.0575774810897878	2.8756336532558464	1.9186094132524485	1.9469238898838896
160	MD1	160	2.9121498773162298	2.108097311168728	3.050487657869731	2.8573102421224017	2.2914736427951308	1.95184348389184
161	MD1	161	2.8620135539194416	2.079653668418548	3.1245714110276293	2.9656421342160626	2.2928430484851274	1.9626992888904844
162	MD1	162	3.050531268271642	2.020493301536518	2.9804313957991786	3.0210044266475187	2.028851298586829	1.843502848611768
163	MD1	163	2.9446825839898065	2.0163625776918317	2.9880594397779827	2.918513475188372	2.1066077656757987	1.945903087596152
164	MD1	164	3.0652911396360625	2.091271910314655	3.0264990750251117	2.8912108143488413	2.3120048142465284	2.048466122239869
165	MD1	165	3.1481499960432253	2.12750187490812	3.0865834653361914	3.105237669761338	2.0826185021523305	1.9028721084473592
166	MD1	166	2.9953673238172116	1.9276257551792448	2.9984509069948326	3.0176767590855365	1.9411433272241128	1.8701048420534059
167	MD1	167	2.9503974393613044	2.1797327243748077	3.0782016484678385	2.9432349800807147	2.0410261410039885	2.0352209306585025
168	MD1	168	3.221943961357243	2.106649730447598	2.9078160064890297	3.0158081387241102	2.145345130593003	1.8893412568450327
169	MD1	169	2.991466502751602	2.2700906862757657	2.931999756639707	2.9930426019882437	2.139992394706159	1.7187394836934489
170	MD1	170	2.9629865408106824	2.0965023364319584	3.0694734168723063	3.148851072249516	1.9232625768021097	2.2511568248271794
171	MD1	171	3.0273068051027026	2.2468409416281503	2.9206963300515256	3.017852675975157	2.3032124091753503	1.952744943510581
172	MD1	172	3.2322761293973943	2.1536131689043096	2.921204712633736	3.0086056935485512	2.0039088258223634	1.914851990970972
173	MD1	173	2.9977596050024933	1.953934788922394	2.8449466945024398	2.9688613344797496	2.200242344605804	2.0570155125175678
174	MD1	174	2.8656332694699413	2.238816874991745	3.0389264877687725	3.002579124387577	2.185612913365306	1.872735974428931
175	MD1	175	3.0802072294066747	2.0910369148670758	3.07487139715016	3.1307106709241683	2.0961952970426667	2.057651963072186
176	MD1	176	2.7836956880317305	2.1298925034730734	3.037461306144457	3.0377847394205157	2.022207508088994	1.928422656070532
177	MD1	177	2.8905189851491526	2.028185734769832	3.0777335841022846	2.9682964561366463	1.9743420855921732	1.8236457438182883
178	MD1	178	3.157882788179518	2.072320967124532	2.881066806950653	3.1069352481320713	2.1165135620936595	1.7942783061131382
179	MD1	179	3.0339506593295638	2.2447402024712018	2.8643525230855587	2.9990108582199984	1.90948616318314	1.9851275336051983
180	MD1	180	2.8941635017687006	2.106024000533018	3.0041966951597177	3.0860623159797536	1.9280989386712104	1.7935406690956397
181	MD1	181	3.052211115239355	2.2177310133144217	2.9794948634171887	2.9080250788396547	1.894111565231948	1.803227032319904
182	MD1	182	3.0008732954900794	2.1582008404350197	2.944721704460578	2.9725803184255475	2.106447764951992	1.9207571861617336
183	MD1	183	2.9151268277352784	2.0194474296107034	3.083010763629424	2.9812635642669583	2.202895494555607	2.003756079606004
184	MD1	184	2.8335888203414763	2.0863462882619883	2.929695325962681	2.9272584806651247	2.0472547935474315	1.7484610026254568
185	MD1	185	2.8855381471939583	1.9437185303526092	2.9218331957407986	2.880979418094705	1.9004304383645838	2.1023076904960663
186	MD1	186	2.8337240693381656	1.9986496089229415	2.945555497334575	2.9932445225769166	1.972427484631623	1.7516438150121159
187	MD1	187	3.0176254266752283	2.008273059511541	3.0363460397688926	3.231023253070209	2.385891230474151	1.9644871543611544
188	MD1	188	2.82207112145383	1.9972861664771715	3.04154563997285	2.964863485786091	1.9799969753102136	1.8931332349373415
189	MD1	189	2.938793229644103	2.113090650801865	2.932148926607616	3.1448705305839617	2.163978674678092	2.0040543040876746
190	MD1	190	2.9228557528897263	2.161429504507092	2.9778230241125336	3.0970193176378515	2.162767114679657	1.850623982706504
191	MD1	191	2.963739821565768	2.019848239090824	3.1394723238614035	2.8395092737243544	2.080738540200564	2.244625393388448
192	MD1	192	2.9927742237207733	2.1314444032963005	3.0503388519664703	3.0070049254459827	2.063651627416782	2.0352707516131874
193	MD1	193	2.9713096784064565	2.1805641017114907	2.9944305006729257	2.9438809411605336	2.0299940510343517	1.8912244388989008
194	MD1	194	2.8259602451829537	2.1000339848784546	2.9976474045323283	2.9185060914187617	2.2361976105912795	1.9463340155990896
195	MD1	195	3.034261953557294	2.0386141671618088	3.1184512919270464	2.9514537773492284	2.16871372588664	1.920073807598468
196	MD1	196	2.979174506950398	2.0670968096420306	2.9218010762195132	2.8163761182545004	1.8474197118857167	1.7997027666749188
197	MD1	197	3.134099208238976	2.1335764080844384	2.8718731901198424	2.8906007544404435	2.0879978312132232	1.8675089158870484
198	MD1	198	3.4819495658545154	2.0167701489299708	2.998988258451823	3.1294624753247864	1.9291213934804337	1.9133446130887104
199	MD1	199	3.0542173510633983	2.0627710700273725	2.8314352150386743	2.8286710341143637	1.9213482569684168	1.8119414036606607
200	MD1	200	2.863910608142989	2.3201581225283623	2.8917884494060098	2.9200986907747453	2.0545094293034483	1.8872944457213847
201	MD1	201	3.0514943838059523	2.1180582435234117	3.2128808688394126	2.9095135697613737	2.0169504551565933	1.9733694410575768
202	MD1	202	2.9750502585313585	1.917889367030133	2.917889538713088	3.055818959982979	2.1383204114672383	1.7647164456911808
203	MD1	203	2.8017647571518576	2.070774465656714	3.0289124826143063	2.9624351897871133	2.2481567984440427	1.8486260904543141
204	MD1	204	2.905225830604679	2.0252129416407403	2.8777713731332093	2.98915662325956	2.1884060040650937	2.058960746872669
205	MD1	205	2.878357227581932	2.0959751843102072	3.072984914061844	3.0315396546843374	2.102184581336909	2.0454315642225547
206	MD1	206	2.8769172477503524	2.3171028881156848	3.0483562360644867	2.993920722267763	2.043081770970488	1.8171539682940332
207	MD1	207	3.009419901395775	2.017979102139241	2.9725138211741684	2.959860399966185	2.1479304206183194	2.0626287450377347
208	MD1	208	2.776510700171128	2.0489184770651754	3.040634801274761	2.882730426274611	1.8439423244381663	2.1391345082284805
209	MD1	209	2.8371721266276317	1.9983813993896355	2.794784231248224	3.1115950436261595	2.0531996135922603	1.8888111517002029
210	MD1	210	2.928837379609822	2.0394460545345994	2.994013888070562	2.9681292677489344	2.2005308010376803	1.917505409071483
211	MD1	211	2.9999460952078034	1.9928560271979712	2.9628726258430365	2.834097668053496	1.965409042396324	1.957397505483933
212	MD1	212	3.117972304142313	2.265720262280112	3.0021895906313607	2.8973623201629635	2.1346508444386574	1.9447369376974049
213	MD1	213	3.058354598854116	1.9775018707872307	2.9462954656583253	2.9876948505830603	2.080371766186422	1.9528515620192868
214	MD1	214	3.178731500607897	2.049074012804488	2.9974442613823618	2.95519322768898	1.9924155396662933	1.8642381957947511
215	MD1	215	2.861548152996668	2.1208536348220197	2.896342545694176	3.0646136089749243	2.0361169196277307	1.8848574703117749
216	MD1	216	3.0213157711586565	2.177148964244148	2.9951912382938315	3.0769206118238164	2.2803201124113284	1.8449545654734745
217	MD1	217	2.989624176744049	2.062533812708278	3.1724332154175787	2.9584318200938493	2.1402098314789857	1.8236941474721728
218	MD1	218	3.0440186461785466	2.0225931558258563	3.109354153444289	3.1327149656577404	2.3273512300232864	1.8820258569261608
219	MD1	219	3.069697787212888	2.350225277871211	2.948799163149291	2.9677287851481053	2.1529024187075323	1.9034770777014007
220	MD1	220	2.9801328332426786	2.2429627408864183	3.0542844709674197	3.065874780423856	1.9065851255891544	1.9065005528535075
221	MD1	221	2.9101548186562334	2.1074366156390503	3.0234190351860852	3.0617485808642706	2.1976073240585934	1.9601498901023704
222	MD1	222	3.061900688249084	2.1770938240259565	3.083491839280309	2.89977986238999	2.280716780478937	1.9518510372735296
223	MD1	223	3.0061863762551986	2.0729527828796352	3.028119559920244	2.9455261981524687	1.9076486283137624	2.072505435879118
224	MD1	224	2.846007170257482	2.215484485847305	3.034169536483009	2.8981392626891926	1.9830685669191008	1.8672081481918723
225	MD1	225	2.7872082007856984	1.970003906514128	3.0417394763785564	3.0562952087922293	2.687601345664849	1.9580181018288136
226	MD1	226	2.9973623322289846	2.1052988679874365	2.954097328816	3.079907574477976	1.944092474757018	2.0032532586273906
227	MD1	227	2.8959156247159497	2.0475689714260925	3.045012255810738	3.0135021767739008	1.9984530527768607	2.0858317186101933
228	MD1	228	2.7693675238247346	2.037403628315541	3.0420447229940444	3.160269772130589	1.9322946801149827	1.8866813633758563
229	MD1	229	2.869471406836595	2.135291790601607	3.0001305145425654	2.8831269959757964	2.2117657573496645	1.9093833575560195
230	MD1	230	3.1230241661465272	2.2481697842824255	3.0631203606180595	2.907208282967357	2.3828868482724253	1.9216035785572303
231	MD1	231	2.915913307373304	2.1322316910683923	2.928753885819681	2.9838466509239714	2.392393761487736	2.081423949426829
232	MD1	232	2.9939954875500763	2.1616763225373177	3.0152786907780267	2.9092975654644078	2.2259388434160794	2.0654908400302463
233	MD1	233	2.982390235551331	2.135670584462292	3.1665656289694937	3.1756968799456904	1.9958513192255534	1.9322667665173496
234	MD1	234	3.0055144120228503	2.207279700815858	3.0085665635844125	3.06988136736383	2.141461008957286	1.8819155568299384
235	MD1	235	2.873377173004286	2.0538637012296865	2.980255338211257	2.9740194253795567	2.1378444731271844	2.0741430956809963
236	MD1	236	2.9724563807024187	2.191102130242981	2.9815128473972417	2.989670207712149	2.2271026340605737	1.8543614778643267
237	MD1	237	2.9539486490157136	2.0900847611768985	2.9830911080091758	3.0641971350237416	2.0475552460495607	2.1477955924023884
238	MD1	238	2.9617617700365413	2.189913128019199	3.0084370295501497	3.0309027764540373	1.935125867698664	1.9034240501848183
239	MD1	239	2.9450442466775097	1.946134709019005	2.9642143058543904	3.0170720071737267	1.9629913946259188	1.9700348211299727
240	MD1	240	2.906574374619122	2.1569649661709214	3.025753611369467	3.111200365950175	2.1337941083068244	1.9414587110516084
241	MD1	241	3.032828510971488	2.0176293349637717	3.00752607051846	3.1722663972369425	2.0888332368893643	2.1741357127424954
242	MD1	242	3.1780934893801938	2.0475098830782508	3.0240957949519003	3.0343947069704846	1.911340077616163	1.9309972133378583
243	MD1	243	3.0537700241449715	2.238267075547351	2.96358669933316	2.969271015742473	2.1245442724075008	2.185008953988442
244	MD1	244	2.937709877787627	2.1261289057060506	2.976348148679848	3.033025657964917	2.3459617145583707	1.8884460656425142
245	MD1	245	3.163134175133018	2.0565250257208376	3.058972925456631	2.9467307071612137	2.1055386928154625	1.807581391291968
246	MD1	246	2.8311406936116894	2.0735021095368382	2.969313929725188	3.0265970597120635	2.0354756141430497	1.8904683340453745
247	MD1	247	2.922581948700074	2.156201117043693	3.005800606174959	2.8890711652908805	2.2108905086920907	1.980966385576017
248	MD1	248	3.1454679886794903	2.072515826082873	3.0430633132029112	2.9780002005173998	2.16861467073596	1.9390410010235308
249	MD1	249	3.1332545940185392	2.06135120649612	2.94457709370296	3.049247393226086	2.014284752958381	1.958151460240146
250	MD1	250	2.864098321487575	2.0420275089540403	2.9043028124152244	2.936547185050572	2.2356360872015735	1.853872444954089
251	MD1	251	2.9785430621350137	2.0865839940303417	3.174246121599706	3.039167103479904	2.0804694194583404	1.9427030148782365
252	MD1	252	2.9661391471931404	2.0302275730928443	3.0498171812917017	3.0739645838701817	2.3131998131486835	2.048204056874021
253	MD1	253	2.987668633810828	2.2589014281859567	3.0124274664217885	2.9327597787701785	2.120624471186253	1.9988368145369169
254	MD1	254	3.2466123753160496	2.017151704779126	2.9348973471747826	3.007501464958522	2.0525744769804546	1.8328065918815728
255	MD1	255	2.999964713081821	2.0916317293046753	3.009655320913902	2.8762899716433963	2.2119355796194755	1.8306930109294652
256	MD1	256	3.140344488229882	2.0290836433003547	3.162660011708037	2.9277073589731866	2.3191069972080958	1.8513442819210624
257	MD1	257	2.9413247991449705	2.127022016799818	3.0674005031066067	2.8969276974979437	2.116858320240621	1.8813379890891009
258	MD1	258	2.9128576365652017	2.232883910259872	3.2041753908536648	3.1492365475184734	2.22486978810444	1.8290079709560558
259	MD1	259	2.9494350535827296	2.299793412541961	3.077177233561341	3.0031339989625123	2.1302037943510777	1.7825559905104789
260	MD1	260	2.8801192236421955	1.969507857669636	3.1510562880443818	2.9832815953216927	2.2212820745848147	1.8063391395430608
261	MD1	261	2.8300115447410965	2.3029964702615966	3.050934297049006	2.953317349381176	1.9458961922798896	1.901369375681071
262	MD1	262	2.989285483042684	2.1676995077763817	3.023912574656205	2.985450266191728	2.1917480931783824	2.1492441337627466
263	MD1	263	2.88815401222142	2.1019879994393045	2.951253919298064	2.9685576945363352	1.968403252132064	1.8121610831186736
264	MD1	264	2.874720044616564	2.4024420441076884	2.900651271148173	2.9643979725164913	2.0438586427786247	1.9500033119211568
265	MD1	265	2.9566630971749697	2.0320908535771363	3.0756721844426878	2.9524242277112163	2.047295062210144	2.2070952796938137
266	MD1	266	2.835963693036537	2.206275482451018	2.9860188971893438	2.9714718069760866	1.9247612020788123	1.9159203486621248
267	MD1	267	3.0041314213033528	2.127259357616339	3.0973286406485467	3.0505668656717093	2.2185024305769514	1.910276171649356
268	MD1	268	3.0422904455950235	2.241066878085612	3.2101812449953253	2.980617747558876	2.086864910904686	1.9564583970385527
269	MD1	269	2.9190569952520624	1.9614105032046425	2.9593206547542983	2.964364556174003	2.1516688489189995	2.0922379694991697
270	MD1	270	2.9527688400951533	2.0009390561148472	2.99899831597062	2.898712197676416	2.0023547175350678	1.9000649045386648
271	MD1	271	2.7579452151412123	2.1840879739236105	3.0385716458980885	2.87305991255704	1.997547161300371	1.87206782878882
272	MD1	272	3.17258650488497	2.138070514354722	2.9760238135379367	3.0219239988262485	2.360816573661474	1.8675468927988663
273	MD1	273	2.926361821338697	2.0526165816167232	3.119420404765497	2.9245421839543257	2.07577180940324	1.9981022115457117
274	MD1	274	2.9293235883821183	2.115727040440131	3.0698252000388293	2.976373405625549	2.140057030024426	1.827464377819328
275	MD1	275	3.0617563355614315	2.0880015830605965	3.037122148135916	3.034094005248813	2.05459763515515	1.9280451808788248
276	MD1	276	2.8795441359947365	2.222923276520667	3.0473485417072435	2.8722807493580147	1.9446977087712431	2.065714448407264
277	MD1	277	2.8952221367194317	2.3222823241317845	3.0755438920728064	2.9131197834402496	1.9752773531213448	1.8308658811024745
278	MD1	278	2.9832844417340723	2.2002093885296787	3.026686483788064	3.1384131120719854	1.9975708104210887	2.11203560342061
279	MD1	279	3.073166882425248	1.959156582579876	2.9939489853898866	3.0510076474029417	1.9917440188959648	1.8808803938485517
280	MD1	280	2.8445055491940137	2.0134110096230993	2.9338417577496805	3.042369470787865	1.9024815930626584	1.8635541394772752
281	MD1	281	3.0279890048272766	1.9190947516476924	3.127913246484127	3.0482296175527264	2.2340979065533264	1.8301604005561576
282	MD1	282	3.0596741944314063	2.07248006648692	2.9017598830892823	3.0912902292558466	1.9148642356051184	1.8738130360036975
283	MD1	283	2.8024687322764903	2.253070960375997	2.9839758079149283	2.8422150592302944	2.1584117937033174	2.0017780770418208
284	MD1	284	2.8340364403419778	2.0945506398571445	2.927546672664339	3.2195083057535068	2.239086803617036	2.059598930267404
285	MD1	285	3.1228604671514306	2.0987289837186536	2.9539570757706892	2.8578409279415684	2.1453637718063274	2.143470036713888
286	MD1	286	2.9358677272826568	1.959896254055708	2.9322105811934223	2.9598449209920634	2.0093267659520646	1.8425909322751381
287	MD1	287	2.844534991652516	1.9111588294000987	2.9800415451784232	2.9688415401496537	1.94788344308611	2.091041392221741
288	MD1	288	2.9769720974379035	1.8772014887128203	2.958103374845721	3.0953407915118114	2.1625560300527824	1.9667286983904368
289	MD1	289	2.9088280859446747	2.3927008374558367	3.0149809111775805	2.9751577483284373	2.098149448259845	1.930349757769104
290	MD1	290	3.1437266357375577	2.232192322536427	2.910630774858445	2.883213963496592	2.1374003361199057	1.7897128381648566
291	MD1	291	3.080909944792784	1.969438181095843	3.0125522693656146	2.9354676627589678	2.012535785805848	2.024608247879652
292	MD1	292	3.0250536424867462	2.0547003350474875	3.017888296689082	2.970094393220411	2.1114710198052697	2.2208022965661947
293	MD1	293	2.85484089711754	2.091914756267298	2.9823019629672234	3.0682962373360487	2.059670945054818	1.9622960394794
294	MD1	294	2.947799997758137	2.103125326991891	2.9417679272734905	2.9002494855337573	2.184191864514433	1.9610876681229088
295	MD1	295	3.0859148476195912	2.1366788129994583	2.9850737974170847	2.935515320754084	1.9401297456284183	1.9458169315821765
296	MD1	296	2.9912846249263754	2.108814118249453	2.9891316126978413	2.963275095979627	2.2999995487753067	2.2677903868939406
297	MD1	297	3.0668091733093736	2.197783263245101	3.1549201317984656	2.979489828197384	2.292391287663036	1.9009143700129825
298	MD1	298	2.9765836549219955	2.076175214122549	2.997003793689562	3.0852876542815166	2.156204107285879	2.245037598975222
299	MD1	299	2.833768012026605	2.0159527156130146	3.0748962798397277	2.971283382938091	2.1539959546764305	2.4497647372669458
300	MD1	300	2.9554848698337928	2.149785275970884	2.927160202298672	3.044357344385012	2.1081891292413752	2.305302140684761
301	MD1	301	2.8681473735288865	1.9526743730399867	3.010426905389432	2.896842404034962	1.9250448631345247	1.9828050209270802
302	MD1	302	2.851489431424055	2.089207729078961	3.162482488399533	2.9723370455442137	1.9697297338221176	1.9515586888441936
303	MD1	303	2.8713576360945483	2.2637024813539104	2.9957213100949764	2.949337997531286	2.0436926668028272	1.9747095550731135
304	MD1	304	2.8973820145417584	2.0746068568679044	3.1361024854033817	2.960270900869526	2.009171463238104	2.421189288639816
305	MD1	305	2.8758681735853555	2.1109579370816163	2.996092984727164	2.9297276840856536	2.041147946287556	1.9530453273944097
306	MD1	306	2.8843861373211936	2.23609937697912	2.9913766711372314	2.9455656929041028	2.0705697617050705	2.17943762159078
307	MD1	307	3.1149740162308084	2.038373453956729	2.934791130718076	3.04057097837537	1.8108940921137076	2.202038107199485
308	MD1	308	2.9582027857761184	2.3815753466114047	2.921739937305348	3.011195827671268	2.6643469638151376	2.1137367444206374
309	MD1	309	2.9407728139536538	1.984920446666084	2.9016891355643226	2.9363029226026187	2.15443896576076	2.06247759979246
310	MD1	310	2.9097431491456933	2.0294447902811967	3.010441186982362	2.9173460600753587	2.2501980333085028	2.4812616534314054
311	MD1	311	2.8628325693756174	2.135989588487724	2.906972533646849	3.0638765976221327	2.0319969861278797	2.1211094343506383
312	MD1	312	3.0184209843425207	2.124900860898835	3.1094064590329045	3.1370134503387663	2.035192209144492	2.224416422472148
313	MD1	313	2.953999949672652	2.1895070958621043	3.0263320054135057	3.0692193488114867	2.189883940973644	2.1910835914312625
314	MD1	314	2.9160553149109143	1.9764635402990065	3.0207596562652186	3.00238318585032	2.1095015545526903	2.157257420028374
315	MD1	315	3.1370174549230763	2.1000379798616318	2.8965842004214832	3.0296319764472197	1.9842895432307568	1.8961055467037888
316	MD1	316	2.983687748246934	2.2016875301970282	3.2260768151144683	2.9430831505674337	2.8736348698597385	2.3022722391197137
317	MD1	317	2.9534299208346235	2.015558851754001	2.977332683526498	3.0457823965075184	2.118526141827016	2.1643117852771447
318	MD1	318	3.0113229896992304	2.070772261791128	2.897886111416737	3.0782426094817685	2.2413758190005373	2.1894488945283355
319	MD1	319	3.0918957112527727	2.1621749913450445	2.9617320988312428	2.9675710094986023	2.2444712806926868	1.9982624485967493
320	MD1	320	3.024942068972239	2.1620010542786345	2.92624056797849	3.001425111294556	2.1690991591915183	2.002231120591674
321	MD1	321	2.9156143350993475	1.8721386908104911	3.0151861271786813	3.004618487747879	2.1171858197696904	1.9876718458630411
322	MD1	322	3.1426996441599093	2.1669160668447	3.01575634782814	2.912009389640056	2.555583526760889	1.9892019077368417
323	MD1	323	3.0966793818170637	2.0259359185367565	3.0601810775502285	3.0422615551780807	2.51155796075933	2.047860191611386
324	MD1	324	3.138235327041471	2.030019873846242	2.9607134378001976	3.0586856966613025	1.9487260176026653	1.965335506190314
325	MD1	325	2.8562643117136983	2.0347932384695344	3.034832300043752	3.0996155102630167	2.2226612798858527	1.8131548763837029
326	MD1	326	2.959713637559183	2.006633275310623	2.996298351149739	2.834302158237516	2.250093230216737	2.0847056152816963
327	MD1	327	2.9838120007953712	2.063277134667139	2.97376065579604	2.8756748591442247	2.120768783325874	1.9784186866588211
328	MD1	328	3.221220353381753	2.112182693154743	3.080835794307636	3.1105306204174115	1.9318600170010556	1.884071167618598
329	MD1	329	2.9552600058767338	2.2966116640171648	2.912798360157091	3.0959623999057837	2.1709936117042994	2.0075545076368804
330	MD1	330	3.0228411662823054	2.0488711354825297	2.971329423442328	2.9840795879583086	2.080652287111984	1.8650935246748104
331	MD1	331	3.0642117216521463	2.0629084490849383	3.0394807641863144	2.970604070492874	2.064384658393117	1.998206424626728
332	MD1	332	2.9396949283779894	2.0005372764390974	3.0547390871200646	2.8189854587997547	2.2388843263099747	1.8991424259207663
333	MD1	333	3.0160682541400115	2.0515716898455567	3.1948220230905866	2.8812818137637124	1.9275563404018603	2.3194260297142546
334	MD1	334	2.9594959520869484	2.0900483250235986	2.9886760963197285	2.9730932471852207	2.038226759789424	1.9765889764915348
335	MD1	335	2.9005520686278747	2.2415357779788674	3.09333808655244	2.9529480390823233	2.2231853756743902	2.0209639288173777
336	MD1	336	3.0078914589250205	2.17894129926736	2.8820359747330344	2.938005643339785	2.1454180027020318	2.158416912620982
337	MD1	337	2.9063233189094237	2.222717602995284	3.0640017725326265	2.975330562691441	2.4756748150826153	1.814236638682052
338	MD1	338	2.998421073648122	2.3638708481713544	2.9198080612111945	2.9190277930781545	2.2863649426429684	1.9545098858450003
339	MD1	339	2.9231335128775466	2.0509412679693133	2.931254802117766	2.8941690349592504	1.9706717297237868	1.8858726254542444
340	MD1	340	2.9138513926911664	2.2188523450617015	2.8468992557856367	2.9719085758090955	2.1304122242771597	2.256869587669049
341	MD1	341	3.014298298027569	2.1686286286654104	2.9979399200319974	3.0989350951589816	2.0505888101994505	2.2993972249338483
342	MD1	342	2.9762496630728066	2.1271551296321665	3.008285489383629	2.9461625593100513	1.9808071578845583	1.9391875324561407
343	MD1	343	2.9863488368234936	2.067638602066591	2.925701195594458	2.9352169563837407	2.2269676207632245	2.097498014154303
344	MD1	344	2.913912038661595	2.216713765635566	2.915892740479002	2.9079480866328558	2.4100115492527308	2.001883889929531
345	MD1	345	2.984448779983686	2.016730701721205	3.0325297485999374	2.988812208710837	1.9596933959420932	2.0265996768913417
346	MD1	346	2.8998424816850865	2.269327150546788	2.888435590307886	2.9492359554645664	2.0098271125869305	1.8512462271844845
347	MD1	347	2.847262394345155	2.0561370613581094	2.9530542006251457	3.0703386266222723	2.609877851341716	1.837215033381718
348	MD1	348	2.9954966025897254	2.1156912626372266	2.8626926511577793	2.984445050531355	1.858006420477736	1.8392234714543283
349	MD1	349	2.9120626862220265	2.230586639303539	3.094049782335162	2.9388618463692544	1.9501202867742269	2.018281269339877
350	MD1	350	2.904740999032134	2.1352335723823184	3.038482085913579	2.8965565315952206	2.1367188942988085	1.963016442829111
351	MD1	351	2.918122194702359	2.134028020487684	2.9707759867997963	3.101646040707966	2.1119156731065454	1.9312922433867488
352	MD1	352	3.0016729569711567	2.068478750895877	2.9680194650377114	3.0986129709486185	1.9963847234649323	2.821504777811929
353	MD1	353	2.9839494601574503	2.0738254457063343	3.025429618143884	2.9580408398834117	1.8812075124855048	1.9267580129897133
354	MD1	354	3.0796911236280913	2.0693704241464577	3.0226538548741604	3.103251692158413	1.9069484532900334	1.796564007059243
355	MD1	355	2.778770949304983	2.2732099079929	2.980970585415485	3.0507630804530095	2.009886099395238	2.093902959853876
356	MD1	356	2.9862465209649383	1.985348229859466	2.9825112291186184	3.246599899488232	2.099186922924902	2.4291244043158633
357	MD1	357	2.9580631881403097	2.0906059274949755	2.997175096490757	2.9148912033983643	1.8820848839163489	2.0015866647386216
358	MD1	358	2.994020979536252	2.0144805356821442	2.9509919368293147	2.9405055946115786	2.4314085591364294	1.8504793803450053
359	MD1	359	3.2610934596877086	1.9896679754734168	3.071428175349006	2.980484083206603	2.095813984683037	1.8874113639138013
360	MD1	360	3.0263121359190555	1.989529346039648	3.0576576879620583	2.9789144352303047	2.305775759214333	2.06374627974407
361	MD1	361	3.1353740399179983	2.093485096955009	3.021616274724412	2.9341712839547522	2.2151545861081643	2.005548856531999
362	MD1	362	3.0566294144835804	2.2135780238314413	2.9353899428894774	3.0883231424986377	2.0430320940892712	2.100012393757703
363	MD1	363	3.0133634125213935	2.070840970321244	2.9819137643621425	2.9516345787951614	2.114828203248304	2.089572337011377
364	MD1	364	2.8796708354936555	2.038917860920271	3.032684352536469	3.2236883150986517	1.9530317937545707	2.0430350461279034
365	MD1	365	3.0551037102157874	1.9985891138896024	2.938273277224505	2.985047886007907	2.2303252344719597	4.801262576838331
366	MD1	366	2.9736960640903707	2.1452041740421706	2.978191142415905	2.947291777875933	2.2666466199439013	2.20156741898732
367	MD1	367	2.8794620787454943	2.2184741295235875	2.9570042011191986	3.0064536038996863	2.0044727598904117	1.9737823833207653
368	MD1	368	2.8365093930752465	1.9695125027322409	2.96839212807566	3.0173942330999632	2.0104688960911092	1.8956874582248395
369	MD1	369	2.9931089706109466	2.191236134480087	2.950817964072862	3.0080900517139884	2.1265903728226894	1.9059174267708208
370	MD1	370	2.9830616171980417	2.089103890107554	3.043911025736532	2.9307404531985486	1.9222804799439592	1.927091473763446
371	MD1	371	2.9574357359820937	2.179843401268501	2.9460502139768407	2.977459132536872	1.8877166369433696	2.104337132201243
372	MD1	372	3.1162875313781098	2.1245477846137253	2.9878578855489164	3.1162010320389197	2.2049981709840294	1.9619067201374891
373	MD1	373	2.9251298196541677	2.262154316940244	3.047047914837608	3.0468177354384816	2.108134428275384	1.9844016157593696
374	MD1	374	2.9158292238627763	2.064240936182728	2.8694587825555304	2.833113343005622	1.8788498773683653	2.175848545388863
375	MD1	375	2.9192155640922737	2.1222692887795933	3.0881451503609614	2.9980520093241725	1.9101050727275677	2.0405312028725398
376	MD1	376	2.951057002012933	2.2682905985349544	2.9861877567145196	2.9443945615738034	1.8958315905077463	2.203141495272695
377	MD1	377	2.9132786928986776	2.2368058992054567	3.052816398815183	3.033998969220975	1.9613321534022232	2.170159566542384
378	MD1	378	2.907902007260976	2.1931474998444296	2.9261902598477287	3.1059873032085115	1.834033163184762	1.8595029756901416
379	MD1	379	3.0160792912178964	2.171620575043288	2.9338105271294124	3.0715480648446567	2.148493329133529	1.9877805931561825
380	MD1	380	2.9197206654648142	2.068232023040109	3.07744168943532	2.9972011237032885	2.1023321066766183	2.1352591593850256
381	MD1	381	2.947043045603593	2.170314731165596	2.989890437891913	3.0679613727135653	1.9524669533622363	2.09292114553048
382	MD1	382	2.9608298809439613	2.1295484707505348	2.9754288110991083	3.0405382561687886	1.9556192759900304	2.0338411762775572
383	MD1	383	3.0441568664617327	2.026095893319148	2.917739727070708	2.970161990659037	1.972564835321696	1.945046653931092
384	MD1	384	2.834621352775071	2.0384309761894857	3.14552818398221	3.0617508196850247	2.1051823067255424	2.0778454890327485
385	MD1	385	2.940861959873005	2.00002704694172	3.1087563285569604	2.9726853820899883	2.0061942545466844	1.8140123227166012
386	MD1	386	3.0000814517457663	2.098380505336229	3.00546972417643	3.0015688257399784	1.91175056724876	4.035169872213226
387	MD1	387	2.914878067828106	2.047829091827128	2.956484945751245	3.0874893507412287	1.8617167141482176	2.797107748035215
388	MD1	388	2.981170926635425	2.280351218231045	2.938628528914662	2.981503020553846	1.9922627859675839	1.9949749076458083
389	MD1	389	2.882260667987095	2.267679751353385	2.9132411596348833	3.010607865197397	2.170062397832232	1.8798773014658179
390	MD1	390	2.9655612021830606	2.2880858373512205	2.8858224623426367	3.0051519513417198	2.0302831379105704	2.0242069449712217
391	MD1	391	2.991856507914757	2.016898049047093	3.0153490113993375	2.9958045501299324	2.0748076104086124	1.849984306389151
392	MD1	392	2.8603129328515737	1.990454746001715	3.0450541396227515	3.1333225488055167	1.9948491195780755	2.153541994081125
393	MD1	393	2.789044827798808	2.2591180146619854	2.8884380306421336	3.097815224194462	2.1140316658652125	2.1294105215573587
394	MD1	394	2.982657711659924	2.001818302545895	2.880612882367387	3.0086301469518184	1.969034734602083	1.989193048102344
395	MD1	395	2.9017441863641804	2.028049266718115	3.147608518700509	2.9707543523918813	2.3434463414161084	2.1112946328961737
396	MD1	396	2.9471801913442093	2.1051683440123607	3.0970292174015914	3.0053826433382254	1.9036840700493096	2.2298948282854054
397	MD1	397	2.940447131885299	2.1329648494617923	2.9156807246073257	2.9046995445360286	2.076585036270285	2.091816720890781
398	MD1	398	2.92480903647902	2.123162491884191	2.912794763449757	3.1152365762347216	2.0084527339602167	2.0184773061718904
399	MD1	399	2.956693577493833	2.0978394959942688	3.0432026485836148	3.012780551416047	2.5106298571970243	2.109888134961076
400	MD1	400	3.1463255442296205	2.152314104077616	2.894653680680154	3.1225514106806744	2.023001025090076	1.8175005879903228
401	MD1	401	2.800837385883705	2.079085424966239	2.9716652598502478	3.046398850217594	1.933296890910807	1.790540723817147
402	MD1	402	2.884877960157436	1.9106859221108907	3.09377853897163	3.059579939084448	2.222268431870196	2.2050350137803294
403	MD1	403	3.00861538604976	1.9942942102432017	2.9541231690653045	3.0554494159206858	1.9677542302494904	1.9238548985091128
404	MD1	404	3.0026436840685564	1.9556181020071093	2.9424772318344217	2.9743747692951232	1.994960627890569	2.067045797121448
405	MD1	405	2.9404878609588714	2.062059834906139	3.023408569921332	3.0068218923460144	2.0101657289985044	2.0892064888514192
406	MD1	406	3.0835051570458885	2.0167923678142152	3.088426797018668	3.01734646187433	1.9011818136281708	2.025292858909492
407	MD1	407	2.750406809554229	2.143273083639896	3.176802521239158	2.9927573684640554	2.0250112005078957	1.9021999430693588
408	MD1	408	2.933561071068	2.0354945031073304	3.015305701821671	3.044568328353882	2.214896737993912	1.8809581528382016
409	MD1	409	2.9150910337532334	1.90711737928012	2.967889183837043	3.071770083630872	2.2253888965782793	1.9956512044033496
410	MD1	410	2.944852120433111	2.1200988236302547	2.935799423253308	3.1268694379559987	2.305234069843921	2.2369817154909115
411	MD1	411	2.9771777002915605	2.127881245701255	2.922572466178225	3.119167328692625	2.0443906937225247	2.161223007891948
412	MD1	412	3.0274432488817484	1.9214780462395171	3.0801590371669314	2.9869030350587287	2.5909647186673475	2.393218578698016
413	MD1	413	2.8246946591661253	2.1047385793865967	2.9783794630891385	3.0209643841558163	2.046637809564829	2.017126185865004
414	MD1	414	2.9599890230222785	2.017656757140561	3.0667010226943088	3.0564031563290173	2.1146118289175515	2.040380192208678
415	MD1	415	3.0014503040534084	2.0742676101952724	2.925332565257309	3.0021601205120096	2.4550186794140383	1.97002970453508
416	MD1	416	3.133313132236097	2.200251645509603	3.1084533361513573	2.8391714761371416	1.8811060313957415	1.9113696416218808
417	MD1	417	3.1369904097980803	2.095449603028749	3.052776397405851	3.0171749688436287	2.3177879879285532	2.1826597275204627
418	MD1	418	2.8669839572669638	1.9523209369020829	2.904609957475855	2.915129883440524	1.8951304428337228	1.9721478907959031
419	MD1	419	2.9155043617839342	2.043371943570369	2.9307869319004327	2.9402501557415963	1.941489035083915	2.3433869623393573
420	MD1	420	2.94997554988715	2.0974866501284413	2.983313395424408	2.9346508197959964	2.1292025826035283	2.054394559204853
421	MD1	421	3.0716689131169845	2.063402564996819	3.179641079020102	2.951611893210385	2.078547405747271	2.027813163547296
422	MD1	422	3.094738774187332	2.1103402623282688	3.01541742336712	3.0507108219968258	1.7829658372116135	1.9789179731782418
423	MD1	423	2.9177611059002633	2.0016060341902744	2.951505557672752	2.8325661239773887	1.9491623167097785	1.9320706666785488
424	MD1	424	3.075787770997464	2.0687755267887797	2.8873550300461543	2.9506598741228824	1.961852881516993	2.5381827904047727
425	MD1	425	2.963125976719371	2.1480258191896717	2.9827199048040485	3.0089796446566104	2.1337254877613625	2.123284468387011
426	MD1	426	2.9675663273473964	1.9204448055889816	2.9812767860488787	3.0314700708519013	2.2378822157666987	1.9652240597678983
427	MD1	427	2.6777210978286687	2.1774434597407843	2.937815234154637	2.9855103516214787	2.0942173208917483	2.1301524311744418
428	MD1	428	2.914319263310518	2.069895301604836	3.0013138976469724	2.971928958901418	2.113044776264195	1.7960532506063578
429	MD1	429	3.0406404556960065	2.179339669000176	3.0114945176108847	2.9393636148792104	2.06711097868658	1.9408721823809891
430	MD1	430	2.957514930728782	2.016236303002811	3.1075348037536266	2.8414271941108296	1.9003126731757936	1.8400406097224569
431	MD1	431	2.7999719164785404	2.0964595229787046	2.95791685026142	3.0561036903000587	1.9995222612664605	1.9822685584818018
432	MD1	432	2.9024911541889464	2.03853404634405	3.0583250772761827	2.9957549324970456	2.075357047916905	2.0384015623411607
433	MD1	433	2.9401147737778563	2.1176207699698977	3.0189163242698203	3.123747628438286	2.14172290173907	2.261705560066168
434	MD1	434	2.9969294633959374	2.0550281288152457	3.0128882696055883	3.007138615491252	1.9305493465009744	1.985830881229073
435	MD1	435	2.8948495010175117	2.145692593225689	2.9681523725519114	3.064931744682212	1.946597721412064	1.9646244975600968
436	MD1	436	2.8505670979925526	2.1367690011949945	2.954802768221457	2.969798461435181	2.025247725945468	2.131199758271455
437	MD1	437	2.9911922346045516	2.2263066868247834	2.984721650682025	3.043951608413366	2.079593106052992	2.13633305239622
438	MD1	438	2.992750738216393	2.0178624131691	2.9052337579361565	2.9671289769583433	2.1358462294519533	1.9450140391313573
439	MD1	439	2.9728007567960417	2.064178706558415	2.899708038683736	3.018943063217322	2.0731772765519167	2.33922373761909
440	MD1	440	3.059622126250078	2.1275359433543137	2.9712737780709744	3.013288475856952	1.859903630985608	1.9603787508275
441	MD1	441	2.9583760649044875	2.2348591400874698	2.964418191641687	3.0265408936188867	1.9505181769094109	1.9426885886833931
442	MD1	442	3.0735204554652453	2.1595865773400136	3.097966491757381	2.962081403406493	2.0566506494982684	1.8956695307980576
443	MD1	443	2.9194167995628035	2.144953201841987	3.0926139484755697	2.8881232424643533	1.9239326930660212	2.1345608404655425
444	MD1	444	2.8965303976148964	2.0880354510954318	2.9507986188284767	2.9364961093270665	1.8923332253826344	1.897962466993804
445	MD1	445	3.006249579435317	2.1530220745665645	3.0389899959551947	2.9066754810557867	1.854166676273764	1.8759661541884431
446	MD1	446	3.0647682283880604	2.0386778824112683	3.0327181660329656	2.9393749413892776	1.861544133978266	2.077773423217168
447	MD1	447	3.080964512146433	2.1869829455529337	2.997821636730243	2.9459231789545712	2.0672641364466178	2.1015729015698787
448	MD1	448	2.9057579493747587	2.1453422524750234	2.903928811484712	2.9778210240550744	2.1849894865958026	1.9395154271798603
449	MD1	449	3.0793229047294504	2.131209962068624	2.8453357851207826	3.0811116007008423	1.9810883616250383	1.9489905857883825
450	MD1	450	2.9414750427270824	2.0994876376507543	2.906551221427616	2.916849908411504	1.966136965097772	1.9799803016401727
451	MD1	451	2.8254292703203188	2.202213860238309	3.0808649816124363	3.049927034508294	2.077601823267872	1.7849003623256066
452	MD1	452	2.89181907663138	1.9252189691817756	2.903818593211253	2.9004245093502474	1.9553460444702688	2.008564217041835
453	MD1	453	2.8733631618773754	2.03296415894203	3.002567111927488	3.0471134921973744	2.1114100261483464	2.2422864879583524
454	MD1	454	2.8897510423203565	2.0601830216920165	3.1005980401009463	2.9400701374067992	2.4087431545602933	1.979753368118442
455	MD1	455	2.8486883044048454	2.0683306306467726	3.053038541883613	2.9944219695707344	2.1542527814318637	1.9990351265022877
456	MD1	456	2.778968115942261	2.0138959420043463	2.9922411600495704	2.9261705052740417	2.1240703136105576	2.0372938418805986
457	MD1	457	2.8901901871972666	2.2466866307432927	2.9457398516217395	2.9844113998260133	2.014881439894205	2.0282784805022738
458	MD1	458	3.0025140312152323	2.0546997248082866	3.2088523355701333	2.9859489504127774	2.3901722247966086	1.8987553381919928
459	MD1	459	2.9969490135183814	2.278341331496879	2.92917793446904	2.938900301757439	2.0998764759245065	2.1040398681989863
460	MD1	460	2.9195603655965603	2.457672056866341	2.9591536890604693	2.9785608294669133	1.9043877857161264	2.2503964240688425
461	MD1	461	3.043380617442124	2.0695945477505773	2.9718795999082213	3.1719953990698464	2.129606856067804	2.0397836679591053
462	MD1	462	2.8682843835074667	2.1590211325280486	2.9938064903228563	3.0223683537881154	1.9492261575651744	3.84120590670656
463	MD1	463	2.7955524417036064	1.914774450830364	2.9286362432919733	3.0329727412498286	2.0021782708079567	4.293304967443661
464	MD1	464	2.8924590169707964	2.0457520252867765	3.030584629321779	2.947288830798521	1.9010260431759511	4.281614227274076
465	MD1	465	3.0926213916722727	2.0881767840063525	3.0772867794686496	2.976276616811821	1.9963067186029848	4.323816975683199
466	MD1	466	3.0896482366663878	2.1794968658885985	3.0282381340157767	2.9152634505175654	2.0305154362588738	4.119962572615624
467	MD1	467	2.8144195362385784	2.138185062291429	2.9663808119213466	2.840484444652452	2.029407823575172	3.779111592194137
468	MD1	468	3.0433594952923992	2.1067472361794097	3.05150739040975	3.2165846662546937	2.3232552554026653	3.757669517369799
469	MD1	469	2.9015851593794686	2.2102687393932166	3.047097411383196	3.0191755117561074	1.9645125134367007	4.0693833807273165
470	MD1	470	2.8973041737892937	2.2087925047569974	3.052573251320455	3.19949725587248	2.1219683988512767	4.616135119033131
471	MD1	471	2.8385237056690014	1.8601102537975616	3.0506564023974287	3.1121970431684	2.1466316561835908	4.310714307483011
472	MD1	472	2.9333622034795086	2.043108988462492	3.119326436406712	3.0695652930086355	2.056810832085057	3.9226576114842278
473	MD1	473	2.8741221972793274	2.0683064058858918	2.9879474951993523	2.9730238007923453	2.027288350601781	4.09739594196233
474	MD1	474	2.967088381198832	2.145249686386715	3.0009307013214657	2.908347683296244	2.4425484239078594	4.170097438804167
475	MD1	475	3.0326208422991803	2.3217047742930554	3.0235618333197003	3.143789887695612	2.0423048579802208	1.9989830507412747
476	MD1	476	2.8860732201884933	2.0260623004354112	3.037420208530558	2.9509500549035335	2.2301473200304707	2.0133866030639918
477	MD1	477	2.7863369590248257	2.199848313671999	3.0478459602598225	3.0435185854453413	1.969618276844692	2.0948121402846107
478	MD1	478	2.982964003011328	2.086793630420261	3.109021385036699	2.8222322188428914	1.9158773002933036	1.9831563508494083
479	MD1	479	3.031348957785911	2.2866699530377756	2.9365791013775286	2.84467509657477	2.4317533973321757	1.9442905672120705
480	MD1	480	2.7986999352515447	2.0009775604193907	2.892888723482172	3.0451896382786274	2.055742540119432	1.9415257749545307
481	MD1	481	2.647365397712163	2.284794285703996	2.9508437288304816	2.9090946118102363	2.18159188860377	1.9125005801014168
482	MD1	482	2.9909846758237064	1.9954550002045977	3.022514502092287	2.9366647587166916	2.2341070284368123	4.1688487687326585
483	MD1	483	2.8099618480031605	1.9288518055795991	2.9635046209287266	2.9368219654202963	2.047099142006754	4.45609589154618
484	MD1	484	2.902298431499741	1.9391111200987343	2.9789529439893503	2.9500798702032354	2.514513461335277	4.612079436723868
485	MD1	485	2.9450095577732163	2.0735845083007014	3.0544710877172188	3.0433923084475465	1.9749505481033844	4.303252426528205
486	MD1	486	2.9762812450807794	2.0747523910671632	3.098661046753937	2.85554795902026	2.5620945873934606	3.743824219254997
487	MD1	487	2.9932223394479456	2.0432056119227147	2.9167445778920955	2.9897715355991488	2.081173303879716	4.245407705613708
488	MD1	488	2.7560945497101623	2.1694132276877047	3.034078200290978	3.0116490947311787	1.965809679245415	4.06831074993841
489	MD1	489	2.986579834908308	2.0884429965544693	3.147834535641786	2.9965369301533635	1.963472110775048	4.054019248598679
490	MD1	490	2.815319678286101	2.209184649490731	3.0134374061535434	3.036202235744196	2.2727005859479	4.587897329605737
491	MD1	491	2.8475628625133496	2.1445888269475097	3.017877412868488	2.886624554039229	1.95542847554194	4.39505277660984
492	MD1	492	2.884157995882843	2.06710732822834	3.0432234054519407	2.881725511207932	2.0797997614733807	2.1287885132849462
493	MD1	493	3.0479131849941585	2.071170927239054	2.998371756462203	2.9495801185094064	2.13835824107921	1.8642179820746256
494	MD1	494	2.8546392949090187	2.094538494122792	2.986279730177806	3.0866282523038526	2.056075577270606	2.004092565418186
495	MD1	495	2.8958865141426378	2.193277613856526	3.0451711632890834	2.8488009105612977	1.9558801577788223	2.020616998305456
496	MD1	496	2.9044783940330916	2.119304592726995	3.0780190002326124	3.0575417047576763	1.9194566694373112	1.7880114381175465
497	MD1	497	2.9275985500669903	2.110210853794486	2.8361178402387788	2.93355627417606	2.0406489403058883	2.0992753781103564
498	MD1	498	2.8875629996169687	2.2148263944188122	2.7795697712829583	3.1007204502530263	2.018692752846766	2.0108906303447736
499	MD1	499	2.855114432961873	2.194801952954028	2.917181508645969	3.235655752398935	1.9524620919876887	1.9499621622927608
500	MD1	500	2.9500782541009767	2.151354144311055	2.9764162959762617	3.0092420713970367	1.9548623379209809	1.8673847473073175
501	MD1	501	2.794421680206526	2.1424801617558984	3.02489762159841	2.961052204037131	1.9630399173630333	1.866730769640018
502	MD1	502	2.894576047705123	2.0602912867199006	2.999646040509885	3.0987897770746367	2.055741700221359	2.016878224188043
503	MD1	503	3.0167402279566717	2.259005723087657	2.9086906134640933	3.022630372617432	1.9297015659398105	1.8268050266486229
504	MD1	504	2.9315670317805	2.246619112057723	3.0874891110992104	3.0424574623702023	1.9868299835894403	2.070991519036324
505	MD1	505	2.8434427028372538	2.1159550912283054	2.9495323099159294	3.1006536690474147	2.0380356527550383	1.8924325727993068
506	MD1	506	2.8244037787583114	2.2619059750323265	2.9856843857306203	3.226043649929619	1.9281691233550993	1.9037343279753425
507	MD1	507	2.9522952789140517	2.126209086754381	3.073634842979353	2.9247140197306165	1.970828691227956	2.0356835679756045
508	MD1	508	2.9468833244754333	2.1452688768254666	2.933175726027767	3.101686709107232	2.350701318949752	1.9098796826834257
509	MD1	509	2.7929326219010204	2.09302243026979	3.0187044214839056	3.026105898250326	2.1486267376491117	1.9016051047134284
510	MD1	510	2.9499625642309963	2.1313955291969378	2.9434015517102834	2.937620172813563	1.950144251902116	1.8388683489711541
511	MD1	511	2.897950837447503	2.167190460760948	2.9127829850661877	2.9557766817533864	2.0273653796594058	1.8359964226250258
512	MD1	512	2.9141554412399464	2.07331727795552	3.010506335329071	3.0401817692514044	2.2814108731229243	1.8867867290026397
513	MD1	513	2.836536674106169	2.160367343304742	3.046892364266498	2.8980880409797125	2.032212085860244	1.752206595653819
514	MD1	514	2.957452620042953	2.231803724584974	3.0169391203876335	3.0482421114389577	2.449603416170349	1.8272369596579632
515	MD1	515	2.9159359000054668	2.0049306903427246	3.0326537670683043	3.0266572626149433	1.9624734754507012	2.0262825631947443
516	MD1	516	3.0102770221041943	2.031465837114626	3.1294484886451523	2.911888056755122	1.8684873902635992	1.9354730244888
517	MD1	517	2.8926035644327497	2.134699426802227	2.8683041283868578	3.131754851263589	2.0517460256972866	1.9778378633532667
518	MD1	518	2.853805301366955	2.2592803947953115	2.9592985798514233	3.0965507208610936	2.1015923346549727	1.9707354374416373
519	MD1	519	2.8839486555277287	2.2651049026811547	2.9298388532767228	2.900850631611568	2.030473451177469	1.9325379902075344
520	MD1	520	2.8688543314130075	2.011441992803623	3.0561825468522263	2.8799849144596807	2.0837964643693274	1.8867660884708952
521	MD1	521	2.8087813122513396	2.065877667248995	3.1316370644632663	3.039438958543156	2.1489870069061348	1.912594846509785
522	MD1	522	2.9799808059226303	2.255557147507227	2.9302336719997606	3.054602787534235	1.8944287015387584	2.0250181741806332
523	MD1	523	2.904318476755755	2.252086049218168	3.0054494173410427	2.8961606350513978	1.90560685134761	1.8967474796582342
524	MD1	524	2.935885846054774	2.0776442078534982	2.8186666252585786	2.8801528713835873	2.011484643986164	2.02649179387168
525	MD1	525	2.8671440027567403	2.0159454087861617	3.0180181859964663	3.0567349956820102	2.2304813149969087	1.8503117257216608
526	MD1	526	2.830134545380901	2.1475907430876484	3.0844948383378985	2.9354385676768047	2.266112383699681	1.9649556533489725
527	MD1	527	2.933244708783913	2.215356904222565	2.920807740400964	3.070295956777753	1.8960719730774511	1.9308210073911247
528	MD1	528	2.804650353068481	1.9718480091939727	3.0264773600187853	3.1157615129864813	2.0543537680386508	1.83076682493516
529	MD1	529	2.851592636581936	1.941294744170696	2.915796909373249	3.0894226060065426	2.0357993438779283	2.00681844681058
530	MD1	530	3.00930924755997	2.098079516292622	2.9571665767617605	2.957735495427209	1.965522038563756	1.9877145369337683
531	MD1	531	2.8630464597767533	2.0374053285946108	2.90679572817814	2.946039665458841	1.870680608009023	1.95524959709597
532	MD1	532	2.8388909563320333	2.2997573897788866	2.9915317675654514	3.0194605000601937	2.0187622003276418	2.0501356841013223
533	MD1	533	2.8879069996924733	2.148933473465517	2.929743959374589	2.9811802975558392	1.9716006221727111	1.941357192973599
534	MD1	534	2.894921943328724	2.0307773808383023	3.0195663387753218	3.2297846936024603	2.119592348162681	1.9095683574940845
535	MD1	535	2.843056806100455	2.0737642763531494	3.1115743686276818	2.987104300984573	2.588755867968978	1.895235371888199
536	MD1	536	2.8498190809084814	2.0587441274115967	2.953504353997257	2.961300790070136	2.081787603966972	1.956956737555661
537	MD1	537	2.9375315684537027	2.1323413981124966	2.886734217608365	2.9988354949368863	1.9636284272817577	1.9074244198352732
538	MD1	538	2.9764554240716725	2.2006910712834697	3.0526044189043904	3.0086721874894606	2.14099464279477	1.8844679781496945
539	MD1	539	2.8356992737917386	2.036622175264626	2.930897313154949	2.9758225431181784	2.0123121374739705	1.9740853194640449
540	MD1	540	2.9816836919428886	2.181170251893344	3.28540092788838	3.1762567547762752	1.83908930379203	1.821973791041956
541	MD1	541	2.7664244089336085	2.0411080390111973	3.065114956649293	3.3754331295605784	2.2110381620553583	2.034665215205218
542	MD1	542	2.9014873183651315	2.1497207211250173	2.9493363528298477	3.0229170244862233	2.279213031752057	1.9908229677404257
543	MD1	543	2.8712757183442252	2.0047525104109405	3.0500994184466137	2.910348031838565	2.2456695887721434	2.1387277179987136
544	MD1	544	2.8161185815389045	2.1809197347950584	3.013275338853457	3.1057632130985087	2.1735599564536754	1.8224477886117127
545	MD1	545	2.878515899439078	2.085384596534401	3.0644508247617743	3.0866200431096646	2.166684765079684	1.9323283441696169
546	MD1	546	2.8826639654873976	2.2373204419199797	3.108301892021001	3.020217602881223	1.9283804831769988	1.8102180031918116
547	MD1	547	2.9459504042086277	2.133052807873021	3.0151463601333703	2.8975600652317364	1.9265179051257668	1.9552279700386652
548	MD1	548	2.8893346443019583	2.089017966194304	2.973570717496904	2.9616860111841348	2.0790583560606843	1.960722181849696
549	MD1	549	2.9029111515027264	2.1926092812688034	3.12025188914468	3.016297832477494	1.9415193571623117	1.9775479912997815
550	MD1	550	2.9530483413018733	2.130353124724937	2.969890750259802	2.9058594988325734	1.8568752655630796	1.8026919821065344
551	MD1	551	2.8687025807831383	2.371976537835331	2.9605847698241203	3.078480123626388	1.94979770125964	1.9063483860573016
552	MD1	552	2.7296223367368677	2.130138638219782	2.95357289255764	3.2244150679138364	1.9855879875184992	2.1690616796646043
553	MD1	553	2.8137155981932938	2.4703219644407417	3.139480090404186	3.0464603923049913	1.8319671312624253	1.891774588947428
554	MD1	554	3.0106751859234087	2.118037403164212	3.0902965691293924	3.104438907437056	2.0906184533557157	2.150776641394996
555	MD1	555	2.8616815752265947	2.2274780195989776	2.9589603865069263	2.9546910854371595	1.8913502662265291	2.376644774555598
556	MD1	556	2.8805726650308814	2.061759566119424	3.1388819013815703	3.0765823039366915	2.107595186334906	1.9577426690894397
557	MD1	557	2.9859040488077757	2.1182131446422257	2.8830205832992633	3.0323352942133632	2.0344494401504543	1.9864099185882795
558	MD1	558	2.9315254959857837	2.2366312860669058	3.03310754668102	3.0312911424053244	1.970683393135048	1.9121917356580247
559	MD1	559	3.0081594447670392	2.1462977371670875	2.9744955780169224	2.9329768000616934	2.351470587300049	1.8847573279688599
560	MD1	560	2.9537669722398703	2.140103691191594	2.9680644768212634	2.950089371973688	1.8537479415894769	2.1021818498129017
561	MD1	561	2.9025656436863887	2.1753165728004658	3.0178037170929404	2.8577624954288576	1.9078215654214519	1.7963088227821182
562	MD1	562	2.872975917858476	2.3219776949219484	3.038753839341364	2.9502903454061875	2.000601142192717	1.918405411143036
563	MD1	563	2.890141259690899	1.9847533618198252	2.9380489018074183	3.1154102304508706	1.945891905090381	1.851568678721599
564	MD1	564	3.0073426017330607	2.1383434040485114	3.0136031891955013	2.9839021758788125	1.867115545473152	1.9405084938741588
565	MD1	565	3.1265289865611416	2.137384900017328	3.0779738449276715	3.0646559228109806	2.0280744453414554	1.891312375060945
566	MD1	566	2.792280215198077	1.9822531046488303	3.0320804839011357	3.029891006198389	2.0010625818366035	2.0916148822066485
567	MD1	567	2.986807072252305	1.9881703167550888	2.9391897048876623	2.8575417822021123	2.105890439274413	1.878045615498284
568	MD1	568	2.835532691788859	2.0522141147438537	3.037995621050576	3.115891458616725	1.9427596219121563	2.0066612236776216
569	MD1	569	2.8259553858205435	2.039328767171963	2.9666553520569527	2.8720087933142198	1.90179973454904	2.007766239000574
570	MD1	570	2.9761359464060138	2.0360054694728174	2.9087600169232317	2.9843133541395805	1.8768620565071439	1.955211155063978
571	MD1	571	2.7269140981415583	2.0849639965979607	2.876344346584337	2.9378602253862653	2.230110799890772	1.8505980050421955
572	MD1	572	2.9888383681254265	2.1392184005077928	3.03014531274175	3.0133121416449398	1.927417112789036	2.0203762340889844
573	MD1	573	2.876827326096129	2.0890626821057974	2.865924559071924	2.8744691938524567	2.1669217248807238	1.8323867545643544
574	MD1	574	2.9757978278911663	2.0954479168507465	3.0026113986973435	2.701638238483961	2.155378538478532	1.931668477796572
575	MD1	575	2.8739952337672436	2.232537436057992	2.9634504283776666	3.1151691912530737	1.9587338129799456	1.924229993186847
576	MD1	576	3.024403702792758	2.1457360225428306	2.8673080456496964	3.193839440614859	1.8994061550090164	1.9661953107862848
577	MD1	577	2.9606180207922055	2.1689189999927376	3.0402815186100685	2.871396369326825	1.8704492183370365	2.130028886532445
578	MD1	578	2.8903891084190074	1.99096459836871	2.9997360757243468	2.93708164836837	2.107494362160996	2.132061206922921
579	MD1	579	2.9218669830447546	1.9963540786655336	3.0801400266197465	3.2270420281869177	2.1359838300321763	1.8266707069586317
580	MD1	580	2.8785654697732164	2.099668525320732	2.9851836686208992	3.0644780883155414	1.8566705477413603	2.0647309473530493
581	MD1	581	2.8759029077481584	2.1761995179256357	3.0300177014537804	2.947069375866127	2.247774853005468	1.9204450920901504
582	MD1	582	2.874196497145936	2.022629258495092	2.98766678409712	2.9213985569925023	2.0775538808045684	2.0224401609950937
583	MD1	583	2.7705313081706677	2.206574733160819	3.0465467279313967	3.0502328703150376	2.261138370780235	1.9267333071013608
584	MD1	584	2.8856008164561646	2.1530834170780597	2.884583052478268	3.0892751477974563	2.156503396650438	1.8832242033945568
585	MD1	585	2.916041394483839	2.1642248870882144	3.1149801792714875	3.0575077232333303	1.8779309569188785	1.9157337829315764
586	MD1	586	2.9002448621746737	2.1216148771092342	2.9796808218606268	2.972186618504535	2.4314004861871004	1.9195168167089025
587	MD1	587	2.9685365474151864	1.9996881548257397	3.0798012816464357	3.306294025041599	2.1610372506418716	1.9439694319873424
588	MD1	588	2.815253881677605	2.1337882422881003	3.0683279709384874	3.0735500494175985	1.860917936555652	1.8998043891483047
589	MD1	589	2.96026488868273	2.283216691227334	2.9448621023552537	3.1486969407170107	1.9120981766228045	1.937049820723312
590	MD1	590	2.891872545593664	1.9639615356962457	3.0355179417865235	2.963081803689387	1.880417412458193	1.893997527937845
591	MD1	591	2.884653812464419	2.251668174389058	2.9042038912477186	3.3101340629121974	1.8649451967090709	1.9132556571119004
592	MD1	592	2.9099591669615714	2.2697469314950536	2.9825957716973077	3.0496252642182418	2.086670697049056	1.9225698519018048
593	MD1	593	2.7898225929691582	2.1626356797931523	2.9312295885769717	3.073024798764591	2.0142879482137683	1.8768636004564645
594	MD1	594	2.8488690460437827	2.265734180120305	2.852871786302821	2.8791549170996547	1.8483338512744092	1.9000143268542944
595	MD1	595	3.040739020293842	2.1697196044465525	3.0398716898833538	3.191293551095694	1.9678998348217385	1.8795598644593816
596	MD1	596	2.6900700164799294	2.243907435017247	2.958967047564286	2.9741722063976126	1.98678008145361	1.9895615923395071
597	MD1	597	2.9335396339919706	2.169516096446229	3.0503540826921505	2.987097826600063	1.972707185716141	1.890656475131364
598	MD1	598	2.725809534980449	1.9612779926092816	3.0843374774689503	2.9007742532287786	2.0660109110515807	1.8736904848009033
599	MD1	599	2.7839076729131675	2.2588948021888258	2.9443202169899805	3.126694936936061	1.9858857254780933	1.9973566270140608
600	MD1	600	2.8636439970642846	2.1628581011598498	2.9506339976279987	2.926580197870765	1.8786247469695707	1.8336057273828203
601	MD1	601	2.937666868379201	2.0913384952855085	2.9417696057452636	3.150227840419406	2.0420486396414748	1.787773377964719
602	MD1	602	2.9111283078151264	2.060850393497841	2.997039197305855	2.9887877925757755	2.3559070822906985	1.8522313550545677
603	MD1	603	2.769731512437718	2.0526710761739677	3.0510838509796887	3.1166578564892258	1.849635167302229	1.9349993119543032
604	MD1	604	2.9779676206121333	2.108215526653581	3.0292921149183103	3.0255897778829066	1.8498818825299668	1.9334346677436511
605	MD1	605	2.7964024970889594	2.1379046437460882	3.001417188624288	2.9847782925554616	1.9611928738423772	1.9810282874167633
606	MD1	606	2.9573401578024407	2.095904431789915	2.9935311265010647	2.910815059955306	1.9803964018840272	1.8552584770227236
607	MD1	607	2.9249137146921123	2.0788050739738804	3.041303118194812	3.4750415274502586	1.950860798918759	1.9085920929810067
608	MD1	608	2.847993483168502	2.3506698837603173	3.0328572772582834	3.0759553408976315	2.0512671016321398	2.0031771222941233
609	MD1	609	2.8471724367131235	2.2201717307098137	3.0911344504106277	3.065771081656633	1.870511729940848	2.0451791896961637
610	MD1	610	2.7906991043680525	2.097751025314219	2.964098112519431	2.850927072095523	2.0838130914167254	1.9882043510705845
611	MD1	611	2.7765477603755317	1.9615430577281696	2.9805810076830634	2.9517401192201187	1.897452103276555	1.9014865773541108
612	MD1	612	2.807098523849086	2.0056899841030122	3.097003829221205	3.030735738486911	2.109155847061633	2.000247440637473
613	MD1	613	2.764157427625851	2.18018023766047	3.108964953893678	3.0310115692017288	2.3704396319111156	1.9479113299838653
614	MD1	614	2.84860355436928	2.002046129076921	3.0579874722627123	3.0168932266814896	1.9891040808443892	1.992254152377998
615	MD1	615	2.8368526148810917	2.0124665402626003	2.9573704552823736	2.9277195341414513	2.0811841234638084	1.9269879598398216
616	MD1	616	2.740053300748663	2.322367985988904	2.9759664919248894	3.2668661848421583	2.1367395947738075	1.9221657641330272
617	MD1	617	2.84793239943723	2.0757978900074257	3.008451414971532	3.0174752443200448	1.9833171409385544	2.0225243258484866
618	MD1	618	2.991378907979958	2.073091556416021	3.0273986336156287	2.9128499529631413	1.9167186521722464	1.8996518035816028
619	MD1	619	2.6535888338414755	2.06731066988426	3.0128612671799853	2.867548176499684	1.937054978317444	1.9443063616808383
620	MD1	620	2.8760141154022896	2.052910108841544	2.9624144180132608	3.0394342767767464	1.9470857153921284	1.8863253485220484
621	MD1	621	2.8238525838800013	2.167756156550053	2.9999165294143935	3.0620327693182814	2.134188716747407	1.9931306499069084
622	MD1	622	2.949118451265145	1.995820990519109	3.050566920827536	2.8938728982256436	2.055872390058393	1.9658831920295052
623	MD1	623	2.8404982727973307	2.0527081394878257	3.1479363300974885	2.914161560626653	1.8812233263202305	1.9469216016520383
624	MD1	624	2.633902458401835	2.1544534954694585	3.0294423591451487	2.8858326990845096	2.0244100486601546	1.930174008610368
625	MD1	625	2.736280660816881	2.106236886562035	2.9727783730273587	2.9946865329686103	1.9454803069354656	2.012901617143369
626	MD1	626	2.9911008337002967	2.269156407296959	2.8465235609054558	2.9222703160476016	2.1256117929723097	1.9059077967482676
627	MD1	627	2.8118715628267394	2.148712075244741	3.0115649703279086	2.9960477018645917	2.0717543216370924	1.976322997177884
628	MD1	628	2.8231860831299755	1.9143103351059916	3.0127352198155566	2.9445664245155334	1.9250161175777416	2.1599558128377168
629	MD1	629	2.8095827494907444	2.037212278548617	3.0661917145729465	3.0815866880170826	1.9452629910997399	2.0188006441592767
630	MD1	630	2.820117544527625	2.084398098825769	2.994249917280418	3.1939777201060027	2.2172121759048484	1.9916935693059152
631	MD1	631	2.7657046660324704	2.1110700485259315	3.050685612867496	3.0067739232051514	2.2474141188848655	1.9122555278420748
632	MD1	632	2.891293085854393	2.0223350316122017	2.9481394984510465	3.0062355958900744	2.037530468780981	1.938696113598652
633	MD1	633	2.9027075650624043	1.8825509105078295	3.0557953383720804	3.206379201691408	2.0133504596765257	1.9706399963197148
634	MD1	634	2.7394167827076474	2.19367944967954	3.0401479570892658	3.0181787470534425	2.231806827670214	2.0337958639487126
635	MD1	635	2.8580602583548	2.023332973727089	2.9078799830149467	2.9492709312437118	2.0620426383817883	1.8406850762297682
636	MD1	636	3.0425005496353914	2.101936500729868	3.0569228569900293	2.9917276703257127	2.009562946751425	1.8318059829260842
637	MD1	637	2.9814709507649555	2.0152823044036463	2.929665665418497	3.0465121430083077	2.1495863019869605	2.033560096201906
638	MD1	638	2.84067658333277	2.2527115958791777	2.929900441716047	3.0652474212103185	2.2558841012579096	2.3777278353303646
639	MD1	639	2.8997273836474258	2.073109829564532	2.9220197745565484	2.9257946652543856	1.852779319511929	1.931249707332763
640	MD1	640	2.944809202712015	2.089783948504069	2.9716645434573263	2.935630804060219	2.044394636839296	1.9396134853012243
641	MD1	641	2.8026983250404798	2.1526935113987347	3.0617184845019083	3.014671621271716	1.8243262963635731	1.8603938860917644
642	MD1	642	3.008097639848714	2.1449561009568634	3.0685592398761985	2.9498499155543523	2.0453179483615718	1.8882539735474
643	MD1	643	2.7534704979418114	2.029171315100218	2.913968516993134	3.097716934105037	2.1608142397289645	1.8301997796502585
644	MD1	644	2.8547862589581694	2.169615401203004	2.9620433985446937	3.0780888027888773	2.1436875451263586	1.9322061438603708
645	MD1	645	2.806904509465829	1.9616989241828728	3.1644544067650315	2.941636606896168	2.096726497722598	1.924999503451396
646	MD1	646	2.8058332762343765	2.0025720498211874	2.899935943172335	2.8858860200490875	1.986843628706132	1.9923289067126335
647	MD1	647	2.9499144691265826	2.2564055268905916	3.0438245735257325	2.878543357581602	1.8818920895732696	1.953368198262745
648	MD1	648	3.0088399974498485	2.0149567639745616	3.0066599165626693	3.011740649727924	2.149475571690582	1.9881411261685091
649	MD1	649	2.8833708139247407	2.008655647046129	2.997043551638105	2.905790288467437	1.9108868636952434	1.9218741160686648
650	MD1	650	3.016861356008382	2.1294997181117936	2.9420114013327336	3.1012506460889067	1.895692441823568	1.968246583389048
651	MD1	651	2.932307490622996	2.1400788977169407	2.993007110579869	2.9800762078588376	2.0978645720306064	1.7797624569068085
652	MD1	652	2.905840354556568	2.0433709289421595	2.9633083882252502	2.90414198542703	2.0673312815201674	1.884820808287794
653	MD1	653	2.870557876474814	2.139001940750319	3.1552069351351086	2.9991775472327906	1.892198128343498	1.8810591892905908
654	MD1	654	2.8953538070418885	2.014230041678666	3.0356904839860728	2.9773600689290123	1.8441764565820755	2.033998747264281
655	MD1	655	2.845858637568423	2.180349071303486	3.016327978968929	2.873012768807603	2.1587775979722164	1.9960423419211533
656	MD1	656	2.88700257636974	1.983595884991337	3.4582718279894786	2.9107085040292326	1.8957932072576449	1.946105958799668
657	MD1	657	2.906239348547467	2.045969473829241	2.9140871167990783	2.9728616029369515	2.025123227507867	1.917561872369231
658	MD1	658	2.781616277730821	2.096508686044387	3.1061638282654114	2.8828488013120097	2.044918195702341	2.257051056662533
659	MD1	659	2.9183628133050177	1.9518579949009833	3.0209231072361056	3.027810138370888	1.9807206189484952	1.8968268173825908
660	MD1	660	2.7505515386877835	2.127021783872377	2.919993341788935	3.0638315164696963	2.049517366245247	1.8268925056633945
661	MD1	661	2.7547643934350896	2.13748930798898	3.0920583611939163	2.852224358951835	1.824013686259358	1.9069370550543876
662	MD1	662	2.930362794626127	2.0717643109876542	2.9444496618061398	2.935893110792032	2.22208329780583	1.9210440173964636
663	MD1	663	2.8775908297917367	2.1604063579786463	2.9225801582915385	3.011314976164233	1.9103320411522418	1.8365791305855743
664	MD1	664	2.9513662543036867	2.2717200433101894	2.954853426675893	3.058659106672517	1.9079337346888936	2.1106622347217256
665	MD1	665	2.7175265071776624	2.1559280997719363	3.139961732381547	3.0984448123195465	1.904162108745028	1.907571614788824
666	MD1	666	2.872826569754147	2.293996560697009	2.962272660649385	2.8622412567990865	1.9917952463710915	2.13416084777197
667	MD1	667	3.035863099005001	1.9925985421600283	3.096227543251436	2.945297854506024	2.074391806092006	1.9031479381691696
668	MD1	668	2.812002001259453	2.184440164272649	2.9167093532830908	3.1150411847131387	2.2852220446333606	1.844175773287344
669	MD1	669	2.8017489416420043	2.198001576730996	2.9547414151461218	2.9700619694645694	2.041274133223803	1.8142200409387452
670	MD1	670	2.9216113579876786	2.261658843080331	2.9610903624323255	2.949086663267712	2.0010111980113403	1.9281984972146688
671	MD1	671	2.9760109016661076	2.0629164171998395	3.1542383473022766	2.956258518416192	2.4049973779916987	2.0012308442947964
672	MD1	672	2.7593270305456348	2.05619677190838	2.9921888936813543	2.9621657211510453	1.9479463213425159	2.01941453463692
673	MD1	673	2.902812554605003	2.011295474574097	2.941345307062681	3.113481533040411	2.123581170513248	2.0714042455122743
674	MD1	674	2.8870504401205768	2.043761269451835	2.9904003834914583	3.1725505498193414	1.8886917977628448	1.9394874628238363
675	MD1	675	2.7598041619310485	2.1277465197268617	3.0857320825635104	2.9315702122389613	2.0201235771333157	1.870714542614475
676	MD1	676	2.785073069300505	2.2255786853499933	2.952463997628485	3.023594991334098	2.1732444961651263	1.946767147640192
677	MD1	677	2.8399814411321564	2.1488462361841107	2.9066928591670513	2.9464530168421614	2.1242913092758946	2.0621474089240777
678	MD1	678	2.826769441848855	2.010736440043713	2.90623076389166	2.929393789489704	1.8363516031234908	2.2195684750339035
679	MD1	679	2.8742111207052368	2.1348350913995406	2.8616955130444532	2.8941532708532782	2.085433622881164	2.073625342666654
680	MD1	680	2.916351910467585	2.2005965501008595	3.0991565158873886	2.8960252452089663	1.8801499420841823	2.105789532828469
681	MD1	681	2.8273415703898848	2.0959444444036963	2.8916366445172303	3.092641429866807	2.07706180932372	1.9454816526810204
682	MD1	682	2.8150221095159305	2.1296733605459464	2.924004014332648	2.977967188346987	2.0376396084323662	2.122385580470528
683	MD1	683	2.843897335490373	2.176962431661561	2.9074770201419144	3.0069157039524854	2.1860131741175617	1.8561850270483031
684	MD1	684	2.897433466210252	2.040630987636763	2.996492692306915	2.966871744718995	2.033323121945071	1.967830744849083
685	MD1	685	2.818625647990177	2.0806151769551517	3.024691836452487	2.990980099051566	2.3194826338233754	1.9557615237133068
686	MD1	686	2.9472312957068514	2.2085697101170423	3.0047650628274063	2.8876201404293935	2.131174911992592	1.937397404885273
687	MD1	687	2.9929897014994986	2.0137029324442888	3.1790590058560664	2.778416934047553	1.992719585188317	2.1115192931191213
688	MD1	688	2.9466233806563435	2.1744621410938865	2.9455038389090733	3.045378759406028	2.0454064230993025	1.9037047412290864
689	MD1	689	3.0249726581569667	2.222153285219709	2.8915159334883307	2.9430795371345324	1.832429030412971	1.8115634832091303
690	MD1	690	2.8158592555428594	2.0601481730555515	2.9960882508569244	2.9028957810010954	1.9884924014197651	1.9199402870595312
691	MD1	691	2.911604276640245	2.137427814790788	3.1026770400594117	2.8802874862512087	2.18160169981146	1.9010135457714563
692	MD1	692	2.879593735117777	2.1498216052889707	2.972815951778734	2.9840233412139265	2.0172232460945905	1.9371677955857896
693	MD1	693	2.8497533384503857	2.0343219918381554	2.9568838749923776	2.9676996980234787	1.7785286957519957	2.0067907145694117
694	MD1	694	2.9220377252181784	2.28235584192504	2.999464557077319	2.940637650938786	1.9297723577473296	2.0084946520636224
695	MD1	695	2.907837322892631	2.1033625351445138	2.9673112653455873	2.984285465042082	1.988394838749958	1.9088584566174895
696	MD1	696	3.0457866338779493	1.9703845328456908	2.9263813804383187	2.8879840612035013	2.071126084569013	2.027578042393148
697	MD1	697	2.8524534690766656	1.9740062130213618	3.0740337287226964	2.8109572007110346	2.318301056812312	1.9482507822626152
698	MD1	698	2.8895700476218065	2.0402302167107607	2.8335160399689667	2.9269675668498216	2.2996295167907768	1.957880782394888
699	MD1	699	2.9172760820727244	2.127206601574501	3.0446686159117293	2.881462823950029	1.9443078854472504	1.9644714527643885
700	MD1	700	2.9616443978195384	2.061658148341702	2.9665950660583955	2.8527586429700316	2.0612264163826066	1.9353492010750848
701	MD1	701	2.9021286289329598	2.0578154287767383	2.963472671537527	3.0692227203479434	2.0766952684635824	1.803823182449932
702	MD1	702	2.856000788831281	2.1895524720178683	3.0022118492228658	2.871191673127904	2.021805045400481	1.7756634775108169
703	MD1	703	2.7328205720516783	2.264828800996014	2.9151142070365306	2.976007129054396	1.93976256692823	2.043748902715023
704	MD1	704	2.8430829480427238	2.0478402063092056	2.9361765950146776	3.0134505116029477	2.051823858685863	1.871400116743337
705	MD1	705	2.8201324584192395	1.927412242931688	2.8378919383734815	3.0502966811715653	2.0565246096005225	1.8500431418640224
706	MD1	706	2.8353449948163467	2.021154376337168	2.9396014639528936	3.1622933203084487	1.9991328218642463	1.9196687811345932
707	MD1	707	2.8392460506284936	2.181357712733314	3.008404815002649	2.8209653897940705	2.149044974086675	1.8339136217167904
708	MD1	708	2.9326458043904178	2.047875067156201	3.0434385577847487	3.0004939335351963	2.0627056501309	1.9489427846549976
709	MD1	709	2.7920749062512464	2.073172627744221	3.0178188897223137	2.9400283641759684	2.050634479224392	1.8823729261696796
710	MD1	710	2.8266033405012325	2.223002275487919	2.9413352460869984	2.8639279946530087	2.4928316235221883	1.9687159245348012
711	MD1	711	2.7683460713971115	2.040646571339328	2.7727893005260302	3.176534903545653	1.965302541446568	1.868244336315016
712	MD1	712	2.88003801582468	2.081062278397093	2.9074636868780805	2.9601985642985813	1.9476248922735324	2.002143625429461
713	MD1	713	2.8781059838040663	2.030001314469839	2.9317076877850083	2.7495538983027377	2.0305528352526934	1.9500338810926028
714	MD1	714	2.8283537002607297	1.9428449131883545	3.0060005952713995	2.90502082888803	2.053388727441241	1.836387532063989
715	MD1	715	2.8242729892988563	1.9418790879353782	2.8828099671371747	3.033909174839505	1.9363912850635812	1.99732493522471
716	MD1	716	2.798194911321238	2.0790287121482844	3.0134070441110725	2.906307278340043	1.9525092246495104	2.2236745770596413
717	MD1	717	2.732447112224057	2.170062360890216	2.972923814651498	3.0930472026183744	2.477435259482661	1.9096379615494932
718	MD1	718	2.8465081571410336	2.216862323353872	3.0114358951773004	2.9903250543495234	1.9928375940828915	1.934348088235036
719	MD1	719	2.7474236348376757	2.2179148409043457	3.1044493218037905	3.205966950997076	1.7942661179674997	2.0355332022925774
720	MD1	720	2.961901086593962	2.1683102999836845	3.0421278472512947	3.0430095380066304	1.8637526610057276	1.7732782414685553
721	MD1	721	2.784485106594037	2.0253857631274954	2.9341165076699283	2.8548822016762903	2.1587188221901767	2.1377503671365057
722	MD1	722	2.7930167617799744	2.1344861327024174	2.9127547094927446	3.005044806586778	1.9252870793102328	1.9657232252704384
723	MD1	723	2.7725884618125463	2.0621732858804704	3.128424044857121	2.947049728014897	2.0865916160162072	1.9004108955287813
724	MD1	724	2.851662125152542	2.217051294202616	2.9111184629488283	3.118096341659509	2.315518948380249	1.8981152369080925
725	MD1	725	2.8692326197573763	1.9910141416335805	2.9829821432106316	3.1072666416710133	2.100246577125365	1.8824596172348265
726	MD1	726	2.910980127209359	2.1054488814402115	3.1272494731949085	2.8660362120839995	2.044755884235662	1.9289692355840675
727	MD1	727	2.8537607144835966	2.1025506984786646	2.9638652593774903	3.101218203800531	1.9270085328505293	1.9388102083091336
728	MD1	728	2.9867645280803226	2.1112086493127915	3.09815886942882	3.0098335216797447	1.9046030359528463	1.8971264478127268
729	MD1	729	3.033156088897512	2.162323098404412	2.988935600102101	2.8650394427268373	1.8871029591255744	1.8583531476142008
730	MD1	730	2.8878459217946504	2.0301503756986983	3.1842961354708286	2.984101964594956	1.8971049607110837	1.8215503970865217
731	MD1	731	2.8741538696554465	2.004945686292399	3.0159363306586844	2.889169474598182	1.8885899612025212	1.8353025516826
732	MD1	732	2.9287050062709934	2.080108664590245	2.947073724595722	3.0949939346428015	1.899392760507922	2.1884464397058845
733	MD1	733	2.9041139070756565	2.1724013354244467	2.883887580091677	2.9957749139804712	1.9250002742153625	1.7947162303123858
734	MD1	734	2.9399045714111076	2.158966331049185	3.045359288211179	2.9490889469103814	1.9063930465055097	2.1032002720863283
735	MD1	735	2.9054987118389146	2.13933938725858	3.172023277493752	2.9642820022579266	1.975063280117648	1.910188823862513
736	MD1	736	2.96820954505114	2.038345060692249	2.8096083425154057	3.098416127775132	1.915833375662561	1.881543133064201
737	MD1	737	2.8688330012647274	2.2336422494459764	2.9385968074212334	2.988930859017263	1.89856630423044	1.865281558853084
738	MD1	738	2.9537398113694624	2.1555270367281243	2.9311800634748693	3.0693255074777936	1.8848997643835288	1.943769727582269
739	MD1	739	2.8943289903095764	2.1694894770901683	3.0357647614515804	2.9492997070185045	1.9545690452068043	2.103763994175849
740	MD1	740	2.8834210421006965	2.100992307991312	2.9463501689798237	3.1725141543230686	2.0304849419869786	1.943699324762349
741	MD1	741	2.831359127803858	2.204610444068499	2.9004687262149	3.1452892908491115	2.351726344546709	1.9264983094218624
742	MD1	742	2.89056601263807	2.138694056692279	2.9350935801367437	3.0087896000855805	1.9136545924740327	1.795681509406415
743	MD1	743	2.9078096389482186	2.030605848617705	2.8941185497059023	3.077218582469745	2.1882027854209816	2.1054637547460926
744	MD1	744	2.8952374765555238	2.0461820311193986	3.0721081527397076	2.871076420905851	1.9254658476314628	2.0969940258233484
745	MD1	745	2.939647414949118	2.0813974283689234	2.865231112365033	2.9821877605401053	2.037173870148742	1.98022746729477
746	MD1	746	2.9859591581639275	2.121420633706843	3.0906701553502787	2.98878649524514	2.5122660306550566	1.849410567452905
747	MD1	747	2.7803815677121446	2.0272859835085115	3.0338715534361587	3.0624519916484494	2.156903293952242	2.087914995842808
748	MD1	748	2.8081383833721625	1.9966385440825027	2.98122861077209	3.0388225187151883	2.190151974250857	1.9422770527468716
749	MD1	749	2.6834833977376884	2.2808843523638056	3.037850035329408	3.2192411777831045	2.1029809661932424	1.8280398394404007
750	MD1	750	2.8001775750052778	2.0766736145021256	3.032600886944865	3.1048154894333	2.0352524037776814	1.8808077146542008
751	MD1	751	2.836659289382165	2.2475639642573992	3.2815686320645634	3.0783849497107316	2.1014139926444666	2.0470465961409663
752	MD1	752	2.9791439180029493	2.2182717523223574	2.9907099958852528	2.9139461875039796	2.0380507901209466	1.879748340216588
753	MD1	753	2.7970505401656114	2.151263573862614	3.0461408540612305	2.9308517409406765	1.8971648060064283	1.8275882924358084
754	MD1	754	2.9015166068651115	2.001518293879569	2.820066332942773	3.0479965272074008	1.823317418813997	1.8922218675553772
755	MD1	755	2.9827704707682083	2.040220590694466	2.9989406194339288	2.9099377537140936	1.951349407294136	1.940146742494404
756	MD1	756	2.8005229419656543	2.168753927325908	2.9907300927133003	2.986769827356274	1.973790105426032	1.8737272063860104
757	MD1	757	2.81371905996863	1.96531831616968	3.0195953638713906	2.909308640083817	2.0382037531030734	1.940809463866828
758	MD1	758	2.8172665267814745	2.0532246956491944	2.928325409219548	2.9721099385525327	2.257054434874858	1.9449720986423555
759	MD1	759	2.727708069872725	2.314249277697872	3.1344811271839204	2.9487190370845218	1.9773538917670368	1.9584783709258209
760	MD1	760	2.9039397421778435	2.1582224711987497	2.902218705628553	3.0821496152922583	2.402293899698436	1.951030269792028
761	MD1	761	2.8706825329550214	2.300489905102033	3.0585724629225286	3.1026409714319287	2.445111977600265	1.9754722126672664
762	MD1	762	2.9823577670521355	2.192005255619553	3.0179755501448677	3.204355395695241	1.9714738472860431	1.9241359858726699
763	MD1	763	3.0548061183072464	2.11294928181013	3.158324247701484	2.8490631622397125	2.151237384706295	1.7897749517196582
764	MD1	764	2.9386327927092237	2.0207231501759417	2.9291207696458965	3.03143537576078	2.4174476337965016	1.8448203319843182
765	MD1	765	2.7902843812304488	2.159857630901634	2.923845188683474	3.0691432670455785	1.920918686794848	1.903909157998976
766	MD1	766	2.905739811930368	2.074557787606986	3.0392673120514484	2.9197828495875884	1.9477879527598296	1.9787161387919825
767	MD1	767	2.875910915752759	2.2470476499310807	3.0407073338488297	3.1977394572764837	3.078987622039525	1.932063166164176
768	MD1	768	2.802964442004261	2.046534085359163	2.9623737472594494	2.978033567366537	2.1359811627723357	2.063313722296725
769	MD1	769	2.9569503702259445	2.235043263771104	3.0400382961072983	3.0435651248591764	2.009066448360945	1.8623998997862197
770	MD1	770	2.859935007325288	2.0531212256191576	3.021131726849934	2.9669108095849137	2.1248004852901783	1.8634878865217472
771	MD1	771	2.9136562745464465	2.2154842633140777	2.962238082541765	2.935723549053741	1.9707859718577212	1.9707785902505808
772	MD1	772	2.9055627912500066	2.1355567931360278	2.9904169957240065	2.9828566562085133	2.2219409580383034	1.8894792146359811
773	MD1	773	2.8375314899423456	1.9683263112702916	3.1306619996101377	3.0184488228796464	2.003626815671133	1.9177189051868355
774	MD1	774	2.785219212663704	2.1769131766134953	3.1151915578796765	2.909999865567	2.1909499628512346	1.9443030850876009
775	MD1	775	2.897980079530747	2.165718403332533	2.9574271864907105	2.930385512181688	2.075685897192724	1.8837008141351148
776	MD1	776	2.9475323499052513	2.102485614867925	3.1197841306577927	2.9851964019743287	1.9603309742101696	1.9575958947223708
777	MD1	777	2.953639944472798	1.9548356811972356	3.0641002727376865	3.1002706563546263	1.9361294412902543	1.9879746643939085
778	MD1	778	2.8763775716501536	2.0923394679164047	2.8442119118103504	3.0060373295391534	2.019097279256544	1.879007899015385
779	MD1	779	2.879611717387048	2.0061832552369028	2.938351465983025	2.9952719781618744	1.9958714428744218	1.9832495716544123
780	MD1	780	2.7946700783543466	1.8984378824937649	3.135144461936391	3.0321967635105262	1.8413611137706445	1.815307162904937
781	MD1	781	2.9549582371567964	2.0300553030034667	2.985392655871306	3.0264535895078155	1.907421597302056	1.9186920662607956
782	MD1	782	2.7990105788747184	2.1445823127570747	3.0448859080440567	2.959055554190176	2.1706771152244864	1.7918472779421375
783	MD1	783	2.869505879648812	2.094072720251303	3.0272210283290066	2.9660009340871865	1.9445059185509916	1.7926201896826215
784	MD1	784	2.9187244188527854	2.0861737096765767	3.040778192510254	2.912730050947472	1.873798676338728	1.8172088220646576
785	MD1	785	2.8609478537634976	2.1901450670970526	3.0889117049659482	2.9893154650867904	1.9780661388645835	1.8496492345984352
786	MD1	786	2.8661272444850265	2.0491660256696105	2.9292477171595848	2.9683200642137235	2.0606202851210003	2.2413361196209456
787	MD1	787	2.8748916609573785	2.152150478795707	3.1552660756375244	3.043049344239757	1.8707878061391112	2.039722348122944
788	MD1	788	2.96666555192509	2.105483862664049	3.015655527086681	3.106974275639601	2.030957865787796	1.853698352761
789	MD1	789	2.7810830893434044	2.105620503285476	2.9572134887377834	3.054195201015517	1.9933464752094985	1.888759115990068
790	MD1	790	2.8062142955636182	1.9960774379952424	3.0628577409349647	2.9425121041616604	2.0116609175098565	1.6821744130075638
791	MD1	791	2.8189400866742664	2.0346395799803583	3.0765175148520565	2.8417904869751114	1.8690325633625269	2.0590392658266388
792	MD1	792	2.691657707432558	2.0142025414074745	2.9678985797337303	3.0068463436733093	2.0221901894973957	1.9548792079623576
793	MD1	793	2.8591703213531536	2.199476260212517	3.0247148188576776	2.88354897436475	2.3204794746609245	2.041951260320185
794	MD1	794	3.065847120744378	2.0957209797160936	3.002260791018143	2.9122526457132976	2.0101972939661743	1.8969891584720624
795	MD1	795	2.9023541175044945	2.1022721585261106	2.9716603214044843	2.9973387939959024	1.9748590740957064	2.085601636604152
796	MD1	796	2.789542299819188	2.038633135444619	3.1261042763098827	2.9309560640823102	2.1542267903797363	1.8079324406547863
797	MD1	797	2.8483974295576378	2.1568621640266854	3.0825739402792327	3.0219689525567723	1.881443877749663	1.912430245627269
798	MD1	798	3.037071374353425	2.245575083048448	3.121005599005857	3.08337699290318	2.1212340022623883	1.906501276414992
799	MD1	799	2.833538936752769	2.143431385476624	2.9718502811402314	2.9891039116236806	1.9047620964660648	1.8199354580209623
800	MD1	800	2.9604324872651806	2.109117084958104	2.923485087852853	2.950419969076631	2.1355385375789653	2.202941540804829
801	MD1	801	3.035482065354304	2.2581009727893075	3.015040097691408	2.9647384197741853	1.9878010137255169	1.9579671989007843
802	MD1	802	2.853894769588359	2.100576161972601	2.8945674927076537	2.969899750890261	2.134824188984453	1.9440265742507497
803	MD1	803	2.912240553678476	2.0084539047627317	3.136839442187022	2.8890088631311133	2.214618056948868	1.97413782371735
804	MD1	804	2.791610073474621	2.077780663470288	2.9808321498274446	2.9310759586577464	2.031821950422006	1.874329737488099
805	MD1	805	2.74762883834534	2.142866922973739	3.0842589889023038	2.8779439970844085	2.0532889092094653	1.959165242861682
806	MD1	806	2.8468459015222884	2.3191008365741106	2.9826380737372777	3.092506037313631	1.973587999285314	1.918465442059068
807	MD1	807	2.921453251475989	1.9716321455801973	3.0352689622873403	2.988442665831592	2.0989483678006966	2.0245845494090635
808	MD1	808	2.7927758607106856	2.026656164022142	2.9917855246464757	3.1457267144095176	1.9264324067181016	2.0267825434822817
809	MD1	809	2.9286523223164207	2.2485228689680725	3.1782966011144778	3.0343167109137683	2.0736257064179475	1.921275220335884
810	MD1	810	2.9056935935107484	2.2887037610356717	3.056381468445477	3.0783797949167258	2.0999868827292203	1.7854462671195932
811	MD1	811	2.860487935501122	2.154784043612788	2.954945500480337	2.9079164210952606	2.08167893200145	1.9621000784993867
812	MD1	812	2.9168780941389207	2.1331834192899297	3.183350109692387	2.9583104157019013	2.231989592326013	1.89899827278941
813	MD1	813	2.768670019744397	2.083063763750556	3.202848766358793	2.876925292778969	2.247970511337445	1.8175304911077808
814	MD1	814	2.8039181088152603	2.0068404872616767	2.9331296434340066	2.928930881704081	2.082942298431589	1.9142753911658972
815	MD1	815	2.929683283925121	2.1165920286594955	2.8931343384957797	2.9199924013068252	1.9313756870649588	1.989140511464172
816	MD1	816	2.7820993659924067	1.9747339513625224	3.0227244601299605	2.9982663590923537	1.9319315717360503	1.8228671190674441
817	MD1	817	2.7975519254028725	2.2824163465195597	2.9478256527105837	2.9420106952731877	2.049249530132033	1.915946839785928
818	MD1	818	2.858923660841529	2.0826017714931013	2.989099233139884	3.097434544715536	2.0837853423720305	2.10543072098088
819	MD1	819	2.9050571378287215	2.1820783474581247	3.023259573598021	2.875983566603932	1.9645303743898963	2.0144181635289438
820	MD1	820	2.9248521605655866	2.1538685088473724	3.0512726262451313	2.9911427404272914	1.918830147308142	1.9305698067866999
821	MD1	821	2.9861084649977654	2.133754127907863	3.0932719960837964	2.7962509230025887	2.005036535061305	1.8819453134533517
822	MD1	822	2.876550562924654	1.9152650722483724	3.07342399931273	2.9643176188864	1.9270444771489827	2.0733164255992618
823	MD1	823	2.83888425720298	2.0999613631740357	3.0333802648053814	3.0223247771212214	2.1217172430377	2.1706338259391464
824	MD1	824	2.8085869321489714	2.1405866888601137	3.063018582976032	2.8683297267785965	2.270404273923882	1.7988485423316265
825	MD1	825	2.852071154120844	2.049952032546118	3.0482328716473743	3.1193371942457313	1.8911915789261928	1.8853131224159123
826	MD1	826	2.7775853463144102	2.049159401473524	3.0211848423460514	2.9494262384350107	2.3314388341797745	1.9276361553096808
827	MD1	827	2.8817709132520086	1.9452769808018715	3.022764776206455	2.8823520779909173	1.9028003998138707	2.035373770879482
828	MD1	828	2.8331203989096	2.1105923607427632	2.994193844335277	3.0089664606435913	2.254001269687734	1.9485420327834375
829	MD1	829	2.7731212327790344	2.106306302299706	2.96109890905285	3.0044764980315484	2.1381744845136232	2.2072904016825117
830	MD1	830	2.8521064541547836	2.084602117431111	2.9666218899966057	2.9601267265711457	2.1447504743215755	1.7893633503334132
831	MD1	831	2.9696601130172864	2.129726220306347	2.911232977624504	3.0144747721786023	2.1875349742100734	1.7461086630619862
832	MD1	832	2.8895605036116656	2.2272631692096945	2.8571973413989906	2.9274111797755933	1.9519569378579584	2.0250747689091644
833	MD1	833	2.8178752033509267	1.9597101944075468	3.0316922805580204	2.8278048238109204	2.177309948814153	1.8626899655304272
834	MD1	834	2.8666315265497717	1.9709418328974182	2.910235477270527	2.971136824950188	2.1112885094777694	1.8416373705357558
835	MD1	835	2.9382516380456627	2.1209084855414844	3.175273624965097	2.928029942637892	1.9242359403058864	1.9711263226625728
836	MD1	836	2.9049281303831167	2.171939533859818	3.033907913012768	2.943876645358632	1.9715102152083095	2.0571848796296393
837	MD1	837	2.916156403675645	2.161268926637877	3.0486338181906465	2.958521861038553	1.9571180467889364	1.8423385366581653
838	MD1	838	2.8237939564395247	2.2497484970832584	3.0792070010797503	3.165124000381397	2.1193488388628854	1.8189411821937584
839	MD1	839	2.849899931571388	2.2849931861051442	2.9836985777702885	2.9235967956398654	2.2786285402460082	1.8762478846975768
840	MD1	840	2.8751251255518904	2.0754367679869525	3.098966332752867	3.1158952054008213	1.9431227522480956	1.872625836808784
841	MD1	841	2.713282454186921	2.0485760400925765	2.9341618382793704	2.9747293394154983	2.1768091681947204	1.9232889464449168
842	MD1	842	2.9445592475054645	2.194742689326355	2.9674192593302826	2.9960708699421668	2.1467327428597933	1.913628374507836
843	MD1	843	2.8055582316273493	2.0723131334933957	2.941045175321843	3.237433743190198	2.102322276975677	1.8872916262504196
844	MD1	844	2.9732305378369643	2.1527118001261596	2.8562698152062436	2.986039068199573	2.0884933339224414	1.8919549343134792
845	MD1	845	2.85958087733446	2.2848866130832284	2.9186920205708304	3.1600778805429064	2.264619021720376	1.7710957935337228
846	MD1	846	2.8688807131511096	2.397996729659322	2.8391398728862702	2.879709883096817	2.1013408207160005	1.8659221577037453
847	MD1	847	2.765835124481341	2.2028333418851154	3.0513560828008313	2.9506085538522897	1.8562547426765816	1.8206828392278451
848	MD1	848	2.781783637729503	2.159821471415455	3.1317940113015443	3.082129657635662	2.051329400730673	1.8895813075784975
849	MD1	849	3.0603827885854864	2.0269987387856627	3.0603358627211623	2.927054778009254	1.9028713518544855	2.0015588872584833
850	MD1	850	2.885856709483625	2.2050076243445047	2.9796591045601377	2.9908295821835065	2.0926698551198606	2.0159487865396195
851	MD1	851	2.710045174871397	2.3462962563729097	2.9748790906990354	2.9982453614101265	1.962169181044132	1.8230873074796292
852	MD1	852	2.8294874984303493	1.9408557212117663	3.0099910264010465	3.0300713453164785	2.2170197122935766	1.7370541211263688
853	MD1	853	2.7869955280277963	2.0738605030508315	3.0182315035290093	3.0791481062985664	1.9555225027170888	1.9162303048184917
854	MD1	854	2.893261278571868	2.1686297680557622	2.9080005382336114	3.053453471876592	1.975801495160076	1.854006205054876
855	MD1	855	2.9672320572512434	2.1762647348862307	2.9568712908663417	2.8468571216801237	1.947590710720144	2.1054359252238317
856	MD1	856	2.9265610219597726	2.040766750000174	3.0209133973343656	2.9680406326139237	2.1453513604267442	1.863583108744584
857	MD1	857	2.813189480313838	2.303787839410171	3.0333523118937538	3.0457310539451274	2.0689302991517597	1.7465943922506122
858	MD1	858	2.8826588524073937	2.211232849184574	3.0493650176045297	2.9004775901742823	2.1249783100208344	1.886187176095289
859	MD1	859	2.8482204101121136	2.087101187585697	2.9517636061961365	3.117552888484781	1.965899533382472	1.8821184184792563
860	MD1	860	2.6939713950950153	2.2696896714269705	3.0206489039930435	2.946819591397144	1.976849377224278	2.1458763392194466
861	MD1	861	2.9184068536227317	2.241195852945324	2.9808166959865665	3.0200218024704024	2.14639286610745	1.8893987194539767
862	MD1	862	2.807883580390035	1.9180895154547395	2.9970918217100566	2.8681723784520825	2.2200339694017885	1.9655219002082776
863	MD1	863	2.829089950955914	2.0413489807895275	2.8416570098889915	2.9020085610846817	2.429936288864344	1.872692963167229
864	MD1	864	2.83119919544019	2.1033714725917543	3.08058343696183	3.0073584997247544	1.9875543283975483	1.8787239385561167
865	MD1	865	2.8410041184420085	1.9386862207619704	2.9191894170142634	3.039414791192277	1.90357234462754	2.0004425078252863
866	MD1	866	2.7038097335138374	2.2282472835627094	2.971441380979356	2.980963296785065	2.222915067240007	1.9031647142708918
867	MD1	867	2.938280111723908	2.0344484244592067	3.087302331008337	3.003679175946303	1.9304826833932975	1.995724908231549
868	MD1	868	2.909397769534834	2.320804312107713	3.042372627627856	2.8948564396721963	2.093289733694496	1.856714713444729
869	MD1	869	3.013329843221669	2.139495466810594	2.968188402866631	2.9941845301038903	2.3604372142669865	1.9429519877961627
870	MD1	870	2.8617305507231743	2.0600529469721267	3.0454905341910603	3.0605282267176466	1.89780289970454	1.8848999936868012
871	MD1	871	2.7295251812224497	1.999157799168174	2.9329278376129104	2.987168732946075	2.10792657469415	1.9749605181774736
872	MD1	872	2.7991900669539835	2.1390746451474203	3.0315214784046334	3.025331129823819	1.8685566467247747	1.8341548169570003
873	MD1	873	2.9865468723377737	2.0288779664028147	3.0379408829656187	2.9974654458771552	2.103049263129714	1.8072171193295945
874	MD1	874	2.8771765982761983	2.0270176725777964	3.0508329656585818	2.96002803630207	2.1148489277834868	1.8469025103593983
875	MD1	875	3.0098572065688396	2.100569980827775	2.997028484529693	2.8937597628775635	2.059476471070529	2.059470859474318
876	MD1	876	2.8671310109152697	2.239947687652528	3.1257764397418764	2.9859220481772337	1.862262727565786	1.8284714029600635
877	MD1	877	2.8123877547505565	2.081700247521682	2.9477410100208408	3.0062119083358265	2.403830236441273	1.8404859666761384
878	MD1	878	2.914435430928417	2.2737291733539218	3.0301460216548883	3.016379653809368	1.8725744927241457	1.8457503260094477
879	MD1	879	2.7459173189714714	2.020064405416601	3.0843859329476833	2.9644423180084747	2.0391823421679898	1.981496178929961
880	MD1	880	2.7508384649028046	2.041074456342788	2.9469643624796493	3.0628375276375315	1.8634047745061504	1.8174428633246231
881	MD1	881	3.050969566887495	2.1544640484845954	2.8570555962397743	3.1102142233695367	2.1831087534728817	1.9409217823835685
882	MD1	882	2.8840703305753537	2.3247524949994016	3.0884188684744687	3.140316798121068	1.995795924000756	1.9238647314428212
883	MD1	883	2.812498113765886	1.9796317379946853	3.080446872019022	2.9406180309528183	1.9791693630221847	1.9642241873711352
884	MD1	884	2.6072127618258767	2.1018139868690517	3.0152357051021808	2.9976413802932016	1.8559313470813503	1.9033047895629729
885	MD1	885	2.984823364223921	2.1328475669609603	3.0014335448213108	3.140132517490956	2.2208854418238215	1.9405724540643048
886	MD1	886	2.8382964148299106	2.06448830374084	3.0105358281520807	2.9390243424693456	2.3556716738880765	1.990491952809125
887	MD1	887	2.7455013868011786	2.138853717570409	3.045445828637331	2.9285638584142477	1.9374080501588515	1.944984728605786
888	MD1	888	2.814647636749261	2.0390014345052783	2.964260200072716	2.857255295375111	1.9411504049283224	2.026249011716556
889	MD1	889	2.862321094709249	1.9623237788544958	2.9105122659030247	2.9110184404494968	2.0731582800349573	1.8771662965133649
890	MD1	890	2.785478567798131	2.2773234748000437	3.0803356255163163	3.0615232230943845	1.8861079048011469	1.9144167593204384
891	MD1	891	2.9480824906583565	2.24526238364098	2.9452992657628463	2.975746453274001	1.9737245786812	1.7286978158066841
892	MD1	892	2.8018152530595377	2.0095252299669197	2.8637638659397817	2.8077884139347296	2.04369196071863	1.8814975529164375
893	MD1	893	2.7302757939455256	2.2762395183971345	3.074218691924286	2.9673381813805566	2.035666311981009	1.8718229159256892
894	MD1	894	2.89825828513726	2.0650705958294777	3.0912369240109325	3.076721968022429	1.949280154494308	1.7878339434523565
895	MD1	895	2.9623683925577167	2.1806248484071005	3.0437170135837124	3.0382181508876913	1.9314519957201068	1.9096843123010927
896	MD1	896	2.943243347634588	1.9217766036410824	2.883414775047382	2.9941646463458165	1.9601312812563163	1.8286631571039045
897	MD1	897	2.9025548372473033	2.2284560813159917	3.2104834933069544	3.0278377765156894	1.8706733451433017	1.7899160103548717
898	MD1	898	2.8216362138267885	2.0363132177262995	3.092798181461424	2.8643531373989544	1.9185988244065573	2.103308005705665
899	MD1	899	2.7255079927011687	2.379529383484797	3.0897606153527524	3.0055672280543733	1.9787689133798296	1.8224800157987333
900	MD1	900	2.8378238882342286	2.09799981929724	2.9165853652526383	3.028452483955811	2.1846408325401203	1.9330580820183505
901	MD1	901	2.8901670234802777	2.10077184763912	3.0276734860804124	3.09201457091236	1.9919810748568536	1.8342202298426733
902	MD1	902	3.0524809720217787	2.0326339450962427	3.0201769083087515	3.0070245882801365	2.005941243784779	1.8935737294897863
903	MD1	903	2.7457309060676747	2.0456921938599373	3.1263729236399067	2.987628937641873	2.0550974504005883	1.9267799763893256
904	MD1	904	2.989376090928536	2.029410342409781	2.9195868496307504	3.1159305230904577	2.209595991223796	1.841075289045219
905	MD1	905	2.900551418301692	2.0448863914621644	3.138260469324885	3.308735474875293	1.922084803414326	1.833797470265364
906	MD1	906	2.811309438777099	2.2007754281201257	2.9408067213701496	3.12408466391513	2.0485204484016424	1.7961379934802821
907	MD1	907	2.811723101882027	2.1277815560245426	2.9324772927765506	3.1334050574228955	2.1218997716094488	1.860911667868928
908	MD1	908	2.827338139476052	2.052896101752949	3.001276084245724	3.0268225925979215	2.0027324924712557	2.073345335664924
909	MD1	909	2.7949272433516335	2.071226137467277	3.0690041708173124	3.078817336382099	2.055434151204575	1.8261339179623388
910	MD1	910	2.7690942031847547	2.0693962945572726	3.013864671230023	2.7620886890952723	2.1646212904610334	1.97574855917796
911	MD1	911	2.895922342059889	2.2475011073099984	2.992397944619528	3.006597416859329	2.017608908556385	1.8142274576140356
912	MD1	912	2.8174658823436696	2.0744625254772475	3.0995826998912217	2.977325131604017	2.1043936557638614	1.7786093787710986
913	MD1	913	3.0863394005416294	2.157220024883869	3.05914965000992	2.9224067549237507	2.148538360288132	1.8608842921992257
914	MD1	914	2.7455083098619597	2.318044151070784	3.055137446354128	2.9324273581382583	2.0933193896143734	1.8211953915037904
915	MD1	915	2.907943315064341	2.29597034788194	2.9430122277857813	3.144349539823645	2.071211980138326	1.9862948162298315
916	MD1	916	2.874929582428064	2.203758302318269	2.9815979356186246	2.810785170939044	1.9592225760939177	1.9400717479138287
917	MD1	917	2.8214013224325822	1.9635951448480717	2.9880428824243137	2.9914173970551605	2.178656707862717	1.8809510416461157
918	MD1	918	2.880303266140024	2.2033321824798207	2.910524072949834	2.9901813301355484	2.1189657776531057	1.753227133365565
919	MD1	919	2.81679638999488	2.330613949132744	2.9641708727290585	2.961742762572056	1.9891408850695045	1.952631046597426
920	MD1	920	2.727127936188733	1.9654895409039053	3.1498388707077445	2.931772689483245	2.2307639458810202	1.9733653921529624
921	MD1	921	2.885763746401832	2.1655022483456747	2.9547544059981026	3.1604488648897853	2.140662740461807	1.941443062798248
922	MD1	922	2.825262998368007	2.138464655894539	2.9941705055696293	3.037982335561212	1.9941372225847511	1.8486976789937424
923	MD1	923	2.906033056452049	2.03076729971626	2.907343806979507	3.020061900384498	2.1378479905807963	1.8767579257178064
924	MD1	924	2.9597776204423125	2.09111727704464	2.9631535984033133	3.0251905897805464	2.0548017777694243	1.843853890131448
925	MD1	925	2.7013505857400717	2.1941570283905354	3.0586368844515937	2.877837534103754	1.9755417898749037	1.9235595529916043
926	MD1	926	2.8285512431952315	2.104650856319166	3.052389224864985	3.0852153311586834	2.1045148088874104	1.9717526028630863
927	MD1	927	2.973661251218525	2.147948045151983	2.930307298030559	3.0842510427768643	1.9814913898440203	1.9854489647291609
928	MD1	928	2.7922420323701904	1.9469675051260409	2.9537990454603578	2.95189767263776	1.9583599747398963	2.1359399766217284
929	MD1	929	2.921868315721523	2.040750084409109	3.076735387265679	2.8450278617248843	1.9779881513849071	1.8163954916862612
930	MD1	930	2.96934035469185	2.0097459448466544	3.1821781436088616	3.0221054855994467	1.9732721569371037	1.9024192387486696
931	MD1	931	2.8619325516868885	2.3004280976108022	3.098209789302216	3.0411513359482965	1.8562065221906567	1.925732484154707
932	MD1	932	2.7938790638993187	2.092435572856136	2.9262601967429496	3.107220996293026	1.9297027835999407	1.7631707348067156
933	MD1	933	2.758653586086796	2.0418899691507466	2.8941002149127915	2.95707072698964	1.9528459560242308	1.893872180573979
934	MD1	934	2.9356136862033795	2.080147142315353	3.0565054348769505	3.0832856198901784	1.96829249418425	2.0296267519165583
935	MD1	935	2.6757638624997853	2.0386053064004663	3.021195949114281	3.0066241122173905	1.9077534763536264	2.2189481565791387
936	MD1	936	2.7997638560280054	2.0071612393080818	2.938688252646125	2.998586869217552	2.038918655815722	1.9011384768911257
937	MD1	937	2.7797812838980103	2.24326065194324	2.910693622377849	3.0219913537907352	1.946822417825253	1.836112990133864
938	MD1	938	3.0093877243444864	2.1024846257978793	2.916015493616765	2.9245846328938496	1.9989676325202763	2.0645573155552834
939	MD1	939	2.87028765591528	2.01657398847038	2.995285352797421	2.930250344562237	2.243630224924806	1.8610382494820688
940	MD1	940	2.997905467302275	2.259647532237083	3.0932051427951457	2.945783898131648	2.015858354357136	2.006173172130584
941	MD1	941	2.805610872716517	2.0892962823520658	2.980682416538839	2.988208773189277	1.7660225630577042	1.9143713675229168
942	MD1	942	2.936324510820344	2.0691374461763217	2.9406145357289186	2.9272202848747484	2.123125020998382	1.8860421103033391
943	MD1	943	2.8550937562189573	2.1270114539131244	3.0995524813679	3.0115577117567147	2.0111529475852725	1.8376387453366017
944	MD1	944	2.99093425865574	2.0920495116589675	2.9185594674412734	3.2277991264501202	2.070512458760623	2.018103207524607
945	MD1	945	2.861306043473966	2.100558685686842	3.0052996881932392	2.9419658386771084	2.400741054956609	2.4027733885883578
946	MD1	946	2.8365895242175174	2.17531123149636	3.0290775552505256	2.8768250976312166	1.9499170058912427	1.9010309405377557
947	MD1	947	2.8883458590363067	2.1773849081180945	3.0052234594512943	2.9201889058467265	2.010795316878373	2.0328706771853478
948	MD1	948	2.860132108267817	1.9810925019003358	2.9653227945374976	3.1528639611543654	1.8715398129238672	1.9574830785826207
949	MD1	949	2.9177534832618015	2.176731653752111	3.0407571285372965	2.9173559187420617	2.37580104101538	1.9435503207801148
950	MD1	950	2.8192738838197937	2.1796308283079715	3.0982999698129827	2.8974984565076536	2.0508221851425787	1.9575240591172192
951	MD1	951	2.9879745057572067	1.9771023956556	2.968908678244522	3.021358451519651	2.261911976643379	1.994325442645412
952	MD1	952	3.055535667421753	2.1228415527394717	2.988918367725715	2.9003386854212647	1.9628625710283216	1.9508515609201016
953	MD1	953	2.8888255751821816	2.2963912186491235	2.9719740856456336	2.9755791460594074	1.8089944532925	1.9155617328903607
954	MD1	954	2.860594219011178	2.0704303296490663	2.9983644972511327	3.0492645259759565	2.052382395503069	1.786801987858592
955	MD1	955	2.9575191804072167	2.0668016692706948	2.8532829125954096	2.9858613299750227	2.06254566872068	1.9551966495046216
956	MD1	956	2.9096871108183486	1.994098233376511	2.989764820287022	2.950411985019024	2.0797393909470125	1.8346746729244399
957	MD1	957	2.9154910078767826	2.1283845155716574	3.1059747049959165	2.928288664489481	2.122907409495391	1.8064310771368128
958	MD1	958	2.825207599139985	2.0414446023916986	3.0656920869996984	2.9032896171937064	1.8495402141616768	1.904034844922473
959	MD1	959	2.8065233947432957	2.1577531528824543	2.8668640294948786	2.902741758661964	1.8992251985217643	1.807288673336288
960	MD1	960	2.972182483843385	1.9582355148403088	2.8541584005632394	2.9685384371763903	2.02991616215421	1.9442251709564056
961	MD1	961	2.8571345188147297	2.1363152297097967	3.0019670304754733	3.0831983787550565	2.0907465561200094	1.9904857545102264
962	MD1	962	2.8522330963139315	2.065000220566958	2.891583793457354	2.981335496826517	2.2738468219536747	1.916807779107056
963	MD1	963	2.8082211255571816	1.9677170162950817	2.9419556055120197	3.062852806949328	2.1980058442922368	1.8214376035308424
964	MD1	964	2.790198237627364	1.978166921919769	2.9291964976834306	2.9284173777327283	1.9486186048940592	2.0286592510931967
965	MD1	965	2.8924716029380173	2.1184908924526686	3.0761426808092094	3.041746216286112	2.4091815748254017	1.9704459359179542
966	MD1	966	2.893263239972614	2.0083734523911136	3.036600027091401	3.0618069656056983	2.11119812671723	1.8253696978125056
967	MD1	967	2.961386014717868	2.0252062830142816	3.012695452568493	2.9760201799574353	2.3402965284745094	2.00091029045168
968	MD1	968	2.9375741946401037	2.0487016189329443	2.8907649008104266	3.1652408180036034	2.209078566924069	1.98257544818594
969	MD1	969	2.803701563273329	2.1659310834999363	2.897700006681288	2.8853315803555315	2.318112128962296	1.9627348643844231
970	MD1	970	2.8448918286445597	2.1279434961506483	3.2288568168545844	3.105829508102181	1.9057621256589397	1.9472111974902764
971	MD1	971	2.8192534566275134	2.2660020090430737	3.0068843529429694	3.002594344861073	2.079824163985452	1.8765786814344656
972	MD1	972	2.8601630599375683	2.14700424563888	3.1902716275927965	2.916773032150012	2.4348764083707253	1.9429846221527096
973	MD1	973	2.849119700628352	2.08748451997641	3.0058332306803734	3.125739955785012	1.9775535361067904	1.9157420619686496
974	MD1	974	2.9774192893883846	2.055603029842689	3.016375916741568	3.1107739681459816	1.9364081100052142	1.8202998818394343
975	MD1	975	2.8814197669604926	2.179245400515036	3.0419141135048275	3.1836136659704257	2.008187726638804	1.9849986891611904
976	MD1	976	2.83044659515751	1.956380012533884	2.9960922190655763	2.849196373825312	1.9910069099007488	1.9875336545629587
977	MD1	977	2.9608016654329474	2.044041490789493	3.063629192322693	2.9110425648326776	1.88917683625274	1.955072485267996
978	MD1	978	2.8906017487638325	2.2002062255926407	2.9141437936116192	2.887330788174629	2.024702770737248	1.9395420040766504
979	MD1	979	3.024844004645856	1.992734865420709	2.9172437292675983	2.9751994817600065	2.0293919054108644	2.0078618214341843
980	MD1	980	2.807063755849511	2.0856937431177984	3.1170929570193566	3.04424156227513	1.899449235809888	1.8125049481261417
981	MD1	981	3.0015411855198684	2.0330702455648906	2.9141020349993183	3.0745736944628517	2.0668989392511508	1.929961743534164
982	MD1	982	2.9276674835296297	2.0477477642926907	3.0468160247429834	3.0761807795165814	2.135702735375346	1.8864660561893645
983	MD1	983	2.746068456932969	1.9729400565973467	3.0784990387316413	2.9508160194100586	2.0273958710374576	1.9944371483394183
984	MD1	984	2.8882344647150227	2.1464102299377714	2.8686444765170687	3.047710561884993	1.833078313150274	1.8794042346721969
985	MD1	985	2.941354046558964	2.093880693164887	3.0732593254756297	2.9093522477554563	2.104381048577141	1.9052099585078288
986	MD1	986	2.9427314510174662	1.9569613241149464	3.025770327100267	3.0640951598165205	1.9152827294788548	1.895653245348896
987	MD1	987	2.9090510145255672	2.2744957098774767	3.00347647326898	3.0900358655111475	1.9425724120840469	2.090903288971829
988	MD1	988	3.075844623452576	1.9707820506503504	2.954765049499068	3.002983963614459	1.8269897062644869	1.9812450361331824
989	MD1	989	2.9882206646275318	2.044692815077383	2.916348595392041	3.1733962235775097	2.00714285168798	1.8932201355004807
990	MD1	990	2.832473685950664	2.1162434738768967	3.00934814411502	2.9355489206744183	1.9458492481791736	1.8739845354523568
991	MD1	991	2.7674368419261737	2.1835830803226672	2.9732575480933336	2.960835277286982	2.0692564522267793	1.965647905629624
992	MD1	992	2.8575999080547465	2.1973997928598843	2.7936034542941917	2.9496670599475086	1.87163963834202	1.8082602977016569
993	MD1	993	2.9551027622025603	2.0850706987732037	3.0575551120042546	2.9530681482237573	1.9479801820619065	2.0864504556275976
994	MD1	994	2.919883063830476	2.172530011419982	3.0590192623579155	2.950898444851405	1.9409180544794709	1.81232290089016
995	MD1	995	2.8492654955844725	2.076365063369152	3.0396113951223485	2.85389867778072	2.0620061064668223	1.8995709779826293
996	MD1	996	2.9213828898887653	2.008641513621145	3.085529551196588	2.8626593549762718	2.0277101733519207	1.9043153784384768
997	MD1	997	2.8197786392955018	2.0941252388102187	2.992397458656482	3.0218414355067047	2.0578498106990692	1.9106695566828618
998	MD1	998	2.815850483527899	2.049954202289856	2.973908555157721	2.860299740192574	2.0647210005874284	1.9463385476188129
999	MD1	999	2.978585177930677	2.3121324705410506	2.9859633644134087	3.0325226831219387	1.90890268132734	1.8137087908541167
1000	MD2	0	2.9560078976853785	2.0219891857012176	3.01133267863224	3.032227325871274	1.9009066395277656	1.8151257916748804
1001	MD2	1	2.8535067203999684	2.01974764258102	3.0065344149504147	2.971242435743143	2.282798822424506	2.0899282751980337
1002	MD2	2	3.082861104221787	1.964542586679267	2.9872477513156976	3.02848285626534	2.141587570372648	1.8653288786646511
1003	MD2	3	2.921516766846781	1.9115711841539975	3.0142330688016807	3.0458569959756367	2.1025448133298696	1.9454086840079812
1004	MD2	4	2.9726846626802463	2.4267711715611218	2.972739980817276	2.9812665023454517	2.1621722805079715	1.920776900534412
1005	MD2	5	2.8168825822084718	2.2931765731474045	2.9559789825939844	3.0311643848653924	1.951770979004269	1.870257789996564
1006	MD2	6	3.0627914191798373	2.1215930926154773	2.937609462140814	2.9963622141871764	2.6612551337447385	1.7818392730567592
1007	MD2	7	3.1209091515227247	1.9673692120266275	2.9725141141203544	2.8713771011570297	2.0344302412721045	1.8514703439194309
1008	MD2	8	3.0009822943621955	2.3993956030621564	3.045429720112108	2.9552897002103222	1.9644944839606597	1.9672109513025244
1009	MD2	9	3.0134346597309025	2.191546868065347	3.1259300657690443	2.902963771963268	1.9249418388625097	1.916800501278605
1010	MD2	10	2.9711883525584875	2.1661897818400826	3.0176318601583363	2.956165856696777	2.0016583089244886	2.1981409536637133
1011	MD2	11	3.011481828394859	2.0452906168298988	3.2670815050152595	3.0507057667500144	1.9262823489709116	1.8783809604016413
1012	MD2	12	3.138390517443024	2.1884743561562283	3.035304818636043	3.0678996688904663	2.1588390264874437	2.009193474302827
1013	MD2	13	2.928540843859899	2.247877386593435	3.1764671310789363	3.0631358725959195	2.0723118874242656	1.8766377470138655
1014	MD2	14	2.901746358280248	2.0950526719113687	3.1054297525775283	2.979576219374475	2.7609035349858524	1.7599037590578759
1015	MD2	15	2.9992790967769003	2.004541634743559	2.9298246307590134	2.9936877072996384	2.1709275822864567	1.8899266625308668
1016	MD2	16	2.7806272844980997	1.9929457282518983	3.036020430573806	3.089109289735456	2.037521433602969	1.8612351449601292
1017	MD2	17	3.0033748867759735	1.9853634429814198	3.087320434892445	2.847660603435303	2.094440110101516	2.0132976498003665
1018	MD2	18	3.0290920153875542	2.072409030937529	3.1060766975044443	2.8378354260702245	1.9726586900710128	1.9340527170015736
1019	MD2	19	3.1108165963196908	2.11901584248386	3.080712547085197	3.0065498253216534	1.9436771161259765	1.865873209562297
1020	MD2	20	2.9650897634347384	2.1964639419956007	2.9893863832579592	2.9497649001521515	1.9244017919982923	1.8515479648514548
1021	MD2	21	2.737296503440968	2.1376839687754448	3.0820867873219364	3.0963874467820096	1.9002529086622864	2.0072180995320474
1022	MD2	22	3.075709984449613	2.0539068389945307	3.068530188995389	2.9526591239691564	2.098931048309061	1.909270381560691
1023	MD2	23	2.7975551831593104	2.2108870778742515	2.7675625905063774	3.045964301384676	2.1098602648369242	1.9876166127925048
1024	MD2	24	2.9035531815254965	2.1083711318321874	2.996831510516246	2.9354641875794947	3.085890107598708	1.9035181314857734
1025	MD2	25	3.0588733711746467	2.0709436074787164	3.0388685986550565	2.8231304767634815	3.224369020621654	1.787190938190682
1026	MD2	26	3.0369610482595992	2.1037569164906094	2.9773142932702155	3.1982028923573607	2.5410045078103183	1.8489478746255712
1027	MD2	27	3.1012546806177217	2.168355833579644	2.979423825506888	2.9691567881487084	3.083768687760339	1.8730538680453703
1028	MD2	28	2.8598029389195903	2.101480143812608	2.8288351053877028	3.1874189698657696	2.6176188253570203	1.909450665562169
1029	MD2	29	3.0449683449225797	1.9316584269163888	2.9346811631296785	3.015389799935402	2.600247920965224	1.9385381337733143
1030	MD2	30	3.097854112033425	2.088248486138274	3.1042959632510327	3.0393853148387717	2.9774539070351955	2.1141047912330158
1031	MD2	31	2.9395783490601106	2.1013838381844767	3.0917229850784334	2.9703271234574213	2.598182119097007	2.128575453087897
1032	MD2	32	2.972233690888596	2.0259837031224177	2.9092963698507384	2.90982830702072	3.1545986123230927	1.918971568098156
1033	MD2	33	2.9029345030224465	2.0599653742465245	2.925514269099823	3.043513435559913	3.1818141509699784	2.073505489782298
1034	MD2	34	3.004751307172702	2.108090260113055	3.0211850554576185	3.109690403689363	2.097542503133733	1.8367487253606676
1035	MD2	35	2.9856800247943522	2.1822855828008767	2.9605164662237873	3.0090936343690178	2.370430398867577	1.8696311967777264
1036	MD2	36	2.998327586751248	1.908277310140489	3.0607354908583453	2.9954548644415384	2.292034984111562	2.023926981053756
1037	MD2	37	3.046467438873376	2.196597418025852	2.841213282547224	2.9888207353714265	2.2543283287919684	1.8622046699159005
1038	MD2	38	2.9132717216138166	2.0526020525531066	2.8794794634247167	2.9322374839738488	2.635193123339766	2.142243664014721
1039	MD2	39	2.9222042068056653	2.0199334864675382	2.9525874510981565	2.8915843578252622	2.0910053065125083	1.9018588491834925
1040	MD2	40	2.855550628619977	2.087020912086735	3.0146271428786324	3.1365404951757374	2.486753337369505	1.7999754738464504
1041	MD2	41	3.0940204462421708	2.107936192742843	2.9232433279454773	2.9923829471413885	2.293012116808045	1.7955321350301252
1042	MD2	42	2.8969594632095443	1.8459108757792932	3.080750845577713	2.957418527110172	1.9886398136223582	2.082908722231031
1043	MD2	43	3.1151708539463745	2.0513374548358607	2.9312954131928666	3.1491470393381547	2.0144404029842358	1.898225490323616
1044	MD2	44	3.001479474666841	2.1012574839620317	2.9876016071552844	2.8185240521661097	1.8348774164940047	1.8635769578581516
1045	MD2	45	2.7973748330411943	2.0033341258972235	3.005582638395317	2.963679567185568	2.1316374104337235	1.8280118029606736
1046	MD2	46	2.988177207779766	2.166380387430288	2.9636466800666086	2.8869649496333256	2.058497492270902	1.942708194160112
1047	MD2	47	2.956666253581025	2.022622858134276	2.9588289035132727	2.923397357049504	1.8919915272333856	1.9179744811115664
1048	MD2	48	3.0052314686985917	2.3004287212909444	3.0868252807012277	2.9308584577859134	2.0964025186066504	1.8409896818993603
1049	MD2	49	2.8711031865908394	2.048666406134425	3.0024626988845444	2.962632160727805	2.2998865224556697	1.8672410316746808
1050	MD2	50	2.955687288430205	1.9794231607840045	3.0188121755566497	3.0849478784984745	2.1193329704302326	1.9643443792110105
1051	MD2	51	3.004472140447628	2.0231914649181166	2.9051021626519336	2.9504391593384507	2.2238951724706473	1.936768362810072
1052	MD2	52	2.915633680005905	2.2283375700367594	3.109682767649228	2.945073576414776	2.1079770081881883	1.8456335638151435
1053	MD2	53	2.92337297793558	2.0984519697943904	2.947001053685117	2.9394746704877317	1.930328311700493	1.9116698977374864
1054	MD2	54	2.828275319675625	2.1862134546859835	2.98659250036374	3.2106849676863303	2.197508467874361	1.915142402144596
1055	MD2	55	2.8793565169744824	2.0281082619991397	3.0838439298582987	3.051242725114085	2.7212865915451863	1.9133226861346375
1056	MD2	56	2.942543191767732	2.1240169518573166	3.058944403636102	3.0945914651912463	2.28087915052129	2.086460151553588
1057	MD2	57	3.0080553379843438	2.117197886582188	2.856988468018669	2.9403664868687813	2.5219982974290933	1.9025541448650665
1058	MD2	58	2.8680288593020373	2.1560394670647915	2.9607548829921844	3.0615520352115695	1.861615873486565	2.017531672572737
1059	MD2	59	2.9682731508110964	1.9816325628986105	3.0697284209133517	2.9858950858277216	2.026313137520664	1.8400691815397645
1060	MD2	60	3.0479277772792046	2.021053138784177	2.9605721121216004	2.9583993393119012	2.3676324399240403	2.1161024711999263
1061	MD2	61	2.9641742185861597	1.9785132209285925	2.9196989601652716	3.1438661694877577	2.177911485619328	1.9010850390693836
1062	MD2	62	2.9871888270662748	2.126203009464935	2.9185001323921447	3.0010954018098897	2.0573327261727874	1.8088870982439131
1063	MD2	63	3.127155080340419	2.035297504938473	2.9535562708130176	2.914003334648453	2.6007577904698427	1.95090125823506
1064	MD2	64	3.0758788542228697	1.9667857638297248	2.9905234794660562	3.0995569464523647	2.274856119951928	1.8843793876757842
1065	MD2	65	3.092532583255127	2.2157542023512504	2.9426846805374733	2.8913595612295047	2.079392729965111	1.8719845255055263
1066	MD2	66	2.9878729889766853	2.1455558475984953	2.962719145028422	2.953465467422789	1.8849781485118065	1.8697333898874988
1067	MD2	67	2.9251812971747366	2.1443526889170186	2.8997390555980487	3.1641842951690227	2.452273787083461	2.050628280554456
1068	MD2	68	2.9662061242788527	2.047714636254176	2.909549230716589	3.1988535350888263	2.0308691615742807	1.8585268403479396
1069	MD2	69	2.96608615438587	2.111291160509273	2.9023597311906646	3.0592055628047112	2.1432503172053967	1.9716239833126448
1070	MD2	70	2.972733807980456	1.966415673790561	2.981246871434838	3.0508278269657496	2.1554635848624746	1.877602441641612
1071	MD2	71	3.0192649609075755	2.118789062427665	2.9903486168013864	3.085384049303587	2.0112855858416627	1.8617204061567143
1072	MD2	72	3.0432390455591194	2.1915927976687293	2.99655716732228	2.888681039161816	2.246634819876625	1.936487036097088
1073	MD2	73	2.9264741371354415	1.9855038293403324	2.9198925068987727	3.0362861011268865	2.017033896364203	1.8670521494214471
1074	MD2	74	2.8021907283839385	2.0751522546711962	2.9898154275647904	2.8493252260454667	1.8549018498950416	1.8539972857507647
1075	MD2	75	2.8434892392209115	2.242361553838088	3.061121145357806	3.1657592992628256	2.005755504760417	1.9864971234989333
1076	MD2	76	3.0333703712646622	2.1715460652240344	2.896949533827736	3.0982997923113595	1.8228251851816024	1.7683148364168542
1077	MD2	77	3.1493112630063016	2.018673841745856	2.9846970320822286	3.096356625691488	2.201244238582745	2.3285356063566454
1078	MD2	78	2.9592469375016064	2.145249104442212	2.9882300769387813	2.948897920291321	1.9852347861929356	2.0159672790451517
1079	MD2	79	2.972895423297902	1.9714612291201463	2.9986208380688337	3.0046358040726937	2.3197454421430903	1.8301003227809065
1080	MD2	80	2.9970830248046565	2.0600072933650067	2.9846731737843966	2.9662739905352318	2.23645769213017	1.8112779002666908
1081	MD2	81	2.721189740808763	1.9283244528775936	2.8933283246789787	3.0876094892041293	2.2145798396955843	1.9168088037180595
1082	MD2	82	2.934140996332846	2.1238147532128995	3.0332704118359324	2.9079825886818287	1.799808032480126	1.9635629365641436
1083	MD2	83	2.9280200514381574	2.164734420271595	3.0152701780019253	3.1006596054806987	2.052118309144907	1.8317015747882144
1084	MD2	84	3.110738640410298	2.108301155675174	3.0507747829607315	2.92714383332054	2.0619772391330824	1.87526645533905
1085	MD2	85	2.9126621329857234	2.236040352360155	3.228346270594284	3.025232930792446	1.9949176639030384	1.9620007802173016
1086	MD2	86	3.048339134244124	2.0843822804480605	2.8919689577106786	2.9643747323617413	2.399872286158184	1.8232277730956563
1087	MD2	87	2.900054830273401	2.1260076467726456	2.9750107543043325	2.99242576744393	2.1161508802097178	1.9620462454219825
1088	MD2	88	2.935750756438753	2.013018902636448	2.8835410116163835	2.7406107717924497	1.967347547909343	2.066557711590768
1089	MD2	89	2.9554381984966644	2.056798055077585	3.0641761499872557	2.97834323003316	1.8897121763576576	1.9176924174405041
1090	MD2	90	2.9606920832396244	2.10759363576402	3.0493107257073127	3.1046103883758245	2.00167889888802	1.816310766938085
1091	MD2	91	2.978109087046344	2.1196267760591105	2.997621273073098	2.8632792267677014	1.9434046101457232	2.054385235903318
1092	MD2	92	2.952918219541907	1.9729585151658275	2.876322848385413	3.0189210518969767	1.9813333074331545	1.8867697657118776
1093	MD2	93	2.8851221773309916	2.037824571866772	2.9992200176686765	3.2464704252079954	2.0517734525069753	2.1412605942543097
1094	MD2	94	2.9132069968011636	2.088107383888412	3.011766393109715	3.0158428376531807	2.2388560923621883	1.9530778481605136
1095	MD2	95	2.9974438527681184	2.2164355918514214	3.041460109701913	3.023480581847517	2.3659911252150807	1.8027145690039192
1096	MD2	96	2.925207367579338	2.1087978486464607	3.1292370390928834	3.0599265295386626	2.1080601048949688	2.089555701777836
1097	MD2	97	2.9956249984736716	2.2122773012018566	2.9447720558355868	3.0036425810702863	2.08174990728972	1.8654227202641105
1098	MD2	98	2.987857230481833	2.154605583069046	3.0673065763129523	3.082778482918628	2.0653897380551487	1.9219022939633077
1099	MD2	99	3.033436947873144	2.230862435006668	2.978947372285799	2.9459489974574846	2.0344630033852007	1.7383298220306451
1100	MD2	100	3.0858114806550248	2.2214273538906357	2.8828883417988798	2.9063774906375315	1.938337887461269	1.912328790435231
1101	MD2	101	2.844982383867195	1.9827015160310424	2.737562291623917	3.0491374268535285	2.0846392569798127	2.0120167704266483
1102	MD2	102	2.9159802314109027	2.0739566258565185	2.9514502675023597	2.9611420832043422	1.9160689538428823	1.8453231961752168
1103	MD2	103	3.0937283368860014	1.9696711777990872	2.9905890926392535	3.0202244529903086	1.9601056719421015	1.8271968620084456
1104	MD2	104	2.885605916304968	2.033132946233416	3.1465832602619805	2.9733982398855425	2.0187471552788137	2.0937475219515846
1105	MD2	105	2.9285892615455773	2.3395672983123794	2.9115555974070184	2.9668677370230814	2.10945910885881	2.103279142929173
1106	MD2	106	2.8976531001236214	2.2636808161097592	3.0037459992120965	3.1117456134790538	2.1014302384388115	1.9800518947171488
1107	MD2	107	2.794879539124101	2.052326868284941	2.898603708924083	2.97890841783933	2.109445373298923	1.9281654618631607
1108	MD2	108	2.9632364514692813	1.9690805455392049	2.8982778153427606	2.998905718151148	2.0114489858991758	1.9710275079277573
1109	MD2	109	3.0132676526356814	2.10055455601935	2.9190481050543564	3.048228406196799	1.936248298784568	1.9184851965134735
1110	MD2	110	2.9213966042129216	2.1947253644315894	3.0917853320029023	3.0211151595765284	2.2128167927791136	1.8337359890290632
1111	MD2	111	2.9216030046449184	2.182390649947968	2.963589605053289	3.0878588406619483	2.320655851250669	1.90313403470372
1112	MD2	112	3.0226300519956206	2.027790646503324	3.0473104999201257	3.0014798697965634	2.085367420345745	1.8188869633893603
1113	MD2	113	2.973552937104795	1.961098396991081	2.99621225932322	3.033725115919028	2.17919480510372	1.829595770839323
1114	MD2	114	2.7458334578148653	2.001614811982553	2.9594659301640385	3.044724809856058	2.327132932877672	1.924104361331616
1115	MD2	115	2.8789911777462063	2.176971565095376	2.940156797708744	2.9923431643672247	2.2383507166401952	1.9002832063731687
1116	MD2	116	2.9524675611763107	2.146051158852237	3.0482954396776205	2.8952918029795	1.995090681637292	2.192458186338732
1117	MD2	117	2.8388899765304143	2.3845847307253925	3.08072351295928	3.0959963364391063	2.143294312189352	2.064329614518096
1118	MD2	118	3.1653314630403924	2.061862407396331	3.0216935196245105	3.0450248167348386	2.518337202549362	1.86842301711126
1119	MD2	119	2.9254594609092126	1.9281866601120772	2.898710819333836	2.9034756414374234	2.002107916904821	1.9855898713968556
1120	MD2	120	3.0262852138783503	2.0363490581781405	2.9490697460959088	3.193468938672392	2.40563673085385	1.8996162442894449
1121	MD2	121	2.9339967434065217	2.1091250797656853	3.1863585588979517	3.1518175480099417	2.029405946195173	1.8773112022607088
1122	MD2	122	2.97066566278164	1.9657313381698285	2.9774994291183168	2.9404409006939725	1.9730544764628533	1.8963061147463247
1123	MD2	123	2.9176744241815844	1.994230567435076	3.0155268646636597	3.098840901703558	2.0179225436102866	2.042082770462159
1124	MD2	124	2.9697903007293998	1.8670717835863797	2.9955540784231958	3.0132522608216785	1.8426069238805216	2.0371668522405124
1125	MD2	125	3.001852417504196	1.9939118268193765	2.99037511673218	3.026550059228426	2.351761010707532	1.9202245041355408
1126	MD2	126	2.9629983101939446	1.9849746884348112	2.894975676388265	3.0878122205412186	2.117338792946869	1.929986398009517
1127	MD2	127	2.9512501827583684	2.018854102945506	2.9482441698276114	3.0044823803826337	2.1164477157525203	1.8326925859589536
1128	MD2	128	3.187685177318088	2.0659516620363627	3.2956098840837216	2.9522649062028363	2.0488149819241457	2.02386410186952
1129	MD2	129	2.9680221910659337	2.0275430757119004	2.967824953865636	2.9518423807682987	1.8682937728466409	1.9114060225551388
1130	MD2	130	2.8119144193537555	1.9995641880303672	2.8361743444185894	2.953142137283494	2.243572720662585	1.8177042924211504
1131	MD2	131	3.0056179647443533	2.01213366399291	3.1573552930351547	3.0026535720307748	2.0769313283548816	1.8330865392765383
1132	MD2	132	2.943199843672727	2.132651114830153	3.034247110116972	3.0460167883924965	1.8599564332819185	1.828325235439072
1133	MD2	133	3.0769163886818416	2.198071477197028	3.1392384134798537	2.9439084902237296	2.0564150098510594	1.9607874945544461
1134	MD2	134	2.8828353100061164	2.0163227327342357	3.0933886292682318	3.0243978382266183	1.9164624893100457	1.820587741734472
1135	MD2	135	2.8774668718576724	2.19087820933145	3.0878011675565915	2.9188469128356744	1.9288386479630801	1.9927989791615752
1136	MD2	136	3.031107763159025	2.2156194525588435	2.951613185616715	3.1873504166002578	2.367166659392567	1.9067823054268993
1137	MD2	137	2.8535289703431963	2.074286448476555	2.9561108394451114	3.074992993297274	1.9693779091771173	1.926337374018584
1138	MD2	138	2.9092275920878925	2.0265091722580246	2.9800382584477454	2.9682946917210358	2.08375766827657	2.3504247773749114
1139	MD2	139	2.901644533527138	2.131033387168839	3.2738895127117367	3.194511130672679	2.094206571769725	1.8579403547800892
1140	MD2	140	2.909155871165196	2.153726243369344	3.0941037503623603	3.01933036951814	1.9567241437851242	1.8349113875675127
1141	MD2	141	2.9635338945663614	2.137039833071875	3.10047590588964	3.076372259535116	2.7593408431456674	2.0032640077347086
1142	MD2	142	2.82290216853904	2.1124199289312275	3.037327860024169	3.090151624425125	2.1973974659393782	1.9120997365461976
1143	MD2	143	3.070996712204184	2.103915963789749	2.8562984100290065	2.9623546782581185	1.874742832171488	1.7993061195345406
1144	MD2	144	2.9511787773606786	1.941301713545995	2.928427650551067	3.1628757185407057	1.904457802640032	1.8290435486505177
1145	MD2	145	2.8430302476385667	2.000328951500442	2.899410356462404	2.94782089561262	1.9580292617307984	2.1135304813870683
1146	MD2	146	2.89575443772202	2.2503915812633872	2.9066241918760847	2.995531925190632	2.2912655909443385	2.0120562810784675
1147	MD2	147	2.885413364082014	2.004242158250104	2.9770935501104687	3.0131901245420405	2.040862505080249	2.0144264361513256
1148	MD2	148	2.8817302719135585	2.070830073661868	3.0191334479992933	2.9497434467917687	2.333375396701292	1.9686420126768047
1149	MD2	149	3.059458565873872	2.153297296553637	3.2955872002712834	3.0531252325290272	1.9994347966539183	1.9264194569333253
1150	MD2	150	3.0790222472667303	2.330895069860732	3.0846699533917468	2.9667015365377702	2.037215430346871	2.3632821028634967
1151	MD2	151	2.873028048969801	2.1717174199342546	3.0192529653862916	3.07068674588664	2.0318590337103597	1.885710203506788
1152	MD2	152	2.8967663826730004	2.0873057109825166	3.1771137714518303	3.0596157141606466	2.259803977446148	1.9308741815619361
1153	MD2	153	2.8838380724467645	1.9520462536199985	2.8001341790228347	3.0521022024787987	1.9572248209955647	2.1464453728731105
1154	MD2	154	2.8578620260895087	2.093422683493336	2.9249074774088104	3.0258895627304114	2.2651588298099434	1.9197303859992287
1155	MD2	155	3.0116185554235044	2.0430259655443037	3.1068104230008085	3.152777363949636	2.08391337820667	1.9151077438358357
1156	MD2	156	3.0134107795584075	2.122080250903218	2.884936535171504	3.014426691039389	1.94763799672436	1.9263041595045582
1157	MD2	157	2.9252785292926733	2.1880264636609343	2.8768372408978933	2.976358153403716	1.798199679466583	1.8230794634411376
1158	MD2	158	2.9532977204876647	2.1816256487413144	3.034271290226338	3.087168091842613	1.9392650639220024	2.12639984105911
1159	MD2	159	2.9474888460681545	2.1053757215056272	3.0933881067069513	3.0643658735011194	2.1588731389460496	1.89568923225465
1160	MD2	160	2.897246552165012	2.1368643538536407	2.849893129338017	3.0769696856796878	2.01333261301659	1.8019075082290068
1161	MD2	161	2.9546583939331463	2.082715978058608	3.0229502937153923	2.935339417096397	2.1699261387800077	2.031509205684296
1162	MD2	162	2.9405765396264214	2.106029549451156	2.958796069754544	3.009012348219328	2.0249308198844065	1.801768760248916
1163	MD2	163	2.8985198927036464	2.2332367717983934	2.890525134662056	2.942685611316827	2.2161188168486867	1.9137551486964537
1164	MD2	164	3.0317336951279823	1.9236279652650758	2.9282819944083256	3.2065140839657964	2.187798743970848	1.9251940000412315
1165	MD2	165	2.8947217209254936	2.062578158429156	3.0069402724638428	3.030542037615544	1.9003585457452727	1.9637806466744507
1166	MD2	166	3.0081118454702	1.964038126141056	2.960103278828279	3.1083369954422766	2.161673411390037	2.063388248659716
1167	MD2	167	3.0927309637726976	2.3392595299905117	3.0266404857598976	3.102705182794608	2.0810208471737712	1.9364097362431965
1168	MD2	168	2.9620974603067283	2.100654263474324	3.0033801878621547	3.0185862109154518	1.9299998260257143	1.7846636003530605
1169	MD2	169	2.8991435804375034	2.1911398491485827	2.983161474862662	3.0820833155489056	2.303804365387162	1.997898414467511
1170	MD2	170	2.950100653838455	2.206451102563808	2.9716749582016337	3.056690235742712	2.1203268752348916	1.9694152738333444
1171	MD2	171	2.9691169206377634	2.078899684974519	3.0760392824829057	3.0756991480934444	1.9900897494316208	1.846683168982432
1172	MD2	172	2.9269326953202714	2.1586640017755245	2.8512036454380145	2.9602606405397065	2.052081007756513	1.973434918110951
1173	MD2	173	2.985665386341326	1.9981819535314467	3.0424819151882265	3.0410143920052297	2.49442284494914	1.8925363046558803
1174	MD2	174	3.0252318718239004	1.9768752736446429	2.8752164461122742	3.06510782616136	1.9524470333563708	2.00950517119242
1175	MD2	175	3.0246000378284963	2.1910804607572003	2.8822446525494567	2.9488450373727964	2.870223328298331	1.9086399515151908
1176	MD2	176	3.113433290372184	2.1859497585733707	2.9463506727416813	2.9620165679217942	1.950435365285856	1.8828287649645423
1177	MD2	177	2.980757779416903	2.205568900845476	2.9089863041518758	3.1022468462732316	2.213240263870919	2.027098196329676
1178	MD2	178	2.9337372841187914	2.086494104884703	2.882569941227417	2.9708861852586117	2.1817483879898303	1.8956910329608592
1179	MD2	179	2.9218890817775494	2.0462920793544157	2.995843274537495	2.9513627309680612	2.101371058015093	2.004213345330517
1180	MD2	180	2.9691230034773035	1.956695611321058	2.8392704753186315	3.0298003783470886	1.9348834495997955	1.9782805304248419
1181	MD2	181	2.915626166700996	2.082465061972024	2.953913525175985	2.9935215399236377	2.1908704505271777	1.8423181664536044
1182	MD2	182	2.821985439405125	2.1320339717103707	2.9221730173688134	3.3216541145014165	1.869713579369704	1.8037472999724307
1183	MD2	183	2.8292453161724107	2.219244124444974	2.969051528751592	3.0176406540345915	2.317650043901472	1.904728390563161
1184	MD2	184	2.9602015650620213	2.209689725005224	2.9971969565606167	3.0439150637573777	1.9173504086889772	2.049218289997754
1185	MD2	185	2.8047239181937345	2.1440132549058504	3.015969899387565	2.9789385201872016	2.116535505783688	1.9257631434974816
1186	MD2	186	2.9165906298135664	2.0463148982197907	2.9639386530690057	3.02726515039431	2.056486848225147	2.0180210949524917
1187	MD2	187	2.94306918344392	2.1574041428250923	2.831661224547669	3.0242874299158355	2.200276025566612	1.853948322893494
1188	MD2	188	3.036515994182686	2.2446758263136064	2.9635399145035732	3.11793049655461	2.117578200371122	1.8043594011233637
1189	MD2	189	2.9884390888893537	2.147635224359858	3.067724082329751	3.0153199938427866	2.0510289706466938	2.2007942785937566
1190	MD2	190	3.1777317494111075	1.9906694044418385	3.092746075355805	3.12090525700482	2.1430767781800144	1.9094664495734732
1191	MD2	191	2.823129448119815	2.1833450667571936	2.9988936320901014	3.0643925637461735	1.8523122320647512	1.974002800100065
1192	MD2	192	2.8743234955446617	1.8589671392310156	2.966597880529972	3.0598302034156624	2.1286855518846446	1.951122617780728
1193	MD2	193	3.003755200552781	2.17866888405692	3.188891613428396	3.1443044941793	2.7776186072349702	1.8943120566084224
1194	MD2	194	3.0762482739864314	2.12011318728945	3.011674487336065	3.0482215433842006	2.0611840108449133	2.1874547048738346
1195	MD2	195	3.111570098767415	2.123062055082157	2.926441644879106	2.9882975544092214	2.254388113988183	1.782765976798231
1196	MD2	196	2.8572320031883818	2.1457696872713856	2.973900165899632	2.8508897783660743	2.3065988473804238	2.025824263382363
1197	MD2	197	2.9468909585830154	1.9827966492309597	3.1203133502119664	3.1040219616347016	1.98841120431656	1.9059222209925455
1198	MD2	198	2.9119910657668906	2.150497108971281	2.973854322920269	2.9489604966943683	1.8113837966700463	1.9397567307371442
1199	MD2	199	2.9071830342129803	2.0152279626720926	2.9021321450375663	2.9088883475298517	2.1050580540302346	1.8744494831122291
1200	MD2	200	2.9296191015231234	2.232124997550025	3.1282225642253576	2.9667019662327654	2.1837928960444493	2.1225255296231444
1201	MD2	201	2.9084294093760144	2.1565801341038275	2.9916126670326126	3.0906090457523168	2.023370353692609	1.9171194676157155
1202	MD2	202	2.848909997027698	2.1018154270783227	3.058185137188135	3.0943410769301183	2.035095262408768	1.8497735764739918
1203	MD2	203	3.0272926996598017	2.045489175986956	3.008807525001425	2.891098765396237	2.0569591887534067	1.7477017146251477
1204	MD2	204	2.8443739341805543	1.9663584238190357	3.0357697927425438	2.9383755140249685	1.7407780423998431	2.025982685820368
1205	MD2	205	2.9606909382468096	2.20843228922872	2.916697581846878	2.954555899180165	2.182007839322695	1.833356544227607
1206	MD2	206	2.9579810623128147	1.9816815244430384	3.029986030905901	2.98187893223708	2.1110516440304745	1.9752480839547717
1207	MD2	207	2.9671420680421745	2.192894032024994	2.888568307544221	3.001434431441018	2.07295690414481	1.8817883059820963
1208	MD2	208	2.9519450425404417	2.0306407968773272	2.9607851832192944	3.0766605455578837	2.0854109737090902	1.9111102312710342
1209	MD2	209	2.9140946134958163	2.1281834838982805	3.0887970727151868	3.1613991844331837	2.187180571145719	1.9964318216943502
1210	MD2	210	2.984889626272164	1.975581991347419	3.0032159805503724	3.0365061616765803	1.92421706948663	1.8339449636235916
1211	MD2	211	2.92304209562328	1.9797168199042217	2.9504991201742694	3.0038539488910723	2.310193177747411	1.9050241703721342
1212	MD2	212	2.9796676913285	2.0278422432128678	3.0634945617031835	2.9827144532338687	2.487148977909313	1.7266183987753934
1213	MD2	213	2.8636741066534164	2.0000109720048456	2.993304166893218	3.1368052197385605	2.28534940900217	2.0607602856222935
1214	MD2	214	2.9938466191601116	1.997457769591921	2.9556278983821413	3.0903880492033053	2.217678599410356	1.9495784986689049
1215	MD2	215	2.959679002546787	1.9515753349841076	3.016125919485257	3.096935246972432	1.945658655185618	1.851259723020673
1216	MD2	216	3.0186081588550735	2.026280770516581	3.1310605678368866	2.987131809708474	2.174629000965853	2.0146903103932075
1217	MD2	217	2.9761648604071045	2.142882569441348	2.922703266344784	2.95475949918353	2.0503580008184668	1.8883006569844192
1218	MD2	218	3.0415686953447274	2.3869894122523307	2.9506493569141665	3.2079746714590933	2.613243099307568	2.09090054647874
1219	MD2	219	2.977767009475853	2.0288765679071483	2.854535929227864	3.0912310008505357	2.0399412100732706	1.8699671241442832
1220	MD2	220	2.9517713817903815	2.4134243384310485	3.007369750169913	3.058814674344598	1.930611186565648	2.088406177598284
1221	MD2	221	2.913315178289328	2.1829400540781214	3.079375524217405	3.1286711272401027	1.9681214677390853	1.8100913032518624
1222	MD2	222	3.0287291464212225	2.114013162495811	3.0542768114530543	2.934134933434004	1.8966835627714145	2.717218124336908
1223	MD2	223	3.1219868111814923	2.1684904127649576	3.0794413479603366	3.0221036836247612	1.9663679584325042	1.9325586423302832
1224	MD2	224	2.905793909692192	2.069223687577085	3.014210879211757	3.1076349529134686	2.1442422872078706	2.0912335789363
1225	MD2	225	2.8126140334317404	1.9854936695795555	3.0467881519865068	2.9439022861064266	1.96509153689818	2.0138713178197443
1226	MD2	226	2.8174554236289735	2.0473495801426043	2.8315742333078084	3.0800801596834435	2.2992103687873704	1.9830293281895917
1227	MD2	227	3.138443508021848	2.095133705776435	3.0291145367375267	3.135510933632152	2.6054567436242086	1.8567911940484667
1228	MD2	228	2.9890556517649047	2.1198959167476787	3.085482115058648	2.9596141783299665	2.5424374238073577	1.9771851442858377
1229	MD2	229	2.99927364639327	2.243335628483086	3.142904394291067	3.099171813894282	1.950773876513308	1.8671085631202349
1230	MD2	230	2.9765348766340405	2.0017869037037683	2.957560334183265	3.1343718571659918	2.3157756390282835	1.9765813644708363
1231	MD2	231	2.8429652009477047	2.0044563394714965	2.9822271801485294	3.1124703096845403	2.192904705886752	1.9067997701234451
1232	MD2	232	2.877922654054835	2.170098954974792	2.9896762725376305	2.9734801795267667	2.5569279166561327	1.9179535736687299
1233	MD2	233	2.9484122797877648	2.045175686087536	3.031427926061069	3.0958740060575947	2.0666218530266924	1.887028266822813
1234	MD2	234	3.033443578110052	2.2052544854680907	3.0570308128358565	2.98560182874494	1.9924608562581032	1.9160415333720309
1235	MD2	235	2.89819318712606	2.0175587594740936	3.0375896284633583	3.0099675705321207	2.0461536485465888	1.80393642769168
1236	MD2	236	2.8647491730084167	2.1260473919980023	2.9565291686871937	3.1222364738771926	2.4472076641511333	1.843364551423882
1237	MD2	237	3.027816936283213	2.062320314059364	2.946877118757207	3.055147008667895	2.104478610444693	1.9314459587534172
1238	MD2	238	2.9296008443608184	2.044868544799251	2.9627909035552165	3.0396801657432855	2.020764462936056	1.9801383907755996
1239	MD2	239	2.994270969071649	2.1863020509012867	3.0287535799072898	3.007684234874277	2.282815374137553	1.8942850816483283
1240	MD2	240	2.9539179564221447	2.1007167177547883	3.0607476231193727	3.1011614966754166	2.6126740566435203	1.77315763071648
1241	MD2	241	2.8427213223660868	2.156316144490922	3.080630057231018	3.136081196544706	2.2568589125653142	1.8868212673773401
1242	MD2	242	2.892006919521207	2.145333261750108	3.1170001231434044	2.870761609635124	2.022965834638229	1.8175703387429465
1243	MD2	243	2.959972514735686	2.0355194869870448	3.080886990286396	2.9980193482449278	2.5592548446073504	2.269986442578155
1244	MD2	244	2.9727648546815373	2.0890297447659	2.940878601664676	2.9646709960531736	2.2650937771634094	1.9870458312949408
1245	MD2	245	2.8515597360016627	2.011003262346911	2.9218546396164005	3.0561317080004513	2.0764011771375794	2.064968700465616
1246	MD2	246	2.907086952676351	1.8626618040449183	3.0805055503127488	2.982763730506935	1.9960164132431093	1.885678835793676
1247	MD2	247	3.0399092615440373	2.086688114975039	2.9347765950137488	3.0798866823868725	1.8906020374059094	1.8941311088808277
1248	MD2	248	3.0119701449247653	2.100798339236193	2.9618354557853532	2.97833952368746	2.3975371336470337	1.912612003229724
1249	MD2	249	2.9150872458701182	2.19568976350364	2.993628739549236	3.022346231540745	2.0069431618723543	1.9320625518892176
1250	MD2	250	3.0411566558849437	2.1011735825827613	3.131973405554484	3.0000529650623577	1.954696113474712	1.982039142912784
1251	MD2	251	2.941768055404256	2.0814811798272297	3.027678308538056	3.0427129749354815	2.0938350954558214	1.9620984089508933
1252	MD2	252	2.8193474610806737	2.0778775845905684	2.902534092216888	3.061512304760436	2.051990091652942	1.8579939726078611
1253	MD2	253	2.8831795906881905	2.0443858079328616	3.002086460239609	3.10190297099962	2.4624856450502755	2.17622407013073
1254	MD2	254	2.8392428098566724	1.998991296244935	3.2207922180770763	3.0461513402316496	2.0925068563395848	1.939298380258008
1255	MD2	255	2.9455833195407117	2.0274873175042023	2.9317646007694145	2.9808690476110784	2.058851865604999	1.91000131227526
1256	MD2	256	3.0502065212542253	2.296058831612394	2.9578787659562966	3.0057140171886885	2.084807490475184	1.7752999949268025
1257	MD2	257	2.717962952665685	2.1142433740445585	3.1024957276834995	3.0794208592771475	2.238096741551681	1.9280257352406045
1258	MD2	258	2.914661010047398	2.0747087095780827	3.003479934317053	2.8971528117123886	2.01307366576447	1.7478070260789922
1259	MD2	259	2.963759378520052	2.0774868927691057	2.9439774086241037	3.0008372724742984	1.93819757054418	1.9297902375901392
1260	MD2	260	2.96609554997684	1.91826546832076	2.947727384640677	2.9927312224990965	2.104096575910474	2.0231561470553925
1261	MD2	261	3.3572854859538466	2.086353888265932	2.865074730969219	3.0266132999024484	2.1496468873649506	1.9375797465833282
1262	MD2	262	2.9919653956952077	1.9518327786204868	3.0240212390241434	3.0158904280715504	2.116546377988878	1.9407099641786048
1263	MD2	263	3.0640071271855924	2.2004939625111164	3.0186625031119574	3.0931310108328907	2.0574782546549653	1.923992453482664
1264	MD2	264	2.990354657345375	2.1889035072714043	3.1282405864197345	3.1718493079840946	2.043651610350135	1.8396679604860424
1265	MD2	265	3.0923518078163	2.0310759708312283	3.044268316309681	3.057351817381219	2.102975016704472	1.8950761675518677
1266	MD2	266	3.0594426357071187	1.925287733031121	3.118805723227447	2.9459730191272118	1.970424009205942	1.927440033564538
1267	MD2	267	2.8926835530426223	1.978048128027628	2.9657462321128016	3.1399134257153163	2.15648423294112	1.9055727469808288
1268	MD2	268	2.9607383181114013	2.224453945281472	3.058953305515915	3.125451201319015	2.4988006014263955	1.858654017256954
1269	MD2	269	2.893152078386648	2.2265837046010595	2.9372282160191716	3.0970256648204817	2.148170612614225	1.8532702438975703
1270	MD2	270	2.87203118734998	2.1846932981900555	3.1602061661197003	2.980298763273636	2.098644400613607	1.729132966618391
1271	MD2	271	2.980660931430449	2.0210345468368907	2.9031734668120843	3.1005869721449377	2.090151104029208	1.8312777556997912
1272	MD2	272	3.052994578093139	2.054008920428157	3.0345762802227463	2.9373485017958503	1.859783460408983	1.885635135622868
1273	MD2	273	2.9603052737027493	2.255805746583203	3.0068825534904446	2.9715781076183414	2.0296668794378205	1.7103746860949527
1274	MD2	274	2.9350054461814286	2.007475182214277	3.0671677175320577	2.9225709256997288	2.27144904703502	2.098659610583435
1275	MD2	275	3.011531857202793	2.2121038672193865	3.1624889509285112	3.02152771984804	1.861577334275928	1.870824910539231
1276	MD2	276	3.0471124366949285	2.1157307404979493	2.9971243199417663	3.1284435528483736	2.053425058845753	1.8981652384005856
1277	MD2	277	2.7829772439645524	2.127790675644444	3.041245845669297	3.0981153895801463	2.512482475181065	1.8153235249686168
1278	MD2	278	2.848005061197409	2.1952535997883875	3.1108437194388068	2.8924346050156164	1.949299378642548	1.9840611795443104
1279	MD2	279	3.051227535186994	1.9727512699120195	2.9116253727716046	3.122101325920214	2.172813602782968	1.8407035130543823
1280	MD2	280	3.1444422713600884	2.2053599713474434	2.9888450665504798	3.069425559505276	2.097499915155701	1.9332486668280657
1281	MD2	281	3.0275829448557428	1.9934124707399956	3.0630669376953112	3.091431180112768	1.9583811678899088	2.000254293955464
1282	MD2	282	2.872930794873344	1.9531804562272963	2.8893129068133176	3.018097753484744	1.9817078647908752	2.0040597725666447
1283	MD2	283	2.812676822188235	2.062947346666335	3.0181676035030147	3.0343798968962803	2.7526419259260617	1.8562100809889983
1284	MD2	284	2.9877986737292472	1.9677556294040357	3.0754990168603635	3.095063802797552	2.037812428636559	1.8752406533707704
1285	MD2	285	3.0173541231951955	2.114078006169942	3.0286418066967817	2.98485705202672	2.0847102359177803	1.942708212853669
1286	MD2	286	2.9320052569363573	2.035355304720503	3.070802370645977	2.8903660215210745	2.1052980026168235	1.7747376503530308
1287	MD2	287	2.9282186405520267	2.005247773800533	3.0336738740034583	3.0692129590954425	1.9124933186080468	1.8500956894500369
1288	MD2	288	2.879200968878948	1.937426057739123	3.0486500661618607	2.973103247676834	2.04697607817337	1.9604394408805503
1289	MD2	289	2.998737563426649	2.015035203666224	3.2051310434083065	3.1105780717862666	1.922421717023547	1.8690368457232418
1290	MD2	290	2.9274086826398227	2.0420638450218385	2.9732830230751945	3.154847471928566	1.8716229090661767	1.723043686440936
1291	MD2	291	2.7704880742843394	2.1412225564516163	2.9741253269684798	3.09418894658979	1.8974598817988344	1.8907582135159675
1292	MD2	292	2.8763421852403015	2.082395763708612	2.9591731937165253	3.0743625596743085	2.068875954631176	1.884962051704663
1293	MD2	293	2.993342076094561	2.362589945514316	3.0429656582681117	3.1128365210613813	2.1162075424702085	1.888604840594846
1294	MD2	294	3.0636627841044106	1.9074609797540063	2.852639825856555	3.0514443867833463	2.0185062132783944	1.916075303570532
1295	MD2	295	2.9594544244522565	2.1175285180686347	3.1270488626155264	2.992283366592428	2.3831238507228543	1.8962513518480253
1296	MD2	296	3.037341233893273	2.1669048367912165	3.0417986234402683	2.9928659312805244	2.0709542299221257	1.8880470544017467
1297	MD2	297	3.1118824969538963	2.0188081139472214	3.0231773982554304	3.0294945556961177	2.1042150442491283	1.98853498084286
1298	MD2	298	2.9155408991408662	2.125217179496309	3.103656161688466	2.9755616331838124	1.9662227859961403	1.9547365585610423
1299	MD2	299	2.8058802830694547	2.0955949411800443	3.0751199169739585	3.0030928489046715	2.1604389030863977	1.87706486643523
1300	MD2	300	2.8509501573481817	2.1607702071909656	3.1693533271180647	3.031592727190113	1.8337368027123355	1.8095393155876829
1301	MD2	301	3.0607585329988654	2.225041962258664	2.9734854472281875	3.0304012333680426	2.0614311319975327	2.0746006900017684
1302	MD2	302	2.8799801798744205	2.048250833965584	2.894984415418972	3.1164726484251024	1.902777126756656	2.1031605991008755
1303	MD2	303	3.008854942271741	1.9918391334851877	3.0506113391853567	2.9607537105000152	2.352723258003496	1.928154760643723
1304	MD2	304	2.9806848597454416	2.035680263377653	3.033948550794449	3.002018811045456	2.311184513412833	1.9366136097926017
1305	MD2	305	3.0484227696248665	2.245872068690039	2.933670771106952	3.0335555049228917	2.0000186459259868	1.8758914909782385
1306	MD2	306	2.9242728897136185	2.05561500964938	3.051625111005	3.029691790472873	2.380365150976097	1.8982786080378864
1307	MD2	307	2.9778327218265077	2.0080396950218438	2.962709496409172	2.9721613678930217	2.9815377528949747	1.9586173306337369
1308	MD2	308	3.041791199398828	2.0314842433251927	3.11306285979559	3.1780891064216203	2.1168334719989153	1.8669942277231943
1309	MD2	309	2.8677763332764186	2.2076980400227466	2.915250114178141	2.9154922406778536	1.7642350638074642	1.7871808921766412
1310	MD2	310	2.9728250529114773	2.1325005923037152	2.992744874180464	3.039220920824569	2.0114927963996583	1.8300176061575064
1311	MD2	311	2.9795815900977667	2.239531200685639	3.011635017251989	3.074857391066524	2.260711237946466	1.8145445031237064
1312	MD2	312	2.9311306864618163	2.1585216879951936	2.9214127784758457	3.0003628403716407	1.9072863840435723	2.0242462341445813
1313	MD2	313	3.0324608252597978	2.160975910693764	3.0013457494161524	3.097236821472221	2.3255247812091566	1.8760962657127336
1314	MD2	314	2.9411468079120158	2.2704842434481467	3.0112629797163266	3.006077015100622	2.1954721002178688	1.7706891814389332
1315	MD2	315	3.0863300332741552	2.054619286111039	2.9897018413908083	2.901857534133446	2.622640649113197	2.2292020908448453
1316	MD2	316	3.032881474529836	2.1319765117475993	2.9971129479584913	2.9967653502631086	2.024204141208295	1.9462642788624984
1317	MD2	317	2.9758479323667366	2.0605791948637515	2.9175039349120007	3.0443093940077026	1.910829329202808	1.8243215842158549
1318	MD2	318	2.9281701554327624	2.0971359679482027	2.9978755028386224	3.045064518993412	2.3452549569605825	1.8953170949924452
1319	MD2	319	2.9298639878743056	2.0695065074905417	3.0291209791853952	2.948825354343623	2.0465783116103298	1.8196586251507805
1320	MD2	320	3.0227072041387903	2.017877853806113	2.9735845288712386	3.052003973665055	2.072475392466847	1.9169080054508392
1321	MD2	321	2.7519020203427678	2.0897093803918017	2.9258960299608208	3.0830833986741	2.046274400378445	1.7929146584153148
1322	MD2	322	2.9011530593036325	2.225526428596797	3.1631062212438414	3.145802743960698	2.29377547212784	1.777623168316658
1323	MD2	323	3.140596477400763	2.152572427095192	3.1146525702405428	2.9318558697325243	2.0496489966688936	2.021956406532297
1324	MD2	324	3.0860492838978253	2.09807437425191	3.0158117731226697	2.9619720725332184	2.174762208581796	1.810556238753156
1325	MD2	325	3.030539027318083	2.0024451432186536	2.947059572116596	3.0091299613751428	2.5463994014924527	1.9763137396488364
1326	MD2	326	2.9181616307512543	2.195919528258931	3.1479905504907317	2.980635685750897	2.231322036907497	1.958353173656693
1327	MD2	327	2.976185827594085	2.1228630537372863	3.0336210269255206	3.027875405617085	2.062753094808388	1.9264453275104056
1328	MD2	328	3.035071445005188	2.0642928921780848	2.9590825806018466	3.0045491860098115	1.933093664890292	1.8941827120482042
1329	MD2	329	3.1353946359817857	2.0396353285684805	2.9777119090127404	2.979054477838828	2.055950101769304	1.8880714942360388
1330	MD2	330	2.8060658490715027	2.000114312548326	3.0135780831524484	2.9362451516772206	2.0235575723100303	2.004877164560917
1331	MD2	331	2.9156054724585694	2.0024807387268075	3.1643120583128344	3.02781899996305	1.9063851365317763	1.8675454593284533
1332	MD2	332	3.044104978676716	2.1522520635990947	2.8851221955793798	3.1990015791189412	2.1896841983159905	1.9269485446635144
1333	MD2	333	3.1229641645039825	2.2082278873763617	3.1045281560791986	2.9948866591999717	1.8214269078378624	1.7523708123768198
1334	MD2	334	3.0671612546244162	2.0582405752969257	3.01973888501946	3.0620209971978567	2.0866652016483402	1.805201569203995
1335	MD2	335	2.8826380346740343	2.143872499815605	3.015820173766912	2.988293343857781	2.5593594780833233	1.9204326330140964
1336	MD2	336	2.8502078619970073	2.1988121934753884	3.0847086449325003	3.052804323578905	2.120400814722697	2.0004598106167744
1337	MD2	337	2.950854812613082	2.0735350541846578	2.9315547005802527	3.039377197102328	2.0976784802780433	1.7707587362159116
1338	MD2	338	3.0083932144392764	2.149752892305401	3.0460034170182624	3.060169093535336	1.809776138085083	1.9605122892996192
1339	MD2	339	3.0445791782251184	2.152170203312703	2.86212581342532	2.9458089621737313	2.1704479869715785	1.8919184174250856
1340	MD2	340	3.0027242552407234	2.0367577919579056	2.928946652300532	2.9814207554511576	2.061991224149265	1.8632693941673328
1341	MD2	341	2.7872586159311528	2.0888363686339417	3.007387540602924	2.8673389316400937	1.9200931833434332	1.9490336983050744
1342	MD2	342	2.8632450427344454	2.042466141972445	3.0976359961599123	3.063839864756052	2.0493538280568333	2.0219897986093702
1343	MD2	343	2.8194107928198613	2.089121061933675	2.929093758094713	3.0207436059702384	1.971729095548248	1.8963561212067763
1344	MD2	344	2.9214702970991278	2.1242033238941898	3.145288233873291	3.051407585716128	2.125910201897965	1.947609860613948
1345	MD2	345	2.9841677711675003	2.2519546034098865	2.9711827615852675	2.991035799117663	2.013108782256605	1.8161996435719532
1346	MD2	346	3.043961606921569	2.2054034556501576	3.065120641092584	3.0929531718058394	2.322817677138333	1.9412925352489951
1347	MD2	347	2.94267021207348	2.19894187921973	3.211765355347802	3.1056982509311517	1.9797835432501325	1.8118598663030987
1348	MD2	348	2.981584571026969	2.115490248201009	3.126605289154962	3.0517300619198835	2.0211475280700566	1.8795397724669312
1349	MD2	349	3.1092417517313757	2.034341123926386	2.9464550826512164	3.084390169819982	2.0085206984215795	1.9443055434187781
1350	MD2	350	2.807393976960994	2.1339410264311263	3.0575060639308433	3.0886327195591785	1.9022295095751307	1.867377944655377
1351	MD2	351	3.00835523310237	2.028099297039435	2.9591124946946	3.189454476360746	2.337537899349591	1.8558125545996131
1352	MD2	352	2.980733373652475	2.168404295858969	3.021340933234208	2.9895491664188105	2.324350746967358	1.9998459235171309
1353	MD2	353	2.9123485305383747	2.062694350710181	3.103876911931708	3.0370039372966366	2.005511113092496	2.0617715019640235
1354	MD2	354	2.949688377221341	2.2201856483621176	3.0710470789662843	3.1314471987302017	1.882133362802028	1.8967812714743304
1355	MD2	355	2.8296623891245916	2.252499965127061	2.9998552086552768	3.0152759612321725	2.004869385445471	1.8738128042991642
1356	MD2	356	3.0945700587022933	2.1408011664810327	3.00902797687156	3.0315043270282325	1.8576801899494733	2.029254014696161
1357	MD2	357	2.8755716510717053	2.1095771535565526	2.9423458950866586	2.987130342725924	2.3218830569310667	1.9124438540333624
1358	MD2	358	2.9877854682889486	2.077821933549416	3.011738577091746	3.0949335936440487	2.0532543888585404	2.1179772265005097
1359	MD2	359	2.9193207757909114	2.1054857592646745	3.0174069153998326	2.9626636382621276	2.0409968224606487	1.8539482848055024
1360	MD2	360	2.980658929544888	2.185101533489838	2.921028861283536	3.2138294499224456	1.9004319443298547	1.847547458975718
1361	MD2	361	2.8490537548902566	2.300490319272001	2.9806956092946493	2.9988952357782988	1.9327083420480888	1.8351660615937209
1362	MD2	362	3.0008757513842315	2.484801543475944	2.8856788773337056	2.9959800017501323	2.873627161157507	1.912698847400618
1363	MD2	363	3.0767246727180315	2.0923606100784884	3.0474688553993987	3.02646430795976	2.1234616395247663	1.9592137571028516
1364	MD2	364	2.973730704328976	2.0429085706210244	3.0217124961299486	3.0856376898417746	2.0202909493981838	2.0146461863218894
1365	MD2	365	3.028109106143132	2.1227302544654245	3.0335718708739488	2.9992845291625936	1.8506415241927812	2.031604172490697
1366	MD2	366	2.9155039571833696	2.18329019881838	3.0471811321917976	2.9374532844906724	1.9525190230520608	2.0344381333620163
1367	MD2	367	3.0414646773708616	2.0797678484122963	2.9496634408109377	3.0009623295346084	2.0413809230983806	1.96706758963669
1368	MD2	368	2.8566169290895562	2.3533421612047194	3.121533750293882	3.062145189205985	2.162259334735814	1.9839436624809617
1369	MD2	369	2.868870694687148	2.171556197494424	3.0557723473840213	3.0238604595322647	2.10085257112818	2.0866745688040047
1370	MD2	370	3.0170048142398733	2.046257832190723	3.1277980520149677	2.917887353226606	1.968252567752265	1.8195438025719275
1371	MD2	371	3.001715681663216	2.048118518656251	3.019042744357736	2.954759154587784	2.479990979471107	1.8004592124365737
1372	MD2	372	2.8491762492526638	2.1511948571068533	2.9853921196074342	3.1169647044525783	1.9454491955663138	1.9318978170773329
1373	MD2	373	3.016173618661411	2.1739621112855367	2.9196501707051583	3.083709159770306	1.8315649141159698	2.0910639694200293
1374	MD2	374	2.96477962238015	2.1718172959105035	2.9440138387529844	3.0460988895442216	2.019877505739136	1.9401040637994813
1375	MD2	375	2.936034987727849	2.2343657456856585	2.9629121599973853	3.0409855033569486	2.2131941387774074	1.8019314670181277
1376	MD2	376	2.9366956478735613	2.061717232279471	3.124787729893802	3.0511435369056894	1.9426081397682524	1.883028924964445
1377	MD2	377	3.0673917050147907	2.158241087828567	2.986635429901325	3.0034664607754635	1.911351946285311	2.0626386840711337
1378	MD2	378	2.9460443634994053	2.106111054774917	2.9164482645712795	3.0265084822820376	2.0837934290886	1.991834753701496
1379	MD2	379	2.9918302849558036	2.0017004814370356	3.082995524433768	3.005674178922273	2.0206532671748647	1.9011635748229223
1380	MD2	380	2.9965232689923935	2.0247863867044456	3.032644121762462	3.0177894616584355	2.128169557099533	1.8177828387230364
1381	MD2	381	3.0858839986169113	1.9731794462903176	3.0733768772762	3.1406315233865976	2.126595691313317	2.2052799376233283
1382	MD2	382	3.0174179863093795	2.1585902826197043	3.054993088446891	2.7981102896712824	1.9493815221746942	1.861631467116271
1383	MD2	383	2.8361482363193766	2.3249391850765124	3.0036291690432804	3.0563953280499048	1.9997409432697504	1.8879495743103225
1384	MD2	384	3.0969140506219044	2.4218093106507244	3.1205119524828486	3.0699674040081733	1.886867946157804	2.0939879347486423
1385	MD2	385	2.9964462395754534	2.116962220194732	3.1126640188491277	3.295354084299712	2.051221461608685	1.9930222852765525
1386	MD2	386	2.9420495736082364	2.2745874335899425	2.9658854203239047	3.0487252284832214	1.8833355467869588	2.122147823815093
1387	MD2	387	2.9986937796979327	2.142779726385756	2.98594938625152	2.9949826200922947	1.7738596929096493	1.855720401112632
1388	MD2	388	3.061709214550357	1.9726082902952544	3.1015491405031206	3.0062153703515424	1.9913720123183607	1.99190625437828
1389	MD2	389	2.8238461644734314	2.1831201904943693	3.1088234424840437	3.2551746506806034	2.0710122447812536	1.9186710420593167
1390	MD2	390	3.0615335068872724	2.092563603072477	3.0744854061344014	3.0967706529574976	1.9621349257304372	2.000709756496762
1391	MD2	391	3.025358344961288	2.1298084140036724	3.0060318026245896	3.136746302276815	1.949497774030161	1.9892690405152147
1392	MD2	392	3.0625901702697944	2.13151292665709	3.0496584594793563	3.0748973002566418	2.0001490538934563	1.9829799619381685
1393	MD2	393	2.8952130584618687	2.039671182720944	3.1599395311642406	3.0934016091182057	2.378588282383069	2.162555266710914
1394	MD2	394	2.870253837097437	2.192246496916541	3.0748061065658505	2.887018327110185	1.893682301927746	1.821697819629182
1395	MD2	395	2.92102849401195	2.0012838716715757	3.125144326373862	3.0368135547220745	1.9677457703675783	1.9775547019242936
1396	MD2	396	2.9513252444682827	2.3097104362551706	3.1239988027556773	2.985241586707087	1.7441876214152885	1.936070633407189
1397	MD2	397	2.8912463533963435	2.3928924460516674	2.95870256344884	2.9004439718405046	1.8919923575728963	1.9887587961435282
1398	MD2	398	3.0353000168458313	2.0817239662890343	3.0332651243871838	3.0129570709913067	1.9026533899770983	2.023146784044947
1399	MD2	399	2.8902051646876297	2.047549535619034	3.0642783960969315	3.024190515486339	2.1642431895218266	1.9884036308940616
1400	MD2	400	2.8936202833880054	1.9897789370497037	2.87432439014611	2.9843722654601312	1.8201467302880336	1.9517719229354575
1401	MD2	401	3.0091597673695096	2.116799979609012	2.9778451260750116	2.952660686580316	2.002216472840751	1.9885223742874023
1402	MD2	402	2.884455484216553	2.1257157796412813	2.957862704247027	3.1810788383727835	1.9531800779980928	1.9008138464601596
1403	MD2	403	3.011104184562322	2.103074954649169	3.0048865521346304	3.0862264613279446	2.297395676712938	1.9363547298634105
1404	MD2	404	2.9862506044012163	2.2692698748012536	2.993932939839661	3.0612132425151093	2.0009473011034373	2.0716531064452512
1405	MD2	405	2.8426233885138608	2.173356800067032	3.2092935805405958	2.9662859757075246	1.938356781899384	1.9278607914988009
1406	MD2	406	3.0512380141512416	2.243259467997072	2.9617294294421206	2.9956780838151382	2.017516000337989	1.889765307216346
1407	MD2	407	2.9253000986571767	2.297609468651732	3.100093400145451	3.107266870482225	2.0488140077702326	1.9538270045493844
1408	MD2	408	2.7636705411351343	1.9473866369776247	2.9960033746121035	3.0266202003237117	2.114920677507405	1.850257401835624
1409	MD2	409	2.8966804958890373	2.2101385482699363	3.008977644295714	2.9566928913911354	1.819852418969067	1.9492678224148925
1410	MD2	410	3.1326768224306027	2.1062466258714343	2.9821131563201746	3.0566329287738365	2.047400840744664	1.957686076673992
1411	MD2	411	3.057420554480117	2.034739141347869	3.137130698419246	3.224409644678977	2.2448859870968367	2.2703263049902405
1412	MD2	412	3.1921809362983367	2.004007574659105	2.9352504167882283	3.0570697911797833	1.957550447722492	1.9166752882694185
1413	MD2	413	3.045142323773692	2.0771333948038797	3.273983888473577	3.0363417649689675	2.2859256726372843	2.036899376683872
1414	MD2	414	2.9525940337411725	2.168937626439264	3.0110126777500756	2.980259602745468	1.9689522519159677	1.9813053500636928
1415	MD2	415	2.9190388701148127	2.1704283313029125	3.0869850862033563	3.0311574074195864	2.1171629866815604	2.031435606706117
1416	MD2	416	2.822836677994265	2.2401460719177635	3.0351298300806624	3.012231728015441	2.1561852199809035	2.0863511600370908
1417	MD2	417	2.978157798790015	2.071499831522181	2.9044677236351766	2.9700211479350536	2.909324938672514	2.02697700669478
1418	MD2	418	3.0325046629007453	2.251642455796844	3.0261259515361	2.9885930801379064	2.0263285617888487	1.9739706564982469
1419	MD2	419	3.0889049340282995	2.2272205388220145	3.0275629880999726	3.111900227423895	2.1137503691751403	1.8425051200631193
1420	MD2	420	3.0146966467805187	2.024308131380988	3.0994503414228203	3.0983470487786855	1.9452126154159568	1.9069322401665592
1421	MD2	421	3.0090222324602727	2.4217983752264383	2.981891927618636	2.953311592440033	1.9105937222720848	1.9148673558455995
1422	MD2	422	2.87077175212298	1.9942159714440812	2.99193867405229	3.0891969894556985	1.7976203027625368	1.8156044758505752
1423	MD2	423	2.9936147448752837	2.0394578828802783	2.9834518340431595	2.843827697727688	1.8352492973560517	1.8176120852279605
1424	MD2	424	3.0161599946849056	2.4226133616270453	2.9954976499059844	3.0377068057641976	1.9357451308746252	1.9236665447156849
1425	MD2	425	2.8841874562065453	2.0393070518170964	2.859663065193513	3.1215499305667005	2.06567261178764	1.8732530929414155
1426	MD2	426	2.962980138088525	2.089196688803586	3.0623556387284574	3.0051808663112904	2.2179061133394478	2.166542206107151
1427	MD2	427	2.8959175295316033	2.0139854301179825	3.0422663881495953	2.9517737670660784	1.8786671764368672	2.093049138487364
1428	MD2	428	2.9902653405767845	2.118576248932436	3.081851959056166	3.055674730988925	2.145822476233998	2.0109881358374735
1429	MD2	429	2.8075867736998705	2.019973668924543	2.9692685851024287	2.9712434983354465	2.2871683232212887	2.08433906192442
1430	MD2	430	2.9065308332780675	2.1114908188210797	3.156116453532876	2.99012185368918	2.2578371305215548	1.8970440083187528
1431	MD2	431	3.077100144770112	2.118413330512707	3.077233338595915	3.03440028811702	1.842454360347509	1.9151676971801863
1432	MD2	432	2.8876812156143497	2.282541397423252	2.957669494879488	3.197422752038266	2.008936062444464	1.85385943227765
1433	MD2	433	2.920483650077085	1.9291542470606649	2.96118809237972	2.9043852525325686	1.9810925382967868	1.9174634951935985
1434	MD2	434	2.8904071024675515	2.0976548406916877	3.031222797724176	3.0956973119998534	2.254562475084994	2.043904410863074
1435	MD2	435	2.9797938398744064	2.16808294499801	2.9982739992781364	3.011809812250273	1.931159558584894	1.8102813138139813
1436	MD2	436	2.9416867870889507	2.073598436753532	3.120841872831265	3.0533936562245665	2.09244263785836	1.9403894398336428
1437	MD2	437	3.103252319185768	2.144293795902252	3.079178142362812	3.0559450871751705	2.028538346987012	1.7960018031269538
1438	MD2	438	2.9836096810594017	2.1949915311801447	3.1745769414516536	3.068087639486877	2.2275371766857197	1.9306658193513844
1439	MD2	439	2.866299544651697	2.18948377279531	3.1555496929119062	3.175904766072464	2.09513182553462	2.03541252115643
1440	MD2	440	2.9421363500899256	2.106055164238436	3.1044127955659016	2.9875425409170018	2.062943653239069	1.9972724256306695
1441	MD2	441	2.953577546783104	1.9716030112206375	2.8746458187449586	3.14128003858612	2.050257867985399	2.034650374532831
1442	MD2	442	3.0529034328136566	2.0063763578389184	2.9471569102082436	2.990900668785001	2.4112467778224684	2.0139675006700117
1443	MD2	443	3.0182176041354762	1.9978005774985848	2.986896682781308	3.0394412552320405	2.2364944816098378	1.8862659482739952
1444	MD2	444	2.9117304473326664	2.0210718404483408	3.0633478164718886	3.0509963862312164	2.009462775589057	1.9783829201928924
1445	MD2	445	2.9831977977290483	2.0108706274486385	3.1288978040834583	3.0416819751621693	2.003031970309432	1.969486817101233
1446	MD2	446	2.8821241884004647	2.2658134293455774	3.0162177263048955	3.0081180852893747	2.1380885513067724	1.8936936416164087
1447	MD2	447	2.9219756122154776	2.1487147935041206	2.9925910504409146	2.9985725748826755	1.8990730278887624	1.847557617593489
1448	MD2	448	2.9633892771380426	1.974728331403051	3.024182458209041	3.108152228537892	1.859613148227911	2.122704522678137
1449	MD2	449	3.0387476293372706	2.023428384399066	2.8965306346700834	2.9786983223217	1.9013656122506823	1.9346547643304182
1450	MD2	450	3.0203236369081736	2.093141667607741	3.0872083920527897	3.0100608061376377	1.988913887469088	1.9111365806702492
1451	MD2	451	3.0273327967350347	2.203935659697521	2.8735325620541436	3.0262113117066307	2.1975280380776656	2.039828100682276
1452	MD2	452	2.8248852680390324	2.055668952556217	2.9948761979702923	2.970468128272891	2.3699749029051747	1.957477905270376
1453	MD2	453	2.90058888327616	1.9947896729407135	3.0473193920981085	3.103948180519302	1.9689192440465388	2.091983089962936
1454	MD2	454	2.8906480925393123	2.1452618879439376	3.0424839926585423	3.084161402376689	1.9872441669987317	2.037038898735456
1455	MD2	455	2.9156548829014413	2.134992795924344	3.054449363930813	2.9831223271214955	2.4349990117185496	1.9037486353524715
1456	MD2	456	3.072854382002984	2.113834022787852	3.0120270874455226	2.9810838356822424	1.9149693718368843	1.8252416772329352
1457	MD2	457	2.9855228200430965	1.9802987794738864	2.9598931159314232	3.0486997714469504	2.0292130432974806	2.0494471406894093
1458	MD2	458	2.849427176885265	2.197133708815285	3.137939061553567	3.0343466105696697	2.2741209112021616	1.976706971980088
1459	MD2	459	2.9703502773874275	2.279103053101394	2.995277035548084	3.0572087092518325	1.998684634987819	1.9245042749162191
1460	MD2	460	2.9795102844804027	2.20718537764392	3.0071148969224955	3.0049077225497536	1.8678033381734849	1.9168666153971867
1461	MD2	461	2.860487495754016	2.1982447057252914	2.8248209861650646	3.0455695044347513	2.2623218311413664	1.871119868504605
1462	MD2	462	3.0318219217155917	2.045784236141364	2.921550091641409	3.0525778670379573	2.2579655076373397	1.861270108871773
1463	MD2	463	2.987406657966581	2.042470767618604	3.038065012169369	3.0090603454465414	2.4416660274014306	1.8010440326346149
1464	MD2	464	2.8535730353659305	2.1366647705427737	3.029513798289856	3.072667807010484	2.2966415697635814	1.9212568096627776
1465	MD2	465	3.0203320914697893	2.054159758693532	3.1085696568405687	3.109245625710165	2.1684326140382546	2.013236781179164
1466	MD2	466	2.9054658982797616	2.0174037004828653	2.9294425138820688	2.916464024704592	2.078922406823492	1.9118387485239832
1467	MD2	467	2.969093880348169	2.0904972884805733	3.0594647280605725	3.068561333297735	1.8527060755951483	2.013848867842829
1468	MD2	468	2.9851285310629323	2.044717161414076	2.9360279604374893	3.1854110424649345	1.8582923179883903	1.829658786779371
1469	MD2	469	2.8712170872777363	2.0625853607525486	2.93860045811102	3.026322768973884	1.96855945727756	1.8151614844005832
1470	MD2	470	3.133565639788935	2.0316158052906554	2.935825383566101	2.9484559040931293	2.2023041549209235	1.8982226527888348
1471	MD2	471	3.030558562468348	2.15525616893625	3.032576004965644	2.918135772934117	2.177869389758495	1.856876003015294
1472	MD2	472	3.0375340244131266	2.0185138730015013	2.9184976971904284	2.8916512158629195	2.01019400613888	1.8428950174885264
1473	MD2	473	3.000467390765326	1.997106449379824	2.9838839513950832	2.9534928185478733	1.9098056846519065	1.9147199752089807
1474	MD2	474	3.113066250538889	2.082844809473586	3.060611867383854	2.9982654806772624	2.0962852982660176	1.9325377053457249
1475	MD2	475	2.9402425298282098	2.1555242398603345	3.0254703444333733	2.976742515475149	1.9718525536143472	2.0563845130978904
1476	MD2	476	2.9669897118898314	2.091834337509019	3.0528485205966893	3.0564278957994846	1.9856015742434532	2.018368519512033
1477	MD2	477	3.276857503604955	2.0859762719169503	3.0936708183835604	3.0005269423606924	1.902408461001299	1.7938233789638287
1478	MD2	478	3.041054900257088	2.2334608475549738	3.1044344377142146	2.8958454937697957	1.8876788090680652	1.9425942246519836
1479	MD2	479	3.096195824576262	2.0639440812234886	2.926799920683472	3.0648455705697137	1.9388293531292689	1.9559280921953863
1480	MD2	480	2.827559609248264	1.9583761482232231	3.1671201584715516	3.0356777934532087	1.8698200228499091	1.823406742963246
1481	MD2	481	2.9476189660973118	2.0805720520128985	2.9080714123573466	3.094569477433513	2.1390041185376156	1.8972655849581528
1482	MD2	482	3.10156701699565	2.134436353626856	3.028214380521952	3.241771505405013	1.8965402451678337	1.9867718644989958
1483	MD2	483	2.7784235148969505	1.9633093620439297	2.953388800839008	2.9842770238444536	1.9097746668960744	1.902234561063271
1484	MD2	484	2.963758951395956	2.1439537440613345	3.084947270331281	3.0513323398612062	1.94127314301828	1.8451018843250784
1485	MD2	485	3.047964891577931	2.0418780694087064	3.062579279627881	2.8920044939325598	2.003731366672736	1.8622396326018555
1486	MD2	486	2.9364815673716933	2.0856709641578006	2.9645103794764225	2.9408777052869572	2.2272796684826024	2.1177546226989348
1487	MD2	487	2.9227991954023564	2.352179312280761	2.962106763663587	2.9306187777571235	2.066641525226585	2.0691099897642578
1488	MD2	488	3.1103764900848168	1.8780755853125484	2.931293288369873	3.056753795303265	1.9256696640951927	1.9126119023689805
1489	MD2	489	3.1897579259725863	1.9855730469500041	3.1200901777388608	3.0598981748237546	1.955860792003938	2.0499189313488593
1490	MD2	490	2.950624322359552	2.120201058149056	3.009980863583652	3.04224779647758	1.965413516855052	1.9513087584218456
1491	MD2	491	2.9630936426577668	2.2858969939140787	2.9894181274455645	3.0986565452133426	2.0161181748734545	1.9116031702029281
1492	MD2	492	2.9503530804789757	2.0136423253541724	3.0394140662835003	2.9871319116989152	2.085404292203597	1.8920491694146984
1493	MD2	493	2.859484192700636	1.9682933633312465	2.971810851991036	2.8717403452245187	2.0795439694052558	2.0361501725289246
1494	MD2	494	2.9474250889631963	2.0634372869882736	2.9713477096138656	3.0789804281407362	1.9205776195149464	1.9146135617162507
1495	MD2	495	2.9646520988280014	2.01934774638984	2.9919873141216984	3.0146798073680086	2.2363841476929798	1.790960836788824
1496	MD2	496	3.0516245489802345	2.190535534012489	3.0818029126114865	3.042887196343974	2.3517330627778192	1.826276398255832
1497	MD2	497	2.8795464250894707	2.0711519213615346	3.2298731512506054	2.965141854260388	2.262801883648235	1.927240621912767
1498	MD2	498	2.9230099467310686	2.112584088500305	3.0483093782297885	3.0297741473049418	1.8896402139817436	1.8503898223462771
1499	MD2	499	3.0281734945728087	2.1281346468421933	2.9518668209401357	3.0693400227101293	1.994521091231661	1.9393671296814765
1500	MD2	500	3.01238108851357	2.149326852338206	2.881680395759552	3.0296926558642454	1.9075593992168831	2.087076612780031
1501	MD2	501	2.984038673050519	2.1287575453294245	3.058463736831922	3.0761971136412605	1.9769494528623048	1.917064470816184
1502	MD2	502	2.7934030572823576	2.068074034834501	3.0075271189317365	3.022826225796548	2.321624149381349	1.8792740301322024
1503	MD2	503	2.857398153785813	2.0611377068190553	3.011086595580216	3.0659692442088806	2.052329705791304	1.9169132976643
1504	MD2	504	2.978446908225552	2.0273817511938024	3.0025271745312008	3.2183538716103266	2.1997840661590837	1.914670259877829
1505	MD2	505	2.9996572264302657	1.8450534960310438	3.0262435365424016	3.0610911861950205	1.9478426833989668	1.8059941396365045
1506	MD2	506	3.050623760093709	1.9604153557041863	3.0696460281379228	3.0722378953958764	1.959471275925954	1.9070752777331337
1507	MD2	507	2.934713531136649	2.29244139316387	3.010762817028489	2.9786071903999725	2.0445577543841176	2.0472974401870827
1508	MD2	508	2.995120337167523	2.1137600838307384	2.93718067050729	3.0689260549140887	1.920169268088184	1.8428817691216333
1509	MD2	509	2.9128100820005716	2.344367941693501	3.064946015954109	2.9136282236836895	1.976611422560836	1.8940201311595104
1510	MD2	510	2.8311881448132845	2.1070212208531927	2.9861587764757447	3.0319840107998424	2.278409221044051	1.9327161872138592
1511	MD2	511	3.033249809760465	2.176728464120902	3.01206437830719	3.136335388970913	1.9867072019585248	1.8167875737138248
1512	MD2	512	3.0126688686480447	2.025676199118275	2.9616033286538066	3.166127419050147	1.9722868901145458	1.8723284961800173
1513	MD2	513	3.146220233044821	2.055338283147392	3.0230328069349315	3.1154665522151	2.020218510040129	2.0719604983991182
1514	MD2	514	3.0923915204222565	2.1024998280651603	2.9563594703485947	3.05361787390566	1.8969367393477283	2.023279798148636
1515	MD2	515	2.994201698844533	2.469915272495804	3.054320348142256	2.984006547887996	2.0219660140455864	1.9102702869881012
1516	MD2	516	2.894332598276862	1.9899845615491412	2.8777890842625773	2.9561264687980344	1.999189925557816	1.9010116146777225
1517	MD2	517	2.9652094637388777	2.2468035690848067	3.0178114424923415	2.922782170261987	2.1533428616029697	1.8946729002622509
1518	MD2	518	3.0159391899446857	2.0655475125456	2.9999731297293986	2.987542183729168	1.8496650480001644	1.8233309868442773
1519	MD2	519	3.109656958437752	2.1003795716977547	3.215809102130549	2.9805383418482534	2.10810218254391	1.9501610716963649
1520	MD2	520	2.981821492105515	2.1788121650080816	3.110170011170766	3.0082047345688805	1.9960510812972765	1.9109287887229305
1521	MD2	521	3.115770794704033	2.2479490342188653	3.0496393623914915	2.9079224731482385	2.027370278214411	2.0254639927678437
1522	MD2	522	2.94021628651684	2.219412337563556	3.0370418437319	3.061497661816781	1.8952222821358533	1.9447314004980003
1523	MD2	523	2.905979443588549	2.026309616570142	3.041322105992182	3.0200007841095844	1.9324665000028998	1.871489750923796
1524	MD2	524	2.9191131784618487	2.070536850976635	2.949475024570832	3.0107858780352785	2.0170350374507757	1.9143337323558989
1525	MD2	525	2.9453000515974863	2.3006298078604748	2.995932045998865	2.960504259733674	1.8941038164050439	1.7528725376100702
1526	MD2	526	2.805564969991277	1.9694945720230677	3.0430016360657657	2.834017049230148	1.8053330591093348	2.1339250097113527
1527	MD2	527	3.078136631830595	2.0565598302156003	3.0371023214073736	3.0615998521535874	1.9567082037763108	1.9669022140218648
1528	MD2	528	3.0195756532543623	2.265991295372328	3.0556539281053694	2.9013161597501154	1.959444794021864	1.982813471537416
1529	MD2	529	2.943665713487457	2.0839634047082054	2.9569392302980457	2.845152727871768	2.3448870079137203	1.8078229150105611
1530	MD2	530	2.8276248816220537	2.093027755428228	3.036705695985537	3.003983983638632	2.0358898210992566	1.833761235758092
1531	MD2	531	2.870772539909909	1.9742906093498191	2.9595535832762123	2.9542575207144237	2.0488028856476395	1.8669046292087328
1532	MD2	532	2.8809165882383847	2.1090623350021502	3.0666106872803938	3.109774417009688	2.2091529236046643	1.7841496771449632
1533	MD2	533	3.065691637689077	2.0497613631689773	3.0794690639426343	2.874522358123964	2.00292467409576	1.949702731164964
1534	MD2	534	2.952031858366587	2.3343606775309294	3.0579975146221217	2.966736779607265	2.0191661011138584	1.7823953486928654
1535	MD2	535	2.8956532705645017	2.19191042278786	2.9232896806200475	3.018602180337775	1.8634438756602207	1.9006542960105512
1536	MD2	536	2.900351962593368	2.02534168039152	2.8988474038674874	2.8712295494560913	1.8421975746805532	1.832661246867032
1537	MD2	537	3.070739922773989	2.1254164343968007	3.0959410742868063	3.236163143604831	1.9385972590377352	1.8106956240593168
1538	MD2	538	2.885506653943832	1.9527899557199988	2.8882671982520343	3.0991172263950126	2.1450261606249232	1.79648091520009
1539	MD2	539	2.957696204108728	1.9300435355635543	3.1416241693793037	3.0797281970118795	2.099158084310645	1.7616363718447303
1540	MD2	540	3.00509697561378	2.192730101875815	2.9622381808968377	3.1215009043234567	2.0168493241093324	1.9509590836488773
1541	MD2	541	2.9077229201055865	1.9837206908031717	3.0715394354497008	3.065954357326321	1.9163004404083448	1.9147303894043288
1542	MD2	542	2.9117166418588503	2.1315446149960917	3.0365051175276827	2.9012639378240865	1.8773864803825908	1.997894440276745
1543	MD2	543	2.9914093742447485	2.1685656997027354	3.0370624437632214	2.91791460222856	1.9850101826743445	1.9824266726175663
1544	MD2	544	3.0252787507779897	2.247853185576773	2.871350108720027	3.0008219991976506	2.1181974059662063	1.886008266136976
1545	MD2	545	2.866370176099958	2.2201038557508976	3.0939250439367982	2.9875569205076324	2.032886201659968	1.8229292197164215
1546	MD2	546	3.029697920503398	2.017286145886683	2.9952855017885227	2.8560083396779787	1.9885871014406988	2.0523505910929862
1547	MD2	547	2.9008752435894203	2.3529411331893946	2.876791939798484	2.9756544940455254	1.9049149718160756	1.9916103487443428
1548	MD2	548	2.743836501956828	2.132775975566364	3.0041476853648894	2.9482885617527463	2.1560716488860705	1.791970487436906
1549	MD2	549	2.901282037098298	2.127993674531282	2.9108403809540335	2.957623561994087	2.077454937026844	1.956481554522676
1550	MD2	550	2.9349521649581116	1.9645724179915631	3.038111759761454	3.0039621792269515	2.057000713253397	1.924116824383568
1551	MD2	551	2.904748772466272	2.0593068938866543	3.0167500468402166	3.0048452738336224	2.002519763710258	1.9427237570833729
1552	MD2	552	2.97317182584768	2.1248169241306885	2.965302804233892	2.9189947114504147	1.9281712496754588	1.8106951801793705
1553	MD2	553	3.0474044633785	2.0481902361125313	3.006856863073652	3.1169580299194117	2.108086902361749	1.9929736496997847
1554	MD2	554	2.9883413760967144	2.0211580712191783	3.0676414933056373	2.943596179763204	2.042588516092863	1.7976444427336011
1555	MD2	555	2.7897150730549867	2.2871464043148597	3.1445184292299646	2.9494067678998186	2.0298399487147454	1.8439054282898253
1556	MD2	556	2.9044087082988037	2.0773558283597167	2.9714058494457034	2.7824365663099546	1.8875715929193588	1.8723601206147509
1557	MD2	557	2.977184121227856	2.291185966671479	2.953951144822339	3.0537625948237586	2.0011143176480366	1.9870069515216129
1558	MD2	558	2.8542922071894865	2.029413465295292	3.0046222937070484	3.1406745454234213	2.309460894695025	1.914010938220111
1559	MD2	559	2.9608846913496185	2.150038468617857	3.2297053039251016	3.037226699494066	2.1066315870718486	1.904545873164315
1560	MD2	560	2.9335408447086024	1.9132397311547529	3.1053346940955726	3.05555496421758	1.9446967625025549	1.893198460454456
1561	MD2	561	3.004333710783321	2.249477582460042	3.0410897832822807	3.0843398939327185	1.9528301100773755	1.8291480187543097
1562	MD2	562	3.009877622173528	2.0174702838460368	2.99571485089452	3.064439505491225	1.9256186566608051	2.055335391932685
1563	MD2	563	3.0736988708539936	1.952985429023728	2.9117864987381554	3.050662092113922	1.9779415797232935	1.9557439820226885
1564	MD2	564	2.9467885849917246	2.120255393379428	3.0741536819473203	3.1785189169942516	2.073132920069836	1.8139572489110656
1565	MD2	565	2.800720758573882	2.2103867508862405	3.0198748466135337	3.2423501056810062	2.290091064115358	1.8554714568096418
1566	MD2	566	2.9056971488472283	2.0787431520489155	2.9343113569392405	3.063759012216565	2.02471930894868	2.0046187734541103
1567	MD2	567	2.8069798175987266	2.108933359282797	3.169119777428984	2.8738099145434046	2.140354208297865	1.894440287153436
1568	MD2	568	3.0105653462825828	2.127790792932926	3.1835677772066533	3.1559790400111902	2.100190873243721	1.9785217245411608
1569	MD2	569	3.033803806579042	2.226827615094233	3.033190180807173	2.9811003011392967	1.9152462479798904	1.8814138867352137
1570	MD2	570	3.0186314169810906	2.051079884048866	3.0752910721573734	2.9759193808389592	2.059216418985036	1.9539174888190631
1571	MD2	571	3.0059927927809955	1.9427922002140803	2.9333482680816685	2.957705297931671	2.116389232828055	1.9822552966152065
1572	MD2	572	2.9322181580232143	1.9762468973233336	2.98780229781452	2.9974285428492053	2.0748256378518883	1.8478386727055391
1573	MD2	573	2.866249216393137	1.8347669771171264	3.1100011472468823	3.0548315501708503	2.256313988948545	2.0029838149133568
1574	MD2	574	2.9102217558224406	2.3958380601933	3.0358851520425367	3.01147250793968	1.9236138557608624	1.890884616871126
1575	MD2	575	3.173872478927122	1.9868130504500048	3.0080185963133457	2.9945663710069037	1.9587895403391284	1.8502136247034
1576	MD2	576	2.9878917918164234	2.0172339180836976	3.120620855164752	3.094511748909465	2.2862463670690416	1.9290337025703927
1577	MD2	577	3.0462146073774883	1.994999778376148	2.91815119605139	3.102050723263765	1.9768989365388652	2.178068890002513
1578	MD2	578	3.009186289715544	1.969285490008758	2.920766991070622	3.0621994566500783	2.130026257957693	2.1582454095940373
1579	MD2	579	2.9992107037046107	2.146577211026516	3.0286012969727163	3.0785765267575687	2.0034600880609466	1.8424166113536964
1580	MD2	580	2.9749439253450363	1.8946068053535472	2.9388628689949434	3.0404702280557823	1.9494973428390925	1.8046069625146857
1581	MD2	581	2.958510086504885	2.1127081332794027	3.058216646105709	2.8801951066956866	1.9662879504713564	2.0830192484706043
1582	MD2	582	2.8746142009565	2.133199273045808	3.0677253973778646	3.0657203913475577	1.913421614264873	1.9457660982545104
1583	MD2	583	2.9974987017366086	1.9074553767013291	2.841847736686028	2.9110329352064013	2.1599114096687724	1.9445706260588227
1584	MD2	584	3.0951763375112806	2.0893000859263786	2.9620336284902966	2.8892059135988015	2.091094206525528	2.06125489846619
1585	MD2	585	3.021963949688085	2.037483504240801	3.025376027976312	3.0008274102271097	1.9350655542793125	1.796921473500929
1586	MD2	586	3.038571893827948	1.9529317132408115	2.993873329659924	2.8833632500110857	2.1895805434645608	2.077797721558047
1587	MD2	587	3.0492720211039432	2.2780824995722115	3.0193395515628687	2.877918558707794	1.9762007878807712	1.8982844545593711
1588	MD2	588	2.805536620111136	2.166694015991133	2.9416368111947757	3.0038604745653603	1.9170313679114857	1.9252766754876236
1589	MD2	589	2.7802926695226966	2.0191227298723398	2.8475746129536166	3.09373247659873	1.8027788207615	1.9736998909205856
1590	MD2	590	2.9305202003707698	2.223787196812009	2.997690563659936	3.015258133621271	1.9546302861849443	1.9971225632810408
1591	MD2	591	3.0861259933052128	2.220174852769627	3.019222941736209	2.9352148369552697	1.9720490659265024	1.8272429604317093
1592	MD2	592	2.8847869678507014	1.934954820190801	2.955095282137832	2.8751928364169803	2.14746570019112	1.9086840164376515
1593	MD2	593	2.8154798549288897	2.2328783090806628	2.919734362716579	2.954915113077227	1.934192743810487	1.878419937363956
1594	MD2	594	3.0461927915192013	2.1609174437296965	3.0565353642437407	2.7735984788373016	1.8760699871537925	1.9751637375285518
1595	MD2	595	2.9062185837210714	2.040926314847144	3.168760300338744	3.0615617255946352	1.870987489139264	1.8972963533867295
1596	MD2	596	2.9643006602973037	2.123054465123189	2.9640104320678318	2.8245702285133905	2.2036101362310605	1.999218249144774
1597	MD2	597	2.9734161791910045	2.10222728901778	3.104652668907369	3.0007051799021145	1.8863808810915312	1.9476458475699197
1598	MD2	598	2.8257009776481468	2.0925794493126744	2.958150393884465	2.941661654085582	2.0670028059645804	2.0042481683272104
1599	MD2	599	2.892606725290662	2.194712251287164	2.92084844474252	2.8628362422134237	1.9015503230283928	2.062973496155552
1600	MD2	600	2.819897969935933	2.196203777440387	3.021845558698685	2.9796614554800613	2.3721462483903033	1.8444249828877863
1601	MD2	601	2.909778452061018	2.068291767066405	3.106569838050256	2.942377940592719	2.0798667131510755	1.8313936874178731
1602	MD2	602	2.9492655467279274	2.102600398671015	2.9573217820451663	3.0126400253904726	1.8565703062242285	1.8241060977195944
1603	MD2	603	2.9282325942839247	2.09349580556954	2.9659613580034287	2.7785921121951613	1.9398361536727635	1.9264143003550576
1604	MD2	604	3.0009107836263835	2.0976600260778056	3.0158175921812522	3.3799790194425463	1.8952142877545548	2.0680513182417277
1605	MD2	605	2.8664311020855533	2.0539578497957875	3.0698084233102194	3.1204970928701283	2.0710481864229666	1.9405229483533093
1606	MD2	606	2.8940234760095302	2.1080303960650633	3.0033897255556155	2.9593036059964066	1.9515210382709944	1.9289343335979288
1607	MD2	607	3.0287292116680624	2.0152711417686504	2.97410862316199	2.994977123009862	1.963617322497488	2.060905895298704
1608	MD2	608	2.9220590027616	2.2211996917584234	3.0480848031776184	3.013451754103621	2.1229240036593247	1.9081607735844184
1609	MD2	609	2.9330473771153462	1.9913258090506163	2.946246354091881	2.9593397831752206	2.22010108551202	1.9269797639165545
1610	MD2	610	2.916599257708252	2.144515747409645	3.020001753057117	2.9127771839790686	2.1693788141628843	2.127720142429041
1611	MD2	611	2.8384220781693186	2.0807395151438155	2.973597180830516	2.9546678985843764	1.8568944169928037	1.953906814494456
1612	MD2	612	2.9457998867207853	2.242229286522896	3.0761005960945544	3.124669308322587	1.855869176758004	1.924508677330235
1613	MD2	613	2.9447256395985075	2.051332929755925	3.0476467605649047	2.9312054197336335	2.0059864421327087	2.063560061854481
1614	MD2	614	2.9404829033409303	2.145635336561059	2.9975735397521817	3.030099478353482	1.900669252800756	2.0524707557441486
1615	MD2	615	2.832809210035496	2.0855221100735286	3.021274932305652	2.886016914461279	2.319815931610124	1.9072931019328736
1616	MD2	616	2.9283945172018493	2.108206831768129	3.0445085821948337	3.188136665828506	1.9813619658462165	1.925104006778196
1617	MD2	617	2.8632010702826878	2.2410811671268642	2.9813189511210125	2.910663239311532	1.9447560305031812	2.0993767073054723
1618	MD2	618	2.922786784811428	2.123075613816244	3.0046942306998403	2.9312318807948348	2.039574010604608	1.8988194239290277
1619	MD2	619	2.9393117256909056	2.1234775001438417	2.9850539969085186	2.879732894682472	1.9347376622641241	1.9215670002291416
1620	MD2	620	2.924726577405961	2.1813751504307923	3.092530559079672	3.2524916480518886	1.9213263476460671	2.1376615573015183
1621	MD2	621	2.9275081169937924	2.2518076746983287	3.065374859865158	2.9399813180006023	2.121071048429385	1.8298876977497118
1622	MD2	622	2.8642158142548904	2.0356695578555235	3.017674077271629	2.9546431354882503	1.9067032996766669	1.9197477592277732
1623	MD2	623	3.020146285316476	2.123516239773777	3.1827598194099487	2.9000996614902883	1.8581365956208369	2.056623108670566
1624	MD2	624	2.791311421348459	2.0903793366037875	3.0245701979657804	2.955904716292678	2.051367586453405	2.1000591991259
1625	MD2	625	3.0125563777524738	2.017146478275502	2.9402637274930976	2.9489368586754447	1.9826894337963947	1.9608372626586408
1626	MD2	626	2.873284709075424	2.1216937675644734	2.9356934479587364	2.9327217742803677	2.3299053522115494	1.9230433834810228
1627	MD2	627	2.987354293672392	2.1110549528153277	2.9697281412410983	3.032949556251836	2.008308588113672	1.964693736460988
1628	MD2	628	2.8972378926183318	1.967039316766124	3.1390176689055824	2.9623760481335237	1.9779827664184682	2.19791241177044
1629	MD2	629	3.0094722429465834	2.172057590674962	3.112559909279172	3.0201450982940226	2.0569420679470043	2.000792149583364
1630	MD2	630	2.9932330907911875	2.020884549806377	2.9297134544718015	3.015732030140041	2.123313670347577	1.8303067871706653
1631	MD2	631	2.989127339588168	2.046701338737706	3.0097197479348137	3.060227796619845	2.1778631173508667	1.8247320172200208
1632	MD2	632	3.0233508536319764	2.093155054827542	3.0130217213695354	2.9529054899738814	2.0679006733778733	2.097611457994386
1633	MD2	633	3.0697946872440034	2.220245670364831	2.980398945251989	3.0558073942246304	1.8606213759025567	1.8590117175194871
1634	MD2	634	2.85764565070258	2.194932506675765	2.9516552615213887	2.949329484163723	2.125939179675475	1.932384121800445
1635	MD2	635	2.883903251430296	2.0874841230599297	3.142816192168361	3.007887938158861	2.090132637064192	1.8899374780300304
1636	MD2	636	2.8929089490931115	2.0485401625409074	2.9871996504686864	2.963703670080413	1.9378248679827212	1.8934646283193892
1637	MD2	637	2.8853394623450126	2.03705901721414	2.9527494268924617	2.893027297929612	1.9682126169445964	1.894163694609868
1638	MD2	638	2.9942913932258794	2.1342008939147545	2.9428731485445003	3.0309840269935755	2.078218080837292	1.9858618141650641
1639	MD2	639	2.8323395828771663	2.1348197083180502	3.0353712820899665	2.907175967356782	2.1002198678017723	1.996073236729371
1640	MD2	640	2.9921746716800346	2.185313707571882	3.0077147620465032	2.891877542409922	1.8870649298842843	1.8988746303730741
1641	MD2	641	2.946792829958983	1.9792898785305792	3.0882215967302	2.867259740419318	1.9641693162018736	1.9482296011617977
1642	MD2	642	2.828791363377794	2.063828284120439	3.0266305719476843	3.136395991030081	1.9969941920705756	1.985492317089516
1643	MD2	643	2.9173984006038833	1.9934686288833852	3.269981508305312	2.9061942120030766	1.948448064976648	1.871756244828248
1644	MD2	644	2.8965417520336247	2.059888804306873	2.9330437870801878	2.882031718123132	2.072633644380741	1.8072065131165125
1645	MD2	645	2.9950776710967686	2.1008420439917703	2.9573660047344634	2.7953646680226094	1.895231841061254	1.9036125486955344
1646	MD2	646	3.138572550227612	2.18714705795032	3.0446041948261398	3.1122656685437837	2.4882249409625623	1.8880320996472133
1647	MD2	647	3.014850957633531	2.063893667117462	2.973168732438435	3.1391468873556083	2.038959141859479	1.9852115526880023
1648	MD2	648	2.999656259376371	2.0460227317355857	3.0922268282138106	3.0945306250360822	1.9459430380564704	1.8827412229498004
1649	MD2	649	2.8573833327262146	2.1250852216545693	2.977957556206063	2.9558672347892743	1.970538017134786	1.9719232204519763
1650	MD2	650	2.8727723282218154	2.019281655564257	3.0110328171465452	3.1022725342600914	2.1525917412999624	1.8440283238757684
1651	MD2	651	2.8571982129841125	2.1592149591197467	3.2067473650465304	2.9658823191113477	2.5561289372176335	1.7869336268673612
1652	MD2	652	2.9867565961684037	2.029782180872698	2.9898695729540865	2.9501138716147155	2.011548698909845	1.8923985362885365
1653	MD2	653	2.907361263599149	1.9919593825461732	3.0290239781512986	2.94128072964644	2.096448572007735	1.936504753735813
1654	MD2	654	3.049190562647844	2.0828424110917765	3.0474606595895533	2.915508645003725	2.354455892172677	2.0055915464786094
1655	MD2	655	2.824192721042298	2.006000297491521	3.2162129673060065	2.9128382537111808	2.1242808693232265	1.8700800266616933
1656	MD2	656	2.9241666434933937	1.9659127719827456	3.025366705675016	2.903713013330245	2.091097698463059	1.9292729412154253
1657	MD2	657	2.9262505152129576	2.126618747874316	3.001224905242238	3.1112990156325178	2.23287326447932	1.8693792401603964
1658	MD2	658	3.0081557785029926	2.048858079478082	2.982655213640624	3.0967338021565314	1.9961210744491624	2.0130188401064557
1659	MD2	659	2.748364686237986	1.958926931745044	3.1398083929204397	2.926802864944006	2.2208007786317308	1.8801353714592173
1660	MD2	660	3.0660967705242537	2.095927353093955	3.0214849469126768	3.044844039954606	2.12585112661875	2.0033566562522642
1661	MD2	661	3.128181504477897	2.223242414253562	3.037864364281853	3.0959030253230084	1.9024345888285696	1.9696288252870964
1662	MD2	662	2.9512102006758014	2.171294857290205	2.953470356766687	2.8454895514697145	1.9067073080362442	2.157280749932588
1663	MD2	663	3.0277846886676345	2.0620940544868143	3.0753590474521966	3.0042310226119118	1.8678049062912028	2.0702422910361493
1664	MD2	664	2.9706445389665057	2.0441726488066285	3.0655172792758894	3.0169037383220045	2.1331106917474805	2.185519777616362
1665	MD2	665	3.0409634926397366	2.0204553138711465	3.0156833299951704	3.011006935085733	2.1203175776481906	1.900899146351596
1666	MD2	666	3.0102078306996654	2.1421020246418965	3.0017765781122807	3.0366800458805594	1.9520825201054035	1.8994102674960565
1667	MD2	667	3.040744263735515	2.043482384733069	3.12271577178847	3.0017945686499066	1.8864852391087341	1.9194182509626003
1668	MD2	668	2.8106946084443485	2.1524524105912954	2.9278320315085504	3.0027643752728657	1.9534392704734849	1.8395375170611796
1669	MD2	669	2.9505461943066504	2.219931711518944	3.0345089139244545	2.8558177582183264	1.9098462512099936	1.7494053095865885
1670	MD2	670	2.9921535289846246	2.0352944482473467	3.032927391359355	2.8504294815146216	1.8726166492583407	1.7146627260142266
1671	MD2	671	2.7481782389457763	2.0239231114418854	3.074959552089706	2.9391782584334165	1.921800261458576	1.964708232974345
1672	MD2	672	2.9415925800615685	2.032996096023337	2.9955189303531986	2.943516767634218	2.1127598122490734	1.8370040322880057
1673	MD2	673	3.0194656816414978	2.1432205610813098	2.985234674501596	2.9985320652122938	2.069833351630104	1.916724229839144
1674	MD2	674	2.78090601774114	2.016253796659981	3.1258557853685067	2.979030507742328	2.0186896629824087	1.9455697586288927
1675	MD2	675	2.924117877657735	2.0470132770352607	3.02962826154774	2.9600076443837087	1.9252358732029613	1.8036460284269624
1676	MD2	676	3.0324311964354753	2.114935620217449	3.0939940759572755	2.9449931553313378	2.01738652570452	1.7808118360922258
1677	MD2	677	2.9774756567193537	2.04243426202061	3.0293221444658167	2.9273435099331118	2.186090162939867	1.9666920913162744
1678	MD2	678	3.0701221243177548	1.9312223423796584	3.046405772138157	3.0049090569138937	2.1695010606680043	2.033514583316144
1679	MD2	679	2.9864209581056294	2.0021068605411374	2.8873143581586063	2.95761582119772	2.0105999120884652	1.847420178760528
1680	MD2	680	2.9224952449408454	1.980164549715216	2.9357768372938784	3.1462071724479017	2.090439069102181	1.8512101241508825
1681	MD2	681	3.0078778833543365	2.1261387687408604	3.0639169487377678	2.899949711545179	2.1174851089002633	1.9196237916675296
1682	MD2	682	2.967439331644014	2.2865424349392303	3.0351043357515	3.0549900334270017	1.892451776235656	1.9605133741802967
1683	MD2	683	2.9491260971160367	1.971878946375684	3.0713190500142225	3.0602237348403567	2.052987031256805	1.9091019781578715
1684	MD2	684	3.010530882187078	2.096859598174708	2.9518499575078736	3.0203416074332203	1.8754108537380356	1.9409170736642192
1685	MD2	685	2.9245848760199813	2.273648753615599	3.0085934637663327	3.0747069390956523	2.0048075136821275	1.8688225629923445
1686	MD2	686	2.989955328239478	2.020251729049706	3.007574928927995	2.9014168965705145	1.9948232562529307	1.9203168256339933
1687	MD2	687	2.782879619501938	2.090577441123604	3.0377133047606186	2.907282766226089	2.058542493018436	2.0175167373729908
1688	MD2	688	2.870595499523819	2.010457138582361	2.9474603362210567	2.840537878030112	2.1155699315910304	1.8889308566918317
1689	MD2	689	2.8922054416871834	2.1715197241535584	3.0326226685548057	3.0044708117015437	1.884622723967068	1.9029118490128756
1690	MD2	690	2.998807365076994	2.036743357637365	2.9471952284125216	2.9422002842707458	1.9336821229030283	1.9069677915303052
1691	MD2	691	2.887644072331476	2.194072321420216	2.9578454060096053	3.0678528720873435	1.8942914961035424	1.818430323298142
1692	MD2	692	2.88597747219791	2.058391288354548	3.081588184746415	2.8606424111678748	2.0779393923356846	1.9599277415412524
1693	MD2	693	2.9893878786131425	2.2777225345823173	3.1009837857307962	2.931875366164919	2.090903722741222	1.9527602979532903
1694	MD2	694	2.9645632719804653	1.9682722896075764	2.960266927429388	2.9975888159973363	1.978514709174124	1.8991917132893303
1695	MD2	695	2.9648079527601867	2.1067592885104114	2.9810358732861464	3.169357106436168	1.945597061612171	2.0616917487142783
1696	MD2	696	2.7295631788968717	2.070589603730646	3.07786916745753	3.027966161416793	1.8711039450768467	1.9786216555158584
1697	MD2	697	2.9433521067692054	2.147698092624759	3.1044942025708693	2.7619167294292226	1.9079572713069952	1.8815669717633756
1698	MD2	698	2.851614862041496	2.035699848173108	2.9375488338351	3.066774465750685	2.0121696903292157	1.94157537814704
1699	MD2	699	2.9385622755766083	2.120405690087215	2.8797960194671814	2.8222271894049507	1.9496774105840964	1.8398114250359658
1700	MD2	700	3.2645096383275694	2.061732075447244	3.121240287346324	3.2590371662085866	2.000494207473401	1.9686955706608693
1701	MD2	701	2.9612888382943474	2.063336174417195	3.149079097164128	3.028205125654768	1.9750754827040444	1.8912492969627912
1702	MD2	702	3.0487244874666213	2.072788573358917	3.0045462367813016	3.183285750736732	1.854474485138115	1.9193857697897658
1703	MD2	703	2.9768268843403183	2.1531837073537132	2.9056830039987798	3.0094047248478617	2.4281353027384363	1.9023628258538143
1704	MD2	704	3.16648824001042	2.1153647821281654	3.2006794750732164	2.9873095263376386	2.099006717712291	1.9313347510665204
1705	MD2	705	3.096240057313077	1.943087077484246	2.9860631479054094	3.1974005210967484	2.312739797255688	2.11826445895794
1706	MD2	706	2.9380162346230887	2.177559335504799	3.113745946027075	3.117814940606768	1.8719146382369483	2.0565287404864705
1707	MD2	707	3.018099224988303	2.027317808193628	3.1146672811607585	2.958161539404649	2.1744606393457078	2.0151314757333223
1708	MD2	708	3.0131715450830656	2.044913740131088	2.9066101120900254	3.014462057168851	2.140256680410745	1.8556083791986249
1709	MD2	709	2.9976199519288675	2.0251598619448328	3.1474409617480856	3.0182520685304417	1.8794570128243864	2.0122344160929884
1710	MD2	710	2.9889376301543633	2.0893916277815183	2.9829808361058667	2.9907990489807927	2.177093286400242	1.8566887652692483
1711	MD2	711	3.0560254436884837	2.0752506394794548	3.178793192184592	3.049616900761288	2.190052061019024	1.9342419450633823
1712	MD2	712	2.981930062360587	1.8848445430861624	3.1227376622797482	3.022690741467297	1.9131984476569095	1.82010435625083
1713	MD2	713	2.8392602590120184	2.1560639173037623	3.0333265810188306	3.1301887728844555	2.1070695632562657	1.8452307987868743
1714	MD2	714	2.7785965460579765	2.228144377302691	2.9152395217477163	3.01993172570638	1.8775699920701212	1.8906103640513032
1715	MD2	715	2.969799652969775	1.9621917089926053	2.9368469509880604	2.982040963257599	1.8495317385174963	1.9079158968195569
1716	MD2	716	2.940271025852247	1.976573922406463	3.000998584672212	3.01337283451775	2.2690148880578627	2.082616129834654
1717	MD2	717	2.989393177196267	2.1962707877564966	3.0370637250190797	3.0890019818245285	1.8910558478206847	1.8549633757332011
1718	MD2	718	3.1028586119050625	2.120040922702564	3.1640064029730173	2.9711244248537954	2.2716725390732417	1.9415216203004044
1719	MD2	719	2.9904689856670075	2.110352642399503	2.9509901399261422	3.1507795257190265	1.9139642086149489	1.9238489491352584
1720	MD2	720	2.9098249101412703	2.18498111083333	2.9784477988541758	2.965126137805294	1.9366306419249832	2.0868758568211336
1721	MD2	721	3.048519233107285	2.040130730789869	3.0526014058799715	3.040717905120274	2.108238416691809	2.0701056800696924
1722	MD2	722	2.9656630378193234	2.0749719019709523	2.9517810276513448	3.020439401542096	1.884776293784296	1.951454174293893
1723	MD2	723	3.172216239399078	2.0764884924237728	3.0500563969632166	3.120629202828733	2.0403962891559457	1.938365764061583
1724	MD2	724	2.869677746417333	2.215428975978431	3.0795077466584666	2.9280752329310813	2.0587233055007226	2.033203479868761
1725	MD2	725	2.915780867352737	2.101411722305265	3.099183399984988	3.1043315182091247	1.9094741583256285	1.9238517888704172
1726	MD2	726	2.8393216618935497	2.229349554430161	2.9984404717480158	2.8745673551633684	2.0386880764067192	1.8481538857422648
1727	MD2	727	3.128269336851111	2.082423328843262	3.0667666977871373	3.0445639038456225	1.8701290239840056	1.9805030601113995
1728	MD2	728	2.869017279830522	1.97075099507458	2.9718420301639963	2.92399676444154	2.1821346715546643	2.256443351993109
1729	MD2	729	2.9335031787414363	2.0283489551598617	3.315154813117755	2.9515317339869958	1.9813261378158245	2.1615178776168795
1730	MD2	730	3.2063653488781036	2.0532896364156925	3.080481157570299	2.979696567378832	2.0492296530131613	1.9258555087544489
1731	MD2	731	2.918956964908109	1.941463493998072	3.005300300632137	2.9085578765336004	2.2320513588459843	2.1098869181491966
1732	MD2	732	3.0011460506324186	1.986493204515404	3.096436564402205	3.0472649535600214	2.114462203620877	1.9742191251229877
1733	MD2	733	2.9325439502637063	2.4409454413437435	3.0878700436120443	3.2152413784784875	1.9013178215009807	1.8616894400608033
1734	MD2	734	2.843148731087328	2.0526012623789494	3.0656757418668814	3.0911625955765527	1.9223423736716791	1.855668552896832
1735	MD2	735	2.978939293511081	2.050537627443547	2.953736504550164	2.937966156117204	2.215837907480263	1.9740799203028656
1736	MD2	736	2.888156293376116	2.090222509740031	3.0115930128870536	2.9935370385752673	1.9520567477266542	1.7758885646508389
1737	MD2	737	2.9921006972544517	2.107459275101592	2.950918352817318	3.125818147644281	1.90888911986841	2.2523761029074203
1738	MD2	738	2.8806671346405253	2.0659117147784753	2.97171245154749	3.072106392230236	1.8928939791981725	1.9205374216800941
1739	MD2	739	2.935492642040127	2.10576216793451	3.0397867246886148	3.2579522878493963	1.8854977372248696	1.8860120937754008
1740	MD2	740	3.0553142236326285	2.45892831428699	3.0912676119875586	3.128394391616905	2.0162513278607785	2.108387976120387
1741	MD2	741	2.849805019654533	2.222846306502817	2.916998335796438	3.1742439782277265	1.917595292666007	2.002622672023296
1742	MD2	742	3.038315439660748	1.9732458620938675	2.8994742578435586	2.9964049362685974	2.1352372037105973	1.907058599900742
1743	MD2	743	2.9327858072639583	2.2248469427855224	3.0417637392582533	3.248649667523249	2.071065987305645	1.8601994785680247
1744	MD2	744	2.9766983435073398	2.2363943017955767	2.951792503846088	2.917141621049941	1.9963732118559148	1.8578189945444556
1745	MD2	745	2.973638656382229	2.149919635254588	2.9705907465853323	3.08600716454954	2.4823459133953567	1.936584910077536
1746	MD2	746	3.0005271589036533	2.0028404544456566	3.003627510510741	2.960672113329549	1.904488504248169	1.9650091562401184
1747	MD2	747	2.8647450813623334	2.060629926109924	3.039964762466082	3.0433106559641057	1.839813910281592	1.774807343013173
1748	MD2	748	2.9425857427942854	2.0390594202602226	3.0052094549196267	2.9620700716280832	2.2237285273879723	2.0887890087841794
1749	MD2	749	2.992063065295228	2.0849207743204974	2.8864307147097543	3.206110814789998	2.069765472979628	1.9837351329558508
1750	MD2	750	3.1065333728961773	2.244242143189974	2.879278537731646	3.0335643890981285	2.2472450923731793	1.9287489761980532
1751	MD2	751	2.992011842341268	2.424404931664049	3.0938887817071135	3.0658150535352915	1.9510559283792133	1.9661710869691829
1752	MD2	752	2.83507366916722	2.0258498863342136	2.8636470820964592	3.0875051299355003	1.923413427870197	2.0626247396337307
1753	MD2	753	2.925696807631213	2.149925926649153	3.0272264398761948	2.9702769196241166	1.9603043272751168	1.965151302919752
1754	MD2	754	3.099058701647785	2.09400649569256	3.187229487609713	3.0516113210852103	2.0327914202483583	2.059230063233799
1755	MD2	755	3.0293017073653807	2.1161217214940233	2.9861550252246807	3.0028258525963922	1.997798399412544	1.8467720390339533
1756	MD2	756	3.0512563943732727	2.051763323723592	2.9100406352591652	2.959967373715522	2.32706401535654	1.8530897600741996
1757	MD2	757	2.9714833441780577	2.2116500438537705	3.0384092367198297	3.029014237552728	1.9148752439697192	1.88706191895748
1758	MD2	758	3.128586201041351	2.079288095263624	3.2855614781078204	3.089332394026126	2.033755962912376	1.86772154122826
1759	MD2	759	3.0187008474412984	2.122052540867356	2.9458067143662428	2.9351569837741223	1.9411789911309039	1.9129296655114167
1760	MD2	760	2.9731013666238675	2.1985763386586576	2.963408617504018	3.053926900479308	1.9423726653895568	1.9154971129867413
1761	MD2	761	2.8760047730806284	2.07083963832831	3.150837697226808	2.8998563386580423	2.1433282488450294	1.8500795675519388
1762	MD2	762	2.9315957860256425	2.1357561591598233	3.0047891114091083	3.0631722972598125	1.9767232127747971	2.085523069390564
1763	MD2	763	2.939833513906197	2.0020890091691363	2.918827728825165	3.1509308453121534	1.8689561751726371	1.8289455203831309
1764	MD2	764	3.006999768685838	2.073646585599658	3.081375329472431	3.0694570222343103	1.9776770595428472	1.925308582042512
1765	MD2	765	2.9164589258811504	1.9969627672535597	3.008136450662095	3.0324692291777464	2.0202149272531207	1.9236737596485929
1766	MD2	766	2.959286164173344	2.0722367622539384	2.9800596346867545	3.1845810123588367	2.0410171363942755	1.7223345599333664
1767	MD2	767	3.001364872068504	2.170988667143072	2.9996944234812655	3.1032291454992986	1.9398930016675	1.889597245553789
1768	MD2	768	2.9628377630397336	2.365994506814295	2.9513938395248864	3.0386932720191235	1.9989964629732213	2.0221076342030835
1769	MD2	769	2.9769078792917787	2.3296205652161786	3.1280627793141167	3.018936751445489	2.3910480698668928	1.881463957564222
1770	MD2	770	3.06949285320592	2.076736142054249	2.9380205240407378	3.0075140955261848	2.550851901770593	1.9371921588626129
1771	MD2	771	2.8719111826750066	2.1617809554599234	2.920554427884161	2.960493410535612	1.841830605203754	1.9017608288565493
1772	MD2	772	2.905399880868342	2.272357180510331	3.0216302845841114	3.031336772607439	2.3151703144848783	1.8477719881399723
1773	MD2	773	2.975494877269739	2.2503683144777096	2.9173802347352504	3.027966047602517	2.064307960319095	1.93109157605448
1774	MD2	774	3.061275394579379	2.313374133245196	2.915219246028113	3.0040343548183532	2.0688762716589544	1.9690416291458728
1775	MD2	775	2.907149357032049	2.052201345645893	3.0235856670572705	2.980279751076346	2.320934284268245	1.944490753577987
1776	MD2	776	3.0116253613586563	2.1878102696386468	3.119674851395022	3.044619860236044	1.9314261949711056	1.864062286947888
1777	MD2	777	2.7746131831984973	2.226759204837223	3.1240513582525096	2.8948623227845665	1.82356358287046	1.8387902330804795
1778	MD2	778	3.11369107035282	2.0360075660139945	2.946418369906878	3.0134240368879603	2.1331772344369924	1.9178894105138904
1779	MD2	779	2.9397435735126503	2.1045863524067587	3.0286958674907685	3.0216172802269905	1.9557789360316689	2.008824723817011
1780	MD2	780	3.0047034916798414	2.3016794681631665	2.9056147622987063	3.0754449243931106	2.192736671308161	1.9296392428344376
1781	MD2	781	3.0129956815217223	2.3413653934906145	2.9863485866728197	3.04403396824421	1.9249753449674123	1.8956622397903944
1782	MD2	782	2.9485392991907835	2.3159969712510593	3.0142295333028084	3.0195964443944847	1.8535676336644908	1.9028836293599365
1783	MD2	783	3.0971706791791203	1.9208776272793229	2.957436268502692	2.899250133099982	1.8612527007714668	1.9772528545019208
1784	MD2	784	2.9115625031341064	2.090158257934932	2.9562960323660645	2.8248712759190067	1.9277037443894152	1.9835699274257148
1785	MD2	785	2.9393912180679846	1.8756763784357564	3.0874661542438453	3.012444207695325	2.0082713681495283	2.047901493035496
1786	MD2	786	3.108660634588865	2.234615596845066	3.0579984894202505	3.066072626030338	2.000847626408651	2.0183439659247937
1787	MD2	787	2.864803404089102	2.339535991103685	3.0188539405806942	3.059883445125386	2.176573286925597	1.7966344772534215
1788	MD2	788	2.984873791942148	2.0449159994580075	2.9226622847443755	3.2894412558078403	1.9201264561869331	1.878215242049456
1789	MD2	789	2.834447125270916	1.9765311183508207	3.073910416175747	3.069270269793348	1.932483646182904	1.7720248380916868
1790	MD2	790	2.9704257551361115	2.0172493398811597	2.9359278449853896	3.1041814566297976	1.940533804905684	1.9471413738610324
1791	MD2	791	2.8521247659537337	1.9558888042102136	3.0305563445233665	3.2145161292767472	2.1193231604729728	1.9137815205404445
1792	MD2	792	3.0017246427070403	2.0190356936584517	2.9599959001323626	2.9542418711346734	2.159252727389554	2.0327636138422545
1793	MD2	793	2.9911971240114137	2.0395764949519064	2.9933374615220054	3.017152005219561	2.5202429283483725	2.1264746031430457
1794	MD2	794	2.9917873773950947	2.238422363065492	2.9390836871018564	3.1468833213553764	1.98247987566992	1.8189305432886056
1795	MD2	795	2.912091985867628	2.1562451485091727	2.8361902388295466	3.0273890875225766	2.0524459052300035	1.8172409947575037
1796	MD2	796	2.9472107961710066	1.9997139971670923	3.027306532828108	3.1510697174433453	2.1649887166410413	1.9476321359518771
1797	MD2	797	2.9516513363985077	2.0860726099815188	2.961261015362465	2.9560054166460317	2.012891212910291	1.9930132359278083
1798	MD2	798	2.9544813844985254	2.1333226727442978	3.0675431789455327	3.0553705249205088	2.114683703088696	1.895336148332185
1799	MD2	799	2.9979313208449283	2.072845658015775	2.928706027173228	3.1267635315922755	2.1365336106198995	1.9111366376440475
1800	MD2	800	2.8726451526225443	1.9915974186154481	3.0009084428796022	3.0441107798808713	2.0542572728713804	1.8543470804044029
1801	MD2	801	3.0279423943634294	2.0805497032122364	3.1102744032367173	3.0648984971313395	2.171116007588448	1.9146211676945493
1802	MD2	802	2.9355568869918347	1.9834549670961064	2.9559157600794554	3.123898697501058	2.1101018939938347	2.017004762681031
1803	MD2	803	2.9451832589610905	2.2108235267584666	2.9829882823028577	3.0178994868857454	2.4074011662487136	1.9225164655976092
1804	MD2	804	3.007512317425431	2.297133209080359	3.0175615564474216	3.0132902261857466	2.1235755440499795	1.913190707023113
1805	MD2	805	2.8354185677964483	2.036878333569861	2.989089385236276	2.885949983798865	2.2588212774340373	1.8196896879892692
1806	MD2	806	2.957872260609918	2.102365779822606	2.9815605970777117	3.031716914248714	2.0896859564025205	1.847217266774005
1807	MD2	807	2.9001281383921644	2.007496407284233	3.0209330118469926	3.0769826933859847	1.9052792916730088	1.9936424983609744
1808	MD2	808	2.9139781275374745	2.2795903244241447	3.0072301531024412	2.9294586423877917	2.16789767093357	1.8904670755237496
1809	MD2	809	2.9599913894959933	1.9857401450082	2.922843224073627	2.9924336913800422	2.0634370163750573	1.9493207586198396
1810	MD2	810	2.86891747295975	2.1776984762999727	2.9915164502621847	3.0157832958075814	1.9530404562123729	2.0069595450396642
1811	MD2	811	3.0368716097173385	2.163149696943844	3.0355672840520835	2.976626077794542	1.8480994238610065	1.8406830139975077
1812	MD2	812	3.0514243193296866	2.2139652813766397	2.995158624563555	2.9147236434387813	2.086970054988784	2.108740303938272
1813	MD2	813	2.9578588371247525	2.1324212229630044	3.034948841314592	2.858898799038594	1.8717332362361647	1.8277364824702675
1814	MD2	814	3.0008997574919505	1.9840761358321348	3.081171667050706	3.007660294462064	1.8722757879916776	2.024078447264272
1815	MD2	815	2.9629073465261038	2.150944549301581	3.1481560016059733	2.9196976595979827	2.2572333320854465	2.1370527943595987
1816	MD2	816	2.860729157477246	2.199739933277236	3.0329787424563297	3.0049733443759523	2.2005462687880937	2.0551109139103456
1817	MD2	817	3.0343071732098847	2.0590699265139025	3.0887472726214846	3.067448495244762	2.1202850115860734	1.8775169981019284
1818	MD2	818	2.9618731807838703	2.125841956898443	3.0513581064940465	2.9858563960577533	2.024300033335202	1.7756326908158522
1819	MD2	819	3.0778663100676233	2.0921032175378995	2.9872509301493304	2.948219112744411	1.8669214877328653	1.7696174529146704
1820	MD2	820	2.8872689720867473	1.9398744557939809	2.9050479818591786	3.0368662245168085	2.0315891197313376	1.8497996773257088
1821	MD2	821	2.9965245696920735	2.2218861176994724	3.0163767924467386	2.9974169498466514	1.9168618561967128	1.8844316190761377
1822	MD2	822	3.0622511067051708	2.0643569796021435	2.918208016259493	2.9003369136434376	2.2455019612139977	1.880137914001005
1823	MD2	823	2.9578739720953235	2.0385039705319397	3.0105014641923344	3.194007828004728	1.9711643129142655	1.940107437345869
1824	MD2	824	2.8714177740523286	2.138852357243641	3.0147011245358994	3.0253816412146226	2.018932568221268	1.8560009070142969
1825	MD2	825	2.9159312071653702	2.144088626066536	2.8873467777114548	2.9781172181208904	1.8795988085138575	2.001841491095936
1826	MD2	826	2.8382985255362616	2.003159371549214	3.0777706156102758	3.0536438204265632	1.9185385745420305	1.863409277182981
1827	MD2	827	2.9751285947271664	2.0914609365704058	3.16719628353674	2.970993868661319	2.0947035736855715	1.884847566271504
1828	MD2	828	3.0093465738331933	2.065315832860639	2.8994655867794967	2.9188346374037355	2.021360207775644	1.967863935391884
1829	MD2	829	3.0284773972552284	2.1465127475521766	2.9070220006640333	3.2417340537518533	2.072193920807832	1.8717592479486171
1830	MD2	830	2.891995968981517	2.0706465153418208	3.0933617428179754	3.034803639828493	2.1955363462200643	2.0176023603381323
1831	MD2	831	2.8140099741313858	2.056710027628776	2.975581643414563	2.9366638419675932	1.866926750459447	1.91315939028007
1832	MD2	832	2.89875647683222	1.9959931262428159	3.1479273398469982	3.0058309526870497	2.343089325470161	2.151860622983464
1833	MD2	833	2.885420291051324	2.2744147929223018	2.963182038979826	3.1557223562652683	2.163363110970752	2.056988483638209
1834	MD2	834	2.890571051667362	2.0826698868365296	2.938163473394426	3.0456301932370136	1.9537006256697735	1.8617964426512768
1835	MD2	835	2.9246214848765604	2.1245528195359418	3.0127346820162964	2.9875687941676388	2.0316456354456687	1.9071146461014696
1836	MD2	836	3.08515187262033	2.075297121516808	2.950344194353898	2.8116717979105648	2.2075038237452995	2.058599707702531
1837	MD2	837	2.9847954307190543	2.064558814348944	2.946094435645371	3.0396217492687105	2.191790027652252	1.948522639554629
1838	MD2	838	3.04616600811103	2.4183316290833887	2.9319434897301835	2.9166339154872567	1.9420159607216048	1.8545444974220109
1839	MD2	839	2.9903562836011064	2.28964011258515	2.9756894847428628	2.984140770826348	2.592315814291457	2.013636852749941
1840	MD2	840	3.2166748224777373	2.0091978757922653	2.8550453413357473	3.0841998867320224	1.8943798085499988	1.8341099595791583
1841	MD2	841	3.0476982715338723	1.9998214441659896	2.9243879148141767	3.0628014372168635	1.853169378892135	1.9516615929197445
1842	MD2	842	2.9081318858739427	2.1853285786722974	3.0622039150879456	3.0062779756233375	1.9427268398103312	1.9054259286630248
1843	MD2	843	3.0292421246342736	2.137003583689783	2.9898871274854684	3.067757163102541	2.0232685029728623	1.8773384182293664
1844	MD2	844	2.9548361381786723	2.207508890130792	2.8316566121988918	3.078814439768085	1.9176708586706919	2.07181334336433
1845	MD2	845	3.1343533487813757	2.0709585254660543	2.936736417118164	3.1493717588426984	2.367351328344248	2.0729923524966174
1846	MD2	846	3.0558080452828533	2.080384642342617	3.1072622639451457	2.97132097674499	2.0227926753580823	1.9210726374971956
1847	MD2	847	2.991995493479095	2.055929405366714	3.0634337681704493	3.0657856535460337	2.175965012499055	1.8802386194437035
1848	MD2	848	2.9668978016365184	2.131414999401814	2.990003924017454	3.1143617095992875	1.90101026527284	1.86848233120664
1849	MD2	849	2.9601765451727537	2.1594239253186434	2.919691956171087	3.0329995879814233	2.0232049606230738	2.002013383462204
1850	MD2	850	2.8816934370278435	2.1458284649358816	2.9086137392953217	3.0358740646515527	2.2428418963899	1.877026448290067
1851	MD2	851	3.0185113412294213	2.0275166691297617	3.1121056140685486	3.121827279914295	2.0046718337093776	1.8627612010040924
1852	MD2	852	3.1190133976812526	2.0741401665573287	3.0222236804332274	2.945701977449899	1.8816280849727829	1.7764204313444472
1853	MD2	853	3.013476263245284	2.0984462408711853	3.0028173005338994	3.074904720368015	1.9299209635600252	1.8071679027760528
1854	MD2	854	3.0008957156167386	2.1252112996498926	3.1068828086155804	2.9708430066023332	2.0268184890219056	2.076528977048184
1855	MD2	855	2.8544911945410947	1.9654635212320264	2.98065200226448	2.9679065110404537	1.9202479171095133	1.937381019429684
1856	MD2	856	3.061013261058148	2.0846608484258087	3.063160780624685	2.901609317135806	2.076359823221787	1.9079228841085532
1857	MD2	857	3.0447266588589614	2.1840695358293787	2.992388912489383	3.0157525821362965	2.1131959419707744	1.9116460684811059
1858	MD2	858	2.9418854155859258	2.0779093040420955	3.0831454671800147	3.0733396193500857	1.9802312499576855	1.9735305898666409
1859	MD2	859	2.8759139285741635	2.1239527999844814	3.0083625506549843	2.9118261892628343	2.0378281334658834	1.8836000770116008
1860	MD2	860	2.9899474924849465	2.084854345177933	2.9288558940732914	2.955107675243573	1.816041790192989	1.9157387134237949
1861	MD2	861	3.089209437576496	2.120056569516163	3.0087503878207165	2.965096068795505	1.9701786207843777	1.8265619059580696
1862	MD2	862	2.9327624221079462	2.129055431265229	3.0304934406806963	3.1209632814803663	2.108433023336004	2.071239674369481
1863	MD2	863	2.8757364520651034	2.187844422888701	2.9535389835298123	3.057023712504701	2.39411346869181	1.862439720302844
1864	MD2	864	3.0536710114146035	2.0778676352220464	2.9577636455879603	3.117453450688311	1.9499764780840008	1.9679522376205236
1865	MD2	865	2.819278939063524	2.0815495237615367	3.0349676658735336	3.010755762086496	2.0991152121158283	1.8651672224377145
1866	MD2	866	3.020069336095016	2.105374112747832	3.087439479789112	2.8827523520872216	2.3251174931816028	1.7964229749142215
1867	MD2	867	2.9712985490423627	2.12499098119686	3.0246317123262534	3.0147818646226834	1.9986634002734185	1.9220689615238504
1868	MD2	868	2.9297207896432407	2.1688078917380818	3.0660814346276934	2.9379973728709863	2.151798790062482	1.8689774606190308
1869	MD2	869	2.908535566546977	2.0614823268651694	2.936208278625676	2.994859124226263	2.405160823143441	1.9214210762149084
1870	MD2	870	2.8051032165638263	2.1200318914036766	3.0141691876316017	3.1704304428962877	1.858809882970356	2.0005510359914203
1871	MD2	871	2.970612424795437	2.213528592248061	2.952789238900145	2.9118069433399887	2.0709642355726228	1.8786021883502448
1872	MD2	872	2.9875821787395225	2.090031155764597	3.0802809516736214	2.9300917409149334	1.9438215291958656	1.8312781453037403
1873	MD2	873	2.8742366224786813	1.9328779644799463	2.9746875515329103	2.9131345719689987	2.0814066240252065	1.8875909043299048
1874	MD2	874	2.9888691901052638	2.220755675082623	2.995965500583705	2.9698017117115376	2.1763111863570708	1.8582149904767329
1875	MD2	875	2.8335067016159194	2.0482984102242137	2.9582891491729213	3.005150925698884	2.2147191860745497	2.019466081778836
1876	MD2	876	2.7886198305965566	2.0043478041268594	2.9538531024810397	2.8907545708932765	2.17900759775248	1.830775320361932
1877	MD2	877	3.03066699790787	2.1855561209112726	3.019024993596608	3.0403783740345243	2.202032025748949	2.098024949540054
1878	MD2	878	2.9019891115521164	2.088504573632997	2.865170101622108	3.0712673904044983	1.9910026758216208	2.2165847889880945
1879	MD2	879	2.7537850194525864	2.055871201996671	3.03630128246327	3.132514200217797	2.245251226959079	1.8421332766476253
1880	MD2	880	2.9328459153196675	2.312549781896529	3.154483909208504	2.979209843371714	1.89662348367847	2.0220450409055104
1881	MD2	881	3.201628155815736	1.9896308720977696	2.8988084503550184	3.0238404369208705	2.4427031721930086	1.9296557625015904
1882	MD2	882	3.0536555182229064	2.0538704337505003	3.0205425478874117	3.019538576169664	1.8705991219297704	1.8821494308062408
1883	MD2	883	3.077221327291113	2.080971435326744	3.040842786989136	3.0338448555967874	1.8643336386116505	1.8666157705380064
1884	MD2	884	2.901037667913952	2.2157131325244435	3.0786850954397167	3.0670725847562683	1.8939711262310484	1.8377136353270265
1885	MD2	885	2.9922565388633253	2.0120087299658342	3.0264901587553323	3.1218113218810477	2.0518530508947133	1.9557029128836525
1886	MD2	886	3.0437829700255112	2.069759772287973	2.982798064404278	2.9330760633129267	2.0288751582502464	1.7479565366360819
1887	MD2	887	2.8311158712662965	1.9843464106146425	3.033751241053256	3.3655965858713186	1.9154419711084767	1.9210715530566012
1888	MD2	888	2.8306547892994187	2.1902234554132907	2.9360328219981557	2.9082605679512583	1.9625788871877576	1.8531571272314256
1889	MD2	889	3.132183649969054	2.014986301064162	3.0808438456524354	2.9651382595230915	2.1269843062825013	1.9339198513962117
1890	MD2	890	2.924217374319638	2.230536333261205	3.113054285662748	2.9429239696610154	1.8943465587171036	1.9157569859669368
1891	MD2	891	3.1937295924570086	1.9702800851827724	3.0908627509746815	2.8711173350251817	1.9827179570236853	1.9720189390705416
1892	MD2	892	2.9863052693404617	1.978989816466261	3.0156370902341223	2.8619696239117567	1.98448281206177	1.94742573583356
1893	MD2	893	2.8834001255575115	1.9566399288578693	3.1656050267448768	2.9504553310420216	1.963369875495556	1.837859233262439
1894	MD2	894	3.0936449672506936	2.1550988215802644	3.0007749111484467	2.8711662461432	1.9038354797684796	2.0799712258035603
1895	MD2	895	2.9925968518143926	2.0533809187748986	2.860324869257417	3.00156022428126	1.953321259685134	1.8749327577739168
1896	MD2	896	2.957187863572344	1.9341843920060375	2.9254352358171163	3.0581678433896347	2.042648659214619	1.967162786923
1897	MD2	897	3.0196495602177547	2.04385278660763	3.0248392926838696	2.998760222495785	1.986627023255339	1.7585643397082311
1898	MD2	898	2.9796371347096606	2.31208044819679	3.0689059650209427	3.2236521118249244	2.0298081514863138	1.8662611887789589
1899	MD2	899	2.8789558558743757	1.9156128396150816	2.872122085540334	3.0388302411333035	1.967073552053399	1.860322168636144
1900	MD2	900	2.9357137322439666	2.1380052959641365	2.9518348786536532	2.9573589070576727	1.881732196545361	1.8952955449162927
1901	MD2	901	2.9152400530186493	2.163928205640432	2.9704141838546305	3.2287142241101945	1.869820933556506	1.95115258145462
1902	MD2	902	2.901778559718764	1.9735609121696118	2.9319581927042693	2.9939499158970597	2.0793570731050504	2.051534887365813
1903	MD2	903	2.9010639883937417	2.1503034582785165	3.1505267757207513	2.907486246197033	1.9648406931747482	1.9528510654877216
1904	MD2	904	3.168316564093629	2.208607448407483	2.991224984504165	2.959054376760965	2.0174744158531785	1.8441997619891255
1905	MD2	905	2.8863216092991855	2.098750727619631	2.943482382165461	3.0627877557507484	1.9231996366214037	1.8239383583809112
1906	MD2	906	2.98271141079808	2.126857781501595	2.890196878847058	2.851526849333298	2.044625217791715	1.9727061923504656
1907	MD2	907	2.893506614901072	2.158892181640625	3.225161189158108	3.0850219540620003	1.8836867557031718	1.7262332621261238
1908	MD2	908	2.8484538998571227	2.130334528551555	3.0587514116999164	2.7970564608914716	1.9494637743896237	1.8506715897238863
1909	MD2	909	2.8614758412802743	2.1468413727721725	3.183450191106332	3.379659516699897	2.028781966753088	1.8928573150649703
1910	MD2	910	2.9600212616332264	2.017437765175229	2.9399459951878195	3.0516872768738312	2.0252851597276407	1.725490800150941
1911	MD2	911	2.9664774291165217	2.0301509908370505	3.0062799028689056	3.0340900953939576	2.086554598554682	1.887484306631908
1912	MD2	912	3.0469952502653475	2.2877084801297305	2.9424729135658323	2.974829863353778	2.17657745013352	1.878318606360583
1913	MD2	913	2.899367905153417	1.9559337615754984	2.860012873018093	2.9823530356859003	2.009634218691432	1.8651381934823672
1914	MD2	914	3.1433713401406136	2.014607848758604	2.934456323660195	2.9744732041231567	2.078495048609134	1.9585179180303205
1915	MD2	915	2.8804920876120628	2.12367191885276	2.9237384550413896	3.1389874583128297	2.045252866457409	2.0514053368562593
1916	MD2	916	2.9631208021666153	2.1368606685976737	3.075345328084168	2.9946790782484065	1.9807700300510431	1.7915876967893083
1917	MD2	917	2.83689140641732	1.906285593904257	3.100538159489473	3.016831224715892	1.9476992980556265	1.8376635317350951
1918	MD2	918	3.0048000592122186	2.035515434440312	3.030054730919273	3.168851771644684	2.006500564279069	1.8781870770952491
1919	MD2	919	3.0415631436187316	2.337991916607808	2.8872910353254326	3.035598129597393	2.428271831049257	1.9709347033394182
1920	MD2	920	2.812104290673356	1.922443313277988	2.9496154032847515	3.0060079687976744	2.1395989228678243	1.856627345006456
1921	MD2	921	2.7795415596658843	2.1371775157371258	3.036275639195813	3.0443263627829666	2.002984924554594	1.7745919174959637
1922	MD2	922	3.070089418870371	2.0684274769203905	2.9973519339584827	2.9659020785387384	1.8978958333682148	2.0199800546266187
1923	MD2	923	2.914862363281058	2.300010038406642	2.9690291327441947	2.9021549743964874	1.834614443937962	1.909578099050471
1924	MD2	924	2.9381238257721134	2.0042882198259435	2.9855589922747763	3.013248027594525	1.8770191863446728	1.9015109204322729
1925	MD2	925	2.9231144161904985	2.23137902574105	2.9082321052748754	2.92371669994918	1.942531335052384	1.913455703137331
1926	MD2	926	2.9161549822225545	2.226155324060799	2.9207770097054206	3.0301359605734706	1.985901794440122	1.9596338180606103
1927	MD2	927	2.968772464447313	1.9993921936659231	2.9982562421240657	3.178249630870429	2.1495598168579075	1.8447602558121272
1928	MD2	928	3.0558590472667237	2.2229335632590552	3.045831181646796	2.978702531760697	2.051675997770269	1.7689717226097663
1929	MD2	929	3.037782366175575	2.06743525804829	3.0703198387206965	2.9655040063772224	2.0012372340890043	1.984013813588701
1930	MD2	930	2.958509918266924	2.01949585970949	2.963924335084629	3.0551641745832367	1.8485105755676536	1.9789334457612369
1931	MD2	931	2.9229975718639882	1.9411019440831432	2.885536688674604	2.9378177362596496	1.8783836270542051	1.8397726009618816
1932	MD2	932	2.9013837648590504	2.0087860052096924	3.0566129112305984	2.958750478263143	1.8914980569602649	1.987718931843115
1933	MD2	933	2.9320355096068917	2.2352303534583378	2.9296619105488086	3.0028624295053037	2.1084490693985964	1.9155149068388848
1934	MD2	934	3.1128783675615206	2.0481964772220183	2.993218836207351	2.8619381948990847	2.263130422432308	1.999712851272406
1935	MD2	935	3.0882809139738017	1.9838909276212369	3.066614078172328	3.0552195268880116	1.842834432893498	1.934977899771656
1936	MD2	936	2.9971570714102684	1.9348055985282744	3.055634731592635	2.9238043295553915	2.021891096296489	1.9459455793489997
1937	MD2	937	3.119201024524929	2.1312675260622296	2.8640223153356947	3.094749630203871	2.1089885611010333	1.871417656382497
1938	MD2	938	2.8170753140802063	2.145437641112946	2.9324547461376027	3.0197221765132585	2.405583795067236	1.916359158686769
1939	MD2	939	2.9373689191818397	2.1032258738423995	2.999844911741411	2.93037456541349	2.142795331252884	1.9694883312673048
1940	MD2	940	2.861015651128997	1.96321730223533	2.978290837635882	2.897971796763392	1.915600323476497	1.9422243283118767
1941	MD2	941	3.0802748440110337	2.021554721301353	3.0327494402391064	3.1054920413882114	2.169242470359161	1.785702131462464
1942	MD2	942	2.958438348407765	2.003409131590145	3.2059910089044004	2.95923697281422	2.221971007719642	2.085949100315936
1943	MD2	943	2.9498583373565226	2.0179134136466543	3.046576877235432	2.933093945255317	1.9987014329416264	2.091356992582486
1944	MD2	944	3.0775418559662837	2.1888611881503843	3.0356346228676423	3.280813025231301	2.7751565517841708	1.9329735810476512
1945	MD2	945	3.0181162832427986	1.973888398875544	2.986527197549408	2.9528521108356403	2.021561063893924	1.9477597267155569
1946	MD2	946	2.9806634336158613	2.114117226878044	3.0132723492692604	3.001466797961392	1.8960808930610829	1.987380853252648
1947	MD2	947	2.9455740692605774	2.090005233943033	2.986829521330737	3.0648321075004703	2.178974370259944	1.891695472337132
1948	MD2	948	2.8795503305795096	2.116246026799722	3.066483613928656	2.836775537628545	2.0853132045989837	1.8824489844923
1949	MD2	949	2.768701237934475	2.213587247715074	3.1137287386112167	2.986702059397844	2.180745766498599	1.89922676785658
1950	MD2	950	3.0442206018061424	1.978956671527449	2.9353187931153033	2.9796227892275726	2.1246866539508544	1.9446626800456648
1951	MD2	951	2.9071265991996413	2.154749048833367	3.0147804646726857	3.0147720559013838	1.958556057055109	1.8525335701492842
1952	MD2	952	3.1262275376220967	2.2487036696784717	2.966484264741935	2.7916306237348847	2.7368671579859614	1.910821114340801
1953	MD2	953	3.098580868387176	2.136550176140202	3.0100899407692947	2.8538627308474265	2.2167895915006604	1.7736006524068222
1954	MD2	954	2.8554655041389587	2.0077819403450308	3.0476458040378667	3.019631477173267	2.078151161250143	1.8957005078845008
1955	MD2	955	2.940272149351828	2.1349677644087146	2.969133288049187	2.9130082068134806	2.118110874613992	2.1426309229024545
1956	MD2	956	3.0035852838069466	2.0575469380543194	2.976944645990232	2.97053889952447	1.959879003965144	1.868267199882403
1957	MD2	957	2.9560430064187555	2.086588727530942	3.0844006696128186	3.0359766893939617	1.9215172709653516	2.093089814259438
1958	MD2	958	2.8629527283411838	1.9437870967929207	2.9031583219058263	3.0835290658367573	1.8546546132488029	1.8855629583762623
1959	MD2	959	2.9754884596982096	2.0551554651032533	2.9801310421319838	3.1216063872672786	2.0685664083161086	2.018771654697073
1960	MD2	960	2.7154569636825205	2.2623836216308035	2.9167964472959294	3.025214673725266	2.1155268552513182	1.8170096973814032
1961	MD2	961	2.9801034502397106	2.0683218004133828	2.950429172023493	2.8711120164340422	2.0951180554408526	1.853782649726672
1962	MD2	962	2.9737153592190624	2.1419246826028133	2.9924448266416404	3.2407049523334197	2.428541000336212	1.9320458373556382
1963	MD2	963	2.859313794194325	2.2853725648094216	2.9732386122255283	3.047741710621008	2.218251184883236	1.8237563636484848
1964	MD2	964	2.922274736788017	2.095534036313531	3.0654652772785496	3.070276410895948	1.924478481230353	1.907671826202309
1965	MD2	965	2.9728692034482878	2.045208336028931	3.0565879124828115	2.951899860998965	1.8493141104183213	2.0918524113983707
1966	MD2	966	2.8723577414510095	2.2342120518176944	3.0773529331488096	3.0483413869709497	1.9820153440157324	1.8529900049825323
1967	MD2	967	3.030899407335669	1.9534559194732024	3.0059632171499384	3.0006444105219012	1.8888962595248115	2.060059063908248
1968	MD2	968	2.8273983536733054	1.9486331681639693	2.911649189685147	2.889991766019308	2.0241514994052388	1.99530592267612
1969	MD2	969	2.7361581586083084	2.1389649812020672	2.86845548666014	3.099450775980132	1.9594903986663124	1.8399207319089668
1970	MD2	970	3.101657622304276	2.1076775527894327	2.9340031727616718	3.149243847025393	2.068047952425113	1.9927139077353169
1971	MD2	971	2.915078678428004	2.0712580926498103	3.056392929766936	2.8686238111461786	2.0242864409397714	1.9534356168313003
1972	MD2	972	3.101794376296502	2.158849724793411	3.011684863694264	2.942807819176616	2.1883375057320964	1.953654827383424
1973	MD2	973	3.0578387341502173	2.096224348175297	3.0738546791646217	2.9290059566018583	2.085258770202884	1.8964560611858736
1974	MD2	974	2.8752837716001323	2.1276088784157623	3.0786510559841878	3.1028132530464294	1.879507894084549	1.8625657127887985
1975	MD2	975	2.824298353251422	2.1585791334856306	2.9934385402187367	3.057389379375047	1.9068907152378682	2.2641035893600927
1976	MD2	976	3.0073944623204536	2.089890361764212	2.9455043870345703	3.0536795027215646	2.1021688162608365	1.9095061871415715
1977	MD2	977	3.082150806338216	1.905956794134542	2.9185571031600195	3.0674615073929603	2.0751801884079017	1.9312580906506545
1978	MD2	978	3.0693279224332293	2.145846025170722	2.8905432823771267	2.967204672098794	1.9356650588053423	1.902903589876672
1979	MD2	979	3.0757047129709423	2.1173619395325627	2.9266754144569176	2.9730489670256635	1.8513778681934776	1.884809718938804
1980	MD2	980	2.9193866180159267	2.182708910367153	3.0250342406037927	3.005897277379815	1.924893917520054	1.873701591557959
1981	MD2	981	2.7942990555193883	2.1570766005379918	2.9767401811930405	3.0779099475334464	1.9254377450295248	1.8867828851312551
1982	MD2	982	2.769774411353875	2.0173103760583038	2.9051740868044065	3.090592361864777	2.129133290591346	1.8297577300272725
1983	MD2	983	2.9340452446598846	2.217180293495065	3.0484522993333902	2.987360523012613	2.0071650846164064	1.8381097012616108
1984	MD2	984	3.016377323095886	1.950834775423652	2.9859839260977865	3.0252791855130465	1.9269244725898609	1.9820307061223692
1985	MD2	985	3.0595615687068047	2.097795533428572	2.9911532340477893	3.017593439894778	2.033224249569376	1.8285792518538289
1986	MD2	986	2.9589469617443163	2.1887454820650167	3.1256386018180162	3.1623925819258414	2.087617536545297	1.9086169951706653
1987	MD2	987	2.7854111306674887	2.1092294437226617	3.0481115696611116	2.9255140201590666	1.9834713302676288	2.094465065245258
1988	MD2	988	2.9757287825639587	2.1892213140200267	2.996447862170601	2.9735126676525416	1.8926528804964124	1.7147437321355634
1989	MD2	989	2.8228281922935547	2.1286336537913497	2.853996531850832	3.0001917592649354	2.3297442808899813	1.95538885071614
1990	MD2	990	2.8426907559736287	2.0599786267357643	2.9624768084063398	2.898956291030008	2.156991644542348	1.9098778198171655
1991	MD2	991	2.8938522207571435	2.1648912982051822	2.971617919884885	3.2429619855396608	1.869948526392744	1.854326032956781
1992	MD2	992	3.137913623696237	2.0053951023775114	2.9978273250419094	3.085696476740212	1.995006293685391	1.9047007017086024
1993	MD2	993	2.9352738026172385	2.1689786302777554	2.966210599546812	2.8925505703427676	1.966374529949736	1.894860506254156
1994	MD2	994	3.0116694068163765	2.0533771421656635	3.0062138786374266	2.959139681557028	1.9665273031544472	1.8463449765702442
1995	MD2	995	3.0722363685147727	2.177483207675073	2.96334614217937	3.0255935717103006	2.207755264783026	2.0787849517272163
1996	MD2	996	2.9859440413609715	2.028005134386384	2.888785356631858	2.9509828813596903	1.9631766472147016	2.074891765345995
1997	MD2	997	3.0102513497099843	1.9633559132345304	2.9802722866205604	3.0518009782813933	2.031065390370038	1.8217464248801525
1998	MD2	998	2.9774558692471293	2.3252574934757453	2.9403528912225214	2.921546442607844	2.154079037103042	1.894080046694092
[truncated: 6,001 more rows]
