# Supplementary material for: Structure of the stress-related LHCSR1 complex determined by an integrated computational strategy
Source: Commun Biol. 2022 Feb 17;5:145. doi: 10.1038/s42003-022-03083-8 (PMC8854571; doi:10.1038/s42003-022-03083-8)
Supplement: Supplementary file 13 — Supplementary Data 10 [file 42003_2022_3083_MOESM13_ESM.zip › Figure_S12.csv]

	traj	frame	a604-Gly109	a611-DPPG
0	MD1	0	6.39611656931129	1.8639448271062264
1	MD1	1	5.926350138085767	1.8555683140016863
2	MD1	2	5.414001699770839	1.7275218136838328
3	MD1	3	5.6176630304329995	1.7369565388458317
4	MD1	4	5.903162124277732	1.803700145239192
5	MD1	5	6.1034370629952654	1.9997561923125031
6	MD1	6	5.668351773191088	1.830352406079012
7	MD1	7	5.659868404237377	1.7264661856346557
8	MD1	8	6.030006133726858	1.917989322141468
9	MD1	9	5.583119096598978	1.8000752647614278
10	MD1	10	5.891102270300525	1.6947597045438902
11	MD1	11	5.547336140514728	1.7219067384428746
12	MD1	12	5.924324975661746	1.8114139675230032
13	MD1	13	5.42770526888033	1.7654700105385075
14	MD1	14	5.813589910161483	1.7378925841643142
15	MD1	15	5.7040937917891625	1.7486363615793408
16	MD1	16	6.328008540600145	1.7145700369879602
17	MD1	17	5.572615925681469	1.7559984016809684
18	MD1	18	5.131902503967981	1.7866211967752978
19	MD1	19	5.794280586360602	1.825854794943874
20	MD1	20	5.846833752015411	1.8192096457035332
21	MD1	21	5.7366378314503335	1.667888164388233
22	MD1	22	5.8851796991714185	1.7482832410553546
23	MD1	23	5.651609827979732	1.8124315810787792
24	MD1	24	5.9482749940626425	1.7508011794364633
25	MD1	25	5.668499603307188	1.764859180676816
26	MD1	26	5.173919032703789	1.7912301396253083
27	MD1	27	5.404260442574752	1.8729992794415904
28	MD1	28	5.428152744730756	1.856317929511728
29	MD1	29	5.625138917915673	1.818397112743451
30	MD1	30	5.882358436037145	1.8624388451631533
31	MD1	31	5.6653772978293215	1.7577743502871264
32	MD1	32	5.578447930742608	1.6947196653376204
33	MD1	33	5.809851028360555	1.7905853449567601
34	MD1	34	5.667089567207697	1.9439439388058848
35	MD1	35	6.078794747431907	1.7184028561849165
36	MD1	36	5.17731665351102	1.8807722292574272
37	MD1	37	5.81870331271688	1.831215899038468
38	MD1	38	6.3773751205582725	1.761552263362045
39	MD1	39	6.511030575106888	1.755740965854334
40	MD1	40	6.614861592320743	1.708425528817028
41	MD1	41	6.577059231090237	1.7736874746220448
42	MD1	42	6.657919839407248	1.8930209040561832
43	MD1	43	6.410131564716983	1.7408989675826156
44	MD1	44	6.166761527238012	1.8809744152430927
45	MD1	45	6.553926494184003	1.834847773712164
46	MD1	46	5.736936505987981	1.741063551356656
47	MD1	47	6.6063958570338235	1.8241711121365616
48	MD1	48	5.198568474154834	1.7492197365492672
49	MD1	49	5.24000496107548	1.7813827042019474
50	MD1	50	5.844650370386843	1.776619142238249
51	MD1	51	6.399528710857158	1.7339653705780729
52	MD1	52	6.474762255362278	1.7557459469170242
53	MD1	53	7.156069891310527	1.928596769742162
54	MD1	54	6.428717740073415	1.8682807298003905
55	MD1	55	7.127202246487353	1.7548221294985125
56	MD1	56	6.434224442639621	1.7647091222477795
57	MD1	57	5.3580052784612064	1.7907377610943154
58	MD1	58	5.674999815696031	1.8327122914309304
59	MD1	59	6.032699232884977	1.7261691520949105
60	MD1	60	6.380766926933303	1.7878017684527656
61	MD1	61	6.407877054558924	1.8453594479464408
62	MD1	62	6.036690176545799	1.9744875975111875
63	MD1	63	6.7597626390591525	1.798773786670283
64	MD1	64	6.308057451169907	1.8449637541307853
65	MD1	65	6.213235673213721	1.7930241343340396
66	MD1	66	6.384440824560863	1.90596647383432
67	MD1	67	5.933256901180898	1.7811725360873938
68	MD1	68	5.730086924101043	1.7873156161011492
69	MD1	69	5.981952517963679	1.77789483676297
70	MD1	70	6.055234813214263	1.7564712740912656
71	MD1	71	6.135155800974705	1.6716172755762169
72	MD1	72	5.146266321803379	1.6890237638565169
73	MD1	73	6.0761903209630574	1.727668275605602
74	MD1	74	5.7784958076590565	1.7872132302625157
75	MD1	75	6.022097323165621	1.8061486786044656
76	MD1	76	5.906789191509914	2.028371639603398
77	MD1	77	6.032418400676418	1.8301237064841058
78	MD1	78	5.327873282639558	1.7412949643741022
79	MD1	79	5.559384160057465	1.7958689246812647
80	MD1	80	6.055508912079212	1.9799250792970848
81	MD1	81	5.8618278810799564	1.8073731647356728
82	MD1	82	6.293824344784894	1.832114658105684
83	MD1	83	5.81014424781461	1.783156918348647
84	MD1	84	5.708465206369731	1.8255675950622157
85	MD1	85	5.840961865106686	1.8124630961479304
86	MD1	86	5.555193257078294	1.7974721161050664
87	MD1	87	5.482849979791778	1.7346346673138018
88	MD1	88	6.0875478876372755	1.730110748044679
89	MD1	89	5.450249586574856	1.8067546815406452
90	MD1	90	5.521766521564347	1.8486743788730091
91	MD1	91	6.1922037480748	1.7857882443794273
92	MD1	92	5.636027215049875	1.7886825331622571
93	MD1	93	6.063009709599163	1.9188179506877103
94	MD1	94	5.37937971791453	1.737871592669998
95	MD1	95	5.802493075445862	1.8178454447922558
96	MD1	96	5.55735899779921	1.7694087054861236
97	MD1	97	5.76042472008466	1.9217640079490832
98	MD1	98	5.0967796808269625	1.894944246346784
99	MD1	99	6.270164416292182	1.8310256507160672
100	MD1	100	5.40510106515754	1.7669207895041024
101	MD1	101	5.401721174928171	1.8076995300772527
102	MD1	102	5.426647449088894	1.777049225155047
103	MD1	103	5.886592979500242	1.6998827258619955
104	MD1	104	5.983016395899114	1.82231103401005
105	MD1	105	5.7264399836290965	1.871924626382876
106	MD1	106	5.92459016819093	1.8395999388340083
107	MD1	107	6.1694599349758645	1.774034899265546
108	MD1	108	5.77895169207859	1.7416963132509065
109	MD1	109	5.626256451609058	1.7140721616148662
110	MD1	110	5.179203281289338	1.7174528127497928
111	MD1	111	5.331240812135887	1.8277562589902712
112	MD1	112	5.5892137573727085	1.8595721202096767
113	MD1	113	5.294035026484286	1.8305025388782188
114	MD1	114	5.0755209485318975	1.8084732792960192
115	MD1	115	5.776944266836572	1.8842686429345523
116	MD1	116	6.078683913756134	2.1166167082951537
117	MD1	117	5.6497115164503	1.8261289366398488
118	MD1	118	5.353704970561438	1.7639983890778954
119	MD1	119	5.4965986563194855	1.764561391795066
120	MD1	120	5.561821333531138	1.958795895425874
121	MD1	121	5.5305877612464105	1.7316975846483535
122	MD1	122	5.885532915685459	1.8487958331860677
123	MD1	123	6.287321967000397	1.743600034948963
124	MD1	124	5.823760817801089	1.7675152559693068
125	MD1	125	5.895339117908441	1.7718518592959331
126	MD1	126	5.584739852305282	1.8968508333855576
127	MD1	127	5.721238150040255	1.991441968293424
128	MD1	128	5.935868276014532	1.7931811956866188
129	MD1	129	5.6030743004248285	1.7653690714352548
130	MD1	130	5.541514457796977	1.7766359812647603
131	MD1	131	5.674808339118	1.7938879542312924
132	MD1	132	5.475426217240363	1.7386205437436073
133	MD1	133	5.7970464881761625	1.7212442812424025
134	MD1	134	5.978846403183987	1.798532860488922
135	MD1	135	5.723219049749348	1.7781638836957068
136	MD1	136	5.8203556182953475	1.6782173862728655
137	MD1	137	5.2881024457318535	1.7076694119156868
138	MD1	138	5.964742167548334	1.7344044073013811
139	MD1	139	5.126774565472463	1.7031056541542835
140	MD1	140	5.80764863225515	1.8462894876907856
141	MD1	141	5.504781804619187	1.8965651653571305
142	MD1	142	5.611846161195632	1.7628046733113276
143	MD1	143	5.1386008197077775	1.7915552793927545
144	MD1	144	5.483866977418353	1.6673266879500142
145	MD1	145	5.3257631440439015	1.7853616937422223
146	MD1	146	4.972019979881879	1.7219097097102138
147	MD1	147	6.019978852536683	1.7543610609444351
148	MD1	148	5.483820726512689	1.7267231886043601
149	MD1	149	6.009667845928968	1.7502038577478265
150	MD1	150	6.382717553578037	1.7777065711600415
151	MD1	151	6.182292929790496	1.8715371989892795
152	MD1	152	5.939071983606398	1.6652553577317066
153	MD1	153	5.302934835862911	1.7957199640806856
154	MD1	154	5.454762897785944	1.7248702677222365
155	MD1	155	5.397973362681529	1.8549441129179849
156	MD1	156	5.9588989550282365	1.8782784639960528
157	MD1	157	5.864100880311196	1.7447497091261717
158	MD1	158	5.912827003490139	1.900489561517584
159	MD1	159	5.6278237322910964	1.7712527771072868
160	MD1	160	6.082903685375558	1.8368720412914088
161	MD1	161	5.469983527567392	1.7193053158575125
162	MD1	162	5.5498842472919145	1.7509090942980103
163	MD1	163	5.478936790408667	1.8250323443756018
164	MD1	164	5.3377469988784805	1.798169000113196
165	MD1	165	5.839289340012629	1.9682503026197604
166	MD1	166	5.96142501838592	1.7956153884944106
167	MD1	167	5.412267067325017	1.796662953978367
168	MD1	168	5.305142189508774	1.7747790739484512
169	MD1	169	5.68666710872633	1.7204225454207398
170	MD1	170	5.600505791785868	1.7495489835205633
171	MD1	171	5.767954229592383	1.698882490494374
172	MD1	172	6.268128206972746	1.695354351785158
173	MD1	173	5.824635974691263	1.7982102220096206
174	MD1	174	6.0644941413032925	1.809589643617675
175	MD1	175	6.0460851121317765	1.7347404324866562
176	MD1	176	4.757890173694975	1.7713773714626102
177	MD1	177	5.26699560961855	1.8486691425909128
178	MD1	178	4.871069169758604	1.872386792110532
179	MD1	179	5.591604297634517	1.8675079375079568
180	MD1	180	5.332573966447633	1.8001852557879932
181	MD1	181	5.0973291182711735	1.8880378751090123
182	MD1	182	5.808116033727568	1.8285035692238611
183	MD1	183	5.371554910222938	1.7187950708327842
184	MD1	184	4.874661600371906	1.7442557078479577
185	MD1	185	5.1467640854425785	1.7695011221284571
186	MD1	186	4.775560471993858	1.7925323444334935
187	MD1	187	4.636260925589223	1.7814803176930818
188	MD1	188	5.05175354537656	1.7540567818159103
189	MD1	189	4.7347428378856975	1.7984542719686016
190	MD1	190	4.780759025947633	1.7829481610796964
191	MD1	191	4.7839036934445	1.8237270422417204
192	MD1	192	4.980784102947135	1.8883394923796761
193	MD1	193	4.68580140571734	1.868696368671256
194	MD1	194	4.831769014432892	1.7878355503412673
195	MD1	195	5.493209237368583	1.824105419894145
196	MD1	196	4.823031134435801	1.9532692856430045
197	MD1	197	4.760153965680606	1.9663739993573477
198	MD1	198	5.508718042516238	1.751182514258664
199	MD1	199	4.926684302147213	1.811053948409042
200	MD1	200	5.644782290356604	1.7812308400998975
201	MD1	201	5.567111464035564	1.7620853055955954
202	MD1	202	5.2315385869973925	1.8547853306435544
203	MD1	203	5.318145805831778	1.8599123635211696
204	MD1	204	5.506334635240006	1.7319075597889642
205	MD1	205	5.234844069495511	1.9540205784730664
206	MD1	206	5.308382095554589	1.6808228849446059
207	MD1	207	4.921258130869682	1.7364840283223686
208	MD1	208	4.823518951647219	1.8534893212255217
209	MD1	209	5.1689375718519335	1.81620286009024
210	MD1	210	4.876047062371337	1.8147306785802568
211	MD1	211	5.563655464191595	1.873818073267552
212	MD1	212	4.665373430560682	1.7222638162368582
213	MD1	213	4.626735531347721	1.825746241102282
214	MD1	214	5.3035617083405215	1.8454604466713596
215	MD1	215	4.731498129867759	1.8604761683918132
216	MD1	216	5.427393892167264	2.008045747627407
217	MD1	217	5.558164422736689	1.8663656822750188
218	MD1	218	5.103938138159295	1.7378857414642832
219	MD1	219	5.985862837943048	1.7843853050576317
220	MD1	220	5.086128090583787	1.877723657020778
221	MD1	221	5.299625070400707	1.7646986349841605
222	MD1	222	5.322662787220547	1.8521765214144468
223	MD1	223	5.21831360007152	2.0575987252462085
224	MD1	224	5.283482510771423	1.7216993424716132
225	MD1	225	5.481237390189458	1.8006384550320331
226	MD1	226	4.340699414361741	1.7727217962583632
227	MD1	227	5.227367567126259	1.7469602799477313
228	MD1	228	5.6611797403625355	1.7649840693615204
229	MD1	229	6.641418679130621	1.8897446152557624
230	MD1	230	5.822738738977424	1.7663451015478386
231	MD1	231	6.313162776247848	1.8775237916411005
232	MD1	232	5.0699689402536485	1.7470426370679335
233	MD1	233	5.149376634501636	1.7966803399159368
234	MD1	234	5.348674522737579	1.7341524998336542
235	MD1	235	5.127285207188859	1.7045933971674296
236	MD1	236	5.641121970278977	1.8217884453169029
237	MD1	237	4.875859927749638	1.7183523899828248
238	MD1	238	5.5436764762260085	2.003954475880544
239	MD1	239	4.998808474893664	1.8284767171545515
240	MD1	240	5.486759334147763	1.7315422154686146
241	MD1	241	5.1930843839016685	1.8827590721332343
242	MD1	242	4.88527115290842	1.8146692818183772
243	MD1	243	5.121403903585347	1.7020737896160925
244	MD1	244	4.872070585764124	1.6982757666991286
245	MD1	245	4.9592299716368835	1.9225480193467832
246	MD1	246	5.39974531174461	1.8189552701286704
247	MD1	247	4.923432245908587	1.8148150899144555
248	MD1	248	5.081595447888797	1.894893128270419
249	MD1	249	4.955264880614827	1.7395042181083924
250	MD1	250	5.4695632941950025	1.9407710016624944
251	MD1	251	5.304767407711728	1.7730364299087016
252	MD1	252	5.916308911643269	1.7778763542116967
253	MD1	253	5.235558653637528	1.9559979079548968
254	MD1	254	6.141125518953578	1.7065469885626643
255	MD1	255	5.141545292272936	1.756930352530512
256	MD1	256	5.141332129479428	1.8994551309625112
257	MD1	257	5.919368030712638	1.9346212891972707
258	MD1	258	5.781550475398274	1.8024612737850136
259	MD1	259	5.705615286126487	1.7902739007364945
260	MD1	260	5.202091521975494	1.7979037457912963
261	MD1	261	6.315753684959635	1.6997156005861227
262	MD1	262	5.857281585293253	1.732910057584912
263	MD1	263	5.944085535869771	1.8078603690936577
264	MD1	264	6.082993203680898	1.8006984254534832
265	MD1	265	6.078692023355812	1.923655739619052
266	MD1	266	5.667242696238217	1.8593202085464984
267	MD1	267	5.0893029199033135	1.9174694978439841
268	MD1	268	4.947932681250858	1.7783291880791596
269	MD1	269	5.166935026635062	1.7603747829316565
270	MD1	270	5.501259369344576	1.8642206468264864
271	MD1	271	5.3533725908291565	1.8633991870723403
272	MD1	272	5.381725881520652	1.774968527267654
273	MD1	273	5.740042906945011	1.8550035366945201
274	MD1	274	5.634133170232973	1.791458692595653
275	MD1	275	5.313129912252205	1.9499417470869853
276	MD1	276	5.754599381388736	1.8797322021297167
277	MD1	277	5.735763931505022	1.8324115878588798
278	MD1	278	5.1068660631387015	1.8372019440372176
279	MD1	279	4.835467994971134	1.8234892737045223
280	MD1	280	4.8816757197080864	1.8149414024535515
281	MD1	281	5.104416296630407	1.7856845893026083
282	MD1	282	5.124024123515682	1.7407684605587437
283	MD1	283	6.070964054390299	1.8443276972263998
284	MD1	284	5.7384638378512145	1.8558984043338933
285	MD1	285	5.8770739001391386	1.8369638095748382
286	MD1	286	5.5462536861636735	1.834685909388939
287	MD1	287	5.093642990713486	1.9130912992064024
288	MD1	288	5.64909151907385	1.7731779175809432
289	MD1	289	4.9347030983079	1.8246654122348829
290	MD1	290	5.245108880164028	1.7612705486788498
291	MD1	291	5.217197724211308	1.821834072310318
292	MD1	292	5.642045939556112	1.826793527635902
293	MD1	293	6.011267228407903	1.7302513006959157
294	MD1	294	6.323624890541288	1.9828212153519549
295	MD1	295	4.81118119849793	1.7412809453248546
296	MD1	296	5.2551662883382955	1.7902443602635154
297	MD1	297	4.907999337641762	1.7648794458965398
298	MD1	298	5.551697075742451	1.8592251537586053
299	MD1	299	5.687962173183937	1.8966916921304344
300	MD1	300	5.1408666686790765	1.984424639873336
301	MD1	301	6.29570289409112	1.9303095674412525
302	MD1	302	6.072093958398626	1.8312981711795482
303	MD1	303	5.401314647163159	1.7211791480926506
304	MD1	304	5.7424124626420365	1.8331274756398117
305	MD1	305	5.606063191225693	1.7870039833443137
306	MD1	306	5.561517853296856	1.7805001520051822
307	MD1	307	6.4097900873283145	1.9144282242643544
308	MD1	308	6.194540895843768	1.838794788320162
309	MD1	309	5.863165766944525	1.7635266974074608
310	MD1	310	6.212817004578249	1.7574929344621817
311	MD1	311	5.998590614784818	1.7289811689105663
312	MD1	312	6.392237625140479	1.7809299254628483
313	MD1	313	6.0283812629440225	1.772094008715825
314	MD1	314	5.914735324159437	1.7040040167325976
315	MD1	315	5.9240418483915045	1.8070230729420749
316	MD1	316	5.851137427864722	1.765524833700157
317	MD1	317	4.984675949865683	1.8964380144961743
318	MD1	318	5.784437065427752	1.7712038466513482
319	MD1	319	6.028893988634581	1.7762481458758843
320	MD1	320	5.8634231632202285	1.8678590318204025
321	MD1	321	5.542759728238791	1.74896389423354
322	MD1	322	5.302058046126296	1.7515439187052468
323	MD1	323	4.936227610247572	1.8593667176320696
324	MD1	324	5.666684148190018	1.8762259463951767
325	MD1	325	5.404333538292831	1.858674361327396
326	MD1	326	5.344531604246674	1.8445984502759296
327	MD1	327	5.520049439209865	1.7960874385708137
328	MD1	328	5.9463482919249335	1.7913412577486414
329	MD1	329	5.669869167157352	1.813789684894603
330	MD1	330	5.749789997385354	1.8693770922955084
331	MD1	331	5.8559816370224596	1.7075140474647357
332	MD1	332	6.174615925279497	1.8193642846627276
333	MD1	333	6.26094995304779	1.790850519645347
334	MD1	334	6.015587037546494	1.7454339905356988
335	MD1	335	6.073927014720357	1.6930373507267855
336	MD1	336	5.440936600838263	1.7837560719729662
337	MD1	337	5.8407731801450105	1.839671274234806
338	MD1	338	5.3553143757448	1.7837071417660206
339	MD1	339	6.350587262799237	1.87415398581544
340	MD1	340	6.117228869798826	1.78362724081815
341	MD1	341	6.087057897166088	1.828262105943176
342	MD1	342	5.924658501355817	1.8650810927831607
343	MD1	343	5.483186912161488	1.8148174536934458
344	MD1	344	6.320842880236461	1.7776531504797768
345	MD1	345	5.27094750233018	1.8310416599604966
346	MD1	346	5.2669810412293305	1.7650472404873023
347	MD1	347	5.994525476594507	1.6614346549941814
348	MD1	348	5.3892049257259504	1.8737024013020176
349	MD1	349	5.7198361972490455	1.7574208210681097
350	MD1	350	5.416210584765676	1.778811049846617
351	MD1	351	6.263245473717247	1.8240047500124708
352	MD1	352	5.681444993235557	1.7189321956886765
353	MD1	353	6.171928437831951	1.7454318344767532
354	MD1	354	5.789522503445784	1.6618758657054655
355	MD1	355	6.668962375671523	1.7799183617185272
356	MD1	356	6.28197427441096	1.7644340583274722
357	MD1	357	6.243439499181662	1.8197781709205467
358	MD1	358	5.98958217808777	1.7948205697707906
359	MD1	359	6.544484237482316	1.8878671303364745
360	MD1	360	5.84838975182621	1.7020661427023434
361	MD1	361	6.522972445246421	1.7445508982325182
362	MD1	362	6.010054868310076	1.7828752940779895
363	MD1	363	5.631936728951581	1.7258989990313036
364	MD1	364	6.0159137931793785	1.6959535102277188
365	MD1	365	5.325058073917195	1.800528494721349
366	MD1	366	4.862164110654557	1.8738213273780069
367	MD1	367	5.326414137328414	1.8992601252290775
368	MD1	368	5.135423363437716	1.848195050054912
369	MD1	369	6.0797286413682805	1.8071792055731195
370	MD1	370	5.317024783582424	1.8303039018562173
371	MD1	371	5.537812708901598	1.769219560692113
372	MD1	372	5.979480274293282	1.8047867692088264
373	MD1	373	4.998316578135191	1.9097007904224461
374	MD1	374	5.952999881994537	1.7124385898270202
375	MD1	375	5.530456786420874	1.833566886244565
376	MD1	376	5.7007532510953425	1.8360596017019282
377	MD1	377	5.020555279259384	1.7086974708583778
378	MD1	378	4.877223295978331	1.860526400927133
379	MD1	379	5.317783334394479	1.834250134656808
380	MD1	380	5.2631038227325835	1.7932373196028215
381	MD1	381	5.2146517707269	1.813096646274789
382	MD1	382	5.183807350454632	1.8779671751037401
383	MD1	383	5.842329931839784	1.810987327467008
384	MD1	384	5.222883059171495	1.8106779871493808
385	MD1	385	5.281979068574743	1.7944660219356945
386	MD1	386	5.177666258089584	1.8423703618483784
387	MD1	387	5.304188931366813	1.8667396437710968
388	MD1	388	5.787946249900744	1.7894412128328725
389	MD1	389	5.3976140528719405	1.7493917550160205
390	MD1	390	5.589304430044294	1.8613654807026463
391	MD1	391	6.298662067939455	1.8977656488085533
392	MD1	392	5.545606103963115	1.8438226790799062
393	MD1	393	5.286684424470088	1.8653283693164282
394	MD1	394	5.628777590895648	1.7570984177954427
395	MD1	395	5.122388711099206	1.752128184016326
396	MD1	396	5.500214434017369	1.7348692058962796
397	MD1	397	5.9998843423197155	1.7573549277751075
398	MD1	398	5.514087658437604	1.9594918993695185
399	MD1	399	5.610657275835044	1.7639178089030432
400	MD1	400	5.186620364705839	1.7673492918337694
401	MD1	401	5.577225928995812	1.8878114816312568
402	MD1	402	5.0156078639661015	1.7369863254390494
403	MD1	403	6.2297724964557615	1.8001185651947884
404	MD1	404	6.1799150892362045	1.8365862474273984
405	MD1	405	5.458841711497805	1.8041183433590693
406	MD1	406	6.092728758070865	1.7475651998773414
407	MD1	407	5.917219901197858	1.7924409176686604
408	MD1	408	5.551900159850748	1.6642444067563278
409	MD1	409	5.0828623240628215	1.7298869527004972
410	MD1	410	5.8515675771258175	1.867505241123552
411	MD1	411	5.298287497605855	1.7792401951343348
412	MD1	412	6.258330881597638	1.776942269177899
413	MD1	413	5.805975063957669	1.7243056010276057
414	MD1	414	6.113789730198229	1.816570023154181
415	MD1	415	5.308318707817162	1.7792333942543548
416	MD1	416	5.537338208975488	1.85380173278976
417	MD1	417	5.96294427812463	1.7313649068667905
418	MD1	418	5.492616188834481	1.8513687621545047
419	MD1	419	5.602459301255276	1.7638258794710582
420	MD1	420	5.272898577188544	1.9797604159655504
421	MD1	421	5.728512255405983	1.8168282561356857
422	MD1	422	5.3670271622113885	1.7655595626003724
423	MD1	423	5.0426300426763575	1.6755460068405874
424	MD1	424	4.9981014139248465	1.7221423294530431
425	MD1	425	5.644798557643043	1.809477211642556
426	MD1	426	5.495787850905627	1.9197307285364749
427	MD1	427	5.4744043182847015	1.720770296893064
428	MD1	428	5.447298310932948	1.9036929783554204
429	MD1	429	5.385913935875078	1.8023515323077592
430	MD1	430	4.90041930495949	1.7907643628490757
431	MD1	431	5.72632062360393	1.8000268013859986
432	MD1	432	6.1492832838143565	1.700483017503404
433	MD1	433	6.552991938650093	1.855613906509203
434	MD1	434	6.199910915882106	1.7095770851862395
435	MD1	435	5.369547991318799	1.808017918417064
436	MD1	436	6.0281559970896765	1.8150538359696493
437	MD1	437	5.1885798786121935	1.9065199039002991
438	MD1	438	6.246650134345428	1.783725383139705
439	MD1	439	5.881569026203888	1.7365874968325967
440	MD1	440	5.780331455150568	1.849469523436137
441	MD1	441	6.1760370582897535	1.7777806032265775
442	MD1	442	6.158337933030138	1.8733693861389995
443	MD1	443	6.6299901417870775	1.778040502507624
444	MD1	444	5.9148269742713735	1.7807279515936691
445	MD1	445	5.842416084711879	1.7552212503011002
446	MD1	446	6.106194627752881	1.8041271720804288
447	MD1	447	6.242328992517046	1.6855635354605114
448	MD1	448	4.943989567845052	1.9223428597984291
449	MD1	449	5.517044654698352	1.7158338680802843
450	MD1	450	5.677395264130204	1.7053303086064528
451	MD1	451	5.216280854791568	1.7506789821040991
452	MD1	452	6.199902251029557	1.7927445398138695
453	MD1	453	5.937707522271987	1.8071848038324625
454	MD1	454	6.144227101080923	1.8754586441386225
455	MD1	455	5.430295280580483	1.8078227351383451
456	MD1	456	5.333592687530731	1.8108161661111704
457	MD1	457	5.493333903235498	1.7884336657394442
458	MD1	458	6.582501846111205	1.889135042076554
459	MD1	459	5.457517352893636	1.8564986687232492
460	MD1	460	6.800701467346622	1.699963385077936
461	MD1	461	6.0475613684094425	1.676573467959829
462	MD1	462	5.959730407502315	1.7739490544306205
463	MD1	463	6.079552303641712	1.6524182664905107
464	MD1	464	5.8781808167004606	1.9027970697265375
465	MD1	465	5.921267938398678	1.7379851823539632
466	MD1	466	5.955038606500668	1.7891400632427337
467	MD1	467	5.806954862699982	1.8278628033097697
468	MD1	468	6.423192205815711	1.8059929085046071
469	MD1	469	6.2400752238770725	1.722990862023371
470	MD1	470	5.7397997639500415	1.8848790324459328
471	MD1	471	5.406088972671622	1.8011726401266364
472	MD1	472	5.768066718047925	1.8212190852627577
473	MD1	473	6.022635381502462	1.796716241384548
474	MD1	474	6.022608430794348	1.7752376408830717
475	MD1	475	5.406656052666396	1.9091167518580716
476	MD1	476	5.987285265016473	1.8014295857153644
477	MD1	477	5.435930338059687	1.6746901034211752
478	MD1	478	5.981155067646906	1.849526673846452
479	MD1	479	5.969297898000686	1.8358768657299744
480	MD1	480	6.070498279335678	1.8462559068586997
481	MD1	481	5.9483065153206995	1.8374431459670015
482	MD1	482	6.057742036568989	1.68391243051192
483	MD1	483	5.14892107770374	1.7242389548807333
484	MD1	484	6.517752029269348	1.7954842212824191
485	MD1	485	6.153420733621084	1.7004947949274436
486	MD1	486	6.041887248064387	1.7368657296583436
487	MD1	487	5.7810112813939565	1.6893741730046872
488	MD1	488	5.663784463436038	1.7433031947453457
489	MD1	489	6.0479040292297	1.7945365907667337
490	MD1	490	5.828619952637236	1.7976619379109096
491	MD1	491	5.5500372912568485	1.9094326466236435
492	MD1	492	5.661364451198249	1.8760033209510818
493	MD1	493	5.7887611828513466	1.8863860870994429
494	MD1	494	4.7752717196521015	1.898729009765964
495	MD1	495	5.2272677152556	1.8043989135931997
496	MD1	496	5.005447049353541	1.7391484328892206
497	MD1	497	4.659819519486199	1.8472180692801896
498	MD1	498	5.677759564093575	1.81914981200008
499	MD1	499	5.459407951226405	1.9875926428509696
500	MD1	500	5.367068116967398	1.7921689350623855
501	MD1	501	5.776595095526256	1.7716298955129441
502	MD1	502	5.659823178299519	1.7663994356967163
503	MD1	503	5.147500114406268	1.8163159557917703
504	MD1	504	5.424104440748364	1.856234190880768
505	MD1	505	5.067488883322921	1.8608227753084767
506	MD1	506	5.651089747188597	1.7551663076392097
507	MD1	507	6.238502207307173	1.749762400720962
508	MD1	508	5.61666301281962	1.750305187404125
509	MD1	509	5.3886186048947415	1.833768956248373
510	MD1	510	6.523584360220947	1.9086603084168576
511	MD1	511	6.446247036487844	1.7363011138874584
512	MD1	512	6.544597200491299	1.8302651348500756
513	MD1	513	5.710646586826763	1.7113652819296228
514	MD1	514	5.774621601291739	1.84166175684201
515	MD1	515	6.041347874512263	1.7283337949232551
516	MD1	516	6.0171491254115335	1.7661768017886266
517	MD1	517	6.371928266078393	1.9262723228945948
518	MD1	518	6.058117183081111	2.050293998839086
519	MD1	519	6.046316883984378	1.7548851840385176
520	MD1	520	6.360701452077787	1.9410627949561503
521	MD1	521	5.913173563130371	1.92116873297486
522	MD1	522	5.0289706940625765	1.9460573005972008
523	MD1	523	5.319806572222666	1.822286146901791
524	MD1	524	5.940844609646595	1.7807047013651771
525	MD1	525	5.759228500722644	1.7071833733406474
526	MD1	526	5.971149037925019	2.0210199627851524
527	MD1	527	6.290740818347817	1.859330699122211
528	MD1	528	6.704136702762519	1.779333122318779
529	MD1	529	6.248092363896585	1.8461385537231123
530	MD1	530	5.878064222724441	1.795741576217765
531	MD1	531	5.557614013638169	1.8574267719953657
532	MD1	532	6.031339603746773	1.9730807988024204
533	MD1	533	6.128686259748527	1.7585174103138828
534	MD1	534	6.028057542105612	1.8543304026437324
535	MD1	535	5.9477520546106994	1.8974699274765596
536	MD1	536	5.836171764906198	1.7966916099264898
537	MD1	537	5.883352878372781	1.9364451335835915
538	MD1	538	6.035027248473147	1.9947797653179369
539	MD1	539	6.212730862579697	1.7628917373473931
540	MD1	540	5.538832809139649	1.826274694711548
541	MD1	541	5.725122773720565	1.9988747853411728
542	MD1	542	6.0113114791821625	1.8513558713310332
543	MD1	543	6.235695974941291	1.8523679168239915
544	MD1	544	5.9322084159730695	1.7787833181578174
545	MD1	545	5.800994265086803	1.7115090247602236
546	MD1	546	5.628091502207023	1.9576675427094377
547	MD1	547	5.88563846086137	1.8801759435728855
548	MD1	548	5.509165112692095	1.824725377366152
549	MD1	549	6.097346034627512	1.8208458372964784
550	MD1	550	6.3793053717410135	1.7530288209517657
551	MD1	551	6.150215703592224	1.744030701109756
552	MD1	552	6.077066276500967	1.7545648312256457
553	MD1	553	5.99554925749108	1.957854733018484
554	MD1	554	5.838252075012844	1.9298770133900531
555	MD1	555	5.9002710060551795	1.8458770877167845
556	MD1	556	5.970388796774392	1.9079776649664983
557	MD1	557	6.140911266820907	1.8376266642943877
558	MD1	558	6.047276037853174	1.954008830906059
559	MD1	559	5.81677594434768	1.931693438362681
560	MD1	560	6.570142356648562	1.9048892460194164
561	MD1	561	6.688124501524182	1.7422182973917832
562	MD1	562	5.65802358461973	1.8158470065072896
563	MD1	563	5.9458786826949	1.9067748747202369
564	MD1	564	6.572024613876063	1.8252696306918548
565	MD1	565	5.462397283064497	2.0113550946303698
566	MD1	566	5.985636146882901	1.8851641569207225
567	MD1	567	5.88231013771346	1.790046316664041
568	MD1	568	6.680726533874434	1.8526837592996896
569	MD1	569	6.258926983738232	1.8618953669738216
570	MD1	570	5.848036205855447	1.9928763066134745
571	MD1	571	6.44023159560629	1.987220227212324
572	MD1	572	5.691456652337097	1.907967674323444
573	MD1	573	5.79672706536986	1.909700720909017
574	MD1	574	6.879120705384318	1.9412276063493576
575	MD1	575	6.079891774637798	1.7750088646014308
576	MD1	576	6.126554820469142	1.7867296325311677
577	MD1	577	6.398567222714437	1.7502518223157475
578	MD1	578	6.305219677927486	2.0357438443947937
579	MD1	579	6.247256835798483	1.976755596736724
580	MD1	580	5.736951174629544	2.0152801652131966
581	MD1	581	6.202431402220285	1.868616458901748
582	MD1	582	6.160834271615192	1.7952369641170147
583	MD1	583	5.761298990102818	1.9659453326720997
584	MD1	584	5.706501206234597	2.361515412797464
585	MD1	585	6.1497216274120845	1.8597845251499712
586	MD1	586	5.763281310331878	1.8136657145113917
587	MD1	587	6.069928367032339	1.8928505118193828
588	MD1	588	6.374645016056171	1.854297019527289
589	MD1	589	6.894187842579642	1.935100711233877
590	MD1	590	6.39328225109658	1.9353349387665624
591	MD1	591	6.349080460982822	1.9836060736048249
592	MD1	592	6.296618448141639	2.005337437760054
593	MD1	593	7.0671341771362535	1.9118300801441563
594	MD1	594	6.019773651605999	1.8216893258563032
595	MD1	595	6.282456927110588	1.745353345619935
596	MD1	596	6.4072425465191465	1.7950804954246242
597	MD1	597	6.273742758123323	1.9655102829182771
598	MD1	598	6.269346772396972	1.7592754287946533
599	MD1	599	5.85023784215766	1.8525587011091225
600	MD1	600	5.579945703589589	1.9258156124398809
601	MD1	601	6.073489702164572	1.8323821863924448
602	MD1	602	6.0629067924213285	1.8443077850988459
603	MD1	603	5.828286249408042	1.7790725133224874
604	MD1	604	5.742737018728442	1.8840151092283108
605	MD1	605	5.580662469966831	1.9316945680361053
606	MD1	606	5.623264433827566	1.7991025362835902
607	MD1	607	5.6436983682999635	1.7097726399402742
608	MD1	608	6.440634197777159	1.9377486771361876
609	MD1	609	5.460087551522426	1.8430495618309328
610	MD1	610	6.3791281705979435	2.0227163009362426
611	MD1	611	5.8506503433990815	1.8034215655607335
612	MD1	612	5.650569728948886	1.7829390847395148
613	MD1	613	6.0439399686231825	1.91973164722064
614	MD1	614	5.671474683228652	1.8966535388843844
615	MD1	615	5.618507923268704	1.869038586244918
616	MD1	616	5.663755198680557	1.8293340293434672
617	MD1	617	5.970248134535546	1.8882529602828144
618	MD1	618	5.555387928959017	1.8629127875904927
619	MD1	619	5.758339292448938	2.08956291808331
620	MD1	620	5.338453914360402	1.7660773191292138
621	MD1	621	5.7920272815050735	1.9594514454220695
622	MD1	622	5.6415240219318745	2.0708795419425883
623	MD1	623	5.645217844386036	1.9084030025858252
624	MD1	624	5.765720856560957	1.82474584275976
625	MD1	625	6.04776818270275	1.743073659180978
626	MD1	626	5.715360284180263	1.886759899370137
627	MD1	627	5.8212972286055855	1.870346005012032
628	MD1	628	5.9777176355492445	1.9450375126119952
629	MD1	629	5.417052196537273	1.926939544586321
630	MD1	630	6.026147602635829	1.7819559311086706
631	MD1	631	6.273111686807701	1.894642780238048
632	MD1	632	5.960846583855705	1.79505613755217
633	MD1	633	6.796676942081313	2.00321299226162
634	MD1	634	7.010083853310811	3.253234437669549
635	MD1	635	5.919956010462965	1.814584272926828
636	MD1	636	6.445389881017222	1.8923755566623932
637	MD1	637	6.679787731128854	1.7668365709195115
638	MD1	638	5.625728846748837	1.975009341506724
639	MD1	639	4.997532623842705	1.951197288153359
640	MD1	640	5.727205011292512	1.7553568876632386
641	MD1	641	4.984079289519911	2.119851641278905
642	MD1	642	5.498195553049509	2.074842074065919
643	MD1	643	6.120693539493699	1.783581028139008
644	MD1	644	6.832734383720732	1.9529942708260437
645	MD1	645	5.28885928904906	1.781413649636147
646	MD1	646	6.093163866287327	1.97300936587565
647	MD1	647	5.527938719786283	2.0401593625684047
648	MD1	648	6.024752397694226	1.7437755898654272
649	MD1	649	5.233618256327428	1.8017049949557389
650	MD1	650	5.84156981352828	2.229523889286187
651	MD1	651	5.6307180748668575	2.0769906613618287
652	MD1	652	5.669619436391248	1.7931730046723269
653	MD1	653	5.724448850512779	1.838313322453628
654	MD1	654	5.480953632716887	1.8639319823682223
655	MD1	655	5.461460410666131	1.7344914059323655
656	MD1	656	5.355470524237821	1.8669782900825505
657	MD1	657	5.154677737184971	2.0268105763131885
658	MD1	658	5.071106008850026	1.9032007563388875
659	MD1	659	5.812662804602624	1.8845630390219372
660	MD1	660	5.649903107710368	1.8245145631562123
661	MD1	661	5.753323629844244	1.9320754921882892
662	MD1	662	5.1179050185027455	1.801521854312424
663	MD1	663	5.7983867388184205	1.8966016347086263
664	MD1	664	5.356324393392832	2.0779691412613235
665	MD1	665	5.273642289470176	2.042174590175729
666	MD1	666	4.9641021347837855	1.8180192330853973
667	MD1	667	5.389374235237844	1.8251841631165664
668	MD1	668	4.842767768901454	1.9169562711292758
669	MD1	669	4.7562915243276205	1.9064856421698528
670	MD1	670	4.922233800730758	1.7607383316736218
671	MD1	671	5.5130402710485145	1.8208322318191457
672	MD1	672	6.2131984091287205	1.7666552142881684
673	MD1	673	5.844365046380334	1.9751318943200058
674	MD1	674	5.8626515103934524	2.044094402232756
675	MD1	675	5.923859800605491	1.886286758012793
676	MD1	676	6.322095478283934	1.797027061956613
677	MD1	677	5.570496664821746	1.7855929779970618
678	MD1	678	6.115566238011026	1.8582946911695049
679	MD1	679	5.37980838401199	2.0654292224569
680	MD1	680	6.108128079513586	1.929130770603752
681	MD1	681	6.123774962551451	1.7601038956385586
682	MD1	682	6.034222848156308	1.8951047007988693
683	MD1	683	6.222077076077872	1.9992736632484736
684	MD1	684	6.5126510941718125	1.8603944999703377
685	MD1	685	5.962773925204267	1.8418268291875848
686	MD1	686	5.376646901148264	1.7332724692727468
687	MD1	687	6.0489880940589265	1.7896231504006084
688	MD1	688	6.112769036927648	1.6701883859278346
689	MD1	689	5.847622741136746	1.8516009948949943
690	MD1	690	6.0990878644636926	1.7083002621896544
691	MD1	691	6.047274256634935	1.9130813968810791
692	MD1	692	6.1289564071365845	1.8442806870014528
693	MD1	693	6.245288225184359	1.8539215247569727
694	MD1	694	5.750041087795763	1.7851457095860477
695	MD1	695	5.796850787048593	1.8063109002279536
696	MD1	696	6.372084822880285	1.8132532392735732
697	MD1	697	5.664741682520042	1.87866075728633
698	MD1	698	5.923261195507128	1.7395395439210468
699	MD1	699	6.11893223973851	1.92630829383796
700	MD1	700	5.8052716196503455	1.914454334252868
701	MD1	701	5.6237573236515805	1.7766433581781491
702	MD1	702	5.462698656171327	1.985175742653504
703	MD1	703	6.1845434499103735	1.785043031483155
704	MD1	704	6.2738609456286385	1.9365921499048795
705	MD1	705	5.5976245221832315	1.8897176702917975
706	MD1	706	5.4399103406013625	1.834501886915472
707	MD1	707	5.716399658664025	1.8120515807487605
708	MD1	708	6.287777521967473	1.8894169926024285
709	MD1	709	6.055131577051711	1.7220581013668033
710	MD1	710	5.239314753414577	1.8430480005970344
711	MD1	711	5.757907326282773	1.84357648377576
712	MD1	712	5.712176300093911	2.0045730271363498
713	MD1	713	5.812743158050772	1.8429581124327
714	MD1	714	5.653020069111485	2.013083587466235
715	MD1	715	5.775677896073509	1.9445385758771851
716	MD1	716	5.834148620576353	1.8252352833070544
717	MD1	717	5.758884565290673	1.8666908161795
718	MD1	718	5.575105337915368	1.8381119865226652
719	MD1	719	5.5496318153746405	1.794781830843828
720	MD1	720	5.690236449839986	1.82340338206594
721	MD1	721	5.7532909967080625	1.7803944575975568
722	MD1	722	5.446429995794978	1.9248493424582969
723	MD1	723	5.206506463022813	1.6938178783608129
724	MD1	724	5.8070937851518165	1.7432848582133884
725	MD1	725	5.709724140101592	1.846308340763011
726	MD1	726	5.652161627330365	1.9124239780544725
727	MD1	727	5.9131736807641255	1.8136326524833268
728	MD1	728	5.903091030212782	1.8494350011376843
729	MD1	729	5.99857696428316	1.844048541592629
730	MD1	730	5.743749226572581	1.906641823051915
731	MD1	731	5.467788244031144	1.790699156456547
732	MD1	732	6.177969917707306	1.804341838672033
733	MD1	733	5.202032401326612	2.169720066703897
734	MD1	734	5.768522702442168	1.8419151798625415
735	MD1	735	5.667563789099193	1.8822821744048128
736	MD1	736	6.159216807734113	1.7908898913646532
737	MD1	737	5.912036721498034	1.9188682144665088
738	MD1	738	5.515476088501504	1.9078400046689472
739	MD1	739	5.505420723954924	1.9468922219410272
740	MD1	740	5.627167660428984	1.902440862289997
741	MD1	741	5.740861890743017	1.854305269339056
742	MD1	742	5.390296373133802	1.820879705631653
743	MD1	743	5.688948571312113	1.7525297990458557
744	MD1	744	5.3405165965926304	1.7730194969828303
745	MD1	745	5.7883807192820145	1.812380354644867
746	MD1	746	5.299985132468241	1.9592107374145613
747	MD1	747	4.996252595242507	1.8138079821998063
748	MD1	748	5.732259878574093	1.8101767405982818
749	MD1	749	5.603190849118051	1.8133107490900584
750	MD1	750	5.618777397229568	1.8147718875062264
751	MD1	751	5.077944182998904	1.8597736659301396
752	MD1	752	4.947507783573835	1.8533177487524224
753	MD1	753	5.490261399702754	1.7469621143794205
754	MD1	754	5.864117617484959	1.7522801384476845
755	MD1	755	5.612345762003819	1.9439671191569687
756	MD1	756	5.4349764720189855	2.044674423094104
757	MD1	757	5.3701424578453265	1.9866771281833169
758	MD1	758	6.068260522711546	1.7506550819349027
759	MD1	759	5.5802405444848135	1.8246071661744327
760	MD1	760	5.88264975493086	1.8075243415630489
761	MD1	761	5.367227232244343	1.7852864785007994
762	MD1	762	5.556729177129103	1.782593795520333
763	MD1	763	5.509490587537848	1.9903770580674944
764	MD1	764	5.846093662101767	1.79217976388194
765	MD1	765	5.6933777564574575	1.7324008761631011
766	MD1	766	5.869499111134258	1.915636203032756
767	MD1	767	6.659824764175661	1.8023858106810495
768	MD1	768	6.0870115921997785	1.7289343444670058
769	MD1	769	5.5463422213415585	1.8176342645266568
770	MD1	770	5.563828927817989	1.8000221879297857
771	MD1	771	5.649733570011723	2.0686932954398363
772	MD1	772	5.277447572616682	1.8434105770369225
773	MD1	773	5.593217605140717	1.7724965068018859
774	MD1	774	5.9132537927645314	1.7297787866424053
775	MD1	775	5.482970601332639	1.8651393016082447
776	MD1	776	5.657577653447237	1.9075753058248452
777	MD1	777	5.630010043024642	1.8728483967727456
778	MD1	778	5.4466788339955965	1.8973764978691507
779	MD1	779	5.54728787451499	1.8595400895543053
780	MD1	780	6.235095318043086	1.9302495189331712
781	MD1	781	5.415003614438891	2.0484978450795968
782	MD1	782	5.595072574834943	1.7525751292255871
783	MD1	783	5.486014832106947	1.7147682764185819
784	MD1	784	6.52894170394557	1.9390626317774105
785	MD1	785	6.3467833824430295	1.8072289205916798
786	MD1	786	6.540939971333748	1.7589254552138072
787	MD1	787	6.226795020249888	1.749601440441538
788	MD1	788	5.64079693815449	1.813334833762908
789	MD1	789	5.684213214624728	1.7169022720515923
790	MD1	790	5.8830174635218775	1.8795644845338235
791	MD1	791	5.6785450611115325	1.89326044160607
792	MD1	792	5.776986406439633	1.870762146575984
793	MD1	793	5.4973775609612545	1.8782440323332052
794	MD1	794	5.257795070331398	1.8282819243504798
795	MD1	795	6.133669240289429	1.8245716902761684
796	MD1	796	5.891196544761215	1.8761331161502592
797	MD1	797	6.288048082764515	1.960063388405788
798	MD1	798	5.984451099848485	1.878358446119832
799	MD1	799	5.470473780982614	1.777040242926921
800	MD1	800	6.0610070609199775	2.0030621932513037
801	MD1	801	6.069818496907579	1.735083021862352
802	MD1	802	6.006288038030212	1.8299362727886108
803	MD1	803	5.9816675027212565	2.068801362227392
804	MD1	804	5.937545873549948	1.7964391683381689
805	MD1	805	6.060324386885108	1.907456281157179
806	MD1	806	6.47973121020489	1.845339734282285
807	MD1	807	5.944944064373583	1.8274925960430517
808	MD1	808	5.771074598147469	1.8366992933956332
809	MD1	809	6.396635256607095	1.8528503007020252
810	MD1	810	6.504061055637772	1.8763728208712669
811	MD1	811	6.504313541828383	1.867547400669315
812	MD1	812	6.401675971319269	1.9206612358826185
813	MD1	813	6.478497861817787	1.8313151138477155
814	MD1	814	6.339098246814519	1.7928720362948274
815	MD1	815	6.608847966450893	1.869153182358652
816	MD1	816	5.675200728780585	1.7806582196434484
817	MD1	817	5.54637132138986	2.0138703934754143
818	MD1	818	5.9244321874997175	1.9686863431911608
819	MD1	819	5.5860905737072954	2.0737557836894847
820	MD1	820	5.467844634143258	1.7158590562351008
821	MD1	821	5.9829828280858885	1.8501370338935677
822	MD1	822	5.372725375377205	1.7517872295781625
823	MD1	823	5.221797508424719	2.116481683273762
824	MD1	824	5.338045055370582	1.8353229835051967
825	MD1	825	5.7764509743960595	1.998594228942608
826	MD1	826	5.511839680092543	1.9547790716690403
827	MD1	827	6.382082593303244	1.7588719392835368
828	MD1	828	5.674156119629723	1.7838701566975244
829	MD1	829	5.61077975943841	1.7905090485090132
830	MD1	830	5.558202631028998	1.7954053951220854
831	MD1	831	5.413307512943058	1.9045928181378784
832	MD1	832	5.282689098415708	1.9342251141376712
833	MD1	833	5.204884384074281	1.8006106509206268
834	MD1	834	5.861099348881526	2.0107560281632675
835	MD1	835	5.973821289771383	1.950805230848091
836	MD1	836	5.966034609956951	2.04185193717322
837	MD1	837	5.784190971036685	1.8870905894521208
838	MD1	838	5.570891677095412	1.8709530050472631
839	MD1	839	5.732714096839827	1.8723809286811293
840	MD1	840	5.428637818674228	1.7341222217400531
841	MD1	841	5.45836881144438	1.7707087513725237
842	MD1	842	5.75192632045176	1.8419987668942848
843	MD1	843	5.525418417071887	2.119407974053912
844	MD1	844	5.59794971009676	1.9251075251623957
845	MD1	845	6.0571727490866065	1.9580644003617624
846	MD1	846	6.11120336399611	1.8279330102670943
847	MD1	847	5.960126640977542	1.7548398937949887
848	MD1	848	5.971298943170002	1.9142728171798256
849	MD1	849	6.123303659824404	2.1547121291251945
850	MD1	850	6.0074782673895015	1.934209839673768
851	MD1	851	5.897370933524464	1.8307153447616584
852	MD1	852	5.7906612040633325	1.8697741389505445
853	MD1	853	6.04565509332014	1.8681979720473725
854	MD1	854	5.740384437422057	2.113088007610369
855	MD1	855	5.8354301612334405	1.7072893410040038
856	MD1	856	5.457233186005549	1.8031088862344056
857	MD1	857	5.718237753652488	2.0115886089703743
858	MD1	858	5.492579691093482	1.9967233556538693
859	MD1	859	5.8487991322586	1.9827934234394704
860	MD1	860	5.779848935420986	1.73235666756504
861	MD1	861	6.081480089731241	1.8145319415607684
862	MD1	862	5.831335362267687	1.9148369239175744
863	MD1	863	5.125970470327383	1.952792757985805
864	MD1	864	6.034698767963349	2.1736463845622094
865	MD1	865	5.683641765533655	2.0193994422978867
866	MD1	866	6.48658377856184	1.762807043685627
867	MD1	867	5.557103349668053	1.7700162191945796
868	MD1	868	5.279226791385769	1.8116660711215329
869	MD1	869	5.783757445249269	1.8797877955159408
870	MD1	870	6.3545856170755215	1.996323618498009
871	MD1	871	6.060333897870122	1.8233094940166104
872	MD1	872	5.796746944956085	1.794215905944191
873	MD1	873	6.2178287895523665	1.9145534588397208
874	MD1	874	6.2204739024705	1.7875671897227563
875	MD1	875	5.281913324430715	2.066904568244567
876	MD1	876	5.9212176386167	1.8817070740978663
877	MD1	877	5.723244396407478	2.010087777636488
878	MD1	878	5.407686189199912	1.9080898567719613
879	MD1	879	6.083233663181296	1.9941544505232616
880	MD1	880	5.818562707041679	1.800128636697229
881	MD1	881	5.5129348709061565	1.8173901309862017
882	MD1	882	6.550302503078046	1.7759077981097473
883	MD1	883	6.210166411815224	1.9321864612690935
884	MD1	884	5.66263773740752	2.009541452002876
885	MD1	885	6.1272278606932895	1.7322787645359368
886	MD1	886	6.185706303806138	1.893426670731978
887	MD1	887	5.647153992310308	1.896627954096488
888	MD1	888	5.6882515875756665	1.839496970616948
889	MD1	889	5.305858178556309	2.057234144949042
890	MD1	890	5.959126836477496	2.114257775956881
891	MD1	891	5.255693768561682	1.8164281555412405
892	MD1	892	6.112540432723956	1.7362626934765244
893	MD1	893	5.557582460584895	1.983384671127994
894	MD1	894	5.800794072752372	1.9905367234322864
895	MD1	895	5.991753440783468	1.9072803592908099
896	MD1	896	6.338489862716035	1.8874857939082093
897	MD1	897	6.0145164449251975	1.9638541499456368
898	MD1	898	6.161325851452951	2.01076979157051
899	MD1	899	5.380495798686682	2.0217525336601545
900	MD1	900	5.812530936270499	1.926762692325786
901	MD1	901	5.800730820849638	1.7725382721837175
902	MD1	902	5.686203332703309	1.901907240927668
903	MD1	903	6.222395509342356	1.8581021051842053
904	MD1	904	5.8479943330663415	1.8895258136957764
905	MD1	905	5.693576568118849	1.9000700616806248
906	MD1	906	5.9233277892093215	1.7818495736293418
907	MD1	907	5.462473181928465	2.0512658831260993
908	MD1	908	5.692717913033111	1.9155353997117888
909	MD1	909	5.819717870194956	1.7498115260341804
910	MD1	910	6.1776769833009135	1.8511839228870104
911	MD1	911	5.989514285484106	1.993246765550728
912	MD1	912	5.980325036622816	1.8611822528725144
913	MD1	913	5.927412912406252	1.9545790279190072
914	MD1	914	5.9142409971068926	1.897156790704463
915	MD1	915	5.978564515821519	1.9156938203869052
916	MD1	916	6.182133242402828	1.8014234887998906
917	MD1	917	5.683597468104777	1.8577177018777808
918	MD1	918	5.633177251080108	1.7760977601321268
919	MD1	919	5.570882355510026	1.869567637263572
920	MD1	920	6.229779205453568	1.8074483780691561
921	MD1	921	6.0726092598170816	1.8157318697026683
922	MD1	922	5.940597892278782	1.6920581147971172
923	MD1	923	5.9617765032257175	1.6849186825637257
924	MD1	924	5.825952161827368	1.9376601226660983
925	MD1	925	5.940981272200048	1.8204830696307701
926	MD1	926	5.333016354916023	1.732179318324656
927	MD1	927	6.329792974347622	1.7544422763272411
928	MD1	928	6.277717566360161	1.8268246525006584
929	MD1	929	5.966510431316756	1.8169492512832612
930	MD1	930	6.095515759560394	1.781303461750703
931	MD1	931	5.5921718185283265	1.7328103353498576
932	MD1	932	6.216923232281089	1.7908629738106083
933	MD1	933	6.488584162050174	1.666320530121647
934	MD1	934	6.10930734628134	1.7600452337570671
935	MD1	935	5.709738287032202	1.7633606737949066
936	MD1	936	5.764385619312386	1.8445078219660327
937	MD1	937	6.079447555203905	1.6935337158985115
938	MD1	938	6.200755565900974	1.803551981916103
939	MD1	939	5.3986351178052105	1.778288066865048
940	MD1	940	5.6017291302190815	1.6907404123255718
941	MD1	941	5.845365169631762	1.6766615660286184
942	MD1	942	5.424859580240594	1.7636926033711446
943	MD1	943	5.773788136628211	1.7720282645944818
944	MD1	944	5.2449820247037335	1.752183941639916
945	MD1	945	5.390351117416129	1.760559046659008
946	MD1	946	5.791446752375156	1.7913059167771377
947	MD1	947	5.433651213742511	1.8377088665305985
948	MD1	948	6.21576371826893	1.7360886769205504
949	MD1	949	6.176438181009601	1.7226384459938435
950	MD1	950	5.757179217345165	1.987277735620854
951	MD1	951	5.668441951249683	1.812681740933498
952	MD1	952	6.107749072084945	1.7562470364242104
953	MD1	953	6.080715524612236	1.8459984814973849
954	MD1	954	5.849773279650718	1.828996717104816
955	MD1	955	5.7729736209158675	1.783570996748702
956	MD1	956	6.067989965360991	1.7316302432521005
957	MD1	957	6.183198455142263	1.7263393216221947
958	MD1	958	5.347165346336852	1.8629031095116309
959	MD1	959	5.445768950909869	1.7713641501066808
960	MD1	960	6.53094002796347	1.7481123816414106
961	MD1	961	5.788973045276589	1.8024004503519082
962	MD1	962	5.852667479463648	1.7885558304232283
963	MD1	963	6.010732228615999	1.8229370773572973
964	MD1	964	5.9936338152521325	1.826493443775627
965	MD1	965	5.777430689874874	1.8359224572676685
966	MD1	966	5.997989051180128	1.8438282500077443
967	MD1	967	6.48249921173588	1.9195830638018592
968	MD1	968	6.156124002146614	1.7854211257577006
969	MD1	969	5.9631006600803875	1.7814513497961098
970	MD1	970	6.033077201058996	1.874841590041656
971	MD1	971	6.0359008185868515	1.759496386729697
972	MD1	972	6.173217881254122	1.8524009232279728
973	MD1	973	6.0205378898374375	1.673002746956756
974	MD1	974	5.871863409303372	1.84385734537014
975	MD1	975	5.939858440488278	1.892426360245582
976	MD1	976	6.06330827778747	1.7578252527565756
977	MD1	977	6.155925403859127	1.843640404376898
978	MD1	978	5.7630614608874025	1.804358198486241
979	MD1	979	5.470084731009097	1.7697751520255105
980	MD1	980	5.902738679137408	1.8584377915952133
981	MD1	981	6.160851757327701	1.7331043370219292
982	MD1	982	6.2298950699018585	1.8149627840186795
983	MD1	983	5.50526271490303	1.8693035946328718
984	MD1	984	5.721528692221817	1.7136879025930118
985	MD1	985	5.80403755266752	1.6662856183343338
986	MD1	986	5.828479628678799	1.819463381521199
987	MD1	987	5.927062218519581	1.8015513007811832
988	MD1	988	5.630015486224695	1.870067022543647
989	MD1	989	5.783056947391156	1.9312011782541183
990	MD1	990	5.666081050162193	1.7527744177874742
991	MD1	991	5.668060387042416	1.7645568241280698
992	MD1	992	5.631663804821651	1.8106666452631133
993	MD1	993	5.728043195536597	1.7509046080356905
994	MD1	994	5.99392929708642	1.7865595456294363
995	MD1	995	5.8745727187376025	1.820209833880974
996	MD1	996	5.863716821869807	1.8517507545964216
997	MD1	997	6.023330526174723	1.7294427602825433
998	MD1	998	5.67904648201159	1.7200544722458722
999	MD1	999	5.8487124684759175	1.7908623033026425
1000	MD2	0	4.710790810340974	1.846577668984244
1001	MD2	1	4.463736779285844	1.7199905412004022
1002	MD2	2	4.491502353805476	1.9731734505782061
1003	MD2	3	4.7906427495599315	1.9561165925241852
1004	MD2	4	4.630534069845734	1.748906512275168
1005	MD2	5	4.7148596577590345	1.785459557605704
1006	MD2	6	4.707505952705323	1.817751478105696
1007	MD2	7	4.615703268551683	1.8650315963875264
1008	MD2	8	4.387999490402228	1.8553916146101457
1009	MD2	9	4.461850290471909	1.8022710388923016
1010	MD2	10	4.54464872296312	1.9474151228506769
1011	MD2	11	4.441771238404083	1.7138808340139986
1012	MD2	12	4.787326787990551	1.8639856145631089
1013	MD2	13	4.511085614746031	1.9117342909955697
1014	MD2	14	4.25095221059353	1.9240914291451363
1015	MD2	15	4.5929011247559295	1.7447416660194133
1016	MD2	16	4.752654119263019	1.843683435027216
1017	MD2	17	4.376449271363793	1.8613082243928407
1018	MD2	18	4.652573209000726	1.768890608529916
1019	MD2	19	4.579442130414791	1.7727886686476078
1020	MD2	20	4.477666203507292	1.78098489868391
1021	MD2	21	5.029733666508861	1.8854967944322758
1022	MD2	22	4.5015230375208315	1.831935359523008
1023	MD2	23	4.4633425504245965	1.845861449930024
1024	MD2	24	4.374532867325339	1.9265538799662332
1025	MD2	25	4.408257642716727	1.7813437363639144
1026	MD2	26	4.515926593172444	1.9177947164084301
1027	MD2	27	4.149666149498024	1.7520963801568838
1028	MD2	28	5.0506186394404216	1.7325562073719754
1029	MD2	29	4.640211879693983	1.8039815166931208
1030	MD2	30	4.56088887631484	1.7553955599059023
1031	MD2	31	4.506209395882147	1.8653342121443264
1032	MD2	32	4.782371738626473	1.7400137448279738
1033	MD2	33	4.677185058078844	1.7665139918312511
1034	MD2	34	4.593045081476964	1.8998956001028355
1035	MD2	35	4.622734717160377	1.883746790502017
1036	MD2	36	4.448330428402921	1.9305552668820607
1037	MD2	37	4.714640506641759	1.7551435161279798
1038	MD2	38	4.91119629274461	1.687018627017696
1039	MD2	39	4.589901694399037	1.9503426633075496
1040	MD2	40	4.461369181391447	1.8284978976798485
1041	MD2	41	4.697597523196436	1.795393179812131
1042	MD2	42	4.273081873700273	1.8284734484721008
1043	MD2	43	4.5377429876047435	1.7448206290149588
1044	MD2	44	4.668211972127028	1.8087019337487076
1045	MD2	45	4.835588367766541	1.8141976221147744
1046	MD2	46	4.463161346481886	1.7269382769361574
1047	MD2	47	4.679199288090236	1.7986657785266036
1048	MD2	48	4.600268738069143	1.760596743862092
1049	MD2	49	4.464232732756362	1.8044460606948345
1050	MD2	50	4.613166018551653	1.7432836504093754
1051	MD2	51	4.614649098644369	1.8090039299479703
1052	MD2	52	4.532852268803281	1.7143704542742941
1053	MD2	53	4.834373169457501	1.7835709756947504
1054	MD2	54	5.297541357575919	1.8464011384196255
1055	MD2	55	4.4017107422138535	1.8663755968822409
1056	MD2	56	4.814200635130549	1.8233444570914743
1057	MD2	57	4.7499054590601375	1.9270942730220757
1058	MD2	58	4.422127129807117	1.855918389106336
1059	MD2	59	4.3790296213976445	1.7196863271932832
1060	MD2	60	4.338413015383734	1.7938730555169706
1061	MD2	61	4.759141265845306	1.9160696338734893
1062	MD2	62	4.7738630328205565	1.9107480577223264
1063	MD2	63	4.911949052095343	1.691626971755814
1064	MD2	64	4.384296390909221	1.7787417746451708
1065	MD2	65	5.415737548388486	1.871317104538628
1066	MD2	66	4.9769540859944685	1.8265104812496165
1067	MD2	67	4.4355097943076425	1.7914060719075575
1068	MD2	68	4.296495840902994	1.805596416089944
1069	MD2	69	4.823381299361719	1.7761469878757612
1070	MD2	70	4.771880930144683	1.8061104758036683
1071	MD2	71	5.120094815700903	1.820555627026032
1072	MD2	72	4.578473257826605	1.764671356842037
1073	MD2	73	4.5692132325144765	1.7334503202749785
1074	MD2	74	5.015263354744292	1.8093847391097555
1075	MD2	75	4.7920716367414835	1.7152209192149517
1076	MD2	76	5.1217199789014805	1.8521048805457685
1077	MD2	77	4.9275561145825595	1.9727413427579576
1078	MD2	78	5.0398722199814285	1.73940677021435
1079	MD2	79	4.6519401514018455	1.8368379469046656
1080	MD2	80	4.5925568453884	2.170075097157917
1081	MD2	81	4.706085532123859	1.8150890305201404
1082	MD2	82	4.342477700312225	1.748560907368314
1083	MD2	83	4.738810422901531	1.8953844184894515
1084	MD2	84	4.4235313967732335	1.7409443070806367
1085	MD2	85	4.323732333545356	1.7762397337997358
1086	MD2	86	4.6052140761545015	1.8252019520036584
1087	MD2	87	4.318840772250032	1.876140439600676
1088	MD2	88	4.799536088359434	2.009976417175839
1089	MD2	89	4.552488714798328	1.874255413275976
1090	MD2	90	4.504377438164212	1.819569014567988
1091	MD2	91	4.475899740787006	1.9374703960822732
1092	MD2	92	5.1387635174116015	1.7782300097963861
1093	MD2	93	4.69603000149638	1.7930068962949763
1094	MD2	94	4.6184424855968365	1.7042433144249418
1095	MD2	95	4.698712348012667	1.7128792504360908
1096	MD2	96	4.47973028456922	1.7517141314756557
1097	MD2	97	4.487531111104691	1.7444523059025567
1098	MD2	98	4.926666053272156	1.8375241191871758
1099	MD2	99	5.070575308879313	1.7741113923677156
1100	MD2	100	4.707958097798804	1.8430761539173928
1101	MD2	101	4.62817247237145	1.7561979349482084
1102	MD2	102	4.619874243719288	1.7063734866650555
1103	MD2	103	4.837578575562519	1.7311650365287126
1104	MD2	104	4.331587803856077	1.8807794405366605
1105	MD2	105	4.4419873177575635	1.7832858353840555
1106	MD2	106	4.86572804001637	1.8091123739465345
1107	MD2	107	5.2012596869471315	1.8324641636145615
1108	MD2	108	4.8569456743027555	1.7862191949274764
1109	MD2	109	4.807350296608197	1.7071049591592211
1110	MD2	110	4.353847418678827	1.7689381257494663
1111	MD2	111	4.5076913528354625	1.7969041801239436
1112	MD2	112	4.379646169015828	1.7705152377544222
1113	MD2	113	4.474713012156429	1.7171841352224753
1114	MD2	114	4.582031914462483	1.7513607424527575
1115	MD2	115	4.883181115835245	1.7817430222304602
1116	MD2	116	4.6935885906245725	1.8408398956362628
1117	MD2	117	4.4751060212289175	1.8541466623393408
1118	MD2	118	4.610824940249773	1.803256311780104
1119	MD2	119	4.5800674193197235	1.7930567817930976
1120	MD2	120	4.833073999911067	1.8165980225678218
1121	MD2	121	4.716471713106134	1.7818156236871192
1122	MD2	122	4.845346673887162	1.7977849838826687
1123	MD2	123	4.974085295120973	1.8717215213771712
1124	MD2	124	4.704080439881795	1.776322908250041
1125	MD2	125	4.612140926190084	1.8162473925452098
1126	MD2	126	4.642805780946591	1.6799150645367689
1127	MD2	127	4.616518510461125	1.7748587845428256
1128	MD2	128	4.529391052843943	1.8969532655939387
1129	MD2	129	4.540527805519319	1.8188498720093167
1130	MD2	130	4.846696582192741	1.826966003558604
1131	MD2	131	4.689061988346432	1.7317299038829612
1132	MD2	132	4.626121403740815	1.8218508249461751
1133	MD2	133	4.570730890746934	1.87574092500563
1134	MD2	134	4.48977791748078	1.758555298605084
1135	MD2	135	4.373231303428621	1.7821968869455995
1136	MD2	136	4.672001964902021	1.8885774205761807
1137	MD2	137	4.768688676439416	1.7848079639411931
1138	MD2	138	5.023878483997326	1.7535467620095684
1139	MD2	139	4.224305036375805	2.033172466853571
1140	MD2	140	4.3719925216905215	1.8104880442919529
1141	MD2	141	4.465440308438839	1.9481527027731536
1142	MD2	142	4.487828000134287	1.883954699237233
1143	MD2	143	5.091030936493707	1.8352778326480736
1144	MD2	144	4.461171408683191	1.8548824044205865
1145	MD2	145	4.748614950870263	1.793069375789185
1146	MD2	146	4.259236753758664	1.8093165704307763
1147	MD2	147	4.5499767722423305	1.8130738460648448
1148	MD2	148	4.4018386505367575	1.7480664606518892
1149	MD2	149	4.285870140445298	1.6497622822584277
1150	MD2	150	4.654383111330782	2.00002116853359
1151	MD2	151	4.767376220003488	1.8353023663635772
1152	MD2	152	4.707988294689264	1.8205000997777157
1153	MD2	153	4.381909425068625	1.7309412794277486
1154	MD2	154	4.734490050426161	1.8061879430225487
1155	MD2	155	4.643119594381106	1.7840927270977092
1156	MD2	156	4.422049458743295	1.800335888901284
1157	MD2	157	4.524423320225295	1.7835471649686738
1158	MD2	158	4.715650471414088	1.771298509280124
1159	MD2	159	4.554179165561232	1.8232561190268413
1160	MD2	160	4.723344509191002	1.7692674708309513
1161	MD2	161	4.399106956989928	1.8276756500772853
1162	MD2	162	5.013176060263244	1.7731510739135978
1163	MD2	163	4.847509019111909	1.7597757428428258
1164	MD2	164	4.267636378806423	1.7343321673124212
1165	MD2	165	4.702983883013856	1.8083450327794135
1166	MD2	166	4.79341395357233	1.7890909814233316
1167	MD2	167	4.7749131642573035	1.8571933889984504
1168	MD2	168	4.429947291770246	1.846423147353117
1169	MD2	169	4.81253066972896	1.732270881123103
1170	MD2	170	4.769496283290248	1.8619058464947609
1171	MD2	171	4.82295860682114	1.7731365496990288
1172	MD2	172	4.619352975848806	1.7265095228705771
1173	MD2	173	4.72795050481778	1.9390754126208272
1174	MD2	174	4.233094809778842	1.8685893731930376
1175	MD2	175	4.4759164480291656	1.7885178085363749
1176	MD2	176	4.424525767819468	1.8396410210651164
1177	MD2	177	5.116743284248822	1.8134078313328077
1178	MD2	178	4.646120540362725	1.7732446454224318
1179	MD2	179	4.697361561954193	1.792370708773939
1180	MD2	180	4.620270829649837	1.7908010998497381
1181	MD2	181	4.475627058138373	1.728198612489368
1182	MD2	182	4.54112341984225	1.8415073885737188
1183	MD2	183	4.784469790327207	1.8760811172956275
1184	MD2	184	4.646895667342023	1.8094183088234657
1185	MD2	185	4.5602655085376895	1.8580276085497511
1186	MD2	186	4.478746058699624	1.6792248040611697
1187	MD2	187	4.553057119293303	1.8650237101505711
1188	MD2	188	4.6163811829927965	1.7068531818313857
1189	MD2	189	4.619398280565447	1.8731886599975556
1190	MD2	190	4.45765237420313	1.8845187117377
1191	MD2	191	4.894253468693118	1.8574091127814405
1192	MD2	192	4.329900300168008	1.8063299467399665
1193	MD2	193	4.365487222241217	1.7756208503732027
1194	MD2	194	4.250282199204931	1.8696744719201488
1195	MD2	195	4.504158578064571	1.8358349582038784
1196	MD2	196	4.3467901415130505	1.7720938829412236
1197	MD2	197	4.6583350704348225	1.7956470375616105
1198	MD2	198	4.874928780354443	1.7634499523181753
1199	MD2	199	4.810845555137224	2.027190032640209
1200	MD2	200	4.361980249008301	1.8258515392170152
1201	MD2	201	4.700475437427062	1.9929757400947108
1202	MD2	202	4.774468977454268	1.8056080140230752
1203	MD2	203	4.315937634679158	1.8058850050287545
1204	MD2	204	4.217242474388019	1.7913386595143292
1205	MD2	205	4.5710920266596915	1.7795004128195848
1206	MD2	206	4.533926804168909	1.7752073416538487
1207	MD2	207	4.584674783042993	1.8113066948076224
1208	MD2	208	4.395790203761829	1.8149012855344928
1209	MD2	209	4.816947272971035	1.8062467518977785
1210	MD2	210	4.494776354683941	1.8419144007578832
1211	MD2	211	4.756394150229403	1.7275398359450618
1212	MD2	212	4.453583199102082	1.6945371810827
1213	MD2	213	4.666086448409224	1.82161392561799
1214	MD2	214	4.646682370422833	1.7439088946512302
1215	MD2	215	4.7113709137044815	1.7560387946309894
1216	MD2	216	4.762235607811518	1.8609947351127496
1217	MD2	217	4.937685079022431	1.8554584447557287
1218	MD2	218	4.530759100628551	1.8711463031454607
1219	MD2	219	4.984199095379672	1.8243970321901504
1220	MD2	220	5.464381806909037	1.8855280747505223
1221	MD2	221	4.811264428367976	1.810889006147788
1222	MD2	222	4.59089228574889	1.887971917533472
1223	MD2	223	4.879896810983219	1.7784829301721643
1224	MD2	224	4.475830453044484	1.874703520604548
1225	MD2	225	4.612223062040589	1.8255637690585484
1226	MD2	226	4.82200164733292	1.877100598146382
1227	MD2	227	5.065396162880419	1.8363186413390893
1228	MD2	228	4.5183172358738535	1.73610200208835
1229	MD2	229	4.3312763551787485	1.731708700725889
1230	MD2	230	5.132220271398848	1.8252615534612984
1231	MD2	231	4.729152455199093	1.7757248331872382
1232	MD2	232	4.546359147443612	1.84481109330066
1233	MD2	233	4.3569374467814415	1.7989278629592165
1234	MD2	234	4.608655743865069	1.7192016037940407
1235	MD2	235	4.95657466325411	1.7072631525150708
1236	MD2	236	5.326563694801547	1.7990707573332403
1237	MD2	237	4.818877660980153	1.7416021419725904
1238	MD2	238	4.540821088384796	1.8583971338397818
1239	MD2	239	4.512291185973591	1.7783000560930624
1240	MD2	240	4.675912154588558	1.757160845448669
1241	MD2	241	4.703454187817843	1.854221451056451
1242	MD2	242	4.441190677711369	1.7015720051535892
1243	MD2	243	4.676565758364787	1.7919252273045894
1244	MD2	244	4.92663524901032	1.8453813295592223
1245	MD2	245	4.6230016895795245	1.7437724128515733
1246	MD2	246	4.796097998158237	1.7563635006449552
1247	MD2	247	4.70681536682768	1.85365676862612
1248	MD2	248	4.272031915542925	1.920403506675815
1249	MD2	249	4.6512001625833985	1.830014548194809
1250	MD2	250	4.036131734056707	1.6913748254519418
1251	MD2	251	4.672250134206042	1.7951625256087471
1252	MD2	252	4.494197827719964	1.8265607039695848
1253	MD2	253	4.441322605475712	1.8033629589634863
1254	MD2	254	4.367115090005848	1.77048395004047
1255	MD2	255	4.434567369335928	1.6909430344430083
1256	MD2	256	4.749135581555134	1.8240668517365055
1257	MD2	257	4.577212777828105	1.8000397090682212
1258	MD2	258	4.910719907290848	1.7655816103390447
1259	MD2	259	4.6748641898595285	1.7340581631185303
1260	MD2	260	4.837056962002989	1.8930617931185287
1261	MD2	261	4.563115435455888	1.7961085874060323
1262	MD2	262	4.247698399260171	1.8216789378175853
1263	MD2	263	4.585315753604591	1.8563773685969864
1264	MD2	264	4.9848253269313085	1.8094976286965625
1265	MD2	265	4.558470994070422	1.9471824166028169
1266	MD2	266	4.6893966357680394	1.8737241158685511
1267	MD2	267	4.562385366894642	1.833597221078568
1268	MD2	268	4.4627418572635165	1.8580684674777812
1269	MD2	269	4.792505544520899	1.7864537514520895
1270	MD2	270	4.680536887095012	1.7215598755693666
1271	MD2	271	4.3948036116135265	1.8410852047512412
1272	MD2	272	4.391965765624119	1.9873517278808404
1273	MD2	273	4.515876267257414	1.8147090327650093
1274	MD2	274	4.375560951925152	1.7152434190683006
1275	MD2	275	5.077469380800056	1.932711428556241
1276	MD2	276	4.587879479780625	1.8330457183360649
1277	MD2	277	4.662754599311022	1.8449485267275183
1278	MD2	278	5.003346659560209	1.761000587162571
1279	MD2	279	4.750287248732837	1.8868046081400327
1280	MD2	280	4.7215044412743215	1.82705160816048
1281	MD2	281	4.963676418371233	1.8431780958351671
1282	MD2	282	4.986513912259004	1.9313965173681409
1283	MD2	283	4.508453341285615	1.9447198628415319
1284	MD2	284	4.863422964471278	1.8482171177152715
1285	MD2	285	5.002577107576849	1.7946099472564332
1286	MD2	286	4.6136094135864045	1.7253654182356044
1287	MD2	287	5.014447022083867	1.9445533731936782
1288	MD2	288	5.354269132784441	1.8096545812163043
1289	MD2	289	5.034368009084617	1.7153079304821215
1290	MD2	290	5.0831617814261065	1.8639817930554563
1291	MD2	291	5.221539752937723	1.7160283306256399
1292	MD2	292	4.50518836078988	1.810672378183971
1293	MD2	293	4.357545748731248	1.849597197300628
1294	MD2	294	4.5352470646796865	1.8962275896183989
1295	MD2	295	4.73330256099451	1.9085088752304824
1296	MD2	296	4.540614014538972	1.786775002521985
1297	MD2	297	5.1698991499882245	1.840302122340336
1298	MD2	298	5.048642211330738	1.8095889631250528
1299	MD2	299	5.1589571869642645	2.0056002236998527
1300	MD2	300	4.8002344328365245	1.8549807749709943
1301	MD2	301	5.013015653803938	2.0173158391847554
1302	MD2	302	4.705564029202617	1.8399997440744944
1303	MD2	303	4.76528731803941	1.7887024783726004
1304	MD2	304	4.407799314503526	1.8218613382015696
1305	MD2	305	4.333611129771855	1.8265302202276548
1306	MD2	306	4.616691740608412	1.831800796454508
1307	MD2	307	4.751873548043227	1.8177870309459745
1308	MD2	308	4.986957133912141	1.858742315753876
1309	MD2	309	4.421461455610622	1.801988812376748
1310	MD2	310	4.703317652302505	1.9962799939614555
1311	MD2	311	4.428183011657227	1.7565791485664424
1312	MD2	312	4.674064057444882	1.816136816102272
1313	MD2	313	4.787757624591508	1.7548104417324473
1314	MD2	314	4.553279169667704	1.8047977136539184
1315	MD2	315	4.319419570613092	1.7418081406768688
1316	MD2	316	5.276945046694552	1.7512003823851947
1317	MD2	317	4.886213152179213	1.8167183409962468
1318	MD2	318	4.5714057448066345	1.8681992007356267
1319	MD2	319	4.832001872807458	1.742238277877686
1320	MD2	320	4.288160698870401	1.9229262367473765
1321	MD2	321	4.771405477641329	2.018042950225775
1322	MD2	322	4.9146904534853615	1.978753877548792
1323	MD2	323	4.559847390774643	1.7595870557884885
1324	MD2	324	4.358089650528743	1.7467364451868057
1325	MD2	325	4.9360055165500505	1.7639953961916024
1326	MD2	326	4.7449875524364495	1.9028137089853536
1327	MD2	327	4.713287610370742	1.8066053356005565
1328	MD2	328	4.586502770706062	1.839147814592471
1329	MD2	329	5.168055465769101	1.7392424221721003
1330	MD2	330	4.742743982642622	1.8535962955128908
1331	MD2	331	4.680505613772091	1.8161527822016612
1332	MD2	332	4.759913570252373	1.7299852347092977
1333	MD2	333	4.3560587413967315	1.8237404164787585
1334	MD2	334	4.663390986334783	1.8361982357172495
1335	MD2	335	4.6547235031321135	1.704542973707741
1336	MD2	336	4.364109921982867	1.8026293115890235
1337	MD2	337	4.72299506942348	1.7910866515811517
1338	MD2	338	4.930034306980374	1.8160321524217649
1339	MD2	339	4.9291192966044965	1.8136123026852733
1340	MD2	340	4.693064953763071	1.8242782199039844
1341	MD2	341	4.78586781764117	1.7778680205336663
1342	MD2	342	5.002010989976236	1.8040121278784291
1343	MD2	343	5.011575485964474	1.7492973036612942
1344	MD2	344	4.593196543969888	1.940854255797144
1345	MD2	345	5.361372992800313	1.9083206323432944
1346	MD2	346	4.601864657592423	1.841837535814296
1347	MD2	347	4.3924468717643235	1.8674160980043668
1348	MD2	348	4.863498550340924	1.7654497508489932
1349	MD2	349	4.773208192785308	1.7508263858681086
1350	MD2	350	4.4738863566561315	1.7886776917308955
1351	MD2	351	4.652224085550927	1.6915917212306104
1352	MD2	352	4.7752264130699675	1.8557960293180709
1353	MD2	353	4.690342779312927	1.7952669053241237
1354	MD2	354	4.602082527935563	2.2250055017938646
1355	MD2	355	4.808189885723214	1.8099539573362624
1356	MD2	356	4.939627873918618	1.843670869919788
1357	MD2	357	4.700910038843255	1.774529295006304
1358	MD2	358	4.6382139837553265	1.7197123666906935
1359	MD2	359	4.783881981867175	1.801679073887769
1360	MD2	360	4.568470763391157	1.8166378392340392
1361	MD2	361	4.268225931859761	1.957261672244888
1362	MD2	362	4.640759628422062	1.8699326431301748
1363	MD2	363	4.778057624046698	1.7654098771150282
1364	MD2	364	4.694754380563982	1.7341303863642898
1365	MD2	365	4.678691200870376	1.7581277445485135
1366	MD2	366	4.88271718127226	1.7428372566381818
1367	MD2	367	4.910156092383466	1.7546909564073494
1368	MD2	368	4.748636334453447	1.7666549336704886
1369	MD2	369	5.131361763004928	1.7529633131336868
1370	MD2	370	4.452862152544247	1.835925477660192
1371	MD2	371	4.6781199432240115	1.8878199563516092
1372	MD2	372	4.5373901915232135	1.800814682093301
1373	MD2	373	4.864482047017527	1.868349068806072
1374	MD2	374	4.478903554640611	1.8288389149648483
1375	MD2	375	4.797576546114684	1.7355071793633603
1376	MD2	376	4.922746524521907	1.7536573071284929
1377	MD2	377	5.1081269596512815	1.7766335327026948
1378	MD2	378	5.071698275419047	1.881357134973487
1379	MD2	379	4.663010963029447	1.8183010458938096
1380	MD2	380	4.5414747620485665	1.810088784324069
1381	MD2	381	4.5882357211777975	1.717269264378282
1382	MD2	382	4.695496520565103	1.816938013159028
1383	MD2	383	4.362714332919293	1.8523177697727304
1384	MD2	384	5.098289591593723	1.7847368132860133
1385	MD2	385	4.778391750887317	1.7969309343632502
1386	MD2	386	4.732459570595009	1.6871982085465156
1387	MD2	387	4.844424610739369	1.8536701794650616
1388	MD2	388	4.5740801425365465	1.7510087512720192
1389	MD2	389	4.928439227008555	1.7149837120070357
1390	MD2	390	4.946966139287794	1.8167393385431183
1391	MD2	391	4.884742716244545	1.7860154752283708
1392	MD2	392	4.674367615638131	1.782462884184265
1393	MD2	393	4.740910354438001	1.7804741543286264
1394	MD2	394	4.386524939975489	1.7859321873963447
1395	MD2	395	4.586294170205587	1.7366938447762208
1396	MD2	396	4.742891483455542	1.8004368679068146
1397	MD2	397	5.223802049877832	1.7304925477139863
1398	MD2	398	5.121283923851449	1.7280375695963492
1399	MD2	399	4.768278276676526	1.7712469657353342
1400	MD2	400	4.658773474996032	1.7402364856328107
1401	MD2	401	4.629218252367034	1.9425384371734085
1402	MD2	402	5.081441022755375	1.7395697435462552
1403	MD2	403	4.47363384247394	1.9134896991245365
1404	MD2	404	4.718298833471951	1.799839919632899
1405	MD2	405	4.578064177533	1.813679054862064
1406	MD2	406	4.753353605179947	1.862376372145271
1407	MD2	407	4.357012178871357	1.850614846836167
1408	MD2	408	5.039059516135442	1.7483496641842584
1409	MD2	409	4.879266015008009	1.8347807964582592
1410	MD2	410	4.669094149458374	1.7550527847455706
1411	MD2	411	4.552886005010012	1.8076523270912617
1412	MD2	412	4.4920177372391885	1.802310776939351
1413	MD2	413	4.461504258325159	1.838202891537352
1414	MD2	414	4.651359688533859	1.7412620368727063
1415	MD2	415	4.637577982549951	1.8659477328679577
1416	MD2	416	4.243835162491346	1.8275030066271165
1417	MD2	417	4.819784959967581	1.8069564536189275
1418	MD2	418	4.2878992959835855	1.7571076507340944
1419	MD2	419	4.462176721488545	1.680735335264484
1420	MD2	420	4.536544080515996	1.899904314336592
1421	MD2	421	4.760356543846577	1.8318449172466031
1422	MD2	422	5.050317776117155	1.749054382736433
1423	MD2	423	5.011926038478502	1.7396571672065249
1424	MD2	424	4.690689413033804	1.7659470843429648
1425	MD2	425	4.578897029323841	1.7742558362813126
1426	MD2	426	5.176480754231708	1.7605891597307404
1427	MD2	427	4.76132070733432	1.8233761810647893
1428	MD2	428	4.6641602637046535	1.7319518276508492
1429	MD2	429	4.862737835224318	1.869355052512362
1430	MD2	430	4.385632921912853	1.8905342632666888
1431	MD2	431	4.6463735353146065	1.7753076882855183
1432	MD2	432	4.471916505037413	1.844194826348149
1433	MD2	433	4.911056411398887	1.8887880688316212
1434	MD2	434	4.8221547654687695	1.754746359144227
1435	MD2	435	4.557290586350277	1.7684332318060343
1436	MD2	436	4.731188061092566	1.78840171351513
1437	MD2	437	4.657553497357116	2.0155178050978484
1438	MD2	438	4.89598194415785	1.7565679983478
1439	MD2	439	4.691157798370531	1.8024314705194089
1440	MD2	440	4.428117184315381	1.7056025250536797
1441	MD2	441	5.048670005792434	1.6883672875854558
1442	MD2	442	4.704267834559961	1.7338951409447427
1443	MD2	443	4.486101796544643	1.6948138436162603
1444	MD2	444	4.976955674630954	1.798100729266495
1445	MD2	445	4.8614252047965	1.8281579031274808
1446	MD2	446	5.000818661885138	1.8944596279085608
1447	MD2	447	4.958648696583885	1.8086865123380624
1448	MD2	448	4.9540072165253495	1.8170484774705185
1449	MD2	449	4.793206649951173	1.876845503898763
1450	MD2	450	4.888795003583937	1.7566723183985895
1451	MD2	451	4.7606812737569095	1.8502239085332213
1452	MD2	452	4.579879865996919	1.7896573935447984
1453	MD2	453	4.947938444207849	1.8028018895127491
1454	MD2	454	4.916627427817071	1.8336149462619973
1455	MD2	455	4.789343058418602	1.8321855350828808
1456	MD2	456	5.488191123851381	1.775632029332885
1457	MD2	457	4.372339079502254	1.8370243439312588
1458	MD2	458	5.298036689298013	1.8017413410647607
1459	MD2	459	4.7150022162727145	1.8915636596743537
1460	MD2	460	4.877799760712018	1.7348780744499597
1461	MD2	461	4.618746798010807	1.7079273480488488
1462	MD2	462	4.778703554346887	2.005611167309794
1463	MD2	463	4.816021189789812	1.9879427477968628
1464	MD2	464	4.4674131698698165	1.751626107036402
1465	MD2	465	4.364227824366913	1.709292856376522
1466	MD2	466	4.603251971628576	1.737986756481167
1467	MD2	467	4.602084807074422	1.7691055668654028
1468	MD2	468	4.815880883901671	2.1216317594636567
1469	MD2	469	4.573943225202791	1.7287678178141253
1470	MD2	470	4.663812173293018	1.7332343376751946
1471	MD2	471	4.821911078789483	1.7676344089716531
1472	MD2	472	4.675511489193936	1.837957823780424
1473	MD2	473	4.582943032528615	1.7927061229920502
1474	MD2	474	4.593366624820479	1.8035968244807925
1475	MD2	475	4.52611768297623	1.8976467799033263
1476	MD2	476	4.973882718773178	1.741544167584739
1477	MD2	477	4.738914023494479	1.7146407180775425
1478	MD2	478	4.640233532094335	1.7508716159866975
1479	MD2	479	4.5028520341196225	1.8166177834756676
1480	MD2	480	4.649314005513966	1.785728850880127
1481	MD2	481	4.9828107264020565	1.785716010428814
1482	MD2	482	4.958308649496753	1.7342111572197991
1483	MD2	483	4.745559756147638	1.9192730409503027
1484	MD2	484	4.874683284813921	1.8860510934971395
1485	MD2	485	4.949949800368259	1.798456875017356
1486	MD2	486	4.850479202833089	1.8214779756205324
1487	MD2	487	4.698285615539573	1.8137575626992517
1488	MD2	488	4.6690526590332935	1.7883848838781309
1489	MD2	489	4.6757923596521	1.8415253595155905
1490	MD2	490	5.110163553019996	1.780568905970377
1491	MD2	491	4.901047191490102	2.0209350734737592
1492	MD2	492	4.513274463569399	1.741126106261034
1493	MD2	493	4.655424044344662	1.8169168748932345
1494	MD2	494	4.477126573543863	1.7889346751273771
1495	MD2	495	4.649363349927191	1.7426219637042146
1496	MD2	496	4.4638853898115585	1.7870598101720896
1497	MD2	497	4.704289380232656	1.8350482009946305
1498	MD2	498	4.8411424573482655	2.0002675079282217
1499	MD2	499	4.557543082508171	1.7218241856666692
1500	MD2	500	4.807216401114282	1.7615265316243525
1501	MD2	501	4.36397309503331	1.7413788715265022
1502	MD2	502	4.8839444213411936	1.8746849046639085
1503	MD2	503	4.5854679131762115	1.7536902214028152
1504	MD2	504	4.8726789647497135	1.8700120324453915
1505	MD2	505	4.868781754397744	1.7444808515097046
1506	MD2	506	4.660566438234056	1.8272635403670447
1507	MD2	507	4.907705116727558	1.770119178766387
1508	MD2	508	4.382924545951865	1.7720726753960685
1509	MD2	509	4.7439182626569885	1.7928748146203848
1510	MD2	510	4.808904980433434	1.7269853694704895
1511	MD2	511	4.9716672993715765	1.7360200807205848
1512	MD2	512	4.790958951577466	1.8082756876514487
1513	MD2	513	4.355399055154544	1.9130750013437596
1514	MD2	514	5.178176066453416	1.76251188898016
1515	MD2	515	4.844744672565831	1.683735554234708
1516	MD2	516	4.865627358359479	1.766651314066616
1517	MD2	517	4.5744876924204245	1.8027194015350492
1518	MD2	518	5.1660119434372405	1.8006361628983103
1519	MD2	519	4.685632760521374	1.7699004005100152
1520	MD2	520	4.9964527102138225	1.8734703610786865
1521	MD2	521	4.930652067350215	1.8501213060428567
1522	MD2	522	5.211249127362064	1.8646518587276155
1523	MD2	523	4.896854764440484	1.912034587516576
1524	MD2	524	4.5037234760616265	1.8255055285047568
1525	MD2	525	4.501603338938788	1.8401524189197167
1526	MD2	526	4.634633613483348	1.7596594599383082
1527	MD2	527	4.8030508044307	1.8076635458268304
1528	MD2	528	4.729895503476278	1.745347076928918
1529	MD2	529	5.291218888672952	1.824187773397748
1530	MD2	530	4.894114614355544	1.8021868039005569
1531	MD2	531	4.968244800007203	1.817539077954556
1532	MD2	532	4.724774595967719	1.8428791076776645
1533	MD2	533	4.730467698534377	1.8513365884654605
1534	MD2	534	4.6461424302713645	1.8361592360842616
1535	MD2	535	4.4993251989171	1.8702940722626509
1536	MD2	536	4.618235651484509	1.78627906392694
1537	MD2	537	4.538858024744615	1.8855284956152336
1538	MD2	538	4.291353422143959	1.7396980385143377
1539	MD2	539	4.2421358612174895	1.7227893328150845
1540	MD2	540	4.870526723716611	1.9061565289686442
1541	MD2	541	4.626138266499379	1.8585794074022557
1542	MD2	542	4.804139384146608	1.847434753223521
1543	MD2	543	4.409283893983252	1.834570525751104
1544	MD2	544	4.590427071506411	1.8375481501275444
1545	MD2	545	4.4667091327341835	1.8263557256670893
1546	MD2	546	4.506664578279397	1.8595064719324697
1547	MD2	547	4.581386409099807	1.8739478192126795
1548	MD2	548	4.729399655732894	1.868289858618993
1549	MD2	549	4.942129072532191	1.7908347800574589
1550	MD2	550	4.732888668110316	1.782512089988057
1551	MD2	551	4.816940503872597	1.7427273640980667
1552	MD2	552	4.518658595604551	1.7223500717688325
1553	MD2	553	4.593310126603277	1.7670768833444386
1554	MD2	554	4.831528105979156	1.8045198661170616
1555	MD2	555	4.523759485377679	1.8026268965978551
1556	MD2	556	4.41748064128525	1.7604042460567844
1557	MD2	557	4.480205891101497	1.792272865838255
1558	MD2	558	4.387373591117093	1.7909665060854316
1559	MD2	559	4.6313135275242505	1.8154702067959343
1560	MD2	560	4.500506472834388	1.8320493611995967
1561	MD2	561	4.720203504262538	1.7862832620598577
1562	MD2	562	4.536681559261619	1.7548585214697283
1563	MD2	563	4.429695803179743	1.8417648777888864
1564	MD2	564	4.502482612990214	1.783000980939302
1565	MD2	565	4.681116104529711	1.7629516799548262
1566	MD2	566	5.219173928569448	1.8385094373473625
1567	MD2	567	4.380157245382457	1.7014377470112745
1568	MD2	568	4.895547851433878	1.8032957544381665
1569	MD2	569	4.570225563348648	1.7923349082688396
1570	MD2	570	4.788599608287612	1.7861670862147074
1571	MD2	571	4.6459094401666245	1.7845172297144818
1572	MD2	572	4.948070310176648	1.7844712998530403
1573	MD2	573	4.350194397428318	1.8927757943505104
1574	MD2	574	4.5243598376648135	1.7773584461726255
1575	MD2	575	4.918272456382784	1.8091112975252976
1576	MD2	576	4.560186499136024	1.7998763503499169
1577	MD2	577	4.860234139723283	1.850120534731638
1578	MD2	578	4.538501379462011	1.7061109723430408
1579	MD2	579	5.033425198778977	1.7639232684723856
1580	MD2	580	4.747530206505555	1.8812680894556648
1581	MD2	581	4.567351919414544	1.8384133925011743
1582	MD2	582	4.6457651930756345	1.7576571044059943
1583	MD2	583	4.754504218003107	1.721025913467308
1584	MD2	584	4.491299088620698	1.7283565366873148
1585	MD2	585	4.548468908199324	1.8417408763157677
1586	MD2	586	4.910089698061689	1.8204937975888544
1587	MD2	587	4.913963622915741	1.7850180421267507
1588	MD2	588	4.750761157043686	1.7764313490415284
1589	MD2	589	4.549413374914066	1.773101872978118
1590	MD2	590	4.777075892590809	1.8470188744881304
1591	MD2	591	4.590976518903887	1.7379449379261116
1592	MD2	592	4.709321664265691	1.8320271931384868
1593	MD2	593	4.946752834922409	1.760991420753195
1594	MD2	594	4.598238303668327	1.770658115020856
1595	MD2	595	4.24001881486371	1.7876523513322369
1596	MD2	596	4.3477521331571145	1.8025774959694485
1597	MD2	597	4.992402954152414	1.6639722433351891
1598	MD2	598	4.671657058793358	1.8564230660774783
1599	MD2	599	5.106692929256898	1.7703757865440142
1600	MD2	600	4.799295875284923	1.857079444184916
1601	MD2	601	4.640846005996035	1.7756108287242975
1602	MD2	602	4.87744111712659	1.7948991054353738
1603	MD2	603	5.1487206914608805	1.7443045031962034
1604	MD2	604	4.697252254159734	1.873282787959812
1605	MD2	605	4.671457915555335	1.738989234083443
1606	MD2	606	4.7930131612357005	1.7124299635114906
1607	MD2	607	4.565542721313264	1.8232993304506349
1608	MD2	608	4.365157962208355	1.7771979499861472
1609	MD2	609	4.4289273767328865	1.8128541484721008
1610	MD2	610	4.8632148740509935	1.7832973378896764
1611	MD2	611	4.618602281092341	1.7418958715192527
1612	MD2	612	4.843542780085998	1.7425704813950231
1613	MD2	613	4.46888225781397	1.9084170397726767
1614	MD2	614	4.6219059719064886	1.7538776166789316
1615	MD2	615	4.6491825124964095	1.7306270634754355
1616	MD2	616	4.503038317997737	1.7170129064148067
1617	MD2	617	5.0755682616908935	1.7843966426055915
1618	MD2	618	4.763316050516053	1.9494289851853064
1619	MD2	619	4.728357921673257	1.6825444702771464
1620	MD2	620	4.828865501321687	1.8136464321348984
1621	MD2	621	4.731135781424616	1.802352568359992
1622	MD2	622	4.762347096533307	1.8002039853196516
1623	MD2	623	4.7481526254830655	1.7945633663762175
1624	MD2	624	4.862182432001727	1.7936902880516916
1625	MD2	625	4.87386900958345	1.7346293729506146
1626	MD2	626	5.013840000348766	1.8115349752034309
1627	MD2	627	5.013924366561964	1.8617802837262507
1628	MD2	628	4.889340133784573	1.7856237862234747
1629	MD2	629	5.5336402999749295	1.7797922355711542
1630	MD2	630	4.957055451930787	1.6812608325182985
1631	MD2	631	4.841128556821204	1.7373646405965633
1632	MD2	632	5.1580663742337505	1.6725733219850467
1633	MD2	633	5.025137121149286	1.9021021673619616
1634	MD2	634	4.8491417776054595	1.8806825584307336
1635	MD2	635	4.508001395212268	1.7766653071658205
1636	MD2	636	5.079818023980937	1.828350200185995
1637	MD2	637	5.018816441069461	1.7388171420259864
1638	MD2	638	4.996400932273233	1.811807921823792
1639	MD2	639	4.803709347351346	1.7158605048965707
1640	MD2	640	4.7857997740526335	1.7605533782180882
1641	MD2	641	5.086843213454513	1.7294365932516331
1642	MD2	642	4.771542348425141	1.7563746165851877
1643	MD2	643	5.022844621255155	1.8201010358190663
1644	MD2	644	5.039503152417855	1.6888072621117571
1645	MD2	645	4.511515190478961	1.7664897374428792
1646	MD2	646	4.917120407957096	1.8587829623998944
1647	MD2	647	5.192496138273938	1.780361529158614
1648	MD2	648	4.60020195917994	1.7417861846724747
1649	MD2	649	4.701023756207736	1.82678120417826
1650	MD2	650	5.313779823758702	1.8734855145155969
1651	MD2	651	4.4309347242421735	1.7439981226654735
1652	MD2	652	4.974506010137638	2.0298013622286746
1653	MD2	653	4.66528281352228	1.7818392082154753
1654	MD2	654	5.107275506157096	1.847752192171649
1655	MD2	655	4.854899287033646	1.6742537036491252
1656	MD2	656	4.927807451769585	1.8755002161459768
1657	MD2	657	5.595275484218977	1.7976221864304904
1658	MD2	658	4.3201446052770285	1.7560601416271129
1659	MD2	659	4.7838924979376465	1.753553428480114
1660	MD2	660	4.358409723153431	1.828161054699452
1661	MD2	661	4.743462270276338	1.7665587199641477
1662	MD2	662	4.957432641882214	2.134256870356324
1663	MD2	663	5.087012674305124	1.7415500184119663
1664	MD2	664	4.694965730631295	1.7627770533969764
1665	MD2	665	4.849032499928639	1.7821172939159908
1666	MD2	666	4.759782315692914	1.7333910560618646
1667	MD2	667	5.308242952989049	1.8698473363292725
1668	MD2	668	4.874704643979873	1.7344632318605357
1669	MD2	669	4.820559909334153	1.7920868330269253
1670	MD2	670	4.695906619333006	1.873613372191093
1671	MD2	671	4.788445372089481	1.7704438516074683
1672	MD2	672	5.538648962488611	1.7503105659018097
1673	MD2	673	5.0456039100156165	1.6852732572890294
1674	MD2	674	4.831077103074716	1.7294788320197765
1675	MD2	675	4.471930911498673	1.9110900826342123
1676	MD2	676	4.660496907073398	1.678224285851815
1677	MD2	677	4.905903489787021	1.8884250159889788
1678	MD2	678	5.162972506319342	1.8555391043458183
1679	MD2	679	4.835680513508262	1.7668157820153294
1680	MD2	680	4.72398172226242	1.7643322854605081
1681	MD2	681	4.895997428880189	1.8390415302916217
1682	MD2	682	4.779927068378897	2.136400889049853
1683	MD2	683	4.490780806814982	1.8386480922936024
1684	MD2	684	4.808779436128951	1.826544685513735
1685	MD2	685	4.956531923465907	1.7413412733923086
1686	MD2	686	5.2316526615578836	1.70063692991176
1687	MD2	687	5.395987350647378	1.9271537063333264
1688	MD2	688	4.9781532722519435	1.8311979229057829
1689	MD2	689	4.8407588607327385	1.7494910341566041
1690	MD2	690	5.330813976075022	1.8925546600198395
1691	MD2	691	4.975722448990479	1.708300850744285
1692	MD2	692	4.966122396195111	1.7506491845574397
1693	MD2	693	5.153410302495205	1.9125036982975423
1694	MD2	694	4.853524358741106	1.7117243144276597
1695	MD2	695	4.466843631948897	1.8650882457625066
1696	MD2	696	4.549142116796528	1.844115919254669
1697	MD2	697	4.972371625007925	1.7095639885134628
1698	MD2	698	4.988495862211921	1.7983938545706124
1699	MD2	699	5.084983501113314	1.8298649090869687
1700	MD2	700	5.092282238556361	1.7656473817484086
1701	MD2	701	4.680480488548132	1.745685701547936
1702	MD2	702	4.572657975240365	1.7735668737679375
1703	MD2	703	4.911264905404852	1.7516773063174529
1704	MD2	704	4.5734295597560015	1.9084729467390436
1705	MD2	705	5.162455298422078	1.6977572959672216
1706	MD2	706	4.935421833793627	1.8126132389851903
1707	MD2	707	5.06793954045447	1.7826892998830144
1708	MD2	708	4.855683664543234	1.8063730198782293
1709	MD2	709	4.688756171357774	1.7459421941838484
1710	MD2	710	4.7385535179347	1.8158813686691142
1711	MD2	711	4.738728001590124	1.7763837353016931
1712	MD2	712	4.972344621058257	1.8488898084240304
1713	MD2	713	4.5253413049586	1.70453008909748
1714	MD2	714	5.146669516696124	1.7214547012083712
1715	MD2	715	4.586398338824254	1.8132763731388704
1716	MD2	716	4.8516877933098135	1.8318155312079285
1717	MD2	717	4.619776347659932	1.716868213331383
1718	MD2	718	4.936614298728629	1.8506888077637704
1719	MD2	719	4.5886683243662585	1.6853646705922949
1720	MD2	720	4.905455353041238	1.745498926297537
1721	MD2	721	4.621272401510608	1.7733982252900675
1722	MD2	722	4.290880425852055	1.7146946460459616
1723	MD2	723	4.687820435988932	1.8289359747534504
1724	MD2	724	4.555183195177839	1.8189913764638603
1725	MD2	725	4.845734293734007	1.7215285636106583
1726	MD2	726	4.49638677921382	1.84070604303904
1727	MD2	727	4.4761420108394665	1.7191935009888255
1728	MD2	728	4.655186161184077	1.8467594287002589
1729	MD2	729	4.646979438921068	1.8638053385330149
1730	MD2	730	4.537294441000029	1.768392884730119
1731	MD2	731	4.623175423940823	1.7299840497901553
1732	MD2	732	4.757133090133384	1.9559557889947992
1733	MD2	733	4.49455684624853	1.863751155349588
1734	MD2	734	4.520534584069362	1.804926697346965
1735	MD2	735	4.741995749490786	1.7609453708413665
1736	MD2	736	4.424717024889387	1.7084976458208567
1737	MD2	737	4.777678838908732	1.7160031852275957
1738	MD2	738	4.696971929746315	1.7455079802261753
1739	MD2	739	4.867805991177756	1.825059747001784
1740	MD2	740	4.845749865341791	1.8060380278985209
1741	MD2	741	5.008699512928708	1.7874579487249715
1742	MD2	742	4.679355526015943	1.845664355291688
1743	MD2	743	4.737896510409597	1.9078619202876648
1744	MD2	744	4.581548746979304	1.8221196767354544
1745	MD2	745	4.597167762602762	1.774269190141621
1746	MD2	746	4.927568223638817	1.8892067064765463
1747	MD2	747	4.543810410770392	1.7950852583586858
1748	MD2	748	4.6377786162918575	1.8169815060727927
1749	MD2	749	4.53664938882415	1.7613240018714664
1750	MD2	750	5.03456832116414	1.710225151562461
1751	MD2	751	4.50100453970691	1.7424246954716025
1752	MD2	752	4.797319963061844	1.8919422940204744
1753	MD2	753	4.843637597976652	1.8499534703346785
1754	MD2	754	4.6318349660010485	1.8332657450791103
1755	MD2	755	5.406844563264451	1.8667681398657012
1756	MD2	756	4.885758889737157	1.6808107780810255
1757	MD2	757	4.718205095111079	1.8410248054288596
1758	MD2	758	5.059618963463027	1.747485823115729
1759	MD2	759	4.6900550624303134	1.6867169101074508
1760	MD2	760	4.856007346860038	1.7737822930229077
1761	MD2	761	4.768579283942316	1.7248526004255975
1762	MD2	762	4.840025088560028	1.8251373966475009
1763	MD2	763	5.254071879671916	1.7059089515397408
1764	MD2	764	4.890601422131578	1.8180213911911576
1765	MD2	765	5.132759273385774	1.7578058141756732
1766	MD2	766	5.347878053494863	1.7302272205602547
1767	MD2	767	4.63471039417629	1.8449052661288312
1768	MD2	768	5.055372886439885	1.8215104573360577
1769	MD2	769	4.4794361054852825	1.8301144870741128
1770	MD2	770	4.960902832804009	1.7451637162475275
1771	MD2	771	4.461517661470492	1.850228689632997
1772	MD2	772	4.71594854365892	1.8413076871024343
1773	MD2	773	5.227846779605628	1.6421195571365532
1774	MD2	774	4.751144275668162	1.9342431640810915
1775	MD2	775	4.656589419724941	1.822785703565716
1776	MD2	776	4.303537837012897	1.9426854285738333
1777	MD2	777	4.556728726213177	1.8495406345283656
1778	MD2	778	4.776211385395825	1.7632673725418366
1779	MD2	779	4.806733548787465	1.783649847491945
1780	MD2	780	5.292131253458537	1.7433434961618397
1781	MD2	781	5.384498829088319	1.7845053403326454
1782	MD2	782	5.034564625173884	1.8584393024438408
1783	MD2	783	4.389334299393924	1.8317874246964927
1784	MD2	784	4.962966062173893	1.7980324377553518
1785	MD2	785	4.790728746218866	1.7933400002838424
1786	MD2	786	4.8560515664010095	1.747264017327704
1787	MD2	787	4.517236870191762	1.8253023679927367
1788	MD2	788	4.757051718185662	1.8314023013323792
1789	MD2	789	4.8646748909922914	1.8974184796134397
1790	MD2	790	4.758455504557158	1.7232274271772767
1791	MD2	791	4.620462983377172	1.6578063904145168
1792	MD2	792	4.808845283309543	1.7375293576398645
1793	MD2	793	4.620812111669047	1.738604638743509
1794	MD2	794	4.851501154820396	1.7429643757905338
1795	MD2	795	4.9091627820205135	1.7704492287292184
1796	MD2	796	4.864344632160705	1.7270126546178568
1797	MD2	797	4.8023805765118555	1.7953638221914348
1798	MD2	798	5.078302584707228	1.6914164415935438
1799	MD2	799	4.44961154775262	1.802288379903189
1800	MD2	800	4.518759079139333	1.7403492232940627
1801	MD2	801	4.280092712384683	1.7742599263539849
1802	MD2	802	4.9920155045145025	1.8128333307931896
1803	MD2	803	4.710601676711098	1.8452486820840888
1804	MD2	804	5.01310655721856	1.7828636776979667
1805	MD2	805	4.419762370798732	1.8577940970321145
1806	MD2	806	4.352095041089894	1.838649894048285
1807	MD2	807	4.630283113292179	1.7883565872753375
1808	MD2	808	4.855117269040862	1.7358280917616886
1809	MD2	809	4.519143102226628	1.7503648531033429
1810	MD2	810	4.81075497013685	1.7072648260419288
1811	MD2	811	4.427143026360659	1.8304180113836723
1812	MD2	812	4.348223097582772	1.8264208174456773
1813	MD2	813	4.417716839425909	1.6681509683579154
1814	MD2	814	4.8021365875026065	1.7456242943879003
1815	MD2	815	4.833122532876613	1.9051226539353647
1816	MD2	816	4.615482725041496	1.926997983653952
1817	MD2	817	4.464914265212267	1.7571334093728237
1818	MD2	818	4.984932865647552	1.8201871766085047
1819	MD2	819	4.474985368732005	1.7665246042256812
1820	MD2	820	4.5308586493652205	1.7578092880890233
1821	MD2	821	4.35656808460207	2.0245468790647747
1822	MD2	822	4.729620419564214	1.9158529513757487
1823	MD2	823	4.528168604769907	1.6954172978206965
1824	MD2	824	4.3701467445725255	1.6753897747408817
1825	MD2	825	4.212112654869924	1.8343990460868973
1826	MD2	826	4.605375515323347	1.7435631196816703
1827	MD2	827	4.5212027770199095	1.7774010758444605
1828	MD2	828	4.5474639846975515	1.7598354918171288
1829	MD2	829	4.647235913673546	1.8983092964014223
1830	MD2	830	4.5091753692296495	1.7324707595855366
1831	MD2	831	4.573164443909479	1.7525041303427886
1832	MD2	832	4.3008816379242765	1.832598627050689
1833	MD2	833	4.484962360327121	1.8077855749707
1834	MD2	834	4.724054417829636	1.8132210869453775
1835	MD2	835	4.467704689778294	1.8093543174100908
1836	MD2	836	4.4159756440545	1.7007118485897446
1837	MD2	837	4.918336558504746	1.804096861992349
1838	MD2	838	4.462530535328308	1.7519933499529106
1839	MD2	839	4.876515569491807	1.8848623722551687
1840	MD2	840	4.572708135205281	1.881217830758128
1841	MD2	841	4.212346606276125	1.8605839327150944
1842	MD2	842	4.456588366428801	1.7413401186926891
1843	MD2	843	4.369431942030357	1.8774878934839336
1844	MD2	844	4.7303438699977605	1.93347762211356
1845	MD2	845	4.4635109548693235	1.8110894624546
1846	MD2	846	4.558156899807332	1.6916082771353762
1847	MD2	847	4.555813728296383	1.7578930783015734
1848	MD2	848	4.654466066213804	1.8981795863973532
1849	MD2	849	4.450393550996247	1.7691996311536422
1850	MD2	850	4.687621401927408	1.8275535366882352
1851	MD2	851	4.605004155239004	1.7930768375942592
1852	MD2	852	4.475119493130626	1.8801662207015044
1853	MD2	853	4.4089273409870975	1.8156938713645252
1854	MD2	854	4.867062435304758	1.7015702519798028
1855	MD2	855	4.597450267978236	1.8850324027711585
1856	MD2	856	4.879184177327092	1.8589950255205976
1857	MD2	857	4.610270041205103	1.7357561308724991
1858	MD2	858	4.622617091579969	1.7899821036651364
1859	MD2	859	4.415817809672934	1.793990902015278
1860	MD2	860	4.924655477907782	1.725787715798197
1861	MD2	861	4.589286511658665	1.7915236290974523
1862	MD2	862	4.250582625276295	1.8108544561803492
1863	MD2	863	4.772759819352241	1.7078742698929017
1864	MD2	864	4.5133112470779535	1.857312323963369
1865	MD2	865	4.24124541656762	2.1315115856083566
1866	MD2	866	4.337506496694487	1.8094314805462859
1867	MD2	867	4.308726008077925	1.8225679125495788
1868	MD2	868	4.852126017692746	1.7619001534143175
1869	MD2	869	4.573300450325483	1.794293949847081
1870	MD2	870	4.408813602345021	1.8073147353657455
1871	MD2	871	4.527368093740776	1.8439260584267991
1872	MD2	872	4.532660269717232	1.8588434957874604
1873	MD2	873	4.501536935562757	1.8580375438679824
1874	MD2	874	4.680473156403174	1.7927121883262953
1875	MD2	875	4.866913712050997	1.8091439357036196
1876	MD2	876	4.697982319356412	1.7111468497995932
1877	MD2	877	4.74265595201565	1.7511564123775183
1878	MD2	878	4.446729956085231	1.7725981934068171
1879	MD2	879	4.948915047430875	1.8550444332526792
1880	MD2	880	4.620678651539701	1.7146124455389928
1881	MD2	881	4.477169797397484	1.8504708224887516
1882	MD2	882	4.657118281437852	1.6866551504636331
1883	MD2	883	4.589417359199887	1.8389664824102865
1884	MD2	884	5.143121885953278	1.7873715740110514
1885	MD2	885	4.6116847586259695	1.723221152140742
1886	MD2	886	4.735960525452435	1.698960070490281
1887	MD2	887	4.454241497998498	1.8830644130337733
1888	MD2	888	4.842085432841331	1.9295849429926584
1889	MD2	889	4.459523727081116	1.858191394029146
1890	MD2	890	4.386121530569714	1.8344686093844509
1891	MD2	891	4.642121508104839	1.7530973992686043
1892	MD2	892	4.495535915134721	1.8803460614202487
1893	MD2	893	4.699594283691373	1.8158039960320016
1894	MD2	894	4.6256443808919325	1.8699809543636816
1895	MD2	895	4.68597527939798	1.8154098538298813
1896	MD2	896	4.765659900571932	1.8164249465229148
1897	MD2	897	4.57497022551175	1.8776713058445984
1898	MD2	898	4.715951920368362	1.7385428173630182
1899	MD2	899	4.606051307943217	1.8130810014448695
1900	MD2	900	4.8081254736315415	1.7363003980505385
1901	MD2	901	4.545239631628398	1.7590920523998563
1902	MD2	902	4.501366968783316	1.8354262869287252
1903	MD2	903	4.529667275525114	1.7800535495503407
1904	MD2	904	4.466319885124429	1.7818094514742082
1905	MD2	905	4.541570189881806	1.743539835330865
1906	MD2	906	4.524845884100764	1.9678563530759912
1907	MD2	907	4.84273090684656	1.7616821895431758
1908	MD2	908	5.250192207829267	1.9767379644466028
1909	MD2	909	4.296484817022549	1.807992491062752
1910	MD2	910	4.723259924058349	1.7917583941472943
1911	MD2	911	4.509656324580979	1.8118311689242188
1912	MD2	912	4.616371877335514	1.7970596461640433
1913	MD2	913	4.524796798364545	1.8921199068672887
1914	MD2	914	4.648397849280983	1.7423784175704284
1915	MD2	915	4.56924664338082	1.8806849702107915
1916	MD2	916	4.65384769874789	1.783771818608877
1917	MD2	917	4.435255974762061	1.9148260992240391
1918	MD2	918	4.657309668665318	1.8660606906929895
1919	MD2	919	4.657479233459809	1.7053587845603717
1920	MD2	920	4.866031924295661	1.7415134585339296
1921	MD2	921	4.990537164623744	1.7937270487240122
1922	MD2	922	4.748603156512746	1.7252876957996874
1923	MD2	923	4.813351942232374	1.7234745600448134
1924	MD2	924	4.450429639238361	1.6627589792781965
1925	MD2	925	4.717598236240736	1.8228535007389723
1926	MD2	926	5.15929220081761	1.7687968564236418
1927	MD2	927	4.852252942842356	1.7768125332030724
1928	MD2	928	4.824604661175698	1.7702094383718707
1929	MD2	929	4.5799287957496535	1.740080531893789
1930	MD2	930	4.552839534275003	1.863325393062048
1931	MD2	931	4.7863535623825895	1.8644768181092597
1932	MD2	932	4.819788479129637	1.8005937012572093
1933	MD2	933	4.768290559348877	1.800796151051057
1934	MD2	934	4.957726587645642	1.815322015594094
1935	MD2	935	4.65086684404396	1.8180672296674747
1936	MD2	936	4.925472102070084	1.9043306880327049
1937	MD2	937	4.908913838970716	1.7662256940470802
1938	MD2	938	4.744644218963397	1.9208610863952995
1939	MD2	939	5.506093026061742	1.9105880847947525
1940	MD2	940	4.475963917714888	1.9666987318093812
1941	MD2	941	5.151914302875984	1.8768481020579657
1942	MD2	942	5.015709121573313	1.7305026023530896
1943	MD2	943	4.651407160123324	1.6444593393747875
1944	MD2	944	4.7800386915627096	1.7275854307577023
1945	MD2	945	4.58861430296993	1.7833672981673032
1946	MD2	946	4.863539913904396	1.7396018699593618
1947	MD2	947	4.642242881610473	1.7395881481105508
1948	MD2	948	4.9218768536420185	1.7487790456625816
1949	MD2	949	4.786301378739711	1.842623970493652
1950	MD2	950	5.223703348467111	1.811703161751904
1951	MD2	951	4.7755318745908975	1.8734078788759532
1952	MD2	952	4.916394745765669	1.8873641438221396
1953	MD2	953	4.885930614266551	1.8495303384649908
1954	MD2	954	4.4383836128371446	1.8799459261680056
1955	MD2	955	4.95041524803024	1.8008858057622417
1956	MD2	956	5.0334970173604985	1.660042934091687
1957	MD2	957	4.653796940786591	1.8347769391411093
1958	MD2	958	4.993852075482713	1.772526432603435
1959	MD2	959	4.312922783777475	1.8097727692104573
1960	MD2	960	4.54383258474599	1.7467727043908043
1961	MD2	961	4.386682544065995	1.8594141781561788
1962	MD2	962	4.708656189301927	1.8314055882592144
1963	MD2	963	4.667993259904895	1.789591678647927
1964	MD2	964	4.480206818936631	1.8738604818651252
1965	MD2	965	4.950082687044571	1.69558053841324
1966	MD2	966	4.3423101522484435	1.847767665808788
1967	MD2	967	4.636006713534142	1.765984896780866
1968	MD2	968	4.560703297466056	1.7463058918786925
1969	MD2	969	4.678902354874528	1.6900047812157435
1970	MD2	970	4.858129684525996	1.7561258167605291
1971	MD2	971	4.950778616769946	1.7808231482851995
1972	MD2	972	4.908595117529742	1.7544261533483247
1973	MD2	973	4.7314334826563265	1.86876943298186
1974	MD2	974	4.55519085959809	1.7587164180126975
1975	MD2	975	4.963076411015309	1.7460459517794271
1976	MD2	976	4.357328731803468	1.7696472870474618
1977	MD2	977	4.422160346802538	1.7490256541399232
1978	MD2	978	4.38347272969005	1.8290397144155364
1979	MD2	979	4.6605907251630905	1.8056042615461203
1980	MD2	980	4.952290684693689	1.7422085223211194
1981	MD2	981	4.410392934183218	2.021402313301941
1982	MD2	982	4.47268510319616	1.84280846755434
1983	MD2	983	4.690068082551398	1.796725665144189
1984	MD2	984	5.0722295891592	1.8076902637405128
1985	MD2	985	4.773673591081503	1.8666427112493005
1986	MD2	986	4.667679199402726	1.84275162419118
1987	MD2	987	4.729962713596239	1.8261087084271017
1988	MD2	988	4.389622319152613	1.7678677358934825
1989	MD2	989	4.62066999944631	1.918750992766704
1990	MD2	990	4.389890446771979	1.7094459134448112
1991	MD2	991	4.608212518237379	1.8175923692203688
1992	MD2	992	4.455655187303644	1.7689067837084431
1993	MD2	993	4.5393884444914745	1.8029215873146982
1994	MD2	994	4.509529691208481	1.8608658266580764
1995	MD2	995	4.386462998589138	1.8120418909008205
1996	MD2	996	4.711351293939943	1.836564372338754
1997	MD2	997	4.714847586425536	1.8399165151152244
1998	MD2	998	5.073458391462082	1.7732317267315474
[truncated: 6,001 more rows]
