# Supplementary material for: Structure of the stress-related LHCSR1 complex determined by an integrated computational strategy
Source: Commun Biol. 2022 Feb 17;5:145. doi: 10.1038/s42003-022-03083-8 (PMC8854571; doi:10.1038/s42003-022-03083-8)
Supplement: Supplementary file 14 — Supplementary Data 11 [file 42003_2022_3083_MOESM14_ESM.zip › Figure_S14_LHCSRclusters.csv]

# 'ABS LHCSR cluster 1'	'ABS LHCSR cluster 1'	'ABS LHCSR cluster 2'	'ABS LHCSR cluster 2'	'ABS LHCSR cluster 3'	'ABS LHCSR cluster 3'	'ABS LHCSR cluster 4'	'ABS LHCSR cluster 4'	'ABS LHCSR experiment'	'ABS LHCSR experiment'	'CD LHCSR cluster 1'	'CD LHCSR cluster 1'	'CD LHCSR cluster 2'	'CD LHCSR cluster 2'	'CD LHCSR cluster 3'	'CD LHCSR cluster 3'	'CD LHCSR cluster 4'	'CD LHCSR cluster 4'	'CD LHCSR experiment'	'CD LHCSR experiment'
2.3639	-0.000000	2.3639	-0.000000	2.3639	-0.000000	2.3639	-0.000000	28571.4286	0.397745	2.3639	-0.000000	2.3639	-0.000000	2.3639	0.000000	2.3639	-0.000000	27855.1532	0.160346
6.0702	-0.000000	6.0702	-0.000000	6.0702	-0.000000	6.0702	-0.000000	28530.6705	0.397825	6.0702	-0.000000	6.0702	-0.000000	6.0702	0.000000	6.0702	-0.000000	27777.7778	0.167762
9.7765	-0.000000	9.7765	-0.000000	9.7765	-0.000000	9.7765	-0.000000	28490.0285	0.396827	9.7765	-0.000000	9.7765	-0.000000	9.7765	0.000000	9.7765	-0.000000	27700.8310	0.169401
13.4827	-0.000000	13.4827	-0.000000	13.4827	-0.000000	13.4827	-0.000000	28449.5021	0.396074	13.4827	-0.000000	13.4827	-0.000000	13.4827	0.000000	13.4827	-0.000000	27624.3094	0.173690
17.1890	-0.000000	17.1890	-0.000000	17.1890	-0.000000	17.1890	-0.000000	28409.0909	0.396248	17.1890	-0.000000	17.1890	-0.000000	17.1890	0.000000	17.1890	-0.000000	27548.2094	0.170213
20.8953	-0.000000	20.8953	-0.000000	20.8953	-0.000000	20.8953	-0.000000	28368.7943	0.396274	20.8953	-0.000000	20.8953	-0.000000	20.8953	0.000000	20.8953	-0.000000	27472.5275	0.167210
24.6015	-0.000000	24.6015	-0.000000	24.6015	-0.000000	24.6015	-0.000000	28328.6119	0.396104	24.6015	-0.000000	24.6015	-0.000000	24.6015	0.000000	24.6015	-0.000000	27397.2603	0.163719
28.3078	-0.000000	28.3078	-0.000000	28.3078	-0.000000	28.3078	-0.000000	28288.5431	0.396523	28.3078	-0.000000	28.3078	-0.000000	28.3078	0.000000	28.3078	-0.000000	27322.4044	0.160099
32.0141	-0.000000	32.0141	-0.000000	32.0141	-0.000000	32.0141	-0.000000	28248.5876	0.397736	32.0141	-0.000000	32.0141	-0.000000	32.0141	0.000000	32.0141	-0.000000	27247.9564	0.156709
35.7203	-0.000000	35.7203	-0.000000	35.7203	-0.000000	35.7203	-0.000000	28208.7447	0.398866	35.7203	-0.000000	35.7203	-0.000000	35.7203	0.000000	35.7203	-0.000000	27173.9130	0.153907
39.4266	-0.000000	39.4266	-0.000000	39.4266	-0.000000	39.4266	-0.000000	28169.0141	0.399769	39.4266	-0.000000	39.4266	-0.000000	39.4266	0.000000	39.4266	-0.000000	27100.2710	0.152492
43.1329	-0.000000	43.1329	-0.000000	43.1329	-0.000000	43.1329	-0.000000	28129.3952	0.401264	43.1329	-0.000000	43.1329	-0.000000	43.1329	0.000000	43.1329	-0.000000	27027.0270	0.152536
46.8391	-0.000000	46.8391	-0.000000	46.8391	-0.000000	46.8391	-0.000000	28089.8876	0.403527	46.8391	-0.000000	46.8391	-0.000000	46.8391	0.000000	46.8391	-0.000000	26954.1779	0.152021
50.5454	-0.000000	50.5454	-0.000000	50.5454	-0.000000	50.5454	-0.000000	28050.4909	0.405558	50.5454	-0.000000	50.5454	-0.000000	50.5454	0.000000	50.5454	-0.000000	26881.7204	0.156037
54.2517	-0.000000	54.2517	-0.000000	54.2517	-0.000000	54.2517	-0.000000	28011.2045	0.408587	54.2517	-0.000000	54.2517	-0.000000	54.2517	0.000000	54.2517	-0.000000	26809.6515	0.160304
57.9579	-0.000000	57.9579	-0.000000	57.9579	-0.000000	57.9579	-0.000000	27972.0280	0.411575	57.9579	-0.000000	57.9579	-0.000000	57.9579	0.000000	57.9579	-0.000000	26737.9679	0.165492
61.6642	-0.000000	61.6642	-0.000000	61.6642	-0.000000	61.6642	-0.000000	27932.9609	0.413656	61.6642	-0.000000	61.6642	-0.000000	61.6642	0.000000	61.6642	-0.000000	26666.6667	0.170526
65.3705	-0.000000	65.3705	-0.000000	65.3705	-0.000000	65.3705	-0.000000	27894.0028	0.416984	65.3705	-0.000000	65.3705	-0.000000	65.3705	0.000000	65.3705	-0.000000	26595.7447	0.172053
69.0767	-0.000000	69.0767	-0.000000	69.0767	-0.000000	69.0767	-0.000000	27855.1532	0.419394	69.0767	-0.000000	69.0767	-0.000000	69.0767	0.000000	69.0767	-0.000000	26525.1989	0.176055
72.7830	-0.000000	72.7830	-0.000000	72.7830	-0.000000	72.7830	-0.000000	27816.4117	0.422079	72.7830	-0.000000	72.7830	-0.000000	72.7830	0.000000	72.7830	-0.000000	26455.0265	0.179947
76.4893	-0.000000	76.4893	-0.000000	76.4893	-0.000000	76.4893	-0.000000	27777.7778	0.426634	76.4893	-0.000000	76.4893	-0.000000	76.4893	0.000000	76.4893	-0.000000	26385.2243	0.181489
80.1956	-0.000000	80.1956	-0.000000	80.1956	-0.000000	80.1956	-0.000000	27739.2510	0.428916	80.1956	-0.000000	80.1956	-0.000000	80.1956	0.000000	80.1956	-0.000000	26315.7895	0.183609
83.9018	-0.000000	83.9018	-0.000000	83.9018	-0.000000	83.9018	-0.000000	27700.8310	0.432060	83.9018	-0.000000	83.9018	-0.000000	83.9018	0.000000	83.9018	-0.000000	26246.7192	0.187681
87.6081	-0.000000	87.6081	-0.000000	87.6081	-0.000000	87.6081	-0.000000	27662.5173	0.436587	87.6081	-0.000000	87.6081	-0.000000	87.6081	0.000000	87.6081	-0.000000	26178.0105	0.190704
91.3144	-0.000000	91.3144	-0.000000	91.3144	-0.000000	91.3144	-0.000000	27624.3094	0.439768	91.3144	-0.000000	91.3144	-0.000000	91.3144	0.000000	91.3144	-0.000000	26109.6606	0.192548
95.0206	-0.000000	95.0206	-0.000000	95.0206	-0.000000	95.0206	-0.000000	27586.2069	0.442900	95.0206	-0.000000	95.0206	-0.000000	95.0206	0.000000	95.0206	-0.000000	26041.6667	0.191607
98.7269	-0.000000	98.7269	-0.000000	98.7269	-0.000000	98.7269	-0.000000	27548.2094	0.446338	98.7269	-0.000000	98.7269	-0.000000	98.7269	0.000000	98.7269	-0.000000	25974.0260	0.191083
102.4332	-0.000000	102.4332	-0.000000	102.4332	-0.000000	102.4332	-0.000000	27510.3164	0.449419	102.4332	-0.000000	102.4332	-0.000000	102.4332	0.000000	102.4332	-0.000000	25906.7358	0.191241
106.1394	-0.000000	106.1394	-0.000000	106.1394	-0.000000	106.1394	-0.000000	27472.5275	0.452453	106.1394	-0.000000	106.1394	-0.000000	106.1394	0.000000	106.1394	-0.000000	25839.7933	0.195358
109.8457	-0.000000	109.8457	-0.000000	109.8457	-0.000000	109.8457	-0.000000	27434.8422	0.458526	109.8457	-0.000000	109.8457	-0.000000	109.8457	0.000000	109.8457	-0.000000	25773.1959	0.199974
113.5520	-0.000000	113.5520	-0.000000	113.5520	-0.000000	113.5520	-0.000000	27397.2603	0.464498	113.5520	-0.000000	113.5520	-0.000000	113.5520	0.000000	113.5520	-0.000000	25706.9409	0.211271
117.2582	-0.000000	117.2582	-0.000000	117.2582	-0.000000	117.2582	-0.000000	27359.7811	0.468484	117.2582	-0.000000	117.2582	-0.000000	117.2582	0.000000	117.2582	-0.000000	25641.0256	0.224445
120.9645	-0.000000	120.9645	-0.000000	120.9645	-0.000000	120.9645	-0.000000	27322.4044	0.472853	120.9645	-0.000000	120.9645	-0.000000	120.9645	0.000000	120.9645	-0.000000	25575.4476	0.235617
124.6708	-0.000000	124.6708	-0.000000	124.6708	-0.000000	124.6708	-0.000000	27285.1296	0.477102	124.6708	-0.000000	124.6708	-0.000000	124.6708	0.000000	124.6708	-0.000000	25510.2041	0.239483
128.3770	-0.000000	128.3770	-0.000000	128.3770	-0.000000	128.3770	-0.000000	27247.9564	0.481871	128.3770	-0.000000	128.3770	-0.000000	128.3770	0.000000	128.3770	-0.000000	25445.2926	0.248268
132.0833	-0.000000	132.0833	-0.000000	132.0833	-0.000000	132.0833	-0.000000	27210.8844	0.487415	132.0833	-0.000000	132.0833	-0.000000	132.0833	0.000000	132.0833	-0.000000	25380.7107	0.256797
135.7896	-0.000000	135.7896	-0.000000	135.7896	-0.000000	135.7896	-0.000000	27173.9130	0.492770	135.7896	-0.000000	135.7896	-0.000000	135.7896	0.000000	135.7896	-0.000000	25316.4557	0.266523
139.4958	-0.000000	139.4958	-0.000000	139.4958	-0.000000	139.4958	-0.000000	27137.0421	0.498871	139.4958	-0.000000	139.4958	-0.000000	139.4958	0.000000	139.4958	-0.000000	25252.5253	0.277825
143.2021	-0.000000	143.2021	-0.000000	143.2021	-0.000000	143.2021	-0.000000	27100.2710	0.505671	143.2021	-0.000000	143.2021	-0.000000	143.2021	0.000000	143.2021	-0.000000	25188.9169	0.287493
146.9084	-0.000000	146.9084	-0.000000	146.9084	-0.000000	146.9084	-0.000000	27063.5995	0.512093	146.9084	-0.000000	146.9084	-0.000000	146.9084	0.000000	146.9084	-0.000000	25125.6281	0.295032
150.6146	-0.000000	150.6146	-0.000000	150.6146	-0.000000	150.6146	-0.000000	27027.0270	0.517472	150.6146	-0.000000	150.6146	-0.000000	150.6146	0.000000	150.6146	-0.000000	25062.6566	0.303809
154.3209	-0.000000	154.3209	-0.000000	154.3209	-0.000000	154.3209	-0.000000	26990.5533	0.523543	154.3209	-0.000000	154.3209	-0.000000	154.3209	0.000000	154.3209	-0.000000	25000.0000	0.312293
158.0272	-0.000000	158.0272	-0.000000	158.0272	-0.000000	158.0272	-0.000000	26954.1779	0.530174	158.0272	-0.000000	158.0272	-0.000000	158.0272	0.000000	158.0272	-0.000000	24937.6559	0.324083
161.7334	-0.000000	161.7334	-0.000000	161.7334	-0.000000	161.7334	-0.000000	26917.9004	0.536686	161.7334	-0.000000	161.7334	-0.000000	161.7334	0.000000	161.7334	-0.000000	24875.6219	0.330799
165.4397	-0.000000	165.4397	-0.000000	165.4397	-0.000000	165.4397	-0.000000	26881.7204	0.544147	165.4397	-0.000000	165.4397	-0.000000	165.4397	0.000000	165.4397	-0.000000	24813.8958	0.338226
169.1460	-0.000000	169.1460	-0.000000	169.1460	-0.000000	169.1460	-0.000000	26845.6376	0.551989	169.1460	-0.000000	169.1460	-0.000000	169.1460	0.000000	169.1460	-0.000000	24752.4752	0.343375
172.8522	-0.000000	172.8522	-0.000000	172.8522	-0.000000	172.8522	-0.000000	26809.6515	0.559336	172.8522	-0.000000	172.8522	-0.000000	172.8522	0.000000	172.8522	-0.000000	24691.3580	0.347290
176.5585	-0.000000	176.5585	-0.000000	176.5585	-0.000000	176.5585	-0.000000	26773.7617	0.565798	176.5585	-0.000000	176.5585	-0.000000	176.5585	0.000000	176.5585	-0.000000	24630.5419	0.349286
180.2648	-0.000000	180.2648	-0.000000	180.2648	-0.000000	180.2648	-0.000000	26737.9679	0.571911	180.2648	-0.000000	180.2648	-0.000000	180.2648	0.000000	180.2648	-0.000000	24570.0246	0.350248
183.9710	-0.000000	183.9710	-0.000000	183.9710	-0.000000	183.9710	-0.000000	26702.2697	0.579989	183.9710	-0.000000	183.9710	-0.000000	183.9710	0.000000	183.9710	-0.000000	24509.8039	0.349429
187.6773	-0.000000	187.6773	-0.000000	187.6773	-0.000000	187.6773	-0.000000	26666.6667	0.588369	187.6773	-0.000000	187.6773	-0.000000	187.6773	0.000000	187.6773	-0.000000	24449.8778	0.336471
191.3836	-0.000000	191.3836	-0.000000	191.3836	-0.000000	191.3836	-0.000000	26631.1585	0.594668	191.3836	-0.000000	191.3836	-0.000000	191.3836	0.000000	191.3836	-0.000000	24390.2439	0.305936
195.0899	-0.000000	195.0899	-0.000000	195.0899	-0.000000	195.0899	-0.000000	26595.7447	0.603111	195.0899	-0.000000	195.0899	-0.000000	195.0899	0.000000	195.0899	-0.000000	24330.9002	0.292292
198.7961	-0.000000	198.7961	-0.000000	198.7961	-0.000000	198.7961	-0.000000	26560.4250	0.611138	198.7961	-0.000000	198.7961	-0.000000	198.7961	0.000000	198.7961	-0.000000	24271.8447	0.286006
202.5024	-0.000000	202.5024	-0.000000	202.5024	-0.000000	202.5024	-0.000000	26525.1989	0.617196	202.5024	-0.000000	202.5024	-0.000000	202.5024	0.000000	202.5024	-0.000000	24213.0751	0.282923
206.2087	-0.000000	206.2087	-0.000000	206.2087	-0.000000	206.2087	-0.000000	26490.0662	0.623636	206.2087	-0.000000	206.2087	-0.000000	206.2087	0.000000	206.2087	-0.000000	24154.5894	0.275345
209.9149	-0.000000	209.9149	-0.000000	209.9149	-0.000000	209.9149	-0.000000	26455.0265	0.631430	209.9149	-0.000000	209.9149	-0.000000	209.9149	0.000000	209.9149	-0.000000	24096.3855	0.265724
213.6212	-0.000000	213.6212	-0.000000	213.6212	-0.000000	213.6212	-0.000000	26420.0793	0.637934	213.6212	-0.000000	213.6212	-0.000000	213.6212	0.000000	213.6212	-0.000000	24038.4615	0.260758
217.3275	-0.000000	217.3275	-0.000000	217.3275	-0.000000	217.3275	-0.000000	26385.2243	0.643374	217.3275	-0.000000	217.3275	-0.000000	217.3275	0.000000	217.3275	-0.000000	23980.8153	0.253045
221.0337	-0.000000	221.0337	-0.000000	221.0337	-0.000000	221.0337	-0.000000	26350.4611	0.651040	221.0337	-0.000000	221.0337	-0.000000	221.0337	0.000000	221.0337	-0.000000	23923.4450	0.245153
224.7400	-0.000000	224.7400	-0.000000	224.7400	-0.000000	224.7400	-0.000000	26315.7895	0.658212	224.7400	-0.000000	224.7400	-0.000000	224.7400	0.000000	224.7400	-0.000000	23866.3484	0.239130
228.4463	-0.000000	228.4463	-0.000000	228.4463	-0.000000	228.4463	-0.000000	26281.2089	0.664030	228.4463	-0.000000	228.4463	-0.000000	228.4463	0.000000	228.4463	-0.000000	23809.5238	0.232685
232.1525	-0.000000	232.1525	-0.000000	232.1525	-0.000000	232.1525	-0.000000	26246.7192	0.669433	232.1525	-0.000000	232.1525	-0.000000	232.1525	0.000000	232.1525	-0.000000	23752.9691	0.221817
235.8588	-0.000000	235.8588	-0.000000	235.8588	-0.000000	235.8588	-0.000000	26212.3198	0.675000	235.8588	-0.000000	235.8588	-0.000000	235.8588	0.000000	235.8588	-0.000000	23696.6825	0.234755
239.5651	-0.000000	239.5651	-0.000000	239.5651	-0.000000	239.5651	-0.000000	26178.0105	0.679516	239.5651	-0.000000	239.5651	-0.000000	239.5651	0.000000	239.5651	-0.000000	23640.6619	0.180901
243.2713	-0.000000	243.2713	-0.000000	243.2713	-0.000000	243.2713	-0.000000	26143.7908	0.684188	243.2713	-0.000000	243.2713	-0.000000	243.2713	0.000000	243.2713	-0.000000	23584.9057	0.148828
246.9776	-0.000000	246.9776	-0.000000	246.9776	-0.000000	246.9776	-0.000000	26109.6606	0.689709	246.9776	-0.000000	246.9776	-0.000000	246.9776	0.000000	246.9776	-0.000000	23529.4118	0.111446
250.6839	-0.000000	250.6839	-0.000000	250.6839	-0.000000	250.6839	-0.000000	26075.6193	0.694159	250.6839	-0.000000	250.6839	-0.000000	250.6839	0.000000	250.6839	-0.000000	23474.1784	0.070863
254.3901	-0.000000	254.3901	-0.000000	254.3901	-0.000000	254.3901	-0.000000	26041.6667	0.698339	254.3901	-0.000000	254.3901	-0.000000	254.3901	0.000000	254.3901	-0.000000	23419.2037	0.029184
258.0964	-0.000000	258.0964	-0.000000	258.0964	-0.000000	258.0964	-0.000000	26007.8023	0.702825	258.0964	-0.000000	258.0964	-0.000000	258.0964	0.000000	258.0964	-0.000000	23364.4860	-0.011486
261.8027	-0.000000	261.8027	-0.000000	261.8027	-0.000000	261.8027	-0.000000	25974.0260	0.707139	261.8027	-0.000000	261.8027	-0.000000	261.8027	0.000000	261.8027	-0.000000	23310.0233	-0.049041
265.5089	-0.000000	265.5089	-0.000000	265.5089	-0.000000	265.5089	-0.000000	25940.3372	0.710504	265.5089	-0.000000	265.5089	-0.000000	265.5089	0.000000	265.5089	-0.000000	23255.8140	-0.081376
269.2152	-0.000000	269.2152	-0.000000	269.2152	-0.000000	269.2152	-0.000000	25906.7358	0.713662	269.2152	-0.000000	269.2152	-0.000000	269.2152	0.000000	269.2152	-0.000000	23201.8561	-0.139007
272.9215	-0.000000	272.9215	-0.000000	272.9215	-0.000000	272.9215	-0.000000	25873.2212	0.716961	272.9215	-0.000000	272.9215	-0.000000	272.9215	0.000000	272.9215	-0.000000	23148.1481	-0.155767
276.6277	-0.000000	276.6277	-0.000000	276.6277	-0.000000	276.6277	-0.000000	25839.7933	0.720218	276.6277	-0.000000	276.6277	-0.000000	276.6277	0.000000	276.6277	-0.000000	23094.6882	-0.186189
280.3340	-0.000000	280.3340	-0.000000	280.3340	-0.000000	280.3340	-0.000000	25806.4516	0.723490	280.3340	-0.000000	280.3340	-0.000000	280.3340	0.000000	280.3340	-0.000000	23041.4747	-0.214503
284.0403	-0.000000	284.0403	-0.000000	284.0403	-0.000000	284.0403	-0.000000	25773.1959	0.726709	284.0403	-0.000000	284.0403	-0.000000	284.0403	0.000000	284.0403	-0.000000	22988.5057	-0.228494
287.7465	-0.000000	287.7465	-0.000000	287.7465	-0.000000	287.7465	-0.000000	25740.0257	0.730047	287.7465	-0.000000	287.7465	-0.000000	287.7465	0.000000	287.7465	-0.000000	22935.7798	-0.233713
291.4528	-0.000000	291.4528	-0.000000	291.4528	-0.000000	291.4528	-0.000000	25706.9409	0.733351	291.4528	-0.000000	291.4528	-0.000000	291.4528	0.000000	291.4528	-0.000000	22883.2952	-0.246505
295.1591	-0.000000	295.1591	-0.000000	295.1591	-0.000000	295.1591	-0.000000	25673.9409	0.735574	295.1591	-0.000000	295.1591	-0.000000	295.1591	0.000000	295.1591	-0.000000	22831.0502	-0.249006
298.8653	-0.000000	298.8653	-0.000000	298.8653	-0.000000	298.8653	-0.000000	25641.0256	0.738164	298.8653	-0.000000	298.8653	-0.000000	298.8653	0.000000	298.8653	-0.000000	22779.0433	-0.229574
302.5716	-0.000000	302.5716	-0.000000	302.5716	-0.000000	302.5716	-0.000000	25608.1946	0.741608	302.5716	-0.000000	302.5716	-0.000000	302.5716	0.000000	302.5716	-0.000000	22727.2727	-0.221608
306.2779	-0.000000	306.2779	-0.000000	306.2779	-0.000000	306.2779	-0.000000	25575.4476	0.744861	306.2779	-0.000000	306.2779	-0.000000	306.2779	0.000000	306.2779	-0.000000	22675.7370	-0.208755
309.9842	-0.000000	309.9842	-0.000000	309.9842	-0.000000	309.9842	-0.000000	25542.7842	0.748087	309.9842	-0.000000	309.9842	-0.000000	309.9842	0.000000	309.9842	-0.000000	22624.4344	-0.179980
313.6904	-0.000000	313.6904	-0.000000	313.6904	-0.000000	313.6904	-0.000000	25510.2041	0.751404	313.6904	-0.000000	313.6904	-0.000000	313.6904	0.000000	313.6904	-0.000000	22573.3634	-0.141261
317.3967	-0.000000	317.3967	-0.000000	317.3967	-0.000000	317.3967	-0.000000	25477.7070	0.754610	317.3967	-0.000000	317.3967	-0.000000	317.3967	0.000000	317.3967	-0.000000	22522.5225	-0.102408
321.1030	-0.000000	321.1030	-0.000000	321.1030	-0.000000	321.1030	-0.000000	25445.2926	0.757764	321.1030	-0.000000	321.1030	-0.000000	321.1030	0.000000	321.1030	-0.000000	22471.9101	-0.055502
324.8092	-0.000000	324.8092	-0.000000	324.8092	-0.000000	324.8092	-0.000000	25412.9606	0.762030	324.8092	-0.000000	324.8092	-0.000000	324.8092	0.000000	324.8092	-0.000000	22421.5247	-0.005118
328.5155	-0.000000	328.5155	-0.000000	328.5155	-0.000000	328.5155	-0.000000	25380.7107	0.765941	328.5155	-0.000000	328.5155	-0.000000	328.5155	0.000000	328.5155	-0.000000	22371.3647	-0.018443
332.2218	-0.000000	332.2218	-0.000000	332.2218	-0.000000	332.2218	-0.000000	25348.5425	0.769178	332.2218	-0.000000	332.2218	-0.000000	332.2218	0.000000	332.2218	-0.000000	22321.4286	-0.064941
335.9280	-0.000000	335.9280	-0.000000	335.9280	-0.000000	335.9280	-0.000000	25316.4557	0.773604	335.9280	-0.000000	335.9280	-0.000000	335.9280	0.000000	335.9280	-0.000000	22271.7149	-0.117969
339.6343	-0.000000	339.6343	-0.000000	339.6343	-0.000000	339.6343	-0.000000	25284.4501	0.777218	339.6343	-0.000000	339.6343	-0.000000	339.6343	0.000000	339.6343	-0.000000	22222.2222	-0.170797
343.3406	-0.000000	343.3406	-0.000000	343.3406	-0.000000	343.3406	-0.000000	25252.5253	0.780541	343.3406	-0.000000	343.3406	-0.000000	343.3406	0.000000	343.3406	-0.000000	22172.9490	-0.223257
347.0468	-0.000000	347.0468	-0.000000	347.0468	-0.000000	347.0468	-0.000000	25220.6810	0.785135	347.0468	-0.000000	347.0468	-0.000000	347.0468	0.000000	347.0468	-0.000000	22123.8938	-0.283052
350.7531	-0.000000	350.7531	-0.000000	350.7531	-0.000000	350.7531	-0.000000	25188.9169	0.790677	350.7531	-0.000000	350.7531	-0.000000	350.7531	0.000000	350.7531	-0.000000	22075.0552	-0.329182
354.4594	-0.000000	354.4594	-0.000000	354.4594	-0.000000	354.4594	-0.000000	25157.2327	0.795319	354.4594	-0.000000	354.4594	-0.000000	354.4594	0.000000	354.4594	-0.000000	22026.4317	-0.371500
358.1656	-0.000000	358.1656	-0.000000	358.1656	-0.000000	358.1656	-0.000000	25125.6281	0.799848	358.1656	-0.000000	358.1656	-0.000000	358.1656	0.000000	358.1656	-0.000000	21978.0220	-0.401583
361.8719	-0.000000	361.8719	-0.000000	361.8719	-0.000000	361.8719	-0.000000	25094.1029	0.805410	361.8719	-0.000000	361.8719	-0.000000	361.8719	0.000000	361.8719	-0.000000	21929.8246	-0.427165
365.5782	-0.000000	365.5782	-0.000000	365.5782	-0.000000	365.5782	-0.000000	25062.6566	0.810801	365.5782	-0.000000	365.5782	-0.000000	365.5782	0.000000	365.5782	-0.000000	21881.8381	-0.442745
369.2844	-0.000000	369.2844	-0.000000	369.2844	-0.000000	369.2844	-0.000000	25031.2891	0.816665	369.2844	-0.000000	369.2844	-0.000000	369.2844	0.000000	369.2844	-0.000000	21834.0611	-0.455755
372.9907	-0.000000	372.9907	-0.000000	372.9907	-0.000000	372.9907	-0.000000	25000.0000	0.823735	372.9907	-0.000000	372.9907	-0.000000	372.9907	0.000000	372.9907	-0.000000	21786.4924	-0.462915
376.6970	-0.000000	376.6970	-0.000000	376.6970	-0.000000	376.6970	-0.000000	24968.7890	0.831405	376.6970	-0.000000	376.6970	-0.000000	376.6970	0.000000	376.6970	-0.000000	21739.1304	-0.465964
380.4032	-0.000000	380.4032	-0.000000	380.4032	-0.000000	380.4032	-0.000000	24937.6559	0.837941	380.4032	-0.000000	380.4032	-0.000000	380.4032	0.000000	380.4032	-0.000000	21691.9740	-0.469369
384.1095	-0.000000	384.1095	-0.000000	384.1095	-0.000000	384.1095	-0.000000	24906.6002	0.845003	384.1095	-0.000000	384.1095	-0.000000	384.1095	0.000000	384.1095	-0.000000	21645.0216	-0.469275
387.8158	-0.000000	387.8158	-0.000000	387.8158	-0.000000	387.8158	-0.000000	24875.6219	0.852678	387.8158	-0.000000	387.8158	-0.000000	387.8158	0.000000	387.8158	-0.000000	21598.2721	-0.468270
391.5220	-0.000000	391.5220	-0.000000	391.5220	-0.000000	391.5220	-0.000000	24844.7205	0.860208	391.5220	-0.000000	391.5220	-0.000000	391.5220	0.000000	391.5220	-0.000000	21551.7241	-0.460959
395.2283	-0.000000	395.2283	-0.000000	395.2283	-0.000000	395.2283	-0.000000	24813.8958	0.869646	395.2283	-0.000000	395.2283	-0.000000	395.2283	0.000000	395.2283	-0.000000	21505.3763	-0.454032
398.9346	-0.000000	398.9346	-0.000000	398.9346	-0.000000	398.9346	-0.000000	24783.1475	0.879570	398.9346	-0.000000	398.9346	-0.000000	398.9346	0.000000	398.9346	-0.000000	21459.2275	-0.445358
402.6408	-0.000000	402.6408	-0.000000	402.6408	-0.000000	402.6408	-0.000000	24752.4752	0.889465	402.6408	-0.000000	402.6408	-0.000000	402.6408	0.000000	402.6408	-0.000000	21413.2762	-0.427443
406.3471	-0.000000	406.3471	-0.000000	406.3471	-0.000000	406.3471	-0.000000	24721.8789	0.900374	406.3471	-0.000000	406.3471	-0.000000	406.3471	0.000000	406.3471	-0.000000	21367.5214	-0.417987
410.0534	-0.000000	410.0534	-0.000000	410.0534	-0.000000	410.0534	-0.000000	24691.3580	0.911363	410.0534	-0.000000	410.0534	-0.000000	410.0534	0.000000	410.0534	-0.000000	21321.9616	-0.402417
413.7596	-0.000000	413.7596	-0.000000	413.7596	-0.000000	413.7596	-0.000000	24660.9125	0.922058	413.7596	-0.000000	413.7596	-0.000000	413.7596	0.000000	413.7596	-0.000000	21276.5957	-0.383099
417.4659	-0.000000	417.4659	-0.000000	417.4659	-0.000000	417.4659	-0.000000	24630.5419	0.933118	417.4659	-0.000000	417.4659	-0.000000	417.4659	0.000000	417.4659	-0.000000	21231.4225	-0.365022
421.1722	-0.000000	421.1722	-0.000000	421.1722	-0.000000	421.1722	-0.000000	24600.2460	0.945133	421.1722	-0.000000	421.1722	-0.000000	421.1722	0.000000	421.1722	-0.000000	21186.4407	-0.343790
424.8785	-0.000000	424.8785	-0.000000	424.8785	-0.000000	424.8785	-0.000000	24570.0246	0.956825	424.8785	-0.000000	424.8785	-0.000000	424.8785	0.000000	424.8785	-0.000000	21141.6490	-0.324657
428.5847	-0.000000	428.5847	-0.000000	428.5847	-0.000000	428.5847	-0.000000	24539.8773	0.969758	428.5847	-0.000000	428.5847	-0.000000	428.5847	0.000000	428.5847	-0.000000	21097.0464	-0.306404
432.2910	-0.000000	432.2910	-0.000000	432.2910	-0.000000	432.2910	-0.000000	24509.8039	0.984041	432.2910	-0.000000	432.2910	-0.000000	432.2910	0.000000	432.2910	-0.000000	21052.6316	-0.280146
435.9973	-0.000000	435.9973	-0.000000	435.9973	-0.000000	435.9973	-0.000000	24479.8042	0.997095	435.9973	-0.000000	435.9973	-0.000000	435.9973	0.000000	435.9973	-0.000000	21008.4034	-0.216230
439.7035	-0.000000	439.7035	-0.000000	439.7035	-0.000000	439.7035	-0.000000	24449.8778	1.010189	439.7035	-0.000000	439.7035	-0.000000	439.7035	0.000000	439.7035	-0.000000	20964.3606	-0.156764
443.4098	-0.000000	443.4098	-0.000000	443.4098	-0.000000	443.4098	-0.000000	24420.0244	1.022834	443.4098	-0.000000	443.4098	-0.000000	443.4098	0.000000	443.4098	-0.000000	20920.5021	-0.146017
447.1161	-0.000000	447.1161	-0.000000	447.1161	-0.000000	447.1161	-0.000000	24390.2439	1.034715	447.1161	-0.000000	447.1161	-0.000000	447.1161	0.000000	447.1161	-0.000000	20876.8267	-0.129954
450.8223	-0.000000	450.8223	-0.000000	450.8223	-0.000000	450.8223	-0.000000	24360.5359	1.047565	450.8223	-0.000000	450.8223	-0.000000	450.8223	0.000000	450.8223	-0.000000	20833.3333	-0.105945
454.5286	-0.000000	454.5286	-0.000000	454.5286	-0.000000	454.5286	-0.000000	24330.9002	1.061505	454.5286	-0.000000	454.5286	-0.000000	454.5286	0.000000	454.5286	-0.000000	20790.0208	-0.091884
458.2349	-0.000000	458.2349	-0.000000	458.2349	-0.000000	458.2349	-0.000000	24301.3366	1.075591	458.2349	-0.000000	458.2349	-0.000000	458.2349	0.000000	458.2349	-0.000000	20746.8880	-0.073619
461.9411	-0.000000	461.9411	-0.000000	461.9411	-0.000000	461.9411	-0.000000	24271.8447	1.088437	461.9411	-0.000000	461.9411	-0.000000	461.9411	0.000000	461.9411	-0.000000	20703.9337	-0.066419
465.6474	-0.000000	465.6474	-0.000000	465.6474	-0.000000	465.6474	-0.000000	24242.4242	1.099344	465.6474	-0.000000	465.6474	-0.000000	465.6474	0.000000	465.6474	-0.000000	20661.1570	-0.057077
469.3537	-0.000000	469.3537	-0.000000	469.3537	-0.000000	469.3537	-0.000000	24213.0751	1.110711	469.3537	-0.000000	469.3537	-0.000000	469.3537	0.000000	469.3537	-0.000000	20618.5567	-0.049411
473.0599	-0.000000	473.0599	-0.000000	473.0599	-0.000000	473.0599	-0.000000	24183.7969	1.122869	473.0599	-0.000000	473.0599	-0.000000	473.0599	0.000000	473.0599	-0.000000	20576.1317	-0.043844
476.7662	-0.000000	476.7662	-0.000000	476.7662	-0.000000	476.7662	-0.000000	24154.5894	1.134798	476.7662	-0.000000	476.7662	-0.000000	476.7662	0.000000	476.7662	-0.000000	20533.8809	-0.047950
480.4725	-0.000000	480.4725	-0.000000	480.4725	-0.000000	480.4725	-0.000000	24125.4524	1.146856	480.4725	-0.000000	480.4725	-0.000000	480.4725	0.000000	480.4725	-0.000000	20491.8033	-0.053928
484.1787	-0.000000	484.1787	-0.000000	484.1787	-0.000000	484.1787	-0.000000	24096.3855	1.158307	484.1787	-0.000000	484.1787	-0.000000	484.1787	0.000000	484.1787	-0.000000	20449.8978	-0.060021
487.8850	-0.000000	487.8850	-0.000000	487.8850	-0.000000	487.8850	-0.000000	24067.3887	1.168868	487.8850	-0.000000	487.8850	-0.000000	487.8850	0.000000	487.8850	-0.000000	20408.1633	-0.072511
491.5913	-0.000000	491.5913	-0.000000	491.5913	-0.000000	491.5913	-0.000000	24038.4615	1.178642	491.5913	-0.000000	491.5913	-0.000000	491.5913	0.000000	491.5913	-0.000000	20366.5988	-0.078300
495.2975	-0.000000	495.2975	-0.000000	495.2975	-0.000000	495.2975	-0.000000	24009.6038	1.187313	495.2975	-0.000000	495.2975	-0.000000	495.2975	0.000000	495.2975	-0.000000	20325.2033	-0.093652
499.0038	-0.000000	499.0038	-0.000000	499.0038	-0.000000	499.0038	-0.000000	23980.8153	1.196571	499.0038	-0.000000	499.0038	-0.000000	499.0038	0.000000	499.0038	-0.000000	20283.9757	-0.119385
502.7101	-0.000000	502.7101	-0.000000	502.7101	-0.000000	502.7101	-0.000000	23952.0958	1.206371	502.7101	-0.000000	502.7101	-0.000000	502.7101	0.000000	502.7101	-0.000000	20242.9150	-0.148590
506.4163	-0.000000	506.4163	-0.000000	506.4163	-0.000000	506.4163	-0.000000	23923.4450	1.215058	506.4163	-0.000000	506.4163	-0.000000	506.4163	0.000000	506.4163	-0.000000	20202.0202	-0.151789
510.1226	-0.000000	510.1226	-0.000000	510.1226	-0.000000	510.1226	-0.000000	23894.8626	1.222943	510.1226	-0.000000	510.1226	-0.000000	510.1226	0.000000	510.1226	-0.000000	20161.2903	-0.155061
513.8289	-0.000000	513.8289	-0.000000	513.8289	-0.000000	513.8289	-0.000000	23866.3484	1.230016	513.8289	-0.000000	513.8289	-0.000000	513.8289	0.000000	513.8289	-0.000000	20120.7243	-0.164427
517.5351	-0.000000	517.5351	-0.000000	517.5351	-0.000000	517.5351	-0.000000	23837.9023	1.236359	517.5351	-0.000000	517.5351	-0.000000	517.5351	0.000000	517.5351	-0.000000	20080.3213	-0.170723
521.2414	-0.000000	521.2414	-0.000000	521.2414	-0.000000	521.2414	-0.000000	23809.5238	1.242768	521.2414	-0.000000	521.2414	-0.000000	521.2414	0.000000	521.2414	-0.000000	20040.0802	-0.173061
524.9477	-0.000000	524.9477	-0.000000	524.9477	-0.000000	524.9477	-0.000000	23781.2128	1.250457	524.9477	-0.000000	524.9477	-0.000000	524.9477	0.000000	524.9477	-0.000000	20000.0000	-0.163731
528.6539	-0.000000	528.6539	-0.000000	528.6539	-0.000000	528.6539	-0.000000	23752.9691	1.257191	528.6539	-0.000000	528.6539	-0.000000	528.6539	0.000000	528.6539	-0.000000	19960.0798	-0.154456
532.3602	-0.000000	532.3602	-0.000000	532.3602	-0.000000	532.3602	-0.000000	23724.7924	1.262441	532.3602	-0.000000	532.3602	-0.000000	532.3602	0.000000	532.3602	-0.000000	19920.3187	-0.148840
536.0665	-0.000000	536.0665	-0.000000	536.0665	-0.000000	536.0665	-0.000000	23696.6825	1.268905	536.0665	-0.000000	536.0665	-0.000000	536.0665	0.000000	536.0665	-0.000000	19880.7157	-0.138470
539.7728	-0.000000	539.7728	-0.000000	539.7728	-0.000000	539.7728	-0.000000	23668.6391	1.275736	539.7728	-0.000000	539.7728	-0.000000	539.7728	0.000000	539.7728	-0.000000	19841.2698	-0.125452
543.4790	-0.000000	543.4790	-0.000000	543.4790	-0.000000	543.4790	-0.000000	23640.6619	1.281725	543.4790	-0.000000	543.4790	-0.000000	543.4790	0.000000	543.4790	-0.000000	19801.9802	-0.120010
547.1853	-0.000000	547.1853	-0.000000	547.1853	-0.000000	547.1853	-0.000000	23612.7509	1.287112	547.1853	-0.000000	547.1853	-0.000000	547.1853	0.000000	547.1853	-0.000000	19762.8458	-0.114036
550.8916	-0.000000	550.8916	-0.000000	550.8916	-0.000000	550.8916	-0.000000	23584.9057	1.293461	550.8916	-0.000000	550.8916	-0.000000	550.8916	0.000000	550.8916	-0.000000	19723.8659	-0.103554
554.5978	-0.000000	554.5978	-0.000000	554.5978	-0.000000	554.5978	-0.000000	23557.1260	1.300823	554.5978	-0.000000	554.5978	-0.000000	554.5978	0.000000	554.5978	-0.000000	19685.0394	-0.092642
558.3041	-0.000000	558.3041	-0.000000	558.3041	-0.000000	558.3041	-0.000000	23529.4118	1.308525	558.3041	-0.000000	558.3041	-0.000000	558.3041	0.000000	558.3041	-0.000000	19646.3654	-0.085641
562.0104	-0.000000	562.0104	-0.000000	562.0104	-0.000000	562.0104	-0.000000	23501.7626	1.316121	562.0104	-0.000000	562.0104	-0.000000	562.0104	0.000000	562.0104	-0.000000	19607.8431	-0.076967
565.7166	-0.000000	565.7166	-0.000000	565.7166	-0.000000	565.7166	-0.000000	23474.1784	1.323764	565.7166	-0.000000	565.7166	-0.000000	565.7166	0.000000	565.7166	-0.000000	19569.4716	-0.071102
569.4229	-0.000000	569.4229	-0.000000	569.4229	-0.000000	569.4229	-0.000000	23446.6589	1.331227	569.4229	-0.000000	569.4229	-0.000000	569.4229	0.000000	569.4229	-0.000000	19531.2500	-0.064016
573.1292	-0.000000	573.1292	-0.000000	573.1292	-0.000000	573.1292	-0.000000	23419.2037	1.339162	573.1292	-0.000000	573.1292	-0.000000	573.1292	0.000000	573.1292	-0.000000	19493.1774	-0.056950
576.8354	-0.000000	576.8354	-0.000000	576.8354	-0.000000	576.8354	-0.000000	23391.8129	1.347945	576.8354	-0.000000	576.8354	-0.000000	576.8354	0.000000	576.8354	-0.000000	19455.2529	-0.054370
580.5417	-0.000000	580.5417	-0.000000	580.5417	-0.000000	580.5417	-0.000000	23364.4860	1.356530	580.5417	-0.000000	580.5417	-0.000000	580.5417	0.000000	580.5417	-0.000000	19417.4757	-0.050390
584.2480	-0.000000	584.2480	-0.000000	584.2480	-0.000000	584.2480	-0.000000	23337.2229	1.365874	584.2480	-0.000000	584.2480	-0.000000	584.2480	0.000000	584.2480	-0.000000	19379.8450	-0.045344
587.9542	-0.000000	587.9542	-0.000000	587.9542	-0.000000	587.9542	-0.000000	23310.0233	1.375711	587.9542	-0.000000	587.9542	-0.000000	587.9542	0.000000	587.9542	-0.000000	19342.3598	-0.042507
591.6605	-0.000000	591.6605	-0.000000	591.6605	-0.000000	591.6605	-0.000000	23282.8871	1.385444	591.6605	-0.000000	591.6605	-0.000000	591.6605	0.000000	591.6605	-0.000000	19305.0193	-0.038933
595.3668	-0.000000	595.3668	-0.000000	595.3668	-0.000000	595.3668	-0.000000	23255.8140	1.396459	595.3668	-0.000000	595.3668	-0.000000	595.3668	0.000000	595.3668	-0.000000	19267.8227	-0.038587
599.0730	-0.000000	599.0730	-0.000000	599.0730	-0.000000	599.0730	-0.000000	23228.8037	1.406181	599.0730	-0.000000	599.0730	-0.000000	599.0730	0.000000	599.0730	-0.000000	19230.7692	-0.036577
602.7793	-0.000000	602.7793	-0.000000	602.7793	-0.000000	602.7793	-0.000000	23201.8561	1.414794	602.7793	-0.000000	602.7793	-0.000000	602.7793	0.000000	602.7793	-0.000000	19193.8580	-0.034779
606.4856	-0.000000	606.4856	-0.000000	606.4856	-0.000000	606.4856	-0.000000	23174.9710	1.424681	606.4856	-0.000000	606.4856	-0.000000	606.4856	0.000000	606.4856	-0.000000	19157.0881	-0.031281
610.1918	-0.000000	610.1918	-0.000000	610.1918	-0.000000	610.1918	-0.000000	23148.1481	1.433859	610.1918	-0.000000	610.1918	-0.000000	610.1918	0.000000	610.1918	-0.000000	19120.4589	-0.028451
613.8981	-0.000000	613.8981	-0.000000	613.8981	-0.000000	613.8981	-0.000000	23121.3873	1.441777	613.8981	-0.000000	613.8981	-0.000000	613.8981	0.000000	613.8981	-0.000000	19083.9695	-0.024564
617.6044	-0.000000	617.6044	-0.000000	617.6044	-0.000000	617.6044	-0.000000	23094.6882	1.449412	617.6044	-0.000000	617.6044	-0.000000	617.6044	0.000000	617.6044	-0.000000	19047.6190	-0.023629
621.3106	-0.000000	621.3106	-0.000000	621.3106	-0.000000	621.3106	-0.000000	23068.0507	1.457203	621.3106	-0.000000	621.3106	-0.000000	621.3106	0.000000	621.3106	-0.000000	19011.4068	-0.023791
625.0169	-0.000000	625.0169	-0.000000	625.0169	-0.000000	625.0169	-0.000000	23041.4747	1.462891	625.0169	-0.000000	625.0169	-0.000000	625.0169	0.000000	625.0169	-0.000000	18975.3321	-0.027414
628.7232	-0.000000	628.7232	-0.000000	628.7232	-0.000000	628.7232	-0.000000	23014.9597	1.468894	628.7232	-0.000000	628.7232	-0.000000	628.7232	0.000000	628.7232	-0.000000	18939.3939	-0.027694
632.4294	-0.000000	632.4294	-0.000000	632.4294	-0.000000	632.4294	-0.000000	22988.5057	1.475201	632.4294	-0.000000	632.4294	-0.000000	632.4294	0.000000	632.4294	-0.000000	18903.5917	-0.027989
636.1357	-0.000000	636.1357	-0.000000	636.1357	-0.000000	636.1357	-0.000000	22962.1125	1.477622	636.1357	-0.000000	636.1357	-0.000000	636.1357	0.000000	636.1357	-0.000000	18867.9245	-0.026378
639.8420	-0.000000	639.8420	-0.000000	639.8420	-0.000000	639.8420	-0.000000	22935.7798	1.477424	639.8420	-0.000000	639.8420	-0.000000	639.8420	0.000000	639.8420	-0.000000	18832.3917	-0.022231
643.5482	-0.000000	643.5482	-0.000000	643.5482	-0.000000	643.5482	-0.000000	22909.5074	1.471849	643.5482	-0.000000	643.5482	-0.000000	643.5482	0.000000	643.5482	-0.000000	18796.9925	-0.017225
647.2545	-0.000000	647.2545	-0.000000	647.2545	-0.000000	647.2545	-0.000000	22883.2952	1.461421	647.2545	-0.000000	647.2545	-0.000000	647.2545	0.000000	647.2545	-0.000000	18761.7261	-0.014842
650.9608	-0.000000	650.9608	-0.000000	650.9608	-0.000000	650.9608	-0.000000	22857.1429	1.452731	650.9608	-0.000000	650.9608	-0.000000	650.9608	0.000000	650.9608	-0.000000	18726.5918	-0.012680
654.6670	-0.000000	654.6670	-0.000000	654.6670	-0.000000	654.6670	-0.000000	22831.0502	1.443223	654.6670	-0.000000	654.6670	-0.000000	654.6670	0.000000	654.6670	-0.000000	18691.5888	-0.011149
658.3733	-0.000000	658.3733	-0.000000	658.3733	-0.000000	658.3733	-0.000000	22805.0171	1.430961	658.3733	-0.000000	658.3733	-0.000000	658.3733	0.000000	658.3733	-0.000000	18656.7164	-0.010203
662.0796	-0.000000	662.0796	-0.000000	662.0796	-0.000000	662.0796	-0.000000	22779.0433	1.416541	662.0796	-0.000000	662.0796	-0.000000	662.0796	0.000000	662.0796	-0.000000	18621.9739	-0.007264
665.7859	-0.000000	665.7859	-0.000000	665.7859	-0.000000	665.7859	-0.000000	22753.1286	1.400837	665.7859	-0.000000	665.7859	-0.000000	665.7859	0.000000	665.7859	-0.000000	18587.3606	-0.005760
669.4921	-0.000000	669.4921	-0.000000	669.4921	-0.000000	669.4921	-0.000000	22727.2727	1.381650	669.4921	-0.000000	669.4921	-0.000000	669.4921	0.000000	669.4921	-0.000000	18552.8757	-0.007243
673.1984	-0.000000	673.1984	-0.000000	673.1984	-0.000000	673.1984	-0.000000	22701.4756	1.360518	673.1984	-0.000000	673.1984	-0.000000	673.1984	0.000000	673.1984	-0.000000	18518.5185	-0.007421
676.9047	-0.000000	676.9047	-0.000000	676.9047	-0.000000	676.9047	-0.000000	22675.7370	1.339935	676.9047	-0.000000	676.9047	-0.000000	676.9047	0.000000	676.9047	-0.000000	18484.2884	-0.006028
680.6109	-0.000000	680.6109	-0.000000	680.6109	-0.000000	680.6109	-0.000000	22650.0566	1.318440	680.6109	-0.000000	680.6109	-0.000000	680.6109	0.000000	680.6109	-0.000000	18450.1845	-0.007184
684.3172	-0.000000	684.3172	-0.000000	684.3172	-0.000000	684.3172	-0.000000	22624.4344	1.296060	684.3172	-0.000000	684.3172	-0.000000	684.3172	0.000000	684.3172	-0.000000	18416.2063	-0.005837
688.0235	-0.000000	688.0235	-0.000000	688.0235	-0.000000	688.0235	-0.000000	22598.8701	1.272869	688.0235	-0.000000	688.0235	-0.000000	688.0235	0.000000	688.0235	-0.000000	18382.3529	-0.005926
691.7297	-0.000000	691.7297	-0.000000	691.7297	-0.000000	691.7297	-0.000000	22573.3634	1.247798	691.7297	-0.000000	691.7297	-0.000000	691.7297	0.000000	691.7297	-0.000000	18348.6239	-0.006545
695.4360	-0.000000	695.4360	-0.000000	695.4360	-0.000000	695.4360	-0.000000	22547.9143	1.219495	695.4360	-0.000000	695.4360	-0.000000	695.4360	0.000000	695.4360	-0.000000	18315.0183	-0.010141
699.1423	-0.000000	699.1423	-0.000000	699.1423	-0.000000	699.1423	-0.000000	22522.5225	1.192736	699.1423	-0.000000	699.1423	-0.000000	699.1423	0.000000	699.1423	-0.000000	18281.5356	-0.011548
702.8485	-0.000000	702.8485	-0.000000	702.8485	-0.000000	702.8485	-0.000000	22497.1879	1.168101	702.8485	-0.000000	702.8485	-0.000000	702.8485	0.000000	702.8485	-0.000000	18248.1752	-0.010156
706.5548	-0.000000	706.5548	-0.000000	706.5548	-0.000000	706.5548	-0.000000	22471.9101	1.142923	706.5548	-0.000000	706.5548	-0.000000	706.5548	0.000000	706.5548	-0.000000	18214.9362	-0.006115
710.2611	-0.000000	710.2611	-0.000000	710.2611	-0.000000	710.2611	-0.000000	22446.6891	1.120400	710.2611	-0.000000	710.2611	-0.000000	710.2611	0.000000	710.2611	-0.000000	18181.8182	-0.004332
713.9673	-0.000000	713.9673	-0.000000	713.9673	-0.000000	713.9673	-0.000000	22421.5247	1.099373	713.9673	-0.000000	713.9673	-0.000000	713.9673	0.000000	713.9673	-0.000000	18148.8203	-0.005233
717.6736	-0.000000	717.6736	-0.000000	717.6736	-0.000000	717.6736	-0.000000	22396.4166	1.077090	717.6736	-0.000000	717.6736	-0.000000	717.6736	0.000000	717.6736	-0.000000	18115.9420	-0.006109
721.3799	-0.000000	721.3799	-0.000000	721.3799	-0.000000	721.3799	-0.000000	22371.3647	1.053022	721.3799	-0.000000	721.3799	-0.000000	721.3799	0.000000	721.3799	-0.000000	18083.1826	-0.006944
725.0861	-0.000000	725.0861	-0.000000	725.0861	-0.000000	725.0861	-0.000000	22346.3687	1.030460	725.0861	-0.000000	725.0861	-0.000000	725.0861	0.000000	725.0861	-0.000000	18050.5415	-0.007718
728.7924	-0.000000	728.7924	-0.000000	728.7924	-0.000000	728.7924	-0.000000	22321.4286	1.009677	728.7924	-0.000000	728.7924	-0.000000	728.7924	0.000000	728.7924	-0.000000	18018.0180	-0.004318
732.4987	-0.000000	732.4987	-0.000000	732.4987	-0.000000	732.4987	-0.000000	22296.5440	0.990632	732.4987	-0.000000	732.4987	-0.000000	732.4987	0.000000	732.4987	-0.000000	17985.6115	0.001135
736.2049	-0.000000	736.2049	-0.000000	736.2049	-0.000000	736.2049	-0.000000	22271.7149	0.974213	736.2049	-0.000000	736.2049	-0.000000	736.2049	0.000000	736.2049	-0.000000	17953.3214	0.002275
739.9112	-0.000000	739.9112	-0.000000	739.9112	-0.000000	739.9112	-0.000000	22246.9410	0.958864	739.9112	-0.000000	739.9112	-0.000000	739.9112	0.000000	739.9112	-0.000000	17921.1470	-0.003059
743.6175	-0.000000	743.6175	-0.000000	743.6175	-0.000000	743.6175	-0.000000	22222.2222	0.943759	743.6175	-0.000000	743.6175	-0.000000	743.6175	0.000000	743.6175	-0.000000	17889.0877	-0.006276
747.3237	-0.000000	747.3237	-0.000000	747.3237	-0.000000	747.3237	-0.000000	22197.5583	0.928461	747.3237	-0.000000	747.3237	-0.000000	747.3237	0.000000	747.3237	-0.000000	17857.1429	-0.007243
751.0300	-0.000000	751.0300	-0.000000	751.0300	-0.000000	751.0300	-0.000000	22172.9490	0.912948	751.0300	-0.000000	751.0300	-0.000000	751.0300	0.000000	751.0300	-0.000000	17825.3119	-0.006507
754.7363	-0.000000	754.7363	-0.000000	754.7363	-0.000000	754.7363	-0.000000	22148.3942	0.899801	754.7363	-0.000000	754.7363	-0.000000	754.7363	0.000000	754.7363	-0.000000	17793.5943	-0.005368
758.4425	-0.000000	758.4425	-0.000000	758.4425	-0.000000	758.4425	-0.000000	22123.8938	0.888601	758.4425	-0.000000	758.4425	-0.000000	758.4425	0.000000	758.4425	-0.000000	17761.9893	-0.004153
762.1488	-0.000000	762.1488	-0.000000	762.1488	-0.000000	762.1488	-0.000000	22099.4475	0.877772	762.1488	-0.000000	762.1488	-0.000000	762.1488	0.000000	762.1488	-0.000000	17730.4965	-0.002970
765.8551	-0.000000	765.8551	-0.000000	765.8551	-0.000000	765.8551	-0.000000	22075.0552	0.867668	765.8551	-0.000000	765.8551	-0.000000	765.8551	0.000000	765.8551	-0.000000	17699.1150	-0.004076
769.5613	-0.000000	769.5613	-0.000000	769.5613	-0.000000	769.5613	-0.000000	22050.7166	0.859372	769.5613	-0.000000	769.5613	-0.000000	769.5613	0.000000	769.5613	-0.000000	17667.8445	-0.004708
773.2676	-0.000000	773.2676	-0.000000	773.2676	-0.000000	773.2676	-0.000000	22026.4317	0.851959	773.2676	-0.000000	773.2676	-0.000000	773.2676	0.000000	773.2676	-0.000000	17636.6843	-0.004808
776.9739	-0.000000	776.9739	-0.000000	776.9739	-0.000000	776.9739	-0.000000	22002.2002	0.844317	776.9739	-0.000000	776.9739	-0.000000	776.9739	0.000000	776.9739	-0.000000	17605.6338	-0.004833
780.6802	-0.000000	780.6802	-0.000000	780.6802	-0.000000	780.6802	-0.000000	21978.0220	0.837535	780.6802	-0.000000	780.6802	-0.000000	780.6802	0.000000	780.6802	-0.000000	17574.6924	-0.004776
784.3864	-0.000000	784.3864	-0.000000	784.3864	-0.000000	784.3864	-0.000000	21953.8968	0.831754	784.3864	-0.000000	784.3864	-0.000000	784.3864	0.000000	784.3864	-0.000000	17543.8596	-0.004629
788.0927	-0.000000	788.0927	-0.000000	788.0927	-0.000000	788.0927	-0.000000	21929.8246	0.826446	788.0927	-0.000000	788.0927	-0.000000	788.0927	0.000000	788.0927	-0.000000	17513.1349	-0.003090
791.7990	-0.000000	791.7990	-0.000000	791.7990	-0.000000	791.7990	-0.000000	21905.8050	0.821000	791.7990	-0.000000	791.7990	-0.000000	791.7990	0.000000	791.7990	-0.000000	17482.5175	-0.003503
795.5052	-0.000000	795.5052	-0.000000	795.5052	-0.000000	795.5052	-0.000000	21881.8381	0.815368	795.5052	-0.000000	795.5052	-0.000000	795.5052	0.000000	795.5052	-0.000000	17452.0070	-0.000190
799.2115	-0.000000	799.2115	-0.000000	799.2115	-0.000000	799.2115	-0.000000	21857.9235	0.810691	799.2115	-0.000000	799.2115	-0.000000	799.2115	0.000000	799.2115	-0.000000	17421.6028	0.000116
802.9178	-0.000000	802.9178	-0.000000	802.9178	-0.000000	802.9178	-0.000000	21834.0611	0.806194	802.9178	-0.000000	802.9178	-0.000000	802.9178	0.000000	802.9178	-0.000000	17391.3043	-0.000509
806.6240	-0.000000	806.6240	-0.000000	806.6240	-0.000000	806.6240	-0.000000	21810.2508	0.800647	806.6240	-0.000000	806.6240	-0.000000	806.6240	0.000000	806.6240	-0.000000	17361.1111	-0.001656
810.3303	-0.000000	810.3303	-0.000000	810.3303	-0.000000	810.3303	-0.000000	21786.4924	0.796136	810.3303	-0.000000	810.3303	-0.000000	810.3303	0.000000	810.3303	-0.000000	17331.0225	-0.005603
814.0366	-0.000000	814.0366	-0.000000	814.0366	-0.000000	814.0366	-0.000000	21762.7856	0.791542	814.0366	-0.000000	814.0366	-0.000000	814.0366	0.000000	814.0366	-0.000000	17301.0381	-0.007058
817.7428	-0.000000	817.7428	-0.000000	817.7428	-0.000000	817.7428	-0.000000	21739.1304	0.785754	817.7428	-0.000000	817.7428	-0.000000	817.7428	0.000000	817.7428	-0.000000	17271.1572	-0.005770
821.4491	-0.000000	821.4491	-0.000000	821.4491	-0.000000	821.4491	-0.000000	21715.5266	0.779236	821.4491	-0.000000	821.4491	-0.000000	821.4491	0.000000	821.4491	-0.000000	17241.3793	-0.004156
825.1554	-0.000000	825.1554	-0.000000	825.1554	-0.000000	825.1554	-0.000000	21691.9740	0.772485	825.1554	-0.000000	825.1554	-0.000000	825.1554	0.000000	825.1554	-0.000000	17211.7040	-0.002327
828.8616	-0.000000	828.8616	-0.000000	828.8616	-0.000000	828.8616	-0.000000	21668.4724	0.766570	828.8616	-0.000000	828.8616	-0.000000	828.8616	0.000000	828.8616	-0.000000	17182.1306	-0.000392
832.5679	-0.000000	832.5679	-0.000000	832.5679	-0.000000	832.5679	-0.000000	21645.0216	0.761133	832.5679	-0.000000	832.5679	-0.000000	832.5679	0.000000	832.5679	-0.000000	17152.6587	0.001540
836.2742	-0.000000	836.2742	-0.000000	836.2742	-0.000000	836.2742	-0.000000	21621.6216	0.754628	836.2742	-0.000000	836.2742	-0.000000	836.2742	0.000000	836.2742	-0.000000	17123.2877	0.003361
839.9804	-0.000000	839.9804	-0.000000	839.9804	-0.000000	839.9804	-0.000000	21598.2721	0.747927	839.9804	-0.000000	839.9804	-0.000000	839.9804	0.000000	839.9804	-0.000000	17094.0171	0.004960
843.6867	-0.000000	843.6867	-0.000000	843.6867	-0.000000	843.6867	-0.000000	21574.9730	0.741662	843.6867	-0.000000	843.6867	-0.000000	843.6867	0.000000	843.6867	-0.000000	17064.8464	0.006228
847.3930	-0.000000	847.3930	-0.000000	847.3930	-0.000000	847.3930	-0.000000	21551.7241	0.734937	847.3930	-0.000000	847.3930	-0.000000	847.3930	0.000000	847.3930	-0.000000	17035.7751	0.006055
851.0992	-0.000000	851.0992	-0.000000	851.0992	-0.000000	851.0992	-0.000000	21528.5253	0.726302	851.0992	-0.000000	851.0992	-0.000000	851.0992	0.000000	851.0992	-0.000000	17006.8027	0.011186
854.8055	-0.000000	854.8055	-0.000000	854.8055	-0.000000	854.8055	-0.000000	21505.3763	0.717484	854.8055	-0.000000	854.8055	-0.000000	854.8055	0.000000	854.8055	-0.000000	16977.9287	0.010770
858.5118	-0.000000	858.5118	-0.000000	858.5118	-0.000000	858.5118	-0.000000	21482.2771	0.708733	858.5118	-0.000000	858.5118	-0.000000	858.5118	0.000000	858.5118	-0.000000	16949.1525	0.005256
862.2180	-0.000000	862.2180	-0.000000	862.2180	-0.000000	862.2180	-0.000000	21459.2275	0.700096	862.2180	-0.000000	862.2180	-0.000000	862.2180	0.000000	862.2180	-0.000000	16920.4738	0.004540
865.9243	-0.000000	865.9243	-0.000000	865.9243	-0.000000	865.9243	-0.000000	21436.2272	0.692575	865.9243	-0.000000	865.9243	-0.000000	865.9243	0.000000	865.9243	-0.000000	16891.8919	0.002184
869.6306	-0.000000	869.6306	-0.000000	869.6306	-0.000000	869.6306	-0.000000	21413.2762	0.684154	869.6306	-0.000000	869.6306	-0.000000	869.6306	0.000000	869.6306	-0.000000	16863.4064	-0.000774
873.3368	-0.000000	873.3368	-0.000000	873.3368	-0.000000	873.3368	-0.000000	21390.3743	0.675756	873.3368	-0.000000	873.3368	-0.000000	873.3368	0.000000	873.3368	-0.000000	16835.0168	-0.003577
877.0431	-0.000000	877.0431	-0.000000	877.0431	-0.000000	877.0431	-0.000000	21367.5214	0.668226	877.0431	-0.000000	877.0431	-0.000000	877.0431	0.000000	877.0431	-0.000000	16806.7227	-0.001903
880.7494	-0.000000	880.7494	-0.000000	880.7494	-0.000000	880.7494	-0.000000	21344.7172	0.658701	880.7494	-0.000000	880.7494	-0.000000	880.7494	0.000000	880.7494	-0.000000	16778.5235	-0.001475
884.4556	-0.000000	884.4556	-0.000000	884.4556	-0.000000	884.4556	-0.000000	21321.9616	0.648785	884.4556	-0.000000	884.4556	-0.000000	884.4556	0.000000	884.4556	-0.000000	16750.4188	0.000677
888.1619	-0.000000	888.1619	-0.000000	888.1619	-0.000000	888.1619	-0.000000	21299.2545	0.641338	888.1619	-0.000000	888.1619	-0.000000	888.1619	0.000000	888.1619	-0.000000	16722.4080	0.000057
891.8682	-0.000000	891.8682	-0.000000	891.8682	-0.000000	891.8682	-0.000000	21276.5957	0.636117	891.8682	-0.000000	891.8682	-0.000000	891.8682	0.000000	891.8682	-0.000000	16694.4908	0.001907
895.5745	-0.000000	895.5745	-0.000000	895.5745	-0.000000	895.5745	-0.000000	21253.9851	0.628598	895.5745	-0.000000	895.5745	-0.000000	895.5745	0.000000	895.5745	-0.000000	16666.6667	0.004430
899.2807	-0.000000	899.2807	-0.000000	899.2807	-0.000000	899.2807	-0.000000	21231.4225	0.621993	899.2807	-0.000000	899.2807	-0.000000	899.2807	0.000000	899.2807	-0.000000	16638.9351	0.006585
902.9870	-0.000000	902.9870	-0.000000	902.9870	-0.000000	902.9870	-0.000000	21208.9077	0.616698	902.9870	-0.000000	902.9870	-0.000000	902.9870	0.000000	902.9870	-0.000000	16611.2957	0.007195
906.6933	-0.000000	906.6933	-0.000000	906.6933	-0.000000	906.6933	-0.000000	21186.4407	0.610065	906.6933	-0.000000	906.6933	-0.000000	906.6933	0.000000	906.6933	-0.000000	16583.7479	0.005103
910.3995	-0.000000	910.3995	-0.000000	910.3995	-0.000000	910.3995	-0.000000	21164.0212	0.604058	910.3995	-0.000000	910.3995	-0.000000	910.3995	0.000000	910.3995	-0.000000	16556.2914	0.000243
914.1058	-0.000000	914.1058	-0.000000	914.1058	-0.000000	914.1058	-0.000000	21141.6490	0.599873	914.1058	-0.000000	914.1058	-0.000000	914.1058	0.000000	914.1058	-0.000000	16528.9256	-0.005958
917.8121	-0.000000	917.8121	-0.000000	917.8121	-0.000000	917.8121	-0.000000	21119.3242	0.596847	917.8121	-0.000000	917.8121	-0.000000	917.8121	0.000000	917.8121	-0.000000	16501.6502	-0.011959
921.5183	-0.000000	921.5183	-0.000000	921.5183	-0.000000	921.5183	-0.000000	21097.0464	0.593583	921.5183	-0.000000	921.5183	-0.000000	921.5183	0.000000	921.5183	-0.000000	16474.4646	-0.018085
925.2246	-0.000000	925.2246	-0.000000	925.2246	-0.000000	925.2246	-0.000000	21074.8156	0.590203	925.2246	-0.000000	925.2246	-0.000000	925.2246	0.000000	925.2246	-0.000000	16447.3684	-0.019852
928.9309	-0.000000	928.9309	-0.000000	928.9309	-0.000000	928.9309	-0.000000	21052.6316	0.587276	928.9309	-0.000000	928.9309	-0.000000	928.9309	0.000000	928.9309	-0.000000	16420.3612	-0.022548
932.6371	-0.000000	932.6371	-0.000000	932.6371	-0.000000	932.6371	-0.000000	21030.4942	0.585431	932.6371	-0.000000	932.6371	-0.000000	932.6371	0.000000	932.6371	-0.000000	16393.4426	-0.023506
936.3434	-0.000000	936.3434	-0.000000	936.3434	-0.000000	936.3434	-0.000000	21008.4034	0.585252	936.3434	-0.000000	936.3434	-0.000000	936.3434	0.000000	936.3434	-0.000000	16366.6121	-0.026765
940.0497	-0.000000	940.0497	-0.000000	940.0497	-0.000000	940.0497	-0.000000	20986.3589	0.587074	940.0497	-0.000000	940.0497	-0.000000	940.0497	0.000000	940.0497	-0.000000	16339.8693	-0.029653
943.7559	-0.000000	943.7559	-0.000000	943.7559	-0.000000	943.7559	-0.000000	20964.3606	0.589209	943.7559	-0.000000	943.7559	-0.000000	943.7559	0.000000	943.7559	-0.000000	16313.2137	-0.034565
947.4622	-0.000000	947.4622	-0.000000	947.4622	-0.000000	947.4622	-0.000000	20942.4084	0.591571	947.4622	-0.000000	947.4622	-0.000000	947.4622	0.000000	947.4622	-0.000000	16286.6450	-0.038658
951.1685	-0.000000	951.1685	-0.000000	951.1685	-0.000000	951.1685	-0.000000	20920.5021	0.596006	951.1685	-0.000000	951.1685	-0.000000	951.1685	0.000000	951.1685	-0.000000	16260.1626	-0.039933
954.8747	-0.000000	954.8747	-0.000000	954.8747	-0.000000	954.8747	-0.000000	20898.6416	0.599494	954.8747	-0.000000	954.8747	-0.000000	954.8747	0.000000	954.8747	-0.000000	16233.7662	-0.042246
958.5810	-0.000000	958.5810	-0.000000	958.5810	-0.000000	958.5810	-0.000000	20876.8267	0.603291	958.5810	-0.000000	958.5810	-0.000000	958.5810	0.000000	958.5810	-0.000000	16207.4554	-0.045323
962.2873	-0.000000	962.2873	-0.000000	962.2873	-0.000000	962.2873	-0.000000	20855.0574	0.609002	962.2873	-0.000000	962.2873	-0.000000	962.2873	0.000000	962.2873	-0.000000	16181.2298	-0.043493
965.9935	-0.000000	965.9935	-0.000000	965.9935	-0.000000	965.9935	-0.000000	20833.3333	0.614484	965.9935	-0.000000	965.9935	-0.000000	965.9935	0.000000	965.9935	-0.000000	16155.0889	-0.043004
969.6998	-0.000000	969.6998	-0.000000	969.6998	-0.000000	969.6998	-0.000000	20811.6545	0.619848	969.6998	-0.000000	969.6998	-0.000000	969.6998	0.000000	969.6998	-0.000000	16129.0323	-0.038250
973.4061	-0.000000	973.4061	-0.000000	973.4061	-0.000000	973.4061	-0.000000	20790.0208	0.625331	973.4061	-0.000000	973.4061	-0.000000	973.4061	0.000000	973.4061	-0.000000	16103.0596	-0.039246
977.1123	-0.000000	977.1123	-0.000000	977.1123	-0.000000	977.1123	-0.000000	20768.4320	0.630757	977.1123	-0.000000	977.1123	-0.000000	977.1123	0.000000	977.1123	-0.000000	16077.1704	-0.042751
980.8186	-0.000000	980.8186	-0.000000	980.8186	-0.000000	980.8186	-0.000000	20746.8880	0.636076	980.8186	-0.000000	980.8186	-0.000000	980.8186	0.000000	980.8186	-0.000000	16051.3644	-0.044212
984.5249	-0.000000	984.5249	-0.000000	984.5249	-0.000000	984.5249	-0.000000	20725.3886	0.642118	984.5249	-0.000000	984.5249	-0.000000	984.5249	0.000000	984.5249	-0.000000	16025.6410	-0.042704
988.2311	-0.000000	988.2311	-0.000000	988.2311	-0.000000	988.2311	-0.000000	20703.9337	0.648876	988.2311	-0.000000	988.2311	-0.000000	988.2311	0.000000	988.2311	-0.000000	16000.0000	-0.042736
991.9374	-0.000000	991.9374	-0.000000	991.9374	-0.000000	991.9374	-0.000000	20682.5233	0.655383	991.9374	-0.000000	991.9374	-0.000000	991.9374	0.000000	991.9374	-0.000000	15974.4409	-0.041681
995.6437	-0.000000	995.6437	-0.000000	995.6437	-0.000000	995.6437	-0.000000	20661.1570	0.660862	995.6437	-0.000000	995.6437	-0.000000	995.6437	0.000000	995.6437	-0.000000	15948.9633	-0.038414
999.3499	-0.000000	999.3499	-0.000000	999.3499	-0.000000	999.3499	-0.000000	20639.8349	0.666531	999.3499	-0.000000	999.3499	-0.000000	999.3499	0.000000	999.3499	-0.000000	15923.5669	-0.037570
1003.0562	-0.000000	1003.0562	-0.000000	1003.0562	-0.000000	1003.0562	-0.000000	20618.5567	0.671407	1003.0562	-0.000000	1003.0562	-0.000000	1003.0562	0.000000	1003.0562	-0.000000	15898.2512	-0.037235
1006.7625	-0.000000	1006.7625	-0.000000	1006.7625	-0.000000	1006.7625	-0.000000	20597.3223	0.674484	1006.7625	-0.000000	1006.7625	-0.000000	1006.7625	0.000000	1006.7625	-0.000000	15873.0159	-0.037318
1010.4688	-0.000000	1010.4688	-0.000000	1010.4688	-0.000000	1010.4688	-0.000000	20576.1317	0.679486	1010.4688	-0.000000	1010.4688	-0.000000	1010.4688	0.000000	1010.4688	-0.000000	15847.8605	-0.035744
1014.1750	-0.000000	1014.1750	-0.000000	1014.1750	-0.000000	1014.1750	-0.000000	20554.9846	0.685014	1014.1750	-0.000000	1014.1750	-0.000000	1014.1750	0.000000	1014.1750	-0.000000	15822.7848	-0.033826
1017.8813	-0.000000	1017.8813	-0.000000	1017.8813	-0.000000	1017.8813	-0.000000	20533.8809	0.688653	1017.8813	-0.000000	1017.8813	-0.000000	1017.8813	0.000000	1017.8813	-0.000000	15797.7883	-0.031802
1021.5876	-0.000000	1021.5876	-0.000000	1021.5876	-0.000000	1021.5876	-0.000000	20512.8205	0.690674	1021.5876	-0.000000	1021.5876	-0.000000	1021.5876	0.000000	1021.5876	-0.000000	15772.8707	-0.029478
1025.2938	-0.000000	1025.2938	-0.000000	1025.2938	-0.000000	1025.2938	-0.000000	20491.8033	0.694062	1025.2938	-0.000000	1025.2938	-0.000000	1025.2938	0.000000	1025.2938	-0.000000	15748.0315	-0.026397
1029.0001	-0.000000	1029.0001	-0.000000	1029.0001	-0.000000	1029.0001	-0.000000	20470.8291	0.695988	1029.0001	-0.000000	1029.0001	-0.000000	1029.0001	0.000000	1029.0001	-0.000000	15723.2704	-0.031749
1032.7064	-0.000000	1032.7064	-0.000000	1032.7064	-0.000000	1032.7064	-0.000000	20449.8978	0.695589	1032.7064	-0.000000	1032.7064	-0.000000	1032.7064	0.000000	1032.7064	-0.000000	15698.5871	-0.038788
1036.4126	-0.000000	1036.4126	-0.000000	1036.4126	-0.000000	1036.4126	-0.000000	20429.0092	0.695717	1036.4126	-0.000000	1036.4126	-0.000000	1036.4126	0.000000	1036.4126	-0.000000	15673.9812	-0.041225
1040.1189	-0.000000	1040.1189	-0.000000	1040.1189	-0.000000	1040.1189	-0.000000	20408.1633	0.694406	1040.1189	-0.000000	1040.1189	-0.000000	1040.1189	0.000000	1040.1189	-0.000000	15649.4523	-0.042340
1043.8252	-0.000000	1043.8252	-0.000000	1043.8252	-0.000000	1043.8252	-0.000000	20387.3598	0.691206	1043.8252	-0.000000	1043.8252	-0.000000	1043.8252	0.000000	1043.8252	-0.000000	15625.0000	-0.041176
1047.5314	-0.000000	1047.5314	-0.000000	1047.5314	-0.000000	1047.5314	-0.000000	20366.5988	0.686516	1047.5314	-0.000000	1047.5314	-0.000000	1047.5314	0.000000	1047.5314	-0.000000	15600.6240	-0.042046
1051.2377	-0.000000	1051.2377	-0.000000	1051.2377	-0.000000	1051.2377	-0.000000	20345.8800	0.680895	1051.2377	-0.000000	1051.2377	-0.000000	1051.2377	0.000000	1051.2377	-0.000000	15576.3240	-0.042656
1054.9440	-0.000000	1054.9440	-0.000000	1054.9440	-0.000000	1054.9440	-0.000000	20325.2033	0.676744	1054.9440	-0.000000	1054.9440	-0.000000	1054.9440	0.000000	1054.9440	-0.000000	15552.0995	-0.041163
1058.6502	-0.000000	1058.6502	-0.000000	1058.6502	-0.000000	1058.6502	-0.000000	20304.5685	0.671027	1058.6502	-0.000000	1058.6502	-0.000000	1058.6502	0.000000	1058.6502	-0.000000	15527.9503	-0.041276
1062.3565	-0.000000	1062.3565	-0.000000	1062.3565	-0.000000	1062.3565	-0.000000	20283.9757	0.661820	1062.3565	-0.000000	1062.3565	-0.000000	1062.3565	0.000000	1062.3565	-0.000000	15503.8760	-0.040879
1066.0628	-0.000000	1066.0628	-0.000000	1066.0628	-0.000000	1066.0628	-0.000000	20263.4245	0.652972	1066.0628	-0.000000	1066.0628	-0.000000	1066.0628	0.000000	1066.0628	-0.000000	15479.8762	-0.039841
1069.7690	-0.000000	1069.7690	-0.000000	1069.7690	-0.000000	1069.7690	-0.000000	20242.9150	0.644752	1069.7690	-0.000000	1069.7690	-0.000000	1069.7690	0.000000	1069.7690	-0.000000	15455.9505	-0.039714
1073.4753	-0.000000	1073.4753	-0.000000	1073.4753	-0.000000	1073.4753	-0.000000	20222.4469	0.635156	1073.4753	-0.000000	1073.4753	-0.000000	1073.4753	0.000000	1073.4753	-0.000000	15432.0988	-0.037175
1077.1816	-0.000000	1077.1816	-0.000000	1077.1816	-0.000000	1077.1816	-0.000000	20202.0202	0.624157	1077.1816	-0.000000	1077.1816	-0.000000	1077.1816	0.000000	1077.1816	-0.000000	15408.3205	-0.028317
1080.8878	-0.000000	1080.8878	-0.000000	1080.8878	-0.000000	1080.8878	-0.000000	20181.6347	0.614705	1080.8878	-0.000000	1080.8878	-0.000000	1080.8878	0.000000	1080.8878	-0.000000	15384.6154	-0.024096
1084.5941	-0.000000	1084.5941	-0.000000	1084.5941	-0.000000	1084.5941	-0.000000	20161.2903	0.602531	1084.5941	-0.000000	1084.5941	-0.000000	1084.5941	0.000000	1084.5941	-0.000000	15360.9831	-0.022243
1088.3004	-0.000000	1088.3004	-0.000000	1088.3004	-0.000000	1088.3004	-0.000000	20140.9869	0.587598	1088.3004	-0.000000	1088.3004	-0.000000	1088.3004	0.000000	1088.3004	-0.000000	15337.4233	-0.019324
1092.0066	-0.000000	1092.0066	-0.000000	1092.0066	-0.000000	1092.0066	-0.000000	20120.7243	0.573560	1092.0066	-0.000000	1092.0066	-0.000000	1092.0066	0.000000	1092.0066	-0.000000	15313.9357	-0.005233
1095.7129	-0.000000	1095.7129	-0.000000	1095.7129	-0.000000	1095.7129	-0.000000	20100.5025	0.560900	1095.7129	-0.000000	1095.7129	-0.000000	1095.7129	0.000000	1095.7129	-0.000000	15290.5199	-0.002472
1099.4192	-0.000000	1099.4192	-0.000000	1099.4192	-0.000000	1099.4192	-0.000000	20080.3213	0.545828	1099.4192	-0.000000	1099.4192	-0.000000	1099.4192	0.000000	1099.4192	-0.000000	15267.1756	0.013580
1103.1254	-0.000000	1103.1254	-0.000000	1103.1254	-0.000000	1103.1254	-0.000000	20060.1805	0.529575	1103.1254	-0.000000	1103.1254	-0.000000	1103.1254	0.000000	1103.1254	-0.000000	15243.9024	0.039843
1106.8317	-0.000000	1106.8317	-0.000000	1106.8317	-0.000000	1106.8317	-0.000000	20040.0802	0.515630	1106.8317	-0.000000	1106.8317	-0.000000	1106.8317	0.000000	1106.8317	-0.000000	15220.7002	0.057217
1110.5380	-0.000000	1110.5380	-0.000000	1110.5380	-0.000000	1110.5380	-0.000000	20020.0200	0.500912	1110.5380	-0.000000	1110.5380	-0.000000	1110.5380	0.000000	1110.5380	-0.000000	15197.5684	0.059369
1114.2442	-0.000000	1114.2442	-0.000000	1114.2442	-0.000000	1114.2442	-0.000000	20000.0000	0.484777	1114.2442	-0.000000	1114.2442	-0.000000	1114.2442	0.000000	1114.2442	-0.000000	15174.5068	0.058475
1117.9505	-0.000000	1117.9505	-0.000000	1117.9505	-0.000000	1117.9505	-0.000000	19980.0200	0.468608	1117.9505	-0.000000	1117.9505	-0.000000	1117.9505	0.000000	1117.9505	-0.000000	15151.5152	0.054888
1121.6568	-0.000000	1121.6568	-0.000000	1121.6568	-0.000000	1121.6568	-0.000000	19960.0798	0.453448	1121.6568	-0.000000	1121.6568	-0.000000	1121.6568	0.000000	1121.6568	-0.000000	15128.5930	0.045851
1125.3631	-0.000000	1125.3631	-0.000000	1125.3631	-0.000000	1125.3631	-0.000000	19940.1795	0.438073	1125.3631	-0.000000	1125.3631	-0.000000	1125.3631	0.000000	1125.3631	-0.000000	15105.7402	0.043121
1129.0693	-0.000000	1129.0693	-0.000000	1129.0693	-0.000000	1129.0693	-0.000000	19920.3187	0.423534	1129.0693	-0.000000	1129.0693	-0.000000	1129.0693	0.000000	1129.0693	-0.000000	15082.9563	0.021988
1132.7756	-0.000000	1132.7756	-0.000000	1132.7756	-0.000000	1132.7756	-0.000000	19900.4975	0.409259	1132.7756	-0.000000	1132.7756	-0.000000	1132.7756	0.000000	1132.7756	-0.000000	15060.2410	0.032422
1136.4819	-0.000000	1136.4819	-0.000000	1136.4819	-0.000000	1136.4819	-0.000000	19880.7157	0.393771	1136.4819	-0.000000	1136.4819	-0.000000	1136.4819	0.000000	1136.4819	-0.000000	15037.5940	-0.056458
1140.1881	-0.000000	1140.1881	-0.000000	1140.1881	-0.000000	1140.1881	-0.000000	19860.9732	0.381089	1140.1881	-0.000000	1140.1881	-0.000000	1140.1881	0.000000	1140.1881	-0.000000	15015.0150	-0.154550
1143.8944	-0.000000	1143.8944	-0.000000	1143.8944	-0.000000	1143.8944	-0.000000	19841.2698	0.368974	1143.8944	-0.000000	1143.8944	-0.000000	1143.8944	0.000000	1143.8944	-0.000000	14992.5037	-0.250878
1147.6007	-0.000000	1147.6007	-0.000000	1147.6007	-0.000000	1147.6007	-0.000000	19821.6056	0.354184	1147.6007	-0.000000	1147.6007	-0.000000	1147.6007	0.000000	1147.6007	-0.000000	14970.0599	-0.352686
1151.3069	-0.000000	1151.3069	-0.000000	1151.3069	-0.000000	1151.3069	-0.000000	19801.9802	0.337335	1151.3069	-0.000000	1151.3069	-0.000000	1151.3069	0.000000	1151.3069	-0.000000	14947.6831	-0.419844
1155.0132	-0.000000	1155.0132	-0.000000	1155.0132	-0.000000	1155.0132	-0.000000	19782.3937	0.320546	1155.0132	-0.000000	1155.0132	-0.000000	1155.0132	0.000000	1155.0132	-0.000000	14925.3731	-0.512101
1158.7195	-0.000000	1158.7195	-0.000000	1158.7195	-0.000000	1158.7195	-0.000000	19762.8458	0.306542	1158.7195	-0.000000	1158.7195	-0.000000	1158.7195	0.000000	1158.7195	-0.000000	14903.1297	-0.617722
1162.4257	-0.000000	1162.4257	-0.000000	1162.4257	-0.000000	1162.4257	-0.000000	19743.3366	0.294839	1162.4257	-0.000000	1162.4257	-0.000000	1162.4257	0.000000	1162.4257	-0.000000	14880.9524	-0.724238
1166.1320	-0.000000	1166.1320	-0.000000	1166.1320	-0.000000	1166.1320	-0.000000	19723.8659	0.281733	1166.1320	-0.000000	1166.1320	-0.000000	1166.1320	0.000000	1166.1320	-0.000000	14858.8410	-0.829573
1169.8383	-0.000000	1169.8383	-0.000000	1169.8383	-0.000000	1169.8383	-0.000000	19704.4335	0.269471	1169.8383	-0.000000	1169.8383	-0.000000	1169.8383	0.000000	1169.8383	-0.000000	14836.7953	-0.916610
1173.5445	-0.000000	1173.5445	-0.000000	1173.5445	-0.000000	1173.5445	-0.000000	19685.0394	0.257151	1173.5445	-0.000000	1173.5445	-0.000000	1173.5445	0.000000	1173.5445	-0.000000	14814.8148	-0.965964
1177.2508	-0.000000	1177.2508	-0.000000	1177.2508	-0.000000	1177.2508	-0.000000	19665.6834	0.243339	1177.2508	-0.000000	1177.2508	-0.000000	1177.2508	0.000000	1177.2508	-0.000000	14792.8994	-0.995677
1180.9571	-0.000000	1180.9571	-0.000000	1180.9571	-0.000000	1180.9571	-0.000000	19646.3654	0.230469	1180.9571	-0.000000	1180.9571	-0.000000	1180.9571	0.000000	1180.9571	-0.000000	14771.0487	-1.000000
1184.6633	-0.000000	1184.6633	-0.000000	1184.6633	-0.000000	1184.6633	-0.000000	19627.0854	0.219604	1184.6633	-0.000000	1184.6633	-0.000000	1184.6633	0.000000	1184.6633	-0.000000	14749.2625	-0.996896
1188.3696	-0.000000	1188.3696	-0.000000	1188.3696	-0.000000	1188.3696	-0.000000	19607.8431	0.210536	1188.3696	-0.000000	1188.3696	-0.000000	1188.3696	0.000000	1188.3696	-0.000000	14727.5405	-0.850986
1192.0759	-0.000000	1192.0759	-0.000000	1192.0759	-0.000000	1192.0759	-0.000000	19588.6386	0.201868	1192.0759	-0.000000	1192.0759	-0.000000	1192.0759	0.000000	1192.0759	-0.000000	14705.8824	-0.785131
1195.7821	-0.000000	1195.7821	-0.000000	1195.7821	-0.000000	1195.7821	-0.000000	19569.4716	0.191938	1195.7821	-0.000000	1195.7821	-0.000000	1195.7821	0.000000	1195.7821	-0.000000	14684.2878	-0.690368
1199.4884	-0.000000	1199.4884	-0.000000	1199.4884	-0.000000	1199.4884	-0.000000	19550.3421	0.183344	1199.4884	-0.000000	1199.4884	-0.000000	1199.4884	0.000000	1199.4884	-0.000000	14662.7566	-0.594677
1203.1947	-0.000000	1203.1947	-0.000000	1203.1947	-0.000000	1203.1947	-0.000000	19531.2500	0.175895	1203.1947	-0.000000	1203.1947	-0.000000	1203.1947	0.000000	1203.1947	-0.000000	14641.2884	-0.507825
1206.9009	-0.000000	1206.9009	-0.000000	1206.9009	-0.000000	1206.9009	-0.000000	19512.1951	0.168180	1206.9009	-0.000000	1206.9009	-0.000000	1206.9009	0.000000	1206.9009	-0.000000	14619.8830	-0.429251
1210.6072	-0.000000	1210.6072	-0.000000	1210.6072	-0.000000	1210.6072	-0.000000	19493.1774	0.162733	1210.6072	-0.000000	1210.6072	-0.000000	1210.6072	0.000000	1210.6072	-0.000000	14598.5401	-0.359913
1214.3135	-0.000000	1214.3135	-0.000000	1214.3135	-0.000000	1214.3135	-0.000000	19474.1967	0.156144	1214.3135	-0.000000	1214.3135	-0.000000	1214.3135	0.000000	1214.3135	-0.000000	14577.2595	-0.294521
1218.0197	-0.000000	1218.0197	-0.000000	1218.0197	-0.000000	1218.0197	-0.000000	19455.2529	0.148635	1218.0197	-0.000000	1218.0197	-0.000000	1218.0197	0.000000	1218.0197	-0.000000	14556.0408	-0.243810
1221.7260	-0.000000	1221.7260	-0.000000	1221.7260	-0.000000	1221.7260	-0.000000	19436.3460	0.143371	1221.7260	-0.000000	1221.7260	-0.000000	1221.7260	0.000000	1221.7260	-0.000000	14534.8837	-0.219505
1225.4323	-0.000000	1225.4323	-0.000000	1225.4323	-0.000000	1225.4323	-0.000000	19417.4757	0.137056	1225.4323	-0.000000	1225.4323	-0.000000	1225.4323	0.000000	1225.4323	-0.000000	14513.7881	-0.186344
1229.1385	-0.000000	1229.1385	-0.000000	1229.1385	-0.000000	1229.1385	-0.000000	19398.6421	0.130882	1229.1385	-0.000000	1229.1385	-0.000000	1229.1385	0.000000	1229.1385	-0.000000	14492.7536	-0.166989
1232.8448	-0.000000	1232.8448	-0.000000	1232.8448	-0.000000	1232.8448	-0.000000	19379.8450	0.125557	1232.8448	-0.000000	1232.8448	-0.000000	1232.8448	0.000000	1232.8448	-0.000000	14471.7800	-0.154719
1236.5511	-0.000000	1236.5511	-0.000000	1236.5511	-0.000000	1236.5511	-0.000000	19361.0842	0.119958	1236.5511	-0.000000	1236.5511	-0.000000	1236.5511	0.000000	1236.5511	-0.000000	14450.8671	-0.141304
1240.2574	-0.000000	1240.2574	-0.000000	1240.2574	-0.000000	1240.2574	-0.000000	19342.3598	0.116224	1240.2574	-0.000000	1240.2574	-0.000000	1240.2574	0.000000	1240.2574	-0.000000	14430.0144	-0.130377
1243.9636	-0.000000	1243.9636	-0.000000	1243.9636	-0.000000	1243.9636	-0.000000	19323.6715	0.112956	1243.9636	-0.000000	1243.9636	-0.000000	1243.9636	0.000000	1243.9636	-0.000000	14409.2219	-0.121805
1247.6699	-0.000000	1247.6699	-0.000000	1247.6699	-0.000000	1247.6699	-0.000000	19305.0193	0.108234	1247.6699	-0.000000	1247.6699	-0.000000	1247.6699	0.000000	1247.6699	-0.000000	14388.4892	-0.111206
1251.3762	-0.000000	1251.3762	-0.000000	1251.3762	-0.000000	1251.3762	-0.000000	19286.4031	0.102654	1251.3762	-0.000000	1251.3762	-0.000000	1251.3762	0.000000	1251.3762	-0.000000	14367.8161	-0.100243
1255.0824	-0.000000	1255.0824	-0.000000	1255.0824	-0.000000	1255.0824	-0.000000	19267.8227	0.098530	1255.0824	-0.000000	1255.0824	-0.000000	1255.0824	0.000000	1255.0824	-0.000000	14347.2023	-0.093263
1258.7887	-0.000000	1258.7887	-0.000000	1258.7887	-0.000000	1258.7887	-0.000000	19249.2782	0.096069	1258.7887	-0.000000	1258.7887	-0.000000	1258.7887	0.000000	1258.7887	-0.000000	14326.6476	-0.084374
1262.4950	-0.000000	1262.4950	-0.000000	1262.4950	-0.000000	1262.4950	-0.000000	19230.7692	0.093874	1262.4950	-0.000000	1262.4950	-0.000000	1262.4950	0.000000	1262.4950	-0.000000	14306.1516	-0.071904
1266.2012	-0.000000	1266.2012	-0.000000	1266.2012	-0.000000	1266.2012	-0.000000	19212.2959	0.090712	1266.2012	-0.000000	1266.2012	-0.000000	1266.2012	0.000000	1266.2012	-0.000000	14285.7143	-0.059543
1269.9075	-0.000000	1269.9075	-0.000000	1269.9075	-0.000000	1269.9075	-0.000000	19193.8580	0.087136	1269.9075	-0.000000	1269.9075	-0.000000	1269.9075	0.000000	1269.9075	-0.000000	14265.3352	-0.051386
1273.6138	-0.000000	1273.6138	-0.000000	1273.6138	-0.000000	1273.6138	-0.000000	19175.4554	0.084421	1273.6138	-0.000000	1273.6138	-0.000000	1273.6138	0.000000	1273.6138	-0.000000	14245.0142	-0.048466
1277.3200	-0.000000	1277.3200	-0.000000	1277.3200	-0.000000	1277.3200	-0.000000	19157.0881	0.082271	1277.3200	-0.000000	1277.3200	-0.000000	1277.3200	0.000000	1277.3200	-0.000000	14224.7511	-0.048468
1281.0263	-0.000000	1281.0263	-0.000000	1281.0263	-0.000000	1281.0263	-0.000000	19138.7560	0.078806	1281.0263	-0.000000	1281.0263	-0.000000	1281.0263	0.000000	1281.0263	-0.000000	14204.5455	-0.050188
1284.7326	-0.000000	1284.7326	-0.000000	1284.7326	-0.000000	1284.7326	-0.000000	19120.4589	0.077052	1284.7326	-0.000000	1284.7326	-0.000000	1284.7326	0.000000	1284.7326	-0.000000	14184.3972	-0.055463
1288.4388	-0.000000	1288.4388	-0.000000	1288.4388	-0.000000	1288.4388	-0.000000	19102.1968	0.075678	1288.4388	-0.000000	1288.4388	-0.000000	1288.4388	0.000000	1288.4388	-0.000000	14164.3059	-0.059492
1292.1451	-0.000000	1292.1451	-0.000000	1292.1451	-0.000000	1292.1451	-0.000000	19083.9695	0.072189	1292.1451	-0.000000	1292.1451	-0.000000	1292.1451	0.000000	1292.1451	-0.000000	14144.2716	-0.060306
1295.8514	-0.000000	1295.8514	-0.000000	1295.8514	-0.000000	1295.8514	-0.000000	19065.7769	0.069464	1295.8514	-0.000000	1295.8514	-0.000000	1295.8514	0.000000	1295.8514	-0.000000	14124.2938	-0.059650
1299.5576	-0.000000	1299.5576	-0.000000	1299.5576	-0.000000	1299.5576	-0.000000	19047.6190	0.068982	1299.5576	-0.000000	1299.5576	-0.000000	1299.5576	0.000000	1299.5576	-0.000000	14104.3724	-0.058924
1303.2639	-0.000000	1303.2639	-0.000000	1303.2639	-0.000000	1303.2639	-0.000000	19029.4957	0.068717	1303.2639	-0.000000	1303.2639	-0.000000	1303.2639	0.000000	1303.2639	-0.000000	14084.5070	-0.060983
1306.9702	-0.000000	1306.9702	-0.000000	1306.9702	-0.000000	1306.9702	-0.000000	19011.4068	0.066386	1306.9702	-0.000000	1306.9702	-0.000000	1306.9702	0.000000	1306.9702	-0.000000	14064.6976	-0.061712
1310.6764	-0.000000	1310.6764	-0.000000	1310.6764	-0.000000	1310.6764	-0.000000	18993.3523	0.063961	1310.6764	-0.000000	1310.6764	-0.000000	1310.6764	0.000000	1310.6764	-0.000000	14044.9438	-0.061827
1314.3827	-0.000000	1314.3827	-0.000000	1314.3827	-0.000000	1314.3827	-0.000000	18975.3321	0.062435	1314.3827	-0.000000	1314.3827	-0.000000	1314.3827	0.000000	1314.3827	-0.000000	14025.2454	-0.060292
1318.0890	-0.000000	1318.0890	-0.000000	1318.0890	-0.000000	1318.0890	-0.000000	18957.3460	0.061463	1318.0890	-0.000000	1318.0890	-0.000000	1318.0890	0.000000	1318.0890	-0.000000	14005.6022	-0.062984
1321.7952	-0.000000	1321.7952	-0.000000	1321.7952	-0.000000	1321.7952	-0.000000	18939.3939	0.060363	1321.7952	-0.000000	1321.7952	-0.000000	1321.7952	0.000000	1321.7952	-0.000000	13986.0140	-0.052187
1325.5015	-0.000000	1325.5015	-0.000000	1325.5015	-0.000000	1325.5015	-0.000000	18921.4759	0.059300	1325.5015	-0.000000	1325.5015	-0.000000	1325.5015	0.000000	1325.5015	-0.000000	13966.4804	-0.037979
1329.2078	-0.000000	1329.2078	-0.000000	1329.2078	-0.000000	1329.2078	-0.000000	18903.5917	0.058107	1329.2078	-0.000000	1329.2078	-0.000000	1329.2078	0.000000	1329.2078	-0.000000	13947.0014	-0.032826
1332.9140	-0.000000	1332.9140	-0.000000	1332.9140	-0.000000	1332.9140	-0.000000	18885.7413	0.057172	1332.9140	-0.000000	1332.9140	-0.000000	1332.9140	0.000000	1332.9140	-0.000000	13927.5766	-0.031765
1336.6203	-0.000000	1336.6203	-0.000000	1336.6203	-0.000000	1336.6203	-0.000000	18867.9245	0.057172	1336.6203	-0.000000	1336.6203	-0.000000	1336.6203	0.000000	1336.6203	-0.000000	13908.2058	-0.033249
1340.3266	-0.000000	1340.3266	-0.000000	1340.3266	-0.000000	1340.3266	-0.000000	18850.1414	0.057373	1340.3266	-0.000000	1340.3266	-0.000000	1340.3266	0.000000	1340.3266	-0.000000	13888.8889	-0.033164
1344.0328	-0.000000	1344.0328	-0.000000	1344.0328	-0.000000	1344.0328	-0.000000	18832.3917	0.056914	1344.0328	-0.000000	1344.0328	-0.000000	1344.0328	0.000000	1344.0328	-0.000000	13869.6255	-0.030724
1347.7391	-0.000000	1347.7391	-0.000000	1347.7391	-0.000000	1347.7391	-0.000000	18814.6754	0.055660	1347.7391	-0.000000	1347.7391	-0.000000	1347.7391	0.000000	1347.7391	-0.000000	13850.4155	-0.023987
1351.4454	-0.000000	1351.4454	-0.000000	1351.4454	-0.000000	1351.4454	-0.000000	18796.9925	0.054447	1351.4454	-0.000000	1351.4454	-0.000000	1351.4454	0.000000	1351.4454	-0.000000	13831.2586	-0.026912
1355.1516	-0.000000	1355.1516	-0.000000	1355.1516	-0.000000	1355.1516	-0.000000	18779.3427	0.054360	1355.1516	-0.000000	1355.1516	-0.000000	1355.1516	0.000000	1355.1516	-0.000000	13812.1547	-0.027884
1358.8579	-0.000000	1358.8579	-0.000000	1358.8579	-0.000000	1358.8579	-0.000000	18761.7261	0.053943	1358.8579	-0.000000	1358.8579	-0.000000	1358.8579	0.000000	1358.8579	-0.000000	13793.1034	-0.024382
1362.5642	-0.000000	1362.5642	-0.000000	1362.5642	-0.000000	1362.5642	-0.000000	18744.1425	0.052818	1362.5642	-0.000000	1362.5642	-0.000000	1362.5642	0.000000	1362.5642	-0.000000	13774.1047	-0.017511
1366.2705	-0.000000	1366.2705	-0.000000	1366.2705	-0.000000	1366.2705	-0.000000	18726.5918	0.052901	1366.2705	-0.000000	1366.2705	-0.000000	1366.2705	0.000000	1366.2705	-0.000000	13755.1582	-0.016823
1369.9767	-0.000000	1369.9767	-0.000000	1369.9767	-0.000000	1369.9767	-0.000000	18709.0739	0.052099	1369.9767	-0.000000	1369.9767	-0.000000	1369.9767	0.000000	1369.9767	-0.000000	13736.2637	-0.014671
1373.6830	-0.000000	1373.6830	-0.000000	1373.6830	-0.000000	1373.6830	-0.000000	18691.5888	0.051287	1373.6830	-0.000000	1373.6830	-0.000000	1373.6830	0.000000	1373.6830	-0.000000	13717.4211	-0.014141
1377.3893	-0.000000	1377.3893	-0.000000	1377.3893	-0.000000	1377.3893	-0.000000	18674.1363	0.051374	1377.3893	-0.000000	1377.3893	-0.000000	1377.3893	0.000000	1377.3893	-0.000000	13698.6301	-0.012116
1381.0955	-0.000000	1381.0955	-0.000000	1381.0955	-0.000000	1381.0955	-0.000000	18656.7164	0.050289	1381.0955	-0.000000	1381.0955	-0.000000	1381.0955	0.000000	1381.0955	-0.000000	13679.8906	-0.011468
1384.8018	-0.000000	1384.8018	-0.000000	1384.8018	-0.000000	1384.8018	-0.000000	18639.3290	0.049694	1384.8018	-0.000000	1384.8018	-0.000000	1384.8018	0.000000	1384.8018	-0.000000	13661.2022	-0.009878
1388.5081	-0.000000	1388.5081	-0.000000	1388.5081	-0.000000	1388.5081	-0.000000	18621.9739	0.049995	1388.5081	-0.000000	1388.5081	-0.000000	1388.5081	0.000000	1388.5081	-0.000000	13642.5648	-0.010647
1392.2143	-0.000000	1392.2143	-0.000000	1392.2143	-0.000000	1392.2143	-0.000000	18604.6512	0.049945	1392.2143	-0.000000	1392.2143	-0.000000	1392.2143	0.000000	1392.2143	-0.000000	13623.9782	-0.015808
1395.9206	-0.000000	1395.9206	-0.000000	1395.9206	-0.000000	1395.9206	-0.000000	18587.3606	0.048847	1395.9206	-0.000000	1395.9206	-0.000000	1395.9206	0.000000	1395.9206	-0.000000	13605.4422	-0.018581
1399.6269	-0.000000	1399.6269	-0.000000	1399.6269	-0.000000	1399.6269	-0.000000	18570.1021	0.048240	1399.6269	-0.000000	1399.6269	-0.000000	1399.6269	0.000000	1399.6269	-0.000000	13586.9565	-0.019587
1403.3331	-0.000000	1403.3331	-0.000000	1403.3331	-0.000000	1403.3331	-0.000000	18552.8757	0.048510	1403.3331	-0.000000	1403.3331	-0.000000	1403.3331	0.000000	1403.3331	-0.000000	13568.5210	-0.023902
1407.0394	-0.000000	1407.0394	-0.000000	1407.0394	-0.000000	1407.0394	-0.000000	18535.6812	0.048506	1407.0394	-0.000000	1407.0394	-0.000000	1407.0394	0.000000	1407.0394	-0.000000	13550.1355	-0.024985
1410.7457	-0.000000	1410.7457	-0.000000	1410.7457	-0.000000	1410.7457	-0.000000	18518.5185	0.047428	1410.7457	-0.000000	1410.7457	-0.000000	1410.7457	0.000000	1410.7457	-0.000000	13531.7997	-0.027569
1414.4519	-0.000000	1414.4519	-0.000000	1414.4519	-0.000000	1414.4519	-0.000000	18501.3876	0.046805	1414.4519	-0.000000	1414.4519	-0.000000	1414.4519	0.000000	1414.4519	-0.000000
1418.1582	-0.000000	1418.1582	-0.000000	1418.1582	-0.000000	1418.1582	-0.000000	18484.2884	0.046986	1418.1582	-0.000000	1418.1582	-0.000000	1418.1582	0.000000	1418.1582	-0.000000
1421.8645	-0.000000	1421.8645	-0.000000	1421.8645	-0.000000	1421.8645	-0.000000	18467.2207	0.046971	1421.8645	-0.000000	1421.8645	-0.000000	1421.8645	0.000000	1421.8645	-0.000000
1425.5707	-0.000000	1425.5707	-0.000000	1425.5707	-0.000000	1425.5707	-0.000000	18450.1845	0.046949	1425.5707	-0.000000	1425.5707	-0.000000	1425.5707	0.000000	1425.5707	-0.000000
1429.2770	-0.000000	1429.2770	-0.000000	1429.2770	-0.000000	1429.2770	-0.000000	18433.1797	0.046973	1429.2770	-0.000000	1429.2770	-0.000000	1429.2770	0.000000	1429.2770	-0.000000
1432.9833	-0.000000	1432.9833	-0.000000	1432.9833	-0.000000	1432.9833	-0.000000	18416.2063	0.046952	1432.9833	-0.000000	1432.9833	-0.000000	1432.9833	0.000000	1432.9833	-0.000000
1436.6895	-0.000000	1436.6895	-0.000000	1436.6895	-0.000000	1436.6895	-0.000000	18399.2640	0.046928	1436.6895	-0.000000	1436.6895	-0.000000	1436.6895	0.000000	1436.6895	-0.000000
1440.3958	-0.000000	1440.3958	-0.000000	1440.3958	-0.000000	1440.3958	-0.000000	18382.3529	0.047132	1440.3958	-0.000000	1440.3958	-0.000000	1440.3958	0.000000	1440.3958	-0.000000
1444.1021	-0.000000	1444.1021	-0.000000	1444.1021	-0.000000	1444.1021	-0.000000	18365.4729	0.046499	1444.1021	-0.000000	1444.1021	-0.000000	1444.1021	0.000000	1444.1021	-0.000000
1447.8083	-0.000000	1447.8083	-0.000000	1447.8083	-0.000000	1447.8083	-0.000000	18348.6239	0.045464	1447.8083	-0.000000	1447.8083	-0.000000	1447.8083	0.000000	1447.8083	-0.000000
1451.5146	-0.000000	1451.5146	-0.000000	1451.5146	-0.000000	1451.5146	-0.000000	18331.8057	0.045593	1451.5146	-0.000000	1451.5146	-0.000000	1451.5146	0.000000	1451.5146	-0.000000
1455.2209	-0.000000	1455.2209	-0.000000	1455.2209	-0.000000	1455.2209	-0.000000	18315.0183	0.044567	1455.2209	-0.000000	1455.2209	-0.000000	1455.2209	0.000000	1455.2209	-0.000000
1458.9271	-0.000000	1458.9271	-0.000000	1458.9271	-0.000000	1458.9271	-0.000000	18298.2617	0.044240	1458.9271	-0.000000	1458.9271	-0.000000	1458.9271	0.000000	1458.9271	-0.000000
1462.6334	-0.000000	1462.6334	-0.000000	1462.6334	-0.000000	1462.6334	-0.000000	18281.5356	0.045519	1462.6334	-0.000000	1462.6334	-0.000000	1462.6334	0.000000	1462.6334	-0.000000
1466.3397	-0.000000	1466.3397	-0.000000	1466.3397	-0.000000	1466.3397	-0.000000	18264.8402	0.045551	1466.3397	-0.000000	1466.3397	-0.000000	1466.3397	0.000000	1466.3397	-0.000000
1470.0459	-0.000000	1470.0459	-0.000000	1470.0459	-0.000000	1470.0459	-0.000000	18248.1752	0.045591	1470.0459	-0.000000	1470.0459	-0.000000	1470.0459	0.000000	1470.0459	-0.000000
1473.7522	-0.000000	1473.7522	-0.000000	1473.7522	-0.000000	1473.7522	-0.000000	18231.5406	0.045194	1473.7522	-0.000000	1473.7522	-0.000000	1473.7522	0.000000	1473.7522	-0.000000
1477.4585	-0.000000	1477.4585	-0.000000	1477.4585	-0.000000	1477.4585	-0.000000	18214.9362	0.044038	1477.4585	-0.000000	1477.4585	-0.000000	1477.4585	0.000000	1477.4585	-0.000000
1481.1648	-0.000000	1481.1648	-0.000000	1481.1648	-0.000000	1481.1648	-0.000000	18198.3621	0.043938	1481.1648	-0.000000	1481.1648	-0.000000	1481.1648	0.000000	1481.1648	-0.000000
1484.8710	-0.000000	1484.8710	-0.000000	1484.8710	-0.000000	1484.8710	-0.000000	18181.8182	0.044067	1484.8710	-0.000000	1484.8710	-0.000000	1484.8710	0.000000	1484.8710	-0.000000
1488.5773	-0.000000	1488.5773	-0.000000	1488.5773	-0.000000	1488.5773	-0.000000	18165.3043	0.044016	1488.5773	-0.000000	1488.5773	-0.000000	1488.5773	0.000000	1488.5773	-0.000000
1492.2836	-0.000000	1492.2836	-0.000000	1492.2836	-0.000000	1492.2836	-0.000000	18148.8203	0.044025	1492.2836	-0.000000	1492.2836	-0.000000	1492.2836	0.000000	1492.2836	-0.000000
1495.9898	-0.000000	1495.9898	-0.000000	1495.9898	-0.000000	1495.9898	-0.000000	18132.3663	0.044027	1495.9898	-0.000000	1495.9898	-0.000000	1495.9898	0.000000	1495.9898	-0.000000
1499.6961	-0.000000	1499.6961	-0.000000	1499.6961	-0.000000	1499.6961	-0.000000	18115.9420	0.044027	1499.6961	-0.000000	1499.6961	-0.000000	1499.6961	0.000000	1499.6961	-0.000000
1503.4024	-0.000000	1503.4024	-0.000000	1503.4024	-0.000000	1503.4024	-0.000000	18099.5475	0.044022	1503.4024	-0.000000	1503.4024	-0.000000	1503.4024	0.000000	1503.4024	-0.000000
1507.1086	-0.000000	1507.1086	-0.000000	1507.1086	-0.000000	1507.1086	-0.000000	18083.1826	0.044021	1507.1086	-0.000000	1507.1086	-0.000000	1507.1086	0.000000	1507.1086	-0.000000
1510.8149	-0.000000	1510.8149	-0.000000	1510.8149	-0.000000	1510.8149	-0.000000	18066.8473	0.044067	1510.8149	-0.000000	1510.8149	-0.000000	1510.8149	0.000000	1510.8149	-0.000000
1514.5212	-0.000000	1514.5212	-0.000000	1514.5212	-0.000000	1514.5212	-0.000000	18050.5415	0.043904	1514.5212	-0.000000	1514.5212	-0.000000	1514.5212	0.000000	1514.5212	-0.000000
1518.2274	-0.000000	1518.2274	-0.000000	1518.2274	-0.000000	1518.2274	-0.000000	18034.2651	0.044179	1518.2274	-0.000000	1518.2274	-0.000000	1518.2274	0.000000	1518.2274	-0.000000
1521.9337	-0.000000	1521.9337	-0.000000	1521.9337	-0.000000	1521.9337	-0.000000	18018.0180	0.045353	1521.9337	-0.000000	1521.9337	-0.000000	1521.9337	0.000000	1521.9337	-0.000000
1525.6400	-0.000000	1525.6400	-0.000000	1525.6400	-0.000000	1525.6400	-0.000000	18001.8002	0.045655	1525.6400	-0.000000	1525.6400	-0.000000	1525.6400	0.000000	1525.6400	-0.000000
1529.3462	-0.000000	1529.3462	-0.000000	1529.3462	-0.000000	1529.3462	-0.000000	17985.6115	0.045337	1529.3462	-0.000000	1529.3462	-0.000000	1529.3462	0.000000	1529.3462	-0.000000
1533.0525	-0.000000	1533.0525	-0.000000	1533.0525	-0.000000	1533.0525	-0.000000	17969.4519	0.045609	1533.0525	-0.000000	1533.0525	-0.000000	1533.0525	0.000000	1533.0525	-0.000000
1536.7588	-0.000000	1536.7588	-0.000000	1536.7588	-0.000000	1536.7588	-0.000000	17953.3214	0.046782	1536.7588	-0.000000	1536.7588	-0.000000	1536.7588	0.000000	1536.7588	-0.000000
1540.4650	-0.000000	1540.4650	-0.000000	1540.4650	-0.000000	1540.4650	-0.000000	17937.2197	0.047091	1540.4650	-0.000000	1540.4650	-0.000000	1540.4650	0.000000	1540.4650	-0.000000
1544.1713	-0.000000	1544.1713	-0.000000	1544.1713	-0.000000	1544.1713	-0.000000	17921.1470	0.046911	1544.1713	-0.000000	1544.1713	-0.000000	1544.1713	0.000000	1544.1713	-0.000000
1547.8776	-0.000000	1547.8776	-0.000000	1547.8776	-0.000000	1547.8776	-0.000000	17905.1030	0.046970	1547.8776	-0.000000	1547.8776	-0.000000	1547.8776	0.000000	1547.8776	-0.000000
1551.5838	-0.000000	1551.5838	-0.000000	1551.5838	-0.000000	1551.5838	-0.000000	17889.0877	0.047003	1551.5838	-0.000000	1551.5838	-0.000000	1551.5838	0.000000	1551.5838	-0.000000
1555.2901	-0.000000	1555.2901	-0.000000	1555.2901	-0.000000	1555.2901	-0.000000	17873.1010	0.046781	1555.2901	-0.000000	1555.2901	-0.000000	1555.2901	0.000000	1555.2901	-0.000000
1558.9964	-0.000000	1558.9964	-0.000000	1558.9964	-0.000000	1558.9964	-0.000000	17857.1429	0.047389	1558.9964	-0.000000	1558.9964	-0.000000	1558.9964	0.000000	1558.9964	-0.000000
1562.7026	-0.000000	1562.7026	-0.000000	1562.7026	-0.000000	1562.7026	-0.000000	17841.2132	0.048439	1562.7026	-0.000000	1562.7026	-0.000000	1562.7026	0.000000	1562.7026	-0.000000
1566.4089	-0.000000	1566.4089	-0.000000	1566.4089	-0.000000	1566.4089	-0.000000	17825.3119	0.048219	1566.4089	-0.000000	1566.4089	-0.000000	1566.4089	0.000000	1566.4089	-0.000000
1570.1152	-0.000000	1570.1152	-0.000000	1570.1152	-0.000000	1570.1152	-0.000000	17809.4390	0.049924	1570.1152	-0.000000	1570.1152	-0.000000	1570.1152	0.000000	1570.1152	-0.000000
1573.8214	-0.000000	1573.8214	-0.000000	1573.8214	-0.000000	1573.8214	-0.000000	17793.5943	0.051605	1573.8214	-0.000000	1573.8214	-0.000000	1573.8214	0.000000	1573.8214	-0.000000
1577.5277	-0.000000	1577.5277	-0.000000	1577.5277	-0.000000	1577.5277	-0.000000	17777.7778	0.051363	1577.5277	-0.000000	1577.5277	-0.000000	1577.5277	0.000000	1577.5277	-0.000000
1581.2340	-0.000000	1581.2340	-0.000000	1581.2340	-0.000000	1581.2340	-0.000000	17761.9893	0.052276	1581.2340	-0.000000	1581.2340	-0.000000	1581.2340	0.000000	1581.2340	-0.000000
1584.9402	-0.000000	1584.9402	-0.000000	1584.9402	-0.000000	1584.9402	-0.000000	17746.2289	0.053774	1584.9402	-0.000000	1584.9402	-0.000000	1584.9402	0.000000	1584.9402	-0.000000
1588.6465	-0.000000	1588.6465	-0.000000	1588.6465	-0.000000	1588.6465	-0.000000	17730.4965	0.054252	1588.6465	-0.000000	1588.6465	-0.000000	1588.6465	0.000000	1588.6465	-0.000000
1592.3528	-0.000000	1592.3528	-0.000000	1592.3528	-0.000000	1592.3528	-0.000000	17714.7919	0.054230	1592.3528	-0.000000	1592.3528	-0.000000	1592.3528	0.000000	1592.3528	-0.000000
1596.0591	-0.000000	1596.0591	-0.000000	1596.0591	-0.000000	1596.0591	-0.000000	17699.1150	0.056451	1596.0591	-0.000000	1596.0591	-0.000000	1596.0591	0.000000	1596.0591	-0.000000
1599.7653	-0.000000	1599.7653	-0.000000	1599.7653	-0.000000	1599.7653	-0.000000	17683.4660	0.057446	1599.7653	-0.000000	1599.7653	-0.000000	1599.7653	0.000000	1599.7653	-0.000000
1603.4716	-0.000000	1603.4716	-0.000000	1603.4716	-0.000000	1603.4716	-0.000000	17667.8445	0.057338	1603.4716	-0.000000	1603.4716	-0.000000	1603.4716	0.000000	1603.4716	-0.000000
1607.1779	-0.000000	1607.1779	-0.000000	1607.1779	-0.000000	1607.1779	-0.000000	17652.2507	0.058555	1607.1779	-0.000000	1607.1779	-0.000000	1607.1779	0.000000	1607.1779	-0.000000
1610.8841	-0.000000	1610.8841	-0.000000	1610.8841	-0.000000	1610.8841	-0.000000	17636.6843	0.059710	1610.8841	-0.000000	1610.8841	-0.000000	1610.8841	0.000000	1610.8841	-0.000000
1614.5904	-0.000000	1614.5904	-0.000000	1614.5904	-0.000000	1614.5904	-0.000000	17621.1454	0.060747	1614.5904	-0.000000	1614.5904	-0.000000	1614.5904	0.000000	1614.5904	-0.000000
1618.2967	-0.000000	1618.2967	-0.000000	1618.2967	-0.000000	1618.2967	-0.000000	17605.6338	0.061846	1618.2967	-0.000000	1618.2967	-0.000000	1618.2967	0.000000	1618.2967	-0.000000
1622.0029	-0.000000	1622.0029	-0.000000	1622.0029	-0.000000	1622.0029	-0.000000	17590.1495	0.062929	1622.0029	-0.000000	1622.0029	-0.000000	1622.0029	0.000000	1622.0029	-0.000000
1625.7092	-0.000000	1625.7092	-0.000000	1625.7092	-0.000000	1625.7092	-0.000000	17574.6924	0.064064	1625.7092	-0.000000	1625.7092	-0.000000	1625.7092	0.000000	1625.7092	-0.000000
1629.4155	-0.000000	1629.4155	-0.000000	1629.4155	-0.000000	1629.4155	-0.000000	17559.2625	0.064990	1629.4155	-0.000000	1629.4155	-0.000000	1629.4155	0.000000	1629.4155	-0.000000
1633.1217	-0.000000	1633.1217	-0.000000	1633.1217	-0.000000	1633.1217	-0.000000	17543.8596	0.066316	1633.1217	-0.000000	1633.1217	-0.000000	1633.1217	0.000000	1633.1217	-0.000000
1636.8280	-0.000000	1636.8280	-0.000000	1636.8280	-0.000000	1636.8280	-0.000000	17528.4838	0.068587	1636.8280	-0.000000	1636.8280	-0.000000	1636.8280	0.000000	1636.8280	-0.000000
1640.5343	-0.000000	1640.5343	-0.000000	1640.5343	-0.000000	1640.5343	-0.000000	17513.1349	0.069909	1640.5343	-0.000000	1640.5343	-0.000000	1640.5343	0.000000	1640.5343	-0.000000
1644.2405	-0.000000	1644.2405	-0.000000	1644.2405	-0.000000	1644.2405	-0.000000	17497.8128	0.071027	1644.2405	-0.000000	1644.2405	-0.000000	1644.2405	0.000000	1644.2405	-0.000000
1647.9468	-0.000000	1647.9468	-0.000000	1647.9468	-0.000000	1647.9468	-0.000000	17482.5175	0.071917	1647.9468	-0.000000	1647.9468	-0.000000	1647.9468	0.000000	1647.9468	-0.000000
1651.6531	-0.000000	1651.6531	-0.000000	1651.6531	-0.000000	1651.6531	-0.000000	17467.2489	0.071695	1651.6531	-0.000000	1651.6531	-0.000000	1651.6531	0.000000	1651.6531	-0.000000
1655.3593	-0.000000	1655.3593	-0.000000	1655.3593	-0.000000	1655.3593	-0.000000	17452.0070	0.073617	1655.3593	-0.000000	1655.3593	-0.000000	1655.3593	0.000000	1655.3593	-0.000000
1659.0656	-0.000000	1659.0656	-0.000000	1659.0656	-0.000000	1659.0656	-0.000000	17436.7916	0.074957	1659.0656	-0.000000	1659.0656	-0.000000	1659.0656	0.000000	1659.0656	-0.000000
1662.7719	-0.000000	1662.7719	-0.000000	1662.7719	-0.000000	1662.7719	-0.000000	17421.6028	0.074900	1662.7719	-0.000000	1662.7719	-0.000000	1662.7719	0.000000	1662.7719	-0.000000
1666.4781	-0.000000	1666.4781	-0.000000	1666.4781	-0.000000	1666.4781	-0.000000	17406.4404	0.077251	1666.4781	-0.000000	1666.4781	-0.000000	1666.4781	0.000000	1666.4781	-0.000000
1670.1844	-0.000000	1670.1844	-0.000000	1670.1844	-0.000000	1670.1844	-0.000000	17391.3043	0.077817	1670.1844	-0.000000	1670.1844	-0.000000	1670.1844	0.000000	1670.1844	-0.000000
1673.8907	-0.000000	1673.8907	-0.000000	1673.8907	-0.000000	1673.8907	-0.000000	17376.1946	0.078296	1673.8907	-0.000000	1673.8907	-0.000000	1673.8907	0.000000	1673.8907	-0.000000
1677.5969	-0.000000	1677.5969	-0.000000	1677.5969	-0.000000	1677.5969	-0.000000	17361.1111	0.080710	1677.5969	-0.000000	1677.5969	-0.000000	1677.5969	0.000000	1677.5969	-0.000000
1681.3032	-0.000000	1681.3032	-0.000000	1681.3032	-0.000000	1681.3032	-0.000000	17346.0538	0.081858	1681.3032	-0.000000	1681.3032	-0.000000	1681.3032	0.000000	1681.3032	-0.000000
1685.0095	-0.000000	1685.0095	-0.000000	1685.0095	-0.000000	1685.0095	-0.000000	17331.0225	0.083028	1685.0095	-0.000000	1685.0095	-0.000000	1685.0095	0.000000	1685.0095	-0.000000
1688.7157	-0.000000	1688.7157	-0.000000	1688.7157	-0.000000	1688.7157	-0.000000	17316.0173	0.083620	1688.7157	-0.000000	1688.7157	-0.000000	1688.7157	0.000000	1688.7157	-0.000000
1692.4220	-0.000000	1692.4220	-0.000000	1692.4220	-0.000000	1692.4220	-0.000000	17301.0381	0.083587	1692.4220	-0.000000	1692.4220	-0.000000	1692.4220	0.000000	1692.4220	-0.000000
1696.1283	-0.000000	1696.1283	-0.000000	1696.1283	-0.000000	1696.1283	-0.000000	17286.0847	0.085866	1696.1283	-0.000000	1696.1283	-0.000000	1696.1283	0.000000	1696.1283	-0.000000
1699.8345	-0.000000	1699.8345	-0.000000	1699.8345	-0.000000	1699.8345	-0.000000	17271.1572	0.086625	1699.8345	-0.000000	1699.8345	-0.000000	1699.8345	0.000000	1699.8345	-0.000000
1703.5408	-0.000000	1703.5408	-0.000000	1703.5408	-0.000000	1703.5408	-0.000000	17256.2554	0.086969	1703.5408	-0.000000	1703.5408	-0.000000	1703.5408	0.000000	1703.5408	-0.000000
1707.2471	-0.000000	1707.2471	-0.000000	1707.2471	-0.000000	1707.2471	-0.000000	17241.3793	0.089365	1707.2471	-0.000000	1707.2471	-0.000000	1707.2471	0.000000	1707.2471	-0.000000
1710.9534	-0.000000	1710.9534	-0.000000	1710.9534	-0.000000	1710.9534	-0.000000	17226.5289	0.089638	1710.9534	-0.000000	1710.9534	-0.000000	1710.9534	0.000000	1710.9534	-0.000000
1714.6596	-0.000000	1714.6596	-0.000000	1714.6596	-0.000000	1714.6596	-0.000000	17211.7040	0.089856	1714.6596	-0.000000	1714.6596	-0.000000	1714.6596	0.000000	1714.6596	-0.000000
1718.3659	-0.000000	1718.3659	-0.000000	1718.3659	-0.000000	1718.3659	-0.000000	17196.9046	0.091304	1718.3659	-0.000000	1718.3659	-0.000000	1718.3659	0.000000	1718.3659	-0.000000
1722.0722	-0.000000	1722.0722	-0.000000	1722.0722	-0.000000	1722.0722	-0.000000	17182.1306	0.092418	1722.0722	-0.000000	1722.0722	-0.000000	1722.0722	0.000000	1722.0722	-0.000000
1725.7784	-0.000000	1725.7784	-0.000000	1725.7784	-0.000000	1725.7784	-0.000000	17167.3820	0.092195	1725.7784	-0.000000	1725.7784	-0.000000	1725.7784	0.000000	1725.7784	-0.000000
1729.4847	-0.000000	1729.4847	-0.000000	1729.4847	-0.000000	1729.4847	-0.000000	17152.6587	0.093517	1729.4847	-0.000000	1729.4847	-0.000000	1729.4847	0.000000	1729.4847	-0.000000
1733.1910	-0.000000	1733.1910	-0.000000	1733.1910	-0.000000	1733.1910	-0.000000	17137.9606	0.095496	1733.1910	-0.000000	1733.1910	-0.000000	1733.1910	0.000000	1733.1910	-0.000000
1736.8972	-0.000000	1736.8972	-0.000000	1736.8972	-0.000000	1736.8972	-0.000000	17123.2877	0.095263	1736.8972	-0.000000	1736.8972	-0.000000	1736.8972	0.000000	1736.8972	-0.000000
1740.6035	-0.000000	1740.6035	-0.000000	1740.6035	-0.000000	1740.6035	-0.000000	17108.6399	0.097159	1740.6035	-0.000000	1740.6035	-0.000000	1740.6035	0.000000	1740.6035	-0.000000
1744.3098	-0.000000	1744.3098	-0.000000	1744.3098	-0.000000	1744.3098	-0.000000	17094.0171	0.098545	1744.3098	-0.000000	1744.3098	-0.000000	1744.3098	0.000000	1744.3098	-0.000000
1748.0160	-0.000000	1748.0160	-0.000000	1748.0160	-0.000000	1748.0160	-0.000000	17079.4193	0.098375	1748.0160	-0.000000	1748.0160	-0.000000	1748.0160	0.000000	1748.0160	-0.000000
1751.7223	-0.000000	1751.7223	-0.000000	1751.7223	-0.000000	1751.7223	-0.000000	17064.8464	0.099577	1751.7223	-0.000000	1751.7223	-0.000000	1751.7223	0.000000	1751.7223	-0.000000
1755.4286	-0.000000	1755.4286	-0.000000	1755.4286	-0.000000	1755.4286	-0.000000	17050.2984	0.099781	1755.4286	-0.000000	1755.4286	-0.000000	1755.4286	0.000000	1755.4286	-0.000000
1759.1348	-0.000000	1759.1348	-0.000000	1759.1348	-0.000000	1759.1348	-0.000000	17035.7751	0.100166	1759.1348	-0.000000	1759.1348	-0.000000	1759.1348	0.000000	1759.1348	-0.000000
1762.8411	-0.000000	1762.8411	-0.000000	1762.8411	-0.000000	1762.8411	-0.000000	17021.2766	0.101285	1762.8411	-0.000000	1762.8411	-0.000000	1762.8411	0.000000	1762.8411	-0.000000
1766.5474	-0.000000	1766.5474	-0.000000	1766.5474	-0.000000	1766.5474	-0.000000	17006.8027	0.101189	1766.5474	-0.000000	1766.5474	-0.000000	1766.5474	0.000000	1766.5474	-0.000000
1770.2536	-0.000000	1770.2536	-0.000000	1770.2536	-0.000000	1770.2536	-0.000000	16992.3534	0.102033	1770.2536	-0.000000	1770.2536	-0.000000	1770.2536	0.000000	1770.2536	-0.000000
1773.9599	-0.000000	1773.9599	-0.000000	1773.9599	-0.000000	1773.9599	-0.000000	16977.9287	0.102795	1773.9599	-0.000000	1773.9599	-0.000000	1773.9599	0.000000	1773.9599	-0.000000
1777.6662	-0.000000	1777.6662	-0.000000	1777.6662	-0.000000	1777.6662	-0.000000	16963.5284	0.102730	1777.6662	-0.000000	1777.6662	-0.000000	1777.6662	0.000000	1777.6662	-0.000000
1781.3724	-0.000000	1781.3724	-0.000000	1781.3724	-0.000000	1781.3724	-0.000000	16949.1525	0.103885	1781.3724	-0.000000	1781.3724	-0.000000	1781.3724	0.000000	1781.3724	-0.000000
1785.0787	-0.000000	1785.0787	-0.000000	1785.0787	-0.000000	1785.0787	-0.000000	16934.8010	0.104211	1785.0787	-0.000000	1785.0787	-0.000000	1785.0787	0.000000	1785.0787	-0.000000
1788.7850	-0.000000	1788.7850	-0.000000	1788.7850	-0.000000	1788.7850	-0.000000	16920.4738	0.104436	1788.7850	-0.000000	1788.7850	-0.000000	1788.7850	0.000000	1788.7850	-0.000000
1792.4912	-0.000000	1792.4912	-0.000000	1792.4912	-0.000000	1792.4912	-0.000000	16906.1708	0.105628	1792.4912	-0.000000	1792.4912	-0.000000	1792.4912	0.000000	1792.4912	-0.000000
1796.1975	-0.000000	1796.1975	-0.000000	1796.1975	-0.000000	1796.1975	-0.000000	16891.8919	0.105762	1796.1975	-0.000000	1796.1975	-0.000000	1796.1975	0.000000	1796.1975	-0.000000
1799.9038	-0.000000	1799.9038	-0.000000	1799.9038	-0.000000	1799.9038	-0.000000	16877.6371	0.105616	1799.9038	-0.000000	1799.9038	-0.000000	1799.9038	0.000000	1799.9038	-0.000000
1803.6100	-0.000000	1803.6100	-0.000000	1803.6100	-0.000000	1803.6100	-0.000000	16863.4064	0.105673	1803.6100	-0.000000	1803.6100	-0.000000	1803.6100	0.000000	1803.6100	-0.000000
1807.3163	-0.000000	1807.3163	-0.000000	1807.3163	-0.000000	1807.3163	-0.000000	16849.1997	0.105664	1807.3163	-0.000000	1807.3163	-0.000000	1807.3163	0.000000	1807.3163	-0.000000
1811.0226	-0.000000	1811.0226	-0.000000	1811.0226	-0.000000	1811.0226	-0.000000	16835.0168	0.105648	1811.0226	-0.000000	1811.0226	-0.000000	1811.0226	0.000000	1811.0226	-0.000000
1814.7288	-0.000000	1814.7288	-0.000000	1814.7288	-0.000000	1814.7288	-0.000000	16820.8579	0.105700	1814.7288	-0.000000	1814.7288	-0.000000	1814.7288	0.000000	1814.7288	-0.000000
1818.4351	-0.000000	1818.4351	-0.000000	1818.4351	-0.000000	1818.4351	-0.000000	16806.7227	0.105612	1818.4351	-0.000000	1818.4351	-0.000000	1818.4351	0.000000	1818.4351	-0.000000
1822.1414	-0.000000	1822.1414	-0.000000	1822.1414	-0.000000	1822.1414	-0.000000	16792.6113	0.105576	1822.1414	-0.000000	1822.1414	-0.000000	1822.1414	0.000000	1822.1414	-0.000000
1825.8477	-0.000000	1825.8477	-0.000000	1825.8477	-0.000000	1825.8477	-0.000000	16778.5235	0.106671	1825.8477	-0.000000	1825.8477	-0.000000	1825.8477	0.000000	1825.8477	-0.000000
1829.5539	-0.000000	1829.5539	-0.000000	1829.5539	-0.000000	1829.5539	-0.000000	16764.4593	0.107171	1829.5539	-0.000000	1829.5539	-0.000000	1829.5539	0.000000	1829.5539	-0.000000
1833.2602	-0.000000	1833.2602	-0.000000	1833.2602	-0.000000	1833.2602	-0.000000	16750.4188	0.107233	1833.2602	-0.000000	1833.2602	-0.000000	1833.2602	0.000000	1833.2602	-0.000000
1836.9665	-0.000000	1836.9665	-0.000000	1836.9665	-0.000000	1836.9665	-0.000000	16736.4017	0.108417	1836.9665	-0.000000	1836.9665	-0.000000	1836.9665	0.000000	1836.9665	-0.000000
1840.6727	-0.000000	1840.6727	-0.000000	1840.6727	-0.000000	1840.6727	-0.000000	16722.4080	0.108780	1840.6727	-0.000000	1840.6727	-0.000000	1840.6727	0.000000	1840.6727	-0.000000
1844.3790	-0.000000	1844.3790	-0.000000	1844.3790	-0.000000	1844.3790	-0.000000	16708.4378	0.108427	1844.3790	-0.000000	1844.3790	-0.000000	1844.3790	0.000000	1844.3790	-0.000000
1848.0853	-0.000000	1848.0853	-0.000000	1848.0853	-0.000000	1848.0853	-0.000000	16694.4908	0.108702	1848.0853	-0.000000	1848.0853	-0.000000	1848.0853	0.000000	1848.0853	-0.000000
1851.7915	-0.000000	1851.7915	-0.000000	1851.7915	-0.000000	1851.7915	-0.000000	16680.5671	0.109927	1851.7915	-0.000000	1851.7915	-0.000000	1851.7915	0.000000	1851.7915	-0.000000
1855.4978	-0.000000	1855.4978	-0.000000	1855.4978	-0.000000	1855.4978	-0.000000	16666.6667	0.109861	1855.4978	-0.000000	1855.4978	-0.000000	1855.4978	0.000000	1855.4978	-0.000000
1859.2041	-0.000000	1859.2041	-0.000000	1859.2041	-0.000000	1859.2041	-0.000000	16652.7893	0.110885	1859.2041	-0.000000	1859.2041	-0.000000	1859.2041	0.000000	1859.2041	-0.000000
1862.9103	-0.000000	1862.9103	-0.000000	1862.9103	-0.000000	1862.9103	-0.000000	16638.9351	0.113054	1862.9103	-0.000000	1862.9103	-0.000000	1862.9103	0.000000	1862.9103	-0.000000
1866.6166	-0.000000	1866.6166	-0.000000	1866.6166	-0.000000	1866.6166	-0.000000	16625.1039	0.112856	1866.6166	-0.000000	1866.6166	-0.000000	1866.6166	0.000000	1866.6166	-0.000000
1870.3229	-0.000000	1870.3229	-0.000000	1870.3229	-0.000000	1870.3229	-0.000000	16611.2957	0.114558	1870.3229	-0.000000	1870.3229	-0.000000	1870.3229	0.000000	1870.3229	-0.000000
1874.0291	-0.000000	1874.0291	-0.000000	1874.0291	-0.000000	1874.0291	-0.000000	16597.5104	0.116094	1874.0291	-0.000000	1874.0291	-0.000000	1874.0291	0.000000	1874.0291	-0.000000
1877.7354	-0.000000	1877.7354	-0.000000	1877.7354	-0.000000	1877.7354	-0.000000	16583.7479	0.115946	1877.7354	-0.000000	1877.7354	-0.000000	1877.7354	0.000000	1877.7354	-0.000000
1881.4417	-0.000000	1881.4417	-0.000000	1881.4417	-0.000000	1881.4417	-0.000000	16570.0083	0.118108	1881.4417	-0.000000	1881.4417	-0.000000	1881.4417	0.000000	1881.4417	-0.000000
1885.1479	-0.000000	1885.1479	-0.000000	1885.1479	-0.000000	1885.1479	-0.000000	16556.2914	0.119687	1885.1479	-0.000000	1885.1479	-0.000000	1885.1479	0.000000	1885.1479	-0.000000
1888.8542	-0.000000	1888.8542	-0.000000	1888.8542	-0.000000	1888.8542	-0.000000	16542.5972	0.120845	1888.8542	-0.000000	1888.8542	-0.000000	1888.8542	0.000000	1888.8542	-0.000000
1892.5605	-0.000000	1892.5605	-0.000000	1892.5605	-0.000000	1892.5605	-0.000000	16528.9256	0.123180	1892.5605	-0.000000	1892.5605	-0.000000	1892.5605	0.000000	1892.5605	-0.000000
1896.2667	-0.000000	1896.2667	-0.000000	1896.2667	-0.000000	1896.2667	-0.000000	16515.2766	0.125509	1896.2667	-0.000000	1896.2667	-0.000000	1896.2667	0.000000	1896.2667	-0.000000
1899.9730	-0.000000	1899.9730	-0.000000	1899.9730	-0.000000	1899.9730	-0.000000	16501.6502	0.127003	1899.9730	-0.000000	1899.9730	-0.000000	1899.9730	0.000000	1899.9730	-0.000000
1903.6793	-0.000000	1903.6793	-0.000000	1903.6793	-0.000000	1903.6793	-0.000000	16488.0462	0.127907	1903.6793	-0.000000	1903.6793	-0.000000	1903.6793	0.000000	1903.6793	-0.000000
1907.3855	-0.000000	1907.3855	-0.000000	1907.3855	-0.000000	1907.3855	-0.000000	16474.4646	0.129019	1907.3855	-0.000000	1907.3855	-0.000000	1907.3855	0.000000	1907.3855	-0.000000
1911.0918	-0.000000	1911.0918	-0.000000	1911.0918	-0.000000	1911.0918	-0.000000	16460.9053	0.130901	1911.0918	-0.000000	1911.0918	-0.000000	1911.0918	0.000000	1911.0918	-0.000000
1914.7981	-0.000000	1914.7981	-0.000000	1914.7981	-0.000000	1914.7981	-0.000000	16447.3684	0.133931	1914.7981	-0.000000	1914.7981	-0.000000	1914.7981	0.000000	1914.7981	-0.000000
1918.5043	-0.000000	1918.5043	-0.000000	1918.5043	-0.000000	1918.5043	-0.000000	16433.8537	0.137053	1918.5043	-0.000000	1918.5043	-0.000000	1918.5043	0.000000	1918.5043	-0.000000
1922.2106	-0.000000	1922.2106	-0.000000	1922.2106	-0.000000	1922.2106	-0.000000	16420.3612	0.139150	1922.2106	-0.000000	1922.2106	-0.000000	1922.2106	0.000000	1922.2106	-0.000000
1925.9169	-0.000000	1925.9169	-0.000000	1925.9169	-0.000000	1925.9169	-0.000000	16406.8909	0.141269	1925.9169	-0.000000	1925.9169	-0.000000	1925.9169	0.000000	1925.9169	-0.000000
1929.6231	-0.000000	1929.6231	-0.000000	1929.6231	-0.000000	1929.6231	-0.000000	16393.4426	0.143483	1929.6231	-0.000000	1929.6231	-0.000000	1929.6231	0.000000	1929.6231	-0.000000
1933.3294	-0.000000	1933.3294	-0.000000	1933.3294	-0.000000	1933.3294	-0.000000	16380.0164	0.145646	1933.3294	-0.000000	1933.3294	-0.000000	1933.3294	0.000000	1933.3294	-0.000000
1937.0357	-0.000000	1937.0357	-0.000000	1937.0357	-0.000000	1937.0357	-0.000000	16366.6121	0.147821	1937.0357	-0.000000	1937.0357	-0.000000	1937.0357	0.000000	1937.0357	-0.000000
1940.7420	-0.000000	1940.7420	-0.000000	1940.7420	-0.000000	1940.7420	-0.000000	16353.2298	0.149997	1940.7420	-0.000000	1940.7420	-0.000000	1940.7420	0.000000	1940.7420	-0.000000
1944.4482	-0.000000	1944.4482	-0.000000	1944.4482	-0.000000	1944.4482	-0.000000	16339.8693	0.152171	1944.4482	-0.000000	1944.4482	-0.000000	1944.4482	0.000000	1944.4482	-0.000000
1948.1545	-0.000000	1948.1545	-0.000000	1948.1545	-0.000000	1948.1545	-0.000000	16326.5306	0.154346	1948.1545	-0.000000	1948.1545	-0.000000	1948.1545	0.000000	1948.1545	-0.000000
1951.8608	-0.000000	1951.8608	-0.000000	1951.8608	-0.000000	1951.8608	-0.000000	16313.2137	0.156521	1951.8608	-0.000000	1951.8608	-0.000000	1951.8608	0.000000	1951.8608	-0.000000
1955.5670	-0.000000	1955.5670	-0.000000	1955.5670	-0.000000	1955.5670	-0.000000	16299.9185	0.158693	1955.5670	-0.000000	1955.5670	-0.000000	1955.5670	0.000000	1955.5670	-0.000000
1959.2733	-0.000000	1959.2733	-0.000000	1959.2733	-0.000000	1959.2733	-0.000000	16286.6450	0.160877	1959.2733	-0.000000	1959.2733	-0.000000	1959.2733	0.000000	1959.2733	-0.000000
1962.9796	-0.000000	1962.9796	-0.000000	1962.9796	-0.000000	1962.9796	-0.000000	16273.3930	0.163041	1962.9796	-0.000000	1962.9796	-0.000000	1962.9796	0.000000	1962.9796	-0.000000
1966.6858	-0.000000	1966.6858	-0.000000	1966.6858	-0.000000	1966.6858	-0.000000	16260.1626	0.165185	1966.6858	-0.000000	1966.6858	-0.000000	1966.6858	0.000000	1966.6858	-0.000000
1970.3921	-0.000000	1970.3921	-0.000000	1970.3921	-0.000000	1970.3921	-0.000000	16246.9537	0.167544	1970.3921	-0.000000	1970.3921	-0.000000	1970.3921	0.000000	1970.3921	-0.000000
1974.0984	-0.000000	1974.0984	-0.000000	1974.0984	-0.000000	1974.0984	-0.000000	16233.7662	0.169221	1974.0984	-0.000000	1974.0984	-0.000000	1974.0984	0.000000	1974.0984	-0.000000
1977.8046	-0.000000	1977.8046	-0.000000	1977.8046	-0.000000	1977.8046	-0.000000	16220.6002	0.170262	1977.8046	-0.000000	1977.8046	-0.000000	1977.8046	0.000000	1977.8046	-0.000000
1981.5109	-0.000000	1981.5109	-0.000000	1981.5109	-0.000000	1981.5109	-0.000000	16207.4554	0.172343	1981.5109	-0.000000	1981.5109	-0.000000	1981.5109	0.000000	1981.5109	-0.000000
1985.2172	-0.000000	1985.2172	-0.000000	1985.2172	-0.000000	1985.2172	-0.000000	16194.3320	0.174785	1985.2172	-0.000000	1985.2172	-0.000000	1985.2172	0.000000	1985.2172	-0.000000
1988.9234	-0.000000	1988.9234	-0.000000	1988.9234	-0.000000	1988.9234	-0.000000	16181.2298	0.176544	1988.9234	-0.000000	1988.9234	-0.000000	1988.9234	0.000000	1988.9234	-0.000000
1992.6297	-0.000000	1992.6297	-0.000000	1992.6297	-0.000000	1992.6297	-0.000000	16168.1487	0.177541	1992.6297	-0.000000	1992.6297	-0.000000	1992.6297	0.000000	1992.6297	-0.000000
1996.3360	-0.000000	1996.3360	-0.000000	1996.3360	-0.000000	1996.3360	-0.000000	16155.0889	0.178663	1996.3360	-0.000000	1996.3360	-0.000000	1996.3360	0.000000	1996.3360	-0.000000
2000.0422	-0.000000	2000.0422	-0.000000	2000.0422	-0.000000	2000.0422	-0.000000	16142.0500	0.179534	2000.0422	-0.000000	2000.0422	-0.000000	2000.0422	0.000000	2000.0422	-0.000000
2003.7485	-0.000000	2003.7485	-0.000000	2003.7485	-0.000000	2003.7485	-0.000000	16129.0323	0.181122	2003.7485	-0.000000	2003.7485	-0.000000	2003.7485	0.000000	2003.7485	-0.000000
2007.4548	-0.000000	2007.4548	-0.000000	2007.4548	-0.000000	2007.4548	-0.000000	16116.0355	0.183358	2007.4548	-0.000000	2007.4548	-0.000000	2007.4548	0.000000	2007.4548	-0.000000
2011.1610	-0.000000	2011.1610	-0.000000	2011.1610	-0.000000	2011.1610	-0.000000	16103.0596	0.183345	2011.1610	-0.000000	2011.1610	-0.000000	2011.1610	0.000000	2011.1610	-0.000000
2014.8673	-0.000000	2014.8673	-0.000000	2014.8673	-0.000000	2014.8673	-0.000000	16090.1046	0.184464	2014.8673	-0.000000	2014.8673	-0.000000	2014.8673	0.000000	2014.8673	-0.000000
2018.5736	-0.000000	2018.5736	-0.000000	2018.5736	-0.000000	2018.5736	-0.000000	16077.1704	0.186773	2018.5736	-0.000000	2018.5736	-0.000000	2018.5736	0.000000	2018.5736	-0.000000
2022.2798	-0.000000	2022.2798	-0.000000	2022.2798	-0.000000	2022.2798	-0.000000	16064.2570	0.187747	2022.2798	-0.000000	2022.2798	-0.000000	2022.2798	0.000000	2022.2798	-0.000000
2025.9861	-0.000000	2025.9861	-0.000000	2025.9861	-0.000000	2025.9861	-0.000000	16051.3644	0.188707	2025.9861	-0.000000	2025.9861	-0.000000	2025.9861	0.000000	2025.9861	-0.000000
2029.6924	-0.000000	2029.6924	-0.000000	2029.6924	-0.000000	2029.6924	-0.000000	16038.4924	0.190026	2029.6924	-0.000000	2029.6924	-0.000000	2029.6924	0.000000	2029.6924	-0.000000
2033.3986	-0.000000	2033.3986	-0.000000	2033.3986	-0.000000	2033.3986	-0.000000	16025.6410	0.190810	2033.3986	-0.000000	2033.3986	-0.000000	2033.3986	0.000000	2033.3986	-0.000000
2037.1049	-0.000000	2037.1049	-0.000000	2037.1049	-0.000000	2037.1049	-0.000000	16012.8102	0.190705	2037.1049	-0.000000	2037.1049	-0.000000	2037.1049	0.000000	2037.1049	-0.000000
2040.8112	-0.000000	2040.8112	-0.000000	2040.8112	-0.000000	2040.8112	-0.000000	16000.0000	0.191721	2040.8112	-0.000000	2040.8112	-0.000000	2040.8112	0.000000	2040.8112	-0.000000
2044.5174	-0.000000	2044.5174	-0.000000	2044.5174	-0.000000	2044.5174	-0.000000	15987.2102	0.192298	2044.5174	-0.000000	2044.5174	-0.000000	2044.5174	0.000000	2044.5174	-0.000000
2048.2237	-0.000000	2048.2237	-0.000000	2048.2237	-0.000000	2048.2237	-0.000000	15974.4409	0.192326	2048.2237	-0.000000	2048.2237	-0.000000	2048.2237	0.000000	2048.2237	-0.000000
2051.9300	-0.000000	2051.9300	-0.000000	2051.9300	-0.000000	2051.9300	-0.000000	15961.6919	0.193513	2051.9300	-0.000000	2051.9300	-0.000000	2051.9300	0.000000	2051.9300	-0.000000
2055.6362	-0.000000	2055.6362	-0.000000	2055.6362	-0.000000	2055.6362	-0.000000	15948.9633	0.193811	2055.6362	-0.000000	2055.6362	-0.000000	2055.6362	0.000000	2055.6362	-0.000000
2059.3425	-0.000000	2059.3425	-0.000000	2059.3425	-0.000000	2059.3425	-0.000000	15936.2550	0.193774	2059.3425	-0.000000	2059.3425	-0.000000	2059.3425	0.000000	2059.3425	-0.000000
2063.0488	-0.000000	2063.0488	-0.000000	2063.0488	-0.000000	2063.0488	-0.000000	15923.5669	0.193657	2063.0488	-0.000000	2063.0488	-0.000000	2063.0488	0.000000	2063.0488	-0.000000
2066.7551	-0.000000	2066.7551	-0.000000	2066.7551	-0.000000	2066.7551	-0.000000	15910.8990	0.192472	2066.7551	-0.000000	2066.7551	-0.000000	2066.7551	0.000000	2066.7551	-0.000000
2070.4613	-0.000000	2070.4613	-0.000000	2070.4613	-0.000000	2070.4613	-0.000000	15898.2512	0.192210	2070.4613	-0.000000	2070.4613	-0.000000	2070.4613	0.000000	2070.4613	-0.000000
2074.1676	-0.000000	2074.1676	-0.000000	2074.1676	-0.000000	2074.1676	-0.000000	15885.6235	0.192024	2074.1676	-0.000000	2074.1676	-0.000000	2074.1676	0.000000	2074.1676	-0.000000
2077.8739	-0.000000	2077.8739	-0.000000	2077.8739	-0.000000	2077.8739	-0.000000	15873.0159	0.190737	2077.8739	-0.000000	2077.8739	-0.000000	2077.8739	0.000000	2077.8739	-0.000000
2081.5801	-0.000000	2081.5801	-0.000000	2081.5801	-0.000000	2081.5801	-0.000000	15860.4282	0.189464	2081.5801	-0.000000	2081.5801	-0.000000	2081.5801	0.000000	2081.5801	-0.000000
2085.2864	-0.000000	2085.2864	-0.000000	2085.2864	-0.000000	2085.2864	-0.000000	15847.8605	0.189467	2085.2864	-0.000000	2085.2864	-0.000000	2085.2864	0.000000	2085.2864	-0.000000
2088.9927	-0.000000	2088.9927	-0.000000	2088.9927	-0.000000	2088.9927	-0.000000	15835.3127	0.188792	2088.9927	-0.000000	2088.9927	-0.000000	2088.9927	0.000000	2088.9927	-0.000000
2092.6989	-0.000000	2092.6989	-0.000000	2092.6989	-0.000000	2092.6989	-0.000000	15822.7848	0.186420	2092.6989	-0.000000	2092.6989	-0.000000	2092.6989	0.000000	2092.6989	-0.000000
2096.4052	-0.000000	2096.4052	-0.000000	2096.4052	-0.000000	2096.4052	-0.000000	15810.2767	0.185160	2096.4052	-0.000000	2096.4052	-0.000000	2096.4052	0.000000	2096.4052	-0.000000
2100.1115	-0.000000	2100.1115	-0.000000	2100.1115	-0.000000	2100.1115	-0.000000	15797.7883	0.184425	2100.1115	-0.000000	2100.1115	-0.000000	2100.1115	0.000000	2100.1115	-0.000000
2103.8177	-0.000000	2103.8177	-0.000000	2103.8177	-0.000000	2103.8177	-0.000000	15785.3197	0.182861	2103.8177	-0.000000	2103.8177	-0.000000	2103.8177	0.000000	2103.8177	-0.000000
2107.5240	-0.000000	2107.5240	-0.000000	2107.5240	-0.000000	2107.5240	-0.000000	15772.8707	0.180625	2107.5240	-0.000000	2107.5240	-0.000000	2107.5240	0.000000	2107.5240	-0.000000
2111.2303	-0.000000	2111.2303	-0.000000	2111.2303	-0.000000	2111.2303	-0.000000	15760.4413	0.179512	2111.2303	-0.000000	2111.2303	-0.000000	2111.2303	0.000000	2111.2303	-0.000000
2114.9365	-0.000000	2114.9365	-0.000000	2114.9365	-0.000000	2114.9365	-0.000000	15748.0315	0.177967	2114.9365	-0.000000	2114.9365	-0.000000	2114.9365	0.000000	2114.9365	-0.000000
2118.6428	-0.000000	2118.6428	-0.000000	2118.6428	-0.000000	2118.6428	-0.000000	15735.6412	0.175533	2118.6428	-0.000000	2118.6428	-0.000000	2118.6428	0.000000	2118.6428	-0.000000
2122.3491	-0.000000	2122.3491	-0.000000	2122.3491	-0.000000	2122.3491	-0.000000	15723.2704	0.173371	2122.3491	-0.000000	2122.3491	-0.000000	2122.3491	0.000000	2122.3491	-0.000000
2126.0553	-0.000000	2126.0553	-0.000000	2126.0553	-0.000000	2126.0553	-0.000000	15710.9191	0.172090	2126.0553	-0.000000	2126.0553	-0.000000	2126.0553	0.000000	2126.0553	-0.000000
2129.7616	-0.000000	2129.7616	-0.000000	2129.7616	-0.000000	2129.7616	-0.000000	15698.5871	0.171276	2129.7616	-0.000000	2129.7616	-0.000000	2129.7616	0.000000	2129.7616	-0.000000
2133.4679	-0.000000	2133.4679	-0.000000	2133.4679	-0.000000	2133.4679	-0.000000	15686.2745	0.169880	2133.4679	-0.000000	2133.4679	-0.000000	2133.4679	0.000000	2133.4679	-0.000000
2137.1741	-0.000000	2137.1741	-0.000000	2137.1741	-0.000000	2137.1741	-0.000000	15673.9812	0.167620	2137.1741	-0.000000	2137.1741	-0.000000	2137.1741	0.000000	2137.1741	-0.000000
2140.8804	-0.000000	2140.8804	-0.000000	2140.8804	-0.000000	2140.8804	-0.000000	15661.7071	0.166263	2140.8804	-0.000000	2140.8804	-0.000000	2140.8804	0.000000	2140.8804	-0.000000
2144.5867	-0.000000	2144.5867	-0.000000	2144.5867	-0.000000	2144.5867	-0.000000	15649.4523	0.165378	2144.5867	-0.000000	2144.5867	-0.000000	2144.5867	0.000000	2144.5867	-0.000000
2148.2929	-0.000000	2148.2929	-0.000000	2148.2929	-0.000000	2148.2929	-0.000000	15637.2166	0.164186	2148.2929	-0.000000	2148.2929	-0.000000	2148.2929	0.000000	2148.2929	-0.000000
2151.9992	-0.000000	2151.9992	-0.000000	2151.9992	-0.000000	2151.9992	-0.000000	15625.0000	0.163019	2151.9992	-0.000000	2151.9992	-0.000000	2151.9992	0.000000	2151.9992	-0.000000
2155.7055	-0.000000	2155.7055	-0.000000	2155.7055	-0.000000	2155.7055	-0.000000	15612.8025	0.162910	2155.7055	-0.000000	2155.7055	-0.000000	2155.7055	0.000000	2155.7055	-0.000000
2159.4117	-0.000000	2159.4117	-0.000000	2159.4117	-0.000000	2159.4117	-0.000000	15600.6240	0.162600	2159.4117	-0.000000	2159.4117	-0.000000	2159.4117	0.000000	2159.4117	-0.000000
2163.1180	-0.000000	2163.1180	-0.000000	2163.1180	-0.000000	2163.1180	-0.000000	15588.4645	0.161310	2163.1180	-0.000000	2163.1180	-0.000000	2163.1180	0.000000	2163.1180	-0.000000
2166.8243	-0.000000	2166.8243	-0.000000	2166.8243	-0.000000	2166.8243	-0.000000	15576.3240	0.160136	2166.8243	-0.000000	2166.8243	-0.000000	2166.8243	0.000000	2166.8243	-0.000000
2170.5305	-0.000000	2170.5305	-0.000000	2170.5305	-0.000000	2170.5305	-0.000000	15564.2023	0.159853	2170.5305	-0.000000	2170.5305	-0.000000	2170.5305	0.000000	2170.5305	-0.000000
2174.2368	-0.000000	2174.2368	-0.000000	2174.2368	-0.000000	2174.2368	-0.000000	15552.0995	0.160006	2174.2368	-0.000000	2174.2368	-0.000000	2174.2368	0.000000	2174.2368	-0.000000
2177.9431	-0.000000	2177.9431	-0.000000	2177.9431	-0.000000	2177.9431	-0.000000	15540.0155	0.159954	2177.9431	-0.000000	2177.9431	-0.000000	2177.9431	0.000000	2177.9431	-0.000000
2181.6494	-0.000000	2181.6494	-0.000000	2181.6494	-0.000000	2181.6494	-0.000000	15527.9503	0.159860	2181.6494	-0.000000	2181.6494	-0.000000	2181.6494	0.000000	2181.6494	-0.000000
2185.3556	-0.000000	2185.3556	-0.000000	2185.3556	-0.000000	2185.3556	-0.000000	15515.9038	0.160541	2185.3556	-0.000000	2185.3556	-0.000000	2185.3556	0.000000	2185.3556	-0.000000
2189.0619	-0.000000	2189.0619	-0.000000	2189.0619	-0.000000	2189.0619	-0.000000	15503.8760	0.161921	2189.0619	-0.000000	2189.0619	-0.000000	2189.0619	0.000000	2189.0619	-0.000000
2192.7682	-0.000000	2192.7682	-0.000000	2192.7682	-0.000000	2192.7682	-0.000000	15491.8668	0.162893	2192.7682	-0.000000	2192.7682	-0.000000	2192.7682	0.000000	2192.7682	-0.000000
2196.4744	-0.000000	2196.4744	-0.000000	2196.4744	-0.000000	2196.4744	-0.000000	15479.8762	0.162689	2196.4744	-0.000000	2196.4744	-0.000000	2196.4744	0.000000	2196.4744	-0.000000
2200.1807	-0.000000	2200.1807	-0.000000	2200.1807	-0.000000	2200.1807	-0.000000	15467.9041	0.164140	2200.1807	-0.000000	2200.1807	-0.000000	2200.1807	0.000000	2200.1807	-0.000000
2203.8870	-0.000000	2203.8870	-0.000000	2203.8870	-0.000000	2203.8870	-0.000000	15455.9505	0.166274	2203.8870	-0.000000	2203.8870	-0.000000	2203.8870	0.000000	2203.8870	-0.000000
2207.5932	-0.000000	2207.5932	-0.000000	2207.5932	-0.000000	2207.5932	-0.000000	15444.0154	0.167224	2207.5932	-0.000000	2207.5932	-0.000000	2207.5932	0.000000	2207.5932	-0.000000
2211.2995	-0.000000	2211.2995	-0.000000	2211.2995	-0.000000	2211.2995	-0.000000	15432.0988	0.169066	2211.2995	-0.000000	2211.2995	-0.000000	2211.2995	0.000000	2211.2995	-0.000000
2215.0058	-0.000000	2215.0058	-0.000000	2215.0058	-0.000000	2215.0058	-0.000000	15420.2005	0.172197	2215.0058	-0.000000	2215.0058	-0.000000	2215.0058	0.000000	2215.0058	-0.000000
2218.7120	-0.000000	2218.7120	-0.000000	2218.7120	-0.000000	2218.7120	-0.000000	15408.3205	0.175230	2218.7120	-0.000000	2218.7120	-0.000000	2218.7120	0.000000	2218.7120	-0.000000
2222.4183	-0.000000	2222.4183	-0.000000	2222.4183	-0.000000	2222.4183	-0.000000	15396.4588	0.177311	2222.4183	-0.000000	2222.4183	-0.000000	2222.4183	0.000000	2222.4183	-0.000000
2226.1246	-0.000000	2226.1246	-0.000000	2226.1246	-0.000000	2226.1246	-0.000000	15384.6154	0.180217	2226.1246	-0.000000	2226.1246	-0.000000	2226.1246	0.000000	2226.1246	-0.000000
2229.8308	-0.000000	2229.8308	-0.000000	2229.8308	-0.000000	2229.8308	-0.000000	15372.7902	0.184272	2229.8308	-0.000000	2229.8308	-0.000000	2229.8308	0.000000	2229.8308	-0.000000
2233.5371	-0.000000	2233.5371	-0.000000	2233.5371	-0.000000	2233.5371	-0.000000	15360.9831	0.188627	2233.5371	-0.000000	2233.5371	-0.000000	2233.5371	0.000000	2233.5371	-0.000000
2237.2434	-0.000000	2237.2434	-0.000000	2237.2434	-0.000000	2237.2434	-0.000000	15349.1942	0.192911	2237.2434	-0.000000	2237.2434	-0.000000	2237.2434	0.000000	2237.2434	-0.000000
2240.9496	-0.000000	2240.9496	-0.000000	2240.9496	-0.000000	2240.9496	-0.000000	15337.4233	0.198409	2240.9496	-0.000000	2240.9496	-0.000000	2240.9496	0.000000	2240.9496	-0.000000
2244.6559	-0.000000	2244.6559	-0.000000	2244.6559	-0.000000	2244.6559	-0.000000	15325.6705	0.203042	2244.6559	-0.000000	2244.6559	-0.000000	2244.6559	0.000000	2244.6559	-0.000000
2248.3622	-0.000000	2248.3622	-0.000000	2248.3622	-0.000000	2248.3622	-0.000000	15313.9357	0.207796	2248.3622	-0.000000	2248.3622	-0.000000	2248.3622	0.000000	2248.3622	-0.000000
2252.0684	-0.000000	2252.0684	-0.000000	2252.0684	-0.000000	2252.0684	-0.000000	15302.2188	0.215556	2252.0684	-0.000000	2252.0684	-0.000000	2252.0684	0.000000	2252.0684	-0.000000
2255.7747	-0.000000	2255.7747	-0.000000	2255.7747	-0.000000	2255.7747	-0.000000	15290.5199	0.222541	2255.7747	-0.000000	2255.7747	-0.000000	2255.7747	0.000000	2255.7747	-0.000000
2259.4810	-0.000000	2259.4810	-0.000000	2259.4810	-0.000000	2259.4810	-0.000000	15278.8388	0.228856	2259.4810	-0.000000	2259.4810	-0.000000	2259.4810	0.000000	2259.4810	-0.000000
2263.1872	-0.000000	2263.1872	-0.000000	2263.1872	-0.000000	2263.1872	-0.000000	15267.1756	0.237185	2263.1872	-0.000000	2263.1872	-0.000000	2263.1872	0.000000	2263.1872	-0.000000
2266.8935	-0.000000	2266.8935	-0.000000	2266.8935	-0.000000	2266.8935	-0.000000	15255.5301	0.247518	2266.8935	-0.000000	2266.8935	-0.000000	2266.8935	0.000000	2266.8935	-0.000000
2270.5998	-0.000000	2270.5998	-0.000000	2270.5998	-0.000000	2270.5998	-0.000000	15243.9024	0.252552	2270.5998	-0.000000	2270.5998	-0.000000	2270.5998	0.000000	2270.5998	-0.000000
2274.3060	-0.000000	2274.3060	-0.000000	2274.3060	-0.000000	2274.3060	-0.000000	15232.2925	0.258738	2274.3060	-0.000000	2274.3060	-0.000000	2274.3060	0.000000	2274.3060	-0.000000
2278.0123	-0.000000	2278.0123	-0.000000	2278.0123	-0.000000	2278.0123	-0.000000	15220.7002	0.270514	2278.0123	-0.000000	2278.0123	-0.000000	2278.0123	0.000000	2278.0123	-0.000000
2281.7186	-0.000000	2281.7186	-0.000000	2281.7186	-0.000000	2281.7186	-0.000000	15209.1255	0.281348	2281.7186	-0.000000	2281.7186	-0.000000	2281.7186	0.000000	2281.7186	-0.000000
2285.4248	-0.000000	2285.4248	-0.000000	2285.4248	-0.000000	2285.4248	-0.000000	15197.5684	0.293031	2285.4248	-0.000000	2285.4248	-0.000000	2285.4248	0.000000	2285.4248	-0.000000
2289.1311	-0.000000	2289.1311	-0.000000	2289.1311	-0.000000	2289.1311	-0.000000	15186.0289	0.307717	2289.1311	-0.000000	2289.1311	-0.000000	2289.1311	0.000000	2289.1311	-0.000000
2292.8374	-0.000000	2292.8374	-0.000000	2292.8374	-0.000000	2292.8374	-0.000000	15174.5068	0.322765	2292.8374	-0.000000	2292.8374	-0.000000	2292.8374	0.000000	2292.8374	-0.000000
2296.5437	-0.000000	2296.5437	-0.000000	2296.5437	-0.000000	2296.5437	-0.000000	15163.0023	0.332723	2296.5437	-0.000000	2296.5437	-0.000000	2296.5437	0.000000	2296.5437	-0.000000
2300.2499	-0.000000	2300.2499	-0.000000	2300.2499	-0.000000	2300.2499	-0.000000	15151.5152	0.343393	2300.2499	-0.000000	2300.2499	-0.000000	2300.2499	0.000000	2300.2499	-0.000000
2303.9562	-0.000000	2303.9562	-0.000000	2303.9562	-0.000000	2303.9562	-0.000000	15140.0454	0.358627	2303.9562	-0.000000	2303.9562	-0.000000	2303.9562	0.000000	2303.9562	-0.000000
2307.6625	-0.000000	2307.6625	-0.000000	2307.6625	-0.000000	2307.6625	-0.000000	15128.5930	0.376228	2307.6625	-0.000000	2307.6625	-0.000000	2307.6625	0.000000	2307.6625	-0.000000
2311.3687	-0.000000	2311.3687	-0.000000	2311.3687	-0.000000	2311.3687	-0.000000	15117.1580	0.391424	2311.3687	-0.000000	2311.3687	-0.000000	2311.3687	0.000000	2311.3687	-0.000000
2315.0750	-0.000000	2315.0750	-0.000000	2315.0750	-0.000000	2315.0750	-0.000000	15105.7402	0.408040	2315.0750	-0.000000	2315.0750	-0.000000	2315.0750	0.000000	2315.0750	-0.000000
2318.7813	-0.000000	2318.7813	-0.000000	2318.7813	-0.000000	2318.7813	-0.000000	15094.3396	0.427553	2318.7813	-0.000000	2318.7813	-0.000000	2318.7813	0.000000	2318.7813	-0.000000
2322.4875	-0.000000	2322.4875	-0.000000	2322.4875	-0.000000	2322.4875	-0.000000	15082.9563	0.447141	2322.4875	-0.000000	2322.4875	-0.000000	2322.4875	0.000000	2322.4875	-0.000000
2326.1938	-0.000000	2326.1938	-0.000000	2326.1938	-0.000000	2326.1938	-0.000000	15071.5901	0.464468	2326.1938	-0.000000	2326.1938	-0.000000	2326.1938	0.000000	2326.1938	-0.000000
2329.9001	-0.000000	2329.9001	-0.000000	2329.9001	-0.000000	2329.9001	-0.000000	15060.2410	0.483158	2329.9001	-0.000000	2329.9001	-0.000000	2329.9001	0.000000	2329.9001	-0.000000
2333.6063	-0.000000	2333.6063	-0.000000	2333.6063	-0.000000	2333.6063	-0.000000	15048.9090	0.502504	2333.6063	-0.000000	2333.6063	-0.000000	2333.6063	0.000000	2333.6063	-0.000000
2337.3126	-0.000000	2337.3126	-0.000000	2337.3126	-0.000000	2337.3126	-0.000000	15037.5940	0.519678	2337.3126	-0.000000	2337.3126	-0.000000	2337.3126	0.000000	2337.3126	-0.000000
2341.0189	-0.000000	2341.0189	-0.000000	2341.0189	-0.000000	2341.0189	-0.000000	15026.2960	0.538848	2341.0189	-0.000000	2341.0189	-0.000000	2341.0189	0.000000	2341.0189	-0.000000
2344.7251	-0.000000	2344.7251	-0.000000	2344.7251	-0.000000	2344.7251	-0.000000	15015.0150	0.558303	2344.7251	-0.000000	2344.7251	-0.000000	2344.7251	0.000000	2344.7251	-0.000000
2348.4314	-0.000000	2348.4314	-0.000000	2348.4314	-0.000000	2348.4314	-0.000000	15003.7509	0.576424	2348.4314	-0.000000	2348.4314	-0.000000	2348.4314	0.000000	2348.4314	-0.000000
2352.1377	-0.000000	2352.1377	-0.000000	2352.1377	-0.000000	2352.1377	-0.000000	14992.5037	0.593887	2352.1377	-0.000000	2352.1377	-0.000000	2352.1377	0.000000	2352.1377	-0.000000
2355.8439	-0.000000	2355.8439	-0.000000	2355.8439	-0.000000	2355.8439	-0.000000	14981.2734	0.610189	2355.8439	-0.000000	2355.8439	-0.000000	2355.8439	0.000000	2355.8439	-0.000000
2359.5502	-0.000000	2359.5502	-0.000000	2359.5502	-0.000000	2359.5502	-0.000000	14970.0599	0.627069	2359.5502	-0.000000	2359.5502	-0.000000	2359.5502	0.000000	2359.5502	-0.000000
2363.2565	-0.000000	2363.2565	-0.000000	2363.2565	-0.000000	2363.2565	-0.000000	14958.8631	0.644393	2363.2565	-0.000000	2363.2565	-0.000000	2363.2565	0.000000	2363.2565	-0.000000
2366.9627	-0.000000	2366.9627	-0.000000	2366.9627	-0.000000	2366.9627	-0.000000	14947.6831	0.660493	2366.9627	-0.000000	2366.9627	-0.000000	2366.9627	0.000000	2366.9627	-0.000000
2370.6690	-0.000000	2370.6690	-0.000000	2370.6690	-0.000000	2370.6690	-0.000000	14936.5198	0.678629	2370.6690	-0.000000	2370.6690	-0.000000	2370.6690	0.000000	2370.6690	-0.000000
2374.3753	-0.000000	2374.3753	-0.000000	2374.3753	-0.000000	2374.3753	-0.000000	14925.3731	0.696508	2374.3753	-0.000000	2374.3753	-0.000000	2374.3753	0.000000	2374.3753	-0.000000
2378.0815	-0.000000	2378.0815	-0.000000	2378.0815	-0.000000	2378.0815	-0.000000	14914.2431	0.712546	2378.0815	-0.000000	2378.0815	-0.000000	2378.0815	0.000000	2378.0815	-0.000000
2381.7878	-0.000000	2381.7878	-0.000000	2381.7878	-0.000000	2381.7878	-0.000000	14903.1297	0.729744	2381.7878	-0.000000	2381.7878	-0.000000	2381.7878	0.000000	2381.7878	-0.000000
2385.4941	-0.000000	2385.4941	-0.000000	2385.4941	-0.000000	2385.4941	-0.000000	14892.0328	0.748320	2385.4941	-0.000000	2385.4941	-0.000000	2385.4941	0.000000	2385.4941	-0.000000
2389.2003	-0.000000	2389.2003	-0.000000	2389.2003	-0.000000	2389.2003	-0.000000	14880.9524	0.766173	2389.2003	-0.000000	2389.2003	-0.000000	2389.2003	0.000000	2389.2003	-0.000000
2392.9066	-0.000000	2392.9066	-0.000000	2392.9066	-0.000000	2392.9066	-0.000000	14869.8885	0.783658	2392.9066	-0.000000	2392.9066	-0.000000	2392.9066	0.000000	2392.9066	-0.000000
2396.6129	-0.000000	2396.6129	-0.000000	2396.6129	-0.000000	2396.6129	-0.000000	14858.8410	0.804269	2396.6129	-0.000000	2396.6129	-0.000000	2396.6129	0.000000	2396.6129	-0.000000
2400.3191	-0.000000	2400.3191	-0.000000	2400.3191	-0.000000	2400.3191	-0.000000	14847.8099	0.824307	2400.3191	-0.000000	2400.3191	-0.000000	2400.3191	0.000000	2400.3191	-0.000000
2404.0254	-0.000000	2404.0254	-0.000000	2404.0254	-0.000000	2404.0254	-0.000000	14836.7953	0.844140	2404.0254	-0.000000	2404.0254	-0.000000	2404.0254	0.000000	2404.0254	-0.000000
2407.7317	-0.000000	2407.7317	-0.000000	2407.7317	-0.000000	2407.7317	-0.000000	14825.7969	0.864877	2407.7317	-0.000000	2407.7317	-0.000000	2407.7317	0.000000	2407.7317	-0.000000
2411.4380	-0.000000	2411.4380	-0.000000	2411.4380	-0.000000	2411.4380	-0.000000	14814.8148	0.883424	2411.4380	-0.000000	2411.4380	-0.000000	2411.4380	0.000000	2411.4380	-0.000000
2415.1442	-0.000000	2415.1442	-0.000000	2415.1442	-0.000000	2415.1442	-0.000000	14803.8490	0.902541	2415.1442	-0.000000	2415.1442	-0.000000	2415.1442	0.000000	2415.1442	-0.000000
2418.8505	-0.000000	2418.8505	-0.000000	2418.8505	-0.000000	2418.8505	-0.000000	14792.8994	0.921869	2418.8505	-0.000000	2418.8505	-0.000000	2418.8505	0.000000	2418.8505	-0.000000
2422.5568	-0.000000	2422.5568	-0.000000	2422.5568	-0.000000	2422.5568	-0.000000	14781.9660	0.939073	2422.5568	-0.000000	2422.5568	-0.000000	2422.5568	0.000000	2422.5568	-0.000000
2426.2630	-0.000000	2426.2630	-0.000000	2426.2630	-0.000000	2426.2630	-0.000000	14771.0487	0.954927	2426.2630	-0.000000	2426.2630	-0.000000	2426.2630	0.000000	2426.2630	-0.000000
2429.9693	-0.000000	2429.9693	-0.000000	2429.9693	-0.000000	2429.9693	-0.000000	14760.1476	0.968078	2429.9693	-0.000000	2429.9693	-0.000000	2429.9693	0.000000	2429.9693	-0.000000
2433.6756	-0.000000	2433.6756	-0.000000	2433.6756	-0.000000	2433.6756	-0.000000	14749.2625	0.979854	2433.6756	-0.000000	2433.6756	-0.000000	2433.6756	0.000000	2433.6756	-0.000000
2437.3818	-0.000000	2437.3818	-0.000000	2437.3818	-0.000000	2437.3818	-0.000000	14738.3935	0.991954	2437.3818	-0.000000	2437.3818	-0.000000	2437.3818	0.000000	2437.3818	-0.000000
2441.0881	-0.000000	2441.0881	-0.000000	2441.0881	-0.000000	2441.0881	-0.000000	14727.5405	1.000000	2441.0881	-0.000000	2441.0881	-0.000000	2441.0881	0.000000	2441.0881	-0.000000
2444.7944	-0.000000	2444.7944	-0.000000	2444.7944	-0.000000	2444.7944	-0.000000	14716.7035	0.998835	2444.7944	-0.000000	2444.7944	-0.000000	2444.7944	0.000000	2444.7944	-0.000000
2448.5006	-0.000000	2448.5006	-0.000000	2448.5006	-0.000000	2448.5006	-0.000000	14705.8824	0.986550	2448.5006	-0.000000	2448.5006	-0.000000	2448.5006	0.000000	2448.5006	-0.000000
2452.2069	-0.000000	2452.2069	-0.000000	2452.2069	-0.000000	2452.2069	-0.000000	14695.0771	0.966697	2452.2069	-0.000000	2452.2069	-0.000000	2452.2069	0.000000	2452.2069	-0.000000
2455.9132	-0.000000	2455.9132	-0.000000	2455.9132	-0.000000	2455.9132	-0.000000	14684.2878	0.947141	2455.9132	-0.000000	2455.9132	-0.000000	2455.9132	0.000000	2455.9132	-0.000000
2459.6194	-0.000000	2459.6194	-0.000000	2459.6194	-0.000000	2459.6194	-0.000000	14673.5143	0.926273	2459.6194	-0.000000	2459.6194	-0.000000	2459.6194	0.000000	2459.6194	-0.000000
2463.3257	-0.000000	2463.3257	-0.000000	2463.3257	-0.000000	2463.3257	-0.000000	14662.7566	0.901181	2463.3257	-0.000000	2463.3257	-0.000000	2463.3257	0.000000	2463.3257	-0.000000
2467.0320	-0.000000	2467.0320	-0.000000	2467.0320	-0.000000	2467.0320	-0.000000	14652.0147	0.872170	2467.0320	-0.000000	2467.0320	-0.000000	2467.0320	0.000000	2467.0320	-0.000000
2470.7382	-0.000000	2470.7382	-0.000000	2470.7382	-0.000000	2470.7382	-0.000000	14641.2884	0.838352	2470.7382	-0.000000	2470.7382	-0.000000	2470.7382	0.000000	2470.7382	-0.000000
2474.4445	-0.000000	2474.4445	-0.000000	2474.4445	-0.000000	2474.4445	-0.000000	14630.5779	0.799751	2474.4445	-0.000000	2474.4445	-0.000000	2474.4445	0.000000	2474.4445	-0.000000
2478.1508	-0.000000	2478.1508	-0.000000	2478.1508	-0.000000	2478.1508	-0.000000	14619.8830	0.757772	2478.1508	-0.000000	2478.1508	-0.000000	2478.1508	0.000000	2478.1508	-0.000000
2481.8570	-0.000000	2481.8570	-0.000000	2481.8570	-0.000000	2481.8570	-0.000000	14609.2038	0.715091	2481.8570	-0.000000	2481.8570	-0.000000	2481.8570	0.000000	2481.8570	-0.000000
2485.5633	-0.000000	2485.5633	-0.000000	2485.5633	-0.000000	2485.5633	-0.000000	14598.5401	0.674676	2485.5633	-0.000000	2485.5633	-0.000000	2485.5633	0.000000	2485.5633	-0.000000
2489.2696	-0.000000	2489.2696	-0.000000	2489.2696	-0.000000	2489.2696	-0.000000	14587.8920	0.633480	2489.2696	-0.000000	2489.2696	-0.000000	2489.2696	0.000000	2489.2696	-0.000000
2492.9758	-0.000000	2492.9758	-0.000000	2492.9758	-0.000000	2492.9758	-0.000000	14577.2595	0.589629	2492.9758	-0.000000	2492.9758	-0.000000	2492.9758	0.000000	2492.9758	-0.000000
2496.6821	-0.000000	2496.6821	-0.000000	2496.6821	-0.000000	2496.6821	-0.000000	14566.6424	0.547012	2496.6821	-0.000000	2496.6821	-0.000000	2496.6821	0.000000	2496.6821	-0.000000
2500.3884	-0.000000	2500.3884	-0.000000	2500.3884	-0.000000	2500.3884	-0.000000	14556.0408	0.504912	2500.3884	-0.000000	2500.3884	-0.000000	2500.3884	0.000000	2500.3884	-0.000000
2504.0946	-0.000000	2504.0946	-0.000000	2504.0946	-0.000000	2504.0946	-0.000000	14545.4545	0.456397	2504.0946	-0.000000	2504.0946	-0.000000	2504.0946	0.000000	2504.0946	-0.000000
2507.8009	-0.000000	2507.8009	-0.000000	2507.8009	-0.000000	2507.8009	-0.000000	14534.8837	0.405052	2507.8009	-0.000000	2507.8009	-0.000000	2507.8009	0.000000	2507.8009	-0.000000
2511.5072	-0.000000	2511.5072	-0.000000	2511.5072	-0.000000	2511.5072	-0.000000	14524.3282	0.369887	2511.5072	-0.000000	2511.5072	-0.000000	2511.5072	0.000000	2511.5072	-0.000000
2515.2134	-0.000000	2515.2134	-0.000000	2515.2134	-0.000000	2515.2134	-0.000000	14513.7881	0.338330	2515.2134	-0.000000	2515.2134	-0.000000	2515.2134	0.000000	2515.2134	-0.000000
2518.9197	-0.000000	2518.9197	-0.000000	2518.9197	-0.000000	2518.9197	-0.000000	14503.2632	0.306146	2518.9197	-0.000000	2518.9197	-0.000000	2518.9197	0.000000	2518.9197	-0.000000
2522.6260	-0.000000	2522.6260	-0.000000	2522.6260	-0.000000	2522.6260	-0.000000	14492.7536	0.278303	2522.6260	-0.000000	2522.6260	-0.000000	2522.6260	0.000000	2522.6260	-0.000000
2526.3323	-0.000000	2526.3323	-0.000000	2526.3323	-0.000000	2526.3323	-0.000000	14482.2592	0.251569	2526.3323	-0.000000	2526.3323	-0.000000	2526.3323	0.000000	2526.3323	-0.000000
2530.0385	-0.000000	2530.0385	-0.000000	2530.0385	-0.000000	2530.0385	-0.000000	14471.7800	0.222584	2530.0385	-0.000000	2530.0385	-0.000000	2530.0385	0.000000	2530.0385	-0.000000
2533.7448	-0.000000	2533.7448	-0.000000	2533.7448	-0.000000	2533.7448	-0.000000	14461.3160	0.192801	2533.7448	-0.000000	2533.7448	-0.000000	2533.7448	0.000000	2533.7448	-0.000000
2537.4511	-0.000000	2537.4511	-0.000000	2537.4511	-0.000000	2537.4511	-0.000000	14450.8671	0.167317	2537.4511	-0.000000	2537.4511	-0.000000	2537.4511	0.000000	2537.4511	-0.000000
2541.1573	-0.000000	2541.1573	-0.000000	2541.1573	-0.000000	2541.1573	-0.000000	14440.4332	0.149441	2541.1573	-0.000000	2541.1573	-0.000000	2541.1573	0.000000	2541.1573	-0.000000
2544.8636	-0.000000	2544.8636	-0.000000	2544.8636	-0.000000	2544.8636	-0.000000	14430.0144	0.135066	2544.8636	-0.000000	2544.8636	-0.000000	2544.8636	0.000000	2544.8636	-0.000000
2548.5699	-0.000000	2548.5699	-0.000000	2548.5699	-0.000000	2548.5699	-0.000000	14419.6107	0.121057	2548.5699	-0.000000	2548.5699	-0.000000	2548.5699	0.000000	2548.5699	-0.000000
2552.2761	-0.000000	2552.2761	-0.000000	2552.2761	-0.000000	2552.2761	-0.000000	14409.2219	0.107968	2552.2761	-0.000000	2552.2761	-0.000000	2552.2761	0.000000	2552.2761	-0.000000
2555.9824	-0.000000	2555.9824	-0.000000	2555.9824	-0.000000	2555.9824	-0.000000	14398.8481	0.096444	2555.9824	-0.000000	2555.9824	-0.000000	2555.9824	0.000000	2555.9824	-0.000000
2559.6887	-0.000000	2559.6887	-0.000000	2559.6887	-0.000000	2559.6887	-0.000000	14388.4892	0.086709	2559.6887	-0.000000	2559.6887	-0.000000	2559.6887	0.000000	2559.6887	-0.000000
2563.3949	-0.000000	2563.3949	-0.000000	2563.3949	-0.000000	2563.3949	-0.000000	14378.1452	0.078347	2563.3949	-0.000000	2563.3949	-0.000000	2563.3949	0.000000	2563.3949	-0.000000
2567.1012	-0.000000	2567.1012	-0.000000	2567.1012	-0.000000	2567.1012	-0.000000	14367.8161	0.070689	2567.1012	-0.000000	2567.1012	-0.000000	2567.1012	0.000000	2567.1012	-0.000000
2570.8075	-0.000000	2570.8075	-0.000000	2570.8075	-0.000000	2570.8075	-0.000000	14357.5018	0.063776	2570.8075	-0.000000	2570.8075	-0.000000	2570.8075	0.000000	2570.8075	-0.000000
2574.5137	-0.000000	2574.5137	-0.000000	2574.5137	-0.000000	2574.5137	-0.000000	14347.2023	0.057853	2574.5137	-0.000000	2574.5137	-0.000000	2574.5137	0.000000	2574.5137	-0.000000
2578.2200	-0.000000	2578.2200	-0.000000	2578.2200	-0.000000	2578.2200	-0.000000	14336.9176	0.052481	2578.2200	-0.000000	2578.2200	-0.000000	2578.2200	0.000000	2578.2200	-0.000000
2581.9263	-0.000000	2581.9263	-0.000000	2581.9263	-0.000000	2581.9263	-0.000000	14326.6476	0.046939	2581.9263	-0.000000	2581.9263	-0.000000	2581.9263	0.000000	2581.9263	-0.000000
2585.6325	-0.000000	2585.6325	-0.000000	2585.6325	-0.000000	2585.6325	-0.000000	14316.3923	0.042346	2585.6325	-0.000000	2585.6325	-0.000000	2585.6325	0.000000	2585.6325	-0.000000
2589.3388	-0.000000	2589.3388	-0.000000	2589.3388	-0.000000	2589.3388	-0.000000	14306.1516	0.037915	2589.3388	-0.000000	2589.3388	-0.000000	2589.3388	0.000000	2589.3388	-0.000000
2593.0451	-0.000000	2593.0451	-0.000000	2593.0451	-0.000000	2593.0451	-0.000000	14295.9257	0.033708	2593.0451	-0.000000	2593.0451	-0.000000	2593.0451	0.000000	2593.0451	-0.000000
2596.7513	-0.000000	2596.7513	-0.000000	2596.7513	-0.000000	2596.7513	-0.000000	14285.7143	0.031563	2596.7513	-0.000000	2596.7513	-0.000000	2596.7513	0.000000	2596.7513	-0.000000
2600.4576	-0.000000	2600.4576	-0.000000	2600.4576	-0.000000	2600.4576	-0.000000	14275.5175	0.028708	2600.4576	-0.000000	2600.4576	-0.000000	2600.4576	0.000000	2600.4576	-0.000000
2604.1639	-0.000000	2604.1639	-0.000000	2604.1639	-0.000000	2604.1639	-0.000000	14265.3352	0.025591	2604.1639	-0.000000	2604.1639	-0.000000	2604.1639	0.000000	2604.1639	-0.000000
2607.8701	-0.000000	2607.8701	-0.000000	2607.8701	-0.000000	2607.8701	-0.000000	14255.1675	0.023553	2607.8701	-0.000000	2607.8701	-0.000000	2607.8701	0.000000	2607.8701	-0.000000
2611.5764	-0.000000	2611.5764	-0.000000	2611.5764	-0.000000	2611.5764	-0.000000	14245.0142	0.021292	2611.5764	-0.000000	2611.5764	-0.000000	2611.5764	0.000000	2611.5764	-0.000000
2615.2827	-0.000000	2615.2827	-0.000000	2615.2827	-0.000000	2615.2827	-0.000000	14234.8754	0.019731	2615.2827	-0.000000	2615.2827	-0.000000	2615.2827	0.000000	2615.2827	-0.000000
2618.9889	-0.000000	2618.9889	-0.000000	2618.9889	-0.000000	2618.9889	-0.000000	14224.7511	0.018835	2618.9889	-0.000000	2618.9889	-0.000000	2618.9889	0.000000	2618.9889	-0.000000
2622.6952	-0.000000	2622.6952	-0.000000	2622.6952	-0.000000	2622.6952	-0.000000	14214.6411	0.017720	2622.6952	-0.000000	2622.6952	-0.000000	2622.6952	0.000000	2622.6952	-0.000000
2626.4015	-0.000000	2626.4015	-0.000000	2626.4015	-0.000000	2626.4015	-0.000000	14204.5455	0.016440	2626.4015	-0.000000	2626.4015	-0.000000	2626.4015	0.000000	2626.4015	-0.000000
2630.1077	-0.000000	2630.1077	-0.000000	2630.1077	-0.000000	2630.1077	-0.000000	14194.4642	0.016162	2630.1077	-0.000000	2630.1077	-0.000000	2630.1077	0.000000	2630.1077	-0.000000
2633.8140	-0.000000	2633.8140	-0.000000	2633.8140	-0.000000	2633.8140	-0.000000	14184.3972	0.015965	2633.8140	-0.000000	2633.8140	-0.000000	2633.8140	0.000000	2633.8140	-0.000000
2637.5203	-0.000000	2637.5203	-0.000000	2637.5203	-0.000000	2637.5203	-0.000000	14174.3444	0.014765	2637.5203	-0.000000	2637.5203	-0.000000	2637.5203	0.000000	2637.5203	-0.000000
2641.2265	-0.000000	2641.2265	-0.000000	2641.2265	-0.000000	2641.2265	-0.000000	14164.3059	0.014725	2641.2265	-0.000000	2641.2265	-0.000000	2641.2265	0.000000	2641.2265	-0.000000
2644.9328	-0.000000	2644.9328	-0.000000	2644.9328	-0.000000	2644.9328	-0.000000	14154.2817	0.014154	2644.9328	-0.000000	2644.9328	-0.000000	2644.9328	0.000000	2644.9328	-0.000000
2648.6391	-0.000000	2648.6391	-0.000000	2648.6391	-0.000000	2648.6391	-0.000000	14144.2716	0.013144	2648.6391	-0.000000	2648.6391	-0.000000	2648.6391	0.000000	2648.6391	-0.000000
2652.3454	-0.000000	2652.3454	-0.000000	2652.3454	-0.000000	2652.3454	-0.000000	14134.2756	0.013261	2652.3454	-0.000000	2652.3454	-0.000000	2652.3454	0.000000	2652.3454	-0.000000
2656.0516	-0.000000	2656.0516	-0.000000	2656.0516	-0.000000	2656.0516	-0.000000	14124.2938	0.012334	2656.0516	-0.000000	2656.0516	-0.000000	2656.0516	0.000000	2656.0516	-0.000000
2659.7579	-0.000000	2659.7579	-0.000000	2659.7579	-0.000000	2659.7579	-0.000000	14114.3260	0.011549	2659.7579	-0.000000	2659.7579	-0.000000	2659.7579	0.000000	2659.7579	-0.000000
2663.4642	-0.000000	2663.4642	-0.000000	2663.4642	-0.000000	2663.4642	-0.000000	14104.3724	0.011779	2663.4642	-0.000000	2663.4642	-0.000000	2663.4642	0.000000	2663.4642	-0.000000
2667.1704	-0.000000	2667.1704	-0.000000	2667.1704	-0.000000	2667.1704	-0.000000	14094.4327	0.011839	2667.1704	-0.000000	2667.1704	-0.000000	2667.1704	0.000000	2667.1704	-0.000000
2670.8767	-0.000000	2670.8767	-0.000000	2670.8767	-0.000000	2670.8767	-0.000000	14084.5070	0.011030	2670.8767	-0.000000	2670.8767	-0.000000	2670.8767	0.000000	2670.8767	-0.000000
2674.5830	-0.000000	2674.5830	-0.000000	2674.5830	-0.000000	2674.5830	-0.000000	14074.5954	0.009708	2674.5830	-0.000000	2674.5830	-0.000000	2674.5830	0.000000	2674.5830	-0.000000
2678.2892	-0.000000	2678.2892	-0.000000	2678.2892	-0.000000	2678.2892	-0.000000	14064.6976	0.008772	2678.2892	-0.000000	2678.2892	-0.000000	2678.2892	0.000000	2678.2892	-0.000000
2681.9955	-0.000000	2681.9955	-0.000000	2681.9955	-0.000000	2681.9955	-0.000000	14054.8138	0.008758	2681.9955	-0.000000	2681.9955	-0.000000	2681.9955	0.000000	2681.9955	-0.000000
2685.7018	-0.000000	2685.7018	-0.000000	2685.7018	-0.000000	2685.7018	-0.000000	14044.9438	0.008835	2685.7018	-0.000000	2685.7018	-0.000000	2685.7018	0.000000	2685.7018	-0.000000
2689.4080	-0.000000	2689.4080	-0.000000	2689.4080	-0.000000	2689.4080	-0.000000	14035.0877	0.008793	2689.4080	-0.000000	2689.4080	-0.000000	2689.4080	0.000000	2689.4080	-0.000000
2693.1143	-0.000000	2693.1143	-0.000000	2693.1143	-0.000000	2693.1143	-0.000000			2693.1143	-0.000000	2693.1143	-0.000000	2693.1143	0.000000	2693.1143	-0.000000
2696.8206	-0.000000	2696.8206	-0.000000	2696.8206	-0.000000	2696.8206	-0.000000			2696.8206	-0.000000	2696.8206	-0.000000	2696.8206	0.000000	2696.8206	-0.000000
2700.5268	-0.000000	2700.5268	-0.000000	2700.5268	-0.000000	2700.5268	-0.000000			2700.5268	-0.000000	2700.5268	-0.000000	2700.5268	0.000000	2700.5268	-0.000000
2704.2331	-0.000000	2704.2331	-0.000000	2704.2331	-0.000000	2704.2331	-0.000000			2704.2331	-0.000000	2704.2331	-0.000000	2704.2331	0.000000	2704.2331	-0.000000
2707.9394	-0.000000	2707.9394	-0.000000	2707.9394	-0.000000	2707.9394	-0.000000			2707.9394	-0.000000	2707.9394	-0.000000	2707.9394	0.000000	2707.9394	-0.000000
2711.6456	-0.000000	2711.6456	-0.000000	2711.6456	-0.000000	2711.6456	-0.000000			2711.6456	-0.000000	2711.6456	-0.000000	2711.6456	0.000000	2711.6456	-0.000000
2715.3519	-0.000000	2715.3519	-0.000000	2715.3519	-0.000000	2715.3519	-0.000000			2715.3519	-0.000000	2715.3519	-0.000000	2715.3519	0.000000	2715.3519	-0.000000
2719.0582	-0.000000	2719.0582	-0.000000	2719.0582	-0.000000	2719.0582	-0.000000			2719.0582	-0.000000	2719.0582	-0.000000	2719.0582	0.000000	2719.0582	-0.000000
2722.7644	-0.000000	2722.7644	-0.000000	2722.7644	-0.000000	2722.7644	-0.000000			2722.7644	-0.000000	2722.7644	-0.000000	2722.7644	0.000000	2722.7644	-0.000000
2726.4707	-0.000000	2726.4707	-0.000000	2726.4707	-0.000000	2726.4707	-0.000000			2726.4707	-0.000000	2726.4707	-0.000000	2726.4707	0.000000	2726.4707	-0.000000
2730.1770	-0.000000	2730.1770	-0.000000	2730.1770	-0.000000	2730.1770	-0.000000			2730.1770	-0.000000	2730.1770	-0.000000	2730.1770	0.000000	2730.1770	-0.000000
2733.8832	-0.000000	2733.8832	-0.000000	2733.8832	-0.000000	2733.8832	-0.000000			2733.8832	-0.000000	2733.8832	-0.000000	2733.8832	0.000000	2733.8832	-0.000000
2737.5895	-0.000000	2737.5895	-0.000000	2737.5895	-0.000000	2737.5895	-0.000000			2737.5895	-0.000000	2737.5895	-0.000000	2737.5895	0.000000	2737.5895	-0.000000
2741.2958	-0.000000	2741.2958	-0.000000	2741.2958	-0.000000	2741.2958	-0.000000			2741.2958	-0.000000	2741.2958	-0.000000	2741.2958	0.000000	2741.2958	-0.000000
2745.0020	-0.000000	2745.0020	-0.000000	2745.0020	-0.000000	2745.0020	-0.000000			2745.0020	-0.000000	2745.0020	-0.000000	2745.0020	0.000000	2745.0020	-0.000000
2748.7083	-0.000000	2748.7083	-0.000000	2748.7083	-0.000000	2748.7083	-0.000000			2748.7083	-0.000000	2748.7083	-0.000000	2748.7083	0.000000	2748.7083	-0.000000
2752.4146	-0.000000	2752.4146	-0.000000	2752.4146	-0.000000	2752.4146	-0.000000			2752.4146	-0.000000	2752.4146	-0.000000	2752.4146	0.000000	2752.4146	-0.000000
2756.1208	-0.000000	2756.1208	-0.000000	2756.1208	-0.000000	2756.1208	-0.000000			2756.1208	-0.000000	2756.1208	-0.000000	2756.1208	0.000000	2756.1208	-0.000000
2759.8271	-0.000000	2759.8271	-0.000000	2759.8271	-0.000000	2759.8271	-0.000000			2759.8271	-0.000000	2759.8271	-0.000000	2759.8271	0.000000	2759.8271	-0.000000
2763.5334	-0.000000	2763.5334	-0.000000	2763.5334	-0.000000	2763.5334	-0.000000			2763.5334	-0.000000	2763.5334	-0.000000	2763.5334	0.000000	2763.5334	-0.000000
2767.2397	-0.000000	2767.2397	-0.000000	2767.2397	-0.000000	2767.2397	-0.000000			2767.2397	-0.000000	2767.2397	-0.000000	2767.2397	0.000000	2767.2397	-0.000000
2770.9459	-0.000000	2770.9459	-0.000000	2770.9459	-0.000000	2770.9459	-0.000000			2770.9459	-0.000000	2770.9459	-0.000000	2770.9459	0.000000	2770.9459	-0.000000
2774.6522	-0.000000	2774.6522	-0.000000	2774.6522	-0.000000	2774.6522	-0.000000			2774.6522	-0.000000	2774.6522	-0.000000	2774.6522	0.000000	2774.6522	-0.000000
2778.3585	-0.000000	2778.3585	-0.000000	2778.3585	-0.000000	2778.3585	-0.000000			2778.3585	-0.000000	2778.3585	-0.000000	2778.3585	0.000000	2778.3585	-0.000000
2782.0647	-0.000000	2782.0647	-0.000000	2782.0647	-0.000000	2782.0647	-0.000000			2782.0647	-0.000000	2782.0647	-0.000000	2782.0647	0.000000	2782.0647	-0.000000
2785.7710	-0.000000	2785.7710	-0.000000	2785.7710	-0.000000	2785.7710	-0.000000			2785.7710	-0.000000	2785.7710	-0.000000	2785.7710	0.000000	2785.7710	-0.000000
2789.4773	-0.000000	2789.4773	-0.000000	2789.4773	-0.000000	2789.4773	-0.000000			2789.4773	-0.000000	2789.4773	-0.000000	2789.4773	0.000000	2789.4773	-0.000000
2793.1835	-0.000000	2793.1835	-0.000000	2793.1835	-0.000000	2793.1835	-0.000000			2793.1835	-0.000000	2793.1835	-0.000000	2793.1835	0.000000	2793.1835	-0.000000
2796.8898	-0.000000	2796.8898	-0.000000	2796.8898	-0.000000	2796.8898	-0.000000			2796.8898	-0.000000	2796.8898	-0.000000	2796.8898	0.000000	2796.8898	-0.000000
2800.5961	-0.000000	2800.5961	-0.000000	2800.5961	-0.000000	2800.5961	-0.000000			2800.5961	-0.000000	2800.5961	-0.000000	2800.5961	0.000000	2800.5961	-0.000000
2804.3023	-0.000000	2804.3023	-0.000000	2804.3023	-0.000000	2804.3023	-0.000000			2804.3023	-0.000000	2804.3023	-0.000000	2804.3023	0.000000	2804.3023	-0.000000
2808.0086	-0.000000	2808.0086	-0.000000	2808.0086	-0.000000	2808.0086	-0.000000			2808.0086	-0.000000	2808.0086	-0.000000	2808.0086	0.000000	2808.0086	-0.000000
2811.7149	-0.000000	2811.7149	-0.000000	2811.7149	-0.000000	2811.7149	-0.000000			2811.7149	-0.000000	2811.7149	-0.000000	2811.7149	0.000000	2811.7149	-0.000000
2815.4211	-0.000000	2815.4211	-0.000000	2815.4211	-0.000000	2815.4211	-0.000000			2815.4211	-0.000000	2815.4211	-0.000000	2815.4211	0.000000	2815.4211	-0.000000
2819.1274	-0.000000	2819.1274	-0.000000	2819.1274	-0.000000	2819.1274	-0.000000			2819.1274	-0.000000	2819.1274	-0.000000	2819.1274	0.000000	2819.1274	-0.000000
2822.8337	-0.000000	2822.8337	-0.000000	2822.8337	-0.000000	2822.8337	-0.000000			2822.8337	-0.000000	2822.8337	-0.000000	2822.8337	0.000000	2822.8337	-0.000000
2826.5399	-0.000000	2826.5399	-0.000000	2826.5399	-0.000000	2826.5399	-0.000000			2826.5399	-0.000000	2826.5399	-0.000000	2826.5399	0.000000	2826.5399	-0.000000
2830.2462	-0.000000	2830.2462	-0.000000	2830.2462	-0.000000	2830.2462	-0.000000			2830.2462	-0.000000	2830.2462	-0.000000	2830.2462	0.000000	2830.2462	-0.000000
2833.9525	-0.000000	2833.9525	-0.000000	2833.9525	-0.000000	2833.9525	-0.000000			2833.9525	-0.000000	2833.9525	-0.000000	2833.9525	0.000000	2833.9525	-0.000000
2837.6587	-0.000000	2837.6587	-0.000000	2837.6587	-0.000000	2837.6587	-0.000000			2837.6587	-0.000000	2837.6587	-0.000000	2837.6587	0.000000	2837.6587	-0.000000
2841.3650	-0.000000	2841.3650	-0.000000	2841.3650	-0.000000	2841.3650	-0.000000			2841.3650	-0.000000	2841.3650	-0.000000	2841.3650	0.000000	2841.3650	-0.000000
2845.0713	-0.000000	2845.0713	-0.000000	2845.0713	-0.000000	2845.0713	-0.000000			2845.0713	-0.000000	2845.0713	-0.000000	2845.0713	0.000000	2845.0713	-0.000000
2848.7775	-0.000000	2848.7775	-0.000000	2848.7775	-0.000000	2848.7775	-0.000000			2848.7775	-0.000000	2848.7775	-0.000000	2848.7775	0.000000	2848.7775	-0.000000
2852.4838	-0.000000	2852.4838	-0.000000	2852.4838	-0.000000	2852.4838	-0.000000			2852.4838	-0.000000	2852.4838	-0.000000	2852.4838	0.000000	2852.4838	-0.000000
2856.1901	-0.000000	2856.1901	-0.000000	2856.1901	-0.000000	2856.1901	-0.000000			2856.1901	-0.000000	2856.1901	-0.000000	2856.1901	0.000000	2856.1901	-0.000000
2859.8963	-0.000000	2859.8963	-0.000000	2859.8963	-0.000000	2859.8963	-0.000000			2859.8963	-0.000000	2859.8963	-0.000000	2859.8963	0.000000	2859.8963	-0.000000
2863.6026	-0.000000	2863.6026	-0.000000	2863.6026	-0.000000	2863.6026	-0.000000			2863.6026	-0.000000	2863.6026	-0.000000	2863.6026	0.000000	2863.6026	-0.000000
2867.3089	-0.000000	2867.3089	-0.000000	2867.3089	-0.000000	2867.3089	-0.000000			2867.3089	-0.000000	2867.3089	-0.000000	2867.3089	0.000000	2867.3089	-0.000000
2871.0151	-0.000000	2871.0151	-0.000000	2871.0151	-0.000000	2871.0151	-0.000000			2871.0151	-0.000000	2871.0151	-0.000000	2871.0151	0.000000	2871.0151	-0.000000
2874.7214	-0.000000	2874.7214	-0.000000	2874.7214	-0.000000	2874.7214	-0.000000			2874.7214	-0.000000	2874.7214	-0.000000	2874.7214	0.000000	2874.7214	-0.000000
2878.4277	-0.000000	2878.4277	-0.000000	2878.4277	-0.000000	2878.4277	-0.000000			2878.4277	-0.000000	2878.4277	-0.000000	2878.4277	0.000000	2878.4277	-0.000000
2882.1340	-0.000000	2882.1340	-0.000000	2882.1340	-0.000000	2882.1340	-0.000000			2882.1340	-0.000000	2882.1340	-0.000000	2882.1340	0.000000	2882.1340	-0.000000
2885.8402	-0.000000	2885.8402	-0.000000	2885.8402	-0.000000	2885.8402	-0.000000			2885.8402	-0.000000	2885.8402	-0.000000	2885.8402	0.000000	2885.8402	-0.000000
2889.5465	-0.000000	2889.5465	-0.000000	2889.5465	-0.000000	2889.5465	-0.000000			2889.5465	-0.000000	2889.5465	-0.000000	2889.5465	0.000000	2889.5465	-0.000000
2893.2528	-0.000000	2893.2528	-0.000000	2893.2528	-0.000000	2893.2528	-0.000000			2893.2528	-0.000000	2893.2528	-0.000000	2893.2528	0.000000	2893.2528	-0.000000
2896.9590	-0.000000	2896.9590	-0.000000	2896.9590	-0.000000	2896.9590	-0.000000			2896.9590	-0.000000	2896.9590	-0.000000	2896.9590	0.000000	2896.9590	-0.000000
2900.6653	-0.000000	2900.6653	-0.000000	2900.6653	-0.000000	2900.6653	-0.000000			2900.6653	-0.000000	2900.6653	-0.000000	2900.6653	0.000000	2900.6653	-0.000000
2904.3716	-0.000000	2904.3716	-0.000000	2904.3716	-0.000000	2904.3716	-0.000000			2904.3716	-0.000000	2904.3716	-0.000000	2904.3716	0.000000	2904.3716	-0.000000
2908.0778	-0.000000	2908.0778	-0.000000	2908.0778	-0.000000	2908.0778	-0.000000			2908.0778	-0.000000	2908.0778	-0.000000	2908.0778	0.000000	2908.0778	-0.000000
2911.7841	-0.000000	2911.7841	-0.000000	2911.7841	-0.000000	2911.7841	-0.000000			2911.7841	-0.000000	2911.7841	-0.000000	2911.7841	0.000000	2911.7841	-0.000000
2915.4904	-0.000000	2915.4904	-0.000000	2915.4904	-0.000000	2915.4904	-0.000000			2915.4904	-0.000000	2915.4904	-0.000000	2915.4904	0.000000	2915.4904	-0.000000
2919.1966	-0.000000	2919.1966	-0.000000	2919.1966	-0.000000	2919.1966	-0.000000			2919.1966	-0.000000	2919.1966	-0.000000	2919.1966	0.000000	2919.1966	-0.000000
2922.9029	-0.000000	2922.9029	-0.000000	2922.9029	-0.000000	2922.9029	-0.000000			2922.9029	-0.000000	2922.9029	-0.000000	2922.9029	0.000000	2922.9029	-0.000000
2926.6092	-0.000000	2926.6092	-0.000000	2926.6092	-0.000000	2926.6092	-0.000000			2926.6092	-0.000000	2926.6092	-0.000000	2926.6092	0.000000	2926.6092	-0.000000
2930.3154	-0.000000	2930.3154	-0.000000	2930.3154	-0.000000	2930.3154	-0.000000			2930.3154	-0.000000	2930.3154	-0.000000	2930.3154	0.000000	2930.3154	-0.000000
2934.0217	-0.000000	2934.0217	-0.000000	2934.0217	-0.000000	2934.0217	-0.000000			2934.0217	-0.000000	2934.0217	-0.000000	2934.0217	0.000000	2934.0217	-0.000000
2937.7280	-0.000000	2937.7280	-0.000000	2937.7280	-0.000000	2937.7280	-0.000000			2937.7280	-0.000000	2937.7280	-0.000000	2937.7280	0.000000	2937.7280	-0.000000
2941.4342	-0.000000	2941.4342	-0.000000	2941.4342	-0.000000	2941.4342	-0.000000			2941.4342	-0.000000	2941.4342	-0.000000	2941.4342	0.000000	2941.4342	-0.000000
2945.1405	-0.000000	2945.1405	-0.000000	2945.1405	-0.000000	2945.1405	-0.000000			2945.1405	-0.000000	2945.1405	-0.000000	2945.1405	0.000000	2945.1405	-0.000000
2948.8468	-0.000000	2948.8468	-0.000000	2948.8468	-0.000000	2948.8468	-0.000000			2948.8468	-0.000000	2948.8468	-0.000000	2948.8468	0.000000	2948.8468	-0.000000
2952.5530	-0.000000	2952.5530	-0.000000	2952.5530	-0.000000	2952.5530	-0.000000			2952.5530	-0.000000	2952.5530	-0.000000	2952.5530	0.000000	2952.5530	-0.000000
2956.2593	-0.000000	2956.2593	-0.000000	2956.2593	-0.000000	2956.2593	-0.000000			2956.2593	-0.000000	2956.2593	-0.000000	2956.2593	0.000000	2956.2593	-0.000000
2959.9656	-0.000000	2959.9656	-0.000000	2959.9656	-0.000000	2959.9656	-0.000000			2959.9656	-0.000000	2959.9656	-0.000000	2959.9656	0.000000	2959.9656	-0.000000
2963.6718	-0.000000	2963.6718	-0.000000	2963.6718	-0.000000	2963.6718	-0.000000			2963.6718	-0.000000	2963.6718	-0.000000	2963.6718	0.000000	2963.6718	-0.000000
2967.3781	-0.000000	2967.3781	-0.000000	2967.3781	-0.000000	2967.3781	-0.000000			2967.3781	-0.000000	2967.3781	-0.000000	2967.3781	0.000000	2967.3781	-0.000000
2971.0844	-0.000000	2971.0844	-0.000000	2971.0844	-0.000000	2971.0844	-0.000000			2971.0844	-0.000000	2971.0844	-0.000000	2971.0844	0.000000	2971.0844	-0.000000
2974.7906	-0.000000	2974.7906	-0.000000	2974.7906	-0.000000	2974.7906	-0.000000			2974.7906	-0.000000	2974.7906	-0.000000	2974.7906	0.000000	2974.7906	-0.000000
2978.4969	-0.000000	2978.4969	-0.000000	2978.4969	-0.000000	2978.4969	-0.000000			2978.4969	-0.000000	2978.4969	-0.000000	2978.4969	0.000000	2978.4969	-0.000000
2982.2032	-0.000000	2982.2032	-0.000000	2982.2032	-0.000000	2982.2032	-0.000000			2982.2032	-0.000000	2982.2032	-0.000000	2982.2032	0.000000	2982.2032	-0.000000
2985.9094	-0.000000	2985.9094	-0.000000	2985.9094	-0.000000	2985.9094	-0.000000			2985.9094	-0.000000	2985.9094	-0.000000	2985.9094	0.000000	2985.9094	-0.000000
2989.6157	-0.000000	2989.6157	-0.000000	2989.6157	-0.000000	2989.6157	-0.000000			2989.6157	-0.000000	2989.6157	-0.000000	2989.6157	0.000000	2989.6157	-0.000000
2993.3220	-0.000000	2993.3220	-0.000000	2993.3220	-0.000000	2993.3220	-0.000000			2993.3220	-0.000000	2993.3220	-0.000000	2993.3220	0.000000	2993.3220	-0.000000
2997.0283	-0.000000	2997.0283	-0.000000	2997.0283	-0.000000	2997.0283	-0.000000			2997.0283	-0.000000	2997.0283	-0.000000	2997.0283	0.000000	2997.0283	-0.000000
3000.7345	-0.000000	3000.7345	-0.000000	3000.7345	-0.000000	3000.7345	-0.000000			3000.7345	-0.000000	3000.7345	-0.000000	3000.7345	0.000000	3000.7345	-0.000000
3004.4408	-0.000000	3004.4408	-0.000000	3004.4408	-0.000000	3004.4408	-0.000000			3004.4408	-0.000000	3004.4408	-0.000000	3004.4408	0.000000	3004.4408	-0.000000
3008.1471	-0.000000	3008.1471	-0.000000	3008.1471	-0.000000	3008.1471	-0.000000			3008.1471	-0.000000	3008.1471	-0.000000	3008.1471	0.000000	3008.1471	-0.000000
3011.8533	-0.000000	3011.8533	-0.000000	3011.8533	-0.000000	3011.8533	-0.000000			3011.8533	-0.000000	3011.8533	-0.000000	3011.8533	0.000000	3011.8533	-0.000000
3015.5596	-0.000000	3015.5596	-0.000000	3015.5596	-0.000000	3015.5596	-0.000000			3015.5596	-0.000000	3015.5596	-0.000000	3015.5596	0.000000	3015.5596	-0.000000
3019.2659	-0.000000	3019.2659	-0.000000	3019.2659	-0.000000	3019.2659	-0.000000			3019.2659	-0.000000	3019.2659	-0.000000	3019.2659	0.000000	3019.2659	-0.000000
3022.9721	-0.000000	3022.9721	-0.000000	3022.9721	-0.000000	3022.9721	-0.000000			3022.9721	-0.000000	3022.9721	-0.000000	3022.9721	0.000000	3022.9721	-0.000000
3026.6784	-0.000000	3026.6784	-0.000000	3026.6784	-0.000000	3026.6784	-0.000000			3026.6784	-0.000000	3026.6784	-0.000000	3026.6784	0.000000	3026.6784	-0.000000
3030.3847	-0.000000	3030.3847	-0.000000	3030.3847	-0.000000	3030.3847	-0.000000			3030.3847	-0.000000	3030.3847	-0.000000	3030.3847	0.000000	3030.3847	-0.000000
3034.0909	-0.000000	3034.0909	-0.000000	3034.0909	-0.000000	3034.0909	-0.000000			3034.0909	-0.000000	3034.0909	-0.000000	3034.0909	0.000000	3034.0909	-0.000000
3037.7972	-0.000000	3037.7972	-0.000000	3037.7972	-0.000000	3037.7972	-0.000000			3037.7972	-0.000000	3037.7972	-0.000000	3037.7972	0.000000	3037.7972	-0.000000
3041.5035	-0.000000	3041.5035	-0.000000	3041.5035	-0.000000	3041.5035	-0.000000			3041.5035	-0.000000	3041.5035	-0.000000	3041.5035	0.000000	3041.5035	-0.000000
3045.2097	-0.000000	3045.2097	-0.000000	3045.2097	-0.000000	3045.2097	-0.000000			3045.2097	-0.000000	3045.2097	-0.000000	3045.2097	0.000000	3045.2097	-0.000000
3048.9160	-0.000000	3048.9160	-0.000000	3048.9160	-0.000000	3048.9160	-0.000000			3048.9160	-0.000000	3048.9160	-0.000000	3048.9160	0.000000	3048.9160	-0.000000
3052.6223	-0.000000	3052.6223	-0.000000	3052.6223	-0.000000	3052.6223	-0.000000			3052.6223	-0.000000	3052.6223	-0.000000	3052.6223	0.000000	3052.6223	-0.000000
3056.3285	-0.000000	3056.3285	-0.000000	3056.3285	-0.000000	3056.3285	-0.000000			3056.3285	-0.000000	3056.3285	-0.000000	3056.3285	0.000000	3056.3285	-0.000000
3060.0348	-0.000000	3060.0348	-0.000000	3060.0348	-0.000000	3060.0348	-0.000000			3060.0348	-0.000000	3060.0348	-0.000000	3060.0348	0.000000	3060.0348	-0.000000
3063.7411	-0.000000	3063.7411	-0.000000	3063.7411	-0.000000	3063.7411	-0.000000			3063.7411	-0.000000	3063.7411	-0.000000	3063.7411	0.000000	3063.7411	-0.000000
3067.4473	-0.000000	3067.4473	-0.000000	3067.4473	-0.000000	3067.4473	-0.000000			3067.4473	-0.000000	3067.4473	-0.000000	3067.4473	0.000000	3067.4473	-0.000000
3071.1536	-0.000000	3071.1536	-0.000000	3071.1536	-0.000000	3071.1536	-0.000000			3071.1536	-0.000000	3071.1536	-0.000000	3071.1536	0.000000	3071.1536	-0.000000
3074.8599	-0.000000	3074.8599	-0.000000	3074.8599	-0.000000	3074.8599	-0.000000			3074.8599	-0.000000	3074.8599	-0.000000	3074.8599	0.000000	3074.8599	-0.000000
3078.5661	-0.000000	3078.5661	-0.000000	3078.5661	-0.000000	3078.5661	-0.000000			3078.5661	-0.000000	3078.5661	-0.000000	3078.5661	0.000000	3078.5661	-0.000000
3082.2724	-0.000000	3082.2724	-0.000000	3082.2724	-0.000000	3082.2724	-0.000000			3082.2724	-0.000000	3082.2724	-0.000000	3082.2724	0.000000	3082.2724	-0.000000
3085.9787	-0.000000	3085.9787	-0.000000	3085.9787	-0.000000	3085.9787	-0.000000			3085.9787	-0.000000	3085.9787	-0.000000	3085.9787	0.000000	3085.9787	-0.000000
3089.6849	-0.000000	3089.6849	-0.000000	3089.6849	-0.000000	3089.6849	-0.000000			3089.6849	-0.000000	3089.6849	-0.000000	3089.6849	0.000000	3089.6849	-0.000000
3093.3912	-0.000000	3093.3912	-0.000000	3093.3912	-0.000000	3093.3912	-0.000000			3093.3912	-0.000000	3093.3912	-0.000000	3093.3912	0.000000	3093.3912	-0.000000
3097.0975	-0.000000	3097.0975	-0.000000	3097.0975	-0.000000	3097.0975	-0.000000			3097.0975	-0.000000	3097.0975	-0.000000	3097.0975	0.000000	3097.0975	-0.000000
3100.8037	-0.000000	3100.8037	-0.000000	3100.8037	-0.000000	3100.8037	-0.000000			3100.8037	-0.000000	3100.8037	-0.000000	3100.8037	0.000000	3100.8037	-0.000000
3104.5100	-0.000000	3104.5100	-0.000000	3104.5100	-0.000000	3104.5100	-0.000000			3104.5100	-0.000000	3104.5100	-0.000000	3104.5100	0.000000	3104.5100	-0.000000
3108.2163	-0.000000	3108.2163	-0.000000	3108.2163	-0.000000	3108.2163	-0.000000			3108.2163	-0.000000	3108.2163	-0.000000	3108.2163	0.000000	3108.2163	-0.000000
3111.9226	-0.000000	3111.9226	-0.000000	3111.9226	-0.000000	3111.9226	-0.000000			3111.9226	-0.000000	3111.9226	-0.000000	3111.9226	0.000000	3111.9226	-0.000000
3115.6288	-0.000000	3115.6288	-0.000000	3115.6288	-0.000000	3115.6288	-0.000000			3115.6288	-0.000000	3115.6288	-0.000000	3115.6288	0.000000	3115.6288	-0.000000
3119.3351	-0.000000	3119.3351	-0.000000	3119.3351	-0.000000	3119.3351	-0.000000			3119.3351	-0.000000	3119.3351	-0.000000	3119.3351	0.000000	3119.3351	-0.000000
3123.0414	-0.000000	3123.0414	-0.000000	3123.0414	-0.000000	3123.0414	-0.000000			3123.0414	-0.000000	3123.0414	-0.000000	3123.0414	0.000000	3123.0414	-0.000000
3126.7476	-0.000000	3126.7476	-0.000000	3126.7476	-0.000000	3126.7476	-0.000000			3126.7476	-0.000000	3126.7476	-0.000000	3126.7476	0.000000	3126.7476	-0.000000
3130.4539	-0.000000	3130.4539	-0.000000	3130.4539	-0.000000	3130.4539	-0.000000			3130.4539	-0.000000	3130.4539	-0.000000	3130.4539	0.000000	3130.4539	-0.000000
3134.1602	-0.000000	3134.1602	-0.000000	3134.1602	-0.000000	3134.1602	-0.000000			3134.1602	-0.000000	3134.1602	-0.000000	3134.1602	0.000000	3134.1602	-0.000000
3137.8664	-0.000000	3137.8664	-0.000000	3137.8664	-0.000000	3137.8664	-0.000000			3137.8664	-0.000000	3137.8664	-0.000000	3137.8664	0.000000	3137.8664	-0.000000
3141.5727	-0.000000	3141.5727	-0.000000	3141.5727	-0.000000	3141.5727	-0.000000			3141.5727	-0.000000	3141.5727	-0.000000	3141.5727	0.000000	3141.5727	-0.000000
3145.2790	-0.000000	3145.2790	-0.000000	3145.2790	-0.000000	3145.2790	-0.000000			3145.2790	-0.000000	3145.2790	-0.000000	3145.2790	0.000000	3145.2790	-0.000000
3148.9852	-0.000000	3148.9852	-0.000000	3148.9852	-0.000000	3148.9852	-0.000000			3148.9852	-0.000000	3148.9852	-0.000000	3148.9852	0.000000	3148.9852	-0.000000
3152.6915	-0.000000	3152.6915	-0.000000	3152.6915	-0.000000	3152.6915	-0.000000			3152.6915	-0.000000	3152.6915	-0.000000	3152.6915	0.000000	3152.6915	-0.000000
3156.3978	-0.000000	3156.3978	-0.000000	3156.3978	-0.000000	3156.3978	-0.000000			3156.3978	-0.000000	3156.3978	-0.000000	3156.3978	0.000000	3156.3978	-0.000000
3160.1040	-0.000000	3160.1040	-0.000000	3160.1040	-0.000000	3160.1040	-0.000000			3160.1040	-0.000000	3160.1040	-0.000000	3160.1040	0.000000	3160.1040	-0.000000
3163.8103	-0.000000	3163.8103	-0.000000	3163.8103	-0.000000	3163.8103	-0.000000			3163.8103	-0.000000	3163.8103	-0.000000	3163.8103	0.000000	3163.8103	-0.000000
3167.5166	-0.000000	3167.5166	-0.000000	3167.5166	-0.000000	3167.5166	-0.000000			3167.5166	-0.000000	3167.5166	-0.000000	3167.5166	0.000000	3167.5166	-0.000000
3171.2228	-0.000000	3171.2228	-0.000000	3171.2228	-0.000000	3171.2228	-0.000000			3171.2228	-0.000000	3171.2228	-0.000000	3171.2228	0.000000	3171.2228	-0.000000
3174.9291	-0.000000	3174.9291	-0.000000	3174.9291	-0.000000	3174.9291	-0.000000			3174.9291	-0.000000	3174.9291	-0.000000	3174.9291	0.000000	3174.9291	-0.000000
3178.6354	-0.000000	3178.6354	-0.000000	3178.6354	-0.000000	3178.6354	-0.000000			3178.6354	-0.000000	3178.6354	-0.000000	3178.6354	0.000000	3178.6354	-0.000000
3182.3416	-0.000000	3182.3416	-0.000000	3182.3416	-0.000000	3182.3416	-0.000000			3182.3416	-0.000000	3182.3416	-0.000000	3182.3416	0.000000	3182.3416	-0.000000
3186.0479	-0.000000	3186.0479	-0.000000	3186.0479	-0.000000	3186.0479	-0.000000			3186.0479	-0.000000	3186.0479	-0.000000	3186.0479	0.000000	3186.0479	-0.000000
3189.7542	-0.000000	3189.7542	-0.000000	3189.7542	-0.000000	3189.7542	-0.000000			3189.7542	-0.000000	3189.7542	-0.000000	3189.7542	0.000000	3189.7542	-0.000000
3193.4604	-0.000000	3193.4604	-0.000000	3193.4604	-0.000000	3193.4604	-0.000000			3193.4604	-0.000000	3193.4604	-0.000000	3193.4604	0.000000	3193.4604	-0.000000
3197.1667	-0.000000	3197.1667	-0.000000	3197.1667	-0.000000	3197.1667	-0.000000			3197.1667	-0.000000	3197.1667	-0.000000	3197.1667	0.000000	3197.1667	-0.000000
3200.8730	-0.000000	3200.8730	-0.000000	3200.8730	-0.000000	3200.8730	-0.000000			3200.8730	-0.000000	3200.8730	-0.000000	3200.8730	0.000000	3200.8730	-0.000000
3204.5792	-0.000000	3204.5792	-0.000000	3204.5792	-0.000000	3204.5792	-0.000000			3204.5792	-0.000000	3204.5792	-0.000000	3204.5792	0.000000	3204.5792	-0.000000
3208.2855	-0.000000	3208.2855	-0.000000	3208.2855	-0.000000	3208.2855	-0.000000			3208.2855	-0.000000	3208.2855	-0.000000	3208.2855	0.000000	3208.2855	-0.000000
3211.9918	-0.000000	3211.9918	-0.000000	3211.9918	-0.000000	3211.9918	-0.000000			3211.9918	-0.000000	3211.9918	-0.000000	3211.9918	0.000000	3211.9918	-0.000000
3215.6980	-0.000000	3215.6980	-0.000000	3215.6980	-0.000000	3215.6980	-0.000000			3215.6980	-0.000000	3215.6980	-0.000000	3215.6980	0.000000	3215.6980	-0.000000
3219.4043	-0.000000	3219.4043	-0.000000	3219.4043	-0.000000	3219.4043	-0.000000			3219.4043	-0.000000	3219.4043	-0.000000	3219.4043	0.000000	3219.4043	-0.000000
3223.1106	-0.000000	3223.1106	-0.000000	3223.1106	-0.000000	3223.1106	-0.000000			3223.1106	-0.000000	3223.1106	-0.000000	3223.1106	0.000000	3223.1106	-0.000000
3226.8169	-0.000000	3226.8169	-0.000000	3226.8169	-0.000000	3226.8169	-0.000000			3226.8169	-0.000000	3226.8169	-0.000000	3226.8169	0.000000	3226.8169	-0.000000
3230.5231	-0.000000	3230.5231	-0.000000	3230.5231	-0.000000	3230.5231	-0.000000			3230.5231	-0.000000	3230.5231	-0.000000	3230.5231	0.000000	3230.5231	-0.000000
3234.2294	-0.000000	3234.2294	-0.000000	3234.2294	-0.000000	3234.2294	-0.000000			3234.2294	-0.000000	3234.2294	-0.000000	3234.2294	0.000000	3234.2294	-0.000000
3237.9357	-0.000000	3237.9357	-0.000000	3237.9357	-0.000000	3237.9357	-0.000000			3237.9357	-0.000000	3237.9357	-0.000000	3237.9357	0.000000	3237.9357	-0.000000
3241.6419	-0.000000	3241.6419	-0.000000	3241.6419	-0.000000	3241.6419	-0.000000			3241.6419	-0.000000	3241.6419	-0.000000	3241.6419	0.000000	3241.6419	-0.000000
3245.3482	-0.000000	3245.3482	-0.000000	3245.3482	-0.000000	3245.3482	-0.000000			3245.3482	-0.000000	3245.3482	-0.000000	3245.3482	0.000000	3245.3482	-0.000000
3249.0545	-0.000000	3249.0545	-0.000000	3249.0545	-0.000000	3249.0545	-0.000000			3249.0545	-0.000000	3249.0545	-0.000000	3249.0545	0.000000	3249.0545	-0.000000
3252.7607	-0.000000	3252.7607	-0.000000	3252.7607	-0.000000	3252.7607	-0.000000			3252.7607	-0.000000	3252.7607	-0.000000	3252.7607	0.000000	3252.7607	-0.000000
3256.4670	-0.000000	3256.4670	-0.000000	3256.4670	-0.000000	3256.4670	-0.000000			3256.4670	-0.000000	3256.4670	-0.000000	3256.4670	0.000000	3256.4670	-0.000000
3260.1733	-0.000000	3260.1733	-0.000000	3260.1733	-0.000000	3260.1733	-0.000000			3260.1733	-0.000000	3260.1733	-0.000000	3260.1733	0.000000	3260.1733	-0.000000
3263.8795	-0.000000	3263.8795	-0.000000	3263.8795	-0.000000	3263.8795	-0.000000			3263.8795	-0.000000	3263.8795	-0.000000	3263.8795	0.000000	3263.8795	-0.000000
3267.5858	-0.000000	3267.5858	-0.000000	3267.5858	-0.000000	3267.5858	-0.000000			3267.5858	-0.000000	3267.5858	-0.000000	3267.5858	0.000000	3267.5858	-0.000000
3271.2921	-0.000000	3271.2921	-0.000000	3271.2921	-0.000000	3271.2921	-0.000000			3271.2921	-0.000000	3271.2921	-0.000000	3271.2921	0.000000	3271.2921	-0.000000
3274.9983	-0.000000	3274.9983	-0.000000	3274.9983	-0.000000	3274.9983	-0.000000			3274.9983	-0.000000	3274.9983	-0.000000	3274.9983	0.000000	3274.9983	-0.000000
3278.7046	-0.000000	3278.7046	-0.000000	3278.7046	-0.000000	3278.7046	-0.000000			3278.7046	-0.000000	3278.7046	-0.000000	3278.7046	0.000000	3278.7046	-0.000000
3282.4109	-0.000000	3282.4109	-0.000000	3282.4109	-0.000000	3282.4109	-0.000000			3282.4109	-0.000000	3282.4109	-0.000000	3282.4109	0.000000	3282.4109	-0.000000
3286.1171	-0.000000	3286.1171	-0.000000	3286.1171	-0.000000	3286.1171	-0.000000			3286.1171	-0.000000	3286.1171	-0.000000	3286.1171	0.000000	3286.1171	-0.000000
3289.8234	-0.000000	3289.8234	-0.000000	3289.8234	-0.000000	3289.8234	-0.000000			3289.8234	-0.000000	3289.8234	-0.000000	3289.8234	0.000000	3289.8234	-0.000000
3293.5297	-0.000000	3293.5297	-0.000000	3293.5297	-0.000000	3293.5297	-0.000000			3293.5297	-0.000000	3293.5297	-0.000000	3293.5297	0.000000	3293.5297	-0.000000
3297.2359	-0.000000	3297.2359	-0.000000	3297.2359	-0.000000	3297.2359	-0.000000			3297.2359	-0.000000	3297.2359	-0.000000	3297.2359	0.000000	3297.2359	-0.000000
3300.9422	-0.000000	3300.9422	-0.000000	3300.9422	-0.000000	3300.9422	-0.000000			3300.9422	-0.000000	3300.9422	-0.000000	3300.9422	0.000000	3300.9422	-0.000000
3304.6485	-0.000000	3304.6485	-0.000000	3304.6485	-0.000000	3304.6485	-0.000000			3304.6485	-0.000000	3304.6485	-0.000000	3304.6485	0.000000	3304.6485	-0.000000
3308.3547	-0.000000	3308.3547	-0.000000	3308.3547	-0.000000	3308.3547	-0.000000			3308.3547	-0.000000	3308.3547	-0.000000	3308.3547	0.000000	3308.3547	-0.000000
3312.0610	-0.000000	3312.0610	-0.000000	3312.0610	-0.000000	3312.0610	-0.000000			3312.0610	-0.000000	3312.0610	-0.000000	3312.0610	0.000000	3312.0610	-0.000000
3315.7673	-0.000000	3315.7673	-0.000000	3315.7673	-0.000000	3315.7673	-0.000000			3315.7673	-0.000000	3315.7673	-0.000000	3315.7673	0.000000	3315.7673	-0.000000
3319.4735	-0.000000	3319.4735	-0.000000	3319.4735	-0.000000	3319.4735	-0.000000			3319.4735	-0.000000	3319.4735	-0.000000	3319.4735	0.000000	3319.4735	-0.000000
3323.1798	-0.000000	3323.1798	-0.000000	3323.1798	-0.000000	3323.1798	-0.000000			3323.1798	-0.000000	3323.1798	-0.000000	3323.1798	0.000000	3323.1798	-0.000000
3326.8861	-0.000000	3326.8861	-0.000000	3326.8861	-0.000000	3326.8861	-0.000000			3326.8861	-0.000000	3326.8861	-0.000000	3326.8861	0.000000	3326.8861	-0.000000
3330.5923	-0.000000	3330.5923	-0.000000	3330.5923	-0.000000	3330.5923	-0.000000			3330.5923	-0.000000	3330.5923	-0.000000	3330.5923	0.000000	3330.5923	-0.000000
3334.2986	-0.000000	3334.2986	-0.000000	3334.2986	-0.000000	3334.2986	-0.000000			3334.2986	-0.000000	3334.2986	-0.000000	3334.2986	0.000000	3334.2986	-0.000000
3338.0049	-0.000000	3338.0049	-0.000000	3338.0049	-0.000000	3338.0049	-0.000000			3338.0049	-0.000000	3338.0049	-0.000000	3338.0049	0.000000	3338.0049	-0.000000
3341.7111	-0.000000	3341.7111	-0.000000	3341.7111	-0.000000	3341.7111	-0.000000			3341.7111	-0.000000	3341.7111	-0.000000	3341.7111	0.000000	3341.7111	-0.000000
3345.4174	-0.000000	3345.4174	-0.000000	3345.4174	-0.000000	3345.4174	-0.000000			3345.4174	-0.000000	3345.4174	-0.000000	3345.4174	0.000000	3345.4174	-0.000000
3349.1237	-0.000000	3349.1237	-0.000000	3349.1237	-0.000000	3349.1237	-0.000000			3349.1237	-0.000000	3349.1237	-0.000000	3349.1237	0.000000	3349.1237	-0.000000
3352.8300	-0.000000	3352.8300	-0.000000	3352.8300	-0.000000	3352.8300	-0.000000			3352.8300	-0.000000	3352.8300	-0.000000	3352.8300	0.000000	3352.8300	-0.000000
3356.5362	-0.000000	3356.5362	-0.000000	3356.5362	-0.000000	3356.5362	-0.000000			3356.5362	-0.000000	3356.5362	-0.000000	3356.5362	0.000000	3356.5362	-0.000000
3360.2425	-0.000000	3360.2425	-0.000000	3360.2425	-0.000000	3360.2425	-0.000000			3360.2425	-0.000000	3360.2425	-0.000000	3360.2425	0.000000	3360.2425	-0.000000
3363.9488	-0.000000	3363.9488	-0.000000	3363.9488	-0.000000	3363.9488	-0.000000			3363.9488	-0.000000	3363.9488	-0.000000	3363.9488	0.000000	3363.9488	-0.000000
3367.6550	-0.000000	3367.6550	-0.000000	3367.6550	-0.000000	3367.6550	-0.000000			3367.6550	-0.000000	3367.6550	-0.000000	3367.6550	0.000000	3367.6550	-0.000000
3371.3613	-0.000000	3371.3613	-0.000000	3371.3613	-0.000000	3371.3613	-0.000000			3371.3613	-0.000000	3371.3613	-0.000000	3371.3613	0.000000	3371.3613	-0.000000
3375.0676	-0.000000	3375.0676	-0.000000	3375.0676	-0.000000	3375.0676	-0.000000			3375.0676	-0.000000	3375.0676	-0.000000	3375.0676	0.000000	3375.0676	-0.000000
3378.7738	-0.000000	3378.7738	-0.000000	3378.7738	-0.000000	3378.7738	-0.000000			3378.7738	-0.000000	3378.7738	-0.000000	3378.7738	0.000000	3378.7738	-0.000000
3382.4801	-0.000000	3382.4801	-0.000000	3382.4801	-0.000000	3382.4801	-0.000000			3382.4801	-0.000000	3382.4801	-0.000000	3382.4801	0.000000	3382.4801	-0.000000
3386.1864	-0.000000	3386.1864	-0.000000	3386.1864	-0.000000	3386.1864	-0.000000			3386.1864	-0.000000	3386.1864	-0.000000	3386.1864	0.000000	3386.1864	-0.000000
3389.8926	-0.000000	3389.8926	-0.000000	3389.8926	-0.000000	3389.8926	-0.000000			3389.8926	-0.000000	3389.8926	-0.000000	3389.8926	0.000000	3389.8926	-0.000000
3393.5989	-0.000000	3393.5989	-0.000000	3393.5989	-0.000000	3393.5989	-0.000000			3393.5989	-0.000000	3393.5989	-0.000000	3393.5989	0.000000	3393.5989	-0.000000
3397.3052	-0.000000	3397.3052	-0.000000	3397.3052	-0.000000	3397.3052	-0.000000			3397.3052	-0.000000	3397.3052	-0.000000	3397.3052	0.000000	3397.3052	-0.000000
3401.0114	-0.000000	3401.0114	-0.000000	3401.0114	-0.000000	3401.0114	-0.000000			3401.0114	-0.000000	3401.0114	-0.000000	3401.0114	0.000000	3401.0114	-0.000000
3404.7177	-0.000000	3404.7177	-0.000000	3404.7177	-0.000000	3404.7177	-0.000000			3404.7177	-0.000000	3404.7177	-0.000000	3404.7177	0.000000	3404.7177	-0.000000
3408.4240	-0.000000	3408.4240	-0.000000	3408.4240	-0.000000	3408.4240	-0.000000			3408.4240	-0.000000	3408.4240	-0.000000	3408.4240	0.000000	3408.4240	-0.000000
3412.1302	-0.000000	3412.1302	-0.000000	3412.1302	-0.000000	3412.1302	-0.000000			3412.1302	-0.000000	3412.1302	-0.000000	3412.1302	0.000000	3412.1302	-0.000000
3415.8365	-0.000000	3415.8365	-0.000000	3415.8365	-0.000000	3415.8365	-0.000000			3415.8365	-0.000000	3415.8365	-0.000000	3415.8365	0.000000	3415.8365	-0.000000
3419.5428	-0.000000	3419.5428	-0.000000	3419.5428	-0.000000	3419.5428	-0.000000			3419.5428	-0.000000	3419.5428	-0.000000	3419.5428	0.000000	3419.5428	-0.000000
3423.2490	-0.000000	3423.2490	-0.000000	3423.2490	-0.000000	3423.2490	-0.000000			3423.2490	-0.000000	3423.2490	-0.000000	3423.2490	0.000000	3423.2490	-0.000000
3426.9553	-0.000000	3426.9553	-0.000000	3426.9553	-0.000000	3426.9553	-0.000000			3426.9553	-0.000000	3426.9553	-0.000000	3426.9553	0.000000	3426.9553	-0.000000
3430.6616	-0.000000	3430.6616	-0.000000	3430.6616	-0.000000	3430.6616	-0.000000			3430.6616	-0.000000	3430.6616	-0.000000	3430.6616	0.000000	3430.6616	-0.000000
3434.3678	-0.000000	3434.3678	-0.000000	3434.3678	-0.000000	3434.3678	-0.000000			3434.3678	-0.000000	3434.3678	-0.000000	3434.3678	0.000000	3434.3678	-0.000000
3438.0741	-0.000000	3438.0741	-0.000000	3438.0741	-0.000000	3438.0741	-0.000000			3438.0741	-0.000000	3438.0741	-0.000000	3438.0741	0.000000	3438.0741	-0.000000
3441.7804	-0.000000	3441.7804	-0.000000	3441.7804	-0.000000	3441.7804	-0.000000			3441.7804	-0.000000	3441.7804	-0.000000	3441.7804	0.000000	3441.7804	-0.000000
3445.4866	-0.000000	3445.4866	-0.000000	3445.4866	-0.000000	3445.4866	-0.000000			3445.4866	-0.000000	3445.4866	-0.000000	3445.4866	0.000000	3445.4866	-0.000000
3449.1929	-0.000000	3449.1929	-0.000000	3449.1929	-0.000000	3449.1929	-0.000000			3449.1929	-0.000000	3449.1929	-0.000000	3449.1929	0.000000	3449.1929	-0.000000
3452.8992	-0.000000	3452.8992	-0.000000	3452.8992	-0.000000	3452.8992	-0.000000			3452.8992	-0.000000	3452.8992	-0.000000	3452.8992	0.000000	3452.8992	-0.000000
3456.6054	-0.000000	3456.6054	-0.000000	3456.6054	-0.000000	3456.6054	-0.000000			3456.6054	-0.000000	3456.6054	-0.000000	3456.6054	0.000000	3456.6054	-0.000000
3460.3117	-0.000000	3460.3117	-0.000000	3460.3117	-0.000000	3460.3117	-0.000000			3460.3117	-0.000000	3460.3117	-0.000000	3460.3117	0.000000	3460.3117	-0.000000
3464.0180	-0.000000	3464.0180	-0.000000	3464.0180	-0.000000	3464.0180	-0.000000			3464.0180	-0.000000	3464.0180	-0.000000	3464.0180	0.000000	3464.0180	-0.000000
3467.7243	-0.000000	3467.7243	-0.000000	3467.7243	-0.000000	3467.7243	-0.000000			3467.7243	-0.000000	3467.7243	-0.000000	3467.7243	0.000000	3467.7243	-0.000000
3471.4305	-0.000000	3471.4305	-0.000000	3471.4305	-0.000000	3471.4305	-0.000000			3471.4305	-0.000000	3471.4305	-0.000000	3471.4305	0.000000	3471.4305	-0.000000
3475.1368	-0.000000	3475.1368	-0.000000	3475.1368	-0.000000	3475.1368	-0.000000			3475.1368	-0.000000	3475.1368	-0.000000	3475.1368	0.000000	3475.1368	-0.000000
3478.8431	-0.000000	3478.8431	-0.000000	3478.8431	-0.000000	3478.8431	-0.000000			3478.8431	-0.000000	3478.8431	-0.000000	3478.8431	0.000000	3478.8431	-0.000000
3482.5493	-0.000000	3482.5493	-0.000000	3482.5493	-0.000000	3482.5493	-0.000000			3482.5493	-0.000000	3482.5493	-0.000000	3482.5493	0.000000	3482.5493	-0.000000
3486.2556	-0.000000	3486.2556	-0.000000	3486.2556	-0.000000	3486.2556	-0.000000			3486.2556	-0.000000	3486.2556	-0.000000	3486.2556	0.000000	3486.2556	-0.000000
3489.9619	-0.000000	3489.9619	-0.000000	3489.9619	-0.000000	3489.9619	-0.000000			3489.9619	-0.000000	3489.9619	-0.000000	3489.9619	0.000000	3489.9619	-0.000000
3493.6681	-0.000000	3493.6681	-0.000000	3493.6681	-0.000000	3493.6681	-0.000000			3493.6681	-0.000000	3493.6681	-0.000000	3493.6681	0.000000	3493.6681	-0.000000
3497.3744	-0.000000	3497.3744	-0.000000	3497.3744	-0.000000	3497.3744	-0.000000			3497.3744	-0.000000	3497.3744	-0.000000	3497.3744	0.000000	3497.3744	-0.000000
3501.0807	-0.000000	3501.0807	-0.000000	3501.0807	-0.000000	3501.0807	-0.000000			3501.0807	-0.000000	3501.0807	-0.000000	3501.0807	0.000000	3501.0807	-0.000000
3504.7869	-0.000000	3504.7869	-0.000000	3504.7869	-0.000000	3504.7869	-0.000000			3504.7869	-0.000000	3504.7869	-0.000000	3504.7869	0.000000	3504.7869	-0.000000
3508.4932	-0.000000	3508.4932	-0.000000	3508.4932	-0.000000	3508.4932	-0.000000			3508.4932	-0.000000	3508.4932	-0.000000	3508.4932	0.000000	3508.4932	-0.000000
3512.1995	-0.000000	3512.1995	-0.000000	3512.1995	-0.000000	3512.1995	-0.000000			3512.1995	-0.000000	3512.1995	-0.000000	3512.1995	0.000000	3512.1995	-0.000000
3515.9057	-0.000000	3515.9057	-0.000000	3515.9057	-0.000000	3515.9057	-0.000000			3515.9057	-0.000000	3515.9057	-0.000000	3515.9057	0.000000	3515.9057	-0.000000
3519.6120	-0.000000	3519.6120	-0.000000	3519.6120	-0.000000	3519.6120	-0.000000			3519.6120	-0.000000	3519.6120	-0.000000	3519.6120	0.000000	3519.6120	-0.000000
3523.3183	-0.000000	3523.3183	-0.000000	3523.3183	-0.000000	3523.3183	-0.000000			3523.3183	-0.000000	3523.3183	-0.000000	3523.3183	0.000000	3523.3183	-0.000000
3527.0245	-0.000000	3527.0245	-0.000000	3527.0245	-0.000000	3527.0245	-0.000000			3527.0245	-0.000000	3527.0245	-0.000000	3527.0245	0.000000	3527.0245	-0.000000
3530.7308	-0.000000	3530.7308	-0.000000	3530.7308	-0.000000	3530.7308	-0.000000			3530.7308	-0.000000	3530.7308	-0.000000	3530.7308	0.000000	3530.7308	-0.000000
3534.4371	-0.000000	3534.4371	-0.000000	3534.4371	-0.000000	3534.4371	-0.000000			3534.4371	-0.000000	3534.4371	-0.000000	3534.4371	0.000000	3534.4371	-0.000000
3538.1433	-0.000000	3538.1433	-0.000000	3538.1433	-0.000000	3538.1433	-0.000000			3538.1433	-0.000000	3538.1433	-0.000000	3538.1433	0.000000	3538.1433	-0.000000
3541.8496	-0.000000	3541.8496	-0.000000	3541.8496	-0.000000	3541.8496	-0.000000			3541.8496	-0.000000	3541.8496	-0.000000	3541.8496	0.000000	3541.8496	-0.000000
3545.5559	-0.000000	3545.5559	-0.000000	3545.5559	-0.000000	3545.5559	-0.000000			3545.5559	-0.000000	3545.5559	-0.000000	3545.5559	0.000000	3545.5559	-0.000000
3549.2621	-0.000000	3549.2621	-0.000000	3549.2621	-0.000000	3549.2621	-0.000000			3549.2621	-0.000000	3549.2621	-0.000000	3549.2621	0.000000	3549.2621	-0.000000
3552.9684	-0.000000	3552.9684	-0.000000	3552.9684	-0.000000	3552.9684	-0.000000			3552.9684	-0.000000	3552.9684	-0.000000	3552.9684	0.000000	3552.9684	-0.000000
3556.6747	-0.000000	3556.6747	-0.000000	3556.6747	-0.000000	3556.6747	-0.000000			3556.6747	-0.000000	3556.6747	-0.000000	3556.6747	0.000000	3556.6747	-0.000000
3560.3809	-0.000000	3560.3809	-0.000000	3560.3809	-0.000000	3560.3809	-0.000000			3560.3809	-0.000000	3560.3809	-0.000000	3560.3809	0.000000	3560.3809	-0.000000
3564.0872	-0.000000	3564.0872	-0.000000	3564.0872	-0.000000	3564.0872	-0.000000			3564.0872	-0.000000	3564.0872	-0.000000	3564.0872	0.000000	3564.0872	-0.000000
3567.7935	-0.000000	3567.7935	-0.000000	3567.7935	-0.000000	3567.7935	-0.000000			3567.7935	-0.000000	3567.7935	-0.000000	3567.7935	0.000000	3567.7935	-0.000000
3571.4997	-0.000000	3571.4997	-0.000000	3571.4997	-0.000000	3571.4997	-0.000000			3571.4997	-0.000000	3571.4997	-0.000000	3571.4997	0.000000	3571.4997	-0.000000
3575.2060	-0.000000	3575.2060	-0.000000	3575.2060	-0.000000	3575.2060	-0.000000			3575.2060	-0.000000	3575.2060	-0.000000	3575.2060	0.000000	3575.2060	-0.000000
3578.9123	-0.000000	3578.9123	-0.000000	3578.9123	-0.000000	3578.9123	-0.000000			3578.9123	-0.000000	3578.9123	-0.000000	3578.9123	0.000000	3578.9123	-0.000000
3582.6186	-0.000000	3582.6186	-0.000000	3582.6186	-0.000000	3582.6186	-0.000000			3582.6186	-0.000000	3582.6186	-0.000000	3582.6186	0.000000	3582.6186	-0.000000
3586.3248	-0.000000	3586.3248	-0.000000	3586.3248	-0.000000	3586.3248	-0.000000			3586.3248	-0.000000	3586.3248	-0.000000	3586.3248	0.000000	3586.3248	-0.000000
3590.0311	-0.000000	3590.0311	-0.000000	3590.0311	-0.000000	3590.0311	-0.000000			3590.0311	-0.000000	3590.0311	-0.000000	3590.0311	0.000000	3590.0311	-0.000000
3593.7374	-0.000000	3593.7374	-0.000000	3593.7374	-0.000000	3593.7374	-0.000000			3593.7374	-0.000000	3593.7374	-0.000000	3593.7374	0.000000	3593.7374	-0.000000
3597.4436	-0.000000	3597.4436	-0.000000	3597.4436	-0.000000	3597.4436	-0.000000			3597.4436	-0.000000	3597.4436	-0.000000	3597.4436	0.000000	3597.4436	-0.000000
3601.1499	-0.000000	3601.1499	-0.000000	3601.1499	-0.000000	3601.1499	-0.000000			3601.1499	-0.000000	3601.1499	-0.000000	3601.1499	0.000000	3601.1499	-0.000000
3604.8562	-0.000000	3604.8562	-0.000000	3604.8562	-0.000000	3604.8562	-0.000000			3604.8562	-0.000000	3604.8562	-0.000000	3604.8562	0.000000	3604.8562	-0.000000
3608.5624	-0.000000	3608.5624	-0.000000	3608.5624	-0.000000	3608.5624	-0.000000			3608.5624	-0.000000	3608.5624	-0.000000	3608.5624	0.000000	3608.5624	-0.000000
3612.2687	-0.000000	3612.2687	-0.000000	3612.2687	-0.000000	3612.2687	-0.000000			3612.2687	-0.000000	3612.2687	-0.000000	3612.2687	0.000000	3612.2687	-0.000000
3615.9750	-0.000000	3615.9750	-0.000000	3615.9750	-0.000000	3615.9750	-0.000000			3615.9750	-0.000000	3615.9750	-0.000000	3615.9750	0.000000	3615.9750	-0.000000
3619.6812	-0.000000	3619.6812	-0.000000	3619.6812	-0.000000	3619.6812	-0.000000			3619.6812	-0.000000	3619.6812	-0.000000	3619.6812	0.000000	3619.6812	-0.000000
3623.3875	-0.000000	3623.3875	-0.000000	3623.3875	-0.000000	3623.3875	-0.000000			3623.3875	-0.000000	3623.3875	-0.000000	3623.3875	0.000000	3623.3875	-0.000000
3627.0938	-0.000000	3627.0938	-0.000000	3627.0938	-0.000000	3627.0938	-0.000000			3627.0938	-0.000000	3627.0938	-0.000000	3627.0938	0.000000	3627.0938	-0.000000
3630.8000	-0.000000	3630.8000	-0.000000	3630.8000	-0.000000	3630.8000	-0.000000			3630.8000	-0.000000	3630.8000	-0.000000	3630.8000	0.000000	3630.8000	-0.000000
3634.5063	-0.000000	3634.5063	-0.000000	3634.5063	-0.000000	3634.5063	-0.000000			3634.5063	-0.000000	3634.5063	-0.000000	3634.5063	0.000000	3634.5063	-0.000000
3638.2126	-0.000000	3638.2126	-0.000000	3638.2126	-0.000000	3638.2126	-0.000000			3638.2126	-0.000000	3638.2126	-0.000000	3638.2126	0.000000	3638.2126	-0.000000
3641.9188	-0.000000	3641.9188	-0.000000	3641.9188	-0.000000	3641.9188	-0.000000			3641.9188	-0.000000	3641.9188	-0.000000	3641.9188	0.000000	3641.9188	-0.000000
3645.6251	-0.000000	3645.6251	-0.000000	3645.6251	-0.000000	3645.6251	-0.000000			3645.6251	-0.000000	3645.6251	-0.000000	3645.6251	0.000000	3645.6251	-0.000000
3649.3314	-0.000000	3649.3314	-0.000000	3649.3314	-0.000000	3649.3314	-0.000000			3649.3314	-0.000000	3649.3314	-0.000000	3649.3314	0.000000	3649.3314	-0.000000
3653.0376	-0.000000	3653.0376	-0.000000	3653.0376	-0.000000	3653.0376	-0.000000			3653.0376	-0.000000	3653.0376	-0.000000	3653.0376	0.000000	3653.0376	-0.000000
3656.7439	-0.000000	3656.7439	-0.000000	3656.7439	-0.000000	3656.7439	-0.000000			3656.7439	-0.000000	3656.7439	-0.000000	3656.7439	0.000000	3656.7439	-0.000000
3660.4502	-0.000000	3660.4502	-0.000000	3660.4502	-0.000000	3660.4502	-0.000000			3660.4502	-0.000000	3660.4502	-0.000000	3660.4502	0.000000	3660.4502	-0.000000
3664.1564	-0.000000	3664.1564	-0.000000	3664.1564	-0.000000	3664.1564	-0.000000			3664.1564	-0.000000	3664.1564	-0.000000	3664.1564	0.000000	3664.1564	-0.000000
3667.8627	-0.000000	3667.8627	-0.000000	3667.8627	-0.000000	3667.8627	-0.000000			3667.8627	-0.000000	3667.8627	-0.000000	3667.8627	0.000000	3667.8627	-0.000000
3671.5690	-0.000000	3671.5690	-0.000000	3671.5690	-0.000000	3671.5690	-0.000000			3671.5690	-0.000000	3671.5690	-0.000000	3671.5690	0.000000	3671.5690	-0.000000
3675.2752	-0.000000	3675.2752	-0.000000	3675.2752	-0.000000	3675.2752	-0.000000			3675.2752	-0.000000	3675.2752	-0.000000	3675.2752	0.000000	3675.2752	-0.000000
3678.9815	-0.000000	3678.9815	-0.000000	3678.9815	-0.000000	3678.9815	-0.000000			3678.9815	-0.000000	3678.9815	-0.000000	3678.9815	0.000000	3678.9815	-0.000000
3682.6878	-0.000000	3682.6878	-0.000000	3682.6878	-0.000000	3682.6878	-0.000000			3682.6878	-0.000000	3682.6878	-0.000000	3682.6878	0.000000	3682.6878	-0.000000
3686.3940	-0.000000	3686.3940	-0.000000	3686.3940	-0.000000	3686.3940	-0.000000			3686.3940	-0.000000	3686.3940	-0.000000	3686.3940	0.000000	3686.3940	-0.000000
3690.1003	-0.000000	3690.1003	-0.000000	3690.1003	-0.000000	3690.1003	-0.000000			3690.1003	-0.000000	3690.1003	-0.000000	3690.1003	0.000000	3690.1003	-0.000000
3693.8066	-0.000000	3693.8066	-0.000000	3693.8066	-0.000000	3693.8066	-0.000000			3693.8066	-0.000000	3693.8066	-0.000000	3693.8066	0.000000	3693.8066	-0.000000
3697.5129	-0.000000	3697.5129	-0.000000	3697.5129	-0.000000	3697.5129	-0.000000			3697.5129	-0.000000	3697.5129	-0.000000	3697.5129	0.000000	3697.5129	-0.000000
3701.2191	-0.000000	3701.2191	-0.000000	3701.2191	-0.000000	3701.2191	-0.000000			3701.2191	-0.000000	3701.2191	-0.000000	3701.2191	0.000000	3701.2191	-0.000000
3704.9254	-0.000000	3704.9254	-0.000000	3704.9254	-0.000000	3704.9254	-0.000000			3704.9254	-0.000000	3704.9254	-0.000000	3704.9254	0.000000	3704.9254	-0.000000
3708.6317	-0.000000	3708.6317	-0.000000	3708.6317	-0.000000	3708.6317	-0.000000			3708.6317	-0.000000	3708.6317	-0.000000	3708.6317	0.000000	3708.6317	-0.000000
3712.3379	-0.000000	3712.3379	-0.000000	3712.3379	-0.000000	3712.3379	-0.000000			3712.3379	-0.000000	3712.3379	-0.000000	3712.3379	0.000000	3712.3379	-0.000000
3716.0442	-0.000000	3716.0442	-0.000000	3716.0442	-0.000000	3716.0442	-0.000000			3716.0442	-0.000000	3716.0442	-0.000000	3716.0442	0.000000	3716.0442	-0.000000
3719.7505	-0.000000	3719.7505	-0.000000	3719.7505	-0.000000	3719.7505	-0.000000			3719.7505	-0.000000	3719.7505	-0.000000	3719.7505	0.000000	3719.7505	-0.000000
3723.4567	-0.000000	3723.4567	-0.000000	3723.4567	-0.000000	3723.4567	-0.000000			3723.4567	-0.000000	3723.4567	-0.000000	3723.4567	0.000000	3723.4567	-0.000000
3727.1630	-0.000000	3727.1630	-0.000000	3727.1630	-0.000000	3727.1630	-0.000000			3727.1630	-0.000000	3727.1630	-0.000000	3727.1630	0.000000	3727.1630	-0.000000
3730.8693	-0.000000	3730.8693	-0.000000	3730.8693	-0.000000	3730.8693	-0.000000			3730.8693	-0.000000	3730.8693	-0.000000	3730.8693	0.000000	3730.8693	-0.000000
3734.5755	-0.000000	3734.5755	-0.000000	3734.5755	-0.000000	3734.5755	-0.000000			3734.5755	-0.000000	3734.5755	-0.000000	3734.5755	0.000000	3734.5755	-0.000000
3738.2818	-0.000000	3738.2818	-0.000000	3738.2818	-0.000000	3738.2818	-0.000000			3738.2818	-0.000000	3738.2818	-0.000000	3738.2818	0.000000	3738.2818	-0.000000
3741.9881	-0.000000	3741.9881	-0.000000	3741.9881	-0.000000	3741.9881	-0.000000			3741.9881	-0.000000	3741.9881	-0.000000	3741.9881	0.000000	3741.9881	-0.000000
3745.6943	-0.000000	3745.6943	-0.000000	3745.6943	-0.000000	3745.6943	-0.000000			3745.6943	-0.000000	3745.6943	-0.000000	3745.6943	0.000000	3745.6943	-0.000000
3749.4006	-0.000000	3749.4006	-0.000000	3749.4006	-0.000000	3749.4006	-0.000000			3749.4006	-0.000000	3749.4006	-0.000000	3749.4006	0.000000	3749.4006	-0.000000
3753.1069	-0.000000	3753.1069	-0.000000	3753.1069	-0.000000	3753.1069	-0.000000			3753.1069	-0.000000	3753.1069	-0.000000	3753.1069	0.000000	3753.1069	-0.000000
3756.8131	-0.000000	3756.8131	-0.000000	3756.8131	-0.000000	3756.8131	-0.000000			3756.8131	-0.000000	3756.8131	-0.000000	3756.8131	0.000000	3756.8131	-0.000000
3760.5194	-0.000000	3760.5194	-0.000000	3760.5194	-0.000000	3760.5194	-0.000000			3760.5194	-0.000000	3760.5194	-0.000000	3760.5194	0.000000	3760.5194	-0.000000
3764.2257	-0.000000	3764.2257	-0.000000	3764.2257	-0.000000	3764.2257	-0.000000			3764.2257	-0.000000	3764.2257	-0.000000	3764.2257	0.000000	3764.2257	-0.000000
3767.9319	-0.000000	3767.9319	-0.000000	3767.9319	-0.000000	3767.9319	-0.000000			3767.9319	-0.000000	3767.9319	-0.000000	3767.9319	0.000000	3767.9319	-0.000000
3771.6382	-0.000000	3771.6382	-0.000000	3771.6382	-0.000000	3771.6382	-0.000000			3771.6382	-0.000000	3771.6382	-0.000000	3771.6382	0.000000	3771.6382	-0.000000
3775.3445	-0.000000	3775.3445	-0.000000	3775.3445	-0.000000	3775.3445	-0.000000			3775.3445	-0.000000	3775.3445	-0.000000	3775.3445	0.000000	3775.3445	-0.000000
3779.0507	-0.000000	3779.0507	-0.000000	3779.0507	-0.000000	3779.0507	-0.000000			3779.0507	-0.000000	3779.0507	-0.000000	3779.0507	0.000000	3779.0507	-0.000000
3782.7570	-0.000000	3782.7570	-0.000000	3782.7570	-0.000000	3782.7570	-0.000000			3782.7570	-0.000000	3782.7570	-0.000000	3782.7570	0.000000	3782.7570	-0.000000
3786.4633	-0.000000	3786.4633	-0.000000	3786.4633	-0.000000	3786.4633	-0.000000			3786.4633	-0.000000	3786.4633	-0.000000	3786.4633	0.000000	3786.4633	-0.000000
3790.1695	-0.000000	3790.1695	-0.000000	3790.1695	-0.000000	3790.1695	-0.000000			3790.1695	-0.000000	3790.1695	-0.000000	3790.1695	0.000000	3790.1695	-0.000000
3793.8758	-0.000000	3793.8758	-0.000000	3793.8758	-0.000000	3793.8758	-0.000000			3793.8758	-0.000000	3793.8758	-0.000000	3793.8758	0.000000	3793.8758	-0.000000
3797.5821	-0.000000	3797.5821	-0.000000	3797.5821	-0.000000	3797.5821	-0.000000			3797.5821	-0.000000	3797.5821	-0.000000	3797.5821	0.000000	3797.5821	-0.000000
3801.2883	-0.000000	3801.2883	-0.000000	3801.2883	-0.000000	3801.2883	-0.000000			3801.2883	-0.000000	3801.2883	-0.000000	3801.2883	0.000000	3801.2883	-0.000000
3804.9946	-0.000000	3804.9946	-0.000000	3804.9946	-0.000000	3804.9946	-0.000000			3804.9946	-0.000000	3804.9946	-0.000000	3804.9946	0.000000	3804.9946	-0.000000
3808.7009	-0.000000	3808.7009	-0.000000	3808.7009	-0.000000	3808.7009	-0.000000			3808.7009	-0.000000	3808.7009	-0.000000	3808.7009	0.000000	3808.7009	-0.000000
3812.4072	-0.000000	3812.4072	-0.000000	3812.4072	-0.000000	3812.4072	-0.000000			3812.4072	-0.000000	3812.4072	-0.000000	3812.4072	0.000000	3812.4072	-0.000000
3816.1134	-0.000000	3816.1134	-0.000000	3816.1134	-0.000000	3816.1134	-0.000000			3816.1134	-0.000000	3816.1134	-0.000000	3816.1134	0.000000	3816.1134	-0.000000
3819.8197	-0.000000	3819.8197	-0.000000	3819.8197	-0.000000	3819.8197	-0.000000			3819.8197	-0.000000	3819.8197	-0.000000	3819.8197	0.000000	3819.8197	-0.000000
3823.5260	-0.000000	3823.5260	-0.000000	3823.5260	-0.000000	3823.5260	-0.000000			3823.5260	-0.000000	3823.5260	-0.000000	3823.5260	0.000000	3823.5260	-0.000000
3827.2322	-0.000000	3827.2322	-0.000000	3827.2322	-0.000000	3827.2322	-0.000000			3827.2322	-0.000000	3827.2322	-0.000000	3827.2322	0.000000	3827.2322	-0.000000
3830.9385	-0.000000	3830.9385	-0.000000	3830.9385	-0.000000	3830.9385	-0.000000			3830.9385	-0.000000	3830.9385	-0.000000	3830.9385	0.000000	3830.9385	-0.000000
3834.6448	-0.000000	3834.6448	-0.000000	3834.6448	-0.000000	3834.6448	-0.000000			3834.6448	-0.000000	3834.6448	-0.000000	3834.6448	0.000000	3834.6448	-0.000000
3838.3510	-0.000000	3838.3510	-0.000000	3838.3510	-0.000000	3838.3510	-0.000000			3838.3510	-0.000000	3838.3510	-0.000000	3838.3510	0.000000	3838.3510	-0.000000
3842.0573	-0.000000	3842.0573	-0.000000	3842.0573	-0.000000	3842.0573	-0.000000			3842.0573	-0.000000	3842.0573	-0.000000	3842.0573	0.000000	3842.0573	-0.000000
3845.7636	-0.000000	3845.7636	-0.000000	3845.7636	-0.000000	3845.7636	-0.000000			3845.7636	-0.000000	3845.7636	-0.000000	3845.7636	0.000000	3845.7636	-0.000000
3849.4698	-0.000000	3849.4698	-0.000000	3849.4698	-0.000000	3849.4698	-0.000000			3849.4698	-0.000000	3849.4698	-0.000000	3849.4698	0.000000	3849.4698	-0.000000
3853.1761	-0.000000	3853.1761	-0.000000	3853.1761	-0.000000	3853.1761	-0.000000			3853.1761	-0.000000	3853.1761	-0.000000	3853.1761	0.000000	3853.1761	-0.000000
3856.8824	-0.000000	3856.8824	-0.000000	3856.8824	-0.000000	3856.8824	-0.000000			3856.8824	-0.000000	3856.8824	-0.000000	3856.8824	0.000000	3856.8824	-0.000000
3860.5886	-0.000000	3860.5886	-0.000000	3860.5886	-0.000000	3860.5886	-0.000000			3860.5886	-0.000000	3860.5886	-0.000000	3860.5886	0.000000	3860.5886	-0.000000
3864.2949	-0.000000	3864.2949	-0.000000	3864.2949	-0.000000	3864.2949	-0.000000			3864.2949	-0.000000	3864.2949	-0.000000	3864.2949	0.000000	3864.2949	-0.000000
3868.0012	-0.000000	3868.0012	-0.000000	3868.0012	-0.000000	3868.0012	-0.000000			3868.0012	-0.000000	3868.0012	-0.000000	3868.0012	0.000000	3868.0012	-0.000000
3871.7074	-0.000000	3871.7074	-0.000000	3871.7074	-0.000000	3871.7074	-0.000000			3871.7074	-0.000000	3871.7074	-0.000000	3871.7074	0.000000	3871.7074	-0.000000
3875.4137	-0.000000	3875.4137	-0.000000	3875.4137	-0.000000	3875.4137	-0.000000			3875.4137	-0.000000	3875.4137	-0.000000	3875.4137	0.000000	3875.4137	-0.000000
3879.1200	-0.000000	3879.1200	-0.000000	3879.1200	-0.000000	3879.1200	-0.000000			3879.1200	-0.000000	3879.1200	-0.000000	3879.1200	0.000000	3879.1200	-0.000000
3882.8262	-0.000000	3882.8262	-0.000000	3882.8262	-0.000000	3882.8262	-0.000000			3882.8262	-0.000000	3882.8262	-0.000000	3882.8262	0.000000	3882.8262	-0.000000
3886.5325	-0.000000	3886.5325	-0.000000	3886.5325	-0.000000	3886.5325	-0.000000			3886.5325	-0.000000	3886.5325	-0.000000	3886.5325	0.000000	3886.5325	-0.000000
3890.2388	-0.000000	3890.2388	-0.000000	3890.2388	-0.000000	3890.2388	-0.000000			3890.2388	-0.000000	3890.2388	-0.000000	3890.2388	0.000000	3890.2388	-0.000000
3893.9450	-0.000000	3893.9450	-0.000000	3893.9450	-0.000000	3893.9450	-0.000000			3893.9450	-0.000000	3893.9450	-0.000000	3893.9450	0.000000	3893.9450	-0.000000
3897.6513	-0.000000	3897.6513	-0.000000	3897.6513	-0.000000	3897.6513	-0.000000			3897.6513	-0.000000	3897.6513	-0.000000	3897.6513	0.000000	3897.6513	-0.000000
3901.3576	-0.000000	3901.3576	-0.000000	3901.3576	-0.000000	3901.3576	-0.000000			3901.3576	-0.000000	3901.3576	-0.000000	3901.3576	0.000000	3901.3576	-0.000000
3905.0638	-0.000000	3905.0638	-0.000000	3905.0638	-0.000000	3905.0638	-0.000000			3905.0638	-0.000000	3905.0638	-0.000000	3905.0638	0.000000	3905.0638	-0.000000
3908.7701	-0.000000	3908.7701	-0.000000	3908.7701	-0.000000	3908.7701	-0.000000			3908.7701	-0.000000	3908.7701	-0.000000	3908.7701	0.000000	3908.7701	-0.000000
3912.4764	-0.000000	3912.4764	-0.000000	3912.4764	-0.000000	3912.4764	-0.000000			3912.4764	-0.000000	3912.4764	-0.000000	3912.4764	0.000000	3912.4764	-0.000000
3916.1826	-0.000000	3916.1826	-0.000000	3916.1826	-0.000000	3916.1826	-0.000000			3916.1826	-0.000000	3916.1826	-0.000000	3916.1826	0.000000	3916.1826	-0.000000
3919.8889	-0.000000	3919.8889	-0.000000	3919.8889	-0.000000	3919.8889	-0.000000			3919.8889	-0.000000	3919.8889	-0.000000	3919.8889	0.000000	3919.8889	-0.000000
3923.5952	-0.000000	3923.5952	-0.000000	3923.5952	-0.000000	3923.5952	-0.000000			3923.5952	-0.000000	3923.5952	-0.000000	3923.5952	0.000000	3923.5952	-0.000000
3927.3015	-0.000000	3927.3015	-0.000000	3927.3015	-0.000000	3927.3015	-0.000000			3927.3015	-0.000000	3927.3015	-0.000000	3927.3015	0.000000	3927.3015	-0.000000
3931.0077	-0.000000	3931.0077	-0.000000	3931.0077	-0.000000	3931.0077	-0.000000			3931.0077	-0.000000	3931.0077	-0.000000	3931.0077	0.000000	3931.0077	-0.000000
3934.7140	-0.000000	3934.7140	-0.000000	3934.7140	-0.000000	3934.7140	-0.000000			3934.7140	-0.000000	3934.7140	-0.000000	3934.7140	0.000000	3934.7140	-0.000000
3938.4203	-0.000000	3938.4203	-0.000000	3938.4203	-0.000000	3938.4203	-0.000000			3938.4203	-0.000000	3938.4203	-0.000000	3938.4203	0.000000	3938.4203	-0.000000
3942.1265	-0.000000	3942.1265	-0.000000	3942.1265	-0.000000	3942.1265	-0.000000			3942.1265	-0.000000	3942.1265	-0.000000	3942.1265	0.000000	3942.1265	-0.000000
3945.8328	-0.000000	3945.8328	-0.000000	3945.8328	-0.000000	3945.8328	-0.000000			3945.8328	-0.000000	3945.8328	-0.000000	3945.8328	0.000000	3945.8328	-0.000000
3949.5391	-0.000000	3949.5391	-0.000000	3949.5391	-0.000000	3949.5391	-0.000000			3949.5391	-0.000000	3949.5391	-0.000000	3949.5391	0.000000	3949.5391	-0.000000
3953.2453	-0.000000	3953.2453	-0.000000	3953.2453	-0.000000	3953.2453	-0.000000			3953.2453	-0.000000	3953.2453	-0.000000	3953.2453	0.000000	3953.2453	-0.000000
3956.9516	-0.000000	3956.9516	-0.000000	3956.9516	-0.000000	3956.9516	-0.000000			3956.9516	-0.000000	3956.9516	-0.000000	3956.9516	0.000000	3956.9516	-0.000000
3960.6579	-0.000000	3960.6579	-0.000000	3960.6579	-0.000000	3960.6579	-0.000000			3960.6579	-0.000000	3960.6579	-0.000000	3960.6579	0.000000	3960.6579	-0.000000
3964.3641	-0.000000	3964.3641	-0.000000	3964.3641	-0.000000	3964.3641	-0.000000			3964.3641	-0.000000	3964.3641	-0.000000	3964.3641	0.000000	3964.3641	-0.000000
3968.0704	-0.000000	3968.0704	-0.000000	3968.0704	-0.000000	3968.0704	-0.000000			3968.0704	-0.000000	3968.0704	-0.000000	3968.0704	0.000000	3968.0704	-0.000000
3971.7767	-0.000000	3971.7767	-0.000000	3971.7767	-0.000000	3971.7767	-0.000000			3971.7767	-0.000000	3971.7767	-0.000000	3971.7767	0.000000	3971.7767	-0.000000
3975.4829	-0.000000	3975.4829	-0.000000	3975.4829	-0.000000	3975.4829	-0.000000			3975.4829	-0.000000	3975.4829	-0.000000	3975.4829	0.000000	3975.4829	-0.000000
3979.1892	-0.000000	3979.1892	-0.000000	3979.1892	-0.000000	3979.1892	-0.000000			3979.1892	-0.000000	3979.1892	-0.000000	3979.1892	0.000000	3979.1892	-0.000000
3982.8955	-0.000000	3982.8955	-0.000000	3982.8955	-0.000000	3982.8955	-0.000000			3982.8955	-0.000000	3982.8955	-0.000000	3982.8955	0.000000	3982.8955	-0.000000
3986.6017	-0.000000	3986.6017	-0.000000	3986.6017	-0.000000	3986.6017	-0.000000			3986.6017	-0.000000	3986.6017	-0.000000	3986.6017	0.000000	3986.6017	-0.000000
3990.3080	-0.000000	3990.3080	-0.000000	3990.3080	-0.000000	3990.3080	-0.000000			3990.3080	-0.000000	3990.3080	-0.000000	3990.3080	0.000000	3990.3080	-0.000000
3994.0143	-0.000000	3994.0143	-0.000000	3994.0143	-0.000000	3994.0143	-0.000000			3994.0143	-0.000000	3994.0143	-0.000000	3994.0143	0.000000	3994.0143	-0.000000
3997.7205	-0.000000	3997.7205	-0.000000	3997.7205	-0.000000	3997.7205	-0.000000			3997.7205	-0.000000	3997.7205	-0.000000	3997.7205	0.000000	3997.7205	-0.000000
4001.4268	-0.000000	4001.4268	-0.000000	4001.4268	-0.000000	4001.4268	-0.000000			4001.4268	-0.000000	4001.4268	-0.000000	4001.4268	0.000000	4001.4268	-0.000000
4005.1331	-0.000000	4005.1331	-0.000000	4005.1331	-0.000000	4005.1331	-0.000000			4005.1331	-0.000000	4005.1331	-0.000000	4005.1331	0.000000	4005.1331	-0.000000
4008.8393	-0.000000	4008.8393	-0.000000	4008.8393	-0.000000	4008.8393	-0.000000			4008.8393	-0.000000	4008.8393	-0.000000	4008.8393	0.000000	4008.8393	-0.000000
4012.5456	-0.000000	4012.5456	-0.000000	4012.5456	-0.000000	4012.5456	-0.000000			4012.5456	-0.000000	4012.5456	-0.000000	4012.5456	0.000000	4012.5456	-0.000000
4016.2519	-0.000000	4016.2519	-0.000000	4016.2519	-0.000000	4016.2519	-0.000000			4016.2519	-0.000000	4016.2519	-0.000000	4016.2519	0.000000	4016.2519	-0.000000
4019.9581	-0.000000	4019.9581	-0.000000	4019.9581	-0.000000	4019.9581	-0.000000			4019.9581	-0.000000	4019.9581	-0.000000	4019.9581	0.000000	4019.9581	-0.000000
4023.6644	-0.000000	4023.6644	-0.000000	4023.6644	-0.000000	4023.6644	-0.000000			4023.6644	-0.000000	4023.6644	-0.000000	4023.6644	0.000000	4023.6644	-0.000000
4027.3707	-0.000000	4027.3707	-0.000000	4027.3707	-0.000000	4027.3707	-0.000000			4027.3707	-0.000000	4027.3707	-0.000000	4027.3707	0.000000	4027.3707	-0.000000
4031.0769	-0.000000	4031.0769	-0.000000	4031.0769	-0.000000	4031.0769	-0.000000			4031.0769	-0.000000	4031.0769	-0.000000	4031.0769	0.000000	4031.0769	-0.000000
4034.7832	-0.000000	4034.7832	-0.000000	4034.7832	-0.000000	4034.7832	-0.000000			4034.7832	-0.000000	4034.7832	-0.000000	4034.7832	0.000000	4034.7832	-0.000000
4038.4895	-0.000000	4038.4895	-0.000000	4038.4895	-0.000000	4038.4895	-0.000000			4038.4895	-0.000000	4038.4895	-0.000000	4038.4895	0.000000	4038.4895	-0.000000
4042.1957	-0.000000	4042.1957	-0.000000	4042.1957	-0.000000	4042.1957	-0.000000			4042.1957	-0.000000	4042.1957	-0.000000	4042.1957	0.000000	4042.1957	-0.000000
4045.9020	-0.000000	4045.9020	-0.000000	4045.9020	-0.000000	4045.9020	-0.000000			4045.9020	-0.000000	4045.9020	-0.000000	4045.9020	0.000000	4045.9020	-0.000000
4049.6083	-0.000000	4049.6083	-0.000000	4049.6083	-0.000000	4049.6083	-0.000000			4049.6083	-0.000000	4049.6083	-0.000000	4049.6083	0.000000	4049.6083	-0.000000
4053.3146	-0.000000	4053.3146	-0.000000	4053.3146	-0.000000	4053.3146	-0.000000			4053.3146	-0.000000	4053.3146	-0.000000	4053.3146	0.000000	4053.3146	-0.000000
4057.0208	-0.000000	4057.0208	-0.000000	4057.0208	-0.000000	4057.0208	-0.000000			4057.0208	-0.000000	4057.0208	-0.000000	4057.0208	0.000000	4057.0208	-0.000000
4060.7271	-0.000000	4060.7271	-0.000000	4060.7271	-0.000000	4060.7271	-0.000000			4060.7271	-0.000000	4060.7271	-0.000000	4060.7271	0.000000	4060.7271	-0.000000
4064.4334	-0.000000	4064.4334	-0.000000	4064.4334	-0.000000	4064.4334	-0.000000			4064.4334	-0.000000	4064.4334	-0.000000	4064.4334	0.000000	4064.4334	-0.000000
4068.1396	-0.000000	4068.1396	-0.000000	4068.1396	-0.000000	4068.1396	-0.000000			4068.1396	-0.000000	4068.1396	-0.000000	4068.1396	0.000000	4068.1396	-0.000000
4071.8459	-0.000000	4071.8459	-0.000000	4071.8459	-0.000000	4071.8459	-0.000000			4071.8459	-0.000000	4071.8459	-0.000000	4071.8459	0.000000	4071.8459	-0.000000
4075.5522	-0.000000	4075.5522	-0.000000	4075.5522	-0.000000	4075.5522	-0.000000			4075.5522	-0.000000	4075.5522	-0.000000	4075.5522	0.000000	4075.5522	-0.000000
4079.2584	-0.000000	4079.2584	-0.000000	4079.2584	-0.000000	4079.2584	-0.000000			4079.2584	-0.000000	4079.2584	-0.000000	4079.2584	0.000000	4079.2584	-0.000000
4082.9647	-0.000000	4082.9647	-0.000000	4082.9647	-0.000000	4082.9647	-0.000000			4082.9647	-0.000000	4082.9647	-0.000000	4082.9647	0.000000	4082.9647	-0.000000
4086.6710	-0.000000	4086.6710	-0.000000	4086.6710	-0.000000	4086.6710	-0.000000			4086.6710	-0.000000	4086.6710	-0.000000	4086.6710	0.000000	4086.6710	-0.000000
4090.3772	-0.000000	4090.3772	-0.000000	4090.3772	-0.000000	4090.3772	-0.000000			4090.3772	-0.000000	4090.3772	-0.000000	4090.3772	0.000000	4090.3772	-0.000000
4094.0835	-0.000000	4094.0835	-0.000000	4094.0835	-0.000000	4094.0835	-0.000000			4094.0835	-0.000000	4094.0835	-0.000000	4094.0835	0.000000	4094.0835	-0.000000
4097.7898	-0.000000	4097.7898	-0.000000	4097.7898	-0.000000	4097.7898	-0.000000			4097.7898	-0.000000	4097.7898	-0.000000	4097.7898	0.000000	4097.7898	-0.000000
4101.4960	-0.000000	4101.4960	-0.000000	4101.4960	-0.000000	4101.4960	-0.000000			4101.4960	-0.000000	4101.4960	-0.000000	4101.4960	0.000000	4101.4960	-0.000000
4105.2023	-0.000000	4105.2023	-0.000000	4105.2023	-0.000000	4105.2023	-0.000000			4105.2023	-0.000000	4105.2023	-0.000000	4105.2023	0.000000	4105.2023	-0.000000
4108.9086	-0.000000	4108.9086	-0.000000	4108.9086	-0.000000	4108.9086	-0.000000			4108.9086	-0.000000	4108.9086	-0.000000	4108.9086	0.000000	4108.9086	-0.000000
4112.6148	-0.000000	4112.6148	-0.000000	4112.6148	-0.000000	4112.6148	-0.000000			4112.6148	-0.000000	4112.6148	-0.000000	4112.6148	0.000000	4112.6148	-0.000000
4116.3211	-0.000000	4116.3211	-0.000000	4116.3211	-0.000000	4116.3211	-0.000000			4116.3211	-0.000000	4116.3211	-0.000000	4116.3211	0.000000	4116.3211	-0.000000
4120.0274	-0.000000	4120.0274	-0.000000	4120.0274	-0.000000	4120.0274	-0.000000			4120.0274	-0.000000	4120.0274	-0.000000	4120.0274	0.000000	4120.0274	-0.000000
4123.7336	-0.000000	4123.7336	-0.000000	4123.7336	-0.000000	4123.7336	-0.000000			4123.7336	-0.000000	4123.7336	-0.000000	4123.7336	0.000000	4123.7336	-0.000000
4127.4399	-0.000000	4127.4399	-0.000000	4127.4399	-0.000000	4127.4399	-0.000000			4127.4399	-0.000000	4127.4399	-0.000000	4127.4399	0.000000	4127.4399	-0.000000
4131.1462	-0.000000	4131.1462	-0.000000	4131.1462	-0.000000	4131.1462	-0.000000			4131.1462	-0.000000	4131.1462	-0.000000	4131.1462	0.000000	4131.1462	-0.000000
4134.8524	-0.000000	4134.8524	-0.000000	4134.8524	-0.000000	4134.8524	-0.000000			4134.8524	-0.000000	4134.8524	-0.000000	4134.8524	0.000000	4134.8524	-0.000000
4138.5587	-0.000000	4138.5587	-0.000000	4138.5587	-0.000000	4138.5587	-0.000000			4138.5587	-0.000000	4138.5587	-0.000000	4138.5587	0.000000	4138.5587	-0.000000
4142.2650	-0.000000	4142.2650	-0.000000	4142.2650	-0.000000	4142.2650	-0.000000			4142.2650	-0.000000	4142.2650	-0.000000	4142.2650	0.000000	4142.2650	-0.000000
4145.9712	-0.000000	4145.9712	-0.000000	4145.9712	-0.000000	4145.9712	-0.000000			4145.9712	-0.000000	4145.9712	-0.000000	4145.9712	0.000000	4145.9712	-0.000000
4149.6775	-0.000000	4149.6775	-0.000000	4149.6775	-0.000000	4149.6775	-0.000000			4149.6775	-0.000000	4149.6775	-0.000000	4149.6775	0.000000	4149.6775	-0.000000
4153.3838	-0.000000	4153.3838	-0.000000	4153.3838	-0.000000	4153.3838	-0.000000			4153.3838	-0.000000	4153.3838	-0.000000	4153.3838	0.000000	4153.3838	-0.000000
4157.0900	-0.000000	4157.0900	-0.000000	4157.0900	-0.000000	4157.0900	-0.000000			4157.0900	-0.000000	4157.0900	-0.000000	4157.0900	0.000000	4157.0900	-0.000000
4160.7963	-0.000000	4160.7963	-0.000000	4160.7963	-0.000000	4160.7963	-0.000000			4160.7963	-0.000000	4160.7963	-0.000000	4160.7963	0.000000	4160.7963	-0.000000
4164.5026	-0.000000	4164.5026	-0.000000	4164.5026	-0.000000	4164.5026	-0.000000			4164.5026	-0.000000	4164.5026	-0.000000	4164.5026	0.000000	4164.5026	-0.000000
4168.2089	-0.000000	4168.2089	-0.000000	4168.2089	-0.000000	4168.2089	-0.000000			4168.2089	-0.000000	4168.2089	-0.000000	4168.2089	0.000000	4168.2089	-0.000000
4171.9151	-0.000000	4171.9151	-0.000000	4171.9151	-0.000000	4171.9151	-0.000000			4171.9151	-0.000000	4171.9151	-0.000000	4171.9151	0.000000	4171.9151	-0.000000
4175.6214	-0.000000	4175.6214	-0.000000	4175.6214	-0.000000	4175.6214	-0.000000			4175.6214	-0.000000	4175.6214	-0.000000	4175.6214	0.000000	4175.6214	-0.000000
4179.3277	-0.000000	4179.3277	-0.000000	4179.3277	-0.000000	4179.3277	-0.000000			4179.3277	-0.000000	4179.3277	-0.000000	4179.3277	0.000000	4179.3277	-0.000000
4183.0339	-0.000000	4183.0339	-0.000000	4183.0339	-0.000000	4183.0339	-0.000000			4183.0339	-0.000000	4183.0339	-0.000000	4183.0339	0.000000	4183.0339	-0.000000
4186.7402	-0.000000	4186.7402	-0.000000	4186.7402	-0.000000	4186.7402	-0.000000			4186.7402	-0.000000	4186.7402	-0.000000	4186.7402	0.000000	4186.7402	-0.000000
4190.4465	-0.000000	4190.4465	-0.000000	4190.4465	-0.000000	4190.4465	-0.000000			4190.4465	-0.000000	4190.4465	-0.000000	4190.4465	0.000000	4190.4465	-0.000000
4194.1527	-0.000000	4194.1527	-0.000000	4194.1527	-0.000000	4194.1527	-0.000000			4194.1527	-0.000000	4194.1527	-0.000000	4194.1527	0.000000	4194.1527	-0.000000
4197.8590	-0.000000	4197.8590	-0.000000	4197.8590	-0.000000	4197.8590	-0.000000			4197.8590	-0.000000	4197.8590	-0.000000	4197.8590	0.000000	4197.8590	-0.000000
4201.5653	-0.000000	4201.5653	-0.000000	4201.5653	-0.000000	4201.5653	-0.000000			4201.5653	-0.000000	4201.5653	-0.000000	4201.5653	0.000000	4201.5653	-0.000000
4205.2715	-0.000000	4205.2715	-0.000000	4205.2715	-0.000000	4205.2715	-0.000000			4205.2715	-0.000000	4205.2715	-0.000000	4205.2715	0.000000	4205.2715	-0.000000
4208.9778	-0.000000	4208.9778	-0.000000	4208.9778	-0.000000	4208.9778	-0.000000			4208.9778	-0.000000	4208.9778	-0.000000	4208.9778	0.000000	4208.9778	-0.000000
4212.6841	-0.000000	4212.6841	-0.000000	4212.6841	-0.000000	4212.6841	-0.000000			4212.6841	-0.000000	4212.6841	-0.000000	4212.6841	0.000000	4212.6841	-0.000000
4216.3903	-0.000000	4216.3903	-0.000000	4216.3903	-0.000000	4216.3903	-0.000000			4216.3903	-0.000000	4216.3903	-0.000000	4216.3903	0.000000	4216.3903	-0.000000
4220.0966	-0.000000	4220.0966	-0.000000	4220.0966	-0.000000	4220.0966	-0.000000			4220.0966	-0.000000	4220.0966	-0.000000	4220.0966	0.000000	4220.0966	-0.000000
4223.8029	-0.000000	4223.8029	-0.000000	4223.8029	-0.000000	4223.8029	-0.000000			4223.8029	-0.000000	4223.8029	-0.000000	4223.8029	0.000000	4223.8029	-0.000000
4227.5091	-0.000000	4227.5091	-0.000000	4227.5091	-0.000000	4227.5091	-0.000000			4227.5091	-0.000000	4227.5091	-0.000000	4227.5091	0.000000	4227.5091	-0.000000
4231.2154	-0.000000	4231.2154	-0.000000	4231.2154	-0.000000	4231.2154	-0.000000			4231.2154	-0.000000	4231.2154	-0.000000	4231.2154	0.000000	4231.2154	-0.000000
4234.9217	-0.000000	4234.9217	-0.000000	4234.9217	-0.000000	4234.9217	-0.000000			4234.9217	-0.000000	4234.9217	-0.000000	4234.9217	0.000000	4234.9217	-0.000000
4238.6279	-0.000000	4238.6279	-0.000000	4238.6279	-0.000000	4238.6279	-0.000000			4238.6279	-0.000000	4238.6279	-0.000000	4238.6279	0.000000	4238.6279	-0.000000
4242.3342	-0.000000	4242.3342	-0.000000	4242.3342	-0.000000	4242.3342	-0.000000			4242.3342	-0.000000	4242.3342	-0.000000	4242.3342	0.000000	4242.3342	-0.000000
4246.0405	-0.000000	4246.0405	-0.000000	4246.0405	-0.000000	4246.0405	-0.000000			4246.0405	-0.000000	4246.0405	-0.000000	4246.0405	0.000000	4246.0405	-0.000000
4249.7467	-0.000000	4249.7467	-0.000000	4249.7467	-0.000000	4249.7467	-0.000000			4249.7467	-0.000000	4249.7467	-0.000000	4249.7467	0.000000	4249.7467	-0.000000
4253.4530	-0.000000	4253.4530	-0.000000	4253.4530	-0.000000	4253.4530	-0.000000			4253.4530	-0.000000	4253.4530	-0.000000	4253.4530	0.000000	4253.4530	-0.000000
4257.1593	-0.000000	4257.1593	-0.000000	4257.1593	-0.000000	4257.1593	-0.000000			4257.1593	-0.000000	4257.1593	-0.000000	4257.1593	0.000000	4257.1593	-0.000000
4260.8655	-0.000000	4260.8655	-0.000000	4260.8655	-0.000000	4260.8655	-0.000000			4260.8655	-0.000000	4260.8655	-0.000000	4260.8655	0.000000	4260.8655	-0.000000
4264.5718	-0.000000	4264.5718	-0.000000	4264.5718	-0.000000	4264.5718	-0.000000			4264.5718	-0.000000	4264.5718	-0.000000	4264.5718	0.000000	4264.5718	-0.000000
4268.2781	-0.000000	4268.2781	-0.000000	4268.2781	-0.000000	4268.2781	-0.000000			4268.2781	-0.000000	4268.2781	-0.000000	4268.2781	0.000000	4268.2781	-0.000000
4271.9843	-0.000000	4271.9843	-0.000000	4271.9843	-0.000000	4271.9843	-0.000000			4271.9843	-0.000000	4271.9843	-0.000000	4271.9843	0.000000	4271.9843	-0.000000
4275.6906	-0.000000	4275.6906	-0.000000	4275.6906	-0.000000	4275.6906	-0.000000			4275.6906	-0.000000	4275.6906	-0.000000	4275.6906	0.000000	4275.6906	-0.000000
4279.3969	-0.000000	4279.3969	-0.000000	4279.3969	-0.000000	4279.3969	-0.000000			4279.3969	-0.000000	4279.3969	-0.000000	4279.3969	0.000000	4279.3969	-0.000000
4283.1032	-0.000000	4283.1032	-0.000000	4283.1032	-0.000000	4283.1032	-0.000000			4283.1032	-0.000000	4283.1032	-0.000000	4283.1032	0.000000	4283.1032	-0.000000
4286.8094	-0.000000	4286.8094	-0.000000	4286.8094	-0.000000	4286.8094	-0.000000			4286.8094	-0.000000	4286.8094	-0.000000	4286.8094	0.000000	4286.8094	-0.000000
4290.5157	-0.000000	4290.5157	-0.000000	4290.5157	-0.000000	4290.5157	-0.000000			4290.5157	-0.000000	4290.5157	-0.000000	4290.5157	0.000000	4290.5157	-0.000000
4294.2220	-0.000000	4294.2220	-0.000000	4294.2220	-0.000000	4294.2220	-0.000000			4294.2220	-0.000000	4294.2220	-0.000000	4294.2220	0.000000	4294.2220	-0.000000
4297.9282	-0.000000	4297.9282	-0.000000	4297.9282	-0.000000	4297.9282	-0.000000			4297.9282	-0.000000	4297.9282	-0.000000	4297.9282	0.000000	4297.9282	-0.000000
4301.6345	-0.000000	4301.6345	-0.000000	4301.6345	-0.000000	4301.6345	-0.000000			4301.6345	-0.000000	4301.6345	-0.000000	4301.6345	0.000000	4301.6345	-0.000000
4305.3408	-0.000000	4305.3408	-0.000000	4305.3408	-0.000000	4305.3408	-0.000000			4305.3408	-0.000000	4305.3408	-0.000000	4305.3408	0.000000	4305.3408	-0.000000
4309.0470	-0.000000	4309.0470	-0.000000	4309.0470	-0.000000	4309.0470	-0.000000			4309.0470	-0.000000	4309.0470	-0.000000	4309.0470	0.000000	4309.0470	-0.000000
4312.7533	-0.000000	4312.7533	-0.000000	4312.7533	-0.000000	4312.7533	-0.000000			4312.7533	-0.000000	4312.7533	-0.000000	4312.7533	0.000000	4312.7533	-0.000000
4316.4596	-0.000000	4316.4596	-0.000000	4316.4596	-0.000000	4316.4596	-0.000000			4316.4596	-0.000000	4316.4596	-0.000000	4316.4596	0.000000	4316.4596	-0.000000
4320.1658	-0.000000	4320.1658	-0.000000	4320.1658	-0.000000	4320.1658	-0.000000			4320.1658	-0.000000	4320.1658	-0.000000	4320.1658	0.000000	4320.1658	-0.000000
4323.8721	-0.000000	4323.8721	-0.000000	4323.8721	-0.000000	4323.8721	-0.000000			4323.8721	-0.000000	4323.8721	-0.000000	4323.8721	0.000000	4323.8721	-0.000000
4327.5784	-0.000000	4327.5784	-0.000000	4327.5784	-0.000000	4327.5784	-0.000000			4327.5784	-0.000000	4327.5784	-0.000000	4327.5784	0.000000	4327.5784	-0.000000
4331.2846	-0.000000	4331.2846	-0.000000	4331.2846	-0.000000	4331.2846	-0.000000			4331.2846	-0.000000	4331.2846	-0.000000	4331.2846	0.000000	4331.2846	-0.000000
4334.9909	-0.000000	4334.9909	-0.000000	4334.9909	-0.000000	4334.9909	-0.000000			4334.9909	-0.000000	4334.9909	-0.000000	4334.9909	0.000000	4334.9909	-0.000000
4338.6972	-0.000000	4338.6972	-0.000000	4338.6972	-0.000000	4338.6972	-0.000000			4338.6972	-0.000000	4338.6972	-0.000000	4338.6972	0.000000	4338.6972	-0.000000
4342.4034	-0.000000	4342.4034	-0.000000	4342.4034	-0.000000	4342.4034	-0.000000			4342.4034	-0.000000	4342.4034	-0.000000	4342.4034	0.000000	4342.4034	-0.000000
4346.1097	-0.000000	4346.1097	-0.000000	4346.1097	-0.000000	4346.1097	-0.000000			4346.1097	-0.000000	4346.1097	-0.000000	4346.1097	0.000000	4346.1097	-0.000000
4349.8160	-0.000000	4349.8160	-0.000000	4349.8160	-0.000000	4349.8160	-0.000000			4349.8160	-0.000000	4349.8160	-0.000000	4349.8160	0.000000	4349.8160	-0.000000
4353.5222	-0.000000	4353.5222	-0.000000	4353.5222	-0.000000	4353.5222	-0.000000			4353.5222	-0.000000	4353.5222	-0.000000	4353.5222	0.000000	4353.5222	-0.000000
4357.2285	-0.000000	4357.2285	-0.000000	4357.2285	-0.000000	4357.2285	-0.000000			4357.2285	-0.000000	4357.2285	-0.000000	4357.2285	0.000000	4357.2285	-0.000000
4360.9348	-0.000000	4360.9348	-0.000000	4360.9348	-0.000000	4360.9348	-0.000000			4360.9348	-0.000000	4360.9348	-0.000000	4360.9348	0.000000	4360.9348	-0.000000
4364.6410	-0.000000	4364.6410	-0.000000	4364.6410	-0.000000	4364.6410	-0.000000			4364.6410	-0.000000	4364.6410	-0.000000	4364.6410	0.000000	4364.6410	-0.000000
4368.3473	-0.000000	4368.3473	-0.000000	4368.3473	-0.000000	4368.3473	-0.000000			4368.3473	-0.000000	4368.3473	-0.000000	4368.3473	0.000000	4368.3473	-0.000000
4372.0536	-0.000000	4372.0536	-0.000000	4372.0536	-0.000000	4372.0536	-0.000000			4372.0536	-0.000000	4372.0536	-0.000000	4372.0536	0.000000	4372.0536	-0.000000
4375.7598	-0.000000	4375.7598	-0.000000	4375.7598	-0.000000	4375.7598	-0.000000			4375.7598	-0.000000	4375.7598	-0.000000	4375.7598	0.000000	4375.7598	-0.000000
4379.4661	-0.000000	4379.4661	-0.000000	4379.4661	-0.000000	4379.4661	-0.000000			4379.4661	-0.000000	4379.4661	-0.000000	4379.4661	0.000000	4379.4661	-0.000000
4383.1724	-0.000000	4383.1724	-0.000000	4383.1724	-0.000000	4383.1724	-0.000000			4383.1724	-0.000000	4383.1724	-0.000000	4383.1724	0.000000	4383.1724	-0.000000
4386.8786	-0.000000	4386.8786	-0.000000	4386.8786	-0.000000	4386.8786	-0.000000			4386.8786	-0.000000	4386.8786	-0.000000	4386.8786	0.000000	4386.8786	-0.000000
4390.5849	-0.000000	4390.5849	-0.000000	4390.5849	-0.000000	4390.5849	-0.000000			4390.5849	-0.000000	4390.5849	-0.000000	4390.5849	0.000000	4390.5849	-0.000000
4394.2912	-0.000000	4394.2912	-0.000000	4394.2912	-0.000000	4394.2912	-0.000000			4394.2912	-0.000000	4394.2912	-0.000000	4394.2912	0.000000	4394.2912	-0.000000
4397.9975	-0.000000	4397.9975	-0.000000	4397.9975	-0.000000	4397.9975	-0.000000			4397.9975	-0.000000	4397.9975	-0.000000	4397.9975	0.000000	4397.9975	-0.000000
4401.7037	-0.000000	4401.7037	-0.000000	4401.7037	-0.000000	4401.7037	-0.000000			4401.7037	-0.000000	4401.7037	-0.000000	4401.7037	0.000000	4401.7037	-0.000000
4405.4100	-0.000000	4405.4100	-0.000000	4405.4100	-0.000000	4405.4100	-0.000000			4405.4100	-0.000000	4405.4100	-0.000000	4405.4100	0.000000	4405.4100	-0.000000
4409.1163	-0.000000	4409.1163	-0.000000	4409.1163	-0.000000	4409.1163	-0.000000			4409.1163	-0.000000	4409.1163	-0.000000	4409.1163	0.000000	4409.1163	-0.000000
4412.8225	-0.000000	4412.8225	-0.000000	4412.8225	-0.000000	4412.8225	-0.000000			4412.8225	-0.000000	4412.8225	-0.000000	4412.8225	0.000000	4412.8225	-0.000000
4416.5288	-0.000000	4416.5288	-0.000000	4416.5288	-0.000000	4416.5288	-0.000000			4416.5288	-0.000000	4416.5288	-0.000000	4416.5288	0.000000	4416.5288	-0.000000
4420.2351	-0.000000	4420.2351	-0.000000	4420.2351	-0.000000	4420.2351	-0.000000			4420.2351	-0.000000	4420.2351	-0.000000	4420.2351	0.000000	4420.2351	-0.000000
4423.9413	-0.000000	4423.9413	-0.000000	4423.9413	-0.000000	4423.9413	-0.000000			4423.9413	-0.000000	4423.9413	-0.000000	4423.9413	0.000000	4423.9413	-0.000000
4427.6476	-0.000000	4427.6476	-0.000000	4427.6476	-0.000000	4427.6476	-0.000000			4427.6476	-0.000000	4427.6476	-0.000000	4427.6476	0.000000	4427.6476	-0.000000
4431.3539	-0.000000	4431.3539	-0.000000	4431.3539	-0.000000	4431.3539	-0.000000			4431.3539	-0.000000	4431.3539	-0.000000	4431.3539	0.000000	4431.3539	-0.000000
4435.0601	-0.000000	4435.0601	-0.000000	4435.0601	-0.000000	4435.0601	-0.000000			4435.0601	-0.000000	4435.0601	-0.000000	4435.0601	0.000000	4435.0601	-0.000000
4438.7664	-0.000000	4438.7664	-0.000000	4438.7664	-0.000000	4438.7664	-0.000000			4438.7664	-0.000000	4438.7664	-0.000000	4438.7664	0.000000	4438.7664	-0.000000
4442.4727	-0.000000	4442.4727	-0.000000	4442.4727	-0.000000	4442.4727	-0.000000			4442.4727	-0.000000	4442.4727	-0.000000	4442.4727	0.000000	4442.4727	-0.000000
4446.1789	-0.000000	4446.1789	-0.000000	4446.1789	-0.000000	4446.1789	-0.000000			4446.1789	-0.000000	4446.1789	-0.000000	4446.1789	0.000000	4446.1789	-0.000000
4449.8852	-0.000000	4449.8852	-0.000000	4449.8852	-0.000000	4449.8852	-0.000000			4449.8852	-0.000000	4449.8852	-0.000000	4449.8852	0.000000	4449.8852	-0.000000
4453.5915	-0.000000	4453.5915	-0.000000	4453.5915	-0.000000	4453.5915	-0.000000			4453.5915	-0.000000	4453.5915	-0.000000	4453.5915	0.000000	4453.5915	-0.000000
4457.2977	-0.000000	4457.2977	-0.000000	4457.2977	-0.000000	4457.2977	-0.000000			4457.2977	-0.000000	4457.2977	-0.000000	4457.2977	0.000000	4457.2977	-0.000000
4461.0040	-0.000000	4461.0040	-0.000000	4461.0040	-0.000000	4461.0040	-0.000000			4461.0040	-0.000000	4461.0040	-0.000000	4461.0040	0.000000	4461.0040	-0.000000
4464.7103	-0.000000	4464.7103	-0.000000	4464.7103	-0.000000	4464.7103	-0.000000			4464.7103	-0.000000	4464.7103	-0.000000	4464.7103	0.000000	4464.7103	-0.000000
4468.4165	-0.000000	4468.4165	-0.000000	4468.4165	-0.000000	4468.4165	-0.000000			4468.4165	-0.000000	4468.4165	-0.000000	4468.4165	0.000000	4468.4165	-0.000000
4472.1228	-0.000000	4472.1228	-0.000000	4472.1228	-0.000000	4472.1228	-0.000000			4472.1228	-0.000000	4472.1228	-0.000000	4472.1228	0.000000	4472.1228	-0.000000
4475.8291	-0.000000	4475.8291	-0.000000	4475.8291	-0.000000	4475.8291	-0.000000			4475.8291	-0.000000	4475.8291	-0.000000	4475.8291	0.000000	4475.8291	-0.000000
4479.5353	-0.000000	4479.5353	-0.000000	4479.5353	-0.000000	4479.5353	-0.000000			4479.5353	-0.000000	4479.5353	-0.000000	4479.5353	0.000000	4479.5353	-0.000000
4483.2416	-0.000000	4483.2416	-0.000000	4483.2416	-0.000000	4483.2416	-0.000000			4483.2416	-0.000000	4483.2416	-0.000000	4483.2416	0.000000	4483.2416	-0.000000
4486.9479	-0.000000	4486.9479	-0.000000	4486.9479	-0.000000	4486.9479	-0.000000			4486.9479	-0.000000	4486.9479	-0.000000	4486.9479	0.000000	4486.9479	-0.000000
4490.6541	-0.000000	4490.6541	-0.000000	4490.6541	-0.000000	4490.6541	-0.000000			4490.6541	-0.000000	4490.6541	-0.000000	4490.6541	0.000000	4490.6541	-0.000000
4494.3604	-0.000000	4494.3604	-0.000000	4494.3604	-0.000000	4494.3604	-0.000000			4494.3604	-0.000000	4494.3604	-0.000000	4494.3604	0.000000	4494.3604	-0.000000
4498.0667	-0.000000	4498.0667	-0.000000	4498.0667	-0.000000	4498.0667	-0.000000			4498.0667	-0.000000	4498.0667	-0.000000	4498.0667	0.000000	4498.0667	-0.000000
4501.7729	-0.000000	4501.7729	-0.000000	4501.7729	-0.000000	4501.7729	-0.000000			4501.7729	-0.000000	4501.7729	-0.000000	4501.7729	0.000000	4501.7729	-0.000000
4505.4792	-0.000000	4505.4792	-0.000000	4505.4792	-0.000000	4505.4792	-0.000000			4505.4792	-0.000000	4505.4792	-0.000000	4505.4792	0.000000	4505.4792	-0.000000
4509.1855	-0.000000	4509.1855	-0.000000	4509.1855	-0.000000	4509.1855	-0.000000			4509.1855	-0.000000	4509.1855	-0.000000	4509.1855	0.000000	4509.1855	-0.000000
4512.8918	-0.000000	4512.8918	-0.000000	4512.8918	-0.000000	4512.8918	-0.000000			4512.8918	-0.000000	4512.8918	-0.000000	4512.8918	0.000000	4512.8918	-0.000000
4516.5980	-0.000000	4516.5980	-0.000000	4516.5980	-0.000000	4516.5980	-0.000000			4516.5980	-0.000000	4516.5980	-0.000000	4516.5980	0.000000	4516.5980	-0.000000
4520.3043	-0.000000	4520.3043	-0.000000	4520.3043	-0.000000	4520.3043	-0.000000			4520.3043	-0.000000	4520.3043	-0.000000	4520.3043	0.000000	4520.3043	-0.000000
4524.0106	-0.000000	4524.0106	-0.000000	4524.0106	-0.000000	4524.0106	-0.000000			4524.0106	-0.000000	4524.0106	-0.000000	4524.0106	0.000000	4524.0106	-0.000000
4527.7168	-0.000000	4527.7168	-0.000000	4527.7168	-0.000000	4527.7168	-0.000000			4527.7168	-0.000000	4527.7168	-0.000000	4527.7168	0.000000	4527.7168	-0.000000
4531.4231	-0.000000	4531.4231	-0.000000	4531.4231	-0.000000	4531.4231	-0.000000			4531.4231	-0.000000	4531.4231	-0.000000	4531.4231	0.000000	4531.4231	-0.000000
4535.1294	-0.000000	4535.1294	-0.000000	4535.1294	-0.000000	4535.1294	-0.000000			4535.1294	-0.000000	4535.1294	-0.000000	4535.1294	0.000000	4535.1294	-0.000000
4538.8356	-0.000000	4538.8356	-0.000000	4538.8356	-0.000000	4538.8356	-0.000000			4538.8356	-0.000000	4538.8356	-0.000000	4538.8356	0.000000	4538.8356	-0.000000
4542.5419	-0.000000	4542.5419	-0.000000	4542.5419	-0.000000	4542.5419	-0.000000			4542.5419	-0.000000	4542.5419	-0.000000	4542.5419	0.000000	4542.5419	-0.000000
4546.2482	-0.000000	4546.2482	-0.000000	4546.2482	-0.000000	4546.2482	-0.000000			4546.2482	-0.000000	4546.2482	-0.000000	4546.2482	0.000000	4546.2482	-0.000000
4549.9544	-0.000000	4549.9544	-0.000000	4549.9544	-0.000000	4549.9544	-0.000000			4549.9544	-0.000000	4549.9544	-0.000000	4549.9544	0.000000	4549.9544	-0.000000
4553.6607	-0.000000	4553.6607	-0.000000	4553.6607	-0.000000	4553.6607	-0.000000			4553.6607	-0.000000	4553.6607	-0.000000	4553.6607	0.000000	4553.6607	-0.000000
4557.3670	-0.000000	4557.3670	-0.000000	4557.3670	-0.000000	4557.3670	-0.000000			4557.3670	-0.000000	4557.3670	-0.000000	4557.3670	0.000000	4557.3670	-0.000000
4561.0732	-0.000000	4561.0732	-0.000000	4561.0732	-0.000000	4561.0732	-0.000000			4561.0732	-0.000000	4561.0732	-0.000000	4561.0732	0.000000	4561.0732	-0.000000
4564.7795	-0.000000	4564.7795	-0.000000	4564.7795	-0.000000	4564.7795	-0.000000			4564.7795	-0.000000	4564.7795	-0.000000	4564.7795	0.000000	4564.7795	-0.000000
4568.4858	-0.000000	4568.4858	-0.000000	4568.4858	-0.000000	4568.4858	-0.000000			4568.4858	-0.000000	4568.4858	-0.000000	4568.4858	0.000000	4568.4858	-0.000000
4572.1920	-0.000000	4572.1920	-0.000000	4572.1920	-0.000000	4572.1920	-0.000000			4572.1920	-0.000000	4572.1920	-0.000000	4572.1920	0.000000	4572.1920	-0.000000
4575.8983	-0.000000	4575.8983	-0.000000	4575.8983	-0.000000	4575.8983	-0.000000			4575.8983	-0.000000	4575.8983	-0.000000	4575.8983	0.000000	4575.8983	-0.000000
4579.6046	-0.000000	4579.6046	-0.000000	4579.6046	-0.000000	4579.6046	-0.000000			4579.6046	-0.000000	4579.6046	-0.000000	4579.6046	0.000000	4579.6046	-0.000000
4583.3108	-0.000000	4583.3108	-0.000000	4583.3108	-0.000000	4583.3108	-0.000000			4583.3108	-0.000000	4583.3108	-0.000000	4583.3108	0.000000	4583.3108	-0.000000
4587.0171	-0.000000	4587.0171	-0.000000	4587.0171	-0.000000	4587.0171	-0.000000			4587.0171	-0.000000	4587.0171	-0.000000	4587.0171	0.000000	4587.0171	-0.000000
4590.7234	-0.000000	4590.7234	-0.000000	4590.7234	-0.000000	4590.7234	-0.000000			4590.7234	-0.000000	4590.7234	-0.000000	4590.7234	0.000000	4590.7234	-0.000000
4594.4296	-0.000000	4594.4296	-0.000000	4594.4296	-0.000000	4594.4296	-0.000000			4594.4296	-0.000000	4594.4296	-0.000000	4594.4296	0.000000	4594.4296	-0.000000
4598.1359	-0.000000	4598.1359	-0.000000	4598.1359	-0.000000	4598.1359	-0.000000			4598.1359	-0.000000	4598.1359	-0.000000	4598.1359	0.000000	4598.1359	-0.000000
4601.8422	-0.000000	4601.8422	-0.000000	4601.8422	-0.000000	4601.8422	-0.000000			4601.8422	-0.000000	4601.8422	-0.000000	4601.8422	0.000000	4601.8422	-0.000000
4605.5484	-0.000000	4605.5484	-0.000000	4605.5484	-0.000000	4605.5484	-0.000000			4605.5484	-0.000000	4605.5484	-0.000000	4605.5484	0.000000	4605.5484	-0.000000
4609.2547	-0.000000	4609.2547	-0.000000	4609.2547	-0.000000	4609.2547	-0.000000			4609.2547	-0.000000	4609.2547	-0.000000	4609.2547	0.000000	4609.2547	-0.000000
4612.9610	-0.000000	4612.9610	-0.000000	4612.9610	-0.000000	4612.9610	-0.000000			4612.9610	-0.000000	4612.9610	-0.000000	4612.9610	0.000000	4612.9610	-0.000000
4616.6672	-0.000000	4616.6672	-0.000000	4616.6672	-0.000000	4616.6672	-0.000000			4616.6672	-0.000000	4616.6672	-0.000000	4616.6672	0.000000	4616.6672	-0.000000
4620.3735	-0.000000	4620.3735	-0.000000	4620.3735	-0.000000	4620.3735	-0.000000			4620.3735	-0.000000	4620.3735	-0.000000	4620.3735	0.000000	4620.3735	-0.000000
4624.0798	-0.000000	4624.0798	-0.000000	4624.0798	-0.000000	4624.0798	-0.000000			4624.0798	-0.000000	4624.0798	-0.000000	4624.0798	0.000000	4624.0798	-0.000000
4627.7861	-0.000000	4627.7861	-0.000000	4627.7861	-0.000000	4627.7861	-0.000000			4627.7861	-0.000000	4627.7861	-0.000000	4627.7861	0.000000	4627.7861	-0.000000
4631.4923	-0.000000	4631.4923	-0.000000	4631.4923	-0.000000	4631.4923	-0.000000			4631.4923	-0.000000	4631.4923	-0.000000	4631.4923	0.000000	4631.4923	-0.000000
4635.1986	-0.000000	4635.1986	-0.000000	4635.1986	-0.000000	4635.1986	-0.000000			4635.1986	-0.000000	4635.1986	-0.000000	4635.1986	0.000000	4635.1986	-0.000000
4638.9049	-0.000000	4638.9049	-0.000000	4638.9049	-0.000000	4638.9049	-0.000000			4638.9049	-0.000000	4638.9049	-0.000000	4638.9049	0.000000	4638.9049	-0.000000
4642.6111	-0.000000	4642.6111	-0.000000	4642.6111	-0.000000	4642.6111	-0.000000			4642.6111	-0.000000	4642.6111	-0.000000	4642.6111	0.000000	4642.6111	-0.000000
4646.3174	-0.000000	4646.3174	-0.000000	4646.3174	-0.000000	4646.3174	-0.000000			4646.3174	-0.000000	4646.3174	-0.000000	4646.3174	0.000000	4646.3174	-0.000000
4650.0237	-0.000000	4650.0237	-0.000000	4650.0237	-0.000000	4650.0237	-0.000000			4650.0237	-0.000000	4650.0237	-0.000000	4650.0237	0.000000	4650.0237	-0.000000
4653.7299	-0.000000	4653.7299	-0.000000	4653.7299	-0.000000	4653.7299	-0.000000			4653.7299	-0.000000	4653.7299	-0.000000	4653.7299	0.000000	4653.7299	-0.000000
4657.4362	-0.000000	4657.4362	-0.000000	4657.4362	-0.000000	4657.4362	-0.000000			4657.4362	-0.000000	4657.4362	-0.000000	4657.4362	0.000000	4657.4362	-0.000000
4661.1425	-0.000000	4661.1425	-0.000000	4661.1425	-0.000000	4661.1425	-0.000000			4661.1425	-0.000000	4661.1425	-0.000000	4661.1425	0.000000	4661.1425	-0.000000
4664.8487	-0.000000	4664.8487	-0.000000	4664.8487	-0.000000	4664.8487	-0.000000			4664.8487	-0.000000	4664.8487	-0.000000	4664.8487	0.000000	4664.8487	-0.000000
4668.5550	-0.000000	4668.5550	-0.000000	4668.5550	-0.000000	4668.5550	-0.000000			4668.5550	-0.000000	4668.5550	-0.000000	4668.5550	0.000000	4668.5550	-0.000000
4672.2613	-0.000000	4672.2613	-0.000000	4672.2613	-0.000000	4672.2613	-0.000000			4672.2613	-0.000000	4672.2613	-0.000000	4672.2613	0.000000	4672.2613	-0.000000
4675.9675	-0.000000	4675.9675	-0.000000	4675.9675	-0.000000	4675.9675	-0.000000			4675.9675	-0.000000	4675.9675	-0.000000	4675.9675	0.000000	4675.9675	-0.000000
4679.6738	-0.000000	4679.6738	-0.000000	4679.6738	-0.000000	4679.6738	-0.000000			4679.6738	-0.000000	4679.6738	-0.000000	4679.6738	0.000000	4679.6738	-0.000000
4683.3801	-0.000000	4683.3801	-0.000000	4683.3801	-0.000000	4683.3801	-0.000000			4683.3801	-0.000000	4683.3801	-0.000000	4683.3801	0.000000	4683.3801	-0.000000
4687.0863	-0.000000	4687.0863	-0.000000	4687.0863	-0.000000	4687.0863	-0.000000			4687.0863	-0.000000	4687.0863	-0.000000	4687.0863	0.000000	4687.0863	-0.000000
4690.7926	-0.000000	4690.7926	-0.000000	4690.7926	-0.000000	4690.7926	-0.000000			4690.7926	-0.000000	4690.7926	-0.000000	4690.7926	0.000000	4690.7926	-0.000000
4694.4989	-0.000000	4694.4989	-0.000000	4694.4989	-0.000000	4694.4989	-0.000000			4694.4989	-0.000000	4694.4989	-0.000000	4694.4989	0.000000	4694.4989	-0.000000
4698.2051	-0.000000	4698.2051	-0.000000	4698.2051	-0.000000	4698.2051	-0.000000			4698.2051	-0.000000	4698.2051	-0.000000	4698.2051	0.000000	4698.2051	-0.000000
4701.9114	-0.000000	4701.9114	-0.000000	4701.9114	-0.000000	4701.9114	-0.000000			4701.9114	-0.000000	4701.9114	-0.000000	4701.9114	0.000000	4701.9114	-0.000000
4705.6177	-0.000000	4705.6177	-0.000000	4705.6177	-0.000000	4705.6177	-0.000000			4705.6177	-0.000000	4705.6177	-0.000000	4705.6177	0.000000	4705.6177	-0.000000
4709.3239	-0.000000	4709.3239	-0.000000	4709.3239	-0.000000	4709.3239	-0.000000			4709.3239	-0.000000	4709.3239	-0.000000	4709.3239	0.000000	4709.3239	-0.000000
4713.0302	-0.000000	4713.0302	-0.000000	4713.0302	-0.000000	4713.0302	-0.000000			4713.0302	-0.000000	4713.0302	-0.000000	4713.0302	0.000000	4713.0302	-0.000000
4716.7365	-0.000000	4716.7365	-0.000000	4716.7365	-0.000000	4716.7365	-0.000000			4716.7365	-0.000000	4716.7365	-0.000000	4716.7365	0.000000	4716.7365	-0.000000
4720.4427	-0.000000	4720.4427	-0.000000	4720.4427	-0.000000	4720.4427	-0.000000			4720.4427	-0.000000	4720.4427	-0.000000	4720.4427	0.000000	4720.4427	-0.000000
4724.1490	-0.000000	4724.1490	-0.000000	4724.1490	-0.000000	4724.1490	-0.000000			4724.1490	-0.000000	4724.1490	-0.000000	4724.1490	0.000000	4724.1490	-0.000000
4727.8553	-0.000000	4727.8553	-0.000000	4727.8553	-0.000000	4727.8553	-0.000000			4727.8553	-0.000000	4727.8553	-0.000000	4727.8553	0.000000	4727.8553	-0.000000
4731.5615	-0.000000	4731.5615	-0.000000	4731.5615	-0.000000	4731.5615	-0.000000			4731.5615	-0.000000	4731.5615	-0.000000	4731.5615	0.000000	4731.5615	-0.000000
4735.2678	-0.000000	4735.2678	-0.000000	4735.2678	-0.000000	4735.2678	-0.000000			4735.2678	-0.000000	4735.2678	-0.000000	4735.2678	0.000000	4735.2678	-0.000000
4738.9741	-0.000000	4738.9741	-0.000000	4738.9741	-0.000000	4738.9741	-0.000000			4738.9741	-0.000000	4738.9741	-0.000000	4738.9741	0.000000	4738.9741	-0.000000
4742.6803	-0.000000	4742.6803	-0.000000	4742.6803	-0.000000	4742.6803	-0.000000			4742.6803	-0.000000	4742.6803	-0.000000	4742.6803	0.000000	4742.6803	-0.000000
4746.3866	-0.000000	4746.3866	-0.000000	4746.3866	-0.000000	4746.3866	-0.000000			4746.3866	-0.000000	4746.3866	-0.000000	4746.3866	0.000000	4746.3866	-0.000000
4750.0929	-0.000000	4750.0929	-0.000000	4750.0929	-0.000000	4750.0929	-0.000000			4750.0929	-0.000000	4750.0929	-0.000000	4750.0929	0.000000	4750.0929	-0.000000
4753.7992	-0.000000	4753.7992	-0.000000	4753.7992	-0.000000	4753.7992	-0.000000			4753.7992	-0.000000	4753.7992	-0.000000	4753.7992	0.000000	4753.7992	-0.000000
4757.5054	-0.000000	4757.5054	-0.000000	4757.5054	-0.000000	4757.5054	-0.000000			4757.5054	-0.000000	4757.5054	-0.000000	4757.5054	0.000000	4757.5054	-0.000000
4761.2117	-0.000000	4761.2117	-0.000000	4761.2117	-0.000000	4761.2117	-0.000000			4761.2117	-0.000000	4761.2117	-0.000000	4761.2117	0.000000	4761.2117	-0.000000
4764.9180	-0.000000	4764.9180	-0.000000	4764.9180	-0.000000	4764.9180	-0.000000			4764.9180	-0.000000	4764.9180	-0.000000	4764.9180	0.000000	4764.9180	-0.000000
4768.6242	-0.000000	4768.6242	-0.000000	4768.6242	-0.000000	4768.6242	-0.000000			4768.6242	-0.000000	4768.6242	-0.000000	4768.6242	0.000000	4768.6242	-0.000000
4772.3305	-0.000000	4772.3305	-0.000000	4772.3305	-0.000000	4772.3305	-0.000000			4772.3305	-0.000000	4772.3305	-0.000000	4772.3305	0.000000	4772.3305	-0.000000
4776.0368	-0.000000	4776.0368	-0.000000	4776.0368	-0.000000	4776.0368	-0.000000			4776.0368	-0.000000	4776.0368	-0.000000	4776.0368	0.000000	4776.0368	-0.000000
4779.7430	-0.000000	4779.7430	-0.000000	4779.7430	-0.000000	4779.7430	-0.000000			4779.7430	-0.000000	4779.7430	-0.000000	4779.7430	0.000000	4779.7430	-0.000000
4783.4493	-0.000000	4783.4493	-0.000000	4783.4493	-0.000000	4783.4493	-0.000000			4783.4493	-0.000000	4783.4493	-0.000000	4783.4493	0.000000	4783.4493	-0.000000
4787.1556	-0.000000	4787.1556	-0.000000	4787.1556	-0.000000	4787.1556	-0.000000			4787.1556	-0.000000	4787.1556	-0.000000	4787.1556	0.000000	4787.1556	-0.000000
4790.8618	-0.000000	4790.8618	-0.000000	4790.8618	-0.000000	4790.8618	-0.000000			4790.8618	-0.000000	4790.8618	-0.000000	4790.8618	0.000000	4790.8618	-0.000000
4794.5681	-0.000000	4794.5681	-0.000000	4794.5681	-0.000000	4794.5681	-0.000000			4794.5681	-0.000000	4794.5681	-0.000000	4794.5681	0.000000	4794.5681	-0.000000
4798.2744	-0.000000	4798.2744	-0.000000	4798.2744	-0.000000	4798.2744	-0.000000			4798.2744	-0.000000	4798.2744	-0.000000	4798.2744	0.000000	4798.2744	-0.000000
4801.9806	-0.000000	4801.9806	-0.000000	4801.9806	-0.000000	4801.9806	-0.000000			4801.9806	-0.000000	4801.9806	-0.000000	4801.9806	0.000000	4801.9806	-0.000000
4805.6869	-0.000000	4805.6869	-0.000000	4805.6869	-0.000000	4805.6869	-0.000000			4805.6869	-0.000000	4805.6869	-0.000000	4805.6869	0.000000	4805.6869	-0.000000
4809.3932	-0.000000	4809.3932	-0.000000	4809.3932	-0.000000	4809.3932	-0.000000			4809.3932	-0.000000	4809.3932	-0.000000	4809.3932	0.000000	4809.3932	-0.000000
4813.0994	-0.000000	4813.0994	-0.000000	4813.0994	-0.000000	4813.0994	-0.000000			4813.0994	-0.000000	4813.0994	-0.000000	4813.0994	0.000000	4813.0994	-0.000000
4816.8057	-0.000000	4816.8057	-0.000000	4816.8057	-0.000000	4816.8057	-0.000000			4816.8057	-0.000000	4816.8057	-0.000000	4816.8057	0.000000	4816.8057	-0.000000
4820.5120	-0.000000	4820.5120	-0.000000	4820.5120	-0.000000	4820.5120	-0.000000			4820.5120	-0.000000	4820.5120	-0.000000	4820.5120	0.000000	4820.5120	-0.000000
4824.2182	-0.000000	4824.2182	-0.000000	4824.2182	-0.000000	4824.2182	-0.000000			4824.2182	-0.000000	4824.2182	-0.000000	4824.2182	0.000000	4824.2182	-0.000000
4827.9245	-0.000000	4827.9245	-0.000000	4827.9245	-0.000000	4827.9245	-0.000000			4827.9245	-0.000000	4827.9245	-0.000000	4827.9245	0.000000	4827.9245	-0.000000
4831.6308	-0.000000	4831.6308	-0.000000	4831.6308	-0.000000	4831.6308	-0.000000			4831.6308	-0.000000	4831.6308	-0.000000	4831.6308	0.000000	4831.6308	-0.000000
4835.3370	-0.000000	4835.3370	-0.000000	4835.3370	-0.000000	4835.3370	-0.000000			4835.3370	-0.000000	4835.3370	-0.000000	4835.3370	0.000000	4835.3370	-0.000000
4839.0433	-0.000000	4839.0433	-0.000000	4839.0433	-0.000000	4839.0433	-0.000000			4839.0433	-0.000000	4839.0433	-0.000000	4839.0433	0.000000	4839.0433	-0.000000
4842.7496	-0.000000	4842.7496	-0.000000	4842.7496	-0.000000	4842.7496	-0.000000			4842.7496	-0.000000	4842.7496	-0.000000	4842.7496	0.000000	4842.7496	-0.000000
4846.4558	-0.000000	4846.4558	-0.000000	4846.4558	-0.000000	4846.4558	-0.000000			4846.4558	-0.000000	4846.4558	-0.000000	4846.4558	0.000000	4846.4558	-0.000000
4850.1621	-0.000000	4850.1621	-0.000000	4850.1621	-0.000000	4850.1621	-0.000000			4850.1621	-0.000000	4850.1621	-0.000000	4850.1621	0.000000	4850.1621	-0.000000
4853.8684	-0.000000	4853.8684	-0.000000	4853.8684	-0.000000	4853.8684	-0.000000			4853.8684	-0.000000	4853.8684	-0.000000	4853.8684	0.000000	4853.8684	-0.000000
4857.5746	-0.000000	4857.5746	-0.000000	4857.5746	-0.000000	4857.5746	-0.000000			4857.5746	-0.000000	4857.5746	-0.000000	4857.5746	0.000000	4857.5746	-0.000000
4861.2809	-0.000000	4861.2809	-0.000000	4861.2809	-0.000000	4861.2809	-0.000000			4861.2809	-0.000000	4861.2809	-0.000000	4861.2809	0.000000	4861.2809	-0.000000
4864.9872	-0.000000	4864.9872	-0.000000	4864.9872	-0.000000	4864.9872	-0.000000			4864.9872	-0.000000	4864.9872	-0.000000	4864.9872	0.000000	4864.9872	-0.000000
4868.6935	-0.000000	4868.6935	-0.000000	4868.6935	-0.000000	4868.6935	-0.000000			4868.6935	-0.000000	4868.6935	-0.000000	4868.6935	0.000000	4868.6935	-0.000000
4872.3997	-0.000000	4872.3997	-0.000000	4872.3997	-0.000000	4872.3997	-0.000000			4872.3997	-0.000000	4872.3997	-0.000000	4872.3997	0.000000	4872.3997	-0.000000
4876.1060	-0.000000	4876.1060	-0.000000	4876.1060	-0.000000	4876.1060	-0.000000			4876.1060	-0.000000	4876.1060	-0.000000	4876.1060	0.000000	4876.1060	-0.000000
4879.8123	-0.000000	4879.8123	-0.000000	4879.8123	-0.000000	4879.8123	-0.000000			4879.8123	-0.000000	4879.8123	-0.000000	4879.8123	0.000000	4879.8123	-0.000000
4883.5185	-0.000000	4883.5185	-0.000000	4883.5185	-0.000000	4883.5185	-0.000000			4883.5185	-0.000000	4883.5185	-0.000000	4883.5185	0.000000	4883.5185	-0.000000
4887.2248	-0.000000	4887.2248	-0.000000	4887.2248	-0.000000	4887.2248	-0.000000			4887.2248	-0.000000	4887.2248	-0.000000	4887.2248	0.000000	4887.2248	-0.000000
4890.9311	-0.000000	4890.9311	-0.000000	4890.9311	-0.000000	4890.9311	-0.000000			4890.9311	-0.000000	4890.9311	-0.000000	4890.9311	0.000000	4890.9311	-0.000000
4894.6373	-0.000000	4894.6373	-0.000000	4894.6373	-0.000000	4894.6373	-0.000000			4894.6373	-0.000000	4894.6373	-0.000000	4894.6373	0.000000	4894.6373	-0.000000
4898.3436	-0.000000	4898.3436	-0.000000	4898.3436	-0.000000	4898.3436	-0.000000			4898.3436	-0.000000	4898.3436	-0.000000	4898.3436	0.000000	4898.3436	-0.000000
4902.0499	-0.000000	4902.0499	-0.000000	4902.0499	-0.000000	4902.0499	-0.000000			4902.0499	-0.000000	4902.0499	-0.000000	4902.0499	0.000000	4902.0499	-0.000000
4905.7561	-0.000000	4905.7561	-0.000000	4905.7561	-0.000000	4905.7561	-0.000000			4905.7561	-0.000000	4905.7561	-0.000000	4905.7561	0.000000	4905.7561	-0.000000
4909.4624	-0.000000	4909.4624	-0.000000	4909.4624	-0.000000	4909.4624	-0.000000			4909.4624	-0.000000	4909.4624	-0.000000	4909.4624	0.000000	4909.4624	-0.000000
4913.1687	-0.000000	4913.1687	-0.000000	4913.1687	-0.000000	4913.1687	-0.000000			4913.1687	-0.000000	4913.1687	-0.000000	4913.1687	0.000000	4913.1687	-0.000000
4916.8749	-0.000000	4916.8749	-0.000000	4916.8749	-0.000000	4916.8749	-0.000000			4916.8749	-0.000000	4916.8749	-0.000000	4916.8749	0.000000	4916.8749	-0.000000
4920.5812	-0.000000	4920.5812	-0.000000	4920.5812	-0.000000	4920.5812	-0.000000			4920.5812	-0.000000	4920.5812	-0.000000	4920.5812	0.000000	4920.5812	-0.000000
4924.2875	-0.000000	4924.2875	-0.000000	4924.2875	-0.000000	4924.2875	-0.000000			4924.2875	-0.000000	4924.2875	-0.000000	4924.2875	0.000000	4924.2875	-0.000000
4927.9937	-0.000000	4927.9937	-0.000000	4927.9937	-0.000000	4927.9937	-0.000000			4927.9937	-0.000000	4927.9937	-0.000000	4927.9937	0.000000	4927.9937	-0.000000
4931.7000	-0.000000	4931.7000	-0.000000	4931.7000	-0.000000	4931.7000	-0.000000			4931.7000	-0.000000	4931.7000	-0.000000	4931.7000	0.000000	4931.7000	-0.000000
4935.4063	-0.000000	4935.4063	-0.000000	4935.4063	-0.000000	4935.4063	-0.000000			4935.4063	-0.000000	4935.4063	-0.000000	4935.4063	0.000000	4935.4063	-0.000000
4939.1125	-0.000000	4939.1125	-0.000000	4939.1125	-0.000000	4939.1125	-0.000000			4939.1125	-0.000000	4939.1125	-0.000000	4939.1125	0.000000	4939.1125	-0.000000
4942.8188	-0.000000	4942.8188	-0.000000	4942.8188	-0.000000	4942.8188	-0.000000			4942.8188	-0.000000	4942.8188	-0.000000	4942.8188	0.000000	4942.8188	-0.000000
4946.5251	-0.000000	4946.5251	-0.000000	4946.5251	-0.000000	4946.5251	-0.000000			4946.5251	-0.000000	4946.5251	-0.000000	4946.5251	0.000000	4946.5251	-0.000000
4950.2313	-0.000000	4950.2313	-0.000000	4950.2313	-0.000000	4950.2313	-0.000000			4950.2313	-0.000000	4950.2313	-0.000000	4950.2313	0.000000	4950.2313	-0.000000
4953.9376	-0.000000	4953.9376	-0.000000	4953.9376	-0.000000	4953.9376	-0.000000			4953.9376	-0.000000	4953.9376	-0.000000	4953.9376	0.000000	4953.9376	-0.000000
4957.6439	-0.000000	4957.6439	-0.000000	4957.6439	-0.000000	4957.6439	-0.000000			4957.6439	-0.000000	4957.6439	-0.000000	4957.6439	0.000000	4957.6439	-0.000000
4961.3501	-0.000000	4961.3501	-0.000000	4961.3501	-0.000000	4961.3501	-0.000000			4961.3501	-0.000000	4961.3501	-0.000000	4961.3501	0.000000	4961.3501	-0.000000
4965.0564	-0.000000	4965.0564	-0.000000	4965.0564	-0.000000	4965.0564	-0.000000			4965.0564	-0.000000	4965.0564	-0.000000	4965.0564	0.000000	4965.0564	-0.000000
4968.7627	-0.000000	4968.7627	-0.000000	4968.7627	-0.000000	4968.7627	-0.000000			4968.7627	-0.000000	4968.7627	-0.000000	4968.7627	0.000000	4968.7627	-0.000000
4972.4689	-0.000000	4972.4689	-0.000000	4972.4689	-0.000000	4972.4689	-0.000000			4972.4689	-0.000000	4972.4689	-0.000000	4972.4689	0.000000	4972.4689	-0.000000
4976.1752	-0.000000	4976.1752	-0.000000	4976.1752	-0.000000	4976.1752	-0.000000			4976.1752	-0.000000	4976.1752	-0.000000	4976.1752	0.000000	4976.1752	-0.000000
4979.8815	-0.000000	4979.8815	-0.000000	4979.8815	-0.000000	4979.8815	-0.000000			4979.8815	-0.000000	4979.8815	-0.000000	4979.8815	0.000000	4979.8815	-0.000000
4983.5878	-0.000000	4983.5878	-0.000000	4983.5878	-0.000000	4983.5878	-0.000000			4983.5878	-0.000000	4983.5878	-0.000000	4983.5878	0.000000	4983.5878	-0.000000
4987.2940	-0.000000	4987.2940	-0.000000	4987.2940	-0.000000	4987.2940	-0.000000			4987.2940	-0.000000	4987.2940	-0.000000	4987.2940	0.000000	4987.2940	-0.000000
4991.0003	-0.000000	4991.0003	-0.000000	4991.0003	-0.000000	4991.0003	-0.000000			4991.0003	-0.000000	4991.0003	-0.000000	4991.0003	0.000000	4991.0003	-0.000000
4994.7066	-0.000000	4994.7066	-0.000000	4994.7066	-0.000000	4994.7066	-0.000000			4994.7066	-0.000000	4994.7066	-0.000000	4994.7066	0.000000	4994.7066	-0.000000
4998.4128	-0.000000	4998.4128	-0.000000	4998.4128	-0.000000	4998.4128	-0.000000			4998.4128	-0.000000	4998.4128	-0.000000	4998.4128	0.000000	4998.4128	-0.000000
5002.1191	-0.000000	5002.1191	-0.000000	5002.1191	-0.000000	5002.1191	-0.000000			5002.1191	-0.000000	5002.1191	-0.000000	5002.1191	0.000000	5002.1191	-0.000000
5005.8254	-0.000000	5005.8254	-0.000000	5005.8254	-0.000000	5005.8254	-0.000000			5005.8254	-0.000000	5005.8254	-0.000000	5005.8254	0.000000	5005.8254	-0.000000
5009.5316	-0.000000	5009.5316	-0.000000	5009.5316	-0.000000	5009.5316	-0.000000			5009.5316	-0.000000	5009.5316	-0.000000	5009.5316	0.000000	5009.5316	-0.000000
5013.2379	-0.000000	5013.2379	-0.000000	5013.2379	-0.000000	5013.2379	-0.000000			5013.2379	-0.000000	5013.2379	-0.000000	5013.2379	0.000000	5013.2379	-0.000000
5016.9442	-0.000000	5016.9442	-0.000000	5016.9442	-0.000000	5016.9442	-0.000000			5016.9442	-0.000000	5016.9442	-0.000000	5016.9442	0.000000	5016.9442	-0.000000
5020.6504	-0.000000	5020.6504	-0.000000	5020.6504	-0.000000	5020.6504	-0.000000			5020.6504	-0.000000	5020.6504	-0.000000	5020.6504	0.000000	5020.6504	-0.000000
5024.3567	-0.000000	5024.3567	-0.000000	5024.3567	-0.000000	5024.3567	-0.000000			5024.3567	-0.000000	5024.3567	-0.000000	5024.3567	0.000000	5024.3567	-0.000000
5028.0630	-0.000000	5028.0630	-0.000000	5028.0630	-0.000000	5028.0630	-0.000000			5028.0630	-0.000000	5028.0630	-0.000000	5028.0630	0.000000	5028.0630	-0.000000
5031.7692	-0.000000	5031.7692	-0.000000	5031.7692	-0.000000	5031.7692	-0.000000			5031.7692	-0.000000	5031.7692	-0.000000	5031.7692	0.000000	5031.7692	-0.000000
5035.4755	-0.000000	5035.4755	-0.000000	5035.4755	-0.000000	5035.4755	-0.000000			5035.4755	-0.000000	5035.4755	-0.000000	5035.4755	0.000000	5035.4755	-0.000000
5039.1818	-0.000000	5039.1818	-0.000000	5039.1818	-0.000000	5039.1818	-0.000000			5039.1818	-0.000000	5039.1818	-0.000000	5039.1818	0.000000	5039.1818	-0.000000
5042.8880	-0.000000	5042.8880	-0.000000	5042.8880	-0.000000	5042.8880	-0.000000			5042.8880	-0.000000	5042.8880	-0.000000	5042.8880	0.000000	5042.8880	-0.000000
5046.5943	-0.000000	5046.5943	-0.000000	5046.5943	-0.000000	5046.5943	-0.000000			5046.5943	-0.000000	5046.5943	-0.000000	5046.5943	0.000000	5046.5943	-0.000000
5050.3006	-0.000000	5050.3006	-0.000000	5050.3006	-0.000000	5050.3006	-0.000000			5050.3006	-0.000000	5050.3006	-0.000000	5050.3006	0.000000	5050.3006	-0.000000
5054.0068	-0.000000	5054.0068	-0.000000	5054.0068	-0.000000	5054.0068	-0.000000			5054.0068	-0.000000	5054.0068	-0.000000	5054.0068	0.000000	5054.0068	-0.000000
5057.7131	-0.000000	5057.7131	-0.000000	5057.7131	-0.000000	5057.7131	-0.000000			5057.7131	-0.000000	5057.7131	-0.000000	5057.7131	0.000000	5057.7131	-0.000000
5061.4194	-0.000000	5061.4194	-0.000000	5061.4194	-0.000000	5061.4194	-0.000000			5061.4194	-0.000000	5061.4194	-0.000000	5061.4194	0.000000	5061.4194	-0.000000
5065.1256	-0.000000	5065.1256	-0.000000	5065.1256	-0.000000	5065.1256	-0.000000			5065.1256	-0.000000	5065.1256	-0.000000	5065.1256	0.000000	5065.1256	-0.000000
5068.8319	-0.000000	5068.8319	-0.000000	5068.8319	-0.000000	5068.8319	-0.000000			5068.8319	-0.000000	5068.8319	-0.000000	5068.8319	0.000000	5068.8319	-0.000000
5072.5382	-0.000000	5072.5382	-0.000000	5072.5382	-0.000000	5072.5382	-0.000000			5072.5382	-0.000000	5072.5382	-0.000000	5072.5382	0.000000	5072.5382	-0.000000
5076.2444	-0.000000	5076.2444	-0.000000	5076.2444	-0.000000	5076.2444	-0.000000			5076.2444	-0.000000	5076.2444	-0.000000	5076.2444	0.000000	5076.2444	-0.000000
5079.9507	-0.000000	5079.9507	-0.000000	5079.9507	-0.000000	5079.9507	-0.000000			5079.9507	-0.000000	5079.9507	-0.000000	5079.9507	0.000000	5079.9507	-0.000000
5083.6570	-0.000000	5083.6570	-0.000000	5083.6570	-0.000000	5083.6570	-0.000000			5083.6570	-0.000000	5083.6570	-0.000000	5083.6570	0.000000	5083.6570	-0.000000
5087.3632	-0.000000	5087.3632	-0.000000	5087.3632	-0.000000	5087.3632	-0.000000			5087.3632	-0.000000	5087.3632	-0.000000	5087.3632	0.000000	5087.3632	-0.000000
5091.0695	-0.000000	5091.0695	-0.000000	5091.0695	-0.000000	5091.0695	-0.000000			5091.0695	-0.000000	5091.0695	-0.000000	5091.0695	0.000000	5091.0695	-0.000000
5094.7758	-0.000000	5094.7758	-0.000000	5094.7758	-0.000000	5094.7758	-0.000000			5094.7758	-0.000000	5094.7758	-0.000000	5094.7758	0.000000	5094.7758	-0.000000
5098.4821	-0.000000	5098.4821	-0.000000	5098.4821	-0.000000	5098.4821	-0.000000			5098.4821	-0.000000	5098.4821	-0.000000	5098.4821	0.000000	5098.4821	-0.000000
5102.1883	-0.000000	5102.1883	-0.000000	5102.1883	-0.000000	5102.1883	-0.000000			5102.1883	-0.000000	5102.1883	-0.000000	5102.1883	0.000000	5102.1883	-0.000000
5105.8946	-0.000000	5105.8946	-0.000000	5105.8946	-0.000000	5105.8946	-0.000000			5105.8946	-0.000000	5105.8946	-0.000000	5105.8946	0.000000	5105.8946	-0.000000
5109.6009	-0.000000	5109.6009	-0.000000	5109.6009	-0.000000	5109.6009	-0.000000			5109.6009	-0.000000	5109.6009	-0.000000	5109.6009	0.000000	5109.6009	-0.000000
5113.3071	-0.000000	5113.3071	-0.000000	5113.3071	-0.000000	5113.3071	-0.000000			5113.3071	-0.000000	5113.3071	-0.000000	5113.3071	0.000000	5113.3071	-0.000000
5117.0134	-0.000000	5117.0134	-0.000000	5117.0134	-0.000000	5117.0134	-0.000000			5117.0134	-0.000000	5117.0134	-0.000000	5117.0134	0.000000	5117.0134	-0.000000
5120.7197	-0.000000	5120.7197	-0.000000	5120.7197	-0.000000	5120.7197	-0.000000			5120.7197	-0.000000	5120.7197	-0.000000	5120.7197	0.000000	5120.7197	-0.000000
5124.4259	-0.000000	5124.4259	-0.000000	5124.4259	-0.000000	5124.4259	-0.000000			5124.4259	-0.000000	5124.4259	-0.000000	5124.4259	0.000000	5124.4259	-0.000000
5128.1322	-0.000000	5128.1322	-0.000000	5128.1322	-0.000000	5128.1322	-0.000000			5128.1322	-0.000000	5128.1322	-0.000000	5128.1322	0.000000	5128.1322	-0.000000
5131.8385	-0.000000	5131.8385	-0.000000	5131.8385	-0.000000	5131.8385	-0.000000			5131.8385	-0.000000	5131.8385	-0.000000	5131.8385	0.000000	5131.8385	-0.000000
5135.5447	-0.000000	5135.5447	-0.000000	5135.5447	-0.000000	5135.5447	-0.000000			5135.5447	-0.000000	5135.5447	-0.000000	5135.5447	0.000000	5135.5447	-0.000000
5139.2510	-0.000000	5139.2510	-0.000000	5139.2510	-0.000000	5139.2510	-0.000000			5139.2510	-0.000000	5139.2510	-0.000000	5139.2510	0.000000	5139.2510	-0.000000
5142.9573	-0.000000	5142.9573	-0.000000	5142.9573	-0.000000	5142.9573	-0.000000			5142.9573	-0.000000	5142.9573	-0.000000	5142.9573	0.000000	5142.9573	-0.000000
5146.6635	-0.000000	5146.6635	-0.000000	5146.6635	-0.000000	5146.6635	-0.000000			5146.6635	-0.000000	5146.6635	-0.000000	5146.6635	0.000000	5146.6635	-0.000000
5150.3698	-0.000000	5150.3698	-0.000000	5150.3698	-0.000000	5150.3698	-0.000000			5150.3698	-0.000000	5150.3698	-0.000000	5150.3698	0.000000	5150.3698	-0.000000
5154.0761	-0.000000	5154.0761	-0.000000	5154.0761	-0.000000	5154.0761	-0.000000			5154.0761	-0.000000	5154.0761	-0.000000	5154.0761	0.000000	5154.0761	-0.000000
5157.7823	-0.000000	5157.7823	-0.000000	5157.7823	-0.000000	5157.7823	-0.000000			5157.7823	-0.000000	5157.7823	-0.000000	5157.7823	0.000000	5157.7823	-0.000000
5161.4886	-0.000000	5161.4886	-0.000000	5161.4886	-0.000000	5161.4886	-0.000000			5161.4886	-0.000000	5161.4886	-0.000000	5161.4886	0.000000	5161.4886	-0.000000
5165.1949	-0.000000	5165.1949	-0.000000	5165.1949	-0.000000	5165.1949	-0.000000			5165.1949	-0.000000	5165.1949	-0.000000	5165.1949	0.000000	5165.1949	-0.000000
5168.9011	-0.000000	5168.9011	-0.000000	5168.9011	-0.000000	5168.9011	-0.000000			5168.9011	-0.000000	5168.9011	-0.000000	5168.9011	0.000000	5168.9011	-0.000000
5172.6074	-0.000000	5172.6074	-0.000000	5172.6074	-0.000000	5172.6074	-0.000000			5172.6074	-0.000000	5172.6074	-0.000000	5172.6074	0.000000	5172.6074	-0.000000
5176.3137	-0.000000	5176.3137	-0.000000	5176.3137	-0.000000	5176.3137	-0.000000			5176.3137	-0.000000	5176.3137	-0.000000	5176.3137	0.000000	5176.3137	-0.000000
5180.0199	-0.000000	5180.0199	-0.000000	5180.0199	-0.000000	5180.0199	-0.000000			5180.0199	-0.000000	5180.0199	-0.000000	5180.0199	0.000000	5180.0199	-0.000000
5183.7262	-0.000000	5183.7262	-0.000000	5183.7262	-0.000000	5183.7262	-0.000000			5183.7262	-0.000000	5183.7262	-0.000000	5183.7262	0.000000	5183.7262	-0.000000
5187.4325	-0.000000	5187.4325	-0.000000	5187.4325	-0.000000	5187.4325	-0.000000			5187.4325	-0.000000	5187.4325	-0.000000	5187.4325	0.000000	5187.4325	-0.000000
5191.1387	-0.000000	5191.1387	-0.000000	5191.1387	-0.000000	5191.1387	-0.000000			5191.1387	-0.000000	5191.1387	-0.000000	5191.1387	0.000000	5191.1387	-0.000000
5194.8450	-0.000000	5194.8450	-0.000000	5194.8450	-0.000000	5194.8450	-0.000000			5194.8450	-0.000000	5194.8450	-0.000000	5194.8450	0.000000	5194.8450	-0.000000
5198.5513	-0.000000	5198.5513	-0.000000	5198.5513	-0.000000	5198.5513	-0.000000			5198.5513	-0.000000	5198.5513	-0.000000	5198.5513	0.000000	5198.5513	-0.000000
5202.2575	-0.000000	5202.2575	-0.000000	5202.2575	-0.000000	5202.2575	-0.000000			5202.2575	-0.000000	5202.2575	-0.000000	5202.2575	0.000000	5202.2575	-0.000000
5205.9638	-0.000000	5205.9638	-0.000000	5205.9638	-0.000000	5205.9638	-0.000000			5205.9638	-0.000000	5205.9638	-0.000000	5205.9638	0.000000	5205.9638	-0.000000
5209.6701	-0.000000	5209.6701	-0.000000	5209.6701	-0.000000	5209.6701	-0.000000			5209.6701	-0.000000	5209.6701	-0.000000	5209.6701	0.000000	5209.6701	-0.000000
5213.3764	-0.000000	5213.3764	-0.000000	5213.3764	-0.000000	5213.3764	-0.000000			5213.3764	-0.000000	5213.3764	-0.000000	5213.3764	0.000000	5213.3764	-0.000000
5217.0826	-0.000000	5217.0826	-0.000000	5217.0826	-0.000000	5217.0826	-0.000000			5217.0826	-0.000000	5217.0826	-0.000000	5217.0826	0.000000	5217.0826	-0.000000
5220.7889	-0.000000	5220.7889	-0.000000	5220.7889	-0.000000	5220.7889	-0.000000			5220.7889	-0.000000	5220.7889	-0.000000	5220.7889	0.000000	5220.7889	-0.000000
5224.4952	-0.000000	5224.4952	-0.000000	5224.4952	-0.000000	5224.4952	-0.000000			5224.4952	-0.000000	5224.4952	-0.000000	5224.4952	0.000000	5224.4952	-0.000000
5228.2014	-0.000000	5228.2014	-0.000000	5228.2014	-0.000000	5228.2014	-0.000000			5228.2014	-0.000000	5228.2014	-0.000000	5228.2014	0.000000	5228.2014	-0.000000
5231.9077	-0.000000	5231.9077	-0.000000	5231.9077	-0.000000	5231.9077	-0.000000			5231.9077	-0.000000	5231.9077	-0.000000	5231.9077	0.000000	5231.9077	-0.000000
5235.6140	-0.000000	5235.6140	-0.000000	5235.6140	-0.000000	5235.6140	-0.000000			5235.6140	-0.000000	5235.6140	-0.000000	5235.6140	0.000000	5235.6140	-0.000000
5239.3202	-0.000000	5239.3202	-0.000000	5239.3202	-0.000000	5239.3202	-0.000000			5239.3202	-0.000000	5239.3202	-0.000000	5239.3202	0.000000	5239.3202	-0.000000
5243.0265	-0.000000	5243.0265	-0.000000	5243.0265	-0.000000	5243.0265	-0.000000			5243.0265	-0.000000	5243.0265	-0.000000	5243.0265	0.000000	5243.0265	-0.000000
5246.7328	-0.000000	5246.7328	-0.000000	5246.7328	-0.000000	5246.7328	-0.000000			5246.7328	-0.000000	5246.7328	-0.000000	5246.7328	0.000000	5246.7328	-0.000000
5250.4390	-0.000000	5250.4390	-0.000000	5250.4390	-0.000000	5250.4390	-0.000000			5250.4390	-0.000000	5250.4390	-0.000000	5250.4390	0.000000	5250.4390	-0.000000
5254.1453	-0.000000	5254.1453	-0.000000	5254.1453	-0.000000	5254.1453	-0.000000			5254.1453	-0.000000	5254.1453	-0.000000	5254.1453	0.000000	5254.1453	-0.000000
5257.8516	-0.000000	5257.8516	-0.000000	5257.8516	-0.000000	5257.8516	-0.000000			5257.8516	-0.000000	5257.8516	-0.000000	5257.8516	0.000000	5257.8516	-0.000000
5261.5578	-0.000000	5261.5578	-0.000000	5261.5578	-0.000000	5261.5578	-0.000000			5261.5578	-0.000000	5261.5578	-0.000000	5261.5578	0.000000	5261.5578	-0.000000
5265.2641	-0.000000	5265.2641	-0.000000	5265.2641	-0.000000	5265.2641	-0.000000			5265.2641	-0.000000	5265.2641	-0.000000	5265.2641	0.000000	5265.2641	-0.000000
5268.9704	-0.000000	5268.9704	-0.000000	5268.9704	-0.000000	5268.9704	-0.000000			5268.9704	-0.000000	5268.9704	-0.000000	5268.9704	0.000000	5268.9704	-0.000000
5272.6766	-0.000000	5272.6766	-0.000000	5272.6766	-0.000000	5272.6766	-0.000000			5272.6766	-0.000000	5272.6766	-0.000000	5272.6766	0.000000	5272.6766	-0.000000
5276.3829	-0.000000	5276.3829	-0.000000	5276.3829	-0.000000	5276.3829	-0.000000			5276.3829	-0.000000	5276.3829	-0.000000	5276.3829	0.000000	5276.3829	-0.000000
5280.0892	-0.000000	5280.0892	-0.000000	5280.0892	-0.000000	5280.0892	-0.000000			5280.0892	-0.000000	5280.0892	-0.000000	5280.0892	0.000000	5280.0892	-0.000000
5283.7954	-0.000000	5283.7954	-0.000000	5283.7954	-0.000000	5283.7954	-0.000000			5283.7954	-0.000000	5283.7954	-0.000000	5283.7954	0.000000	5283.7954	-0.000000
5287.5017	-0.000000	5287.5017	-0.000000	5287.5017	-0.000000	5287.5017	-0.000000			5287.5017	-0.000000	5287.5017	-0.000000	5287.5017	0.000000	5287.5017	-0.000000
5291.2080	-0.000000	5291.2080	-0.000000	5291.2080	-0.000000	5291.2080	-0.000000			5291.2080	-0.000000	5291.2080	-0.000000	5291.2080	0.000000	5291.2080	-0.000000
5294.9142	-0.000000	5294.9142	-0.000000	5294.9142	-0.000000	5294.9142	-0.000000			5294.9142	-0.000000	5294.9142	-0.000000	5294.9142	0.000000	5294.9142	-0.000000
5298.6205	-0.000000	5298.6205	-0.000000	5298.6205	-0.000000	5298.6205	-0.000000			5298.6205	-0.000000	5298.6205	-0.000000	5298.6205	0.000000	5298.6205	-0.000000
5302.3268	-0.000000	5302.3268	-0.000000	5302.3268	-0.000000	5302.3268	-0.000000			5302.3268	-0.000000	5302.3268	-0.000000	5302.3268	0.000000	5302.3268	-0.000000
5306.0330	-0.000000	5306.0330	-0.000000	5306.0330	-0.000000	5306.0330	-0.000000			5306.0330	-0.000000	5306.0330	-0.000000	5306.0330	0.000000	5306.0330	-0.000000
5309.7393	-0.000000	5309.7393	-0.000000	5309.7393	-0.000000	5309.7393	-0.000000			5309.7393	-0.000000	5309.7393	-0.000000	5309.7393	0.000000	5309.7393	-0.000000
5313.4456	-0.000000	5313.4456	-0.000000	5313.4456	-0.000000	5313.4456	-0.000000			5313.4456	-0.000000	5313.4456	-0.000000	5313.4456	0.000000	5313.4456	-0.000000
5317.1518	-0.000000	5317.1518	-0.000000	5317.1518	-0.000000	5317.1518	-0.000000			5317.1518	-0.000000	5317.1518	-0.000000	5317.1518	0.000000	5317.1518	-0.000000
5320.8581	-0.000000	5320.8581	-0.000000	5320.8581	-0.000000	5320.8581	-0.000000			5320.8581	-0.000000	5320.8581	-0.000000	5320.8581	0.000000	5320.8581	-0.000000
5324.5644	-0.000000	5324.5644	-0.000000	5324.5644	-0.000000	5324.5644	-0.000000			5324.5644	-0.000000	5324.5644	-0.000000	5324.5644	0.000000	5324.5644	-0.000000
5328.2707	-0.000000	5328.2707	-0.000000	5328.2707	-0.000000	5328.2707	-0.000000			5328.2707	-0.000000	5328.2707	-0.000000	5328.2707	0.000000	5328.2707	-0.000000
5331.9769	-0.000000	5331.9769	-0.000000	5331.9769	-0.000000	5331.9769	-0.000000			5331.9769	-0.000000	5331.9769	-0.000000	5331.9769	0.000000	5331.9769	-0.000000
5335.6832	-0.000000	5335.6832	-0.000000	5335.6832	-0.000000	5335.6832	-0.000000			5335.6832	-0.000000	5335.6832	-0.000000	5335.6832	0.000000	5335.6832	-0.000000
5339.3895	-0.000000	5339.3895	-0.000000	5339.3895	-0.000000	5339.3895	-0.000000			5339.3895	-0.000000	5339.3895	-0.000000	5339.3895	0.000000	5339.3895	-0.000000
5343.0957	-0.000000	5343.0957	-0.000000	5343.0957	-0.000000	5343.0957	-0.000000			5343.0957	-0.000000	5343.0957	-0.000000	5343.0957	0.000000	5343.0957	-0.000000
5346.8020	-0.000000	5346.8020	-0.000000	5346.8020	-0.000000	5346.8020	-0.000000			5346.8020	-0.000000	5346.8020	-0.000000	5346.8020	0.000000	5346.8020	-0.000000
5350.5083	-0.000000	5350.5083	-0.000000	5350.5083	-0.000000	5350.5083	-0.000000			5350.5083	-0.000000	5350.5083	-0.000000	5350.5083	0.000000	5350.5083	-0.000000
5354.2145	-0.000000	5354.2145	-0.000000	5354.2145	-0.000000	5354.2145	-0.000000			5354.2145	-0.000000	5354.2145	-0.000000	5354.2145	0.000000	5354.2145	-0.000000
5357.9208	-0.000000	5357.9208	-0.000000	5357.9208	-0.000000	5357.9208	-0.000000			5357.9208	-0.000000	5357.9208	-0.000000	5357.9208	0.000000	5357.9208	-0.000000
5361.6271	-0.000000	5361.6271	-0.000000	5361.6271	-0.000000	5361.6271	-0.000000			5361.6271	-0.000000	5361.6271	-0.000000	5361.6271	0.000000	5361.6271	-0.000000
5365.3333	-0.000000	5365.3333	-0.000000	5365.3333	-0.000000	5365.3333	-0.000000			5365.3333	-0.000000	5365.3333	-0.000000	5365.3333	0.000000	5365.3333	-0.000000
5369.0396	-0.000000	5369.0396	-0.000000	5369.0396	-0.000000	5369.0396	-0.000000			5369.0396	-0.000000	5369.0396	-0.000000	5369.0396	0.000000	5369.0396	-0.000000
5372.7459	-0.000000	5372.7459	-0.000000	5372.7459	-0.000000	5372.7459	-0.000000			5372.7459	-0.000000	5372.7459	-0.000000	5372.7459	0.000000	5372.7459	-0.000000
5376.4521	-0.000000	5376.4521	-0.000000	5376.4521	-0.000000	5376.4521	-0.000000			5376.4521	-0.000000	5376.4521	-0.000000	5376.4521	0.000000	5376.4521	-0.000000
5380.1584	-0.000000	5380.1584	-0.000000	5380.1584	-0.000000	5380.1584	-0.000000			5380.1584	-0.000000	5380.1584	-0.000000	5380.1584	0.000000	5380.1584	-0.000000
5383.8647	-0.000000	5383.8647	-0.000000	5383.8647	-0.000000	5383.8647	-0.000000			5383.8647	-0.000000	5383.8647	-0.000000	5383.8647	0.000000	5383.8647	-0.000000
5387.5709	-0.000000	5387.5709	-0.000000	5387.5709	-0.000000	5387.5709	-0.000000			5387.5709	-0.000000	5387.5709	-0.000000	5387.5709	0.000000	5387.5709	-0.000000
5391.2772	-0.000000	5391.2772	-0.000000	5391.2772	-0.000000	5391.2772	-0.000000			5391.2772	-0.000000	5391.2772	-0.000000	5391.2772	0.000000	5391.2772	-0.000000
5394.9835	-0.000000	5394.9835	-0.000000	5394.9835	-0.000000	5394.9835	-0.000000			5394.9835	-0.000000	5394.9835	-0.000000	5394.9835	0.000000	5394.9835	-0.000000
5398.6897	-0.000000	5398.6897	-0.000000	5398.6897	-0.000000	5398.6897	-0.000000			5398.6897	-0.000000	5398.6897	-0.000000	5398.6897	0.000000	5398.6897	-0.000000
5402.3960	-0.000000	5402.3960	-0.000000	5402.3960	-0.000000	5402.3960	-0.000000			5402.3960	-0.000000	5402.3960	-0.000000	5402.3960	0.000000	5402.3960	-0.000000
5406.1023	-0.000000	5406.1023	-0.000000	5406.1023	-0.000000	5406.1023	-0.000000			5406.1023	-0.000000	5406.1023	-0.000000	5406.1023	0.000000	5406.1023	-0.000000
5409.8085	-0.000000	5409.8085	-0.000000	5409.8085	-0.000000	5409.8085	-0.000000			5409.8085	-0.000000	5409.8085	-0.000000	5409.8085	0.000000	5409.8085	-0.000000
5413.5148	-0.000000	5413.5148	-0.000000	5413.5148	-0.000000	5413.5148	-0.000000			5413.5148	-0.000000	5413.5148	-0.000000	5413.5148	0.000000	5413.5148	-0.000000
5417.2211	-0.000000	5417.2211	-0.000000	5417.2211	-0.000000	5417.2211	-0.000000			5417.2211	-0.000000	5417.2211	-0.000000	5417.2211	0.000000	5417.2211	-0.000000
5420.9273	-0.000000	5420.9273	-0.000000	5420.9273	-0.000000	5420.9273	-0.000000			5420.9273	-0.000000	5420.9273	-0.000000	5420.9273	0.000000	5420.9273	-0.000000
5424.6336	-0.000000	5424.6336	-0.000000	5424.6336	-0.000000	5424.6336	-0.000000			5424.6336	-0.000000	5424.6336	-0.000000	5424.6336	0.000000	5424.6336	-0.000000
5428.3399	-0.000000	5428.3399	-0.000000	5428.3399	-0.000000	5428.3399	-0.000000			5428.3399	-0.000000	5428.3399	-0.000000	5428.3399	0.000000	5428.3399	-0.000000
5432.0461	-0.000000	5432.0461	-0.000000	5432.0461	-0.000000	5432.0461	-0.000000			5432.0461	-0.000000	5432.0461	-0.000000	5432.0461	0.000000	5432.0461	-0.000000
5435.7524	-0.000000	5435.7524	-0.000000	5435.7524	-0.000000	5435.7524	-0.000000			5435.7524	-0.000000	5435.7524	-0.000000	5435.7524	0.000000	5435.7524	-0.000000
5439.4587	-0.000000	5439.4587	-0.000000	5439.4587	-0.000000	5439.4587	-0.000000			5439.4587	-0.000000	5439.4587	-0.000000	5439.4587	0.000000	5439.4587	-0.000000
5443.1649	-0.000000	5443.1649	-0.000000	5443.1649	-0.000000	5443.1649	-0.000000			5443.1649	-0.000000	5443.1649	-0.000000	5443.1649	0.000000	5443.1649	-0.000000
5446.8712	-0.000000	5446.8712	-0.000000	5446.8712	-0.000000	5446.8712	-0.000000			5446.8712	-0.000000	5446.8712	-0.000000	5446.8712	0.000000	5446.8712	-0.000000
5450.5775	-0.000000	5450.5775	-0.000000	5450.5775	-0.000000	5450.5775	-0.000000			5450.5775	-0.000000	5450.5775	-0.000000	5450.5775	0.000000	5450.5775	-0.000000
5454.2838	-0.000000	5454.2838	-0.000000	5454.2838	-0.000000	5454.2838	-0.000000			5454.2838	-0.000000	5454.2838	-0.000000	5454.2838	0.000000	5454.2838	-0.000000
5457.9900	-0.000000	5457.9900	-0.000000	5457.9900	-0.000000	5457.9900	-0.000000			5457.9900	-0.000000	5457.9900	-0.000000	5457.9900	0.000000	5457.9900	-0.000000
5461.6963	-0.000000	5461.6963	-0.000000	5461.6963	-0.000000	5461.6963	-0.000000			5461.6963	-0.000000	5461.6963	-0.000000	5461.6963	0.000000	5461.6963	-0.000000
5465.4026	-0.000000	5465.4026	-0.000000	5465.4026	-0.000000	5465.4026	-0.000000			5465.4026	-0.000000	5465.4026	-0.000000	5465.4026	0.000000	5465.4026	-0.000000
5469.1088	-0.000000	5469.1088	-0.000000	5469.1088	-0.000000	5469.1088	-0.000000			5469.1088	-0.000000	5469.1088	-0.000000	5469.1088	0.000000	5469.1088	-0.000000
5472.8151	-0.000000	5472.8151	-0.000000	5472.8151	-0.000000	5472.8151	-0.000000			5472.8151	-0.000000	5472.8151	-0.000000	5472.8151	0.000000	5472.8151	-0.000000
5476.5214	-0.000000	5476.5214	-0.000000	5476.5214	-0.000000	5476.5214	-0.000000			5476.5214	-0.000000	5476.5214	-0.000000	5476.5214	0.000000	5476.5214	-0.000000
5480.2276	-0.000000	5480.2276	-0.000000	5480.2276	-0.000000	5480.2276	-0.000000			5480.2276	-0.000000	5480.2276	-0.000000	5480.2276	0.000000	5480.2276	-0.000000
5483.9339	-0.000000	5483.9339	-0.000000	5483.9339	-0.000000	5483.9339	-0.000000			5483.9339	-0.000000	5483.9339	-0.000000	5483.9339	0.000000	5483.9339	-0.000000
5487.6402	-0.000000	5487.6402	-0.000000	5487.6402	-0.000000	5487.6402	-0.000000			5487.6402	-0.000000	5487.6402	-0.000000	5487.6402	0.000000	5487.6402	-0.000000
5491.3464	-0.000000	5491.3464	-0.000000	5491.3464	-0.000000	5491.3464	-0.000000			5491.3464	-0.000000	5491.3464	-0.000000	5491.3464	0.000000	5491.3464	-0.000000
5495.0527	-0.000000	5495.0527	-0.000000	5495.0527	-0.000000	5495.0527	-0.000000			5495.0527	-0.000000	5495.0527	-0.000000	5495.0527	0.000000	5495.0527	-0.000000
5498.7590	-0.000000	5498.7590	-0.000000	5498.7590	-0.000000	5498.7590	-0.000000			5498.7590	-0.000000	5498.7590	-0.000000	5498.7590	0.000000	5498.7590	-0.000000
5502.4652	-0.000000	5502.4652	-0.000000	5502.4652	-0.000000	5502.4652	-0.000000			5502.4652	-0.000000	5502.4652	-0.000000	5502.4652	0.000000	5502.4652	-0.000000
5506.1715	-0.000000	5506.1715	-0.000000	5506.1715	-0.000000	5506.1715	-0.000000			5506.1715	-0.000000	5506.1715	-0.000000	5506.1715	0.000000	5506.1715	-0.000000
5509.8778	-0.000000	5509.8778	-0.000000	5509.8778	-0.000000	5509.8778	-0.000000			5509.8778	-0.000000	5509.8778	-0.000000	5509.8778	0.000000	5509.8778	-0.000000
5513.5840	-0.000000	5513.5840	-0.000000	5513.5840	-0.000000	5513.5840	-0.000000			5513.5840	-0.000000	5513.5840	-0.000000	5513.5840	0.000000	5513.5840	-0.000000
5517.2903	-0.000000	5517.2903	-0.000000	5517.2903	-0.000000	5517.2903	-0.000000			5517.2903	-0.000000	5517.2903	-0.000000	5517.2903	0.000000	5517.2903	-0.000000
5520.9966	-0.000000	5520.9966	-0.000000	5520.9966	-0.000000	5520.9966	-0.000000			5520.9966	-0.000000	5520.9966	-0.000000	5520.9966	0.000000	5520.9966	-0.000000
5524.7028	-0.000000	5524.7028	-0.000000	5524.7028	-0.000000	5524.7028	-0.000000			5524.7028	-0.000000	5524.7028	-0.000000	5524.7028	0.000000	5524.7028	-0.000000
5528.4091	-0.000000	5528.4091	-0.000000	5528.4091	-0.000000	5528.4091	-0.000000			5528.4091	-0.000000	5528.4091	-0.000000	5528.4091	0.000000	5528.4091	-0.000000
5532.1154	-0.000000	5532.1154	-0.000000	5532.1154	-0.000000	5532.1154	-0.000000			5532.1154	-0.000000	5532.1154	-0.000000	5532.1154	0.000000	5532.1154	-0.000000
5535.8216	-0.000000	5535.8216	-0.000000	5535.8216	-0.000000	5535.8216	-0.000000			5535.8216	-0.000000	5535.8216	-0.000000	5535.8216	0.000000	5535.8216	-0.000000
5539.5279	-0.000000	5539.5279	-0.000000	5539.5279	-0.000000	5539.5279	-0.000000			5539.5279	-0.000000	5539.5279	-0.000000	5539.5279	0.000000	5539.5279	-0.000000
5543.2342	-0.000000	5543.2342	-0.000000	5543.2342	-0.000000	5543.2342	-0.000000			5543.2342	-0.000000	5543.2342	-0.000000	5543.2342	0.000000	5543.2342	-0.000000
5546.9404	-0.000000	5546.9404	-0.000000	5546.9404	-0.000000	5546.9404	-0.000000			5546.9404	-0.000000	5546.9404	-0.000000	5546.9404	0.000000	5546.9404	-0.000000
5550.6467	-0.000000	5550.6467	-0.000000	5550.6467	-0.000000	5550.6467	-0.000000			5550.6467	-0.000000	5550.6467	-0.000000	5550.6467	0.000000	5550.6467	-0.000000
5554.3530	-0.000000	5554.3530	-0.000000	5554.3530	-0.000000	5554.3530	-0.000000			5554.3530	-0.000000	5554.3530	-0.000000	5554.3530	0.000000	5554.3530	-0.000000
5558.0592	-0.000000	5558.0592	-0.000000	5558.0592	-0.000000	5558.0592	-0.000000			5558.0592	-0.000000	5558.0592	-0.000000	5558.0592	0.000000	5558.0592	-0.000000
5561.7655	-0.000000	5561.7655	-0.000000	5561.7655	-0.000000	5561.7655	-0.000000			5561.7655	-0.000000	5561.7655	-0.000000	5561.7655	0.000000	5561.7655	-0.000000
5565.4718	-0.000000	5565.4718	-0.000000	5565.4718	-0.000000	5565.4718	-0.000000			5565.4718	-0.000000	5565.4718	-0.000000	5565.4718	0.000000	5565.4718	-0.000000
5569.1781	-0.000000	5569.1781	-0.000000	5569.1781	-0.000000	5569.1781	-0.000000			5569.1781	-0.000000	5569.1781	-0.000000	5569.1781	0.000000	5569.1781	-0.000000
5572.8843	-0.000000	5572.8843	-0.000000	5572.8843	-0.000000	5572.8843	-0.000000			5572.8843	-0.000000	5572.8843	-0.000000	5572.8843	0.000000	5572.8843	-0.000000
5576.5906	-0.000000	5576.5906	-0.000000	5576.5906	-0.000000	5576.5906	-0.000000			5576.5906	-0.000000	5576.5906	-0.000000	5576.5906	0.000000	5576.5906	-0.000000
5580.2969	-0.000000	5580.2969	-0.000000	5580.2969	-0.000000	5580.2969	-0.000000			5580.2969	-0.000000	5580.2969	-0.000000	5580.2969	0.000000	5580.2969	-0.000000
5584.0031	-0.000000	5584.0031	-0.000000	5584.0031	-0.000000	5584.0031	-0.000000			5584.0031	-0.000000	5584.0031	-0.000000	5584.0031	0.000000	5584.0031	-0.000000
5587.7094	-0.000000	5587.7094	-0.000000	5587.7094	-0.000000	5587.7094	-0.000000			5587.7094	-0.000000	5587.7094	-0.000000	5587.7094	0.000000	5587.7094	-0.000000
5591.4157	-0.000000	5591.4157	-0.000000	5591.4157	-0.000000	5591.4157	-0.000000			5591.4157	-0.000000	5591.4157	-0.000000	5591.4157	0.000000	5591.4157	-0.000000
5595.1219	-0.000000	5595.1219	-0.000000	5595.1219	-0.000000	5595.1219	-0.000000			5595.1219	-0.000000	5595.1219	-0.000000	5595.1219	0.000000	5595.1219	-0.000000
5598.8282	-0.000000	5598.8282	-0.000000	5598.8282	-0.000000	5598.8282	-0.000000			5598.8282	-0.000000	5598.8282	-0.000000	5598.8282	0.000000	5598.8282	-0.000000
5602.5345	-0.000000	5602.5345	-0.000000	5602.5345	-0.000000	5602.5345	-0.000000			5602.5345	-0.000000	5602.5345	-0.000000	5602.5345	0.000000	5602.5345	-0.000000
5606.2407	-0.000000	5606.2407	-0.000000	5606.2407	-0.000000	5606.2407	-0.000000			5606.2407	-0.000000	5606.2407	-0.000000	5606.2407	0.000000	5606.2407	-0.000000
5609.9470	-0.000000	5609.9470	-0.000000	5609.9470	-0.000000	5609.9470	-0.000000			5609.9470	-0.000000	5609.9470	-0.000000	5609.9470	0.000000	5609.9470	-0.000000
5613.6533	-0.000000	5613.6533	-0.000000	5613.6533	-0.000000	5613.6533	-0.000000			5613.6533	-0.000000	5613.6533	-0.000000	5613.6533	0.000000	5613.6533	-0.000000
5617.3595	-0.000000	5617.3595	-0.000000	5617.3595	-0.000000	5617.3595	-0.000000			5617.3595	-0.000000	5617.3595	-0.000000	5617.3595	0.000000	5617.3595	-0.000000
5621.0658	-0.000000	5621.0658	-0.000000	5621.0658	-0.000000	5621.0658	-0.000000			5621.0658	-0.000000	5621.0658	-0.000000	5621.0658	0.000000	5621.0658	-0.000000
5624.7721	-0.000000	5624.7721	-0.000000	5624.7721	-0.000000	5624.7721	-0.000000			5624.7721	-0.000000	5624.7721	-0.000000	5624.7721	0.000000	5624.7721	-0.000000
5628.4783	-0.000000	5628.4783	-0.000000	5628.4783	-0.000000	5628.4783	-0.000000			5628.4783	-0.000000	5628.4783	-0.000000	5628.4783	0.000000	5628.4783	-0.000000
5632.1846	-0.000000	5632.1846	-0.000000	5632.1846	-0.000000	5632.1846	-0.000000			5632.1846	-0.000000	5632.1846	-0.000000	5632.1846	0.000000	5632.1846	-0.000000
5635.8909	-0.000000	5635.8909	-0.000000	5635.8909	-0.000000	5635.8909	-0.000000			5635.8909	-0.000000	5635.8909	-0.000000	5635.8909	0.000000	5635.8909	-0.000000
5639.5971	-0.000000	5639.5971	-0.000000	5639.5971	-0.000000	5639.5971	-0.000000			5639.5971	-0.000000	5639.5971	-0.000000	5639.5971	0.000000	5639.5971	-0.000000
5643.3034	-0.000000	5643.3034	-0.000000	5643.3034	-0.000000	5643.3034	-0.000000			5643.3034	-0.000000	5643.3034	-0.000000	5643.3034	0.000000	5643.3034	-0.000000
5647.0097	-0.000000	5647.0097	-0.000000	5647.0097	-0.000000	5647.0097	-0.000000			5647.0097	-0.000000	5647.0097	-0.000000	5647.0097	0.000000	5647.0097	-0.000000
5650.7159	-0.000000	5650.7159	-0.000000	5650.7159	-0.000000	5650.7159	-0.000000			5650.7159	-0.000000	5650.7159	-0.000000	5650.7159	0.000000	5650.7159	-0.000000
5654.4222	-0.000000	5654.4222	-0.000000	5654.4222	-0.000000	5654.4222	-0.000000			5654.4222	-0.000000	5654.4222	-0.000000	5654.4222	0.000000	5654.4222	-0.000000
5658.1285	-0.000000	5658.1285	-0.000000	5658.1285	-0.000000	5658.1285	-0.000000			5658.1285	-0.000000	5658.1285	-0.000000	5658.1285	0.000000	5658.1285	-0.000000
5661.8347	-0.000000	5661.8347	-0.000000	5661.8347	-0.000000	5661.8347	-0.000000			5661.8347	-0.000000	5661.8347	-0.000000	5661.8347	0.000000	5661.8347	-0.000000
5665.5410	-0.000000	5665.5410	-0.000000	5665.5410	-0.000000	5665.5410	-0.000000			5665.5410	-0.000000	5665.5410	-0.000000	5665.5410	0.000000	5665.5410	-0.000000
5669.2473	-0.000000	5669.2473	-0.000000	5669.2473	-0.000000	5669.2473	-0.000000			5669.2473	-0.000000	5669.2473	-0.000000	5669.2473	0.000000	5669.2473	-0.000000
5672.9535	-0.000000	5672.9535	-0.000000	5672.9535	-0.000000	5672.9535	-0.000000			5672.9535	-0.000000	5672.9535	-0.000000	5672.9535	0.000000	5672.9535	-0.000000
5676.6598	-0.000000	5676.6598	-0.000000	5676.6598	-0.000000	5676.6598	-0.000000			5676.6598	-0.000000	5676.6598	-0.000000	5676.6598	0.000000	5676.6598	-0.000000
5680.3661	-0.000000	5680.3661	-0.000000	5680.3661	-0.000000	5680.3661	-0.000000			5680.3661	-0.000000	5680.3661	-0.000000	5680.3661	0.000000	5680.3661	-0.000000
5684.0724	-0.000000	5684.0724	-0.000000	5684.0724	-0.000000	5684.0724	-0.000000			5684.0724	-0.000000	5684.0724	-0.000000	5684.0724	0.000000	5684.0724	-0.000000
5687.7786	-0.000000	5687.7786	-0.000000	5687.7786	-0.000000	5687.7786	-0.000000			5687.7786	-0.000000	5687.7786	-0.000000	5687.7786	0.000000	5687.7786	-0.000000
5691.4849	-0.000000	5691.4849	-0.000000	5691.4849	-0.000000	5691.4849	-0.000000			5691.4849	-0.000000	5691.4849	-0.000000	5691.4849	0.000000	5691.4849	-0.000000
5695.1912	-0.000000	5695.1912	-0.000000	5695.1912	-0.000000	5695.1912	-0.000000			5695.1912	-0.000000	5695.1912	-0.000000	5695.1912	0.000000	5695.1912	-0.000000
5698.8974	-0.000000	5698.8974	-0.000000	5698.8974	-0.000000	5698.8974	-0.000000			5698.8974	-0.000000	5698.8974	-0.000000	5698.8974	0.000000	5698.8974	-0.000000
5702.6037	-0.000000	5702.6037	-0.000000	5702.6037	-0.000000	5702.6037	-0.000000			5702.6037	-0.000000	5702.6037	-0.000000	5702.6037	0.000000	5702.6037	-0.000000
5706.3100	-0.000000	5706.3100	-0.000000	5706.3100	-0.000000	5706.3100	-0.000000			5706.3100	-0.000000	5706.3100	-0.000000	5706.3100	0.000000	5706.3100	-0.000000
5710.0162	-0.000000	5710.0162	-0.000000	5710.0162	-0.000000	5710.0162	-0.000000			5710.0162	-0.000000	5710.0162	-0.000000	5710.0162	0.000000	5710.0162	-0.000000
5713.7225	-0.000000	5713.7225	-0.000000	5713.7225	-0.000000	5713.7225	-0.000000			5713.7225	-0.000000	5713.7225	-0.000000	5713.7225	0.000000	5713.7225	-0.000000
5717.4288	-0.000000	5717.4288	-0.000000	5717.4288	-0.000000	5717.4288	-0.000000			5717.4288	-0.000000	5717.4288	-0.000000	5717.4288	0.000000	5717.4288	-0.000000
5721.1350	-0.000000	5721.1350	-0.000000	5721.1350	-0.000000	5721.1350	-0.000000			5721.1350	-0.000000	5721.1350	-0.000000	5721.1350	0.000000	5721.1350	-0.000000
5724.8413	-0.000000	5724.8413	-0.000000	5724.8413	-0.000000	5724.8413	-0.000000			5724.8413	-0.000000	5724.8413	-0.000000	5724.8413	0.000000	5724.8413	-0.000000
5728.5476	-0.000000	5728.5476	-0.000000	5728.5476	-0.000000	5728.5476	-0.000000			5728.5476	-0.000000	5728.5476	-0.000000	5728.5476	0.000000	5728.5476	-0.000000
5732.2538	-0.000000	5732.2538	-0.000000	5732.2538	-0.000000	5732.2538	-0.000000			5732.2538	-0.000000	5732.2538	-0.000000	5732.2538	0.000000	5732.2538	-0.000000
5735.9601	-0.000000	5735.9601	-0.000000	5735.9601	-0.000000	5735.9601	-0.000000			5735.9601	-0.000000	5735.9601	-0.000000	5735.9601	0.000000	5735.9601	-0.000000
5739.6664	-0.000000	5739.6664	-0.000000	5739.6664	-0.000000	5739.6664	-0.000000			5739.6664	-0.000000	5739.6664	-0.000000	5739.6664	0.000000	5739.6664	-0.000000
5743.3726	-0.000000	5743.3726	-0.000000	5743.3726	-0.000000	5743.3726	-0.000000			5743.3726	-0.000000	5743.3726	-0.000000	5743.3726	0.000000	5743.3726	-0.000000
5747.0789	-0.000000	5747.0789	-0.000000	5747.0789	-0.000000	5747.0789	-0.000000			5747.0789	-0.000000	5747.0789	-0.000000	5747.0789	0.000000	5747.0789	-0.000000
5750.7852	-0.000000	5750.7852	-0.000000	5750.7852	-0.000000	5750.7852	-0.000000			5750.7852	-0.000000	5750.7852	-0.000000	5750.7852	0.000000	5750.7852	-0.000000
5754.4914	-0.000000	5754.4914	-0.000000	5754.4914	-0.000000	5754.4914	-0.000000			5754.4914	-0.000000	5754.4914	-0.000000	5754.4914	0.000000	5754.4914	-0.000000
5758.1977	-0.000000	5758.1977	-0.000000	5758.1977	-0.000000	5758.1977	-0.000000			5758.1977	-0.000000	5758.1977	-0.000000	5758.1977	0.000000	5758.1977	-0.000000
5761.9040	-0.000000	5761.9040	-0.000000	5761.9040	-0.000000	5761.9040	-0.000000			5761.9040	-0.000000	5761.9040	-0.000000	5761.9040	0.000000	5761.9040	-0.000000
5765.6102	-0.000000	5765.6102	-0.000000	5765.6102	-0.000000	5765.6102	-0.000000			5765.6102	-0.000000	5765.6102	-0.000000	5765.6102	0.000000	5765.6102	-0.000000
5769.3165	-0.000000	5769.3165	-0.000000	5769.3165	-0.000000	5769.3165	-0.000000			5769.3165	-0.000000	5769.3165	-0.000000	5769.3165	0.000000	5769.3165	-0.000000
5773.0228	-0.000000	5773.0228	-0.000000	5773.0228	-0.000000	5773.0228	-0.000000			5773.0228	-0.000000	5773.0228	-0.000000	5773.0228	0.000000	5773.0228	-0.000000
5776.7290	-0.000000	5776.7290	-0.000000	5776.7290	-0.000000	5776.7290	-0.000000			5776.7290	-0.000000	5776.7290	-0.000000	5776.7290	0.000000	5776.7290	-0.000000
5780.4353	-0.000000	5780.4353	-0.000000	5780.4353	-0.000000	5780.4353	-0.000000			5780.4353	-0.000000	5780.4353	-0.000000	5780.4353	0.000000	5780.4353	-0.000000
5784.1416	-0.000000	5784.1416	-0.000000	5784.1416	-0.000000	5784.1416	-0.000000			5784.1416	-0.000000	5784.1416	-0.000000	5784.1416	0.000000	5784.1416	-0.000000
5787.8478	-0.000000	5787.8478	-0.000000	5787.8478	-0.000000	5787.8478	-0.000000			5787.8478	-0.000000	5787.8478	-0.000000	5787.8478	0.000000	5787.8478	-0.000000
5791.5541	-0.000000	5791.5541	-0.000000	5791.5541	-0.000000	5791.5541	-0.000000			5791.5541	-0.000000	5791.5541	-0.000000	5791.5541	0.000000	5791.5541	-0.000000
5795.2604	-0.000000	5795.2604	-0.000000	5795.2604	-0.000000	5795.2604	-0.000000			5795.2604	-0.000000	5795.2604	-0.000000	5795.2604	0.000000	5795.2604	-0.000000
5798.9667	-0.000000	5798.9667	-0.000000	5798.9667	-0.000000	5798.9667	-0.000000			5798.9667	-0.000000	5798.9667	-0.000000	5798.9667	0.000000	5798.9667	-0.000000
5802.6729	-0.000000	5802.6729	-0.000000	5802.6729	-0.000000	5802.6729	-0.000000			5802.6729	-0.000000	5802.6729	-0.000000	5802.6729	0.000000	5802.6729	-0.000000
5806.3792	-0.000000	5806.3792	-0.000000	5806.3792	-0.000000	5806.3792	-0.000000			5806.3792	-0.000000	5806.3792	-0.000000	5806.3792	0.000000	5806.3792	-0.000000
5810.0855	-0.000000	5810.0855	-0.000000	5810.0855	-0.000000	5810.0855	-0.000000			5810.0855	-0.000000	5810.0855	-0.000000	5810.0855	0.000000	5810.0855	-0.000000
5813.7917	-0.000000	5813.7917	-0.000000	5813.7917	-0.000000	5813.7917	-0.000000			5813.7917	-0.000000	5813.7917	-0.000000	5813.7917	0.000000	5813.7917	-0.000000
5817.4980	-0.000000	5817.4980	-0.000000	5817.4980	-0.000000	5817.4980	-0.000000			5817.4980	-0.000000	5817.4980	-0.000000	5817.4980	0.000000	5817.4980	-0.000000
5821.2043	-0.000000	5821.2043	-0.000000	5821.2043	-0.000000	5821.2043	-0.000000			5821.2043	-0.000000	5821.2043	-0.000000	5821.2043	0.000000	5821.2043	-0.000000
5824.9105	-0.000000	5824.9105	-0.000000	5824.9105	-0.000000	5824.9105	-0.000000			5824.9105	-0.000000	5824.9105	-0.000000	5824.9105	0.000000	5824.9105	-0.000000
5828.6168	-0.000000	5828.6168	-0.000000	5828.6168	-0.000000	5828.6168	-0.000000			5828.6168	-0.000000	5828.6168	-0.000000	5828.6168	0.000000	5828.6168	-0.000000
5832.3231	-0.000000	5832.3231	-0.000000	5832.3231	-0.000000	5832.3231	-0.000000			5832.3231	-0.000000	5832.3231	-0.000000	5832.3231	0.000000	5832.3231	-0.000000
5836.0293	-0.000000	5836.0293	-0.000000	5836.0293	-0.000000	5836.0293	-0.000000			5836.0293	-0.000000	5836.0293	-0.000000	5836.0293	0.000000	5836.0293	-0.000000
5839.7356	-0.000000	5839.7356	-0.000000	5839.7356	-0.000000	5839.7356	-0.000000			5839.7356	-0.000000	5839.7356	-0.000000	5839.7356	0.000000	5839.7356	-0.000000
5843.4419	-0.000000	5843.4419	-0.000000	5843.4419	-0.000000	5843.4419	-0.000000			5843.4419	-0.000000	5843.4419	-0.000000	5843.4419	0.000000	5843.4419	-0.000000
5847.1481	-0.000000	5847.1481	-0.000000	5847.1481	-0.000000	5847.1481	-0.000000			5847.1481	-0.000000	5847.1481	-0.000000	5847.1481	0.000000	5847.1481	-0.000000
5850.8544	-0.000000	5850.8544	-0.000000	5850.8544	-0.000000	5850.8544	-0.000000			5850.8544	-0.000000	5850.8544	-0.000000	5850.8544	0.000000	5850.8544	-0.000000
5854.5607	-0.000000	5854.5607	-0.000000	5854.5607	-0.000000	5854.5607	-0.000000			5854.5607	-0.000000	5854.5607	-0.000000	5854.5607	0.000000	5854.5607	-0.000000
5858.2669	-0.000000	5858.2669	-0.000000	5858.2669	-0.000000	5858.2669	-0.000000			5858.2669	-0.000000	5858.2669	-0.000000	5858.2669	0.000000	5858.2669	-0.000000
5861.9732	-0.000000	5861.9732	-0.000000	5861.9732	-0.000000	5861.9732	-0.000000			5861.9732	-0.000000	5861.9732	-0.000000	5861.9732	0.000000	5861.9732	-0.000000
5865.6795	-0.000000	5865.6795	-0.000000	5865.6795	-0.000000	5865.6795	-0.000000			5865.6795	-0.000000	5865.6795	-0.000000	5865.6795	0.000000	5865.6795	-0.000000
5869.3857	-0.000000	5869.3857	-0.000000	5869.3857	-0.000000	5869.3857	-0.000000			5869.3857	-0.000000	5869.3857	-0.000000	5869.3857	0.000000	5869.3857	-0.000000
5873.0920	-0.000000	5873.0920	-0.000000	5873.0920	-0.000000	5873.0920	-0.000000			5873.0920	-0.000000	5873.0920	-0.000000	5873.0920	0.000000	5873.0920	-0.000000
5876.7983	-0.000000	5876.7983	-0.000000	5876.7983	-0.000000	5876.7983	-0.000000			5876.7983	-0.000000	5876.7983	-0.000000	5876.7983	0.000000	5876.7983	-0.000000
5880.5045	-0.000000	5880.5045	-0.000000	5880.5045	-0.000000	5880.5045	-0.000000			5880.5045	-0.000000	5880.5045	-0.000000	5880.5045	0.000000	5880.5045	-0.000000
5884.2108	-0.000000	5884.2108	-0.000000	5884.2108	-0.000000	5884.2108	-0.000000			5884.2108	-0.000000	5884.2108	-0.000000	5884.2108	0.000000	5884.2108	-0.000000
5887.9171	-0.000000	5887.9171	-0.000000	5887.9171	-0.000000	5887.9171	-0.000000			5887.9171	-0.000000	5887.9171	-0.000000	5887.9171	0.000000	5887.9171	-0.000000
5891.6233	-0.000000	5891.6233	-0.000000	5891.6233	-0.000000	5891.6233	-0.000000			5891.6233	-0.000000	5891.6233	-0.000000	5891.6233	0.000000	5891.6233	-0.000000
5895.3296	-0.000000	5895.3296	-0.000000	5895.3296	-0.000000	5895.3296	-0.000000			5895.3296	-0.000000	5895.3296	-0.000000	5895.3296	0.000000	5895.3296	-0.000000
5899.0359	-0.000000	5899.0359	-0.000000	5899.0359	-0.000000	5899.0359	-0.000000			5899.0359	-0.000000	5899.0359	-0.000000	5899.0359	0.000000	5899.0359	-0.000000
5902.7421	-0.000000	5902.7421	-0.000000	5902.7421	-0.000000	5902.7421	-0.000000			5902.7421	-0.000000	5902.7421	-0.000000	5902.7421	0.000000	5902.7421	-0.000000
5906.4484	-0.000000	5906.4484	-0.000000	5906.4484	-0.000000	5906.4484	-0.000000			5906.4484	-0.000000	5906.4484	-0.000000	5906.4484	0.000000	5906.4484	-0.000000
5910.1547	-0.000000	5910.1547	-0.000000	5910.1547	-0.000000	5910.1547	-0.000000			5910.1547	-0.000000	5910.1547	-0.000000	5910.1547	0.000000	5910.1547	-0.000000
5913.8610	-0.000000	5913.8610	-0.000000	5913.8610	-0.000000	5913.8610	-0.000000			5913.8610	-0.000000	5913.8610	-0.000000	5913.8610	0.000000	5913.8610	-0.000000
5917.5672	-0.000000	5917.5672	-0.000000	5917.5672	-0.000000	5917.5672	-0.000000			5917.5672	-0.000000	5917.5672	-0.000000	5917.5672	0.000000	5917.5672	-0.000000
5921.2735	-0.000000	5921.2735	-0.000000	5921.2735	-0.000000	5921.2735	-0.000000			5921.2735	-0.000000	5921.2735	-0.000000	5921.2735	0.000000	5921.2735	-0.000000
5924.9798	-0.000000	5924.9798	-0.000000	5924.9798	-0.000000	5924.9798	-0.000000			5924.9798	-0.000000	5924.9798	-0.000000	5924.9798	0.000000	5924.9798	-0.000000
5928.6860	-0.000000	5928.6860	-0.000000	5928.6860	-0.000000	5928.6860	-0.000000			5928.6860	-0.000000	5928.6860	-0.000000	5928.6860	0.000000	5928.6860	-0.000000
5932.3923	-0.000000	5932.3923	-0.000000	5932.3923	-0.000000	5932.3923	-0.000000			5932.3923	-0.000000	5932.3923	-0.000000	5932.3923	0.000000	5932.3923	-0.000000
5936.0986	-0.000000	5936.0986	-0.000000	5936.0986	-0.000000	5936.0986	-0.000000			5936.0986	-0.000000	5936.0986	-0.000000	5936.0986	0.000000	5936.0986	-0.000000
5939.8048	-0.000000	5939.8048	-0.000000	5939.8048	-0.000000	5939.8048	-0.000000			5939.8048	-0.000000	5939.8048	-0.000000	5939.8048	0.000000	5939.8048	-0.000000
5943.5111	-0.000000	5943.5111	-0.000000	5943.5111	-0.000000	5943.5111	-0.000000			5943.5111	-0.000000	5943.5111	-0.000000	5943.5111	0.000000	5943.5111	-0.000000
5947.2174	-0.000000	5947.2174	-0.000000	5947.2174	-0.000000	5947.2174	-0.000000			5947.2174	-0.000000	5947.2174	-0.000000	5947.2174	0.000000	5947.2174	-0.000000
5950.9236	-0.000000	5950.9236	-0.000000	5950.9236	-0.000000	5950.9236	-0.000000			5950.9236	-0.000000	5950.9236	-0.000000	5950.9236	0.000000	5950.9236	-0.000000
5954.6299	-0.000000	5954.6299	-0.000000	5954.6299	-0.000000	5954.6299	-0.000000			5954.6299	-0.000000	5954.6299	-0.000000	5954.6299	0.000000	5954.6299	-0.000000
5958.3362	-0.000000	5958.3362	-0.000000	5958.3362	-0.000000	5958.3362	-0.000000			5958.3362	-0.000000	5958.3362	-0.000000	5958.3362	0.000000	5958.3362	-0.000000
5962.0424	-0.000000	5962.0424	-0.000000	5962.0424	-0.000000	5962.0424	-0.000000			5962.0424	-0.000000	5962.0424	-0.000000	5962.0424	0.000000	5962.0424	-0.000000
5965.7487	-0.000000	5965.7487	-0.000000	5965.7487	-0.000000	5965.7487	-0.000000			5965.7487	-0.000000	5965.7487	-0.000000	5965.7487	0.000000	5965.7487	-0.000000
5969.4550	-0.000000	5969.4550	-0.000000	5969.4550	-0.000000	5969.4550	-0.000000			5969.4550	-0.000000	5969.4550	-0.000000	5969.4550	0.000000	5969.4550	-0.000000
5973.1612	-0.000000	5973.1612	-0.000000	5973.1612	-0.000000	5973.1612	-0.000000			5973.1612	-0.000000	5973.1612	-0.000000	5973.1612	0.000000	5973.1612	-0.000000
5976.8675	-0.000000	5976.8675	-0.000000	5976.8675	-0.000000	5976.8675	-0.000000			5976.8675	-0.000000	5976.8675	-0.000000	5976.8675	0.000000	5976.8675	-0.000000
5980.5738	-0.000000	5980.5738	-0.000000	5980.5738	-0.000000	5980.5738	-0.000000			5980.5738	-0.000000	5980.5738	-0.000000	5980.5738	0.000000	5980.5738	-0.000000
5984.2800	-0.000000	5984.2800	-0.000000	5984.2800	-0.000000	5984.2800	-0.000000			5984.2800	-0.000000	5984.2800	-0.000000	5984.2800	0.000000	5984.2800	-0.000000
5987.9863	-0.000000	5987.9863	-0.000000	5987.9863	-0.000000	5987.9863	-0.000000			5987.9863	-0.000000	5987.9863	-0.000000	5987.9863	0.000000	5987.9863	-0.000000
5991.6926	-0.000000	5991.6926	-0.000000	5991.6926	-0.000000	5991.6926	-0.000000			5991.6926	-0.000000	5991.6926	-0.000000	5991.6926	0.000000	5991.6926	-0.000000
5995.3988	-0.000000	5995.3988	-0.000000	5995.3988	-0.000000	5995.3988	-0.000000			5995.3988	-0.000000	5995.3988	-0.000000	5995.3988	0.000000	5995.3988	-0.000000
5999.1051	-0.000000	5999.1051	-0.000000	5999.1051	-0.000000	5999.1051	-0.000000			5999.1051	-0.000000	5999.1051	-0.000000	5999.1051	0.000000	5999.1051	-0.000000
6002.8114	-0.000000	6002.8114	-0.000000	6002.8114	-0.000000	6002.8114	-0.000000			6002.8114	-0.000000	6002.8114	-0.000000	6002.8114	0.000000	6002.8114	-0.000000
6006.5176	-0.000000	6006.5176	-0.000000	6006.5176	-0.000000	6006.5176	-0.000000			6006.5176	-0.000000	6006.5176	-0.000000	6006.5176	0.000000	6006.5176	-0.000000
6010.2239	-0.000000	6010.2239	-0.000000	6010.2239	-0.000000	6010.2239	-0.000000			6010.2239	-0.000000	6010.2239	-0.000000	6010.2239	0.000000	6010.2239	-0.000000
6013.9302	-0.000000	6013.9302	-0.000000	6013.9302	-0.000000	6013.9302	-0.000000			6013.9302	-0.000000	6013.9302	-0.000000	6013.9302	0.000000	6013.9302	-0.000000
6017.6364	-0.000000	6017.6364	-0.000000	6017.6364	-0.000000	6017.6364	-0.000000			6017.6364	-0.000000	6017.6364	-0.000000	6017.6364	0.000000	6017.6364	-0.000000
6021.3427	-0.000000	6021.3427	-0.000000	6021.3427	-0.000000	6021.3427	-0.000000			6021.3427	-0.000000	6021.3427	-0.000000	6021.3427	0.000000	6021.3427	-0.000000
6025.0490	-0.000000	6025.0490	-0.000000	6025.0490	-0.000000	6025.0490	-0.000000			6025.0490	-0.000000	6025.0490	-0.000000	6025.0490	0.000000	6025.0490	-0.000000
6028.7553	-0.000000	6028.7553	-0.000000	6028.7553	-0.000000	6028.7553	-0.000000			6028.7553	-0.000000	6028.7553	-0.000000	6028.7553	0.000000	6028.7553	-0.000000
6032.4615	-0.000000	6032.4615	-0.000000	6032.4615	-0.000000	6032.4615	-0.000000			6032.4615	-0.000000	6032.4615	-0.000000	6032.4615	0.000000	6032.4615	-0.000000
6036.1678	-0.000000	6036.1678	-0.000000	6036.1678	-0.000000	6036.1678	-0.000000			6036.1678	-0.000000	6036.1678	-0.000000	6036.1678	0.000000	6036.1678	-0.000000
6039.8741	-0.000000	6039.8741	-0.000000	6039.8741	-0.000000	6039.8741	-0.000000			6039.8741	-0.000000	6039.8741	-0.000000	6039.8741	0.000000	6039.8741	-0.000000
6043.5803	-0.000000	6043.5803	-0.000000	6043.5803	-0.000000	6043.5803	-0.000000			6043.5803	-0.000000	6043.5803	-0.000000	6043.5803	0.000000	6043.5803	-0.000000
6047.2866	-0.000000	6047.2866	-0.000000	6047.2866	-0.000000	6047.2866	-0.000000			6047.2866	-0.000000	6047.2866	-0.000000	6047.2866	0.000000	6047.2866	-0.000000
6050.9929	-0.000000	6050.9929	-0.000000	6050.9929	-0.000000	6050.9929	-0.000000			6050.9929	-0.000000	6050.9929	-0.000000	6050.9929	0.000000	6050.9929	-0.000000
6054.6991	-0.000000	6054.6991	-0.000000	6054.6991	-0.000000	6054.6991	-0.000000			6054.6991	-0.000000	6054.6991	-0.000000	6054.6991	0.000000	6054.6991	-0.000000
6058.4054	-0.000000	6058.4054	-0.000000	6058.4054	-0.000000	6058.4054	-0.000000			6058.4054	-0.000000	6058.4054	-0.000000	6058.4054	0.000000	6058.4054	-0.000000
6062.1117	-0.000000	6062.1117	-0.000000	6062.1117	-0.000000	6062.1117	-0.000000			6062.1117	-0.000000	6062.1117	-0.000000	6062.1117	0.000000	6062.1117	-0.000000
6065.8179	-0.000000	6065.8179	-0.000000	6065.8179	-0.000000	6065.8179	-0.000000			6065.8179	-0.000000	6065.8179	-0.000000	6065.8179	0.000000	6065.8179	-0.000000
6069.5242	-0.000000	6069.5242	-0.000000	6069.5242	-0.000000	6069.5242	-0.000000			6069.5242	-0.000000	6069.5242	-0.000000	6069.5242	0.000000	6069.5242	-0.000000
6073.2305	-0.000000	6073.2305	-0.000000	6073.2305	-0.000000	6073.2305	-0.000000			6073.2305	-0.000000	6073.2305	-0.000000	6073.2305	0.000000	6073.2305	-0.000000
6076.9367	-0.000000	6076.9367	-0.000000	6076.9367	-0.000000	6076.9367	-0.000000			6076.9367	-0.000000	6076.9367	-0.000000	6076.9367	0.000000	6076.9367	-0.000000
6080.6430	-0.000000	6080.6430	-0.000000	6080.6430	-0.000000	6080.6430	-0.000000			6080.6430	-0.000000	6080.6430	-0.000000	6080.6430	0.000000	6080.6430	-0.000000
6084.3493	-0.000000	6084.3493	-0.000000	6084.3493	-0.000000	6084.3493	-0.000000			6084.3493	-0.000000	6084.3493	-0.000000	6084.3493	0.000000	6084.3493	-0.000000
6088.0555	-0.000000	6088.0555	-0.000000	6088.0555	-0.000000	6088.0555	-0.000000			6088.0555	-0.000000	6088.0555	-0.000000	6088.0555	0.000000	6088.0555	-0.000000
6091.7618	-0.000000	6091.7618	-0.000000	6091.7618	-0.000000	6091.7618	-0.000000			6091.7618	-0.000000	6091.7618	-0.000000	6091.7618	0.000000	6091.7618	-0.000000
6095.4681	-0.000000	6095.4681	-0.000000	6095.4681	-0.000000	6095.4681	-0.000000			6095.4681	-0.000000	6095.4681	-0.000000	6095.4681	0.000000	6095.4681	-0.000000
6099.1743	-0.000000	6099.1743	-0.000000	6099.1743	-0.000000	6099.1743	-0.000000			6099.1743	-0.000000	6099.1743	-0.000000	6099.1743	0.000000	6099.1743	-0.000000
6102.8806	-0.000000	6102.8806	-0.000000	6102.8806	-0.000000	6102.8806	-0.000000			6102.8806	-0.000000	6102.8806	-0.000000	6102.8806	0.000000	6102.8806	-0.000000
6106.5869	-0.000000	6106.5869	-0.000000	6106.5869	-0.000000	6106.5869	-0.000000			6106.5869	-0.000000	6106.5869	-0.000000	6106.5869	0.000000	6106.5869	-0.000000
6110.2931	-0.000000	6110.2931	-0.000000	6110.2931	-0.000000	6110.2931	-0.000000			6110.2931	-0.000000	6110.2931	-0.000000	6110.2931	0.000000	6110.2931	-0.000000
6113.9994	-0.000000	6113.9994	-0.000000	6113.9994	-0.000000	6113.9994	-0.000000			6113.9994	-0.000000	6113.9994	-0.000000	6113.9994	0.000000	6113.9994	-0.000000
6117.7057	-0.000000	6117.7057	-0.000000	6117.7057	-0.000000	6117.7057	-0.000000			6117.7057	-0.000000	6117.7057	-0.000000	6117.7057	0.000000	6117.7057	-0.000000
6121.4119	-0.000000	6121.4119	-0.000000	6121.4119	-0.000000	6121.4119	-0.000000			6121.4119	-0.000000	6121.4119	-0.000000	6121.4119	0.000000	6121.4119	-0.000000
6125.1182	-0.000000	6125.1182	-0.000000	6125.1182	-0.000000	6125.1182	-0.000000			6125.1182	-0.000000	6125.1182	-0.000000	6125.1182	0.000000	6125.1182	-0.000000
6128.8245	-0.000000	6128.8245	-0.000000	6128.8245	-0.000000	6128.8245	-0.000000			6128.8245	-0.000000	6128.8245	-0.000000	6128.8245	0.000000	6128.8245	-0.000000
6132.5307	-0.000000	6132.5307	-0.000000	6132.5307	-0.000000	6132.5307	-0.000000			6132.5307	-0.000000	6132.5307	-0.000000	6132.5307	0.000000	6132.5307	-0.000000
6136.2370	-0.000000	6136.2370	-0.000000	6136.2370	-0.000000	6136.2370	-0.000000			6136.2370	-0.000000	6136.2370	-0.000000	6136.2370	0.000000	6136.2370	-0.000000
6139.9433	-0.000000	6139.9433	-0.000000	6139.9433	-0.000000	6139.9433	-0.000000			6139.9433	-0.000000	6139.9433	-0.000000	6139.9433	0.000000	6139.9433	-0.000000
6143.6495	-0.000000	6143.6495	-0.000000	6143.6495	-0.000000	6143.6495	-0.000000			6143.6495	-0.000000	6143.6495	-0.000000	6143.6495	0.000000	6143.6495	-0.000000
6147.3558	-0.000000	6147.3558	-0.000000	6147.3558	-0.000000	6147.3558	-0.000000			6147.3558	-0.000000	6147.3558	-0.000000	6147.3558	0.000000	6147.3558	-0.000000
6151.0621	-0.000000	6151.0621	-0.000000	6151.0621	-0.000000	6151.0621	-0.000000			6151.0621	-0.000000	6151.0621	-0.000000	6151.0621	0.000000	6151.0621	-0.000000
6154.7684	-0.000000	6154.7684	-0.000000	6154.7684	-0.000000	6154.7684	-0.000000			6154.7684	-0.000000	6154.7684	-0.000000	6154.7684	0.000000	6154.7684	-0.000000
6158.4746	-0.000000	6158.4746	-0.000000	6158.4746	-0.000000	6158.4746	-0.000000			6158.4746	-0.000000	6158.4746	-0.000000	6158.4746	0.000000	6158.4746	-0.000000
6162.1809	-0.000000	6162.1809	-0.000000	6162.1809	-0.000000	6162.1809	-0.000000			6162.1809	-0.000000	6162.1809	-0.000000	6162.1809	0.000000	6162.1809	-0.000000
6165.8872	-0.000000	6165.8872	-0.000000	6165.8872	-0.000000	6165.8872	-0.000000			6165.8872	-0.000000	6165.8872	-0.000000	6165.8872	0.000000	6165.8872	-0.000000
6169.5934	-0.000000	6169.5934	-0.000000	6169.5934	-0.000000	6169.5934	-0.000000			6169.5934	-0.000000	6169.5934	-0.000000	6169.5934	0.000000	6169.5934	-0.000000
6173.2997	-0.000000	6173.2997	-0.000000	6173.2997	-0.000000	6173.2997	-0.000000			6173.2997	-0.000000	6173.2997	-0.000000	6173.2997	0.000000	6173.2997	-0.000000
6177.0060	-0.000000	6177.0060	-0.000000	6177.0060	-0.000000	6177.0060	-0.000000			6177.0060	-0.000000	6177.0060	-0.000000	6177.0060	0.000000	6177.0060	-0.000000
6180.7122	-0.000000	6180.7122	-0.000000	6180.7122	-0.000000	6180.7122	-0.000000			6180.7122	-0.000000	6180.7122	-0.000000	6180.7122	0.000000	6180.7122	-0.000000
6184.4185	-0.000000	6184.4185	-0.000000	6184.4185	-0.000000	6184.4185	-0.000000			6184.4185	-0.000000	6184.4185	-0.000000	6184.4185	0.000000	6184.4185	-0.000000
6188.1248	-0.000000	6188.1248	-0.000000	6188.1248	-0.000000	6188.1248	-0.000000			6188.1248	-0.000000	6188.1248	-0.000000	6188.1248	0.000000	6188.1248	-0.000000
6191.8310	-0.000000	6191.8310	-0.000000	6191.8310	-0.000000	6191.8310	-0.000000			6191.8310	-0.000000	6191.8310	-0.000000	6191.8310	0.000000	6191.8310	-0.000000
6195.5373	-0.000000	6195.5373	-0.000000	6195.5373	-0.000000	6195.5373	-0.000000			6195.5373	-0.000000	6195.5373	-0.000000	6195.5373	0.000000	6195.5373	-0.000000
6199.2436	-0.000000	6199.2436	-0.000000	6199.2436	-0.000000	6199.2436	-0.000000			6199.2436	-0.000000	6199.2436	-0.000000	6199.2436	0.000000	6199.2436	-0.000000
6202.9498	-0.000000	6202.9498	-0.000000	6202.9498	-0.000000	6202.9498	-0.000000			6202.9498	-0.000000	6202.9498	-0.000000	6202.9498	0.000000	6202.9498	-0.000000
6206.6561	-0.000000	6206.6561	-0.000000	6206.6561	-0.000000	6206.6561	-0.000000			6206.6561	-0.000000	6206.6561	-0.000000	6206.6561	0.000000	6206.6561	-0.000000
6210.3624	-0.000000	6210.3624	-0.000000	6210.3624	-0.000000	6210.3624	-0.000000			6210.3624	-0.000000	6210.3624	-0.000000	6210.3624	0.000000	6210.3624	-0.000000
6214.0686	-0.000000	6214.0686	-0.000000	6214.0686	-0.000000	6214.0686	-0.000000			6214.0686	-0.000000	6214.0686	-0.000000	6214.0686	0.000000	6214.0686	-0.000000
6217.7749	-0.000000	6217.7749	-0.000000	6217.7749	-0.000000	6217.7749	-0.000000			6217.7749	-0.000000	6217.7749	-0.000000	6217.7749	0.000000	6217.7749	-0.000000
6221.4812	-0.000000	6221.4812	-0.000000	6221.4812	-0.000000	6221.4812	-0.000000			6221.4812	-0.000000	6221.4812	-0.000000	6221.4812	0.000000	6221.4812	-0.000000
6225.1874	-0.000000	6225.1874	-0.000000	6225.1874	-0.000000	6225.1874	-0.000000			6225.1874	-0.000000	6225.1874	-0.000000	6225.1874	0.000000	6225.1874	-0.000000
6228.8937	-0.000000	6228.8937	-0.000000	6228.8937	-0.000000	6228.8937	-0.000000			6228.8937	-0.000000	6228.8937	-0.000000	6228.8937	0.000000	6228.8937	-0.000000
6232.6000	-0.000000	6232.6000	-0.000000	6232.6000	-0.000000	6232.6000	-0.000000			6232.6000	-0.000000	6232.6000	-0.000000	6232.6000	0.000000	6232.6000	-0.000000
6236.3062	-0.000000	6236.3062	-0.000000	6236.3062	-0.000000	6236.3062	-0.000000			6236.3062	-0.000000	6236.3062	-0.000000	6236.3062	0.000000	6236.3062	-0.000000
6240.0125	-0.000000	6240.0125	-0.000000	6240.0125	-0.000000	6240.0125	-0.000000			6240.0125	-0.000000	6240.0125	-0.000000	6240.0125	0.000000	6240.0125	-0.000000
6243.7188	-0.000000	6243.7188	-0.000000	6243.7188	-0.000000	6243.7188	-0.000000			6243.7188	-0.000000	6243.7188	-0.000000	6243.7188	0.000000	6243.7188	-0.000000
6247.4250	-0.000000	6247.4250	-0.000000	6247.4250	-0.000000	6247.4250	-0.000000			6247.4250	-0.000000	6247.4250	-0.000000	6247.4250	0.000000	6247.4250	-0.000000
6251.1313	-0.000000	6251.1313	-0.000000	6251.1313	-0.000000	6251.1313	-0.000000			6251.1313	-0.000000	6251.1313	-0.000000	6251.1313	0.000000	6251.1313	-0.000000
6254.8376	-0.000000	6254.8376	-0.000000	6254.8376	-0.000000	6254.8376	-0.000000			6254.8376	-0.000000	6254.8376	-0.000000	6254.8376	0.000000	6254.8376	-0.000000
6258.5438	-0.000000	6258.5438	-0.000000	6258.5438	-0.000000	6258.5438	-0.000000			6258.5438	-0.000000	6258.5438	-0.000000	6258.5438	0.000000	6258.5438	-0.000000
6262.2501	-0.000000	6262.2501	-0.000000	6262.2501	-0.000000	6262.2501	-0.000000			6262.2501	-0.000000	6262.2501	-0.000000	6262.2501	0.000000	6262.2501	-0.000000
6265.9564	-0.000000	6265.9564	-0.000000	6265.9564	-0.000000	6265.9564	-0.000000			6265.9564	-0.000000	6265.9564	-0.000000	6265.9564	0.000000	6265.9564	-0.000000
6269.6627	-0.000000	6269.6627	-0.000000	6269.6627	-0.000000	6269.6627	-0.000000			6269.6627	-0.000000	6269.6627	-0.000000	6269.6627	0.000000	6269.6627	-0.000000
6273.3689	-0.000000	6273.3689	-0.000000	6273.3689	-0.000000	6273.3689	-0.000000			6273.3689	-0.000000	6273.3689	-0.000000	6273.3689	0.000000	6273.3689	-0.000000
6277.0752	-0.000000	6277.0752	-0.000000	6277.0752	-0.000000	6277.0752	-0.000000			6277.0752	-0.000000	6277.0752	-0.000000	6277.0752	0.000000	6277.0752	-0.000000
6280.7815	-0.000000	6280.7815	-0.000000	6280.7815	-0.000000	6280.7815	-0.000000			6280.7815	-0.000000	6280.7815	-0.000000	6280.7815	0.000000	6280.7815	-0.000000
6284.4877	-0.000000	6284.4877	-0.000000	6284.4877	-0.000000	6284.4877	-0.000000			6284.4877	-0.000000	6284.4877	-0.000000	6284.4877	0.000000	6284.4877	-0.000000
6288.1940	-0.000000	6288.1940	-0.000000	6288.1940	-0.000000	6288.1940	-0.000000			6288.1940	-0.000000	6288.1940	-0.000000	6288.1940	0.000000	6288.1940	-0.000000
6291.9003	-0.000000	6291.9003	-0.000000	6291.9003	-0.000000	6291.9003	-0.000000			6291.9003	-0.000000	6291.9003	-0.000000	6291.9003	0.000000	6291.9003	-0.000000
6295.6065	-0.000000	6295.6065	-0.000000	6295.6065	-0.000000	6295.6065	-0.000000			6295.6065	-0.000000	6295.6065	-0.000000	6295.6065	0.000000	6295.6065	-0.000000
6299.3128	-0.000000	6299.3128	-0.000000	6299.3128	-0.000000	6299.3128	-0.000000			6299.3128	-0.000000	6299.3128	-0.000000	6299.3128	0.000000	6299.3128	-0.000000
6303.0191	-0.000000	6303.0191	-0.000000	6303.0191	-0.000000	6303.0191	-0.000000			6303.0191	-0.000000	6303.0191	-0.000000	6303.0191	0.000000	6303.0191	-0.000000
6306.7253	-0.000000	6306.7253	-0.000000	6306.7253	-0.000000	6306.7253	-0.000000			6306.7253	-0.000000	6306.7253	-0.000000	6306.7253	0.000000	6306.7253	-0.000000
6310.4316	-0.000000	6310.4316	-0.000000	6310.4316	-0.000000	6310.4316	-0.000000			6310.4316	-0.000000	6310.4316	-0.000000	6310.4316	0.000000	6310.4316	-0.000000
6314.1379	-0.000000	6314.1379	-0.000000	6314.1379	-0.000000	6314.1379	-0.000000			6314.1379	-0.000000	6314.1379	-0.000000	6314.1379	0.000000	6314.1379	-0.000000
6317.8441	-0.000000	6317.8441	-0.000000	6317.8441	-0.000000	6317.8441	-0.000000			6317.8441	-0.000000	6317.8441	-0.000000	6317.8441	0.000000	6317.8441	-0.000000
6321.5504	-0.000000	6321.5504	-0.000000	6321.5504	-0.000000	6321.5504	-0.000000			6321.5504	-0.000000	6321.5504	-0.000000	6321.5504	0.000000	6321.5504	-0.000000
6325.2567	-0.000000	6325.2567	-0.000000	6325.2567	-0.000000	6325.2567	-0.000000			6325.2567	-0.000000	6325.2567	-0.000000	6325.2567	0.000000	6325.2567	-0.000000
6328.9629	-0.000000	6328.9629	-0.000000	6328.9629	-0.000000	6328.9629	-0.000000			6328.9629	-0.000000	6328.9629	-0.000000	6328.9629	0.000000	6328.9629	-0.000000
6332.6692	-0.000000	6332.6692	-0.000000	6332.6692	-0.000000	6332.6692	-0.000000			6332.6692	-0.000000	6332.6692	-0.000000	6332.6692	0.000000	6332.6692	-0.000000
6336.3755	-0.000000	6336.3755	-0.000000	6336.3755	-0.000000	6336.3755	-0.000000			6336.3755	-0.000000	6336.3755	-0.000000	6336.3755	0.000000	6336.3755	-0.000000
6340.0817	-0.000000	6340.0817	-0.000000	6340.0817	-0.000000	6340.0817	-0.000000			6340.0817	-0.000000	6340.0817	-0.000000	6340.0817	0.000000	6340.0817	-0.000000
6343.7880	-0.000000	6343.7880	-0.000000	6343.7880	-0.000000	6343.7880	-0.000000			6343.7880	-0.000000	6343.7880	-0.000000	6343.7880	0.000000	6343.7880	-0.000000
6347.4943	-0.000000	6347.4943	-0.000000	6347.4943	-0.000000	6347.4943	-0.000000			6347.4943	-0.000000	6347.4943	-0.000000	6347.4943	0.000000	6347.4943	-0.000000
6351.2005	-0.000000	6351.2005	-0.000000	6351.2005	-0.000000	6351.2005	-0.000000			6351.2005	-0.000000	6351.2005	-0.000000	6351.2005	0.000000	6351.2005	-0.000000
6354.9068	-0.000000	6354.9068	-0.000000	6354.9068	-0.000000	6354.9068	-0.000000			6354.9068	-0.000000	6354.9068	-0.000000	6354.9068	0.000000	6354.9068	-0.000000
6358.6131	-0.000000	6358.6131	-0.000000	6358.6131	-0.000000	6358.6131	-0.000000			6358.6131	-0.000000	6358.6131	-0.000000	6358.6131	0.000000	6358.6131	-0.000000
6362.3193	-0.000000	6362.3193	-0.000000	6362.3193	-0.000000	6362.3193	-0.000000			6362.3193	-0.000000	6362.3193	-0.000000	6362.3193	0.000000	6362.3193	-0.000000
6366.0256	-0.000000	6366.0256	-0.000000	6366.0256	-0.000000	6366.0256	-0.000000			6366.0256	-0.000000	6366.0256	-0.000000	6366.0256	0.000000	6366.0256	-0.000000
6369.7319	-0.000000	6369.7319	-0.000000	6369.7319	-0.000000	6369.7319	-0.000000			6369.7319	-0.000000	6369.7319	-0.000000	6369.7319	0.000000	6369.7319	-0.000000
6373.4381	-0.000000	6373.4381	-0.000000	6373.4381	-0.000000	6373.4381	-0.000000			6373.4381	-0.000000	6373.4381	-0.000000	6373.4381	0.000000	6373.4381	-0.000000
6377.1444	-0.000000	6377.1444	-0.000000	6377.1444	-0.000000	6377.1444	-0.000000			6377.1444	-0.000000	6377.1444	-0.000000	6377.1444	0.000000	6377.1444	-0.000000
6380.8507	-0.000000	6380.8507	-0.000000	6380.8507	-0.000000	6380.8507	-0.000000			6380.8507	-0.000000	6380.8507	-0.000000	6380.8507	0.000000	6380.8507	-0.000000
6384.5570	-0.000000	6384.5570	-0.000000	6384.5570	-0.000000	6384.5570	-0.000000			6384.5570	-0.000000	6384.5570	-0.000000	6384.5570	0.000000	6384.5570	-0.000000
6388.2632	-0.000000	6388.2632	-0.000000	6388.2632	-0.000000	6388.2632	-0.000000			6388.2632	-0.000000	6388.2632	-0.000000	6388.2632	0.000000	6388.2632	-0.000000
6391.9695	-0.000000	6391.9695	-0.000000	6391.9695	-0.000000	6391.9695	-0.000000			6391.9695	-0.000000	6391.9695	-0.000000	6391.9695	0.000000	6391.9695	-0.000000
6395.6758	-0.000000	6395.6758	-0.000000	6395.6758	-0.000000	6395.6758	-0.000000			6395.6758	-0.000000	6395.6758	-0.000000	6395.6758	0.000000	6395.6758	-0.000000
6399.3820	-0.000000	6399.3820	-0.000000	6399.3820	-0.000000	6399.3820	-0.000000			6399.3820	-0.000000	6399.3820	-0.000000	6399.3820	0.000000	6399.3820	-0.000000
6403.0883	-0.000000	6403.0883	-0.000000	6403.0883	-0.000000	6403.0883	-0.000000			6403.0883	-0.000000	6403.0883	-0.000000	6403.0883	0.000000	6403.0883	-0.000000
6406.7946	-0.000000	6406.7946	-0.000000	6406.7946	-0.000000	6406.7946	-0.000000			6406.7946	-0.000000	6406.7946	-0.000000	6406.7946	0.000000	6406.7946	-0.000000
6410.5008	-0.000000	6410.5008	-0.000000	6410.5008	-0.000000	6410.5008	-0.000000			6410.5008	-0.000000	6410.5008	-0.000000	6410.5008	0.000000	6410.5008	-0.000000
6414.2071	-0.000000	6414.2071	-0.000000	6414.2071	-0.000000	6414.2071	-0.000000			6414.2071	-0.000000	6414.2071	-0.000000	6414.2071	0.000000	6414.2071	-0.000000
6417.9134	-0.000000	6417.9134	-0.000000	6417.9134	-0.000000	6417.9134	-0.000000			6417.9134	-0.000000	6417.9134	-0.000000	6417.9134	0.000000	6417.9134	-0.000000
6421.6196	-0.000000	6421.6196	-0.000000	6421.6196	-0.000000	6421.6196	-0.000000			6421.6196	-0.000000	6421.6196	-0.000000	6421.6196	0.000000	6421.6196	-0.000000
6425.3259	-0.000000	6425.3259	-0.000000	6425.3259	-0.000000	6425.3259	-0.000000			6425.3259	-0.000000	6425.3259	-0.000000	6425.3259	0.000000	6425.3259	-0.000000
6429.0322	-0.000000	6429.0322	-0.000000	6429.0322	-0.000000	6429.0322	-0.000000			6429.0322	-0.000000	6429.0322	-0.000000	6429.0322	0.000000	6429.0322	-0.000000
6432.7384	-0.000000	6432.7384	-0.000000	6432.7384	-0.000000	6432.7384	-0.000000			6432.7384	-0.000000	6432.7384	-0.000000	6432.7384	0.000000	6432.7384	-0.000000
6436.4447	-0.000000	6436.4447	-0.000000	6436.4447	-0.000000	6436.4447	-0.000000			6436.4447	-0.000000	6436.4447	-0.000000	6436.4447	0.000000	6436.4447	-0.000000
6440.1510	-0.000000	6440.1510	-0.000000	6440.1510	-0.000000	6440.1510	-0.000000			6440.1510	-0.000000	6440.1510	-0.000000	6440.1510	0.000000	6440.1510	-0.000000
6443.8572	-0.000000	6443.8572	-0.000000	6443.8572	-0.000000	6443.8572	-0.000000			6443.8572	-0.000000	6443.8572	-0.000000	6443.8572	0.000000	6443.8572	-0.000000
6447.5635	-0.000000	6447.5635	-0.000000	6447.5635	-0.000000	6447.5635	-0.000000			6447.5635	-0.000000	6447.5635	-0.000000	6447.5635	0.000000	6447.5635	-0.000000
6451.2698	-0.000000	6451.2698	-0.000000	6451.2698	-0.000000	6451.2698	-0.000000			6451.2698	-0.000000	6451.2698	-0.000000	6451.2698	0.000000	6451.2698	-0.000000
6454.9760	-0.000000	6454.9760	-0.000000	6454.9760	-0.000000	6454.9760	-0.000000			6454.9760	-0.000000	6454.9760	-0.000000	6454.9760	0.000000	6454.9760	-0.000000
6458.6823	-0.000000	6458.6823	-0.000000	6458.6823	-0.000000	6458.6823	-0.000000			6458.6823	-0.000000	6458.6823	-0.000000	6458.6823	0.000000	6458.6823	-0.000000
6462.3886	-0.000000	6462.3886	-0.000000	6462.3886	-0.000000	6462.3886	-0.000000			6462.3886	-0.000000	6462.3886	-0.000000	6462.3886	0.000000	6462.3886	-0.000000
6466.0948	-0.000000	6466.0948	-0.000000	6466.0948	-0.000000	6466.0948	-0.000000			6466.0948	-0.000000	6466.0948	-0.000000	6466.0948	0.000000	6466.0948	-0.000000
6469.8011	-0.000000	6469.8011	-0.000000	6469.8011	-0.000000	6469.8011	-0.000000			6469.8011	-0.000000	6469.8011	-0.000000	6469.8011	0.000000	6469.8011	-0.000000
6473.5074	-0.000000	6473.5074	-0.000000	6473.5074	-0.000000	6473.5074	-0.000000			6473.5074	-0.000000	6473.5074	-0.000000	6473.5074	0.000000	6473.5074	-0.000000
6477.2136	-0.000000	6477.2136	-0.000000	6477.2136	-0.000000	6477.2136	-0.000000			6477.2136	-0.000000	6477.2136	-0.000000	6477.2136	0.000000	6477.2136	-0.000000
6480.9199	-0.000000	6480.9199	-0.000000	6480.9199	-0.000000	6480.9199	-0.000000			6480.9199	-0.000000	6480.9199	-0.000000	6480.9199	0.000000	6480.9199	-0.000000
6484.6262	-0.000000	6484.6262	-0.000000	6484.6262	-0.000000	6484.6262	-0.000000			6484.6262	-0.000000	6484.6262	-0.000000	6484.6262	0.000000	6484.6262	-0.000000
6488.3324	-0.000000	6488.3324	-0.000000	6488.3324	-0.000000	6488.3324	-0.000000			6488.3324	-0.000000	6488.3324	-0.000000	6488.3324	0.000000	6488.3324	-0.000000
6492.0387	-0.000000	6492.0387	-0.000000	6492.0387	-0.000000	6492.0387	-0.000000			6492.0387	-0.000000	6492.0387	-0.000000	6492.0387	0.000000	6492.0387	-0.000000
6495.7450	-0.000000	6495.7450	-0.000000	6495.7450	-0.000000	6495.7450	-0.000000			6495.7450	-0.000000	6495.7450	-0.000000	6495.7450	0.000000	6495.7450	-0.000000
6499.4513	-0.000000	6499.4513	-0.000000	6499.4513	-0.000000	6499.4513	-0.000000			6499.4513	-0.000000	6499.4513	-0.000000	6499.4513	0.000000	6499.4513	-0.000000
6503.1575	-0.000000	6503.1575	-0.000000	6503.1575	-0.000000	6503.1575	-0.000000			6503.1575	-0.000000	6503.1575	-0.000000	6503.1575	0.000000	6503.1575	-0.000000
6506.8638	-0.000000	6506.8638	-0.000000	6506.8638	-0.000000	6506.8638	-0.000000			6506.8638	-0.000000	6506.8638	-0.000000	6506.8638	0.000000	6506.8638	-0.000000
6510.5701	-0.000000	6510.5701	-0.000000	6510.5701	-0.000000	6510.5701	-0.000000			6510.5701	-0.000000	6510.5701	-0.000000	6510.5701	0.000000	6510.5701	-0.000000
6514.2763	-0.000000	6514.2763	-0.000000	6514.2763	-0.000000	6514.2763	-0.000000			6514.2763	-0.000000	6514.2763	-0.000000	6514.2763	0.000000	6514.2763	-0.000000
6517.9826	-0.000000	6517.9826	-0.000000	6517.9826	-0.000000	6517.9826	-0.000000			6517.9826	-0.000000	6517.9826	-0.000000	6517.9826	0.000000	6517.9826	-0.000000
6521.6889	-0.000000	6521.6889	-0.000000	6521.6889	-0.000000	6521.6889	-0.000000			6521.6889	-0.000000	6521.6889	-0.000000	6521.6889	0.000000	6521.6889	-0.000000
6525.3951	-0.000000	6525.3951	-0.000000	6525.3951	-0.000000	6525.3951	-0.000000			6525.3951	-0.000000	6525.3951	-0.000000	6525.3951	0.000000	6525.3951	-0.000000
6529.1014	-0.000000	6529.1014	-0.000000	6529.1014	-0.000000	6529.1014	-0.000000			6529.1014	-0.000000	6529.1014	-0.000000	6529.1014	0.000000	6529.1014	-0.000000
6532.8077	-0.000000	6532.8077	-0.000000	6532.8077	-0.000000	6532.8077	-0.000000			6532.8077	-0.000000	6532.8077	-0.000000	6532.8077	0.000000	6532.8077	-0.000000
6536.5139	-0.000000	6536.5139	-0.000000	6536.5139	-0.000000	6536.5139	-0.000000			6536.5139	-0.000000	6536.5139	-0.000000	6536.5139	0.000000	6536.5139	-0.000000
6540.2202	-0.000000	6540.2202	-0.000000	6540.2202	-0.000000	6540.2202	-0.000000			6540.2202	-0.000000	6540.2202	-0.000000	6540.2202	0.000000	6540.2202	-0.000000
6543.9265	-0.000000	6543.9265	-0.000000	6543.9265	-0.000000	6543.9265	-0.000000			6543.9265	-0.000000	6543.9265	-0.000000	6543.9265	0.000000	6543.9265	-0.000000
6547.6327	-0.000000	6547.6327	-0.000000	6547.6327	-0.000000	6547.6327	-0.000000			6547.6327	-0.000000	6547.6327	-0.000000	6547.6327	0.000000	6547.6327	-0.000000
6551.3390	-0.000000	6551.3390	-0.000000	6551.3390	-0.000000	6551.3390	-0.000000			6551.3390	-0.000000	6551.3390	-0.000000	6551.3390	0.000000	6551.3390	-0.000000
6555.0453	-0.000000	6555.0453	-0.000000	6555.0453	-0.000000	6555.0453	-0.000000			6555.0453	-0.000000	6555.0453	-0.000000	6555.0453	0.000000	6555.0453	-0.000000
6558.7515	-0.000000	6558.7515	-0.000000	6558.7515	-0.000000	6558.7515	-0.000000			6558.7515	-0.000000	6558.7515	-0.000000	6558.7515	0.000000	6558.7515	-0.000000
6562.4578	-0.000000	6562.4578	-0.000000	6562.4578	-0.000000	6562.4578	-0.000000			6562.4578	-0.000000	6562.4578	-0.000000	6562.4578	0.000000	6562.4578	-0.000000
6566.1641	-0.000000	6566.1641	-0.000000	6566.1641	-0.000000	6566.1641	-0.000000			6566.1641	-0.000000	6566.1641	-0.000000	6566.1641	0.000000	6566.1641	-0.000000
6569.8703	-0.000000	6569.8703	-0.000000	6569.8703	-0.000000	6569.8703	-0.000000			6569.8703	-0.000000	6569.8703	-0.000000	6569.8703	0.000000	6569.8703	-0.000000
6573.5766	-0.000000	6573.5766	-0.000000	6573.5766	-0.000000	6573.5766	-0.000000			6573.5766	-0.000000	6573.5766	-0.000000	6573.5766	0.000000	6573.5766	-0.000000
6577.2829	-0.000000	6577.2829	-0.000000	6577.2829	-0.000000	6577.2829	-0.000000			6577.2829	-0.000000	6577.2829	-0.000000	6577.2829	0.000000	6577.2829	-0.000000
6580.9891	-0.000000	6580.9891	-0.000000	6580.9891	-0.000000	6580.9891	-0.000000			6580.9891	-0.000000	6580.9891	-0.000000	6580.9891	0.000000	6580.9891	-0.000000
6584.6954	-0.000000	6584.6954	-0.000000	6584.6954	-0.000000	6584.6954	-0.000000			6584.6954	-0.000000	6584.6954	-0.000000	6584.6954	0.000000	6584.6954	-0.000000
6588.4017	-0.000000	6588.4017	-0.000000	6588.4017	-0.000000	6588.4017	-0.000000			6588.4017	-0.000000	6588.4017	-0.000000	6588.4017	0.000000	6588.4017	-0.000000
6592.1079	-0.000000	6592.1079	-0.000000	6592.1079	-0.000000	6592.1079	-0.000000			6592.1079	-0.000000	6592.1079	-0.000000	6592.1079	0.000000	6592.1079	-0.000000
6595.8142	-0.000000	6595.8142	-0.000000	6595.8142	-0.000000	6595.8142	-0.000000			6595.8142	-0.000000	6595.8142	-0.000000	6595.8142	0.000000	6595.8142	-0.000000
6599.5205	-0.000000	6599.5205	-0.000000	6599.5205	-0.000000	6599.5205	-0.000000			6599.5205	-0.000000	6599.5205	-0.000000	6599.5205	0.000000	6599.5205	-0.000000
6603.2267	-0.000000	6603.2267	-0.000000	6603.2267	-0.000000	6603.2267	-0.000000			6603.2267	-0.000000	6603.2267	-0.000000	6603.2267	0.000000	6603.2267	-0.000000
6606.9330	-0.000000	6606.9330	-0.000000	6606.9330	-0.000000	6606.9330	-0.000000			6606.9330	-0.000000	6606.9330	-0.000000	6606.9330	0.000000	6606.9330	-0.000000
6610.6393	-0.000000	6610.6393	-0.000000	6610.6393	-0.000000	6610.6393	-0.000000			6610.6393	-0.000000	6610.6393	-0.000000	6610.6393	0.000000	6610.6393	-0.000000
6614.3456	-0.000000	6614.3456	-0.000000	6614.3456	-0.000000	6614.3456	-0.000000			6614.3456	-0.000000	6614.3456	-0.000000	6614.3456	0.000000	6614.3456	-0.000000
6618.0518	-0.000000	6618.0518	-0.000000	6618.0518	-0.000000	6618.0518	-0.000000			6618.0518	-0.000000	6618.0518	-0.000000	6618.0518	0.000000	6618.0518	-0.000000
6621.7581	-0.000000	6621.7581	-0.000000	6621.7581	-0.000000	6621.7581	-0.000000			6621.7581	-0.000000	6621.7581	-0.000000	6621.7581	0.000000	6621.7581	-0.000000
6625.4644	-0.000000	6625.4644	-0.000000	6625.4644	-0.000000	6625.4644	-0.000000			6625.4644	-0.000000	6625.4644	-0.000000	6625.4644	0.000000	6625.4644	-0.000000
6629.1706	-0.000000	6629.1706	-0.000000	6629.1706	-0.000000	6629.1706	-0.000000			6629.1706	-0.000000	6629.1706	-0.000000	6629.1706	0.000000	6629.1706	-0.000000
6632.8769	-0.000000	6632.8769	-0.000000	6632.8769	-0.000000	6632.8769	-0.000000			6632.8769	-0.000000	6632.8769	-0.000000	6632.8769	0.000000	6632.8769	-0.000000
6636.5832	-0.000000	6636.5832	-0.000000	6636.5832	-0.000000	6636.5832	-0.000000			6636.5832	-0.000000	6636.5832	-0.000000	6636.5832	0.000000	6636.5832	-0.000000
6640.2894	-0.000000	6640.2894	-0.000000	6640.2894	-0.000000	6640.2894	-0.000000			6640.2894	-0.000000	6640.2894	-0.000000	6640.2894	0.000000	6640.2894	-0.000000
6643.9957	-0.000000	6643.9957	-0.000000	6643.9957	-0.000000	6643.9957	-0.000000			6643.9957	-0.000000	6643.9957	-0.000000	6643.9957	0.000000	6643.9957	-0.000000
6647.7020	-0.000000	6647.7020	-0.000000	6647.7020	-0.000000	6647.7020	-0.000000			6647.7020	-0.000000	6647.7020	-0.000000	6647.7020	0.000000	6647.7020	-0.000000
6651.4082	-0.000000	6651.4082	-0.000000	6651.4082	-0.000000	6651.4082	-0.000000			6651.4082	-0.000000	6651.4082	-0.000000	6651.4082	0.000000	6651.4082	-0.000000
6655.1145	-0.000000	6655.1145	-0.000000	6655.1145	-0.000000	6655.1145	-0.000000			6655.1145	-0.000000	6655.1145	-0.000000	6655.1145	0.000000	6655.1145	-0.000000
6658.8208	-0.000000	6658.8208	-0.000000	6658.8208	-0.000000	6658.8208	-0.000000			6658.8208	-0.000000	6658.8208	-0.000000	6658.8208	0.000000	6658.8208	-0.000000
6662.5270	-0.000000	6662.5270	-0.000000	6662.5270	-0.000000	6662.5270	-0.000000			6662.5270	-0.000000	6662.5270	-0.000000	6662.5270	0.000000	6662.5270	-0.000000
6666.2333	-0.000000	6666.2333	-0.000000	6666.2333	-0.000000	6666.2333	-0.000000			6666.2333	-0.000000	6666.2333	-0.000000	6666.2333	0.000000	6666.2333	-0.000000
6669.9396	-0.000000	6669.9396	-0.000000	6669.9396	-0.000000	6669.9396	-0.000000			6669.9396	-0.000000	6669.9396	-0.000000	6669.9396	0.000000	6669.9396	-0.000000
6673.6458	-0.000000	6673.6458	-0.000000	6673.6458	-0.000000	6673.6458	-0.000000			6673.6458	-0.000000	6673.6458	-0.000000	6673.6458	0.000000	6673.6458	-0.000000
6677.3521	-0.000000	6677.3521	-0.000000	6677.3521	-0.000000	6677.3521	-0.000000			6677.3521	-0.000000	6677.3521	-0.000000	6677.3521	0.000000	6677.3521	-0.000000
6681.0584	-0.000000	6681.0584	-0.000000	6681.0584	-0.000000	6681.0584	-0.000000			6681.0584	-0.000000	6681.0584	-0.000000	6681.0584	0.000000	6681.0584	-0.000000
6684.7646	-0.000000	6684.7646	-0.000000	6684.7646	-0.000000	6684.7646	-0.000000			6684.7646	-0.000000	6684.7646	-0.000000	6684.7646	0.000000	6684.7646	-0.000000
6688.4709	-0.000000	6688.4709	-0.000000	6688.4709	-0.000000	6688.4709	-0.000000			6688.4709	-0.000000	6688.4709	-0.000000	6688.4709	0.000000	6688.4709	-0.000000
6692.1772	-0.000000	6692.1772	-0.000000	6692.1772	-0.000000	6692.1772	-0.000000			6692.1772	-0.000000	6692.1772	-0.000000	6692.1772	0.000000	6692.1772	-0.000000
6695.8834	-0.000000	6695.8834	-0.000000	6695.8834	-0.000000	6695.8834	-0.000000			6695.8834	-0.000000	6695.8834	-0.000000	6695.8834	0.000000	6695.8834	-0.000000
6699.5897	-0.000000	6699.5897	-0.000000	6699.5897	-0.000000	6699.5897	-0.000000			6699.5897	-0.000000	6699.5897	-0.000000	6699.5897	0.000000	6699.5897	-0.000000
6703.2960	-0.000000	6703.2960	-0.000000	6703.2960	-0.000000	6703.2960	-0.000000			6703.2960	-0.000000	6703.2960	-0.000000	6703.2960	0.000000	6703.2960	-0.000000
6707.0022	-0.000000	6707.0022	-0.000000	6707.0022	-0.000000	6707.0022	-0.000000			6707.0022	-0.000000	6707.0022	-0.000000	6707.0022	0.000000	6707.0022	-0.000000
6710.7085	-0.000000	6710.7085	-0.000000	6710.7085	-0.000000	6710.7085	-0.000000			6710.7085	-0.000000	6710.7085	-0.000000	6710.7085	0.000000	6710.7085	-0.000000
6714.4148	-0.000000	6714.4148	-0.000000	6714.4148	-0.000000	6714.4148	-0.000000			6714.4148	-0.000000	6714.4148	-0.000000	6714.4148	0.000000	6714.4148	-0.000000
6718.1210	-0.000000	6718.1210	-0.000000	6718.1210	-0.000000	6718.1210	-0.000000			6718.1210	-0.000000	6718.1210	-0.000000	6718.1210	0.000000	6718.1210	-0.000000
6721.8273	-0.000000	6721.8273	-0.000000	6721.8273	-0.000000	6721.8273	-0.000000			6721.8273	-0.000000	6721.8273	-0.000000	6721.8273	0.000000	6721.8273	-0.000000
6725.5336	-0.000000	6725.5336	-0.000000	6725.5336	-0.000000	6725.5336	-0.000000			6725.5336	-0.000000	6725.5336	-0.000000	6725.5336	0.000000	6725.5336	-0.000000
6729.2399	-0.000000	6729.2399	-0.000000	6729.2399	-0.000000	6729.2399	-0.000000			6729.2399	-0.000000	6729.2399	-0.000000	6729.2399	0.000000	6729.2399	-0.000000
6732.9461	-0.000000	6732.9461	-0.000000	6732.9461	-0.000000	6732.9461	-0.000000			6732.9461	-0.000000	6732.9461	-0.000000	6732.9461	0.000000	6732.9461	-0.000000
6736.6524	-0.000000	6736.6524	-0.000000	6736.6524	-0.000000	6736.6524	-0.000000			6736.6524	-0.000000	6736.6524	-0.000000	6736.6524	0.000000	6736.6524	-0.000000
6740.3587	-0.000000	6740.3587	-0.000000	6740.3587	-0.000000	6740.3587	-0.000000			6740.3587	-0.000000	6740.3587	-0.000000	6740.3587	0.000000	6740.3587	-0.000000
6744.0649	-0.000000	6744.0649	-0.000000	6744.0649	-0.000000	6744.0649	-0.000000			6744.0649	-0.000000	6744.0649	-0.000000	6744.0649	0.000000	6744.0649	-0.000000
6747.7712	-0.000000	6747.7712	-0.000000	6747.7712	-0.000000	6747.7712	-0.000000			6747.7712	-0.000000	6747.7712	-0.000000	6747.7712	0.000000	6747.7712	-0.000000
6751.4775	-0.000000	6751.4775	-0.000000	6751.4775	-0.000000	6751.4775	-0.000000			6751.4775	-0.000000	6751.4775	-0.000000	6751.4775	0.000000	6751.4775	-0.000000
6755.1837	-0.000000	6755.1837	-0.000000	6755.1837	-0.000000	6755.1837	-0.000000			6755.1837	-0.000000	6755.1837	-0.000000	6755.1837	0.000000	6755.1837	-0.000000
6758.8900	-0.000000	6758.8900	-0.000000	6758.8900	-0.000000	6758.8900	-0.000000			6758.8900	-0.000000	6758.8900	-0.000000	6758.8900	0.000000	6758.8900	-0.000000
6762.5963	-0.000000	6762.5963	-0.000000	6762.5963	-0.000000	6762.5963	-0.000000			6762.5963	-0.000000	6762.5963	-0.000000	6762.5963	0.000000	6762.5963	-0.000000
6766.3025	-0.000000	6766.3025	-0.000000	6766.3025	-0.000000	6766.3025	-0.000000			6766.3025	-0.000000	6766.3025	-0.000000	6766.3025	0.000000	6766.3025	-0.000000
6770.0088	-0.000000	6770.0088	-0.000000	6770.0088	-0.000000	6770.0088	-0.000000			6770.0088	-0.000000	6770.0088	-0.000000	6770.0088	0.000000	6770.0088	-0.000000
6773.7151	-0.000000	6773.7151	-0.000000	6773.7151	-0.000000	6773.7151	-0.000000			6773.7151	-0.000000	6773.7151	-0.000000	6773.7151	0.000000	6773.7151	-0.000000
6777.4213	-0.000000	6777.4213	-0.000000	6777.4213	-0.000000	6777.4213	-0.000000			6777.4213	-0.000000	6777.4213	-0.000000	6777.4213	0.000000	6777.4213	-0.000000
6781.1276	-0.000000	6781.1276	-0.000000	6781.1276	-0.000000	6781.1276	-0.000000			6781.1276	-0.000000	6781.1276	-0.000000	6781.1276	0.000000	6781.1276	-0.000000
6784.8339	-0.000000	6784.8339	-0.000000	6784.8339	-0.000000	6784.8339	-0.000000			6784.8339	-0.000000	6784.8339	-0.000000	6784.8339	0.000000	6784.8339	-0.000000
6788.5401	-0.000000	6788.5401	-0.000000	6788.5401	-0.000000	6788.5401	-0.000000			6788.5401	-0.000000	6788.5401	-0.000000	6788.5401	0.000000	6788.5401	-0.000000
6792.2464	-0.000000	6792.2464	-0.000000	6792.2464	-0.000000	6792.2464	-0.000000			6792.2464	-0.000000	6792.2464	-0.000000	6792.2464	0.000000	6792.2464	-0.000000
6795.9527	-0.000000	6795.9527	-0.000000	6795.9527	-0.000000	6795.9527	-0.000000			6795.9527	-0.000000	6795.9527	-0.000000	6795.9527	0.000000	6795.9527	-0.000000
6799.6589	-0.000000	6799.6589	-0.000000	6799.6589	-0.000000	6799.6589	-0.000000			6799.6589	-0.000000	6799.6589	-0.000000	6799.6589	0.000000	6799.6589	-0.000000
6803.3652	-0.000000	6803.3652	-0.000000	6803.3652	-0.000000	6803.3652	-0.000000			6803.3652	-0.000000	6803.3652	-0.000000	6803.3652	0.000000	6803.3652	-0.000000
6807.0715	-0.000000	6807.0715	-0.000000	6807.0715	-0.000000	6807.0715	-0.000000			6807.0715	-0.000000	6807.0715	-0.000000	6807.0715	0.000000	6807.0715	-0.000000
6810.7777	-0.000000	6810.7777	-0.000000	6810.7777	-0.000000	6810.7777	-0.000000			6810.7777	-0.000000	6810.7777	-0.000000	6810.7777	0.000000	6810.7777	-0.000000
6814.4840	-0.000000	6814.4840	-0.000000	6814.4840	-0.000000	6814.4840	-0.000000			6814.4840	-0.000000	6814.4840	-0.000000	6814.4840	0.000000	6814.4840	-0.000000
6818.1903	-0.000000	6818.1903	-0.000000	6818.1903	-0.000000	6818.1903	-0.000000			6818.1903	-0.000000	6818.1903	-0.000000	6818.1903	0.000000	6818.1903	-0.000000
6821.8965	-0.000000	6821.8965	-0.000000	6821.8965	-0.000000	6821.8965	-0.000000			6821.8965	-0.000000	6821.8965	-0.000000	6821.8965	0.000000	6821.8965	-0.000000
6825.6028	-0.000000	6825.6028	-0.000000	6825.6028	-0.000000	6825.6028	-0.000000			6825.6028	-0.000000	6825.6028	-0.000000	6825.6028	0.000000	6825.6028	-0.000000
6829.3091	-0.000000	6829.3091	-0.000000	6829.3091	-0.000000	6829.3091	-0.000000			6829.3091	-0.000000	6829.3091	-0.000000	6829.3091	0.000000	6829.3091	-0.000000
6833.0153	-0.000000	6833.0153	-0.000000	6833.0153	-0.000000	6833.0153	-0.000000			6833.0153	-0.000000	6833.0153	-0.000000	6833.0153	0.000000	6833.0153	-0.000000
6836.7216	-0.000000	6836.7216	-0.000000	6836.7216	-0.000000	6836.7216	-0.000000			6836.7216	-0.000000	6836.7216	-0.000000	6836.7216	0.000000	6836.7216	-0.000000
6840.4279	-0.000000	6840.4279	-0.000000	6840.4279	-0.000000	6840.4279	-0.000000			6840.4279	-0.000000	6840.4279	-0.000000	6840.4279	0.000000	6840.4279	-0.000000
6844.1341	-0.000000	6844.1341	-0.000000	6844.1341	-0.000000	6844.1341	-0.000000			6844.1341	-0.000000	6844.1341	-0.000000	6844.1341	0.000000	6844.1341	-0.000000
6847.8404	-0.000000	6847.8404	-0.000000	6847.8404	-0.000000	6847.8404	-0.000000			6847.8404	-0.000000	6847.8404	-0.000000	6847.8404	0.000000	6847.8404	-0.000000
6851.5467	-0.000000	6851.5467	-0.000000	6851.5467	-0.000000	6851.5467	-0.000000			6851.5467	-0.000000	6851.5467	-0.000000	6851.5467	0.000000	6851.5467	-0.000000
6855.2530	-0.000000	6855.2530	-0.000000	6855.2530	-0.000000	6855.2530	-0.000000			6855.2530	-0.000000	6855.2530	-0.000000	6855.2530	0.000000	6855.2530	-0.000000
6858.9592	-0.000000	6858.9592	-0.000000	6858.9592	-0.000000	6858.9592	-0.000000			6858.9592	-0.000000	6858.9592	-0.000000	6858.9592	0.000000	6858.9592	0.000000
6862.6655	-0.000000	6862.6655	-0.000000	6862.6655	-0.000000	6862.6655	-0.000000			6862.6655	-0.000000	6862.6655	-0.000000	6862.6655	0.000000	6862.6655	0.000000
6866.3718	-0.000000	6866.3718	-0.000000	6866.3718	-0.000000	6866.3718	-0.000000			6866.3718	-0.000000	6866.3718	-0.000000	6866.3718	0.000000	6866.3718	0.000000
6870.0780	-0.000000	6870.0780	-0.000000	6870.0780	-0.000000	6870.0780	-0.000000			6870.0780	-0.000000	6870.0780	-0.000000	6870.0780	0.000000	6870.0780	0.000000
6873.7843	-0.000000	6873.7843	-0.000000	6873.7843	-0.000000	6873.7843	-0.000000			6873.7843	-0.000000	6873.7843	-0.000000	6873.7843	0.000000	6873.7843	0.000000
6877.4906	-0.000000	6877.4906	-0.000000	6877.4906	-0.000000	6877.4906	-0.000000			6877.4906	-0.000000	6877.4906	-0.000000	6877.4906	0.000000	6877.4906	0.000000
6881.1968	-0.000000	6881.1968	-0.000000	6881.1968	-0.000000	6881.1968	-0.000000			6881.1968	-0.000000	6881.1968	-0.000000	6881.1968	0.000000	6881.1968	0.000000
6884.9031	-0.000000	6884.9031	-0.000000	6884.9031	-0.000000	6884.9031	-0.000000			6884.9031	-0.000000	6884.9031	-0.000000	6884.9031	0.000000	6884.9031	0.000000
6888.6094	-0.000000	6888.6094	-0.000000	6888.6094	-0.000000	6888.6094	-0.000000			6888.6094	-0.000000	6888.6094	-0.000000	6888.6094	0.000000	6888.6094	0.000000
6892.3156	-0.000000	6892.3156	-0.000000	6892.3156	-0.000000	6892.3156	-0.000000			6892.3156	-0.000000	6892.3156	-0.000000	6892.3156	0.000000	6892.3156	0.000000
6896.0219	-0.000000	6896.0219	-0.000000	6896.0219	-0.000000	6896.0219	-0.000000			6896.0219	-0.000000	6896.0219	-0.000000	6896.0219	0.000000	6896.0219	0.000000
6899.7282	-0.000000	6899.7282	-0.000000	6899.7282	-0.000000	6899.7282	-0.000000			6899.7282	-0.000000	6899.7282	-0.000000	6899.7282	0.000000	6899.7282	0.000000
6903.4344	-0.000000	6903.4344	-0.000000	6903.4344	-0.000000	6903.4344	-0.000000			6903.4344	-0.000000	6903.4344	-0.000000	6903.4344	0.000000	6903.4344	0.000000
6907.1407	-0.000000	6907.1407	-0.000000	6907.1407	-0.000000	6907.1407	-0.000000			6907.1407	-0.000000	6907.1407	-0.000000	6907.1407	0.000000	6907.1407	0.000000
6910.8470	-0.000000	6910.8470	-0.000000	6910.8470	-0.000000	6910.8470	-0.000000			6910.8470	-0.000000	6910.8470	-0.000000	6910.8470	0.000000	6910.8470	0.000000
6914.5532	-0.000000	6914.5532	-0.000000	6914.5532	-0.000000	6914.5532	-0.000000			6914.5532	-0.000000	6914.5532	-0.000000	6914.5532	0.000000	6914.5532	0.000000
6918.2595	-0.000000	6918.2595	-0.000000	6918.2595	-0.000000	6918.2595	-0.000000			6918.2595	-0.000000	6918.2595	-0.000000	6918.2595	0.000000	6918.2595	0.000000
6921.9658	-0.000000	6921.9658	-0.000000	6921.9658	-0.000000	6921.9658	-0.000000			6921.9658	-0.000000	6921.9658	-0.000000	6921.9658	0.000000	6921.9658	0.000000
6925.6720	-0.000000	6925.6720	-0.000000	6925.6720	-0.000000	6925.6720	-0.000000			6925.6720	-0.000000	6925.6720	-0.000000	6925.6720	0.000000	6925.6720	0.000000
6929.3783	-0.000000	6929.3783	-0.000000	6929.3783	-0.000000	6929.3783	-0.000000			6929.3783	-0.000000	6929.3783	-0.000000	6929.3783	0.000000	6929.3783	0.000000
6933.0846	-0.000000	6933.0846	-0.000000	6933.0846	-0.000000	6933.0846	-0.000000			6933.0846	-0.000000	6933.0846	-0.000000	6933.0846	0.000000	6933.0846	0.000000
6936.7908	-0.000000	6936.7908	-0.000000	6936.7908	-0.000000	6936.7908	-0.000000			6936.7908	-0.000000	6936.7908	-0.000000	6936.7908	0.000000	6936.7908	0.000000
6940.4971	-0.000000	6940.4971	-0.000000	6940.4971	-0.000000	6940.4971	-0.000000			6940.4971	-0.000000	6940.4971	-0.000000	6940.4971	0.000000	6940.4971	0.000000
6944.2034	-0.000000	6944.2034	-0.000000	6944.2034	-0.000000	6944.2034	-0.000000			6944.2034	-0.000000	6944.2034	-0.000000	6944.2034	0.000000	6944.2034	0.000000
6947.9096	-0.000000	6947.9096	-0.000000	6947.9096	-0.000000	6947.9096	-0.000000			6947.9096	-0.000000	6947.9096	-0.000000	6947.9096	0.000000	6947.9096	0.000000
6951.6159	-0.000000	6951.6159	-0.000000	6951.6159	-0.000000	6951.6159	-0.000000			6951.6159	-0.000000	6951.6159	-0.000000	6951.6159	0.000000	6951.6159	0.000000
6955.3222	-0.000000	6955.3222	-0.000000	6955.3222	-0.000000	6955.3222	-0.000000			6955.3222	-0.000000	6955.3222	-0.000000	6955.3222	0.000000	6955.3222	0.000000
6959.0284	-0.000000	6959.0284	-0.000000	6959.0284	-0.000000	6959.0284	-0.000000			6959.0284	-0.000000	6959.0284	-0.000000	6959.0284	0.000000	6959.0284	0.000000
6962.7347	-0.000000	6962.7347	-0.000000	6962.7347	-0.000000	6962.7347	-0.000000			6962.7347	-0.000000	6962.7347	-0.000000	6962.7347	0.000000	6962.7347	0.000000
6966.4410	-0.000000	6966.4410	-0.000000	6966.4410	-0.000000	6966.4410	-0.000000			6966.4410	-0.000000	6966.4410	-0.000000	6966.4410	0.000000	6966.4410	0.000000
6970.1473	-0.000000	6970.1473	-0.000000	6970.1473	-0.000000	6970.1473	-0.000000			6970.1473	-0.000000	6970.1473	-0.000000	6970.1473	0.000000	6970.1473	0.000000
6973.8535	-0.000000	6973.8535	-0.000000	6973.8535	-0.000000	6973.8535	-0.000000			6973.8535	-0.000000	6973.8535	-0.000000	6973.8535	0.000000	6973.8535	0.000000
6977.5598	-0.000000	6977.5598	-0.000000	6977.5598	-0.000000	6977.5598	-0.000000			6977.5598	-0.000000	6977.5598	-0.000000	6977.5598	0.000000	6977.5598	0.000000
6981.2661	-0.000000	6981.2661	-0.000000	6981.2661	-0.000000	6981.2661	-0.000000			6981.2661	-0.000000	6981.2661	-0.000000	6981.2661	0.000000	6981.2661	0.000000
6984.9723	-0.000000	6984.9723	-0.000000	6984.9723	-0.000000	6984.9723	-0.000000			6984.9723	-0.000000	6984.9723	-0.000000	6984.9723	0.000000	6984.9723	0.000000
6988.6786	-0.000000	6988.6786	-0.000000	6988.6786	-0.000000	6988.6786	-0.000000			6988.6786	-0.000000	6988.6786	-0.000000	6988.6786	0.000000	6988.6786	0.000000
6992.3849	-0.000000	6992.3849	-0.000000	6992.3849	-0.000000	6992.3849	-0.000000			6992.3849	-0.000000	6992.3849	-0.000000	6992.3849	0.000000	6992.3849	0.000000
6996.0911	-0.000000	6996.0911	-0.000000	6996.0911	-0.000000	6996.0911	-0.000000			6996.0911	-0.000000	6996.0911	-0.000000	6996.0911	0.000000	6996.0911	0.000000
6999.7974	-0.000000	6999.7974	-0.000000	6999.7974	-0.000000	6999.7974	-0.000000			6999.7974	-0.000000	6999.7974	-0.000000	6999.7974	0.000000	6999.7974	0.000000
7003.5037	-0.000000	7003.5037	-0.000000	7003.5037	-0.000000	7003.5037	-0.000000			7003.5037	-0.000000	7003.5037	-0.000000	7003.5037	0.000000	7003.5037	0.000000
7007.2099	-0.000000	7007.2099	-0.000000	7007.2099	-0.000000	7007.2099	-0.000000			7007.2099	-0.000000	7007.2099	-0.000000	7007.2099	0.000000	7007.2099	0.000000
7010.9162	-0.000000	7010.9162	-0.000000	7010.9162	-0.000000	7010.9162	-0.000000			7010.9162	-0.000000	7010.9162	-0.000000	7010.9162	0.000000	7010.9162	0.000000
7014.6225	-0.000000	7014.6225	-0.000000	7014.6225	-0.000000	7014.6225	-0.000000			7014.6225	-0.000000	7014.6225	-0.000000	7014.6225	0.000000	7014.6225	0.000000
7018.3287	-0.000000	7018.3287	-0.000000	7018.3287	-0.000000	7018.3287	-0.000000			7018.3287	-0.000000	7018.3287	-0.000000	7018.3287	0.000000	7018.3287	0.000000
7022.0350	-0.000000	7022.0350	-0.000000	7022.0350	-0.000000	7022.0350	-0.000000			7022.0350	-0.000000	7022.0350	-0.000000	7022.0350	0.000000	7022.0350	0.000000
7025.7413	-0.000000	7025.7413	-0.000000	7025.7413	-0.000000	7025.7413	-0.000000			7025.7413	-0.000000	7025.7413	-0.000000	7025.7413	0.000000	7025.7413	0.000000
7029.4475	-0.000000	7029.4475	-0.000000	7029.4475	-0.000000	7029.4475	-0.000000			7029.4475	-0.000000	7029.4475	-0.000000	7029.4475	0.000000	7029.4475	0.000000
7033.1538	-0.000000	7033.1538	-0.000000	7033.1538	-0.000000	7033.1538	-0.000000			7033.1538	-0.000000	7033.1538	-0.000000	7033.1538	0.000000	7033.1538	0.000000
7036.8601	-0.000000	7036.8601	-0.000000	7036.8601	-0.000000	7036.8601	-0.000000			7036.8601	-0.000000	7036.8601	-0.000000	7036.8601	0.000000	7036.8601	0.000000
7040.5663	-0.000000	7040.5663	-0.000000	7040.5663	-0.000000	7040.5663	-0.000000			7040.5663	-0.000000	7040.5663	-0.000000	7040.5663	0.000000	7040.5663	0.000000
7044.2726	-0.000000	7044.2726	-0.000000	7044.2726	-0.000000	7044.2726	-0.000000			7044.2726	-0.000000	7044.2726	-0.000000	7044.2726	0.000000	7044.2726	0.000000
7047.9789	-0.000000	7047.9789	-0.000000	7047.9789	-0.000000	7047.9789	-0.000000			7047.9789	-0.000000	7047.9789	-0.000000	7047.9789	0.000000	7047.9789	0.000000
7051.6851	-0.000000	7051.6851	-0.000000	7051.6851	-0.000000	7051.6851	-0.000000			7051.6851	-0.000000	7051.6851	-0.000000	7051.6851	0.000000	7051.6851	0.000000
7055.3914	-0.000000	7055.3914	-0.000000	7055.3914	-0.000000	7055.3914	-0.000000			7055.3914	-0.000000	7055.3914	-0.000000	7055.3914	0.000000	7055.3914	0.000000
7059.0977	-0.000000	7059.0977	-0.000000	7059.0977	-0.000000	7059.0977	-0.000000			7059.0977	-0.000000	7059.0977	-0.000000	7059.0977	0.000000	7059.0977	0.000000
7062.8039	-0.000000	7062.8039	-0.000000	7062.8039	-0.000000	7062.8039	-0.000000			7062.8039	-0.000000	7062.8039	-0.000000	7062.8039	0.000000	7062.8039	0.000000
7066.5102	-0.000000	7066.5102	-0.000000	7066.5102	-0.000000	7066.5102	-0.000000			7066.5102	-0.000000	7066.5102	-0.000000	7066.5102	0.000000	7066.5102	0.000000
7070.2165	-0.000000	7070.2165	-0.000000	7070.2165	-0.000000	7070.2165	-0.000000			7070.2165	-0.000000	7070.2165	-0.000000	7070.2165	0.000000	7070.2165	0.000000
7073.9227	-0.000000	7073.9227	-0.000000	7073.9227	-0.000000	7073.9227	-0.000000			7073.9227	-0.000000	7073.9227	-0.000000	7073.9227	0.000000	7073.9227	0.000000
7077.6290	-0.000000	7077.6290	-0.000000	7077.6290	-0.000000	7077.6290	-0.000000			7077.6290	-0.000000	7077.6290	-0.000000	7077.6290	0.000000	7077.6290	0.000000
7081.3353	-0.000000	7081.3353	-0.000000	7081.3353	-0.000000	7081.3353	-0.000000			7081.3353	-0.000000	7081.3353	-0.000000	7081.3353	0.000000	7081.3353	0.000000
7085.0416	-0.000000	7085.0416	-0.000000	7085.0416	-0.000000	7085.0416	-0.000000			7085.0416	-0.000000	7085.0416	-0.000000	7085.0416	0.000000	7085.0416	0.000000
7088.7478	-0.000000	7088.7478	-0.000000	7088.7478	-0.000000	7088.7478	-0.000000			7088.7478	-0.000000	7088.7478	-0.000000	7088.7478	0.000000	7088.7478	0.000000
7092.4541	-0.000000	7092.4541	-0.000000	7092.4541	-0.000000	7092.4541	-0.000000			7092.4541	-0.000000	7092.4541	-0.000000	7092.4541	0.000000	7092.4541	0.000000
7096.1604	-0.000000	7096.1604	-0.000000	7096.1604	-0.000000	7096.1604	-0.000000			7096.1604	-0.000000	7096.1604	-0.000000	7096.1604	0.000000	7096.1604	0.000000
7099.8666	-0.000000	7099.8666	-0.000000	7099.8666	-0.000000	7099.8666	-0.000000			7099.8666	-0.000000	7099.8666	-0.000000	7099.8666	0.000000	7099.8666	0.000000
7103.5729	-0.000000	7103.5729	-0.000000	7103.5729	-0.000000	7103.5729	-0.000000			7103.5729	-0.000000	7103.5729	-0.000000	7103.5729	0.000000	7103.5729	0.000000
7107.2792	-0.000000	7107.2792	-0.000000	7107.2792	-0.000000	7107.2792	-0.000000			7107.2792	-0.000000	7107.2792	-0.000000	7107.2792	0.000000	7107.2792	0.000000
7110.9854	-0.000000	7110.9854	-0.000000	7110.9854	-0.000000	7110.9854	-0.000000			7110.9854	-0.000000	7110.9854	-0.000000	7110.9854	0.000000	7110.9854	0.000000
7114.6917	-0.000000	7114.6917	-0.000000	7114.6917	-0.000000	7114.6917	-0.000000			7114.6917	-0.000000	7114.6917	-0.000000	7114.6917	0.000000	7114.6917	0.000000
7118.3980	-0.000000	7118.3980	-0.000000	7118.3980	-0.000000	7118.3980	-0.000000			7118.3980	-0.000000	7118.3980	-0.000000	7118.3980	0.000000	7118.3980	0.000000
7122.1042	-0.000000	7122.1042	-0.000000	7122.1042	-0.000000	7122.1042	-0.000000			7122.1042	-0.000000	7122.1042	-0.000000	7122.1042	0.000000	7122.1042	0.000000
7125.8105	-0.000000	7125.8105	-0.000000	7125.8105	-0.000000	7125.8105	-0.000000			7125.8105	-0.000000	7125.8105	-0.000000	7125.8105	0.000000	7125.8105	0.000000
7129.5168	-0.000000	7129.5168	-0.000000	7129.5168	-0.000000	7129.5168	-0.000000			7129.5168	-0.000000	7129.5168	-0.000000	7129.5168	0.000000	7129.5168	0.000000
7133.2230	-0.000000	7133.2230	-0.000000	7133.2230	-0.000000	7133.2230	-0.000000			7133.2230	-0.000000	7133.2230	-0.000000	7133.2230	0.000000	7133.2230	0.000000
7136.9293	-0.000000	7136.9293	-0.000000	7136.9293	-0.000000	7136.9293	-0.000000			7136.9293	-0.000000	7136.9293	-0.000000	7136.9293	0.000000	7136.9293	0.000000
7140.6356	-0.000000	7140.6356	-0.000000	7140.6356	-0.000000	7140.6356	-0.000000			7140.6356	-0.000000	7140.6356	-0.000000	7140.6356	0.000000	7140.6356	0.000000
7144.3418	-0.000000	7144.3418	-0.000000	7144.3418	-0.000000	7144.3418	-0.000000			7144.3418	-0.000000	7144.3418	-0.000000	7144.3418	0.000000	7144.3418	0.000000
7148.0481	-0.000000	7148.0481	-0.000000	7148.0481	-0.000000	7148.0481	-0.000000			7148.0481	-0.000000	7148.0481	-0.000000	7148.0481	0.000000	7148.0481	0.000000
7151.7544	-0.000000	7151.7544	-0.000000	7151.7544	-0.000000	7151.7544	-0.000000			7151.7544	-0.000000	7151.7544	-0.000000	7151.7544	0.000000	7151.7544	0.000000
7155.4606	-0.000000	7155.4606	-0.000000	7155.4606	-0.000000	7155.4606	-0.000000			7155.4606	-0.000000	7155.4606	-0.000000	7155.4606	0.000000	7155.4606	0.000000
7159.1669	-0.000000	7159.1669	-0.000000	7159.1669	-0.000000	7159.1669	-0.000000			7159.1669	-0.000000	7159.1669	-0.000000	7159.1669	0.000000	7159.1669	0.000000
7162.8732	-0.000000	7162.8732	-0.000000	7162.8732	-0.000000	7162.8732	-0.000000			7162.8732	-0.000000	7162.8732	-0.000000	7162.8732	0.000000	7162.8732	0.000000
7166.5794	-0.000000	7166.5794	-0.000000	7166.5794	-0.000000	7166.5794	-0.000000			7166.5794	-0.000000	7166.5794	-0.000000	7166.5794	0.000000	7166.5794	0.000000
7170.2857	-0.000000	7170.2857	-0.000000	7170.2857	-0.000000	7170.2857	-0.000000			7170.2857	-0.000000	7170.2857	-0.000000	7170.2857	0.000000	7170.2857	0.000000
7173.9920	-0.000000	7173.9920	-0.000000	7173.9920	-0.000000	7173.9920	-0.000000			7173.9920	-0.000000	7173.9920	-0.000000	7173.9920	0.000000	7173.9920	0.000000
7177.6982	-0.000000	7177.6982	-0.000000	7177.6982	-0.000000	7177.6982	-0.000000			7177.6982	-0.000000	7177.6982	-0.000000	7177.6982	0.000000	7177.6982	0.000000
7181.4045	-0.000000	7181.4045	-0.000000	7181.4045	-0.000000	7181.4045	-0.000000			7181.4045	-0.000000	7181.4045	-0.000000	7181.4045	0.000000	7181.4045	0.000000
7185.1108	-0.000000	7185.1108	-0.000000	7185.1108	-0.000000	7185.1108	-0.000000			7185.1108	-0.000000	7185.1108	-0.000000	7185.1108	0.000000	7185.1108	0.000000
7188.8170	-0.000000	7188.8170	-0.000000	7188.8170	-0.000000	7188.8170	-0.000000			7188.8170	-0.000000	7188.8170	-0.000000	7188.8170	0.000000	7188.8170	0.000000
7192.5233	-0.000000	7192.5233	-0.000000	7192.5233	-0.000000	7192.5233	-0.000000			7192.5233	-0.000000	7192.5233	-0.000000	7192.5233	0.000000	7192.5233	0.000000
7196.2296	-0.000000	7196.2296	-0.000000	7196.2296	-0.000000	7196.2296	-0.000000			7196.2296	-0.000000	7196.2296	-0.000000	7196.2296	0.000000	7196.2296	0.000000
7199.9359	-0.000000	7199.9359	-0.000000	7199.9359	-0.000000	7199.9359	-0.000000			7199.9359	-0.000000	7199.9359	-0.000000	7199.9359	0.000000	7199.9359	0.000000
7203.6421	-0.000000	7203.6421	-0.000000	7203.6421	-0.000000	7203.6421	-0.000000			7203.6421	-0.000000	7203.6421	-0.000000	7203.6421	0.000000	7203.6421	0.000000
7207.3484	-0.000000	7207.3484	-0.000000	7207.3484	-0.000000	7207.3484	-0.000000			7207.3484	-0.000000	7207.3484	-0.000000	7207.3484	0.000000	7207.3484	0.000000
7211.0547	-0.000000	7211.0547	-0.000000	7211.0547	-0.000000	7211.0547	-0.000000			7211.0547	-0.000000	7211.0547	-0.000000	7211.0547	0.000000	7211.0547	0.000000
7214.7609	-0.000000	7214.7609	-0.000000	7214.7609	-0.000000	7214.7609	-0.000000			7214.7609	-0.000000	7214.7609	-0.000000	7214.7609	0.000000	7214.7609	0.000000
7218.4672	-0.000000	7218.4672	-0.000000	7218.4672	-0.000000	7218.4672	-0.000000			7218.4672	-0.000000	7218.4672	-0.000000	7218.4672	0.000000	7218.4672	0.000000
7222.1735	-0.000000	7222.1735	-0.000000	7222.1735	-0.000000	7222.1735	-0.000000			7222.1735	-0.000000	7222.1735	-0.000000	7222.1735	0.000000	7222.1735	0.000000
7225.8797	-0.000000	7225.8797	-0.000000	7225.8797	-0.000000	7225.8797	-0.000000			7225.8797	-0.000000	7225.8797	-0.000000	7225.8797	0.000000	7225.8797	0.000000
7229.5860	-0.000000	7229.5860	-0.000000	7229.5860	-0.000000	7229.5860	-0.000000			7229.5860	-0.000000	7229.5860	-0.000000	7229.5860	0.000000	7229.5860	0.000000
7233.2923	-0.000000	7233.2923	-0.000000	7233.2923	-0.000000	7233.2923	-0.000000			7233.2923	-0.000000	7233.2923	-0.000000	7233.2923	0.000000	7233.2923	0.000000
7236.9985	-0.000000	7236.9985	-0.000000	7236.9985	-0.000000	7236.9985	-0.000000			7236.9985	-0.000000	7236.9985	-0.000000	7236.9985	0.000000	7236.9985	0.000000
7240.7048	-0.000000	7240.7048	-0.000000	7240.7048	-0.000000	7240.7048	-0.000000			7240.7048	-0.000000	7240.7048	-0.000000	7240.7048	0.000000	7240.7048	0.000000
7244.4111	-0.000000	7244.4111	-0.000000	7244.4111	-0.000000	7244.4111	-0.000000			7244.4111	-0.000000	7244.4111	-0.000000	7244.4111	0.000000	7244.4111	0.000000
7248.1173	-0.000000	7248.1173	-0.000000	7248.1173	-0.000000	7248.1173	-0.000000			7248.1173	-0.000000	7248.1173	-0.000000	7248.1173	0.000000	7248.1173	0.000000
7251.8236	-0.000000	7251.8236	-0.000000	7251.8236	-0.000000	7251.8236	-0.000000			7251.8236	-0.000000	7251.8236	-0.000000	7251.8236	0.000000	7251.8236	0.000000
7255.5299	-0.000000	7255.5299	-0.000000	7255.5299	-0.000000	7255.5299	-0.000000			7255.5299	-0.000000	7255.5299	-0.000000	7255.5299	0.000000	7255.5299	0.000000
7259.2361	-0.000000	7259.2361	-0.000000	7259.2361	-0.000000	7259.2361	-0.000000			7259.2361	-0.000000	7259.2361	-0.000000	7259.2361	0.000000	7259.2361	0.000000
7262.9424	-0.000000	7262.9424	-0.000000	7262.9424	-0.000000	7262.9424	-0.000000			7262.9424	-0.000000	7262.9424	-0.000000	7262.9424	0.000000	7262.9424	0.000000
7266.6487	-0.000000	7266.6487	-0.000000	7266.6487	-0.000000	7266.6487	-0.000000			7266.6487	-0.000000	7266.6487	-0.000000	7266.6487	0.000000	7266.6487	0.000000
7270.3549	-0.000000	7270.3549	-0.000000	7270.3549	-0.000000	7270.3549	-0.000000			7270.3549	-0.000000	7270.3549	-0.000000	7270.3549	0.000000	7270.3549	0.000000
7274.0612	-0.000000	7274.0612	-0.000000	7274.0612	-0.000000	7274.0612	-0.000000			7274.0612	-0.000000	7274.0612	-0.000000	7274.0612	0.000000	7274.0612	0.000000
7277.7675	-0.000000	7277.7675	-0.000000	7277.7675	-0.000000	7277.7675	-0.000000			7277.7675	-0.000000	7277.7675	-0.000000	7277.7675	0.000000	7277.7675	0.000000
7281.4737	-0.000000	7281.4737	-0.000000	7281.4737	-0.000000	7281.4737	-0.000000			7281.4737	-0.000000	7281.4737	-0.000000	7281.4737	0.000000	7281.4737	0.000000
7285.1800	-0.000000	7285.1800	-0.000000	7285.1800	-0.000000	7285.1800	-0.000000			7285.1800	-0.000000	7285.1800	-0.000000	7285.1800	0.000000	7285.1800	0.000000
7288.8863	-0.000000	7288.8863	-0.000000	7288.8863	-0.000000	7288.8863	-0.000000			7288.8863	-0.000000	7288.8863	-0.000000	7288.8863	0.000000	7288.8863	0.000000
7292.5925	-0.000000	7292.5925	-0.000000	7292.5925	-0.000000	7292.5925	-0.000000			7292.5925	-0.000000	7292.5925	-0.000000	7292.5925	0.000000	7292.5925	0.000000
7296.2988	-0.000000	7296.2988	-0.000000	7296.2988	-0.000000	7296.2988	-0.000000			7296.2988	-0.000000	7296.2988	-0.000000	7296.2988	0.000000	7296.2988	0.000000
7300.0051	-0.000000	7300.0051	-0.000000	7300.0051	-0.000000	7300.0051	-0.000000			7300.0051	-0.000000	7300.0051	-0.000000	7300.0051	0.000000	7300.0051	0.000000
7303.7113	-0.000000	7303.7113	-0.000000	7303.7113	-0.000000	7303.7113	-0.000000			7303.7113	-0.000000	7303.7113	-0.000000	7303.7113	0.000000	7303.7113	0.000000
7307.4176	-0.000000	7307.4176	-0.000000	7307.4176	-0.000000	7307.4176	-0.000000			7307.4176	-0.000000	7307.4176	-0.000000	7307.4176	0.000000	7307.4176	0.000000
7311.1239	-0.000000	7311.1239	-0.000000	7311.1239	-0.000000	7311.1239	-0.000000			7311.1239	-0.000000	7311.1239	-0.000000	7311.1239	0.000000	7311.1239	0.000000
7314.8302	-0.000000	7314.8302	-0.000000	7314.8302	-0.000000	7314.8302	-0.000000			7314.8302	-0.000000	7314.8302	-0.000000	7314.8302	0.000000	7314.8302	0.000000
7318.5364	-0.000000	7318.5364	-0.000000	7318.5364	-0.000000	7318.5364	-0.000000			7318.5364	-0.000000	7318.5364	-0.000000	7318.5364	0.000000	7318.5364	0.000000
7322.2427	-0.000000	7322.2427	-0.000000	7322.2427	-0.000000	7322.2427	-0.000000			7322.2427	-0.000000	7322.2427	-0.000000	7322.2427	0.000000	7322.2427	0.000000
7325.9490	-0.000000	7325.9490	-0.000000	7325.9490	-0.000000	7325.9490	-0.000000			7325.9490	-0.000000	7325.9490	-0.000000	7325.9490	0.000000	7325.9490	0.000000
7329.6552	-0.000000	7329.6552	-0.000000	7329.6552	-0.000000	7329.6552	-0.000000			7329.6552	-0.000000	7329.6552	-0.000000	7329.6552	0.000000	7329.6552	0.000000
7333.3615	-0.000000	7333.3615	-0.000000	7333.3615	-0.000000	7333.3615	-0.000000			7333.3615	-0.000000	7333.3615	-0.000000	7333.3615	0.000000	7333.3615	0.000000
7337.0678	-0.000000	7337.0678	-0.000000	7337.0678	-0.000000	7337.0678	-0.000000			7337.0678	-0.000000	7337.0678	-0.000000	7337.0678	0.000000	7337.0678	0.000000
7340.7740	-0.000000	7340.7740	-0.000000	7340.7740	-0.000000	7340.7740	-0.000000			7340.7740	-0.000000	7340.7740	-0.000000	7340.7740	0.000000	7340.7740	0.000000
7344.4803	-0.000000	7344.4803	-0.000000	7344.4803	-0.000000	7344.4803	-0.000000			7344.4803	-0.000000	7344.4803	-0.000000	7344.4803	0.000000	7344.4803	0.000000
7348.1866	-0.000000	7348.1866	-0.000000	7348.1866	-0.000000	7348.1866	-0.000000			7348.1866	-0.000000	7348.1866	-0.000000	7348.1866	0.000000	7348.1866	0.000000
7351.8928	-0.000000	7351.8928	-0.000000	7351.8928	-0.000000	7351.8928	-0.000000			7351.8928	-0.000000	7351.8928	-0.000000	7351.8928	0.000000	7351.8928	0.000000
7355.5991	-0.000000	7355.5991	-0.000000	7355.5991	-0.000000	7355.5991	-0.000000			7355.5991	-0.000000	7355.5991	-0.000000	7355.5991	0.000000	7355.5991	0.000000
7359.3054	-0.000000	7359.3054	-0.000000	7359.3054	-0.000000	7359.3054	-0.000000			7359.3054	-0.000000	7359.3054	-0.000000	7359.3054	0.000000	7359.3054	0.000000
7363.0116	-0.000000	7363.0116	-0.000000	7363.0116	-0.000000	7363.0116	-0.000000			7363.0116	-0.000000	7363.0116	-0.000000	7363.0116	0.000000	7363.0116	0.000000
7366.7179	-0.000000	7366.7179	-0.000000	7366.7179	-0.000000	7366.7179	-0.000000			7366.7179	-0.000000	7366.7179	-0.000000	7366.7179	0.000000	7366.7179	0.000000
7370.4242	-0.000000	7370.4242	-0.000000	7370.4242	-0.000000	7370.4242	-0.000000			7370.4242	-0.000000	7370.4242	-0.000000	7370.4242	0.000000	7370.4242	0.000000
7374.1304	-0.000000	7374.1304	-0.000000	7374.1304	-0.000000	7374.1304	-0.000000			7374.1304	-0.000000	7374.1304	-0.000000	7374.1304	0.000000	7374.1304	0.000000
7377.8367	-0.000000	7377.8367	-0.000000	7377.8367	-0.000000	7377.8367	-0.000000			7377.8367	-0.000000	7377.8367	-0.000000	7377.8367	0.000000	7377.8367	0.000000
7381.5430	-0.000000	7381.5430	-0.000000	7381.5430	-0.000000	7381.5430	-0.000000			7381.5430	-0.000000	7381.5430	-0.000000	7381.5430	0.000000	7381.5430	0.000000
7385.2492	-0.000000	7385.2492	-0.000000	7385.2492	-0.000000	7385.2492	-0.000000			7385.2492	-0.000000	7385.2492	-0.000000	7385.2492	0.000000	7385.2492	0.000000
7388.9555	-0.000000	7388.9555	-0.000000	7388.9555	-0.000000	7388.9555	-0.000000			7388.9555	-0.000000	7388.9555	-0.000000	7388.9555	0.000000	7388.9555	0.000000
7392.6618	-0.000000	7392.6618	-0.000000	7392.6618	-0.000000	7392.6618	-0.000000			7392.6618	-0.000000	7392.6618	-0.000000	7392.6618	0.000000	7392.6618	0.000000
7396.3680	-0.000000	7396.3680	-0.000000	7396.3680	-0.000000	7396.3680	-0.000000			7396.3680	-0.000000	7396.3680	-0.000000	7396.3680	0.000000	7396.3680	0.000000
7400.0743	-0.000000	7400.0743	-0.000000	7400.0743	-0.000000	7400.0743	-0.000000			7400.0743	-0.000000	7400.0743	-0.000000	7400.0743	0.000000	7400.0743	0.000000
7403.7806	-0.000000	7403.7806	-0.000000	7403.7806	-0.000000	7403.7806	-0.000000			7403.7806	-0.000000	7403.7806	-0.000000	7403.7806	0.000000	7403.7806	0.000000
7407.4868	-0.000000	7407.4868	-0.000000	7407.4868	-0.000000	7407.4868	-0.000000			7407.4868	-0.000000	7407.4868	-0.000000	7407.4868	0.000000	7407.4868	0.000000
[truncated: 10,357 more rows]
