# Supplementary material for: Structure of the stress-related LHCSR1 complex determined by an integrated computational strategy
Source: Commun Biol. 2022 Feb 17;5:145. doi: 10.1038/s42003-022-03083-8 (PMC8854571; doi:10.1038/s42003-022-03083-8)
Supplement: Supplementary file 15 — Supplementary Data 12 [file 42003_2022_3083_MOESM15_ESM.zip › Figure_S15_couplings.csv]

# 'Name'	'LHCSR cluster 1 mean'	'LHCSR cluster 1 std'	'LHCSR cluster 2 mean'	'LHCSR cluster 2 std'	'LHCSR cluster 3 mean'	'LHCSR cluster 3 std'	'LHCSR cluster 4 mean'	'LHCSR cluster 4 std'	'CP29 mean'	'CP29 std'
'a611-a612'	200.0956	35.03	215.5268	26.74	217.5698	30.9	206.7772	30.96	175.0699	31.7
'a603-a609'	164.5787	35.2	164.0946	35.81	151.9072	32.78	181.5768	31.37	132.6928	40.58
'a602-a603'	70.6584	22.97	59.0262	23.17	75.1086	24.26	68.8314	24.2	53.7715	23.6
'a602-a609'	-43.4302	4.281	-44.1377	6.334	-45.1041	6.627	-45.0462	6.241	-39.0997	6.009
'a610-a611'	-37.4041	6.509	-37.4589	4.755	-41.1031	6.087	-39.0976	5.72	-45.0287	6.487
'a610-a612'	36.8831	23.11	36.2959	25.58	36.5473	20.23	33.4810	21.17	60.1038	18.36
'a602-a612'	22.1326	2.72	21.0227	2.483	21.6044	2.952	20.9675	2.908	20.5738	2.36
'a603-a610'	18.3182	2.24	20.1609	3.776	20.2645	2.543	20.8066	2.416	17.2414	2.076
'a602-a610'	-13.8353	3.834	-14.8765	3.843	-15.7162	4.862	-16.7234	3.786	-16.1653	4.887
'a602-a611'	-13.7258	5.342	-13.3122	5.397	-17.0147	4.187	-15.8140	5.271	-12.0956	3.888
'a609-a610'	-9.6294	3.389	-12.4061	4.568	-6.1844	4.714	-12.6703	5.146	-6.7452	3.554
'a611-a613'	-8.6901	4.873	-7.2030	5.595	-4.6554	4.533	-3.1612	4.069	-7.8472	4.682
'a610-a613'	8.3483	1.246	8.1940	1.667	8.1242	1.087	4.8968	2.838	10.1570	1.531
'a602-a604'	8.2276	1.327	8.1646	1.357	8.2466	1.295	8.5374	1.47	8.4334	1.241
'a604-a610'	-6.8728	4.34	-3.4603	2.916	-4.2430	3.794	-4.2197	3.522	-4.3547	4.235
'a613-L1Lut'	-146.4692	30.49	-144.0631	38.02	-128.0739	29.66	-69.2391	27.95	-181.4466	28.97
'a604-L2Vio'	-137.2207	39.67	-145.2971	27.26	-99.0587	21.05	-148.7208	25.46	-148.9142	24.91
'a603-L2Vio'	113.2323	57.35	118.8356	55.18	86.0658	57.16	139.8189	52.74	154.8716	68.42
'a610-L1Lut'	-87.1950	43.53	-26.3831	57.13	-45.8863	58.17	-23.7807	44.38	-34.8617	42.97
'a609-N1Lut'	48.2906	15.36	-0.2870	31.26	22.0397	17.02	47.7572	12.03	12.7894	17.87
'a612-L2Vio'	-46.0348	5.91	-44.9887	5.149	-40.4794	5.523	-44.2704	4.643	-41.2534	4.344
'a604-N1Lut'	-43.7322	71.56	-39.5806	45.86	-80.5633	39.01	-59.7114	49.85	-109.1112	25.98
'a603-L1Lut'	-40.8284	4.254	-40.2165	4.027	-39.3768	4.799	-39.0429	4.249	-41.7717	4.12
'a610-N1Lut'	-35.2823	13.18	-33.3099	30.28	-3.3649	14.6	-52.5758	16.77	-13.4449	13.25
'a602-L2Vio'	-34.2627	47.93	-17.2966	51.9	-64.3256	41.5	10.9285	38.83	-1.1489	45.53
