# Supplementary material for: Structure of the stress-related LHCSR1 complex determined by an integrated computational strategy
Source: Commun Biol. 2022 Feb 17;5:145. doi: 10.1038/s42003-022-03083-8 (PMC8854571; doi:10.1038/s42003-022-03083-8)
Supplement: Supplementary file 15 — Supplementary Data 12 [file 42003_2022_3083_MOESM15_ESM.zip › Figure_S16_SiteE.csv]

# 'Chl n.'	'LHCSR cluster 1 SiteE mean'	'LHCSR cluster 1 SiteE meanErr'	'LHCSR cluster 2 SiteE mean'	'LHCSR cluster 2 SiteE meanErr'	'LHCSR cluster 3 SiteE mean'	'LHCSR cluster 3 SiteE meanErr'	'LHCSR cluster 4 SiteE mean'	'LHCSR cluster 4 SiteE meanErr'	'CP29 SiteE mean'	'CP29SiteE meanErr'	'LHCSR cluster 1 GeomE'	'LHCSR cluster 1 GeomE meanErr.'	'LHCSR cluster 2 GeomE'	'LHCSR cluster 2 GeomE meanErr.'	'LHCSR cluster 3 GeomE'	'LHCSR cluster 3 GeomE meanErr.'	'LHCSR cluster 4 GeomE'	'LHCSR cluster 4 GeomE meanErr.'	'CP29 GeomE'	'CP29 GeomE meanErr.'	'LHCSR cluster 1 EnvE'	'LHCSR cluster 1 EnvE meanErr.'	'LHCSR cluster 2 EnvE'	'LHCSR cluster 2 EnvE meanErr.'	'LHCSR cluster 3 EnvE'	'LHCSR cluster 3 EnvE meanErr.'	'LHCSR cluster 4 EnvE'	'LHCSR cluster 4 EnvE meanErr.'	'CP29 EnvE'	'CP29 EnvE meanErr.'
'a602'	15088.1847	14.33	15076.9284	10.59	15065.2036	20.94	15117.7254	14.21	15125.3660	21.02	-632.7890	24.0914	-593.5488	25.1119	-633.4871	31.0254	-583.2822	23.8959	-559.9433	32.9193	-339.7650	14.3253	-390.2616	10.5942	-362.0480	20.9412	-359.7312	14.2116	-369.6572	21.0177
'a603'	15113.7546	13.01	15095.8669	12.12	15158.8642	16.38	15169.5038	8.638	15139.2925	13.76	-616.7080	26.2270	-623.5649	25.7623	-591.0823	33.0610	-602.9787	24.5087	-605.2016	33.5097	-330.2761	13.0107	-341.3069	12.1151	-310.7923	16.3832	-288.2562	8.6382	-310.4724	13.7582
'a604'	15114.3620	13.13	15085.9879	17.3	15217.7483	15.37	15060.5794	11.32	15148.0052	17.52	-607.2839	24.5377	-647.0209	23.4882	-542.0824	31.5425	-606.0785	21.8075	-627.6994	34.3880	-339.0929	13.1340	-327.7299	17.3025	-300.9080	15.3674	-394.0809	11.3219	-279.2618	17.5200
'a609'	15146.4050	13.19	15072.8562	14.69	15057.6086	21.2	15122.2414	11.68	15167.3660	10.4	-614.8332	28.1261	-637.4584	26.3407	-631.4193	34.7228	-599.3096	23.8566	-586.2350	33.4667	-299.5005	13.1866	-350.4242	14.6877	-371.7109	21.2024	-339.1878	11.6754	-301.3655	10.4043
'a610'	15171.3360	14.12	15048.2252	15.84	14974.8055	15.64	15062.4951	12.17	15053.5761	12.39	-584.7466	24.6948	-666.6283	25.6896	-646.5825	30.0463	-591.7481	24.2266	-610.3136	36.9503	-304.6562	14.1160	-345.8853	15.8415	-439.3507	15.6410	-406.4955	12.1702	-391.0768	12.3944
'a611'	15100.3223	15.3	15186.2449	14.48	15174.5181	16.78	15170.7639	13.61	15277.2096	18.01	-580.5135	26.5779	-643.3053	25.2943	-589.7724	36.1003	-610.4168	25.4829	-597.8646	33.0713	-379.9029	15.3002	-231.1885	14.4833	-296.4483	16.7812	-279.5581	13.6136	-179.8923	18.0124
'a612'	15128.6283	13.08	15114.5113	13.4	15161.9002	20.89	15158.2538	12.97	15112.4940	13.84	-662.2943	28.3799	-656.2079	26.4451	-621.9848	37.0431	-615.3832	24.7968	-615.9813	33.2649	-269.8162	13.0835	-290.0196	13.4037	-276.8537	20.8946	-287.1017	12.9654	-326.4912	13.8356
'a613'	15154.9175	12.77	15115.1891	17.71	15189.3584	20.54	15124.7373	18.28	15154.9428	19.62	-598.6505	26.1640	-616.3411	25.4111	-553.8826	23.9241	-591.1836	24.3602	-578.1983	31.0328	-307.1707	12.7713	-329.2086	17.7141	-317.4978	20.5424	-344.8178	18.2810	-321.8254	19.6205
