# Supplementary material for: Structure of the stress-related LHCSR1 complex determined by an integrated computational strategy
Source: Commun Biol. 2022 Feb 17;5:145. doi: 10.1038/s42003-022-03083-8 (PMC8854571; doi:10.1038/s42003-022-03083-8)
Supplement: Supplementary file 16 — Supplementary Data 13 [file 42003_2022_3083_MOESM16_ESM.zip › Figure_S17_Dista610SLoop.csv]

# Time [ns]	'LHCSR MD1 a610-Asp181'	'LHCSR MD1 a610-Tyr182'	'LHCSR MD1 a610-Phe189'	'LHCSR MD1 a610-Asp190'	'LHCSR MD1 a610-Pro191'	'LHCSR MD1 a610-Leu192'	'LHCSR MD1 a610-Gly193'	'LHCSR MD1 a610-Leu194'	'LHCSR MD1 a610-Leu195'	'LHCSR MD2 a610-Asp181'	'LHCSR MD2 a610-Tyr182'	'LHCSR MD2 a610-Phe189'	'LHCSR MD2 a610-Asp190'	'LHCSR MD2 a610-Pro191'	'LHCSR MD2 a610-Leu192'	'LHCSR MD2 a610-Gly193'	'LHCSR MD2 a610-Leu194'	'LHCSR MD2 a610-Leu195'	'LHCSR MD3 a610-Asp181'	'LHCSR MD3 a610-Tyr182'	'LHCSR MD3 a610-Phe189'	'LHCSR MD3 a610-Asp190'	'LHCSR MD3 a610-Pro191'	'LHCSR MD3 a610-Leu192'	'LHCSR MD3 a610-Gly193'	'LHCSR MD3 a610-Leu194'	'LHCSR MD3 a610-Leu195'	'LHCSR MD4 a610-Asp181'	'LHCSR MD4 a610-Tyr182'	'LHCSR MD4 a610-Phe189'	'LHCSR MD4 a610-Asp190'	'LHCSR MD4 a610-Pro191'	'LHCSR MD4 a610-Leu192'	'LHCSR MD4 a610-Gly193'	'LHCSR MD4 a610-Leu194'	'LHCSR MD4 a610-Leu195'	'LHCSR MD5 a610-Asp181'	'LHCSR MD5 a610-Tyr182'	'LHCSR MD5 a610-Phe189'	'LHCSR MD5 a610-Asp190'	'LHCSR MD5 a610-Pro191'	'LHCSR MD5 a610-Leu192'	'LHCSR MD5 a610-Gly193'	'LHCSR MD5 a610-Leu194'	'LHCSR MD5 a610-Leu195'	'LHCSR MD6 a610-Asp181'	'LHCSR MD6 a610-Tyr182'	'LHCSR MD6 a610-Phe189'	'LHCSR MD6 a610-Asp190'
0.0500	13.2928	9.1183	8.7379	9.8498	11.6399	13.1314	13.4449	13.4759	9.5289	13.3112	11.7817	8.6707	8.4978	11.2122	11.8912	11.2144	9.0149	7.7597	12.1233	7.0258	17.8594	14.3928	16.8992	14.2362	12.8863	9.2776	8.6587	11.1080	7.0527	9.1223	8.5053	10.5207	9.8412	11.2573	9.1118	7.9790	15.0924	12.2926	9.1053	9.6511	9.9222	11.6150	12.4422	11.0470	9.6352	14.4645	11.3221	8.8688	9.2836
0.1000	13.2300	9.0947	8.1272	9.1499	10.8423	13.0482	12.7667	13.1685	9.2208	13.2080	11.7060	9.2278	8.3833	11.1911	11.2097	10.8712	8.4069	7.9637	11.9840	7.4240	17.5400	13.6129	16.1051	13.1582	12.1398	8.4171	8.5807	10.8230	7.5275	9.1858	8.8112	10.1896	9.6568	11.8141	9.9497	8.2560	14.2368	11.7125	8.8907	10.1780	10.0509	11.4891	13.1680	11.4191	9.7696	14.2262	11.7616	8.5285	8.8542
0.1500	13.1734	9.1873	8.4918	9.3576	10.7027	12.6072	12.8824	12.8361	9.3106	14.0250	11.4709	9.1272	8.6383	11.1914	11.6261	11.1171	8.4129	7.9282	11.2120	6.7502	17.3260	13.5188	16.1522	12.9478	11.8255	8.1798	8.5201	10.9346	7.4083	8.8234	8.6773	10.3760	9.8387	11.2927	9.0159	8.1546	14.9362	11.7072	8.6218	9.2236	9.1290	11.1132	12.4101	10.9072	8.6799	14.1468	11.4057	8.6140	8.9518
0.2000	13.0543	8.9163	8.6169	9.5896	10.9864	12.9408	13.2802	13.5733	9.7341	13.6895	11.4172	9.2928	8.8852	11.3469	11.5479	10.9832	8.3733	8.0391	11.4022	6.4595	17.6459	14.6897	17.3243	14.8865	13.0171	9.5480	8.5697	10.2429	6.5495	8.8076	8.7536	10.4238	9.8049	11.5668	9.4340	8.2139	14.8011	11.5617	8.6254	9.6202	9.5413	11.2590	12.4804	10.6447	9.2625	14.8137	11.6963	8.6067	8.4767
0.2500	13.6940	9.2734	8.3996	9.6771	11.5160	13.0374	13.6331	12.9727	9.2976	13.8311	12.1295	9.8016	8.5852	11.0877	11.4194	11.2097	8.6325	7.9507	11.3928	6.6456	17.1719	13.7167	16.3965	13.6275	12.4015	8.8453	8.6983	11.4138	7.0172	9.0292	8.6836	10.4418	9.8704	11.6710	9.6280	8.1481	15.3914	11.8724	8.9194	9.7235	10.0048	11.5734	12.8201	11.1063	9.6588	14.7987	11.6754	8.6805	9.0843
0.3000	13.5969	9.3137	8.8865	9.8031	11.4996	13.2918	13.5514	13.1358	9.5327	13.8738	11.3440	9.5329	8.7366	10.9172	11.4285	11.5057	9.3657	8.0905	10.9111	6.5025	17.4832	13.9048	15.7651	13.3960	12.8343	9.0712	9.0866	11.5237	7.0940	9.3723	9.1953	10.5677	9.7734	11.6781	9.4971	8.5394	14.9853	11.9126	8.5382	9.5944	9.6427	11.8337	12.6330	10.6466	9.6860	13.5752	11.8103	8.7781	8.9502
0.3500	13.6244	9.5993	8.2481	9.0357	10.7856	12.5332	12.9905	12.4302	8.7200	14.1761	11.2508	9.0010	8.7113	11.5090	11.5304	11.3869	8.8997	7.9909	11.0000	6.8232	16.8758	13.5459	16.0799	13.2967	12.0204	8.3550	8.8173	11.2082	7.1530	8.5864	8.9627	10.7428	10.9067	11.4178	8.8000	8.4194	14.4947	11.3124	8.9977	8.9672	9.7324	11.6069	11.8431	10.2956	8.9588	14.8523	11.7529	9.2860	8.8227
0.4000	13.3056	9.2197	8.2947	9.0001	10.6371	12.6193	12.5979	12.6636	8.6421	14.8621	11.4239	8.6813	8.5935	11.5221	11.5909	10.9612	8.4612	7.3582	11.9714	7.0481	17.5650	14.0212	16.4555	13.1570	12.3731	8.6955	8.6967	11.4155	7.0915	9.2032	8.7352	10.2227	9.3064	11.3543	9.1908	8.2488	14.8067	12.4157	9.1258	9.8413	10.0442	11.1674	12.2152	10.1023	9.1848	15.8716	11.9420	8.7111	8.9728
0.4500	13.9289	9.8091	8.2922	9.5566	11.5933	13.4394	13.4722	12.8260	8.8800	13.7896	11.5325	9.0690	8.5294	10.7236	11.0582	10.9199	8.3538	7.6477	10.6609	6.5085	17.8540	14.5953	16.9363	13.6868	12.8088	9.2505	8.6453	11.5719	7.4085	9.5633	8.4649	10.6555	9.9209	11.0004	8.4908	7.9098	14.0803	11.8321	9.0354	8.7476	9.7620	11.7221	12.0358	10.5645	9.6262	15.3781	11.7564	8.7851	9.0056
0.5000	13.5621	9.2618	8.6392	10.0483	11.9896	13.4608	13.8014	13.3781	9.4184	14.0624	12.0516	8.9914	8.6254	11.2248	11.9452	11.2049	8.6757	8.0082	10.5745	6.7191	17.7664	14.1432	16.4421	13.3990	12.6615	8.8989	8.8225	11.2706	7.0490	8.6674	8.2469	10.5058	10.0361	10.8789	8.1556	7.8844	14.3603	11.3503	9.2326	9.0353	9.8469	11.2210	11.9296	10.3360	9.0661	15.3168	11.7065	8.9153	8.8563
0.5500	13.9393	9.6034	8.8879	10.2238	12.7288	13.5484	13.7515	13.0164	9.2334	14.4814	11.7103	8.5528	8.1806	11.2148	11.5189	10.6227	8.4626	7.6363	10.2947	6.8637	17.1817	13.6667	15.9012	13.0807	12.2319	8.5496	8.4616	11.0437	7.1069	9.4362	8.3695	10.5134	10.0057	10.7835	8.1921	7.5932	13.8382	11.3896	8.9964	9.3018	9.9217	11.4317	12.0506	10.0672	9.0603	14.3298	11.6883	8.5966	8.7176
0.6000	14.0340	9.5929	8.7833	9.5703	11.5623	12.9339	12.9111	12.1608	8.6953	13.6433	11.7698	9.3363	8.7615	10.8377	12.0811	11.0574	8.5004	8.1549	10.0828	6.5354	17.9211	14.5097	16.8785	13.8673	13.0200	9.2158	9.1941	10.7566	7.0857	8.5345	8.5170	10.5482	10.7913	11.3924	9.1211	8.1501	13.6732	11.7803	8.7607	9.5042	10.1752	11.4522	12.6113	10.5545	9.6469	15.1682	12.0268	7.9734	8.5091
0.6500	13.3957	9.4226	8.2735	9.7765	11.7762	13.4158	13.5908	13.1396	9.3911	13.5518	11.6011	9.1763	9.0486	11.1643	12.0183	11.3327	8.7290	7.7747	10.2812	6.7481	17.4575	13.7303	15.8951	12.7537	12.1825	8.2990	9.2605	10.6830	6.9729	9.4045	8.4776	10.7250	10.5763	10.9524	8.2187	8.0462	14.3647	11.7040	8.8247	9.2725	9.9619	11.9210	12.6395	10.6659	9.0987	15.8593	12.0211	8.0827	8.3581
0.7000	13.7350	9.2124	8.5121	9.7048	11.2780	13.3820	13.2705	13.1023	8.9761	14.4006	11.3456	9.4143	8.4537	11.1465	11.7246	11.1946	8.7743	7.5988	11.1853	6.9559	17.9621	14.2184	16.5449	13.0814	12.8046	9.0956	9.3952	11.6390	7.8221	8.7551	8.5034	10.5730	9.8686	11.2174	8.9992	8.2329	13.9475	11.6217	8.7478	9.6071	9.5255	11.5923	12.4628	10.7317	9.2967	15.0231	11.6598	8.8105	8.6370
0.7500	13.6964	9.4873	8.7209	9.8540	12.0062	12.9489	13.4826	13.2793	9.1908	14.7265	11.7714	9.2365	8.9944	11.3082	11.5144	11.4521	8.5324	7.9325	10.0052	6.4684	17.5045	13.7772	16.3418	13.0969	12.2574	8.4812	8.9178	11.1205	7.0007	9.3636	8.6376	10.8273	9.6882	11.0435	8.9139	8.3406	14.4534	11.4482	8.7697	9.5397	9.9619	11.3095	12.8175	11.0949	10.4803	14.5421	11.9102	8.3973	8.6319
0.8000	13.0126	8.9079	8.4811	9.5448	11.0891	13.0176	13.1070	13.0581	8.9617	13.6176	11.0849	9.0713	9.1399	11.0709	11.7745	11.8920	9.0476	8.1371	10.2605	6.9661	17.6739	13.5581	16.0145	12.6434	11.8960	8.2112	8.4938	11.9915	7.6738	9.1848	8.4135	10.7134	9.4638	10.6594	8.4668	7.9773	14.5235	11.5225	9.1084	9.3495	9.5949	11.4026	12.2437	10.2220	9.3333	15.1935	12.0971	8.4671	8.4318
0.8500	13.5825	9.1205	8.8176	9.4129	11.6901	12.6044	12.9634	12.5598	8.5872	14.4512	11.9195	9.2029	8.6329	10.5205	11.3307	10.9971	8.4826	7.8992	10.2253	6.8752	17.9566	13.7729	16.2504	13.1783	12.1248	8.6472	8.1629	11.1825	7.0757	9.5459	8.4782	10.1708	9.3924	10.9885	8.8283	8.2701	14.7973	11.5278	8.7259	9.7256	9.9035	11.5661	12.5312	10.3168	9.7873	14.9790	11.7836	8.4745	8.8080
0.9000	13.3095	9.3156	8.7059	9.5943	10.8720	12.6460	13.2969	13.5116	9.6884	14.4053	11.5044	9.2023	8.5836	10.8454	11.6843	11.2674	8.6358	7.9124	9.9592	6.6292	17.9087	14.0504	16.4064	13.6586	12.0670	8.5098	8.4564	10.8024	7.1891	8.8273	8.2027	9.6077	8.8404	10.5388	9.0229	7.8879	14.1246	11.6690	8.4674	8.9451	9.8987	11.5839	11.7115	10.1198	9.0192	15.6579	13.1293	8.2823	8.4546
0.9500	12.9786	9.2031	8.3843	9.7448	11.7323	13.1851	13.3401	12.9222	9.0328	14.1814	11.5225	9.2606	8.5941	10.8060	11.5851	11.4015	8.7590	7.8384	10.0424	6.6646	17.5243	13.9652	16.6197	13.8484	12.1078	8.6546	8.3481	10.7329	7.2349	9.0557	8.4123	10.0366	9.4288	10.6717	8.5674	7.7767	14.4964	12.0181	8.6776	9.4639	9.7971	12.2667	12.4465	10.7833	10.0693	15.0353	11.9606	8.5675	8.4700
1.0000	13.0897	9.5594	9.2225	9.7362	11.4674	12.9588	13.5839	12.9841	9.3586	14.3586	11.5816	8.8691	8.9500	10.9993	11.9786	11.3999	8.8682	8.0369	10.7327	7.2022	17.9537	14.1268	16.6712	13.7545	12.5189	9.0596	8.7387	10.9789	7.1027	9.1171	7.8917	10.1978	9.6277	10.3404	8.2422	7.7566	14.8134	11.6412	8.4233	9.3203	9.6964	11.4419	12.6839	10.7163	10.0684	15.3941	12.5710	8.7144	8.8836
1.0500	12.6875	9.0311	8.9590	9.5716	11.4700	12.8903	13.0412	12.6119	9.0365	14.1774	11.3995	8.9491	9.0802	11.7198	12.1309	11.5038	8.9149	7.9217	9.9522	6.5131	18.1220	14.5486	17.1238	13.9302	12.7869	9.1405	8.7630	10.8141	6.7787	9.1342	8.4057	10.2738	9.5137	11.1804	9.6882	7.8289	14.8061	11.2535	8.6067	9.7883	9.9871	11.5607	12.4839	10.6576	9.5554	15.8317	12.1777	8.7894	8.9584
1.1000	12.9156	9.0432	9.0038	9.7380	11.6390	13.0666	13.3176	13.0258	9.5850	13.7801	10.9162	8.7165	8.8341	11.2840	11.9297	11.5784	9.0251	8.1309	10.5278	6.6335	17.6907	14.0607	16.3076	13.4679	12.0469	8.5955	8.6013	11.0426	7.0353	8.7984	8.8430	10.6489	11.1231	11.7858	9.3880	8.7120	14.3031	11.2274	9.0248	9.4064	9.9628	12.1835	12.9466	11.1166	10.1547	14.2732	11.6967	8.3332	9.0099
1.1500	13.0200	9.7549	8.6076	9.8622	11.3502	12.9281	13.5760	13.1012	9.4300	14.5549	11.4760	9.0438	8.8423	10.9033	11.7631	11.2582	8.8216	8.0279	10.7241	6.6826	18.1783	14.8087	16.7496	13.8459	13.3635	9.4799	9.6454	11.7745	7.5677	8.7822	8.4113	10.0704	10.0169	11.2271	9.3684	7.8435	14.5695	11.7129	8.6093	9.6822	9.8916	11.7081	12.4962	10.3886	9.6680	15.5327	11.9549	8.5523	8.8467
1.2000	12.6875	9.3072	8.5350	9.8521	11.4200	13.1483	13.3019	13.4540	9.4437	13.9428	11.0700	8.9454	8.7675	10.7676	11.5840	11.5164	9.0223	8.0929	11.1749	7.1404	17.9343	14.3575	16.5551	13.4022	12.1786	8.6199	8.5028	12.5746	7.6573	8.5698	7.8386	9.7625	9.2450	10.6085	8.5500	8.0572	14.0771	11.4648	8.4924	9.1742	9.4832	11.2496	12.5544	11.1294	10.3928	15.1794	11.2423	8.7392	9.0649
1.2500	13.2198	9.6313	8.6092	9.5985	11.4248	13.1502	13.6588	12.9312	9.0498	14.1360	11.3545	8.8367	9.0556	11.4150	11.8926	11.3715	8.8019	8.0537	11.4042	7.0658	17.8908	14.2761	16.5563	13.2412	11.4658	8.1154	8.4431	12.3016	7.3448	8.8649	7.9512	10.3395	9.7344	10.4001	8.1349	7.6286	14.6417	12.1357	9.1821	9.4362	9.9149	11.8436	12.7735	10.9296	9.6183	15.1134	11.6786	8.7338	9.1441
1.3000	12.8619	9.5522	8.6272	9.8118	11.4080	12.6913	13.8718	13.2162	9.6527	14.3046	11.8358	8.8035	8.9698	11.5931	11.8816	11.3664	8.5440	7.7582	10.9478	6.6391	17.5357	13.9507	16.1525	12.9229	12.1662	8.3834	8.7789	11.8402	7.4858	8.7626	8.0951	10.7349	9.6802	10.8586	9.1485	7.8478	15.0387	11.6461	8.5090	9.1681	9.6838	12.5997	12.5297	11.3425	9.2695	15.9078	12.6724	9.2214	9.1848
1.3500	12.5107	9.1250	8.7336	9.7834	11.7993	13.0239	13.4688	12.9807	9.1342	14.1980	11.2601	8.9346	8.4461	11.1343	11.9338	11.2157	8.2692	7.6812	11.0778	7.2007	17.5585	14.1792	16.4145	13.2285	12.0063	8.3611	8.6626	11.6657	7.2090	9.3860	8.4470	10.7421	10.2979	10.6970	8.1206	7.6803	14.3241	11.5546	8.1503	9.0785	10.0961	11.9186	12.8414	11.3378	9.8646	14.9008	11.1116	8.5211	8.5387
1.4000	13.1161	9.6048	8.6795	9.3482	11.3492	12.5540	13.1727	12.7813	9.1783	13.8581	11.5219	8.5706	8.5292	11.1537	12.1505	11.1731	8.5024	7.9247	10.8407	6.6547	17.6535	14.4507	16.8991	14.5191	12.6212	8.9856	8.8524	11.4699	7.3063	8.5193	8.2028	10.3366	9.7982	10.8417	8.7330	7.7695	14.2987	11.6490	8.1039	9.6921	10.6097	12.5689	12.9896	11.2775	9.7976	14.6161	11.4174	8.3683	9.0421
1.4500	12.7264	9.0065	8.5649	9.5512	11.2375	12.9721	13.0950	12.8951	8.9975	13.6879	11.7393	8.5675	8.5757	11.2769	11.8214	11.2650	8.8102	8.0378	10.3406	6.8075	17.3863	14.1428	16.6221	13.7249	13.0154	9.3821	9.0534	11.3772	7.2703	9.0216	8.2424	9.6251	9.2618	11.0493	8.9250	7.9947	13.8988	11.8985	8.5252	9.4780	10.4132	12.2506	12.9292	10.9706	10.1526	13.7693	11.5978	8.5661	8.4283
1.5000	12.7650	9.2274	8.5073	9.3485	11.2887	13.0462	13.0328	13.2967	9.2259	14.0280	11.8521	9.1328	8.5431	10.9048	11.5728	11.0349	8.3729	7.6923	10.9290	7.2477	17.5747	13.8813	16.1422	13.1914	12.8582	9.1619	9.0984	11.9034	7.4968	9.3012	7.9424	9.7250	9.1519	10.2092	8.1537	7.4950	13.9405	11.8615	8.3547	9.2599	10.3529	12.3642	12.8548	11.4477	10.2110	14.6825	11.1010	8.2102	8.8241
1.5500	12.4899	8.9720	9.0814	10.2433	12.0744	13.5495	13.6888	13.3863	9.2363	14.2268	11.5652	8.7284	8.6306	11.6386	11.7080	11.0522	9.2298	8.0319	10.2612	6.5872	17.1675	13.3950	15.7920	12.5329	11.9464	8.1519	8.6678	11.2148	7.0000	9.0492	8.1370	9.7921	9.1433	11.0131	8.8387	7.8551	14.1803	11.9609	8.2416	9.3186	10.0119	12.3616	12.9791	11.4506	10.1282	15.3892	11.2257	9.4367	9.0280
1.6000	12.6147	9.1582	8.8115	10.0094	12.2092	13.3503	13.6749	12.7385	9.2237	14.0180	11.6273	9.1467	8.1560	11.1429	11.2788	10.7740	8.2793	7.6861	10.7154	7.0390	17.4841	13.5243	15.7892	13.0012	11.8400	8.1534	8.4488	11.9993	7.3155	9.2653	8.2508	10.1732	9.3457	10.6340	8.2073	7.5797	14.5516	12.0783	8.2790	9.6435	10.4749	12.5655	13.0366	10.9143	9.6873	15.1422	11.3777	8.4252	8.4957
1.6500	13.0681	9.4743	8.4305	9.3981	11.3825	13.0340	12.9668	12.6054	8.9756	12.9555	11.0959	8.8429	8.6219	11.0332	11.5917	10.8059	8.0478	7.6806	11.7548	7.2662	16.6691	13.0170	15.3926	12.9652	11.7718	8.1114	8.7237	11.3235	6.9640	8.8891	7.5147	9.4915	8.7142	10.3650	8.2287	7.5251	14.1853	10.9254	8.4462	9.3544	10.6097	12.0197	12.8003	11.1886	10.2202	14.6168	12.5421	8.5192	8.5319
1.7000	13.0185	9.4253	8.0960	9.3939	11.4887	12.9423	13.0806	13.1635	9.5656	13.7620	11.3091	9.2617	8.7356	11.1109	11.9701	11.5579	9.1099	7.9106	11.6891	7.4504	17.7264	14.0447	16.4505	13.3755	11.9578	8.5098	8.4043	12.2456	7.4642	9.1861	8.3414	10.2758	9.1949	10.7082	8.4151	7.8634	14.2011	10.9951	7.9994	9.7020	10.3281	11.5918	13.1636	11.3895	10.4262	14.7021	11.0906	8.6409	8.7004
1.7500	13.2035	9.5274	8.7309	9.4104	11.2078	12.7148	13.4960	12.9975	9.2201	13.5050	11.5382	9.3099	8.9099	10.9453	11.2406	11.5957	9.5105	8.1462	11.5201	7.2937	18.0846	14.4277	16.4557	13.7187	12.0401	8.6480	8.3215	11.2978	7.0063	8.8654	8.1052	9.9304	10.1681	10.9685	8.9552	7.7536	14.8891	11.8343	8.0001	9.4217	9.9081	11.7091	12.6022	10.5857	9.5895	14.7074	11.7273	8.6292	9.0741
1.8000	13.1745	9.8108	8.4431	9.4518	11.2824	12.5272	13.1887	12.3400	8.7227	14.2446	11.9538	9.2664	9.0862	10.9080	11.6178	11.5894	9.2823	8.1505	11.3044	7.2113	17.7091	13.8022	15.9818	12.9291	12.3305	8.8072	8.7880	11.4948	7.2011	8.6928	8.5184	10.0493	10.0879	11.1789	8.9229	7.8216	14.3385	12.1067	7.8890	9.6227	9.2506	10.5544	12.7453	11.9627	9.9846	13.4520	11.3812	8.6977	8.7044
1.8500	12.9340	9.4234	8.1943	9.8785	12.3914	13.4880	13.1354	13.1193	8.8093	13.7897	11.4933	9.1502	8.8067	11.3339	11.4317	11.2991	8.8447	8.1280	12.2348	7.4325	18.2028	14.5335	16.3683	13.5161	12.2154	8.8439	8.8502	11.9692	7.2742	9.2805	8.1859	10.5543	9.7585	10.9135	9.1014	7.8818	14.3944	12.2253	8.0829	9.3527	9.7671	11.3450	12.7624	11.3046	10.2267	13.8109	11.6342	8.8948	8.2667
1.9000	13.3034	9.4093	8.5684	9.3766	11.5720	12.8573	12.9255	12.5052	8.8569	13.8445	11.3492	9.6546	9.2335	12.1367	11.7471	11.1631	8.6296	7.6877	12.1396	7.5261	18.2779	14.5190	16.7648	13.9030	12.7220	9.0748	9.3032	11.0420	7.4547	8.8024	7.9951	10.2590	9.8836	10.5388	8.1833	7.5833	14.5801	12.0834	8.2464	9.3461	9.8425	11.2814	12.3293	10.6872	9.8081	14.9527	11.3949	8.8998	8.9990
1.9500	13.1783	9.6376	8.6561	9.7512	11.7786	13.4144	13.3516	12.6364	9.1689	13.7919	11.3901	8.9826	8.5942	11.0925	11.5396	11.0824	8.6464	7.7257	11.1240	7.2369	17.8666	13.8084	16.1621	13.1432	11.9234	8.2539	8.4908	11.4490	7.3264	9.8418	8.7037	11.5410	10.8678	10.8175	7.5502	7.6050	13.7953	11.6431	8.1849	9.7429	9.9586	11.9834	12.8562	11.1666	10.1936	15.3094	12.9202	8.3179	8.7521
2.0000	12.8854	9.4186	8.5778	9.2621	11.3970	12.6411	13.0114	12.9481	8.8215	14.2233	11.7782	9.5958	8.7934	11.1466	11.6873	11.3113	8.8301	7.8294	11.3770	7.2726	17.6173	13.9033	16.3001	12.9072	12.0766	8.4487	8.5845	11.2717	7.4905	9.1475	8.6791	10.6249	11.0375	10.9533	7.8094	7.8894	14.5413	12.9706	8.3863	9.5632	10.3961	12.3527	12.6983	11.2828	9.8940	15.1774	11.6390	8.6011	8.5666
2.0500	13.1746	9.9351	8.0092	9.7808	11.5656	13.3114	13.7489	13.7933	9.2726	14.1277	11.8341	9.1120	8.6403	11.4376	11.8236	11.0161	8.5319	7.7392	10.9531	6.8167	17.4932	13.8550	16.4199	13.3298	12.1544	8.5264	8.5960	10.5460	7.0438	8.9524	8.5191	10.9125	11.4088	11.2026	8.0654	7.8159	14.4395	11.6216	8.0866	9.4909	10.3629	12.9386	13.2665	11.4096	10.1383	14.7724	12.4977	8.6825	8.4258
2.1000	12.8522	9.3451	8.1022	9.2893	11.3202	12.7289	12.9884	13.0856	8.8057	13.5869	11.3505	9.1727	9.2217	11.7006	11.8911	11.7351	9.0766	8.3181	11.8337	7.2127	18.0434	14.2692	16.5785	13.1532	13.1363	9.4722	9.1136	11.8260	7.5765	9.1581	8.4386	10.6746	11.1404	11.0108	7.9293	7.5776	13.7996	11.7612	8.5708	9.4840	10.1439	12.4766	13.0822	11.3537	10.3944	16.1262	12.7114	8.7922	8.8071
2.1500	13.3939	9.6698	8.4439	9.3914	11.6853	13.0413	12.9981	12.6978	8.6581	13.6862	11.1394	8.5614	8.5588	11.1791	11.5142	11.3980	8.8409	7.8653	11.9167	7.5010	18.2316	14.4514	16.6733	13.5072	12.4783	8.9147	8.9537	11.7311	7.7792	9.2669	8.3627	10.4095	9.4292	10.4931	7.8585	7.8001	15.1183	12.6608	8.4851	9.5889	10.2061	12.2479	13.0867	11.2350	9.8909	16.0832	11.9700	8.7983	9.1159
2.2000	13.3790	9.5263	7.4160	9.1760	11.1250	12.8208	13.4531	13.2264	9.1081	13.7053	11.3522	9.1238	8.8680	11.2936	11.4831	11.6155	8.4994	8.0501	11.6090	7.4095	17.8699	14.1993	16.7086	13.5566	12.3141	8.6635	8.3851	10.5461	7.3883	8.6598	8.1596	10.0088	9.3395	10.4465	8.2725	7.6855	14.4129	11.6150	8.6537	9.4175	10.1506	11.7381	12.7761	11.0090	10.3211	15.0431	11.3468	8.2781	8.5408
2.2500	13.1128	9.6185	8.3733	9.8058	12.2158	13.4311	13.7539	12.9815	9.1300	13.4109	11.0766	9.0077	9.1986	11.2280	11.5071	11.8166	8.8368	8.2795	11.4171	7.2373	17.7604	14.4158	16.6940	13.8528	12.9603	9.3228	8.7008	11.5854	7.6168	9.2900	7.9100	9.9992	9.6305	10.2156	8.4976	7.7252	14.8566	11.9958	8.7503	9.4114	9.6152	11.1891	12.4874	10.7875	10.0423	14.6083	11.4741	8.5407	8.4231
2.3000	13.2213	9.8451	7.6365	9.2711	10.8808	12.6355	13.0002	12.9442	9.0376	13.7679	11.5019	9.3975	8.8955	10.9169	11.1197	11.4922	8.6709	7.6283	10.9611	6.8302	18.1287	14.1315	16.5083	13.3731	12.5937	8.9304	8.6759	10.9911	6.8503	9.8145	8.6565	11.1443	10.4297	10.9201	8.5344	7.8534	14.3122	11.5554	8.3658	9.3383	9.7590	12.2187	12.8940	11.6868	10.0615	15.6609	12.1470	8.3675	8.6837
2.3500	13.4912	9.7620	7.9280	9.4702	11.3322	13.0735	13.2251	12.8025	9.2035	14.0060	10.8440	9.0434	9.3817	11.7725	12.0816	11.7024	8.6291	8.1677	10.9432	6.9035	17.7574	13.7937	15.9596	12.6500	12.1103	8.3590	8.9912	10.1942	6.2396	9.3077	8.3379	10.5997	9.8341	11.2967	9.4666	7.9440	14.0652	11.6267	8.3917	9.6086	10.7729	11.5535	12.7309	10.7806	9.7142	14.5794	11.4929	8.5284	8.7307
2.4000	12.8428	9.4006	7.8044	9.6431	11.6064	13.4763	13.8017	13.3779	9.1188	14.1427	11.4527	9.4785	9.1696	11.6718	11.5553	11.4794	8.2968	7.8259	10.7267	6.6416	18.2533	14.5389	16.9431	13.8038	12.7861	9.1113	9.2481	11.5155	7.5310	8.9915	8.0267	10.4039	9.4400	10.2961	8.4790	8.0427	14.6480	12.1224	8.8627	9.6428	11.0434	11.3080	12.7304	11.0059	9.9565	14.3751	11.4864	8.8332	9.1266
2.4500	12.0983	8.9060	8.4994	9.6116	11.4325	13.7092	13.7026	13.1961	9.6762	14.0128	11.5744	9.8273	9.2421	11.5938	11.3811	11.5330	8.7701	7.8830	10.9582	6.8690	17.9864	14.2806	16.8224	14.2666	12.9735	9.4484	8.9673	10.9656	6.8163	9.0901	8.7795	10.7715	9.9447	11.2507	9.3853	7.9997	14.5364	12.0003	9.0018	9.5828	10.3879	11.4141	12.4210	10.5342	9.6127	15.2910	11.9135	8.2599	8.6243
2.5000	13.2458	9.7777	7.8479	9.0970	10.7272	12.8513	13.2655	13.3055	8.9141	13.3733	11.2285	9.6947	8.8351	11.5490	11.5559	11.5869	8.7865	7.9816	11.6868	7.2079	18.0477	14.4873	16.6891	13.1345	12.3908	8.6006	9.0569	11.0461	6.8090	8.9793	8.8459	10.2742	9.3462	11.2176	9.1749	8.2161	14.4987	11.4306	8.7934	9.0154	10.2628	11.2912	12.3044	10.1515	9.9487	14.5465	11.1464	8.3611	9.0539
2.5500	13.0740	9.5291	7.9766	9.9121	11.6908	13.9730	13.7087	13.4070	9.8058	14.3704	11.9447	9.3180	8.9364	11.3073	11.5517	11.9335	8.9909	7.8811	11.0627	6.9908	18.4829	14.3225	16.8665	13.9582	13.0111	9.2698	10.0321	11.2354	6.7851	8.9422	8.3110	10.2958	9.6863	11.3516	9.3931	7.5055	14.1426	11.4898	8.8090	8.9225	10.1730	11.0569	12.1088	10.3112	9.3178	15.4120	11.5221	8.6390	8.8912
2.6000	12.8065	9.5899	8.1239	9.3156	10.7900	12.6826	13.2595	13.2298	9.1124	13.5317	10.9898	9.1184	8.8055	11.2241	11.4099	11.4833	8.7204	7.8408	11.4628	7.2118	17.8409	14.1083	16.4690	13.3321	12.1797	8.5563	9.3682	11.4508	7.0034	9.2339	7.9791	9.8392	9.4352	11.0614	9.4053	8.1386	14.0719	11.5556	8.6531	9.1607	10.0756	11.6128	12.1691	10.1744	9.3395	14.2572	11.9844	8.9961	9.2798
2.6500	13.0745	9.5042	8.3847	9.9611	11.8738	13.8032	13.9380	13.5212	9.4863	13.7274	11.6244	9.0767	9.2762	11.0536	11.5266	11.8218	8.7689	8.2388	10.9306	7.0309	18.0082	14.2145	16.6348	13.2479	12.1001	8.5503	8.5705	11.5073	7.1816	8.4751	8.2180	10.3385	9.9438	11.2956	10.0423	8.0952	14.1938	12.0127	8.3744	9.5577	10.3423	11.3909	12.6558	10.5685	9.7652	14.8840	12.4551	8.9404	8.7722
2.7000	12.8755	9.3786	8.4015	10.0596	12.3265	13.3914	13.6441	13.0885	9.2581	13.4177	11.3383	8.8630	9.2105	11.3800	11.5556	12.0818	8.8895	8.1022	10.8861	7.1026	17.4675	13.9157	15.9115	12.3391	12.1230	8.3703	9.0323	11.1449	6.9840	8.9453	8.6366	10.6853	10.0781	11.3363	8.9439	8.5081	14.7320	11.8465	8.4507	9.8379	10.1985	11.9514	13.2329	11.1345	10.1751	15.2653	11.8516	9.1976	8.6660
2.7500	12.9146	9.4582	8.0927	9.4971	11.3969	13.2222	13.5494	13.6511	9.6398	13.4886	11.2780	9.0870	8.9516	10.8514	11.4937	11.8151	8.8621	7.9331	10.9651	7.0441	17.7503	14.2515	16.7073	13.2581	12.2647	8.6001	8.3497	11.0024	7.1780	9.0528	8.5467	10.2070	9.5278	11.4180	9.2941	8.4812	14.2953	11.8371	8.3295	9.8200	10.6418	11.8680	12.9962	10.6832	10.1103	15.3382	11.6172	8.9034	8.8049
2.8000	13.0827	9.6732	8.3605	9.1562	10.8601	12.8794	13.3008	13.5016	9.3894	13.5217	11.5631	9.0945	9.6771	11.4442	11.8757	12.3818	8.9801	8.5700	11.2027	6.8357	17.7121	13.7700	16.1022	12.8073	12.2226	8.4797	8.6262	11.2924	7.3436	9.9327	8.3593	10.5284	9.2304	10.7159	8.9520	7.6358	14.4864	12.3717	8.2300	9.7904	10.1375	12.4441	13.3914	11.7767	10.1386	15.0241	12.6763	8.5895	9.1142
2.8500	12.2765	8.9504	9.2492	9.1062	10.6513	12.7352	13.0764	13.0102	9.4770	13.9689	11.9771	9.2200	8.9905	10.9507	11.3121	11.7953	8.8105	7.7933	10.1142	6.5119	17.4584	13.8424	15.6691	12.9462	11.6613	8.0535	8.4350	11.1373	7.0399	8.6002	8.3475	10.2734	9.3944	11.1634	9.6654	7.8466	14.3999	11.7751	8.5914	9.9007	10.2707	12.0799	13.1446	11.5647	10.0682	14.1870	11.3835	8.7246	8.6877
2.9000	12.5184	9.0839	9.1277	8.9225	10.6303	12.3661	12.7360	12.7236	9.0580	14.0848	11.6338	9.2728	9.3100	11.4833	11.5900	12.1875	9.3477	8.2004	10.4412	6.6218	17.8815	14.1419	16.3474	13.7543	12.7155	9.0422	9.0154	10.3046	6.7432	8.5970	8.6137	10.5365	10.0097	11.6279	9.9975	8.3163	14.5629	12.1185	8.2170	9.7534	10.1595	12.2150	13.4624	12.0351	9.9274	15.7019	12.2550	8.4878	8.8655
2.9500	12.9428	9.2929	8.1408	9.4201	10.9690	13.5721	13.5755	13.3447	9.3387	13.3861	11.2628	9.6110	8.9748	10.5552	11.1925	11.7617	8.8705	8.0144	10.7495	6.6318	17.4930	13.7835	16.1832	13.5031	12.6246	8.9878	9.1251	10.6552	6.8688	9.2317	8.6246	10.3428	10.1921	11.6213	9.7444	8.0968	14.6122	12.4336	7.9416	10.4296	10.3564	11.5447	13.6227	12.1907	10.0613	14.9490	12.3170	8.4183	8.5942
3.0000	13.2813	9.2601	9.1499	9.6320	10.9542	13.2454	13.8893	13.3302	9.3938	13.0342	10.6462	10.1846	9.4554	10.9565	11.5981	11.7741	8.6594	8.1340	10.7379	6.9455	17.5275	13.2782	15.6373	12.4449	11.7399	8.3743	8.5780	11.4813	7.3311	9.3951	8.0039	10.2517	9.2625	10.9412	9.1315	7.9080	14.5861	11.2380	7.7829	10.1190	10.8297	11.9597	13.2944	11.1579	9.6184	15.0491	12.7245	9.2120	8.9448
3.0500	13.3120	8.9868	9.6456	9.3774	10.9603	13.0234	13.4787	12.6505	9.1507	13.0984	10.6541	9.0858	8.8443	10.9274	11.4717	11.2481	8.8393	7.8692	10.9877	6.7992	17.2668	13.4768	15.8589	12.6228	11.8861	8.2513	8.5398	11.0242	6.7526	8.4122	8.3029	9.8775	9.1069	11.1503	10.1810	8.2085	14.9808	12.0840	7.6050	9.6197	10.0117	10.8342	12.6588	11.0570	9.4825	14.3090	12.0002	8.5031	8.4438
3.1000	13.5211	9.6300	8.3902	9.4075	10.6587	12.8013	14.0115	13.4040	9.6381	13.5281	11.1430	9.2296	9.0078	11.3920	11.5876	11.3967	8.3391	7.8517	11.4118	7.1794	18.2484	14.0138	16.2874	12.8012	12.2110	8.4860	9.1999	10.6557	7.0781	9.0768	8.2845	10.1930	9.1734	11.1019	9.2943	8.0657	14.5862	11.5476	7.6185	10.0879	10.5335	12.1394	13.0148	11.3454	9.9885	14.9345	12.1593	9.0266	9.0478
3.1500	13.1956	9.6150	8.6956	9.5068	10.9902	13.1889	13.4451	13.4978	9.3486	13.2780	11.7509	8.7902	8.7309	11.3291	11.3543	11.1059	8.3802	7.6279	11.3712	7.1414	17.6381	13.7830	15.7494	12.4294	11.6656	8.1550	8.2858	9.9870	6.4581	9.6603	8.0597	10.0864	9.3862	10.9174	9.4064	8.0378	14.6293	11.5552	7.5655	9.9305	10.5254	11.5549	12.9932	11.1602	10.1622	15.5641	12.0528	8.8352	8.4709
3.2000	13.0938	9.6054	8.0198	9.4547	10.8698	13.4320	13.9817	13.5899	9.6627	13.7879	11.8419	8.9433	8.5252	11.0734	10.9877	11.1090	8.3710	7.9759	11.0786	6.9338	18.0633	14.4058	16.6236	13.0330	12.9631	9.4142	9.3631	10.0392	7.2649	9.0751	8.1827	10.2681	9.4540	10.9866	9.1628	8.3600	14.9154	11.8046	7.7787	10.0209	10.8796	12.3379	13.5118	11.6197	10.3940	14.8567	12.1053	8.8503	8.4130
3.2500	12.6320	9.1263	8.7767	8.6980	10.4336	12.6904	12.6361	12.6313	9.2105	13.9535	12.1456	9.5863	8.7186	10.8162	11.4067	11.3790	8.8881	7.9644	10.5611	6.5448	17.8675	13.9638	15.8269	12.6403	11.8976	8.2986	8.6909	10.0829	7.3697	9.1519	8.2323	9.8988	9.1617	10.9195	9.1503	8.0697	14.8399	11.7910	7.5889	10.2787	10.9457	12.0545	12.8941	10.6051	9.9709	15.3876	12.5405	9.0379	8.6100
3.3000	13.1866	9.5201	8.5669	8.9426	10.6264	13.3072	12.7110	12.0253	9.1620	13.4825	11.6063	8.7697	8.5438	10.8116	11.6374	11.3688	8.8923	7.5362	11.3136	7.0036	17.5383	13.6016	15.9871	12.5509	11.7388	8.3056	8.5140	9.7409	6.9978	8.8481	8.7264	10.3848	9.9402	11.9447	10.2238	8.4711	14.5164	11.9043	7.4179	9.4728	10.6792	12.4004	12.6850	10.6187	10.0592	15.2054	12.0749	8.5913	8.6242
3.3500	13.0596	9.4098	9.0462	8.9702	10.5749	13.1825	12.6741	12.3746	9.0976	13.7165	11.5607	9.0463	8.4523	10.4530	10.9882	10.9701	8.7296	8.0314	10.7661	6.7330	17.6483	13.8071	16.0766	12.8206	11.5530	8.0470	8.4451	11.5644	7.2080	8.9530	8.4057	10.4897	9.6748	10.8006	8.7121	8.0284	14.3227	11.5120	7.7260	9.7136	10.5495	12.6551	13.1005	11.5365	10.6819	15.2441	12.1646	8.9184	8.5331
3.4000	12.7315	9.1834	8.2875	8.8841	10.8302	12.7471	12.6533	12.6158	9.4991	13.5769	11.4006	8.8461	8.8538	10.9681	11.7385	11.1316	8.4126	7.7846	11.4531	7.2936	17.8147	13.8213	15.7718	12.3112	12.1694	8.6564	8.8801	10.8014	7.1218	8.9240	8.2770	9.8610	8.7550	10.9628	9.3285	8.0172	15.0816	11.5284	7.7973	9.5692	9.7562	11.0575	12.1243	10.9284	9.6164	16.2116	12.2417	8.8878	8.4899
3.4500	12.8946	9.5258	8.4624	8.9967	10.6151	13.0762	12.8502	13.4082	9.7786	13.8438	11.4696	9.3855	8.8093	11.1165	11.7438	11.0723	8.3758	7.8417	11.1522	6.9973	17.7317	13.7404	16.0403	12.2942	12.1914	8.8502	8.7316	11.1523	7.0877	9.3887	8.1566	10.2455	9.2965	10.7856	8.5925	8.0515	14.9052	11.4640	8.0446	9.7566	10.6200	12.3650	12.7991	10.8767	10.1293	15.9034	12.0089	9.0039	8.9852
3.5000	12.5558	9.3913	8.6513	9.0409	10.8440	12.8703	12.5731	13.2641	8.6591	13.2452	11.1298	8.7574	8.3835	11.1438	11.7395	11.0508	8.2581	7.8199	10.3486	6.2832	17.3741	14.2345	16.6324	13.8560	12.4454	8.6768	8.6016	11.3708	6.8464	9.4913	8.1192	10.1279	9.3627	11.0465	10.0536	7.9703	14.9941	11.3605	8.0572	9.1951	10.2247	11.6735	12.0838	10.3838	9.6009	15.0559	12.3666	8.5574	8.8899
3.5500	12.9522	9.4161	8.5524	9.1609	10.8173	12.8432	13.1425	13.9318	9.3770	13.2174	10.9099	9.0038	8.4007	10.8781	11.0250	11.0155	8.9694	7.7554	10.5444	6.4340	17.1746	13.6558	16.0671	12.9437	12.3432	8.6980	8.6111	10.7582	6.9968	8.9620	8.4145	10.9611	10.6117	11.1621	9.0681	8.2461	14.7357	11.1473	8.3046	9.3147	10.6496	11.7827	12.6100	10.8869	10.2781	16.1915	12.4068	9.1664	8.6418
3.6000	12.9109	9.3965	8.5079	9.8165	11.0334	13.4679	14.0484	14.5280	10.4346	14.2165	11.6969	8.9936	8.5028	11.2385	11.5894	11.4541	8.8434	8.1865	10.8011	6.9204	17.8685	13.9880	16.4651	13.6249	12.2705	8.6161	8.5946	10.9640	7.2754	8.7631	8.8585	10.4807	9.3550	11.4879	9.0405	8.9004	13.5926	11.3689	7.8351	9.6109	10.3465	12.0948	12.9055	11.1299	10.6767	16.0431	12.0439	8.8432	9.3360
3.6500	12.5664	9.1446	9.1789	8.9800	10.7589	12.6265	12.9706	13.3817	9.0919	13.4385	11.4806	8.7169	8.5245	11.4948	11.6461	11.2770	9.0721	7.6834	10.9023	6.8386	18.2424	14.3438	16.3989	13.2431	11.9551	8.4925	8.2492	11.2292	7.2054	8.5747	8.3426	10.1065	9.0290	10.9175	8.5736	8.3840	13.1177	10.5553	7.7608	9.2797	10.3685	11.5080	12.6391	11.0568	9.8505	15.2896	11.6737	9.0995	8.9425
3.7000	13.6597	9.7586	8.0394	9.2009	10.2136	12.8954	13.4925	14.3515	10.3268	13.2022	11.5003	9.1084	8.6466	11.2967	11.6201	11.2385	8.4980	7.3200	11.0182	6.8881	17.9559	13.8672	16.2224	13.3737	12.4554	8.9436	8.5376	11.4511	6.8407	9.0577	8.3840	10.5514	9.6205	11.1102	9.2180	8.1605	13.1909	10.7234	7.5819	9.5881	10.1136	12.1744	13.1173	11.6045	10.5327	15.6030	11.8539	9.1396	8.8668
3.7500	14.0737	10.2187	8.3023	9.0065	10.1112	12.5579	13.4612	14.4455	10.1565	13.3387	11.4842	8.7840	8.7092	10.9444	11.8067	11.5007	8.8747	7.8443	10.6848	6.7500	18.0297	14.0482	16.1424	13.0130	11.9821	8.1116	8.2895	10.1392	7.2259	8.9058	8.3283	10.1867	9.5050	10.9898	8.6647	7.7028	13.0650	10.9430	7.6648	9.6444	10.5352	12.2156	13.1226	11.2768	10.4976	15.3633	11.8301	8.8076	8.8751
3.8000	13.6258	9.5776	8.0476	8.9001	10.4320	12.6072	13.0716	14.1086	9.6752	14.0546	11.8253	9.0185	8.7426	10.6773	11.3210	11.3385	8.9248	7.8221	10.4667	6.6140	17.9196	14.2762	16.7848	13.6175	12.3137	8.7867	8.3410	10.5499	7.0012	8.9590	8.7964	10.1735	9.5825	11.6795	9.6319	8.7518	13.6377	11.1184	7.5971	9.9398	10.9572	12.3389	13.3265	11.4306	10.5877	15.4957	11.6905	8.6114	8.9942
3.8500	12.6644	9.2732	8.3886	8.6943	10.1232	12.1209	12.9828	13.3382	9.6046	13.7402	11.5745	9.0991	8.5453	10.7307	11.4410	11.0549	8.7219	7.7648	11.6539	7.5070	17.0807	13.5939	15.9871	12.8886	11.5939	8.0760	8.4035	11.2161	7.3781	9.6488	8.3502	10.4181	9.4829	11.0044	9.3097	8.0080	13.5199	11.1035	8.0989	9.9956	10.3246	11.6970	12.8021	10.5281	10.3903	15.7312	11.5409	8.3566	8.7658
3.9000	13.3301	9.6924	8.2652	8.8470	10.8538	12.8943	12.7007	12.7907	9.5161	13.5129	11.1030	9.1732	8.6276	11.3433	11.5629	10.9750	8.6950	7.6018	11.6411	7.2118	17.6058	13.7260	16.3854	13.0391	11.7699	8.1036	8.5111	10.7911	6.8953	9.0169	8.5160	9.9465	9.3797	10.9047	8.6160	8.1785	13.6964	11.0899	7.8685	9.4902	10.1922	12.0882	12.6630	10.7452	10.3542	15.4672	11.9366	8.4665	8.8011
3.9500	13.3591	9.6533	8.6359	9.0044	10.8234	12.7320	13.1213	13.0258	8.7288	13.0168	11.5140	9.0277	8.8567	10.8681	12.1019	11.6563	9.2055	8.2217	9.9714	6.2566	17.9385	14.1384	16.4848	13.2182	11.9964	8.1020	8.3767	9.9678	7.0518	9.1067	8.9581	10.3915	9.6622	11.4516	9.2518	8.7101	13.5245	10.8763	7.7882	9.9465	9.5630	11.6318	12.2559	10.0223	9.4437	15.3836	12.2391	8.7552	9.0954
4.0000	13.8913	10.5534	8.1370	8.8359	10.4089	12.7504	12.7728	13.2514	9.6908	13.1150	11.6418	9.3590	9.7831	12.0019	12.1082	12.3404	9.6471	8.3431	11.3165	7.2010	17.1648	13.2533	15.7908	12.7107	11.9455	8.3014	8.6918	10.8615	6.9500	9.2177	8.7569	10.2704	9.4081	11.1788	8.7168	8.2264	13.8661	11.2708	7.7897	9.7607	10.0101	11.6702	13.0581	11.7868	10.2812	15.3590	11.4968	8.7629	9.1122
4.0500	14.3146	10.5290	8.1617	8.9421	10.2350	12.6477	13.0403	13.4651	10.2551	13.3245	11.0534	9.1990	9.2761	11.4798	11.7415	11.6494	8.7512	7.9234	10.6519	6.7428	17.9458	14.2229	16.8194	13.5895	12.0784	8.6269	8.3002	10.7511	7.2398	9.0686	8.5986	10.3860	9.3833	11.3437	9.6465	8.2745	13.7212	11.0879	7.4879	9.5809	10.2230	11.4856	12.6618	10.9925	9.8934	15.7844	12.0817	8.5519	8.7270
4.1000	13.4155	9.8056	8.1292	8.6358	10.1520	12.2325	12.9481	12.8817	9.4964	12.7153	10.6494	9.5129	9.2011	11.5580	11.4224	11.7060	8.8063	8.2410	10.7462	6.7114	18.9546	14.1953	16.7171	13.7844	11.8528	8.3373	8.3739	11.3031	6.9927	8.9750	8.2557	10.1348	9.1482	10.7620	8.8699	8.1369	12.7742	10.7146	7.6067	9.6478	9.7342	11.1019	12.3704	10.8367	9.7807	15.4820	11.9299	8.8376	8.6505
4.1500	13.1379	9.1227	8.4547	8.5452	9.9331	12.2622	12.4625	13.1644	9.7673	13.9451	11.1752	9.1515	8.6322	11.0898	11.1325	11.2181	8.5186	7.9057	11.6350	7.2969	18.5550	13.8328	16.6441	13.6308	12.4422	8.7221	8.7121	10.1698	6.8547	9.3059	8.5776	10.2354	9.4246	11.1390	9.1707	8.2848	13.4562	11.0129	8.8891	9.5259	9.8018	11.1913	12.6605	10.9794	10.0926	15.2521	11.8669	8.3620	8.4944
4.2000	13.4829	10.1967	7.8564	8.3701	10.0864	12.3646	12.3927	13.1008	9.3925	14.6876	12.1321	8.7963	8.8471	11.3890	11.3057	11.2543	8.2257	7.5589	11.0381	7.1464	18.5752	13.7768	16.2444	12.9950	11.9864	8.1853	8.6022	10.4090	6.8103	9.4199	8.2925	10.2206	9.5342	10.7178	8.5167	7.6503	13.1555	10.8490	7.8055	9.4955	10.3727	11.6366	12.3955	9.9489	9.3859	14.1220	11.3566	8.9557	8.9172
4.2500	13.6206	10.0148	7.8258	8.7373	10.0635	12.5095	13.3772	13.2762	9.8487	14.6894	12.2156	8.5359	8.9214	11.6879	11.5504	11.7106	9.0352	7.8488	11.7273	7.4464	18.1660	13.2912	15.9913	12.7193	11.7308	8.0698	8.5461	9.6128	7.0016	8.9975	8.5529	10.3924	10.1539	11.5700	9.7310	7.9785	13.3657	10.7243	8.9480	9.6440	10.2765	11.3279	12.2473	10.4344	10.1104	13.6558	11.6723	9.3062	8.8256
4.3000	14.4641	10.7903	8.2310	8.6516	9.8911	12.2366	13.4136	13.6694	10.1394	14.6794	11.6564	8.7297	9.0212	11.8226	11.9038	11.6075	8.7827	8.0579	10.4907	6.9065	19.0289	14.0389	16.4309	13.3117	11.7396	8.1148	8.2700	10.6188	7.2360	8.7619	8.6045	10.2014	9.8552	11.2621	9.1897	8.2910	13.2746	10.7774	8.0307	9.4345	10.0538	11.8732	12.5963	10.8706	10.2052	14.8683	12.2219	8.7725	8.5494
4.3500	13.9884	10.3443	8.1885	9.0835	10.7608	12.9459	13.7035	13.7017	9.7527	14.3880	12.3196	9.0383	8.6537	11.3184	11.1649	10.7216	7.8439	7.5968	11.3864	7.2881	19.1966	13.9256	16.5336	13.7342	12.1780	8.6518	8.3811	10.0705	7.0777	9.3797	8.1518	10.2580	9.3100	10.9425	8.8635	7.9547	13.2363	11.0212	7.9326	10.1618	10.7145	12.4069	13.4479	11.4626	10.3658	14.6746	11.4084	8.5072	8.6933
4.4000	14.1505	10.2272	8.4809	8.4102	10.2299	12.5605	12.9504	13.0956	9.3472	14.3898	11.6993	9.0399	9.0441	11.5748	11.9615	11.4540	8.5050	7.8072	10.8277	7.1755	18.4501	13.3706	15.7787	12.3171	11.5811	7.9570	8.1503	10.3362	6.9628	9.0118	8.4837	10.8631	10.1096	10.9861	8.5667	8.0111	12.8835	10.4836	7.7561	9.4734	10.3993	12.1104	12.5629	11.0178	10.0718	15.6542	12.1183	9.1241	8.4542
4.4500	14.4486	10.7195	8.3105	8.7652	10.5560	12.4103	13.1257	13.1457	9.2016	14.0943	10.9662	9.1605	8.7319	11.1651	11.6739	11.2875	8.3430	7.8185	11.0243	7.0343	18.9687	13.8162	16.7048	13.8202	12.1895	8.7624	8.5619	9.2342	6.7810	9.4206	8.9685	10.2205	9.4332	11.4845	9.7004	7.8941	12.9913	10.8306	7.6867	9.5714	10.0442	11.5812	12.6212	10.5358	9.8126	15.7270	12.1582	8.7758	8.3702
4.5000	14.7463	11.1882	8.1164	8.9961	10.3456	12.2080	13.3269	13.4978	10.8418	13.7530	10.5906	9.1634	8.9665	11.5804	11.6228	11.4839	8.8684	7.6215	11.3652	7.0545	19.1876	14.1774	16.6505	13.3458	12.4446	8.8122	8.6937	10.9414	7.0341	8.8285	8.5142	10.6086	10.3099	11.0250	9.5632	7.5847	14.3007	11.1877	7.8742	10.2059	10.9366	12.0780	13.1615	10.8133	10.7245	15.5451	11.8968	9.4313	8.4621
4.5500	13.0594	9.6653	8.2139	8.7191	10.1072	12.5907	12.8766	13.2815	9.3651	13.6664	9.7011	8.6499	8.9971	11.3770	12.2851	11.8346	8.8786	7.8304	11.4690	7.2862	18.7704	13.3565	15.7136	12.5378	11.4950	7.9320	8.1620	10.5705	6.5321	9.2497	8.8906	10.5914	9.8973	11.9639	10.2794	8.8195	13.9581	10.9363	7.5558	9.6747	10.5612	12.0070	12.9702	11.5226	10.4289	16.2813	12.0359	9.2051	8.7254
4.6000	13.9473	10.4906	7.8939	8.9563	10.4286	12.4946	13.1790	13.5122	9.7657	13.1427	11.1609	8.8343	8.6418	11.0411	11.8210	11.4699	8.7973	7.5357	10.9021	6.9562	18.5408	13.3419	15.9828	12.8398	11.7827	8.2233	8.5160	10.0084	7.2010	9.1609	8.7323	10.6506	9.8643	11.4133	9.4564	8.1453	13.3206	11.0915	7.7052	9.8155	10.4679	12.4126	13.0529	11.4271	10.6150	14.8247	11.9849	8.6376	8.8990
4.6500	14.3248	10.4526	8.8292	8.9673	10.7251	12.6380	13.0900	13.5441	9.5243	13.5184	10.7419	9.1251	9.1741	11.4934	11.8003	11.4917	8.3535	8.4239	11.1583	7.3599	18.4934	13.6388	16.5046	13.5506	11.9880	8.7995	8.1879	10.3957	6.6264	9.9915	9.1822	10.8975	10.5429	11.4084	8.9179	7.5827	13.0062	10.2765	7.5336	9.9398	10.6834	12.2991	13.4116	11.9234	10.8777	15.1631	12.4934	8.6496	8.6574
4.7000	12.4681	9.0357	8.0758	8.8946	10.4852	12.7101	13.0385	13.7245	9.5749	14.3178	11.8700	9.1490	8.6854	11.2616	11.2270	11.3751	8.5170	7.7779	11.1235	6.8832	18.9329	14.3040	16.8351	13.8481	12.0388	8.7188	8.2559	10.7738	6.9475	8.9739	9.0987	10.6974	10.7365	12.4929	10.6687	8.2776	13.0230	10.8048	7.8566	9.7669	10.6963	12.3448	13.4380	12.1923	10.7987	14.9439	12.0997	9.1315	9.1526
4.7500	13.1283	9.5222	8.9787	8.7745	10.3143	12.3847	12.6681	13.0740	9.5094	13.5389	11.3469	9.0426	9.0087	11.1241	11.8244	11.6587	8.9222	8.0337	10.6173	6.5419	19.5198	14.5744	16.6982	13.4826	11.7017	8.3430	8.7097	11.0905	6.8426	9.3801	8.6951	10.3408	9.7120	11.2599	9.1103	7.9387	13.1273	11.3506	7.4480	9.9316	10.2037	11.5236	13.4011	12.0662	10.4304	15.5194	12.1040	8.9798	8.5417
4.8000	13.2915	9.5020	8.3746	9.5199	11.6655	13.5182	13.4493	13.6533	9.4603	13.5781	11.4441	8.9447	9.1989	11.2781	11.7658	11.6163	8.7418	7.9962	10.9159	6.4573	19.3121	14.6945	17.3498	14.7121	12.7017	9.2345	8.6977	10.6334	6.7326	9.5865	8.4653	10.4697	9.6610	11.2443	9.4799	7.6885	12.5042	10.9658	8.0664	9.7834	9.8651	11.4037	12.7599	10.5794	9.9126	15.1145	11.9554	9.1398	8.7237
4.8500	13.1505	9.6094	9.3341	8.9225	10.7864	12.5839	12.4640	12.8912	9.0251	13.6704	11.4138	9.0156	8.5011	11.0745	11.2712	11.1017	8.0197	7.6224	10.6839	6.6028	18.3155	14.0639	16.7824	13.9824	12.7884	9.1959	8.7024	11.2698	7.4594	9.0748	9.2577	10.5989	10.2580	11.6490	9.6152	8.3893	12.0721	10.4219	8.4412	9.8805	10.2995	11.9681	12.8877	10.7829	10.0203	15.0596	11.8790	9.2609	8.6933
4.9000	12.9870	9.1926	8.5304	9.2903	10.8629	13.0884	13.5011	13.4529	9.4333	13.7257	11.7715	9.0070	9.0909	11.4602	11.8028	11.5348	9.0688	7.8520	10.8253	6.8156	18.2530	14.1942	16.9970	14.5094	12.7849	9.1830	8.7987	11.2577	6.9710	8.7577	8.4359	9.7146	9.8185	11.7718	10.4336	7.9316	13.3564	11.3984	8.3682	9.5967	10.3479	11.7107	12.9870	11.1576	10.2376	14.8050	11.6557	8.6864	8.9900
4.9500	12.9072	8.9967	9.1206	9.5848	11.5775	13.1280	13.3340	12.9993	9.2517	14.3580	11.9101	9.3120	9.3269	11.7665	11.8386	11.4008	8.4144	7.6439	11.2823	7.1624	19.2732	14.5028	17.0486	13.9773	11.8165	8.5807	8.6157	11.5591	7.2242	9.1698	8.8774	10.5369	10.3958	10.9985	8.2134	8.3243	12.5641	12.3279	8.3920	9.6278	10.5013	12.1615	12.7318	10.8010	9.9547	16.0455	11.8317	8.9428	8.8667
5.0000	13.5436	9.7277	8.3723	10.0301	11.7760	13.8987	14.2046	13.9634	9.9776	13.8805	12.1234	8.6606	8.6182	11.1949	11.3719	11.6389	8.9912	7.7996	10.9164	6.7813	18.8608	14.0801	16.6037	14.0258	12.5179	9.1970	8.9008	10.5056	6.8308	8.8598	9.2488	10.3296	10.7324	12.3836	10.8943	8.3558	13.4980	12.1854	8.0335	9.3063	10.2632	12.2966	12.6342	10.8867	10.4427	15.8583	12.0016	8.5706	8.6246
5.0500	12.9890	9.2856	8.9000	9.5312	11.2480	13.3713	13.4848	13.1917	9.3009	13.5476	11.8593	8.6750	8.5908	11.0744	11.5290	11.5760	8.9719	7.9730	11.1638	6.7785	17.7731	13.2413	16.2967	13.4069	12.1962	8.6029	8.8173	10.5406	6.9716	9.1249	9.2557	10.2148	9.4916	11.8307	9.9611	8.4224	12.5231	11.2562	8.3548	8.8363	10.8048	12.6763	12.3998	10.9794	9.8902	16.1371	11.9811	9.3371	8.6569
5.1000	13.0249	9.6917	8.4246	9.6781	11.6876	13.4687	13.5120	13.7319	9.5409	13.8353	10.9884	9.0684	8.6800	11.1313	12.0461	11.6289	9.0974	8.0448	10.4776	6.9509	18.3913	13.9318	16.6099	13.8068	11.9624	8.7653	7.9724	11.1487	6.7102	9.0017	9.2151	11.2593	11.1307	12.1003	10.1003	7.8904	13.4267	12.4175	8.4698	8.4370	10.0019	11.6465	11.6827	9.9638	9.1361	16.0123	12.8585	8.9407	8.8142
5.1500	13.1037	9.3872	8.1679	9.5715	11.3973	13.5077	13.7846	14.2211	9.5669	14.3260	11.3413	9.1713	8.7792	11.0932	12.0533	11.7374	8.8888	8.1388	11.3214	6.7625	18.9084	13.7938	16.7718	13.6565	12.9608	8.8799	9.0771	11.9699	7.4725	8.5881	8.9429	10.6701	10.4462	11.8256	10.1618	8.1377	13.3121	12.6689	8.8458	9.1157	10.8964	11.8250	12.0411	10.3278	9.1543	15.6794	12.5976	8.4172	8.6040
5.2000	13.3665	9.5101	8.1003	9.3967	11.2011	13.0293	13.5937	14.3484	10.0380	14.1842	11.3327	9.2062	8.4166	11.3729	11.2794	10.8645	8.4301	7.6682	11.3768	6.9662	19.0636	13.9842	16.4585	13.0770	12.5354	8.5622	8.8033	11.9958	7.3901	8.4321	8.9057	10.6465	10.7120	11.9856	10.5802	8.2249	12.5700	12.5178	8.6519	8.9084	10.5589	11.8268	12.3125	10.5611	9.5470	15.1899	12.0177	8.3309	8.7814
5.2500	13.0822	9.3397	7.9382	9.5616	11.2777	13.2737	13.4191	14.0564	9.3448	13.8955	11.3740	9.0375	8.7105	10.6606	11.2941	11.1119	8.4818	7.8944	10.4414	7.1449	19.3588	14.5057	17.0513	13.9132	12.8052	8.7990	8.6836	11.1491	6.9593	8.5704	8.9143	10.1942	11.6363	11.4689	8.5177	8.2756	12.9268	12.0859	9.0946	8.6177	9.7354	10.8613	11.6379	10.4047	9.0792	15.8016	12.2347	8.7549	8.7038
5.3000	12.9571	9.3579	8.0566	9.1364	11.1387	13.1220	13.0913	13.1549	9.3547	13.9788	12.2697	8.6613	8.6767	11.0069	11.7697	11.2596	8.6792	7.9115	10.6468	7.3156	18.7600	14.2744	17.0396	14.1367	13.6334	9.7852	9.1985	10.7777	6.8120	8.9715	8.9599	11.1704	12.0936	11.2214	8.1682	7.5429	12.9021	11.9887	8.3926	9.6977	10.1078	11.9440	13.1261	11.1910	9.5768	15.1951	12.3069	8.8152	8.8992
5.3500	13.0446	9.5106	9.5750	9.5155	11.2828	13.2843	13.1065	13.3066	9.2161	13.6332	11.2098	8.8154	8.5152	10.8444	11.2765	10.9576	8.5174	7.8682	11.1892	7.2093	17.6246	13.2104	15.8912	13.1243	12.5947	9.0298	8.7635	10.8196	6.7691	8.8659	9.0453	11.3607	11.7646	11.1349	7.9752	7.9734	12.9593	12.0650	8.6414	8.9089	10.4271	11.8618	12.4432	10.7470	9.4232	14.9391	12.4578	8.8720	9.2271
5.4000	12.8703	9.5962	8.7232	9.5865	10.9757	13.0285	13.3764	13.6366	9.4713	13.9212	11.5567	8.7822	8.4958	10.5778	11.2686	11.1127	8.8876	7.6355	11.3054	6.8497	18.4561	14.0890	16.5685	13.9715	12.5431	9.0001	8.5445	10.4016	7.0586	9.3292	8.8245	10.5130	10.9780	11.1964	8.3691	7.7863	13.9851	12.9584	8.9690	8.7467	9.9438	11.3157	12.1675	10.6222	9.2187	15.1923	12.0141	8.8381	8.8743
5.4500	13.3299	9.6849	8.2695	9.2249	11.1630	12.9637	13.3209	13.1691	9.2285	14.1859	11.3274	9.5585	8.6041	10.8697	11.1653	11.1662	8.8091	7.9196	10.9032	7.0775	18.1318	13.3004	16.4214	13.4905	12.6897	8.8243	8.5041	10.9590	6.7903	9.1241	9.0448	11.6540	12.1863	11.4638	8.0922	7.7323	13.5333	12.6620	8.1928	9.4897	10.8668	12.0949	13.2195	11.3535	9.8605	15.9995	11.7832	8.8763	8.7177
5.5000	12.8262	9.2136	9.0159	9.3525	11.3157	13.1024	13.1826	13.2742	8.8184	14.4466	11.7802	8.8317	8.5648	10.7566	11.7523	11.0192	8.7112	7.9741	10.8814	6.8905	18.4703	14.0419	16.8924	14.1879	12.7503	9.5827	8.3724	11.1852	6.8632	8.6406	9.2474	11.8725	12.5263	11.4514	8.3559	7.5856	13.2154	12.0589	8.6437	9.1289	9.4937	11.2775	12.8764	12.3825	9.3642	14.8897	11.6235	8.6986	9.1464
5.5500	12.6199	9.1723	8.3899	9.3577	10.8504	13.4983	13.2689	13.3946	9.3550	13.3879	10.9984	8.9385	8.8193	11.2085	11.7048	11.3995	9.2070	7.7177	10.6227	7.0586	18.8630	14.1215	16.7481	13.5816	11.7700	8.3326	8.1747	11.0672	6.7796	8.6792	9.3839	11.4045	12.8583	11.4187	8.1913	7.6300	13.3388	11.8084	8.1096	9.2934	10.0319	11.8473	12.5985	11.8230	9.8880	14.5198	11.6355	9.0743	9.0535
5.6000	12.8939	9.2975	8.4015	9.3489	11.1403	13.0191	13.6176	13.0334	9.5620	13.0019	10.6242	8.5330	8.6509	11.3601	11.6090	11.2702	9.0946	7.7573	10.6582	6.9144	19.2961	14.6798	17.7725	14.3710	12.3609	9.0724	8.4748	11.3752	6.8061	9.0469	9.0165	10.8923	11.8524	11.2014	8.2654	7.9283	13.3533	11.4458	8.7893	9.8197	10.4975	11.6987	12.9127	10.9684	9.4406	13.7285	12.3289	8.6193	8.9409
5.6500	12.6606	9.3902	9.0164	9.2191	10.9181	12.5527	12.9865	12.4407	9.2440	13.9437	11.2576	8.8763	8.6181	11.4845	11.5186	11.1730	9.1475	7.5601	10.3551	6.7394	19.6769	14.3366	16.8750	13.3517	12.0928	8.6846	8.3699	11.2459	6.9913	8.5777	9.1599	11.2068	12.1928	11.3088	8.1680	8.1656	13.6909	12.7682	8.5709	9.5937	9.8463	12.0279	13.0791	11.4656	10.1087	14.1773	12.0886	8.7572	8.9124
5.7000	12.7975	9.4456	7.9859	9.3138	11.4683	12.7101	13.2748	12.5204	9.0424	13.4251	10.7853	8.9782	8.4339	11.3623	11.4559	11.1127	8.3286	7.9901	11.5733	7.0970	19.4069	13.9648	16.1726	12.7515	11.6351	8.0399	9.0454	10.7422	6.6717	8.9869	9.5180	11.5817	12.2743	11.3555	8.0040	7.9783	12.7454	11.6240	8.9620	9.1103	10.0142	12.0457	12.7748	10.8606	9.5450	15.1320	12.2071	8.6930	8.2362
5.7500	12.6683	9.3066	8.8481	9.2562	11.0437	13.2554	13.2707	13.3905	9.6563	14.1597	11.3779	9.2771	9.0178	11.5785	11.6875	10.8935	8.2752	7.7864	10.8723	7.0429	18.7351	13.9263	16.5404	13.3694	12.0429	8.4379	8.6669	11.1368	6.9941	9.0106	9.0266	11.3981	12.2646	11.1132	7.8894	7.9994	12.9257	11.5477	8.6065	9.8568	10.0199	11.7336	12.9508	11.4721	9.5161	15.5777	11.8756	9.0770	8.6495
5.8000	12.7050	9.0996	8.3329	9.5449	10.5228	13.3746	13.6156	13.6181	9.7454	13.4697	11.3152	8.4811	8.6684	11.4562	12.0962	11.3599	8.7467	7.7167	11.3641	6.8049	19.1851	14.2219	16.8585	13.2335	12.0039	8.3943	8.8561	11.5787	7.2361	8.4870	9.1062	11.4050	12.4789	11.2644	7.8162	7.8758	13.0506	11.5415	8.2062	8.5907	9.2435	11.7082	12.5288	11.4775	9.7893	14.4868	11.9787	9.1714	8.8965
5.8500	12.7362	9.2967	8.7153	9.7117	11.3012	13.3363	13.7535	13.9552	9.3451	13.4289	9.6713	8.6934	8.7519	11.2082	11.7805	11.4896	8.6378	7.7798	11.4468	7.0509	19.9452	14.4247	16.4713	13.1805	11.7449	8.5005	8.3516	11.5992	7.0596	8.9724	9.2217	11.7361	12.2819	11.2052	7.9374	7.6586	13.4109	12.0163	8.4028	9.2197	9.5427	11.7501	12.6990	11.2066	9.6189	15.3928	12.0376	8.6864	8.6935
5.9000	12.4815	8.9582	8.6187	9.4462	11.6736	13.1683	13.4099	13.0289	8.9519	12.7738	10.7102	9.1852	8.6319	10.6909	11.3417	11.0257	8.3826	7.9793	11.2006	6.8947	19.2869	14.1916	16.9173	14.5549	12.3967	9.0912	8.3444	11.3819	7.0738	8.9341	9.4363	11.2578	12.6829	11.5844	8.1372	8.2959	13.2152	12.0084	8.5673	9.6301	9.6893	12.0199	13.1277	11.5185	10.2600	14.4721	11.9586	8.1639	8.5407
5.9500	12.4437	9.0068	8.3036	9.1971	10.8043	12.4249	13.6407	13.3727	9.3647	12.8436	10.2455	9.0760	8.3749	11.0079	10.7856	10.8579	8.3393	7.7889	11.4991	7.4272	19.5971	14.0684	16.0703	13.0727	11.7728	8.3139	8.4738	11.6162	7.1624	9.1679	8.9088	10.8397	12.0829	11.0824	7.8537	7.8150	13.4883	11.6580	8.4612	8.9440	9.5855	11.3015	12.3831	11.0630	9.2869	14.1198	11.9651	8.7607	8.8746
6.0000	13.2101	9.7416	8.5569	9.1630	10.8607	13.0870	13.5639	13.0117	9.4904	12.3340	9.5322	8.9548	9.1584	11.4371	11.4332	11.5688	8.8742	8.3547	11.4362	7.2881	19.5773	14.4841	16.5440	13.8906	12.6722	9.0259	8.8257	11.0160	6.6429	8.7621	8.8217	11.0756	12.3131	11.2066	8.0669	7.5879	13.2516	11.8140	8.4892	8.8921	9.3776	11.2700	12.3995	10.9144	9.7756	14.5169	11.5037	8.7604	8.7565
6.0500	12.0654	8.8371	8.4130	9.5508	11.4053	13.3242	13.5188	13.0279	9.2116	12.2091	9.4769	9.0112	9.0607	11.4033	11.4218	11.3652	8.8160	7.9355	11.5862	7.1373	19.0517	14.1720	16.9278	14.1383	12.0222	8.5524	8.4515	11.8985	7.2294	8.5106	9.0504	11.5796	12.0755	11.1820	7.8371	8.0068	12.7688	11.7204	8.7013	8.7746	10.4895	12.0204	12.4507	10.7842	9.9306	15.1104	11.0693	8.4463	8.4557
6.1000	13.1555	9.7724	8.8382	9.6541	11.1590	12.8631	13.5841	13.6778	9.9091	12.8719	10.0767	9.0401	8.4609	10.3737	11.2554	11.1335	8.6663	7.7754	10.9427	7.1218	19.5882	14.1017	16.7695	13.9550	11.7426	8.4646	8.0618	10.9493	6.8724	8.7915	9.2631	11.6488	12.4044	11.9492	8.6330	8.3060	13.3333	11.8618	8.7032	9.5073	9.5627	11.5182	12.7005	11.1826	10.0600	15.7207	11.7739	8.5579	9.0223
6.1500	12.8275	9.4889	8.2576	8.8323	9.6118	12.0419	12.9510	13.2684	9.5798	12.7618	9.8869	9.6041	8.2550	10.6079	10.8672	11.0331	8.4899	8.1230	11.7558	7.1350	19.5583	14.7042	17.0514	14.1696	11.7511	8.9730	7.9538	11.9864	7.3481	9.2968	9.4344	11.7520	12.2326	11.1627	7.6501	8.0457	13.1428	12.2416	8.5375	9.5061	10.0757	11.8399	13.0407	11.4942	10.1739	14.8905	11.1914	8.6384	8.9037
6.2000	12.3757	9.0069	8.5999	8.7501	10.0816	12.5676	12.8251	13.1337	9.6653	13.4616	11.2255	9.4174	8.4863	10.8728	11.5211	11.0600	8.6117	8.0081	11.0714	7.0617	19.3889	14.1154	16.8495	13.7095	12.5468	9.1050	8.4858	11.4107	6.8592	9.0485	9.5821	12.0066	12.3826	11.1176	7.7329	7.6861	13.0540	11.3941	8.0816	9.2505	9.3401	11.9183	12.2978	10.6772	9.3688	14.7076	11.4192	8.7565	8.8424
6.2500	12.7854	9.3556	8.6421	9.6586	11.5108	13.6430	13.4777	13.3826	9.4744	13.6806	10.7704	9.4653	8.5760	10.8932	11.3965	10.8492	8.3750	7.9849	11.2066	6.8579	19.5527	14.2499	16.8180	13.9693	11.8690	8.4513	8.3051	12.1201	7.3127	9.0129	8.7977	10.9258	11.4881	11.0671	7.9238	7.6755	13.3695	11.5240	8.9819	9.8507	9.7412	11.2629	12.9528	11.8037	10.2115	15.5577	12.2581	8.6254	8.9311
6.3000	13.1244	9.5168	8.5932	9.5298	11.3767	13.4344	13.3022	13.2169	9.2431	13.3878	10.6623	9.0650	8.6145	11.1899	11.5994	11.1406	8.6391	8.0231	12.0182	7.4076	18.9228	14.0085	16.5687	13.2326	11.3136	8.1401	7.9622	11.5424	7.1824	8.6395	8.8803	10.8257	11.9767	11.2319	7.8641	7.8975	12.7328	10.4535	8.8826	9.5818	9.5080	11.4840	12.5966	11.1160	9.7524	14.2704	12.5985	8.2335	8.5985
6.3500	12.5444	9.1393	8.9405	9.5962	11.3636	13.3738	13.5335	13.4662	9.4757	13.2341	11.2331	8.8282	8.8295	10.9571	11.4501	10.9122	8.3048	7.8565	11.9614	7.2047	19.3017	14.2238	16.7761	13.6607	11.6917	8.6281	7.7260	11.4841	7.0372	8.8452	9.0768	11.1944	12.1171	11.4719	7.9398	8.0916	12.9182	10.7440	8.4091	9.5374	10.3816	12.1149	13.0180	11.5468	10.1613	14.4639	11.6860	8.4993	8.3701
6.4000	12.7358	9.3495	8.4768	9.4168	11.1610	12.8722	13.4252	12.7357	8.8606	13.1921	11.2628	8.7533	8.4925	11.1910	11.3556	11.1810	8.5559	7.5729	11.2105	7.0208	19.2350	14.6226	16.8241	13.4032	12.0907	8.5537	8.5823	11.3874	7.1789	8.9124	9.2605	11.3690	12.2073	11.4860	8.1383	8.2497	13.4117	11.4627	8.3598	9.6747	10.4126	12.4468	13.6077	12.0064	10.5683	14.2576	10.7804	8.5659	8.7864
6.4500	12.8242	9.4876	8.6792	9.6175	11.5737	13.2057	13.1857	12.7880	9.0376	12.6767	11.0240	9.0341	8.6622	11.2906	11.6222	11.1888	8.3432	7.9961	11.0867	6.8930	19.8243	14.2748	16.7651	13.6176	11.8438	8.5185	8.6723	10.6279	6.2772	8.4375	9.3376	11.1959	12.3189	11.6938	8.3785	8.0004	13.2320	11.9674	8.5211	9.7921	9.8043	11.9127	13.3782	12.2116	10.4318	15.5638	12.1670	8.4276	8.3858
6.5000	12.2698	8.8884	9.0632	9.7053	10.9704	12.7605	13.5400	13.2507	9.4828	13.7433	11.0231	8.9064	8.4201	11.1534	11.2425	10.5920	8.2954	7.5031	11.5709	7.4225	19.1764	14.0378	16.7724	13.6735	12.3613	8.7596	8.6830	11.3050	6.8829	8.7119	8.9808	10.6954	11.8907	11.2928	7.9607	8.0988	13.8092	11.9143	8.5982	9.7210	9.8345	12.3412	13.6266	12.3341	10.3451	15.0364	11.7371	8.5994	8.7955
6.5500	13.0637	9.9417	8.6066	9.5709	11.4917	13.6142	13.2927	12.9895	9.0348	13.2248	10.0530	9.0651	8.8044	11.6524	12.1207	11.2439	8.8082	7.9810	12.1667	7.2693	18.7901	14.2646	16.6848	13.4634	12.0484	8.6272	8.2293	11.1719	6.8108	8.6964	9.1211	10.9247	12.0745	11.4314	7.9739	8.3344	13.4114	12.7604	8.2139	9.8011	10.2629	12.5361	13.0522	11.3992	10.0907	13.5789	11.4908	8.5835	8.8820
6.6000	13.0790	9.6447	7.8620	9.8466	11.9385	14.0992	13.6672	13.4998	9.6288	13.8073	11.1139	8.5862	8.4231	10.8053	11.3576	11.0601	8.7218	7.8579	10.7149	6.6402	19.2703	14.1391	16.5068	13.4023	12.0367	8.4095	8.4700	11.2206	7.2017	9.0168	8.9290	11.0018	12.0991	11.0271	7.5287	7.4221	13.6073	13.3675	8.6129	9.8240	10.0934	11.6997	13.3627	11.8840	10.1927	14.2423	11.1831	8.4927	8.7788
6.6500	13.0769	9.4150	8.1255	9.5672	11.5806	13.2023	13.1566	13.2968	9.2925	14.1480	11.0232	8.4810	8.7470	11.0484	11.5919	11.4054	9.2603	7.8411	10.5171	6.7901	19.1836	14.4042	16.8400	13.5486	12.3364	8.8138	8.9278	11.5766	6.9743	8.7557	8.8635	10.9259	11.8038	11.1142	7.8881	7.7653	13.7168	13.2891	8.8043	9.1754	10.1541	12.4653	12.4872	11.2461	9.6573	13.8408	11.4702	8.4743	8.2709
6.7000	12.6798	9.2540	8.2127	9.0782	10.9284	13.1106	13.6608	13.4720	9.6270	14.3207	11.5062	8.2938	8.6528	11.2088	11.5333	11.4276	8.8062	8.1470	11.4888	6.9733	19.3998	14.2180	16.3080	12.7901	11.7919	8.2503	8.2888	10.7884	6.9499	8.6086	9.0303	11.1001	12.2108	11.5938	8.0952	8.2997	13.5255	13.7435	8.4517	9.2717	10.1659	11.8614	12.8861	11.2510	9.7896	13.8598	11.1108	8.3938	8.7149
6.7500	12.6541	9.3254	8.2652	9.6517	12.2392	13.1258	13.4628	13.2213	9.4352	14.7541	10.8969	8.4136	8.6930	11.1131	11.6818	11.3536	8.7572	7.9839	10.9427	6.9672	19.1094	13.9365	16.2399	13.4624	11.8854	8.4855	7.9772	11.3961	7.3304	8.5070	9.1820	11.7177	12.3910	11.3660	8.2433	8.0370	13.8240	13.6786	8.8078	9.1855	10.1492	11.9298	12.6146	11.1621	9.6102	14.9468	11.7333	8.5125	8.5812
6.8000	12.6795	9.4197	8.1987	9.3912	11.2014	13.0004	13.3557	13.2890	9.5635	14.4993	11.2299	8.8683	8.4217	10.9185	11.3867	10.7263	8.1596	7.6402	11.0929	6.8396	19.4730	13.9873	16.4236	13.2271	11.7958	8.3209	8.0322	11.0378	6.8137	8.6733	9.1470	11.4583	12.4208	11.2145	7.9611	7.8852	12.9673	13.1377	9.0049	9.0951	10.4065	11.8147	12.5991	11.4787	10.2499	15.0494	11.7100	8.5532	8.6142
6.8500	12.9512	9.3311	8.4931	9.2757	11.3184	12.6357	13.2122	13.4445	9.2075	15.1351	12.0199	9.0442	8.7469	11.2815	11.4062	11.1835	8.5011	7.8962	10.1341	6.5258	19.1974	13.4690	15.9172	12.8273	11.5012	7.9759	7.8237	11.1676	6.8583	8.4332	8.8210	11.0352	12.2097	11.1072	7.7121	7.9257	12.3971	12.0844	8.5122	9.8946	10.2052	11.8047	13.1835	11.5625	9.8141	15.3273	12.1169	8.9485	8.1997
6.9000	12.5036	9.1676	8.5910	9.0133	10.7685	12.5604	13.2351	13.3881	9.4560	14.3679	11.5539	8.6057	9.0313	11.4453	11.6799	11.4529	8.6337	8.1876	9.5504	6.5755	18.9309	14.8168	17.4760	14.3354	12.1587	9.1059	7.9089	11.7994	7.2450	8.5443	8.6899	10.5411	11.6588	10.8794	7.5451	7.6264	13.1286	13.1057	9.3727	9.7638	10.4274	11.1095	12.3870	10.2230	9.4179	15.8182	12.2861	8.6944	8.2481
6.9500	12.4060	9.0546	9.0784	9.1440	10.7353	12.7409	13.3252	13.5331	9.5084	14.2425	11.3336	8.6265	8.7066	10.8776	11.7551	12.0201	9.6904	8.0624	10.8378	7.1093	18.7448	13.9103	16.5622	13.4353	12.0291	8.5861	7.8706	10.4256	6.7389	8.9450	8.3599	10.8587	11.9904	11.0474	8.1224	7.7405	12.9618	12.0049	8.9517	9.7245	10.0741	12.2335	13.2300	11.5803	10.1168	15.2474	11.9798	8.8127	8.1208
7.0000	12.7493	9.3302	9.1342	9.3804	11.5321	13.2844	13.1752	13.4319	8.7406	14.3834	11.2255	8.3577	8.1089	10.5034	10.7975	10.6787	8.6434	7.7448	9.3033	6.3529	20.1563	14.5499	17.2909	14.3069	12.2610	9.0893	8.3118	11.3792	7.0098	8.8093	8.7556	11.0524	12.8698	11.2202	8.1108	7.8432	13.8890	11.7840	8.8065	9.1944	9.9615	11.6380	12.6823	10.7952	9.3638	15.2139	11.7619	8.5204	8.6358
7.0500	12.6851	9.2611	8.8693	9.6484	11.4687	13.0882	13.4431	13.8964	9.7360	14.2648	11.2083	8.8908	8.5587	10.7538	11.3560	10.9160	8.4365	7.8154	10.6412	6.9694	20.1952	14.3611	16.8722	14.0901	12.4853	9.0797	8.4065	11.6264	7.2174	8.4301	8.7961	10.8436	12.6579	11.0105	7.7345	7.6482	13.3574	12.1495	8.1995	9.5759	9.4000	11.5022	13.2479	11.7526	10.0212	15.9239	12.2593	8.4883	8.4690
7.1000	13.2146	9.6056	8.2841	9.1602	11.2709	12.7793	13.3518	13.4254	9.2275	12.7216	12.1817	8.7163	9.0195	11.3272	11.8929	11.4777	8.9353	7.8847	10.8947	6.9898	19.0162	14.0498	16.8815	13.5330	11.6880	8.2776	7.9190	11.5224	7.0361	8.9725	8.9018	10.7723	12.2897	11.4202	8.1599	7.9685	12.4600	12.4938	9.1327	9.2320	10.9888	11.6877	12.4753	11.0857	9.6914	14.6717	12.0669	9.1338	8.8345
7.1500	12.9380	9.2568	8.9190	8.8245	11.2731	12.4118	12.6086	12.5805	8.5856	13.2371	11.8737	8.6385	8.9667	11.4599	12.0720	11.5522	8.7411	8.0779	10.5167	6.6104	20.0470	14.6830	17.3493	14.3879	12.0389	9.0073	8.1239	11.6105	7.2126	8.5427	8.1971	10.5363	11.7268	10.6500	7.7714	7.5528	13.6662	12.4834	8.4536	9.7405	10.8185	11.3678	12.9655	11.1037	9.9255	13.9462	11.6856	8.8276	8.2671
7.2000	13.0361	9.4599	9.3082	9.3083	11.3593	13.0153	13.1567	12.7154	8.9718	12.5397	11.6072	8.9733	8.6876	11.0221	11.7532	11.3711	8.7432	8.1450	10.2468	6.6016	19.7770	14.4638	16.8370	13.4287	11.5504	8.3503	8.1528	11.1347	7.2662	8.3690	8.6964	10.8568	12.1348	11.2702	8.0773	7.9868	12.5635	11.5296	8.8412	9.4465	10.4915	11.5820	12.5332	10.7467	9.1726	13.9603	11.7665	8.6913	8.7635
7.2500	13.1201	9.5879	8.4976	9.7517	12.3634	13.5299	13.3604	12.4328	8.9710	12.4845	11.0119	8.7753	8.9533	10.7818	11.7013	11.6656	9.5856	8.5231	10.8248	6.8436	20.2876	14.9352	17.5296	14.5289	12.3490	9.0622	8.3828	11.3138	7.1554	8.4244	8.1413	10.2367	11.5270	10.8306	7.7814	7.6458	13.7716	12.2119	8.6006	9.5811	10.0033	11.2049	12.5303	10.7074	9.5073	14.6102	11.5563	8.2199	8.7075
7.3000	13.2239	9.6904	8.8737	9.7425	12.1899	13.1967	13.4618	12.7140	8.8309	12.8288	9.8473	8.5144	9.6537	11.6510	12.8368	12.1350	9.6389	8.5221	10.4534	6.5307	20.6509	15.1555	17.6577	14.5654	12.8962	9.4150	8.6846	10.5143	7.1773	8.3897	8.7493	11.4890	12.1128	11.3657	8.3333	7.7323	13.6179	11.6441	8.4581	9.1484	10.2352	11.1523	12.3271	10.6626	9.2568	14.6582	11.2019	8.7976	9.0068
7.3500	13.1692	9.7524	8.7725	9.3345	11.9997	12.7386	13.3100	12.3907	8.8504	12.8049	10.1927	8.6367	9.2386	11.3356	12.1559	11.9367	9.6315	8.6045	10.4968	6.9569	20.0489	14.6096	17.1550	14.0810	11.9093	8.8020	8.0459	11.1796	7.0052	8.6050	8.9864	11.0857	12.1721	11.2680	7.9871	7.7090	12.6881	11.8884	9.0178	9.4911	10.5214	11.5685	12.6725	10.6277	9.4545	15.5039	11.7145	8.5051	8.3286
7.4000	12.7213	9.3440	9.1932	9.6665	12.1933	13.7296	13.1490	12.7954	8.9929	12.0666	9.9897	8.5119	9.1246	11.3647	11.8575	11.7154	9.3956	8.1058	10.5034	6.6566	19.5265	13.8669	16.3822	13.4410	11.7456	8.3600	8.0395	11.6821	7.1384	8.8707	8.5449	10.5168	11.6051	11.1242	8.0068	7.7306	12.7248	11.6602	9.4633	10.0719	10.2829	10.8496	12.3944	10.4463	9.1395	13.9830	11.6832	8.5424	8.4575
7.4500	12.5573	9.0703	9.4287	9.5746	11.5719	12.8638	13.1451	12.8516	8.6080	12.6689	10.0540	8.2773	9.9031	11.4864	12.3184	12.2386	9.7393	8.6503	11.0527	6.8840	19.7818	14.2111	16.5794	13.2307	11.4502	8.0731	7.8516	11.3238	6.7669	9.0061	8.7134	10.8845	12.0095	10.9689	7.7620	7.5331	13.3896	12.2948	8.8916	9.1559	10.1729	11.6218	11.9208	9.9025	9.1973	14.0927	11.5826	8.8491	8.4982
7.5000	13.3440	9.5620	8.6050	9.4056	11.6507	12.8513	13.3594	12.7720	8.8489	12.5006	9.4715	8.5018	9.7156	11.6231	12.3597	12.1394	10.2107	8.1868	10.3685	6.6332	20.0004	14.3896	16.6976	13.6347	11.4697	7.9870	8.0283	11.8405	7.1522	8.2568	8.6779	10.8306	11.8478	10.9254	7.7272	7.7503	12.9983	11.9943	8.3018	9.6358	9.7251	11.4874	12.2618	10.3118	9.3953	13.7081	11.6911	8.5297	8.3262
7.5500	13.6170	9.4429	9.2697	9.5277	11.5692	12.9650	13.3406	13.1275	9.0162	12.5018	9.5797	8.7212	8.7824	11.2579	11.9793	11.5090	9.5771	8.2983	10.7460	7.0259	19.9573	14.9306	17.1486	14.1161	12.8206	9.4026	8.2496	12.2458	7.5681	8.7545	8.5093	10.4679	10.7776	10.5191	7.4775	7.5580	13.6068	12.1899	8.6936	9.0339	9.6770	10.1458	11.8746	10.8810	9.2436	13.3685	11.8704	8.7486	8.3981
7.6000	13.2560	9.1892	8.8243	9.6271	11.8059	13.5669	13.3051	13.5025	9.0962	12.5166	10.1615	8.9670	8.3525	10.4715	11.1896	10.3780	8.2889	7.8220	10.6605	6.9392	19.5613	14.7046	17.3466	14.2537	12.3751	8.9420	8.4409	10.8606	6.9069	8.8010	8.2072	10.7582	11.7783	10.9619	8.1436	7.8205	13.7884	12.5115	8.3880	9.3168	10.6801	12.0539	12.5668	10.9547	9.8391	15.6600	12.0649	8.9061	8.8337
7.6500	13.3688	9.1453	8.2970	9.4733	11.3067	12.9183	13.3221	13.0505	8.8323	12.4282	10.2625	9.0060	9.4084	11.6803	12.3096	11.9444	9.3775	8.3855	10.6352	6.5144	20.6482	14.8364	17.3044	14.4221	12.5029	9.1455	8.4867	11.5455	7.0094	8.8125	8.4451	10.2357	11.8223	11.1812	8.2375	8.2773	13.5053	11.4992	8.5565	9.2989	10.1496	12.2011	12.5044	10.6490	9.2563	14.4884	12.0922	8.8283	8.8037
7.7000	13.2653	9.1093	8.8717	9.3665	11.1963	13.2480	13.2119	13.1336	9.3222	12.9032	10.8642	8.1857	8.9234	11.3583	12.9402	11.6961	9.7178	7.9510	11.1388	6.6950	20.9887	15.7646	17.8012	14.6678	12.7720	9.8143	8.5962	10.4695	6.3129	8.8754	8.8206	11.0926	12.2089	10.6725	7.6901	7.7962	13.7666	11.5261	8.8331	9.0006	10.3905	11.5852	12.2935	10.4164	9.3885	14.9511	11.5498	8.5184	8.5427
7.7500	13.1883	9.0566	8.6910	9.5197	11.4901	13.3734	13.1998	13.4658	9.4728	13.0762	9.9319	8.7285	8.2424	11.0246	11.5306	10.7651	7.9031	7.8521	12.6729	7.5136	20.9335	15.1522	17.2672	14.0698	12.2128	8.8897	8.6461	11.0239	7.1331	8.3040	8.6689	10.8396	12.3419	11.0284	7.9906	7.6834	13.6627	11.3957	9.2061	8.6117	10.1460	11.4996	11.8306	9.9651	9.0778	15.4271	12.1521	8.4514	8.3832
7.8000	13.5373	9.4518	8.7202	8.9891	10.2575	12.3866	13.2837	13.2912	9.1926	12.7945	10.8073	8.9927	8.4615	11.5890	11.9853	11.3173	8.7620	8.0974	11.2922	6.7477	19.9522	14.4246	17.1402	13.8730	12.4416	9.0020	8.4179	10.7511	7.0598	8.4920	8.8621	11.2027	12.3301	10.9960	7.7624	7.8088	14.7266	12.1556	8.3665	8.4075	9.8543	11.4964	11.8892	9.8272	8.5723	13.5219	11.7454	8.5709	8.9875
7.8500	13.6120	9.4844	8.1337	8.9211	10.4098	12.8071	12.8177	13.6058	9.4044	12.4753	9.9809	8.7763	8.9306	11.0766	11.6959	11.1265	8.6300	7.8199	11.0358	6.4002	19.3828	14.4631	16.9084	13.8667	12.2988	8.9149	8.3920	10.6586	7.0349	8.6714	9.1816	10.8818	12.0034	11.2737	7.9626	8.1687	14.6622	11.4522	8.3681	9.2510	10.2530	11.9847	12.1764	10.4803	9.2895	13.7229	11.5214	8.7177	8.4860
7.9000	13.6056	9.3347	8.2151	8.7071	10.3814	12.4945	12.8753	13.3034	9.5584	12.5263	10.4754	8.5200	8.2056	10.5478	11.6119	10.9861	8.8841	7.8529	10.5242	6.3349	20.0631	14.4544	17.0366	13.7764	12.5477	9.1657	8.4705	10.6140	6.7566	8.8656	8.7581	11.1015	11.6816	10.7636	7.6039	7.7126	13.5901	10.8653	8.4508	9.0407	9.7272	11.4339	12.2707	10.5779	9.7995	14.4333	12.3710	8.6383	8.3788
7.9500	13.0015	8.9722	9.1836	9.4040	11.3714	13.4462	13.1548	13.4220	9.1024	12.9561	10.3171	8.8017	8.6533	11.0591	11.3502	10.9509	8.4707	7.9689	10.6432	6.5679	20.8976	15.7395	18.1180	14.9773	12.9840	10.0966	8.7585	11.4738	7.2636	8.6111	8.7825	11.1737	11.8205	11.3968	8.3968	8.0486	14.3607	10.5610	8.3994	9.3492	9.9288	11.2216	12.3463	10.5783	9.4812	14.2019	11.2881	8.6452	8.6263
8.0000	13.8019	10.0041	8.8974	8.9993	10.7371	12.4878	13.1067	12.5623	9.1654	12.7327	10.1356	8.9962	8.9443	11.1908	11.4809	10.9114	8.7454	7.7071	10.2611	6.5081	20.5513	15.2063	17.5685	14.4412	12.4458	9.4673	8.0871	11.1136	7.1532	8.6246	8.5525	10.6626	11.1343	11.2885	8.6352	8.2158	13.7356	10.7037	8.5541	9.4169	9.7946	11.2076	12.5989	10.5258	9.5038	14.7153	11.7596	8.6995	8.4111
8.0500	13.3945	9.3799	8.7814	9.3091	11.3495	13.3264	12.7935	13.3594	8.8462	12.8916	10.0427	9.1970	9.0517	11.1921	11.6869	11.0963	8.5721	8.0798	10.4797	6.2902	19.9453	14.8626	17.6029	14.4692	12.8213	9.5891	8.5668	11.0141	7.1605	8.8006	8.6756	11.0320	11.2146	11.1362	8.4394	7.9365	14.3026	11.2086	8.3295	9.3735	9.6271	11.1823	12.5852	10.6306	9.4529	14.2563	11.5535	8.5035	8.3716
8.1000	13.4446	9.4974	9.0724	8.8062	10.5576	12.5542	12.4885	12.3283	8.9627	12.7959	10.3307	8.9176	9.4310	11.2054	11.9087	11.5998	8.9798	8.0266	10.8808	6.8683	20.2789	14.9801	17.3581	14.1565	12.2362	9.2587	7.9336	12.0563	7.1884	9.1062	8.5973	11.1317	10.9575	11.2213	8.4995	7.7518	14.7026	12.1104	8.2271	9.4862	10.0168	11.3001	12.6125	10.4795	9.6698	15.0547	11.8302	8.4694	8.2867
8.1500	13.1727	9.2563	9.1011	9.3257	11.6509	12.8777	12.5323	12.8798	8.8055	12.4686	10.1623	9.0226	8.7752	11.1090	11.6995	11.1846	8.5950	7.8170	10.7554	6.7249	20.3640	15.3425	17.5542	14.1271	12.0965	8.7201	8.0476	11.2535	7.2329	8.6712	8.6002	10.5580	10.9574	11.4415	8.8165	7.8592	15.1587	12.0370	8.3661	9.1903	9.5211	11.3555	12.1727	10.5150	9.1449	14.4790	11.5484	8.6439	8.5108
8.2000	13.5374	9.4890	8.5982	9.4319	11.9031	13.3679	12.8843	13.0411	9.2001	12.1915	9.9557	9.4420	9.3496	11.4574	12.5230	11.2819	9.1206	7.6882	11.2462	7.0741	20.5378	15.2105	17.3311	14.0175	12.6418	9.2683	8.5923	11.1923	7.1068	8.7665	8.8542	11.4635	11.3049	11.0315	8.1164	7.5227	14.6948	11.8442	8.4227	9.4611	10.0882	11.5064	12.2664	10.5845	9.3535	13.5838	12.1062	8.9187	8.7073
8.2500	13.0526	8.8855	8.7717	9.5587	11.6000	13.3802	13.4579	13.0800	9.3026	12.1117	10.0507	9.1675	9.2424	11.2020	11.3669	11.2200	8.8522	7.9291	10.5696	6.9745	20.8535	15.0991	17.2433	13.7537	13.0185	9.5581	9.3754	11.3606	7.3227	8.6312	8.5601	10.8789	12.0579	10.9608	8.2063	7.7113	15.5759	12.6288	8.5418	9.6795	9.9201	11.1520	12.2058	10.4371	9.6256	14.3394	12.3006	8.7107	8.6082
8.3000	13.7367	9.9740	7.9924	9.5853	11.4337	13.3583	13.4582	13.5367	9.6454	12.9928	10.0671	8.7515	9.2295	11.4561	12.4727	11.9168	9.2377	8.0722	10.8505	6.7243	20.5694	15.2291	17.5703	14.2045	12.2624	9.1918	8.7100	11.6015	7.6034	8.9024	8.7052	10.7228	11.9829	11.3726	8.5538	7.8981	13.7601	11.6908	8.2915	9.5121	9.7768	10.4939	12.3230	10.5290	9.5880	13.3343	11.2310	8.6420	8.8513
8.3500	13.3474	9.0247	8.2627	9.5370	11.5233	13.6710	13.6242	13.6979	9.6302	12.8537	10.2390	8.5999	8.8751	10.8993	11.2712	11.1824	9.1817	8.1894	10.6281	6.6060	20.3900	14.6828	16.9255	13.6480	11.7185	8.2821	8.3837	11.3664	6.9680	9.0335	8.8790	10.9577	12.0647	10.9476	8.0124	7.4490	14.8128	12.0275	8.4629	9.6241	10.2627	11.8505	12.9362	11.2096	10.0188	14.8325	11.9913	8.5462	8.8901
8.4000	13.0000	8.8230	8.8713	9.8602	11.9172	13.8664	14.1208	13.7024	9.6853	13.4376	10.6068	8.8733	8.4502	10.9012	11.4909	11.3992	9.0721	7.8809	11.1661	7.3400	20.0816	14.7453	17.3162	14.1940	12.4912	8.8432	8.8773	11.7432	7.0981	8.6528	8.9161	10.6239	10.1772	11.0830	8.8359	7.9530	13.9576	11.8575	8.2788	9.8372	9.9542	11.6948	13.1178	11.9915	10.2615	14.7718	11.9632	8.4363	8.6599
8.4500	12.5757	8.5525	8.0832	9.2797	11.4694	13.2909	13.1482	12.9984	9.0695	13.4748	10.4902	8.6626	8.3376	11.1153	11.5457	11.1094	8.4627	7.6178	10.6491	6.4751	20.0900	14.6543	16.7768	13.7102	12.4446	8.7936	9.1570	11.1637	7.1320	8.5511	8.6273	10.7519	10.3947	10.8261	8.9415	7.5207	14.1781	11.6945	8.0658	9.9763	10.2888	11.6584	13.1926	11.1168	9.9578	14.5227	12.1579	9.1866	9.1536
8.5000	13.1599	9.0132	8.1778	8.8669	10.8699	13.1112	13.2094	13.1766	9.3281	13.4431	9.8472	8.6642	8.9392	11.6149	12.1228	11.5844	9.0546	8.0682	11.0559	6.9479	20.0481	14.0426	16.3114	13.4600	12.4522	8.9555	9.4179	11.0022	7.0852	8.6867	8.9044	11.4195	11.2047	11.1088	8.2308	7.7190	13.6701	11.4768	8.3595	9.8144	10.0804	11.4175	12.6450	10.9439	9.8798	13.7782	11.8803	8.9816	8.5988
8.5500	13.2354	9.3086	8.8335	9.2673	11.3053	13.5859	13.2484	13.0346	9.0005	13.4323	10.1917	8.9361	8.9823	11.5020	11.8585	11.3416	8.5598	7.9767	11.6911	7.6579	19.3000	13.6462	16.2109	13.1462	11.6605	8.0576	8.5960	11.0250	7.0335	8.5106	8.5781	11.0812	11.6036	10.7791	8.0554	7.6338	14.7912	12.1853	8.4227	9.3068	10.1169	11.5432	12.4176	10.5654	9.8223	13.8494	11.3873	8.9902	8.9731
8.6000	13.5745	9.3237	8.8224	8.6605	10.0555	12.7924	12.9165	13.0289	9.1649	12.8502	10.4600	8.9691	8.5492	10.8988	11.4338	10.9042	8.5241	7.7847	10.4054	6.6664	19.5371	14.0075	16.6890	13.4204	12.0929	8.3563	9.0730	11.0019	7.2703	9.0560	8.5740	10.3735	9.5990	10.6923	8.1864	7.5589	14.1472	10.9555	8.5740	9.3721	10.1038	11.4419	12.3225	10.6975	9.8646	13.3346	11.3769	8.8065	8.2403
8.6500	12.8567	8.6441	8.4551	8.5661	9.8376	12.4287	12.9087	13.3277	9.3704	12.7325	10.0604	8.3394	8.3152	11.3034	11.8537	10.8502	8.4024	7.5110	10.5733	6.7656	20.0895	14.4088	16.4638	13.3001	12.2971	8.4843	9.0910	11.2374	7.1183	8.6844	8.6624	10.9264	11.7958	11.0222	7.9967	7.7230	14.1073	11.0220	8.5185	9.3791	9.9917	11.6302	12.9137	11.5747	10.3395	14.3326	11.1897	8.6949	8.5157
8.7000	13.2570	9.3461	8.9706	9.2066	10.5502	12.7346	13.0386	13.4313	9.1754	12.9050	10.6496	8.0135	9.3427	11.5904	12.1273	11.8520	9.4670	7.9834	11.3487	7.5605	19.3557	14.3053	16.7804	13.5582	12.2805	8.7268	8.8185	10.7153	7.0368	8.3175	8.8632	11.1451	11.6897	11.3019	8.4226	7.8020	14.2724	11.1742	8.3949	9.1277	9.9790	11.8954	12.7573	11.2664	9.6479	15.1621	11.6368	8.4995	8.7347
8.7500	13.1987	8.9672	8.9882	9.0807	10.7119	12.7699	12.8485	12.9605	9.1068	12.8936	10.6048	8.6573	9.4506	11.6044	12.0216	11.7446	9.2673	7.6250	11.0787	6.8504	19.7604	14.5847	17.1619	14.5312	12.5314	9.0975	8.7078	10.7874	7.0149	8.6920	8.7279	10.9355	11.6712	11.0429	8.0131	7.9845	13.6557	11.7587	8.5578	9.5517	10.4066	11.7020	12.6159	11.2628	10.5295	15.0112	12.5851	8.8195	8.8481
8.8000	13.4164	9.5747	8.4987	9.2923	11.2721	13.2250	12.9504	13.2129	8.8586	13.7026	11.2102	8.6537	8.9145	11.3437	11.7174	11.5240	8.9993	8.2654	10.8893	6.5896	19.1359	14.5019	17.4812	14.2165	12.4164	9.0719	8.2253	11.3819	7.1026	8.3683	8.6183	10.9325	11.3649	10.8780	7.5500	7.6742	13.9451	11.5378	8.5248	9.6862	9.5635	11.7618	12.8344	11.0179	9.8377	14.8104	11.9051	8.9851	8.9969
8.8500	12.7012	8.9799	8.8693	10.1972	12.6573	14.2473	13.6894	13.5626	9.2993	13.2559	10.5669	8.5608	8.4222	10.9591	11.3084	11.0102	8.3683	7.7519	11.2549	7.3047	19.4256	14.4731	16.8451	13.5404	11.8714	8.3592	8.5446	10.9959	6.8201	8.8628	8.9078	10.8016	11.1540	11.3247	8.4485	8.2148	14.3165	11.2285	8.5158	9.5502	9.7197	11.1321	12.4157	10.7430	9.7573	14.9028	11.7511	8.7842	8.8858
8.9000	13.3695	9.1695	9.2863	9.7699	12.6779	13.5291	13.4678	12.7578	9.0183	13.2567	10.5434	8.8985	9.0785	11.6982	12.3804	11.3898	8.7802	7.7597	10.9874	6.4597	18.7677	13.9193	16.6698	13.4639	11.7462	8.4582	7.8711	11.3398	7.4041	8.3898	8.8218	10.7801	11.0010	11.4768	9.3651	8.5764	14.6519	11.3723	8.3825	9.7119	9.7429	11.7735	12.6268	10.8657	9.7752	14.3606	11.1390	8.5834	8.9952
8.9500	13.9836	9.3930	9.1008	9.7216	12.3674	13.4967	13.4165	13.2369	9.1535	12.6322	10.4332	8.6840	8.8128	10.9249	11.6725	11.8915	9.4026	7.7813	11.1222	7.0364	18.7908	14.5151	17.1404	13.9479	12.2267	8.9541	8.0380	10.8226	7.0049	9.1110	8.4573	10.4829	11.1909	10.8112	8.0663	7.5486	14.8793	11.2576	8.2106	9.0745	9.4594	11.4602	12.0031	9.9898	9.6203	13.6246	11.6501	8.7044	8.3855
9.0000	13.6431	9.5645	8.6126	9.8852	12.5852	13.8322	13.5163	12.6314	9.0568	13.3770	10.8322	8.7406	8.4682	10.6637	11.3706	10.8230	8.2272	7.4263	10.3580	6.5362	19.1242	14.5169	16.9322	13.9025	12.1111	8.8430	8.5384	11.5168	7.3941	8.9335	8.8778	10.8567	11.2381	11.2849	8.4159	7.8580	14.4099	11.6061	8.2419	9.2109	9.7687	11.6156	12.1365	9.9005	9.3981	13.4322	11.1950	8.8243	8.9272
9.0500	13.9352	9.6519	9.5253	11.3467	14.0527	15.3622	14.9545	14.1592	9.5085	12.6852	9.9711	8.8364	8.7410	11.1019	12.2427	11.1927	8.7482	7.6559	11.0808	7.1201	19.0644	14.7853	17.5387	14.5271	12.3745	9.1959	8.0078	11.4621	7.0206	9.1339	8.3108	10.8176	11.0400	10.6849	7.7569	7.4793	15.2228	11.5688	8.3388	10.0112	10.3864	11.7846	12.3205	10.0292	9.5593	14.1538	11.5926	8.5212	8.5005
9.1000	13.6924	9.5657	10.3808	10.7400	13.4582	14.6519	14.0815	13.1451	9.2336	12.9591	10.2613	8.6332	8.8556	11.1694	12.3724	11.5804	9.2190	8.1656	11.1516	6.4334	19.9704	16.0491	18.3324	14.9766	12.8395	9.9076	8.8218	10.7241	6.5645	8.8635	8.9244	11.2350	11.2471	10.9607	7.7753	7.8453	14.7995	11.5302	8.4759	9.2574	9.8274	11.2968	12.2137	10.2754	9.3312	14.5385	11.6166	8.8381	9.2332
9.1500	14.2186	9.3885	9.9648	10.8743	13.4141	14.4481	13.9305	13.2186	9.5108	13.7804	11.2784	8.3537	8.5424	11.2788	12.0754	11.3260	8.8980	7.8151	10.2957	6.2923	19.2282	15.7885	18.6327	15.8729	13.4588	10.4944	8.7291	10.8348	7.8277	8.7416	8.2392	10.5727	11.2372	10.9652	8.1707	7.7727	14.3683	11.4666	8.4963	9.6264	9.7825	11.9257	12.1889	10.3880	9.3301	14.0260	12.4675	8.6616	8.8232
9.2000	13.9436	9.5024	10.1721	11.2932	13.7218	15.4331	14.4124	14.3691	9.6979	13.7079	10.4920	8.4220	8.3031	11.1623	12.1350	11.6639	9.4759	7.7156	10.7681	6.6612	19.6321	15.3432	18.0140	15.4686	13.0570	9.9070	8.5821	12.9006	8.6212	8.5343	8.6676	10.3132	11.6764	11.0660	7.8731	7.9483	14.4814	11.7615	8.8328	9.6768	10.2477	12.0071	12.9282	10.7036	10.0537	14.0638	12.8668	8.6938	8.5676
9.2500	13.7501	9.2067	10.3482	11.2209	13.5452	14.8082	14.7953	14.0697	9.9079	14.2451	11.4854	8.9562	9.0500	11.0317	11.8659	11.1911	8.4383	7.9942	11.2383	6.4121	19.3456	14.9704	17.6380	14.7358	12.8037	9.6008	9.0603	12.2022	7.9366	8.8412	8.8649	11.3522	12.0915	11.2472	8.1417	8.3625	14.6047	11.2873	8.2680	9.7138	9.8534	10.6995	12.6538	10.9839	10.1349	13.9789	11.9135	8.4331	8.4035
9.3000	13.5651	9.4927	9.2551	10.8448	12.9855	14.9934	14.6483	13.9068	9.7820	13.4176	10.4399	8.6289	9.1015	11.2115	11.5317	11.4823	8.8880	7.9591	11.4191	6.8866	18.7363	14.6595	17.2991	14.3115	12.4729	9.2714	8.6072	12.6423	8.5721	8.2682	8.9931	10.6583	12.1440	11.4755	8.4357	7.9922	14.0217	11.2174	8.1048	9.8047	9.8712	11.5042	12.7699	10.9784	9.7459	13.9621	12.4572	8.6192	8.6143
9.3500	13.4067	9.4182	9.6094	11.3832	14.2589	15.2898	14.6220	13.9281	9.7894	13.8225	10.2162	9.0868	8.9287	11.0017	11.4162	11.6532	9.2200	7.9572	11.0110	6.9915	18.9841	14.7029	17.4057	14.2332	12.6594	9.2624	8.2659	13.3246	9.3422	8.8133	8.5723	10.4818	11.4523	10.8311	7.8521	7.9470	13.8176	10.9259	8.5442	9.8786	10.2555	11.7262	13.1409	11.1443	10.3325	14.6998	11.7550	8.9822	8.2664
9.4000	13.0779	9.1123	8.9819	10.2408	12.4145	14.0148	14.0819	13.0183	9.2442	13.2060	10.6787	8.6488	8.5589	11.4460	11.6711	11.0731	8.6197	7.8588	11.3533	6.9433	18.6566	14.1399	16.8982	14.0240	12.1680	8.7953	8.1126	13.8751	9.4717	8.6225	8.7661	10.6900	11.6897	11.2396	7.8687	8.1459	14.0424	11.1922	8.3906	9.4143	9.6021	11.2117	12.2446	10.4608	9.5556	14.8978	12.0625	8.9769	8.7579
9.4500	13.0966	9.2575	11.3902	11.9939	14.6658	15.1645	14.9367	13.6037	9.5231	13.0127	10.6447	8.6189	9.2619	11.6203	12.5160	11.6641	9.0790	7.7242	11.1819	6.9653	19.4579	14.5577	16.7884	13.4801	12.1739	8.7584	8.1531	13.9500	9.7340	8.7538	9.1032	10.7995	11.4815	11.0896	7.9507	7.6655	13.9645	10.8074	8.2259	9.6364	9.6571	11.5947	12.6503	10.8420	9.9031	13.7273	11.3700	8.4048	8.1688
9.5000	12.9506	8.8268	10.5634	11.6195	14.3325	14.9588	15.2024	14.2138	10.4301	12.5333	10.2585	8.0296	8.5321	10.6057	11.7282	11.5685	9.1642	8.1302	11.7923	7.4232	20.3590	14.9447	17.1331	13.4815	12.2712	8.6564	8.7209	13.5688	9.6360	8.8008	8.7115	11.0643	12.4110	11.2706	8.3448	7.7753	14.5480	11.3761	8.5817	9.4720	9.5082	11.2200	12.5503	10.6390	9.5819	15.4815	11.8195	9.4306	8.7445
9.5500	12.3422	8.8394	10.8023	11.4767	14.3962	15.6012	14.4616	13.0607	9.4031	12.8851	10.3375	8.5625	8.3988	11.3871	11.7913	11.3452	8.8138	7.8474	11.8264	6.9939	19.9247	15.2191	17.6072	13.9941	13.0108	9.4616	8.9148	13.5796	9.2247	8.7696	8.8861	11.0528	12.4529	11.2661	8.0915	7.9712	14.4377	10.9848	8.0824	9.5586	10.6863	11.8617	12.6213	10.4358	9.5956	14.3795	11.4484	8.8183	8.4953
9.6000	12.4741	8.9084	10.6169	11.8464	14.5874	15.5923	14.5339	13.8498	9.3069	12.9597	10.7256	8.6026	8.6620	10.8198	11.3160	11.2431	8.9641	7.6498	11.2774	6.8137	19.3360	14.5391	16.8216	13.4033	12.0336	8.5335	8.3500	12.5253	8.7860	8.7515	8.8422	10.8727	11.7882	11.3373	8.2420	8.0397	14.3959	11.8888	8.3711	9.8063	10.1612	12.1436	12.8827	10.6990	10.3962	13.8237	11.9253	8.7680	8.1048
9.6500	12.6919	9.1232	11.0886	12.0260	15.1307	15.5640	14.9121	14.0736	9.3727	13.0140	10.5496	8.4360	8.5328	11.3134	12.0683	11.3460	9.2809	7.9748	11.1906	7.2247	19.2872	14.3821	16.4745	13.0360	12.2474	8.5710	8.6514	12.5610	9.7419	8.6331	8.6058	10.9620	12.2939	11.0818	8.0634	7.6101	14.1512	12.1484	8.5913	9.4290	10.1568	11.4992	12.0884	10.1172	9.2112	14.2383	11.7781	8.4285	8.4451
9.7000	12.5649	8.9848	10.4205	11.4605	14.5087	15.1848	14.5502	13.6980	9.1682	13.0472	10.4626	9.0429	8.6229	11.0064	11.8526	11.2549	8.8969	7.6408	11.7150	7.5172	19.0732	14.4706	16.7229	13.3979	12.0326	8.7468	8.3905	12.9980	9.4955	8.2665	8.5015	10.5335	12.2340	11.0057	8.1232	7.9281	14.4492	12.2967	8.6562	9.5432	9.4895	10.9818	12.4775	10.9376	9.6473	14.2700	11.9588	8.3572	8.2400
9.7500	12.5340	8.9579	10.3014	11.6855	14.2411	15.0339	15.0864	15.0979	10.4136	13.1413	10.4633	8.4682	8.6790	11.3534	12.0249	11.3770	9.0474	7.6607	10.3836	6.6022	18.9288	14.0949	15.7951	12.3235	11.9193	8.2651	8.8444	13.2775	9.8541	8.7150	8.9252	10.9916	12.2510	11.4170	8.4174	8.2667	14.2080	12.5631	8.8699	9.0619	9.3838	10.1900	12.0418	10.1766	9.0896	14.9578	11.8718	8.6107	7.9956
9.8000	12.4649	9.0465	11.7026	11.2087	14.1960	14.7582	14.4362	14.4846	9.6461	13.3547	10.6890	8.6512	8.9370	11.4879	12.2094	11.8014	9.6838	8.0527	10.7022	7.0678	18.3072	13.2961	15.4519	11.8402	11.0317	7.6751	7.8127	14.8948	10.8922	8.8506	8.4002	10.6671	11.9055	10.8908	7.8705	7.7958	13.7604	11.7325	8.5022	8.8260	9.0736	10.9268	12.3019	10.8313	9.7784	14.1212	11.8168	8.5726	8.9829
9.8500	13.0399	9.3967	10.0051	11.4493	13.9759	15.3524	15.0198	14.9289	9.9556	13.0878	10.5960	8.5310	8.4892	11.0411	11.4537	11.1954	8.6723	7.8715	10.1559	6.8283	18.7740	13.6769	15.6635	11.9431	11.6455	8.5410	8.6862	14.6418	10.6878	8.5531	8.6660	10.7796	11.4162	11.1409	8.1459	8.2167	13.8618	11.8990	8.8511	8.8572	9.6001	10.7846	11.8035	10.7945	9.5769	14.3185	11.9958	8.7851	8.6839
9.9000	12.4588	9.2146	10.4661	10.6386	13.3662	14.1139	14.0519	13.4604	8.7610	13.5115	10.4927	9.2364	9.1423	11.4796	11.9801	11.6290	9.0560	7.6213	10.8469	7.6400	18.0501	13.7215	16.3890	13.1671	12.8501	9.1891	9.1204	13.9542	9.7671	8.9945	8.6217	11.2442	11.8385	11.1937	8.2096	7.8539	13.4912	12.5569	8.4243	9.1412	9.8443	12.0573	12.4711	11.2193	9.8956	14.3246	11.8922	9.2768	8.3956
9.9500	12.4122	8.9799	10.3341	10.6599	13.6016	14.2278	14.0444	13.4039	8.9482	13.0784	10.1246	8.9247	8.4450	11.0456	11.5268	11.0330	8.9161	7.7535	10.6255	7.3552	18.5693	13.1237	14.9299	11.1672	11.5124	8.3288	8.3805	14.0069	10.2289	8.7219	8.7100	10.6308	11.4279	10.8471	7.6893	7.9796	13.8272	12.5537	8.7042	9.1332	9.7662	11.6391	12.3459	10.5127	9.5816	14.0729	12.0918	8.6030	8.7043
10.0000	12.8884	9.3853	10.1068	11.1083	13.5352	14.6097	14.5454	14.1733	9.2620	12.9743	10.9907	8.9954	8.6923	11.3850	11.8637	11.4855	9.3880	7.7230	10.0269	6.7006	18.9844	13.4391	15.5958	11.7907	11.8091	8.4600	8.4374	13.5834	9.8210	9.2483	8.7531	11.0381	11.4211	10.6633	7.4940	7.3665	14.6041	11.7966	8.6949	8.8997	10.4837	11.4348	11.7107	9.6722	8.7756	14.1405	11.5262	8.6636	8.3969
10.0500	12.9925	9.3752	9.4941	11.0212	13.6058	14.4509	14.4696	13.6938	9.2045	13.8095	10.7862	8.5852	9.1031	11.3530	12.0851	11.5928	9.2308	7.8545	10.8982	6.7917	18.3781	13.0384	15.1150	11.5266	11.2604	7.6656	8.3128	14.1610	9.8895	8.4949	8.4850	11.2670	11.2623	10.7238	8.0274	7.5647	14.5547	12.1584	8.4876	9.4554	10.0434	12.0948	12.2768	10.9793	9.8570	15.2747	12.2658	8.6503	8.5452
10.1000	13.2799	9.5594	9.4461	10.4599	12.8888	14.1607	14.1062	13.7551	9.4516	13.0624	10.2868	9.0211	8.9324	10.8184	11.3632	11.0304	8.8110	7.5178	11.3626	7.3728	19.5631	13.8227	15.8457	11.9265	12.1425	8.6918	8.8746	13.5345	9.8799	8.6303	8.9104	10.8784	11.6421	11.2094	7.9093	7.8459	14.2829	12.0023	8.2605	9.4991	9.8705	11.9345	11.9544	11.2155	9.4334	13.9563	12.0420	8.9413	8.3369
10.1500	13.0459	9.4952	9.2833	10.9083	13.7397	14.5928	14.2904	13.4653	9.0279	13.1350	10.2016	8.8125	8.6770	10.9030	11.4505	11.2537	8.8819	7.8837	10.7574	6.6625	18.9097	13.4181	15.7500	12.8145	11.9442	8.6528	8.1329	12.9018	10.1675	8.6443	9.0970	11.5370	11.2079	11.1177	7.8857	7.5585	14.5930	12.3783	8.4159	9.7740	9.5187	11.7855	12.6043	11.0400	9.5607	13.7385	11.9965	9.1577	8.7773
10.2000	12.9388	9.0505	8.9261	10.5137	13.2096	13.8025	14.1082	13.5799	9.5119	13.4927	10.3422	9.0100	8.8098	10.7408	11.4714	11.1019	8.6101	8.1277	11.0712	6.9841	18.9150	13.6394	16.0543	12.7698	11.9223	8.9373	8.2695	13.3595	10.5786	8.7609	8.6477	11.1243	11.4316	11.1585	8.1574	8.1857	13.8489	11.9891	8.5498	9.5884	10.0330	11.9804	12.7189	11.1344	9.3084	14.3931	11.6848	9.1016	8.4497
10.2500	13.2053	9.6808	9.6223	11.1248	13.3399	13.9493	14.1622	13.6020	9.2243	14.4076	10.4623	8.4814	8.9798	10.8947	11.3504	11.1420	8.7915	7.9319	10.5144	6.7125	18.6601	12.8485	15.4847	12.1238	11.5817	8.2701	8.0613	13.3547	9.8505	8.7005	8.6824	10.9630	11.8539	11.4222	8.1719	7.8105	14.4559	12.4036	8.4250	8.9148	9.4420	11.4675	12.4333	11.1646	9.6808	14.5255	11.6263	9.4984	8.4878
10.3000	13.0034	9.3527	9.4654	11.2033	13.8892	14.4857	14.5840	13.9159	9.5449	14.0319	11.0298	9.0782	8.5532	11.1784	11.3974	10.9965	8.5745	7.7236	10.0260	7.1664	17.4073	13.0224	15.7739	12.5525	11.8404	8.3459	8.1745	15.0855	11.5745	8.2854	8.6261	10.5012	11.5731	11.0352	8.2631	7.7546	14.0984	12.1866	8.4806	9.4369	10.2626	12.2379	12.4906	10.8234	9.8131	14.4189	11.4835	9.2416	8.7649
10.3500	13.1401	9.4186	9.5257	11.1709	13.4215	14.6480	14.9845	14.6024	9.8080	13.8360	10.7870	9.0704	8.6389	10.7980	11.4526	11.1108	9.0410	7.7708	10.7841	6.8898	19.2059	13.3079	15.3923	12.2512	11.9004	8.8007	8.7965	13.4259	11.7641	8.2825	8.7470	11.0303	10.8039	11.1618	8.2995	7.7650	14.0453	11.3845	8.3350	9.4655	10.0761	11.6961	12.6411	10.5088	9.8526	14.5658	11.9623	8.5250	8.6782
10.4000	12.8879	9.3348	9.9112	11.1579	13.6832	14.7532	14.3501	14.2220	9.1756	13.6499	10.2966	9.5556	8.4628	10.8176	11.4928	10.9065	8.6569	7.6452	11.3242	7.0900	18.5661	13.1614	15.3729	11.9299	11.9041	8.4866	8.5394	13.6321	12.2251	8.6441	8.8820	11.1545	11.5376	11.1543	8.1436	8.0043	14.2817	11.6663	8.6790	9.6015	10.4670	11.6018	12.8024	11.4205	9.5449	14.9246	12.0169	9.0862	8.9745
10.4500	12.8067	9.3186	10.1108	12.1119	14.6138	15.8008	15.1699	14.7056	9.9782	13.9549	10.4677	9.4803	8.6787	11.0300	11.3099	11.0010	8.7086	7.7268	11.5119	7.5820	19.5430	13.7414	15.4302	11.8875	11.9602	8.4995	8.5031	12.9734	13.0261	8.7407	8.3634	10.7501	11.0334	10.4650	7.4214	7.4199	15.0168	12.4826	8.4752	9.1566	9.8666	11.8684	12.4674	10.9668	10.0834	13.9827	11.5200	8.8587	9.0549
10.5000	12.5690	9.0487	10.0325	11.3499	13.4528	15.0147	14.6709	13.8742	9.7504	14.1890	11.5232	9.6319	8.7376	11.2976	11.3260	11.3833	8.6555	7.9556	11.0996	6.7510	19.6881	13.7988	15.7500	12.4538	12.3259	8.5571	8.6138	14.8011	12.5951	8.8333	9.0421	11.1305	11.8547	11.0972	7.6673	8.0989	14.5801	12.3127	8.5887	9.0839	9.9971	11.9528	12.5963	10.8903	9.8383	14.7655	11.9337	8.8664	8.5436
10.5500	12.8629	9.2820	9.2420	10.6226	13.0613	13.8480	14.4217	13.2032	9.3290	14.0843	11.0890	9.3386	8.5012	11.3915	11.6223	10.6291	8.5126	7.5791	10.8936	7.0733	19.7221	13.7636	15.4911	11.9107	12.0722	9.3275	8.7271	13.6405	9.7240	8.6212	9.1317	11.6150	11.7172	11.3904	8.0905	7.9898	14.2789	11.9090	8.5955	9.3786	9.9945	11.1944	12.4646	11.2301	10.0366	14.2104	12.0625	8.7558	8.8337
10.6000	12.8835	9.1354	8.8496	10.8558	13.1842	14.3048	14.8011	14.3911	10.1851	14.0624	11.4234	9.5004	8.5799	10.7610	11.2919	10.4358	8.1301	7.4548	11.0715	6.9181	19.5102	13.4218	15.4050	11.9982	12.1801	8.9859	8.7928	14.3529	9.9481	8.5077	8.5418	10.6642	11.5207	10.8313	7.6994	7.6629	13.9248	12.0892	8.5440	9.4244	10.2446	11.7239	12.6366	10.8061	10.2920	13.8932	11.1949	8.6653	8.7706
10.6500	12.2494	8.8049	10.2580	11.0222	13.3108	14.4349	14.3235	13.6114	9.2256	14.6305	11.8730	9.1448	8.8453	11.3511	12.1190	11.5210	8.9557	7.9198	10.4676	6.6270	20.5527	14.6423	16.2879	12.5443	12.4549	9.0441	9.6305	13.2552	9.7896	9.1429	9.3571	11.3489	11.6011	11.3943	8.0531	8.2781	14.6625	12.5882	8.3031	9.7099	10.2772	11.8279	12.8539	11.6212	10.4835	14.4384	11.6512	9.0208	8.3844
10.7000	12.4653	9.1417	9.6586	10.9993	13.4255	14.9686	14.8298	14.1529	10.0154	14.6092	11.7752	9.5694	8.9454	10.8314	11.2796	11.1872	8.5336	7.8491	11.2755	7.0568	18.1758	12.8091	15.1419	11.6922	12.1010	8.4946	9.3825	13.5845	9.5560	8.5493	8.4614	10.5335	10.7689	10.9142	8.1876	7.7034	13.9711	11.7731	8.4490	9.3266	10.0655	12.0229	12.5900	10.9039	9.9463	14.0591	12.0243	8.4738	8.5256
10.7500	12.4508	9.1773	9.5500	10.9597	13.5615	14.0294	14.2927	13.4726	9.7527	14.3038	11.2984	9.1776	8.7084	10.5823	11.2438	10.8593	9.0137	7.5063	10.7994	6.9280	19.1886	13.9320	16.0157	12.3774	12.1447	8.7645	8.8523	13.0951	9.6370	8.4402	8.6149	10.6938	11.5343	10.7084	7.7903	7.6272	14.4644	11.2953	8.2372	9.6094	10.7253	12.1485	12.7430	10.8963	10.3177	13.6280	11.6174	8.8835	8.6792
10.8000	12.7747	9.1214	9.6528	10.5671	12.4689	13.3994	14.2894	13.7196	9.5151	13.8985	11.1649	9.3255	8.4935	11.1499	11.4297	10.6084	8.4638	7.6567	10.7192	6.9159	18.8542	13.4326	15.5517	11.9536	11.6751	8.0817	8.2595	13.6022	9.6511	8.8679	8.8300	10.8451	10.8428	11.1534	8.5019	8.0395	14.1795	11.7945	8.3641	9.3673	10.6424	12.0395	12.4287	10.8141	10.0599	14.3989	11.7423	9.0525	8.9712
10.8500	13.0571	9.4536	10.0304	11.1488	13.7455	14.4901	14.5037	13.9308	9.4417	14.4336	11.3215	9.8041	8.6723	11.1368	11.0739	10.7204	8.5837	7.5595	10.5129	6.7833	19.1767	14.1480	16.3759	13.0881	11.8808	8.3457	8.3580	13.7774	9.8720	8.3709	8.6813	10.7382	11.5621	11.1374	8.2172	7.6749	14.1396	11.8960	8.4110	9.2390	8.9650	9.8165	12.3889	11.0754	10.6805	13.7807	11.9438	8.6892	8.4066
10.9000	13.3480	9.9256	9.9770	10.9842	13.1163	14.3309	14.4122	13.7673	9.7448	13.6205	10.5649	9.8986	9.1352	11.7219	11.8802	11.1070	8.5636	7.7970	10.4665	6.4406	18.5392	13.4638	15.5084	12.0240	11.9173	8.4771	8.6194	14.1754	9.4165	8.4656	8.4162	10.7786	11.2788	10.8624	8.2249	7.6291	14.0618	11.8888	8.0856	9.5887	9.8009	10.6603	12.1500	10.9300	10.2593	14.0445	11.8132	9.2707	8.9921
10.9500	13.0528	9.5310	10.1096	10.8946	13.6315	14.6372	14.0652	13.6743	9.4866	13.3840	10.8406	9.9808	9.2541	11.3581	11.4904	11.2225	8.8989	7.6581	10.7055	6.5694	19.3233	13.8194	16.1937	12.8774	12.7718	8.9462	9.3084	13.8667	10.0747	8.6932	8.3912	10.9174	11.2596	10.7064	7.8875	7.6201	14.3233	12.1708	8.2386	9.3634	9.5849	10.8657	12.3446	11.2709	9.8398	13.7278	11.1126	8.8944	8.4020
11.0000	13.0574	9.8197	9.7588	10.2746	12.5172	14.1427	13.8578	13.5431	9.3662	13.2470	10.6114	8.9605	8.8693	10.9746	11.2845	11.0653	8.4104	7.6932	10.1814	6.7981	18.3477	13.2163	15.5116	12.1689	11.3241	7.7184	8.1795	13.4131	9.3100	8.5407	8.7540	10.9771	11.3027	11.3173	8.3981	8.1137	13.8225	11.7401	8.2462	9.0174	10.1136	11.5456	12.0682	10.5614	9.8883	15.1066	12.6783	9.4836	8.9582
11.0500	12.9560	9.3510	9.7832	10.1376	12.5269	13.3872	13.3095	12.9325	9.3188	13.4910	10.9870	9.3072	8.9941	11.1014	11.9520	11.6084	9.0292	8.1083	9.6420	6.2494	18.3885	13.5499	15.8406	12.5850	11.4352	7.7483	8.4362	14.0103	9.9000	8.5315	8.9692	11.3047	11.9234	11.6084	8.2640	8.3579	14.1968	11.9829	8.2474	9.6182	10.1042	11.1327	12.6272	11.1910	10.0089	15.1173	11.7802	9.2589	8.8319
11.1000	12.7145	9.2029	9.7312	10.6796	13.3661	14.7219	14.2990	13.7574	9.6815	13.3449	10.2592	8.8467	8.7664	11.4940	11.9433	11.2000	8.6674	7.8298	9.9846	6.7871	18.3401	13.3966	15.6712	12.4178	11.9749	8.2404	8.5547	13.9897	9.7016	8.7807	8.9377	10.7561	11.1529	11.1274	8.1812	8.1546	14.0793	11.7119	8.3492	9.4473	10.0248	11.2378	12.3565	10.6700	9.4977	14.8043	12.3460	9.4423	8.9858
11.1500	13.1403	9.5910	10.1003	10.0646	12.7692	13.6967	13.3665	13.1790	9.5362	13.6326	10.5541	9.1586	8.6012	10.8833	11.0304	11.0049	8.2552	7.9591	11.2691	6.8549	18.2885	13.0232	15.3916	12.2336	11.8070	8.2630	8.7260	13.7507	9.5425	8.9720	8.4262	10.9229	11.1093	11.1259	8.5445	7.7243	13.7140	11.9734	8.1881	9.5947	10.3524	11.9977	12.7347	10.8454	9.8039	15.2399	11.8791	8.7471	8.3886
11.2000	13.2706	9.4423	10.0704	10.7655	13.3738	14.4699	14.0472	13.3752	9.0874	13.5457	10.6300	9.3272	8.5465	10.9731	11.4510	10.9556	8.4996	7.5983	10.7743	6.6724	18.6387	13.4179	15.7604	12.8606	11.7457	8.1166	8.8987	14.6320	9.9157	8.5391	8.2822	10.3828	11.3272	11.0655	8.5140	7.7721	14.6914	11.4765	8.3302	9.6856	10.3671	11.2877	12.5872	10.6025	9.7999	14.4540	11.5418	9.1420	8.4473
11.2500	12.9618	9.2482	10.3243	10.8090	13.2971	14.6070	14.2708	13.5987	9.6758	13.2926	10.8246	8.6074	8.6134	10.3095	11.5809	11.1533	8.8362	7.9083	11.7568	6.9618	18.4079	13.4796	15.9736	12.9227	11.9684	8.2671	8.6999	14.2651	10.8619	8.4772	8.2833	10.5940	11.3004	11.0167	8.2507	8.0110	13.6792	10.6610	8.2813	9.8191	9.9090	11.6796	12.4750	10.5714	9.4579	14.3003	11.4881	8.8781	8.0687
11.3000	13.2600	9.5270	9.6804	11.0429	13.2137	15.1150	14.3093	13.1929	9.3413	13.4125	11.1193	8.8291	9.2479	11.4515	12.2329	11.0445	8.8244	7.8445	11.4020	6.8988	18.4084	13.4257	15.5822	12.5765	11.9346	8.2048	9.1847	14.0568	10.4470	9.1374	8.9283	11.0912	11.7980	11.3213	8.0813	8.3218	14.4903	12.1131	8.2109	9.8607	10.1914	11.2945	12.7388	10.7575	10.3338	15.2679	12.5958	9.0888	8.3770
11.3500	12.6043	8.9479	9.5555	11.0766	13.0868	15.1497	14.5357	13.8553	9.6379	13.7121	11.4403	8.4073	8.4188	10.7202	11.3406	11.0188	8.5988	7.7643	11.0559	6.9036	18.4352	13.4787	15.5875	12.9755	12.1356	8.4500	8.6367	13.1584	9.9483	8.3822	8.6661	10.7548	11.1543	11.2667	8.3932	7.9524	14.1238	12.2057	7.9879	9.3333	10.1442	12.0528	12.7274	11.5330	9.6091	16.6493	12.2420	9.0948	8.5604
11.4000	12.3745	9.0381	9.4172	10.7081	12.9523	14.6443	14.2773	13.0302	9.3069	13.7212	10.3618	9.1156	8.6702	11.5891	11.6760	11.3048	8.8156	8.1986	10.7063	6.6967	18.4184	13.5849	16.0926	12.9297	12.0670	8.3580	8.5248	13.6059	10.7718	8.9245	8.3538	10.5664	11.3397	10.7547	7.8320	7.4234	14.1736	11.8845	8.2203	9.4531	10.3758	11.4611	12.7478	10.5622	9.9025	15.2072	11.6951	8.7248	8.5847
11.4500	12.9632	9.4805	10.0205	10.3712	12.5598	14.3764	13.6450	12.7445	9.4901	13.9729	10.7791	9.1369	8.4154	10.9563	11.3190	10.6161	8.2813	7.8682	10.7485	6.9121	18.9108	13.9537	16.3380	13.2723	11.8642	8.3098	8.6003	12.5692	11.5483	8.7033	9.1131	11.5898	11.8852	11.6235	8.4441	8.1633	14.0485	11.8616	8.3143	9.0778	10.2194	11.4068	12.3353	10.6594	9.5050	15.0557	12.1638	8.9303	8.4735
11.5000	13.0599	9.6881	9.5227	10.6841	13.2989	14.9955	14.0749	13.4312	9.2666	12.8633	9.4848	9.2533	9.5508	11.3975	12.2350	11.7371	9.2135	8.1272	10.1000	6.4829	18.9455	14.3578	17.0172	13.9594	12.4203	8.9502	8.6504	12.7377	11.6178	8.9183	8.8651	10.8188	11.2436	10.9901	8.0791	7.8797	13.8810	11.6646	8.2143	9.5632	10.5256	11.8154	12.9272	11.1105	10.2215	14.4956	12.3837	8.7471	8.7131
11.5500	13.2793	9.7064	9.6603	10.8024	13.0649	14.4132	14.4353	13.9713	9.8059	13.2753	10.2726	8.9844	8.7957	11.4077	11.9080	11.1850	8.5847	7.8259	9.9776	6.8270	18.2754	13.3503	15.4501	12.3277	12.2292	9.0060	8.7823	12.5472	11.4724	8.9465	8.8161	10.8217	11.2939	10.9627	8.1072	8.1787	13.3569	11.3220	8.2781	9.5472	10.0687	11.0725	12.4340	10.9404	9.8722	14.7558	11.7907	8.9903	8.8657
11.6000	12.8075	9.4866	9.9610	10.7859	13.3913	15.1382	14.0011	12.5241	9.2996	13.1714	10.6036	8.9992	8.6602	11.4137	11.4470	10.8561	8.2854	7.4204	11.0753	6.9375	18.1444	12.8363	14.8566	11.3527	11.5517	8.4166	8.7563	13.0280	11.7145	9.1569	9.0438	10.7166	11.5521	11.0463	8.0549	7.7928	14.8507	12.3093	8.4886	9.8375	10.5884	11.2645	12.7753	11.4205	10.5325	14.8022	11.6098	9.0072	8.5191
11.6500	12.4899	9.1307	10.2352	11.1643	13.7506	14.8459	14.3123	13.7088	9.4800	13.6709	10.8418	9.5111	9.1159	11.2181	11.5859	11.2298	8.7621	7.8284	11.0025	7.0701	17.9938	13.1504	15.2488	11.4345	11.5392	8.6331	8.7385	13.1244	11.3292	8.7909	8.6780	10.6670	11.7365	11.0537	8.0969	7.7082	14.7617	12.3634	8.5863	9.5682	10.6058	11.4953	12.6643	10.7783	10.7104	16.2152	12.4569	9.4124	8.4843
11.7000	12.8588	9.3953	9.2211	11.2239	13.9580	14.7162	14.4997	14.1053	10.0459	13.8326	11.1790	8.8822	8.9078	11.5452	12.1198	11.2819	8.5043	7.9009	10.3956	7.0745	18.2458	13.4128	15.8041	12.8058	11.8653	8.2789	8.5135	13.6035	11.6030	8.6134	8.6437	11.2413	11.8888	10.9855	7.8736	7.5757	14.4938	11.9705	8.7108	9.6488	9.8088	11.6430	12.2525	10.3221	9.6187	15.6144	12.3970	8.8784	8.7492
11.7500	13.0931	9.7237	9.7824	11.0339	13.4564	14.4891	13.9152	13.3213	9.3736	13.3172	10.3087	8.9004	8.7606	11.3725	11.6912	11.0637	8.5155	7.7613	10.6403	7.0048	18.8148	13.4358	16.0386	13.4651	12.0392	8.1913	8.7060	12.3774	10.9168	8.4333	9.1217	11.2875	12.2247	11.4775	8.1488	8.0294	14.2826	12.3160	8.4704	9.0022	10.0635	11.9192	12.2048	10.4475	9.2975	16.2916	11.6599	9.3012	8.6032
11.8000	13.1668	9.7313	9.4073	10.7268	13.3530	13.6156	14.2519	12.8674	9.1264	13.4423	10.2228	8.6816	9.3220	11.2032	11.7970	11.1243	8.6400	7.5132	10.4956	6.4972	18.0850	13.7121	16.4903	13.4972	12.2994	8.4504	8.8029	12.9315	11.2499	8.6993	8.8648	11.2374	11.9380	10.9739	7.7181	7.6259	13.8544	11.9902	7.9978	9.6186	10.3663	11.7856	12.9694	11.1818	10.2611	14.7117	11.9827	8.8332	8.4412
11.8500	13.1153	9.7423	9.8632	11.1715	13.5464	13.5522	14.4348	12.3618	9.7108	13.7770	10.0768	8.7109	8.2688	10.8409	11.1325	10.8224	8.4527	7.9264	9.7689	6.5364	18.6636	13.7078	16.3398	13.1923	12.6678	8.8925	9.1969	12.7653	11.1855	8.5436	8.8308	11.3532	11.7925	10.9878	8.1246	7.7798	13.6016	11.7944	8.6177	9.0139	10.5717	12.7904	12.5241	11.1392	10.1683	13.4947	11.2799	8.7094	8.7185
11.9000	13.0213	9.6020	9.5453	10.9115	13.4953	13.4482	14.6957	13.1987	9.7261	13.1975	10.9975	8.8966	9.3862	11.0030	11.8398	11.6694	9.3297	8.2774	10.6788	6.8839	18.3720	13.4862	16.0662	13.0213	12.0796	8.4666	8.8102	12.7359	11.2471	8.5968	9.1771	11.4919	12.1590	11.4387	8.1858	8.1602	14.3689	11.8244	8.3517	9.7277	10.5063	11.8979	12.6492	10.3599	10.3286	13.7846	11.0618	8.6761	8.1139
11.9500	12.9655	9.6978	9.4025	10.9535	13.2850	14.1273	14.4394	13.5335	10.3997	14.1565	10.8809	9.2073	8.5280	10.3123	11.1966	10.8372	8.4822	7.7774	11.2066	7.0519	17.6613	13.2202	15.8050	13.0618	11.9908	8.3342	8.6477	13.0666	11.6420	8.5093	8.6384	11.2861	10.9578	10.9348	8.0475	7.5664	14.7463	11.7113	8.6398	9.3550	10.0921	11.5911	12.5718	10.8696	10.3746	13.5941	11.2003	8.6893	8.8461
12.0000	12.7693	9.3469	9.5166	11.1713	13.5471	14.2662	14.8747	13.6961	10.0035	13.7104	10.3680	8.9408	9.0367	10.5205	11.0415	11.0579	8.7366	7.8761	10.9194	6.8692	17.8184	13.0765	15.4434	12.5806	12.0836	8.3487	8.4748	12.5700	10.7873	8.5368	9.0005	11.2756	11.3218	11.1727	8.1883	7.9332	14.2204	11.0034	8.3355	9.4547	10.0601	11.4879	12.4567	10.5208	10.2874	13.4126	11.3229	8.4532	8.7760
12.0500	12.9824	9.4861	9.1558	11.1724	13.4489	13.9922	14.9479	13.7859	9.5624	13.4677	10.4044	9.1470	8.8229	11.1361	11.4559	11.1045	8.3945	7.7603	10.8528	7.2791	17.7653	13.2236	15.7330	13.0115	12.1491	8.3981	8.4099	13.3243	11.8919	8.6471	8.4839	10.8512	10.6581	10.4374	7.3637	7.5517	14.6827	11.8695	8.3848	9.5442	10.3925	11.8587	12.4986	10.6631	9.7851	13.7914	11.5614	9.1875	8.2660
12.1000	12.9405	9.4708	9.6490	10.9560	13.5812	14.3762	14.2668	13.3464	9.5226	12.9194	9.8836	8.7126	8.6420	11.1418	11.4539	10.8611	8.4723	7.6446	10.7831	6.8729	18.3411	13.5590	16.1252	12.9026	11.7358	8.0506	8.2716	12.7283	11.1926	8.1406	8.8535	11.0685	11.9669	11.2967	8.1306	7.8496	14.4691	11.8164	8.5023	9.7429	10.1541	11.6871	13.0920	11.5966	10.2907	14.9151	11.5293	8.6968	8.5285
12.1500	13.3046	9.8974	9.3523	11.0222	13.5936	14.3352	14.5812	13.3960	9.7157	13.8322	10.2951	9.0047	9.4424	11.7436	11.8133	11.4274	9.0165	7.8479	10.9562	6.9515	19.1773	13.7383	16.0845	13.3253	12.1768	8.3304	8.6694	13.1067	11.5676	8.7345	8.6098	10.6938	10.5527	10.9022	8.0390	7.8762	14.5266	10.5645	8.6319	9.3865	10.0680	11.9298	12.6894	11.5384	10.4116	14.7853	12.2916	8.9782	8.9206
12.2000	12.5731	9.2712	9.5192	10.6963	13.4864	13.4945	14.0645	13.2541	9.1428	13.4534	10.4286	9.3015	9.5706	11.5521	12.4483	11.8479	9.1524	7.7940	10.6335	7.0076	17.9477	13.8000	16.4116	13.3157	12.0296	8.3977	8.3745	13.5271	11.2012	8.7071	8.6873	10.8820	10.4609	10.7029	7.7396	7.7012	14.7865	11.2514	8.4349	9.2391	9.7879	12.1428	12.8176	11.2601	10.2575	14.3500	12.1024	8.6694	8.5894
12.2500	12.9738	9.5355	9.5968	11.3306	13.6678	13.9755	14.8787	13.8767	9.7434	14.2103	10.5867	8.8504	8.5526	10.6851	12.3508	11.0873	8.6274	7.5710	9.7842	6.7455	18.0280	13.4733	15.8857	12.7105	11.4770	7.9256	8.3617	12.7011	10.9278	9.1846	9.7476	11.9862	12.2857	11.6831	8.4702	8.4351	14.7217	11.2828	8.2733	9.4266	10.4512	12.3115	12.8996	11.0497	10.2959	13.2362	12.3253	9.0308	8.6326
12.3000	13.0814	9.6345	9.1417	10.8622	13.3778	14.0886	14.0237	13.2530	8.9410	14.7706	11.0634	9.2362	8.4686	10.7039	11.2493	10.7136	8.1877	7.5083	10.1763	6.9481	18.3739	13.4054	15.9037	12.3805	11.6260	7.9394	8.3096	13.2493	11.6689	8.6190	9.1161	11.2204	11.6415	11.1616	8.0830	7.8735	14.3064	11.9186	8.0840	8.3846	9.9188	12.1969	12.0695	11.0098	9.8123	13.5607	12.2937	9.3858	8.5787
12.3500	13.0412	9.3820	9.8827	11.5129	14.0568	15.1446	14.8855	14.2099	10.0706	13.4628	10.1158	9.0095	9.0419	10.8006	11.3289	11.1985	8.5654	7.7880	10.3207	6.7307	18.5071	13.6626	16.3703	13.5110	12.7275	9.0087	8.6789	12.6633	11.0264	8.8979	9.2381	11.1474	12.1589	11.6248	8.4384	8.0551	14.5770	11.9600	8.7289	9.2651	10.1186	12.5518	12.7666	11.3823	10.6135	12.8323	12.1299	8.7263	8.6978
12.4000	12.6138	9.2086	10.2221	10.6318	13.3101	14.0584	13.9707	13.1112	9.2922	13.9998	10.4739	9.3540	8.7240	10.8851	11.3834	11.0231	8.4971	7.7135	10.2204	6.9866	18.2522	13.6924	16.3674	13.3632	12.1237	8.3475	8.6255	12.9464	11.2171	8.7186	9.0786	11.0529	11.9729	11.4990	8.5895	8.4166	13.9903	11.1906	8.6924	8.8219	9.7548	11.6000	12.4331	11.2999	10.3645	14.9684	12.3290	8.9520	8.4365
12.4500	13.0075	9.3466	8.9227	10.3400	12.4082	13.3991	13.2536	12.7227	9.0377	13.8572	10.6067	9.4964	9.0175	10.7863	11.3183	11.2246	8.6971	7.8818	10.0321	6.4350	17.9059	13.4810	16.0974	13.5429	12.1930	8.5807	8.3763	13.1263	11.2138	8.5745	8.8984	11.2123	11.2623	11.0411	7.9938	8.3210	14.3639	11.2018	8.4896	8.9010	10.4685	12.5823	12.7751	11.2025	9.8946	15.1774	12.0770	9.0663	8.7910
12.5000	12.9902	9.5057	9.3413	10.5610	12.8127	13.4542	14.1275	13.1116	9.2879	13.9175	10.3674	9.7738	8.9557	10.9940	10.8415	10.6964	8.2916	7.5987	9.6228	6.3381	19.0468	14.3779	16.6790	14.4271	12.4505	8.8357	9.2270	12.8534	11.2366	8.3102	9.0500	10.7762	11.9690	11.3399	8.1571	8.8016	14.9767	11.0776	8.4679	9.0759	10.3298	11.9325	12.4781	11.3562	10.2887	14.0311	12.3105	8.5945	9.0152
12.5500	12.8870	9.3691	9.7808	10.7031	12.9911	13.7451	14.3197	13.8609	9.6972	13.0876	9.9810	9.3310	9.0960	11.6027	12.2364	11.6160	8.8513	7.7516	10.6629	6.7925	18.6504	13.4516	15.8600	12.9323	11.7025	8.2245	8.4383	12.0335	10.8824	8.5843	9.1434	11.4805	12.2170	11.2103	7.8676	8.4352	14.2242	11.2990	8.3909	9.4624	10.5994	12.6868	12.9055	11.3812	10.6266	13.6743	11.3418	8.8950	8.9627
12.6000	13.1448	9.3566	9.1726	10.1270	12.3513	13.2585	13.6369	13.4312	9.3255	13.6212	10.2772	9.6123	8.7677	11.1076	11.3013	10.9715	8.3698	7.6262	10.1390	6.6786	18.7282	13.8740	16.5133	13.5274	12.0910	8.2923	8.5638	12.4493	10.8910	8.7854	9.2110	11.3454	11.4862	11.4264	8.5195	8.5083	14.3794	11.1241	8.4784	9.3255	10.3858	12.2643	12.8460	11.7651	10.3336	14.8537	12.2243	8.8908	9.2005
12.6500	12.9918	9.3438	10.1277	10.3358	12.3785	13.2863	13.8513	13.4062	9.5860	13.9087	10.6798	9.7522	8.6315	11.3327	11.4494	11.0847	8.5534	7.5732	10.5602	6.5233	19.2975	14.2549	16.5247	13.3316	12.3188	8.5570	8.8046	12.8865	10.6760	8.6336	8.7832	11.4881	11.7976	11.3160	8.3326	8.0474	14.1875	12.4974	8.3293	9.1370	10.5518	12.3148	12.6654	11.0489	10.5999	15.3041	11.7273	8.6752	8.6488
12.7000	13.2534	9.5296	9.8294	10.9280	13.2346	14.4771	14.4647	14.2487	10.1277	13.8073	11.0557	9.1377	8.6693	10.8883	11.4930	11.1904	8.8458	7.9372	10.8423	7.0688	18.6174	13.7422	15.8127	12.6701	11.7703	7.9283	8.6214	12.6928	10.7213	8.4871	9.0819	11.4817	12.3270	11.2656	8.0573	8.2806	14.2105	11.8340	8.5604	9.4267	10.6339	12.5938	12.7648	11.3057	10.0211	14.2555	12.5009	8.7902	8.8114
12.7500	12.7892	9.1555	9.5734	11.1248	13.5340	14.8348	14.8071	14.3468	9.8410	13.2909	10.5091	9.7204	8.6450	11.0006	10.9682	10.6235	8.2452	7.7711	11.0413	6.8392	19.1775	14.1229	16.7135	13.5641	12.7114	8.7944	9.5082	13.1281	11.1491	9.1800	9.2169	11.1450	11.5193	11.2213	8.0990	8.3807	14.4530	11.8412	8.0392	9.7894	10.6201	11.7985	12.7364	11.1323	9.1474	14.1378	12.3314	8.4643	8.8129
12.8000	12.5474	9.1350	8.6859	10.5399	12.7196	13.8965	14.1469	13.5634	9.4118	13.8117	10.6382	9.5957	8.8170	10.7811	11.2089	11.1010	8.7707	7.6410	10.5495	6.9682	19.2855	14.3415	16.4180	12.9760	12.2740	8.3358	8.9703	12.6253	11.2294	8.6115	9.1582	11.6534	12.5070	11.7938	8.3032	8.5682	14.1620	11.6890	8.4385	9.4581	10.4251	12.3229	13.0363	11.5455	10.3069	15.1524	11.9933	9.1388	8.8920
12.8500	12.7315	9.2849	10.0007	10.2089	12.5474	12.9050	13.6516	13.2890	9.3970	13.4152	10.9212	9.0883	9.5813	12.1450	11.9847	11.8149	9.0875	8.1812	10.2831	7.0373	18.3389	13.5819	16.2661	14.1351	12.2703	8.6243	8.9950	13.4108	11.7497	9.0734	9.2204	11.6163	11.3826	11.4246	8.4606	8.2338	13.3871	11.1951	8.0539	9.4725	11.7140	13.3336	13.0456	11.5528	10.1139	15.1971	12.1774	8.8745	9.1620
12.9000	13.2083	9.5048	9.6440	10.4935	12.9402	13.9125	14.1905	13.6763	9.4632	13.5279	10.7356	9.0497	8.8339	11.0186	11.4856	11.1695	9.0056	7.8399	10.9892	7.0496	18.3384	13.8579	16.1075	13.1792	12.5247	9.0057	9.0929	13.7728	11.1017	8.8817	8.9635	11.1419	11.7145	11.0407	7.8955	8.2840	14.9484	10.9908	8.5423	9.1503	10.5509	12.6752	12.3728	11.4965	10.4269	16.2228	12.1078	8.6830	8.7672
12.9500	13.2296	9.7192	9.5603	10.7455	12.7267	13.5146	14.2871	13.3132	9.9315	13.3098	10.7635	9.7298	8.9107	11.4529	11.3241	11.0312	8.6494	7.8897	11.1310	6.8969	18.0109	13.6236	16.1724	13.4306	12.7871	9.0623	9.0147	13.4248	10.9231	9.4392	8.9657	11.1704	11.4920	10.9620	7.8260	8.0035	14.3716	11.8183	8.6187	9.2489	10.6998	12.5221	12.3970	10.9380	9.8583	16.7239	12.6631	8.8719	8.9986
13.0000	12.4413	9.1763	9.1612	10.2288	12.6702	13.6362	13.8694	13.3732	9.4141	13.2493	10.7607	8.7838	8.9623	10.9588	11.7225	11.4950	9.3009	8.1872	10.4944	7.1992	18.7302	14.3999	16.9015	14.1255	12.7254	9.0728	9.2170	14.8218	11.4953	8.6415	8.8992	11.2354	11.4053	10.8204	7.4530	7.9201	14.5464	11.8560	8.2646	9.1251	10.6163	12.0974	12.2139	10.4773	9.6562	16.0824	12.1272	8.9555	9.1107
13.0500	12.7855	9.0277	9.5713	10.7622	13.4781	13.7708	14.3708	13.5487	9.4473	14.0895	10.1772	9.8345	9.1206	11.8692	11.6480	11.1389	8.7968	7.5770	10.7303	7.0372	18.8291	13.7157	16.2871	13.3947	11.2970	7.9318	8.1450	13.4502	11.5824	8.4684	9.1234	11.1269	12.2586	11.5607	7.9860	8.1646	14.3485	10.7331	8.2252	9.4243	10.3322	12.5963	12.8545	10.7806	9.8240	16.0274	11.9776	9.1743	9.2397
13.1000	12.1991	8.8481	9.2259	10.5016	12.7938	13.5942	13.6833	13.7286	9.2525	13.9457	10.8923	9.4021	8.7478	10.6708	11.6251	11.0584	8.4067	7.4894	10.6381	6.8252	18.0637	13.4597	16.0154	13.1334	11.6908	8.1629	8.4782	14.3332	11.5987	8.6633	9.2640	11.6857	11.9982	11.6847	8.5483	8.4514	13.7777	11.3707	8.6178	9.1098	10.8648	13.2863	12.5768	11.3107	10.1460	15.1578	11.7585	8.7770	8.5630
13.1500	12.8353	9.3660	9.7042	10.8077	13.5258	13.9973	14.4095	13.8937	9.5654	13.1797	10.0580	9.5116	8.7677	10.4989	11.0497	10.7678	8.3434	7.5790	10.9231	7.1161	18.4264	13.9063	16.7323	13.9214	12.4365	8.7403	8.8864	14.6574	11.3382	8.9762	8.9161	11.5035	11.9025	11.1382	8.2685	8.0070	13.7057	10.5803	8.5673	8.9701	10.0416	12.2536	12.3723	10.3830	9.1553	15.4716	12.2173	8.9933	8.4009
13.2000	13.1754	9.6739	8.8787	10.2212	12.5774	13.4159	13.5779	13.3253	9.6521	13.5332	9.8177	9.7689	8.7844	11.2641	11.6664	10.8817	8.7279	8.0021	10.8422	6.8521	18.5637	13.7507	16.4343	13.0794	11.9220	8.2394	8.5443	14.2456	11.0260	8.7981	9.2127	11.1016	12.1191	11.4095	8.0320	8.4576	14.3135	10.8854	8.7835	9.2906	10.4477	12.8028	12.5382	10.9529	9.6205	15.0130	11.9852	8.5127	8.4916
13.2500	13.1064	9.7140	9.1267	10.1322	12.2427	13.0529	13.2929	12.9962	9.1152	13.9261	10.2502	9.8331	8.6269	10.8154	10.9942	10.8810	8.2619	7.5836	10.8321	6.8673	19.6096	15.4249	17.8507	15.3014	13.8472	10.4266	9.5488	13.3199	11.0898	8.5184	8.6678	11.0068	11.6302	11.1679	8.2764	8.6115	14.5124	10.4131	8.4245	9.3056	10.2049	12.1351	12.1940	11.1537	8.7221	15.5046	11.9153	8.8498	8.3643
13.3000	13.0447	9.5005	9.3038	10.2834	12.6091	13.0856	13.8851	13.1050	9.0262	14.2366	11.4931	9.2547	8.2468	10.7883	11.2187	10.9449	8.3390	8.0143	11.2214	7.2323	18.3525	14.1976	17.0451	14.1752	12.3309	8.6519	8.6376	13.5005	11.2895	8.9402	9.1452	10.9642	11.6696	11.2077	7.8920	7.8548	13.9143	9.6002	8.2921	9.9758	10.7419	12.9367	13.5855	11.2115	9.2260	14.5316	11.7884	8.7695	8.3734
13.3500	12.6911	9.3127	9.1383	10.2047	11.7946	13.0378	13.8796	13.8729	9.7874	14.0998	11.2424	9.0230	8.5845	11.1785	11.5355	10.8903	8.5375	7.8254	10.9528	6.8549	18.9197	14.0677	16.4120	13.4737	12.3453	8.0822	9.1403	11.8970	10.5224	8.7639	8.9136	11.1544	11.2284	11.3957	8.0337	8.0839	14.1839	10.9318	8.2238	9.4015	9.5934	12.0293	12.7728	11.7972	8.8564	16.3265	12.7757	8.5668	8.3637
13.4000	13.0728	9.6747	8.8422	10.0649	11.8483	12.8743	13.8655	13.2410	9.4639	13.7508	10.7444	8.9805	9.1172	10.9439	11.2024	11.3508	9.4514	7.9248	10.6444	6.6913	19.2564	14.3600	16.9061	14.2586	13.2516	9.2146	8.6380	11.9206	10.7005	9.0477	8.9332	11.0527	11.5882	10.9341	7.6731	8.0381	13.9391	10.7014	8.8490	9.2293	9.5779	11.7599	12.6130	11.2770	9.1104	15.1779	11.8311	8.5586	8.4476
13.4500	12.8243	9.2335	9.0850	9.8938	11.8764	12.5734	13.0841	12.5173	8.5929	14.0194	10.9003	9.2484	8.7070	11.1311	11.5947	10.5080	7.9907	7.4945	11.0766	6.6767	19.7061	14.6119	17.4893	14.7743	12.9505	8.7957	9.0326	13.4090	11.0189	8.5803	8.9585	11.2825	11.3758	11.0707	8.0230	8.1180	13.6634	11.6145	8.6329	9.7201	9.4040	11.1505	12.9973	11.8119	9.3598	16.1761	11.7438	8.8383	8.7122
13.5000	12.8245	9.2386	9.2130	10.3560	11.9321	12.8887	13.7983	13.2487	9.3634	13.3086	10.3412	8.9609	9.0329	11.4094	11.3762	11.3268	9.0179	7.9305	10.8602	7.2418	19.4951	14.5996	16.9294	13.3853	12.7741	8.4993	9.2311	14.0431	11.7704	8.6797	8.6931	11.1492	11.0210	11.1012	7.8744	7.9697	13.4659	11.6033	8.5386	9.6756	9.4442	11.0718	12.9222	12.1938	9.8709	14.8973	11.2155	8.8046	8.6708
13.5500	12.8953	9.0034	9.2651	10.1227	11.4445	13.0002	13.6448	13.3987	9.4879	13.4817	10.3239	8.6738	8.4791	10.8059	11.4605	11.2949	8.7601	7.8563	9.8535	6.3175	19.3776	14.2727	16.7501	13.4718	12.7592	8.7051	8.7839	12.6371	11.0524	8.3336	8.5085	10.8688	10.8413	11.0971	7.7718	8.1376	14.0384	11.6860	8.5502	9.7159	10.2435	11.3000	13.0526	11.8571	9.3329	14.2771	11.0622	9.0474	8.5387
13.6000	13.3495	9.4804	9.3640	9.9676	11.4477	12.5191	13.4387	12.9830	9.3090	14.2833	10.7381	8.9598	8.3281	11.0878	11.3306	10.9650	8.9052	7.6958	10.2332	6.3990	19.1369	15.1362	17.4233	14.1765	12.8719	8.6625	9.0961	12.8771	11.5956	9.0404	8.3516	10.8875	10.4815	10.6457	7.9104	7.9895	14.6912	11.2379	8.5741	9.2985	9.9602	10.7590	12.4597	10.8901	8.9032	14.1119	11.5009	8.6183	8.4786
13.6500	12.7861	8.9663	8.8117	9.8911	11.6960	13.2299	13.8723	13.5107	9.6797	13.7573	11.2664	8.6666	8.8032	11.4635	11.2213	11.5097	9.3028	8.0711	9.8415	6.5192	19.2528	14.8953	17.3042	14.0378	13.1092	8.7925	9.2985	12.6986	11.1593	8.7829	8.8734	10.8449	11.9393	11.0530	7.7990	8.1244	14.5349	12.1807	8.4223	8.8215	9.1167	9.7411	11.6903	10.3550	8.6718	14.6663	11.7065	8.7211	8.4048
13.7000	12.6659	9.3060	9.2604	10.0238	11.7139	13.1000	13.1342	12.7531	9.1476	13.7623	11.8724	8.7683	8.8818	11.5259	12.0999	11.4496	9.0192	8.0112	11.5780	7.5533	18.9625	14.3904	16.7637	13.5509	12.8755	8.5534	8.9337	12.5938	11.0428	8.7142	8.7247	10.9705	11.3856	11.1641	7.7345	8.3851	14.2895	11.4924	8.6415	9.1788	9.1370	11.0328	12.6566	11.6385	9.4094	13.1552	10.9044	8.6512	8.6300
13.7500	13.2157	9.5422	8.9015	9.7603	11.2310	12.2691	13.6213	13.4181	9.8958	13.6273	11.2385	8.6040	9.0018	11.0637	12.0565	11.9226	9.4095	7.9355	11.4614	7.1558	19.3411	14.6088	16.9913	13.7003	12.5879	8.4664	8.7380	13.7992	11.3588	8.6621	8.8472	11.3859	11.3197	11.6196	8.7579	8.2391	13.7040	10.7330	8.5395	8.5288	9.2924	10.6660	12.2367	11.2783	9.3923	13.9781	11.4892	8.6822	8.7803
13.8000	12.4126	8.9671	9.4597	10.5688	12.2591	13.5361	14.0285	13.1911	9.5410	13.2648	11.7427	9.2098	8.9398	11.1463	11.8523	11.6384	9.2653	7.8048	11.7215	7.6544	18.8370	13.9388	16.3569	13.0994	11.9493	8.1868	8.5168	13.2469	11.3355	8.5936	9.1252	11.2822	11.3680	11.4195	8.2989	8.6902	13.5634	11.9063	8.8420	8.9298	9.6334	10.6241	12.3463	11.4814	9.4151	15.2423	11.7408	8.8962	8.2005
13.8500	12.3606	9.1032	9.0519	9.7517	11.4739	13.0669	13.2557	12.3509	9.0505	13.4418	11.7390	8.3940	9.3283	11.5150	12.5984	11.5802	8.9423	8.1406	10.5218	6.7538	19.5708	14.7772	17.5062	14.5285	12.6505	8.5286	8.8443	13.4963	11.7299	8.6572	8.8687	11.5321	11.4821	11.3252	8.2578	8.5452	13.9076	11.7722	8.1880	9.3985	9.7985	11.1959	12.6515	10.9351	8.8820	15.6142	12.0280	8.5808	8.8626
13.9000	12.3994	9.1234	9.3975	9.9229	11.8693	12.8152	13.2469	12.5294	8.9415	13.6803	11.3269	8.1700	8.7474	11.1016	11.9038	11.3496	8.9579	7.9996	10.4095	7.0070	19.1466	14.3476	16.3991	13.5575	12.9960	8.7203	8.9931	12.3295	11.1085	8.9883	8.8575	10.8915	10.8147	10.8570	7.6768	8.1338	14.7277	11.6073	8.5918	9.3222	9.6630	10.7916	12.4206	10.2704	9.4971	14.1934	11.0097	8.9926	8.2568
13.9500	12.1529	8.7898	9.6617	10.3982	12.0485	13.2320	13.5740	13.2348	9.7579	14.0213	11.7325	8.4595	8.8722	11.0697	11.9070	11.7268	9.1184	7.8411	10.7643	6.9049	18.7915	14.2672	16.9747	13.7141	12.8943	8.5585	9.0177	13.4387	11.9316	8.5348	9.1330	11.3711	11.8168	11.2521	7.8517	8.1464	14.0426	11.5265	8.9900	9.6090	9.5850	10.1505	11.8891	9.6134	9.2074	13.7476	11.8923	8.7532	8.5134
14.0000	13.0200	9.5764	9.1509	9.7075	11.4824	12.7690	13.4082	12.8448	9.5610	14.9449	11.8378	9.2036	8.4592	10.8035	11.4753	11.0143	8.6465	7.7901	10.6662	6.7411	18.5560	14.6446	17.0372	13.9851	13.0818	8.9109	9.1312	13.6489	12.0794	8.5860	9.0688	11.0002	10.9804	11.1547	8.2600	8.3543	14.2903	11.5870	8.4467	9.5069	9.0780	10.0265	12.2610	10.0108	9.2918	14.3302	12.1871	8.8865	8.6847
14.0500	12.5676	9.3186	9.0410	9.7500	11.4425	12.6934	13.8650	12.9542	9.5741	14.2757	11.0241	8.4192	8.9480	11.1986	11.9927	11.8399	9.4817	7.7501	10.7894	6.9859	20.2546	15.1118	17.6892	15.0467	13.0795	8.7031	8.9946	12.8931	11.4385	8.2316	9.0951	11.4469	11.4862	11.1762	8.0518	8.0269	14.2501	11.5594	8.4049	9.1915	9.2881	9.6332	11.8500	9.9980	9.2909	14.7854	11.4048	9.2429	8.4751
14.1000	13.3550	9.5263	9.3760	9.9860	12.0401	13.1337	13.3454	12.5835	9.1952	14.6179	10.9909	9.2202	8.7022	11.2463	12.2171	11.3664	8.8079	7.9593	11.5217	7.3909	18.9475	14.9644	17.4945	14.7780	12.9128	9.1656	9.1817	13.5621	11.5634	8.6887	8.5351	10.8922	11.6203	11.2272	8.4067	8.1312	14.2711	12.1118	8.6069	8.9953	9.3746	9.9163	11.5160	9.3710	8.9462	14.5220	12.3813	9.2069	8.6674
14.1500	12.8557	9.3473	8.9568	10.0410	11.9365	12.5613	13.0353	12.6655	9.0967	14.2194	11.4840	9.1075	8.8895	11.2356	12.2827	11.5729	9.2041	8.0047	11.3977	7.1585	19.7681	14.9531	17.3414	14.4190	13.4641	9.3352	9.0121	12.6025	11.2060	8.7737	9.2245	11.2334	12.4848	11.5203	8.0568	8.6962	14.3536	11.7522	8.8023	9.0262	9.5072	9.6743	11.8494	9.6729	9.0342	14.9580	12.0643	8.8122	8.1276
14.2000	13.0250	9.5520	9.3305	9.9650	11.8307	12.2300	13.0356	12.2247	9.6387	14.3003	11.1167	9.2522	8.5609	11.2342	11.7280	11.1485	8.6186	7.7409	10.8510	6.9286	19.5015	15.1665	17.7983	14.7836	13.4130	9.4133	8.8966	13.0637	11.0277	8.7319	9.2367	11.0605	11.8334	11.4051	8.0431	8.1869	14.4284	12.1645	8.9456	9.4746	9.9227	10.4759	12.3233	10.1115	9.0352	13.4180	12.7331	8.8747	8.4823
14.2500	12.9450	9.0965	9.2285	9.9965	12.2037	12.3409	12.9485	12.2419	9.4925	15.2692	11.2654	9.8484	8.6246	11.6870	11.6396	10.9197	8.3477	7.4303	11.5073	6.9649	19.3058	14.3101	16.6873	13.5727	12.6008	8.3508	8.7356	13.4522	11.2731	8.8273	8.6675	10.7158	11.5847	10.8085	7.3020	7.9156	14.6026	12.2664	8.2201	8.6807	9.1341	9.9981	11.3590	9.4675	8.6738	13.9624	11.6961	9.0501	8.4781
14.3000	12.4921	9.0479	9.6825	9.9905	11.5316	11.6371	13.2171	12.4690	9.3244	14.1642	11.8510	9.1527	8.4952	11.4254	12.2519	11.1754	8.6380	7.8091	10.2872	6.4980	19.3581	14.9025	17.8792	14.7397	13.2204	9.1996	8.5200	12.5540	11.7591	8.7579	9.2481	11.3596	11.5644	11.2431	7.7172	8.1860	13.4931	11.8051	8.4738	9.3290	9.5976	10.3350	12.2869	10.2667	9.5105	14.6556	11.9893	8.9420	8.5878
14.3500	12.7171	9.0205	9.7225	10.0217	11.4460	12.5402	13.0943	12.2329	9.3908	13.9799	12.0479	8.5972	8.3723	10.8139	11.5150	10.9609	8.9097	7.7699	10.9660	6.6967	19.5566	14.5684	17.1142	14.4380	13.5888	9.3103	9.0040	13.4570	11.9401	8.6308	9.6395	11.6935	12.4762	11.8526	8.1343	8.6744	14.7989	11.5945	8.4567	8.7269	8.7533	9.3331	11.5692	9.6197	8.5022	15.2906	11.6560	9.0126	8.6126
14.4000	12.5353	9.1709	10.0262	10.6512	12.1806	12.2192	12.9702	12.1199	9.5116	14.1499	12.1368	9.2340	8.3095	10.9242	11.4841	10.5451	8.0853	7.6002	11.5903	7.3240	20.0003	15.2361	16.9520	13.8028	12.1707	8.2146	8.3089	14.8263	12.8189	8.5925	9.1866	11.1709	12.4968	11.3522	7.9496	8.5033	14.8309	10.9751	8.6876	9.9718	9.8476	10.0324	12.1014	9.9985	9.1312	13.8351	11.3183	8.7028	8.4454
14.4500	13.0835	9.4932	9.8105	10.1959	11.5176	12.6216	13.4348	13.1100	9.3301	14.3754	12.0695	9.8638	8.7500	10.9165	12.1435	11.3270	9.0122	7.6941	10.5671	6.6368	20.5015	15.4316	17.3401	14.4103	13.4447	9.3298	8.6771	13.7996	11.3749	8.7613	9.1551	11.1458	12.2289	11.4538	8.1750	8.4035	13.8708	11.0425	8.8132	9.6580	9.2879	10.0291	11.9209	10.8541	8.9023	14.3339	12.0972	8.9611	8.2896
14.5000	12.7618	9.1498	8.7044	10.0556	11.7250	13.0858	13.6527	13.1114	9.5324	14.4800	11.8160	9.1677	8.7463	11.2869	11.9537	11.1500	9.0943	7.8694	11.3098	7.2374	20.0200	14.9283	16.3835	13.1681	12.5860	8.5785	8.3263	14.7804	12.1006	8.3646	8.7342	10.7813	11.7783	11.0910	7.8372	8.2497	14.8011	11.4517	8.4560	9.3111	9.8467	11.3839	12.0819	9.7757	8.7311	15.2195	12.5292	8.7900	8.7367
14.5500	12.5853	8.9870	9.3115	9.9773	12.0108	13.2292	13.3153	12.6049	9.3610	13.2020	12.2185	8.9928	8.6605	11.1713	12.4450	11.3860	9.2679	7.9126	11.1986	6.8374	19.8684	14.9414	16.6441	13.5856	13.4300	9.2485	9.2300	14.3543	11.2350	8.2086	8.7254	10.9283	12.5562	11.3361	8.0625	8.4660	14.7664	11.9971	8.7755	9.6320	9.5195	10.3078	12.3641	10.7448	9.2836	13.6140	11.6647	8.4181	8.6298
14.6000	13.0965	9.8664	8.8316	10.0307	12.2402	13.0756	13.6052	13.2571	9.1369	13.3155	11.2436	8.6012	8.5875	11.2272	11.6954	11.2401	9.4739	7.6190	11.7344	6.9766	19.5532	14.9311	17.2060	13.9875	13.5449	9.6853	8.8805	12.7073	11.1001	9.0409	9.0189	10.8414	12.7659	11.4339	8.4133	8.1075	14.5025	11.9080	8.4210	9.5777	9.8412	10.2142	12.4945	10.5619	9.1008	13.6324	11.8659	8.9225	8.5549
14.6500	12.5483	9.2602	8.9220	10.3119	12.0640	12.5977	14.0249	13.4218	9.3752	13.3810	11.4382	8.7978	8.4241	11.1376	11.9984	11.1392	8.6192	7.5006	10.9533	6.7966	20.5094	15.7279	16.9165	12.9670	13.0891	9.0083	8.7972	12.7215	10.4953	8.9251	8.8747	10.9411	11.6805	11.1608	8.0976	8.2153	14.9884	12.3440	8.3628	9.5811	9.7535	10.4262	12.1982	10.5126	8.9439	15.2570	12.2126	8.6548	8.2011
14.7000	13.0911	9.3237	8.7947	10.0227	12.0158	12.8918	13.6412	13.1556	9.1190	14.5897	11.3666	9.0291	8.4634	10.7437	12.0258	11.0064	8.6176	7.7732	9.9661	6.3952	19.8972	15.1353	16.7317	13.1573	13.1369	9.1287	9.0657	14.2909	11.3169	9.1184	9.3987	10.9165	11.9116	10.9931	7.3396	8.2574	14.9588	12.1569	8.7281	9.8091	9.9770	10.5411	12.1783	10.0416	9.2259	15.3773	12.9972	8.5476	8.6378
14.7500	12.6508	9.1688	8.7551	10.1764	11.9673	13.2980	14.1795	14.0726	9.2499	13.1361	11.1781	8.7023	8.5207	11.2183	12.3874	11.2059	9.0067	7.6813	10.7019	6.5431	20.2459	15.0127	17.1937	13.4126	12.6942	8.6626	8.5297	13.6991	10.9129	8.3405	8.7607	11.4424	12.1309	11.2745	8.0024	8.0920	14.8316	12.6471	8.5887	9.3950	9.5510	10.1465	12.0501	10.0115	9.2154	15.6069	12.2713	8.7769	8.8987
14.8000	12.7446	9.3721	8.8381	10.0045	11.9181	12.9065	13.8993	13.7101	9.1280	13.8024	11.0970	9.5786	8.4017	10.7392	11.6256	10.9722	8.7165	7.7256	10.0979	6.5832	19.5422	14.4869	16.2147	12.9638	12.7444	8.8715	8.6592	13.4797	11.0853	8.6545	8.8839	10.9458	12.5780	11.2388	7.9246	8.0925	14.0219	12.2185	8.4764	9.7734	9.4839	11.1264	12.7008	11.0992	9.3870	15.0372	12.1405	8.7914	8.7449
14.8500	12.7058	9.1245	8.6878	9.7596	11.9476	12.9041	12.9411	13.2063	8.9414	13.0083	10.4481	9.2967	8.9736	11.0863	12.4097	11.3783	9.2282	8.1468	10.5145	6.7205	19.9332	14.6971	16.7998	14.0980	12.7264	8.7313	8.6342	13.3040	11.5077	8.9001	8.8541	10.6886	11.9376	11.3186	8.3292	8.5427	14.9393	11.9579	8.7269	9.9088	9.7925	10.0679	12.4766	10.9969	9.6214	14.6794	12.2146	9.2400	8.8318
14.9000	12.8682	8.9841	8.8213	10.1286	11.9897	13.3340	14.2198	14.0549	9.3417	13.4372	10.7181	9.1081	8.4784	11.3010	11.8853	10.6875	8.5094	7.7312	9.9817	6.6326	20.2978	15.4573	17.6359	14.2157	13.2163	9.3432	8.7441	13.5568	10.7526	8.7546	9.2160	11.5836	12.5913	11.2399	7.9664	8.0588	14.0535	11.2949	8.2951	9.9293	10.8554	11.2209	13.1138	10.8482	9.4548	13.5400	11.9335	9.0558	8.7585
14.9500	12.8155	9.4083	8.8681	9.8900	11.4916	12.8461	13.9370	14.3352	9.4143	13.1003	10.5085	8.8735	8.8596	10.9788	12.2046	11.5378	9.2366	8.0513	10.1179	6.6523	20.8857	15.4803	17.7312	14.4091	13.3328	9.3175	9.0438	14.0531	10.6881	8.7811	9.1436	11.3100	13.4448	11.4269	8.0810	8.4212	14.5272	11.9406	8.5030	9.7281	10.6150	11.9273	13.1472	11.8153	9.8260	13.7781	12.4099	8.9213	8.6399
15.0000	13.2281	9.3098	8.5645	9.9593	11.6362	13.0319	13.8556	13.7395	8.9529	12.8862	10.4241	9.1589	9.0401	10.9421	12.0919	11.1591	9.0840	7.8166	10.1537	6.5731	20.3810	15.1269	17.1930	14.3165	13.2440	9.3383	9.0554	14.4772	12.3205	8.6325	8.7093	10.8518	12.5262	11.1496	7.7925	8.1654	15.0084	12.1287	8.7311	9.6534	10.8330	12.0238	12.8410	11.5869	9.5542	15.5720	11.8779	9.0063	8.8947
15.0500	12.6299	9.0272	8.7770	9.9418	12.0014	13.1831	13.4632	13.6260	9.1379	13.6804	11.1381	9.3647	8.7965	10.6424	11.4981	11.4248	9.3314	8.4827	10.2143	7.0143	20.3416	15.1346	17.1946	13.9333	13.2074	9.1689	8.7145	14.6369	10.9154	8.8157	9.2524	11.4151	13.1440	11.7903	8.5643	8.8074	13.7467	11.7752	8.5456	9.2031	10.4296	12.0401	12.1741	11.1776	9.7216	15.8640	12.6143	8.9717	8.0661
15.1000	12.8265	9.2287	8.8598	10.1889	12.0752	13.6959	13.9696	14.2725	9.8946	13.5484	11.1274	8.8310	8.4608	11.0064	11.6613	10.9354	8.7947	7.4519	10.0924	6.7999	19.3867	14.0835	16.6151	13.7647	12.9986	9.1285	8.8151	13.5073	11.0331	8.5967	9.4122	11.0921	12.3529	11.6550	8.3846	9.0064	14.0854	11.3905	8.4923	9.6206	9.8459	11.5958	12.8202	11.3989	9.5456	15.6054	12.1255	8.8324	8.5408
15.1500	12.9265	9.3576	9.1628	10.1233	11.5553	12.8260	14.0624	13.7871	9.3229	14.0091	11.7820	9.1277	8.5622	11.1310	11.4393	10.8650	8.7191	7.7807	10.2659	6.7229	20.3223	14.6545	16.5621	13.2732	12.6829	8.7026	8.4790	13.9755	11.2421	8.8206	8.9964	10.8955	12.3876	11.4816	8.1269	8.8912	14.3519	11.1695	8.6869	9.5770	10.2536	11.9572	12.8031	11.3959	10.2055	16.7548	12.3080	9.4790	8.9195
15.2000	13.0929	9.5579	9.0568	10.0641	11.8409	13.0272	13.9434	13.2436	9.4484	13.9656	11.1236	8.6454	8.5982	10.8014	11.3370	11.1894	8.7913	7.8286	10.4944	6.9570	20.3007	15.0853	17.1119	13.8070	13.2741	9.0161	9.2057	13.0373	11.6364	8.2645	8.9535	11.2851	12.5908	11.5082	8.1560	8.6802	14.6823	11.7711	8.4605	8.9796	10.0524	11.8470	12.4034	11.0324	9.3391	14.7187	12.1923	9.0907	8.2638
15.2500	12.3831	8.9111	9.5278	9.9295	11.6473	13.2677	13.7110	12.9949	9.2202	13.7131	11.0737	8.9311	8.8696	10.9211	11.5975	11.5865	9.1669	7.8958	10.7479	7.3475	20.2382	15.1572	16.8952	13.5600	13.2040	9.1072	9.0370	13.2198	11.0059	8.6248	9.0329	10.7442	12.6116	11.3069	8.1477	8.4861	15.1538	11.8554	8.5754	9.4855	10.6063	12.5177	12.8551	11.7542	9.4416	15.5187	12.5033	8.5167	8.3605
15.3000	12.4269	8.9279	9.2008	10.2050	11.8322	13.1501	13.6375	13.3866	9.2837	14.1229	11.6233	9.4731	8.4324	10.3338	10.9498	10.7516	8.0253	7.5188	10.0804	6.4416	19.8717	14.9143	17.0039	13.7434	12.9871	9.0895	8.8394	13.9861	11.1316	8.9144	9.2307	11.4621	13.0604	11.5637	8.1014	9.1877	14.0818	11.5511	8.4252	9.2970	10.4733	12.6382	12.6118	11.2173	9.8985	15.4628	12.0659	9.1410	8.4760
15.3500	12.8374	9.2140	9.3346	10.0872	12.0141	13.4380	13.2535	12.9468	9.1735	14.1129	11.3803	9.1748	8.5167	11.0672	11.3097	10.9365	8.4057	7.7633	10.4906	6.9162	20.1610	14.6368	16.2921	13.0486	12.5077	8.4998	8.7684	13.1940	10.5638	8.6225	9.2576	11.1081	12.9266	11.6669	8.3078	8.9119	14.5939	11.7395	8.4101	9.7879	10.9477	12.1038	12.9339	11.1827	10.1162	15.4296	11.9526	8.5969	8.4809
15.4000	12.8119	9.0664	8.9344	10.1830	11.9021	13.0771	13.4628	12.9539	8.9014	13.6070	10.9576	9.9998	9.2787	10.8537	11.4698	11.2563	8.3715	7.7019	10.1507	7.0032	20.0979	14.3044	16.3034	12.8151	12.4697	8.6884	8.5359	13.6463	11.1111	8.6158	8.8499	11.0114	12.1289	11.2299	7.9826	8.6747	14.2520	11.9742	8.3326	9.5216	10.0914	11.8115	12.5766	11.2806	9.9087	16.0382	12.3767	9.0759	8.7037
15.4500	12.5914	8.9186	8.7831	10.5218	12.1777	13.5552	14.4419	14.3845	9.4765	14.0506	11.2267	9.3754	8.9599	11.2713	11.9728	11.2294	8.5970	7.6970	10.1378	6.5727	20.2331	14.8394	16.7561	13.5299	13.0865	9.3385	9.3767	12.3985	10.8591	8.7170	9.3336	11.4220	12.4052	11.5291	8.0712	8.7764	14.3296	11.6570	8.3033	9.4300	10.3615	12.5748	13.1669	11.7894	10.7388	15.5343	12.2029	8.8634	8.4305
15.5000	12.9966	9.2305	8.4758	9.9321	11.7167	13.2130	13.2344	13.4905	9.0596	13.8723	11.4951	8.8520	8.9971	11.0982	11.6006	11.2859	8.5451	8.0290	10.5508	6.9961	20.2957	14.6494	16.0137	12.8274	13.0717	8.7473	9.2606	14.1520	11.4930	9.0210	9.2089	11.2486	11.9839	11.2816	7.7292	8.9368	14.5591	12.1631	7.9708	9.2729	9.9430	11.3580	12.2374	10.3357	9.5088	14.3581	11.7763	9.0180	8.6538
15.5500	13.3532	9.6447	8.8226	9.6837	11.0507	12.9405	13.2337	13.1374	9.5046	13.9905	11.8104	9.2497	8.6185	11.2185	11.5524	11.1467	8.5546	7.9953	10.9041	7.1430	20.4340	15.3678	16.5749	13.4472	12.9804	8.8065	9.2675	14.4645	11.1846	8.8089	9.1589	11.4080	12.4879	11.3063	8.1110	8.4655	13.6610	11.1455	8.3418	9.5407	10.7681	11.8039	13.0612	11.1887	10.4920	15.8490	12.2508	8.8431	8.3113
15.6000	13.4473	9.7622	8.8537	10.3578	12.3360	13.6214	14.1935	13.6648	9.8014	14.4006	11.3234	8.9412	8.8215	11.0209	11.4599	11.3196	8.6148	7.8043	10.7979	7.2168	19.7503	14.5485	15.7430	13.2290	12.8633	8.9418	8.7716	13.5287	11.1138	8.5833	9.2874	11.1176	11.8714	11.4077	7.9705	8.4389	14.7165	11.4061	7.8728	9.6295	10.1961	11.9524	12.3520	10.4303	9.7109	15.6694	12.2282	8.9229	8.7053
15.6500	13.3298	9.8309	9.0658	10.1550	11.7903	13.3992	13.4178	13.4885	9.4849	13.6719	11.3210	8.8013	8.7274	10.8287	11.3641	11.3337	8.7742	8.0977	10.5451	7.0855	19.8413	14.6471	15.9925	13.2100	13.3585	9.1457	9.3842	14.2952	12.4351	8.5702	8.6319	10.8500	11.3599	10.7395	7.5800	8.0097	14.9183	12.2501	7.9682	9.6849	9.7987	11.4635	12.6840	10.5596	9.8123	15.2567	12.0661	8.7993	8.5774
15.7000	13.3818	9.5973	8.6695	9.9105	11.7370	13.2875	13.4440	13.0125	9.2463	14.1794	11.6649	9.4887	9.1617	11.2910	11.6571	11.4640	8.9642	7.9886	10.5121	7.2765	20.4783	15.1814	16.3452	13.1085	13.1130	8.9497	9.6404	14.1703	12.6623	8.2599	8.7196	10.6172	11.6094	10.9291	7.6049	7.9709	14.2081	11.9061	8.0510	9.4762	10.2239	11.4954	12.5575	10.6275	10.2218	16.8331	12.1410	8.7591	8.1547
15.7500	12.9056	9.5775	8.9532	9.6018	11.2159	13.0666	13.2678	13.0960	9.6597	13.3492	11.0779	9.1313	8.7960	11.0447	11.8075	11.7578	9.2045	7.7590	10.1873	6.9423	19.2693	14.0157	15.5890	12.6619	12.7953	8.8344	8.7722	13.0244	11.6428	8.5708	8.9453	11.0668	12.3975	11.3032	7.9007	8.2975	14.9441	11.6154	8.0734	10.0904	10.9038	12.1751	13.4377	11.4568	10.7847	14.9368	11.5796	9.1613	8.7564
15.8000	13.2413	9.6662	8.7998	9.8769	11.4738	12.8340	13.3584	13.6366	9.0674	13.6322	11.0128	9.1010	9.1053	11.1446	11.5944	11.7837	9.3833	8.1881	10.6358	7.1777	19.7703	14.7275	16.5546	13.3874	14.0661	9.8640	10.2070	12.9943	10.9070	9.0968	9.5765	11.0116	11.9213	11.2308	7.6398	8.9154	14.7992	11.4267	7.9977	9.1173	9.9588	11.2166	12.4253	10.2189	9.7810	16.0813	12.3625	9.3933	8.6239
15.8500	12.8656	9.4158	8.7458	9.8639	11.7382	13.1710	13.8433	13.6756	9.3288	15.1901	11.4847	8.8996	8.9722	11.2151	11.4833	11.2997	8.7603	8.4201	10.2970	7.0967	18.3458	13.8709	15.7658	12.5389	12.7373	8.9812	8.8472	12.1080	11.0372	8.7067	8.8251	10.4648	12.4628	11.0527	7.8888	8.9069	14.8156	11.5627	8.2579	9.8479	10.6450	11.9111	12.9484	11.1393	10.2516	15.3378	11.9042	8.7619	8.4109
15.9000	13.3277	9.9395	9.1459	10.4043	12.1661	13.2299	13.5753	13.8505	9.3335	14.8864	11.2622	9.6366	9.2066	11.1763	11.2755	11.1013	8.6609	7.5590	10.5650	7.0446	19.3288	14.7591	17.0648	13.8639	12.9675	9.1439	8.8152	12.6663	10.8398	9.1522	9.3015	11.0203	12.4917	11.1753	7.7758	8.5476	14.6574	11.7438	8.0429	9.1211	10.4667	11.9818	12.5654	11.1470	10.4977	16.3652	12.2101	9.0328	8.5139
15.9500	12.8254	8.9541	8.6770	10.1303	12.0474	13.5156	14.0106	14.1039	9.4471	14.4088	11.4474	8.8113	8.4580	10.8040	11.6422	10.7875	8.4413	7.5942	10.3824	6.9419	18.3826	14.1152	16.1681	13.2507	13.0902	9.3761	9.0034	13.0792	11.1054	9.0496	9.5931	11.2935	12.5503	11.5572	8.1830	8.5323	14.9628	12.2900	8.2292	9.4591	10.1227	11.3823	12.6420	10.9637	9.9728	14.3376	12.4319	9.3066	8.1738
16.0000	13.3206	9.8632	8.8747	10.7461	12.5570	14.5424	14.2731	14.0030	9.8162	15.2663	11.5221	8.9111	8.4981	10.8916	11.4247	11.2944	9.3272	7.6674	9.6664	6.5447	18.3300	14.7223	16.9914	14.0148	13.7168	9.7064	9.1581	12.9048	10.7285	8.3996	9.2867	10.9631	12.7446	11.4213	8.0436	8.9756	14.8180	12.2389	8.3471	9.9484	11.0503	11.8915	13.2739	11.8241	10.6997	14.3326	11.5205	9.3251	8.5604
16.0500	13.1590	9.5633	8.7030	9.9284	11.7799	13.0168	13.7194	13.3442	9.0611	15.0371	11.6450	9.4068	8.7288	10.9389	11.0435	11.1091	8.3190	8.0301	10.7121	7.3585	18.8573	14.1715	16.4791	13.6432	13.0430	8.9895	8.8918	13.0756	11.1332	8.3000	9.2826	11.0539	12.5041	11.6911	8.5436	9.0323	14.4812	11.7571	8.1334	9.4898	10.6305	12.1036	12.7993	11.1096	10.5333	14.7576	12.1969	8.9102	8.6213
16.1000	13.0819	9.4790	8.4527	9.6921	11.6746	13.0493	12.9956	12.9591	8.9313	13.8315	10.9471	9.2869	8.8173	11.2802	11.2639	11.0332	8.2816	7.6419	9.8998	6.6532	18.9359	13.9196	16.1759	13.2812	12.5222	8.8730	8.6455	13.5955	11.2460	8.6081	9.1047	11.1330	12.4509	11.4405	8.2790	8.2738	13.9304	11.5827	8.3524	9.5370	10.9176	12.5990	12.9412	11.2101	9.7622	14.8180	11.8772	9.4183	9.0451
16.1500	12.8437	9.1353	8.8432	10.3723	12.0768	13.3749	14.0418	13.7651	9.7647	14.4743	11.3732	9.3267	8.7746	11.2997	11.1632	10.7593	7.9593	7.4319	10.6018	6.8635	19.2270	14.6145	16.6092	13.2838	12.6709	8.6738	8.9921	12.9985	10.9150	8.5685	9.4598	11.2767	12.6605	11.5924	8.3928	8.7057	14.4801	11.6353	8.1328	9.4542	10.3597	12.0922	12.6581	11.1177	10.5046	14.9414	12.3121	9.4915	8.7311
16.2000	12.6897	8.9843	8.6293	9.9831	12.1318	13.4717	13.5463	13.5992	9.0738	13.7167	11.6029	9.0912	8.2855	10.7225	11.3419	10.9795	8.6201	7.4936	10.6584	7.3415	18.8196	14.0001	15.7229	12.4797	12.5560	8.5188	9.2392	13.8418	11.3341	8.3794	8.7482	10.3507	11.8660	11.3219	8.1336	8.4278	14.2305	11.3939	8.1552	9.6153	11.0315	12.4739	13.1077	11.0434	10.0415	15.7370	12.0773	9.1665	8.4600
16.2500	13.1181	9.7201	8.7953	10.1204	11.7695	13.3706	13.6991	13.4677	9.2864	13.5443	11.3577	9.6240	8.5740	11.0349	11.1435	10.5145	7.9424	7.6192	9.8957	6.5334	19.3831	14.5703	16.2322	13.2726	13.2099	9.1536	9.2423	14.8216	11.4483	8.6886	9.2225	10.9667	12.3414	11.5986	8.2003	8.1269	14.6674	11.4997	8.4491	9.8499	10.6201	12.2811	13.6122	11.8591	10.5385	15.1245	12.4608	9.0940	8.6837
16.3000	13.0812	9.3017	8.6039	10.0376	12.0248	13.4155	13.9491	13.0836	9.4653	15.0814	12.6497	9.4748	8.8235	10.8958	11.1728	11.1628	8.5793	7.8363	10.0422	6.7267	19.8060	14.6705	16.2099	13.2429	12.5948	8.6263	8.3861	14.2984	11.8088	8.4425	8.9077	10.6544	11.7126	11.2584	7.8105	8.3661	14.8221	11.8873	8.2923	9.6165	10.4168	11.8947	13.1598	11.1993	10.4415	15.0154	12.8103	9.0667	8.9201
16.3500	12.5574	8.8213	9.1952	10.3696	12.3715	13.6737	13.8150	13.5216	9.2730	15.0867	12.9565	9.2995	8.2923	10.4887	10.7341	10.5778	7.8820	7.6434	10.0996	6.9768	19.9197	15.5702	17.0103	13.7600	13.6660	9.5735	9.3357	13.5548	11.6149	8.5830	9.1391	10.5632	11.8803	11.4094	8.0992	8.8552	14.3469	11.9922	8.3337	9.6911	10.0454	11.2819	13.0642	11.4378	10.3279	15.7800	12.4980	8.8406	8.6373
16.4000	12.8198	9.2002	8.1453	10.0428	11.6799	14.4032	13.4864	13.2417	9.3745	15.2372	12.6158	9.3265	8.6985	10.9548	11.3342	11.0302	8.2646	7.8590	10.2303	6.7108	19.1660	15.1434	16.4768	13.1421	13.4383	9.2199	9.1183	13.8990	10.7730	8.6864	9.3850	10.9601	11.8337	11.9355	8.5669	9.3919	13.9442	11.7630	8.2593	9.4492	10.4905	11.5118	12.5365	10.6205	10.2717	14.9785	12.9548	8.8658	8.2361
16.4500	12.9497	9.1741	8.8284	10.0796	11.6727	14.1899	13.8500	13.5507	9.6563	14.5545	12.3193	9.0672	8.4584	10.8313	11.1840	10.8321	8.1521	7.8000	10.8549	7.0961	19.8833	14.9827	16.2035	13.2518	13.3055	9.0913	9.0431	13.9351	11.4120	8.6322	9.3289	11.5554	12.6525	11.7200	8.3167	8.7497	14.6984	11.6940	8.5828	9.3872	10.1573	11.5968	12.3255	10.5152	9.4962	14.2044	12.5827	8.7582	8.6371
16.5000	12.9960	9.3442	8.8996	10.1067	12.1476	14.3147	13.5577	13.4159	9.4140	14.8293	12.2580	9.1432	8.5839	11.4353	11.5410	10.9715	8.4412	7.5502	10.4836	6.7916	19.8022	15.0311	16.5244	13.1207	12.5878	8.3723	8.6486	14.4225	11.1498	8.4873	8.8737	11.1018	11.7543	11.2263	8.1992	8.4271	14.1916	11.5482	8.4981	9.6841	10.5522	11.9563	13.0001	11.5787	10.2793	14.0367	12.3220	9.0219	8.6027
16.5500	13.1594	9.4467	8.6034	9.9673	11.6230	14.0244	13.9051	14.0604	9.5603	13.9299	11.6544	9.0706	8.3807	10.8948	11.1637	11.1191	8.5975	7.9794	10.5889	7.0083	19.9175	15.4367	16.9261	13.8566	13.2595	9.0106	9.4688	14.3687	11.5047	8.9610	9.1347	11.0038	12.3294	11.3665	8.1870	8.3173	13.8169	11.4613	8.6511	10.2508	10.2998	11.9195	13.5286	11.6317	10.6429	14.1309	12.1419	9.0835	9.1692
16.6000	12.9049	9.3783	9.1022	10.0662	11.7771	13.9535	14.1013	13.7339	9.2049	14.2089	12.3333	9.0024	8.4302	11.1854	11.4104	11.0308	8.3979	8.2153	10.1592	6.7237	19.8961	15.4124	17.0594	13.9169	13.4997	9.4358	9.1582	14.8557	12.2163	8.7191	9.0443	10.9359	12.5228	11.3493	8.0268	8.3453	14.5130	11.4659	8.3611	9.5007	9.9136	11.5732	12.6358	11.0710	10.3596	14.0442	12.7759	8.6940	8.6938
16.6500	13.0685	9.5789	8.6682	10.3090	12.1683	14.0463	13.7899	13.9378	9.2092	14.2612	11.9194	8.9755	8.7636	11.2508	11.5224	10.8983	8.2843	7.6912	10.2362	6.6821	19.6351	15.1021	16.7972	13.7195	12.8415	8.8764	8.3353	13.8296	11.3137	8.6691	9.3311	11.6695	12.5719	11.5593	8.2190	8.4472	14.3110	11.7908	8.2803	9.5140	10.1239	10.8467	12.5798	11.4502	9.9035	15.6702	13.0647	9.2132	9.0812
16.7000	12.9472	9.2088	8.5910	9.8543	11.7313	14.1086	13.5105	13.4390	8.9867	14.6745	11.2085	8.9300	8.9070	11.0094	11.5152	11.5763	9.0344	7.5880	9.8861	6.1457	20.0532	15.3044	17.2937	14.1826	13.6381	9.7993	9.2557	13.5270	11.4772	8.4411	8.9906	11.3072	12.5299	11.5768	8.2871	8.5551	14.3757	11.8172	8.4805	9.4611	10.5932	11.3914	12.7607	11.1609	10.3409	14.9197	11.1275	8.6292	8.5645
16.7500	13.1480	9.3634	8.8032	9.9935	11.9740	14.2586	13.7853	13.6484	9.3818	14.5927	11.2095	9.0501	8.4052	11.1513	11.3240	11.0557	8.4575	7.8443	10.5369	7.1266	19.5903	14.9534	17.5304	14.5495	13.3631	9.2184	9.2602	14.7355	11.9847	8.6844	9.2326	11.2926	12.3160	11.2749	8.1462	7.7627	14.2500	11.9639	8.1195	9.3039	10.4990	11.7047	12.8083	11.0632	9.8964	14.0885	12.4708	8.4798	8.3812
16.8000	13.0499	9.2688	8.6910	10.1246	11.7450	13.9587	13.7523	13.5845	9.4752	15.0480	12.0094	8.6847	8.5451	10.7325	11.6905	10.9401	8.5926	7.8108	10.2932	6.8164	20.7256	15.1882	17.4959	14.3840	13.7959	9.4226	9.8583	13.9107	11.1144	8.9573	9.4027	11.7949	12.6506	11.6619	8.4826	8.5944	14.2541	12.3934	8.1205	9.8543	10.5670	11.6594	13.1202	11.6489	10.5490	13.9157	12.4922	8.8311	8.7823
16.8500	13.1354	9.1865	9.2748	10.0465	11.6389	13.6622	13.5616	13.5330	9.4503	14.8868	12.0144	9.1666	8.5774	10.6386	10.9494	11.1393	8.7362	7.8379	10.3164	6.8442	20.2259	15.5266	17.7390	14.5284	13.9665	9.7878	9.6245	15.3951	12.2981	8.9118	9.5231	11.7980	12.7014	11.9288	8.5414	8.8822	14.2760	11.5429	8.0632	9.8688	10.3264	11.8645	12.9287	11.2175	10.2442	14.8788	12.6748	8.4761	8.6054
16.9000	13.2872	9.5656	8.7071	9.9447	11.5296	13.7814	13.4237	13.3413	9.1964	14.0715	10.6418	9.1954	8.1927	10.4689	10.7600	10.3203	8.0413	7.6522	10.2647	6.9542	18.5494	14.6240	17.2483	14.2187	13.4508	9.0830	9.4752	13.9599	10.9143	8.5412	8.8580	11.0465	12.5001	11.1780	8.1112	7.9127	14.2704	11.6157	8.4542	9.6844	10.0608	11.7778	12.8460	11.4986	10.3569	14.7078	12.6744	8.5849	8.6870
16.9500	13.1061	9.7302	8.2192	10.1836	11.7216	14.0872	13.7368	13.9379	9.0097	14.2606	11.0096	9.0726	8.2623	11.0656	11.1057	10.8006	8.3272	8.0153	10.5502	7.1465	18.6906	15.0918	17.6238	14.3737	13.6459	9.4715	9.6639	13.3864	10.5393	8.5900	9.0235	11.3650	12.5787	11.7360	8.4571	8.5581	14.2417	12.0156	8.2102	9.6874	10.2275	12.0475	12.7785	11.1511	10.5005	15.5304	12.1679	8.7567	8.7298
17.0000	13.4982	10.0368	8.3828	10.0006	11.4386	13.7968	13.7039	13.4721	9.5134	14.5299	10.6125	9.7719	8.7044	10.5875	11.0882	11.1118	8.3792	8.0359	10.3453	7.0546	19.4613	14.9924	17.2590	14.0962	13.0802	9.0623	8.9919	14.4087	11.4108	8.7404	8.8339	10.6400	12.9635	11.6163	8.4445	8.2426	14.3575	11.7499	8.8852	9.6877	9.9096	11.5108	12.7261	11.1808	10.1938	15.1608	11.3829	8.7346	8.7613
17.0500	12.7912	9.3036	8.9406	10.2972	11.9269	14.2504	14.1952	13.8744	9.4638	14.9685	11.2860	9.5724	8.6681	11.1695	11.2101	11.1800	8.5277	8.1011	10.2730	6.6699	20.3160	14.8596	17.6885	14.6150	13.3916	9.0884	9.1030	13.1018	11.0888	8.4242	8.7603	10.5888	12.8701	11.5832	8.9467	7.9781	14.3686	11.5215	8.6481	9.8700	10.0406	11.6736	12.7886	10.9928	10.0298	14.7425	11.5013	8.9622	8.7826
17.1000	13.5176	10.0142	8.6934	10.2750	12.2773	14.1546	13.8595	13.9276	9.4902	14.5322	10.6509	9.0955	8.7433	11.3835	11.2886	11.0527	8.2408	7.7092	10.0447	6.6631	19.8679	15.7002	18.6056	15.6012	13.9135	9.7412	9.0585	14.3682	10.7968	8.4657	8.4923	10.8240	12.7591	11.1261	7.9497	7.7538	13.9546	11.5204	8.2410	9.7399	9.2318	11.2971	12.4449	10.8962	9.8293	15.5299	12.4571	8.6816	8.6948
17.1500	13.4192	9.5339	8.5037	10.1296	11.9376	14.2369	14.1210	14.2067	10.0227	13.8352	10.3591	9.2114	8.4427	10.6065	11.0726	10.8059	8.0922	7.9759	10.1765	6.5917	19.4924	15.0839	17.5368	14.4835	13.6290	9.5498	9.4902	14.2494	11.0805	8.5861	8.8954	11.1348	12.6359	11.1203	8.0003	8.0204	13.8332	11.7006	8.7464	9.5353	10.1433	11.1343	12.7939	11.2267	9.8187	13.7051	11.4847	8.3280	8.8364
17.2000	12.8049	9.2799	8.8446	9.9316	11.8578	13.8781	13.6790	14.2599	9.1267	13.4323	11.6829	9.1817	8.6191	10.8080	11.4292	10.9982	8.0548	7.8558	9.8331	6.6358	20.3022	15.6722	17.7263	14.7935	14.2028	10.0726	9.7307	13.7238	10.4642	8.7668	8.9777	11.0781	12.8494	11.2743	7.9921	7.8454	13.8369	11.5476	8.6296	9.2057	10.0271	11.6454	12.5810	10.9375	9.8242	13.2844	11.1680	8.5926	9.1294
17.2500	12.7842	9.1375	8.3350	9.8288	11.6530	14.1577	13.6584	13.1915	9.6769	14.3361	12.6770	9.0098	8.3287	10.9454	11.2371	10.8847	8.5302	7.5122	10.5940	7.1579	19.1210	14.9402	17.5688	14.5011	13.4038	9.2430	9.0859	14.4989	10.7102	8.4579	8.6667	10.4109	10.8965	11.0602	8.5766	7.7082	14.1736	12.1869	8.6168	9.7489	10.4403	11.7400	12.9093	11.0763	10.2881	13.6914	11.4284	8.6024	8.7906
17.3000	12.9400	9.2736	9.1521	10.5405	12.5813	14.8426	13.9940	13.0686	9.3585	14.6470	12.0063	8.7208	8.4680	10.9462	11.7208	11.1581	8.7953	7.8620	9.9832	6.9842	20.0708	15.7669	18.2300	15.1827	14.2129	10.0760	9.9361	12.8228	11.1118	8.4977	8.6700	11.2966	11.1846	11.1659	8.6441	8.3193	14.2050	12.1504	8.5606	9.3673	9.8618	11.2310	12.2541	10.4856	8.9406	14.7447	12.1494	8.5853	9.0477
17.3500	12.8665	9.3171	8.9320	9.9559	11.8599	14.0349	13.8569	12.8724	8.9319	14.4028	12.6268	9.0513	8.2721	10.4752	11.0304	10.6593	8.3660	7.8654	9.8421	6.4308	20.2135	15.0503	16.8728	13.5887	12.9497	8.9577	8.9467	14.1794	10.6474	8.5353	8.7926	10.9044	11.9193	11.1383	8.0556	8.0094	14.7399	12.1708	8.1769	9.2789	9.0352	10.4504	12.1730	10.9202	9.8454	13.4182	11.2536	8.6951	9.0457
17.4000	13.1116	9.1082	8.5552	10.0865	11.9245	14.2727	13.7891	13.3175	9.2674	14.4362	12.5840	9.2228	8.9810	11.5820	11.9837	11.3786	8.6400	8.2169	10.4491	6.9677	19.9653	15.4614	17.8046	14.7231	14.3720	10.0266	9.8620	14.2807	10.6527	8.7227	9.2828	11.1233	11.4602	11.4280	7.8966	8.4274	14.5669	12.2955	8.2622	9.7582	10.2291	10.8472	12.9722	12.1612	9.6923	14.1570	11.8887	8.3794	9.0809
17.4500	13.6090	9.5133	8.8856	10.1583	11.9789	13.6872	13.8566	12.8642	9.6069	14.0544	12.0186	9.1398	8.5917	10.8956	11.0356	10.8730	8.7300	7.4835	9.8143	6.7278	19.6782	15.2373	17.6500	14.6576	14.3466	10.1331	9.5234	13.1020	10.2220	8.4778	8.6612	11.1083	11.5793	10.9088	7.6806	7.5844	14.3293	12.0167	8.9289	9.6208	10.2208	11.7049	12.9957	11.5910	11.3319	14.1753	11.5263	8.5049	8.9837
17.5000	12.9179	9.1795	9.0099	10.2214	12.4893	13.8093	13.4669	12.5616	9.0330	13.6970	11.5862	8.9485	8.2224	11.1220	11.0507	10.6598	8.1395	8.0392	10.4497	6.7508	19.5068	15.0062	17.6399	14.4770	13.6464	9.4828	8.8949	12.8434	9.8967	8.9156	8.9733	11.4539	11.9101	11.1411	7.7976	8.1379	14.2114	11.8185	8.7012	9.7289	11.2434	11.4988	13.1804	11.4992	9.6481	13.5944	12.3304	8.3253	8.7524
17.5500	12.6252	9.0890	8.9537	10.0481	11.6023	14.3205	13.4587	13.1804	9.1916	13.6684	10.6295	9.1246	8.2524	10.6715	10.8232	10.5648	8.1178	7.9151	10.0914	6.7278	18.8015	14.5607	16.7907	13.9713	13.2871	8.9364	8.8779	12.3246	10.0897	8.4150	8.8190	11.0281	11.5832	11.3100	8.0862	8.4765	13.4402	11.3223	8.2499	9.1862	11.0197	12.0317	12.7712	12.0308	9.5032	14.3698	12.2235	8.6194	8.5333
17.6000	13.0243	9.2994	8.9813	10.0128	11.6620	13.8034	13.6598	13.6347	9.5103	13.4132	11.1184	9.5313	8.6553	10.8803	11.1533	10.8049	7.9770	8.0956	10.1385	7.2207	18.9278	14.5123	16.9927	14.0742	13.3363	9.1982	8.9345	14.3279	10.6707	8.4309	9.4146	11.6004	11.9998	11.6272	8.2557	8.3773	14.2406	12.2887	8.5656	9.0519	10.8259	11.9570	12.6826	11.4840	9.2841	14.6854	12.5219	8.6639	9.1398
17.6500	13.4859	9.5282	9.0118	10.0327	11.5066	13.2356	13.7621	13.3712	9.6011	13.8841	11.5961	9.1004	8.5969	10.3888	10.9472	10.7354	8.4376	8.4601	10.3706	7.2054	19.0033	14.6259	17.3383	14.5925	13.2123	9.1888	9.0258	13.6740	10.4308	8.6768	8.9106	11.0652	12.4923	11.0763	7.9083	7.8315	14.2975	11.5975	8.1746	8.9041	9.9845	11.5305	12.4667	11.8100	9.7589	13.6256	12.4612	8.4306	8.6309
17.7000	13.3724	9.1160	9.0241	9.9079	11.8560	13.0994	13.3534	12.8943	9.1407	13.3422	10.5412	8.8580	9.0278	10.7100	11.0451	10.7952	8.4115	7.7730	10.1880	6.9926	19.5284	14.7722	17.1192	14.1447	13.3122	9.0937	8.7605	13.8925	10.9880	8.8345	8.2542	10.5922	10.8661	10.4153	7.4703	7.8000	14.6180	12.3454	8.3197	9.2314	10.6526	11.1818	12.4698	11.6253	10.0651	14.0693	11.1914	8.6830	8.9022
17.7500	13.4508	9.4470	8.6236	9.9269	11.8268	13.4030	13.5225	12.8196	9.1561	13.7640	10.8130	8.8815	8.5725	11.2556	11.6381	10.6650	8.0526	7.9576	10.3341	6.9262	19.6355	14.4224	17.0072	13.6966	12.8775	8.8310	8.2141	14.1539	11.1955	8.8138	9.0306	11.3827	11.5188	11.2985	8.1830	8.2043	14.5040	12.3574	8.4068	9.0172	10.8226	12.0504	12.7526	11.8182	10.0169	13.4906	12.6297	8.3834	8.7393
17.8000	12.7127	8.9760	8.5866	10.0095	12.0677	13.7213	13.7531	13.1777	9.1016	13.6089	10.9080	8.8805	8.3794	10.9703	11.4176	10.7709	8.3830	7.8716	9.9678	6.6967	19.7585	14.8830	17.2033	13.8933	13.6925	9.4589	9.2325	15.0096	10.9627	8.4093	8.6435	11.2450	12.1428	10.9476	7.6245	7.8345	14.1612	11.6245	8.5041	9.3008	10.4772	11.6048	12.8732	12.3409	10.1209	14.6537	12.1208	8.6440	8.8706
17.8500	12.9626	9.2334	8.4812	10.0198	11.9000	13.9437	13.4283	12.9567	9.5767	14.3084	12.2387	9.3809	8.6071	10.5496	11.1498	11.0020	8.5253	7.8699	10.8283	7.3402	19.8648	14.5539	16.9405	13.7194	13.2781	9.0275	9.1564	15.1075	11.2022	8.8495	8.8908	11.2223	12.2344	11.3422	8.1976	8.2341	14.8986	12.2645	8.6774	9.1690	10.3743	11.2858	12.4646	11.9213	9.7008	15.1535	12.5212	8.4234	8.6232
17.9000	12.8547	8.8288	8.6109	9.8650	12.0766	13.9974	13.0837	12.6402	8.7435	14.2443	11.5543	8.7423	8.6737	11.2890	11.4566	10.9096	8.3157	7.7994	9.9334	6.6399	19.8795	14.6482	16.7352	13.1260	13.3482	9.1753	9.4618	14.7788	11.0395	8.9900	8.9428	10.8404	12.5567	11.4432	8.2592	8.5100	14.4441	12.1239	8.6438	9.3670	11.1431	11.7985	12.8071	11.5422	9.4519	14.4893	12.0712	8.6742	8.7679
17.9500	13.2887	9.4893	8.5997	10.3183	12.4615	14.2958	13.6569	13.0832	9.5323	14.1345	11.2815	8.8811	8.6480	10.4699	10.9094	10.7119	7.9488	8.0779	10.5218	6.8355	20.0002	14.3748	16.4425	13.2913	13.2664	9.2014	9.1202	14.6464	11.7085	8.3741	8.8452	11.3661	11.4738	10.8875	7.5743	7.7315	14.0545	11.8775	8.6107	8.8925	11.0202	11.7647	12.5071	11.3700	9.4399	14.2107	12.7938	8.7216	8.3371
18.0000	13.0727	8.8262	8.1467	10.0390	12.1476	13.7099	13.2839	12.8250	9.1193	14.6345	11.5239	9.3914	8.6345	10.6416	10.8538	10.7935	8.3025	7.7334	10.1537	6.9883	19.0722	14.3595	16.7559	13.6165	13.1818	8.9897	9.1478	13.4768	12.4711	8.6660	8.4346	11.0072	11.5549	10.5996	7.3984	7.6791	14.2899	11.9255	8.9299	9.3472	11.0864	11.3817	12.7557	11.7511	9.7319	14.6324	12.0093	8.4350	8.6933
18.0500	13.2617	9.0617	8.3478	9.9398	11.9301	13.2651	13.0354	12.4515	8.9361	13.9493	11.0610	9.3679	8.5839	10.9486	11.5900	10.7427	7.9623	7.7213	9.7552	6.5126	19.7769	14.3734	17.0070	14.0725	12.9697	8.6532	8.8953	14.0610	11.5924	9.1258	9.0309	11.6007	12.2297	10.9804	7.6957	8.1996	15.7879	12.4519	8.6924	9.2186	10.3617	11.5737	12.7081	12.0462	9.7403	14.5471	11.7496	8.4265	8.8634
18.1000	13.4308	9.5765	8.3398	10.2089	12.0183	13.7953	13.6446	13.0057	9.8592	14.1257	11.1043	9.7454	8.6448	11.3460	11.3142	10.5847	8.0845	7.9390	9.9666	6.6781	19.8798	15.0603	17.6100	14.6490	13.1829	8.9519	9.2125	14.6635	11.4695	8.4422	8.6584	10.9554	11.4214	10.8330	7.5547	8.0294	14.5892	12.1993	8.7498	9.4971	10.5396	11.7829	12.8764	11.9938	9.7655	15.1995	11.8765	8.5242	8.7090
18.1500	13.7826	9.6840	8.7393	10.2309	12.6824	14.2514	14.2635	13.2066	9.5621	13.6943	11.7689	9.3019	8.9704	11.1326	11.4193	11.1128	8.1499	8.1390	10.1219	6.9027	19.3451	14.3699	16.9476	14.0346	13.2849	9.0761	9.3268	14.3212	11.7307	9.0341	9.2722	11.4969	11.7120	10.9147	7.3710	8.1873	14.0015	12.0909	8.3831	8.7988	9.9358	11.1679	12.6328	11.8211	9.2919	15.1714	11.9345	8.4741	8.6279
18.2000	13.8792	9.4416	8.8978	9.8586	11.8669	13.5414	13.5179	12.9052	8.9701	13.4100	11.4344	8.7872	9.1939	11.1811	11.2113	11.4548	8.4719	8.2705	10.0452	6.8411	19.3200	14.4067	16.8660	14.1882	13.6354	9.4705	9.5903	14.6115	11.7535	8.2713	8.5606	10.8941	11.6211	10.8974	7.6524	8.1301	14.3744	12.0186	8.6625	8.8012	10.0656	11.7678	12.3482	11.2651	9.7300	14.9450	11.8394	8.6721	8.7142
18.2500	13.6615	9.2912	8.8037	10.2283	11.9209	14.0741	13.6571	12.6813	9.1703	13.9245	12.0974	9.0234	9.4754	10.8178	11.7388	11.1178	8.0525	8.0392	10.0486	6.5626	18.6241	14.0191	16.5219	13.2701	12.6956	8.5995	8.7674	16.0587	13.0100	9.3454	8.8982	11.0722	11.7945	11.1098	7.7868	8.1368	14.8042	12.2574	8.4401	9.2812	10.6016	11.8432	13.0062	11.8661	9.6038	14.3652	11.6199	8.4733	8.9256
18.3000	12.9976	8.9162	8.2634	9.6916	11.8586	13.7459	13.1720	13.0834	9.0318	15.1895	11.9163	8.8373	9.4593	11.0428	11.4464	11.8702	9.3131	7.8389	10.0968	6.7552	18.8966	14.2290	16.6929	13.4176	12.7341	8.6967	8.5117	13.8603	10.9072	8.7126	8.9187	11.8204	11.7153	11.0767	7.7938	7.9518	13.5856	11.2490	8.4108	9.2351	10.6616	12.4021	12.8699	11.8702	9.5302	15.6221	11.9642	8.3831	8.5364
18.3500	13.0065	8.8091	9.1202	10.3753	12.1209	13.7654	13.9110	13.4588	9.2849	15.6282	12.8232	8.9895	8.4401	10.9803	11.5236	11.0336	8.3624	8.0837	10.4054	6.9250	19.0413	14.3224	16.8859	14.0597	13.4966	9.4248	9.0170	15.2927	11.9175	8.5628	8.7355	11.7250	11.7852	11.1394	8.0213	7.7608	14.3384	11.7734	8.2219	8.6688	10.2103	11.1837	12.3411	11.6041	9.3433	15.9584	12.5885	9.2220	8.7729
18.4000	13.8495	9.4695	8.5497	10.2218	12.2671	14.2909	13.7318	13.3907	9.5090	15.2211	12.3132	8.9332	9.3193	11.4958	11.7213	11.0587	8.0762	7.9385	9.9880	6.3569	18.8133	14.2119	16.8063	13.7072	13.2079	9.0710	9.2202	13.9083	11.1069	9.1027	9.0485	11.2340	11.4889	11.2829	7.9191	8.1922	14.1213	11.5320	8.6725	9.0790	10.9795	12.3089	12.5823	11.1596	9.2005	14.5855	11.6570	8.4251	8.7643
18.4500	13.7281	9.4320	8.3048	10.1962	12.3740	13.9593	13.6474	13.6651	8.9788	14.1653	11.6965	8.9480	8.7140	10.7718	11.2114	11.0936	8.6919	8.2914	10.0189	6.6497	18.8442	14.1285	16.7240	13.6722	12.7028	8.5196	8.5443	14.5717	11.1232	8.7101	8.9921	11.3517	11.9084	11.4468	8.3123	8.5062	14.6041	12.1080	8.6635	9.2167	10.2887	11.9546	12.9718	11.5588	9.3442	14.4014	12.2104	8.0633	8.3031
18.5000	13.3536	9.5078	9.2234	10.5498	13.1063	14.4851	13.7025	13.2965	9.0353	14.5314	10.8652	9.7981	9.0369	11.0037	11.3018	11.1876	8.4820	7.8423	9.9990	6.5807	18.9602	14.4628	17.2933	14.6431	13.2513	8.9797	8.6348	13.8274	11.7326	8.7560	9.4121	10.6874	12.1441	11.4422	8.0685	8.3261	14.7265	11.3950	8.1443	8.6908	9.6459	11.6496	12.3292	11.6117	9.5513	15.1473	12.1459	8.7833	8.6007
18.5500	13.3740	9.5206	8.5952	10.4535	12.9308	14.9714	14.2660	13.8087	9.3280	14.4945	10.9792	8.8411	8.4140	10.7916	11.1216	10.7146	7.9182	7.5556	10.0770	6.6146	18.8202	14.6530	17.2555	14.4534	13.4432	9.1992	8.9066	13.9872	11.5889	8.8344	9.0279	11.3335	12.3275	11.3926	8.1285	7.9037	14.0673	12.0557	8.4912	9.1594	10.6460	11.9422	12.8690	11.9966	9.6737	16.0883	11.9053	8.5478	8.9440
18.6000	12.8393	9.2977	8.8540	10.2385	12.1179	14.4211	13.4905	13.5564	9.2341	14.5484	10.8251	9.5250	8.5686	11.1802	11.3198	10.9266	8.3728	8.0404	10.3268	6.8447	18.6305	14.1564	16.8284	14.0252	13.0223	8.7237	8.7594	14.3478	11.9832	8.6784	9.1708	11.1125	11.6417	11.2093	7.9396	8.0209	14.0756	11.6563	8.6496	9.3972	10.6347	11.6651	13.1675	12.0612	10.1175	16.2727	12.5380	8.4585	9.0429
18.6500	13.0314	9.3849	8.5645	9.7128	11.4704	13.6433	13.1764	12.7137	9.0053	13.6061	10.3683	9.8422	8.6063	11.4471	11.2789	10.9193	8.2008	7.9225	10.1507	6.8295	18.9705	14.0380	16.3529	13.8852	13.2290	9.0304	9.0439	13.6883	10.0647	8.5520	9.1429	11.1502	12.2614	11.7330	8.3397	9.0133	14.5058	12.3742	8.9220	9.3861	10.3953	11.2601	12.8012	11.5665	10.0174	14.3065	11.9247	8.5383	8.8305
18.7000	12.9664	9.2727	9.0833	9.9857	11.8056	13.2378	13.2239	13.1121	9.0511	13.8173	11.4545	9.0855	8.7068	11.4990	11.6777	11.2088	8.4600	7.8044	9.8547	6.4549	18.5689	14.1037	16.7585	14.0906	13.3295	9.1080	9.5822	13.2655	12.1463	8.5615	8.4923	10.8069	11.5993	11.1975	8.0336	8.1655	15.0445	12.5347	8.6100	9.4763	10.2222	11.3635	13.0453	11.9513	9.5896	13.9130	11.2646	8.5327	8.4037
18.7500	12.7122	9.3167	9.0087	10.1883	12.0621	13.1919	13.5295	13.5386	9.0363	13.8895	11.6364	8.5380	8.9034	11.7052	12.1637	11.5025	8.7132	8.0655	10.0277	6.7742	19.0421	14.4365	16.4858	13.8617	13.1105	8.8218	9.4155	14.3664	11.3256	8.8146	8.7736	10.8771	11.4727	11.2087	8.1005	7.9323	14.1576	11.9392	8.8566	9.8330	10.5975	12.0759	13.2405	12.3756	9.9720	14.4234	11.8299	8.6271	8.6842
18.8000	12.8273	9.2660	8.9891	10.1506	12.0930	13.8377	13.6069	13.3208	9.6597	14.3572	11.3524	8.9806	8.8409	11.5813	12.0492	11.0907	8.5795	7.7763	10.2482	6.8505	18.8831	13.9049	16.2524	13.5881	13.1290	8.8993	9.3794	14.0003	11.3715	8.4985	8.7277	10.9205	12.3806	11.5104	8.2226	7.8907	14.5629	11.5664	8.4215	9.0099	10.5401	11.8714	12.4308	11.6150	9.2468	14.2682	11.4168	9.4407	9.0986
18.8500	12.7884	9.0959	8.6357	10.0768	11.8639	13.2146	13.7495	13.2546	9.6524	14.7982	11.9671	8.7371	8.1203	10.7872	11.0454	11.0980	8.6268	7.8621	10.2009	6.8335	19.4026	14.1981	16.4935	13.5969	12.7717	8.6050	8.7781	14.2611	11.1288	8.4291	8.8595	11.2266	12.4401	11.2569	8.0207	8.0518	14.8004	11.8103	8.3252	9.2218	10.5173	11.5104	13.0011	11.7231	9.7778	14.5696	12.5633	8.9713	9.0236
18.9000	12.8628	9.2766	8.7587	10.0865	11.9553	13.3183	13.9080	13.2128	9.4549	14.2273	11.4469	8.7514	8.6154	10.8795	11.4222	11.1961	8.5819	7.7865	9.9186	6.7531	18.2959	14.3480	16.9469	14.0727	13.3149	9.0114	8.7625	14.4888	11.5134	8.7627	9.1423	11.4172	12.1999	11.6175	8.1184	8.3396	14.2738	11.8828	8.2817	9.1278	10.0398	11.1812	13.0356	12.1610	10.1436	14.3695	12.0958	8.8851	8.8104
18.9500	12.9238	9.4466	8.9370	10.1521	12.0070	13.5372	13.6097	13.4254	9.8154	14.0708	11.4835	9.1592	8.6833	10.6943	11.2778	10.7047	8.0156	7.7482	10.1937	6.7003	19.3037	14.4646	16.4881	13.3984	13.1479	8.8855	9.1649	13.3287	10.4504	8.7597	8.8564	10.9531	12.1445	11.0658	7.7451	7.9375	15.1764	12.3219	8.4739	9.2431	10.2851	11.7310	13.1428	12.4552	10.1983	14.9931	11.7782	8.3626	8.9707
19.0000	12.7691	9.1951	9.0377	10.1789	12.0566	13.2150	13.9973	13.3455	9.4659	14.3375	11.4642	8.3995	8.4835	11.3354	11.4203	11.1321	8.6505	7.7096	9.9962	6.7639	18.7943	14.3970	16.5498	13.5780	13.6825	9.3857	9.8557	12.7799	10.3404	8.6080	8.8048	11.0409	11.7731	11.1961	7.9930	7.8082	14.1172	11.6427	8.6044	9.3982	10.2296	11.6495	12.8433	11.8363	9.6545	13.5910	11.8477	8.7811	8.7934
19.0500	13.2183	9.5549	8.7673	10.0829	11.8658	13.6833	13.7485	13.2825	9.5554	14.0136	10.8712	9.2586	8.8148	11.2089	11.1350	11.2302	8.2805	7.8269	10.2987	6.6057	18.7192	14.3328	17.2520	14.3499	13.3851	9.2265	9.4023	14.0232	10.8345	8.7208	8.5282	11.1910	10.8648	10.5978	7.7124	7.5625	14.6739	12.0839	8.3501	9.0231	10.7318	12.1845	12.7493	11.5603	9.4386	13.6166	11.8817	8.4318	8.3668
19.1000	13.5751	9.8964	8.4125	9.9189	12.0981	13.7139	13.2705	13.3813	9.3160	14.6320	12.1042	8.9512	8.1863	10.4644	10.7976	10.5542	8.2066	7.6367	10.0856	6.4323	18.9942	14.7312	16.8983	13.7601	13.4819	9.3961	9.2255	12.8245	10.7192	8.4097	9.1206	11.2039	12.4872	11.2098	7.8754	8.1386	14.1115	11.4882	8.4499	9.1670	10.5160	11.9725	12.8158	11.9158	9.6384	14.3369	12.2699	8.5066	8.2820
19.1500	12.8370	9.1560	8.6676	9.8392	11.7639	13.3601	13.9946	13.2844	9.4843	13.5778	11.1672	9.5342	8.4632	10.7168	10.9277	10.7541	8.2824	8.0551	9.6175	6.2385	18.2664	14.4341	16.9404	13.5861	13.6589	9.3601	9.5293	12.7467	10.7284	8.6832	8.5682	11.2378	11.7130	10.7076	7.6186	7.6298	14.1579	11.6821	8.3447	9.5263	10.1178	12.1450	12.9593	11.9447	10.1440	13.6669	11.5614	8.5897	8.8319
19.2000	12.6448	9.1911	8.6490	9.8877	11.8337	13.5153	13.3936	13.2327	9.2187	14.1134	11.3930	8.5918	8.4813	10.9807	11.0670	10.6220	7.9365	7.8991	10.2327	6.5876	18.5156	14.1820	16.6023	14.2414	13.7471	9.6684	8.9758	13.4422	10.7376	8.6143	8.5543	10.7031	11.5383	10.6893	7.6695	7.6197	14.5010	11.7154	8.8580	9.7689	10.3206	12.1004	13.1651	12.5764	10.0354	14.3487	12.3415	8.4624	8.6231
19.2500	12.8239	9.2728	8.4912	9.8161	11.8738	13.6214	13.3898	13.0155	9.4367	14.7530	11.3583	8.6193	8.4284	10.8668	11.0026	10.9807	8.4436	8.0198	10.1348	6.6027	18.3523	14.3563	16.8963	13.9054	13.5360	9.2854	9.1003	14.3206	10.2719	8.7099	8.9194	11.5713	12.0166	11.1473	7.9149	7.8603	13.7490	11.5083	8.3509	9.2403	10.4768	11.6438	13.0641	12.3926	9.7386	14.9776	11.4725	8.3383	9.0318
19.3000	13.0409	9.2514	8.1641	10.1062	12.2675	13.9770	13.5195	13.1197	9.2868	14.3948	11.5868	8.9907	8.4200	10.7011	11.2025	10.7581	8.4368	7.9357	9.9572	6.4540	19.1143	14.7445	17.3609	14.2928	13.5957	9.3097	9.0930	12.5326	9.7649	8.5968	8.8845	11.0600	11.9747	11.2275	8.0283	7.9666	14.2478	11.5887	8.6528	9.4379	10.3409	11.9242	13.0169	11.9352	10.0658	15.7670	12.3130	8.6610	8.9205
19.3500	12.9045	9.4627	8.5305	9.8493	11.5513	13.8648	13.2916	13.0649	9.5298	14.8987	11.7034	8.9668	8.3008	10.1482	10.7809	11.0717	9.0722	7.8425	9.5884	6.3172	19.2850	14.8482	16.9607	13.8387	13.6360	9.4473	9.0351	13.6766	10.2713	8.8198	9.1685	11.1072	11.7749	11.4965	8.0162	8.7389	14.5880	11.9169	8.4537	9.2467	10.3338	11.7068	13.0170	11.9596	9.6919	14.8616	11.8379	8.5569	8.9400
19.4000	12.8117	9.4172	8.6523	9.8940	11.6830	13.2348	13.7406	13.4764	10.0323	13.7146	11.3288	9.0920	8.6727	10.6039	11.3843	11.2482	9.0124	7.8165	10.1211	6.9877	19.1745	14.4533	16.7980	13.7389	13.2450	8.9971	9.0803	13.8826	10.0093	8.4683	9.1477	11.3006	11.9933	11.5294	8.0736	8.2839	15.7720	12.3564	8.7759	9.1747	9.9613	11.0340	12.6065	11.5602	9.5738	15.1512	12.3746	8.8278	8.9452
19.4500	12.6552	9.2751	8.8377	10.0413	12.3830	13.5846	13.4085	13.2840	9.6191	13.3596	11.3828	9.0406	9.0952	10.8615	11.4977	11.4491	8.7699	8.2125	10.3867	6.8240	19.3564	14.6835	16.5507	13.4628	13.2565	9.1614	9.8327	14.2578	10.3266	8.9015	8.9689	11.8361	11.6334	10.7563	7.8131	7.9167	14.4125	12.6396	8.5148	9.7489	10.6381	11.7649	13.2696	12.1297	10.3979	15.9102	12.0038	8.6256	8.7860
19.5000	13.1632	9.5526	8.8525	10.0431	12.0942	13.3196	13.3331	13.4196	9.7073	14.0572	11.4743	9.4619	8.7834	11.3297	11.5459	11.1334	9.1913	7.9676	10.1948	6.8995	18.9631	14.5963	16.8257	13.4691	13.5091	9.4264	9.3732	14.0320	10.3105	8.4930	8.9033	10.9639	11.6981	10.6823	7.7097	7.6109	14.6587	11.6377	8.5091	9.6718	10.4682	12.0947	13.2256	12.4940	10.0380	15.6342	12.0807	9.1658	8.9497
19.5500	13.0403	9.2676	8.5499	9.9521	11.6016	13.5473	13.8166	13.4710	9.5421	14.1640	11.4304	8.7439	8.6135	11.0572	11.5845	11.3186	8.9232	7.7823	10.1906	6.9176	19.3050	14.4988	16.8753	14.1118	13.1801	9.3602	9.1395	15.3102	10.2398	8.4158	8.9187	11.4398	12.0124	11.2097	7.9814	8.1053	14.2642	11.5534	8.6350	9.5081	10.2702	11.8982	13.0427	11.8489	9.9597	15.3264	11.7384	8.6227	8.8722
19.6000	12.5716	8.6678	8.8601	10.5127	12.5381	13.6964	14.3264	13.8846	9.7900	14.0307	11.5452	9.4844	8.7261	10.9775	11.4588	11.0526	8.4419	7.8583	10.1072	6.8903	19.0051	14.8036	17.0559	14.0583	13.9748	9.7877	9.2748	13.6237	10.4585	8.9346	9.3021	11.0898	11.9910	11.3246	7.9232	8.2174	14.7689	11.9519	8.6862	9.5441	10.4181	11.7903	12.9684	11.8619	10.0210	14.9407	11.4853	9.1528	9.0690
19.6500	12.9447	9.1478	8.5841	9.7650	11.5541	13.3091	13.3598	12.9738	9.2609	14.1313	11.6926	9.8168	8.5088	10.6558	10.9404	10.5611	7.7110	7.7030	10.2235	7.3074	18.1515	14.2957	16.6598	14.0235	13.9243	9.7646	9.6112	13.2885	11.2959	8.5635	9.1043	11.2172	12.1346	10.8686	7.6636	8.0417	14.3842	12.1539	8.4669	9.3812	10.1692	11.6265	12.8167	11.5852	10.1396	14.5865	12.2674	9.0092	8.8247
19.7000	12.8758	9.0008	9.2535	10.1538	12.0586	13.7204	13.3922	12.7164	9.0037	13.5595	11.5234	9.1211	8.4081	10.5797	11.0935	10.7965	8.2378	7.8467	9.7104	6.6271	18.6478	14.4129	16.4769	13.5119	13.0431	8.8012	9.1712	14.1389	11.7428	8.9382	9.1601	11.2928	11.9722	10.7525	7.2842	7.5517	14.5109	11.9058	8.5449	9.3530	10.2148	11.6818	12.8703	12.2004	9.9991	14.2563	12.3439	8.3863	8.8512
19.7500	12.7403	9.1750	8.7985	9.6756	11.6992	12.9008	13.4342	12.5502	9.1554	14.0082	11.7124	9.0047	8.6100	11.4284	11.7463	10.8522	8.5673	7.7385	10.2865	6.7713	18.5901	14.4861	16.7021	14.2093	13.4909	9.2635	9.5660	14.0263	11.1238	8.4900	8.9194	11.2456	11.9674	11.1022	7.8566	7.9204	14.7066	12.5231	8.3199	9.6991	10.7785	11.9951	13.3317	12.2205	10.2346	14.2496	11.8534	8.6699	8.7914
19.8000	13.1045	9.3858	8.2732	9.6663	11.5857	12.8428	13.2480	12.7408	9.1135	14.1161	11.5025	9.0005	8.7516	10.9297	11.2520	10.8523	8.3382	7.5474	10.1222	6.4969	18.6923	14.2167	16.6875	13.9721	12.8880	9.0680	9.2431	14.1331	11.2894	8.2514	8.7712	11.2415	12.3090	11.0397	7.5715	8.0802	14.5272	12.1212	8.3419	8.6960	10.2254	11.9653	12.8927	12.2664	9.4948	14.7194	11.4012	8.6467	8.9811
19.8500	13.0068	9.4972	9.3380	10.1147	11.5702	13.2525	13.4688	13.2504	9.6543	14.5538	12.2014	9.5262	8.1827	10.7752	11.3873	10.6060	8.0621	7.6564	10.4841	7.0785	18.2401	14.3454	16.9064	14.2378	12.9601	9.3669	9.1366	14.6889	10.9280	8.7282	8.9287	11.5986	12.3747	10.8344	7.8417	7.5628	14.3368	11.8220	8.5577	9.5890	10.6170	11.4444	13.2030	11.9474	9.5585	13.9322	12.2164	8.8685	8.5915
19.9000	12.6255	9.1291	8.8411	9.7652	11.8669	13.0824	12.7545	12.8096	8.9678	14.0899	11.8658	9.1683	9.0393	11.1485	11.3547	11.1085	8.4063	7.9510	10.0237	6.6282	18.7878	14.2476	16.5070	14.3500	13.2045	9.1859	9.1092	14.6215	11.1177	8.1662	8.2341	10.5533	12.4437	10.5929	7.5501	7.5826	14.8968	12.0206	8.3972	9.2678	10.4842	11.9376	13.1660	12.2272	10.3941	15.4598	11.8881	8.8809	8.7866
19.9500	13.0738	9.4864	8.8113	9.6707	11.6296	12.9635	13.0645	12.8771	9.0508	13.3588	11.6138	8.8430	8.8806	10.8342	12.0798	11.3808	8.7868	7.7976	10.0953	6.9646	18.7120	14.5896	16.8527	14.3773	13.2686	9.1515	9.0717	13.6624	10.5428	8.5847	8.8763	11.3083	11.7867	10.8428	7.4871	7.5249	15.0808	12.0843	9.0601	9.2388	10.4682	11.7013	12.9613	12.2042	9.6765	14.7879	11.6822	8.9451	8.3326
20.0000	12.9790	9.2692	8.7014	9.6001	11.4644	12.5571	13.0536	12.6194	8.8853	14.2755	11.9942	8.9984	8.7417	11.3277	12.1192	11.1560	8.7861	7.8127	10.2116	6.7817	17.9416	14.0091	16.4774	14.1334	13.4982	9.2641	9.2323	12.4643	9.9691	8.6812	8.9658	11.3904	12.8542	11.2742	8.2514	7.8199	14.9286	11.9047	9.0955	9.2756	10.5634	11.6061	12.8824	12.5186	10.1085	15.0163	11.6868	8.4440	8.8243
20.0500	12.6937	9.1398	8.9880	9.9776	12.0238	12.8420	13.6424	13.0471	9.6378	14.7237	12.1692	8.5388	8.4308	11.1603	11.5278	11.1495	8.6897	7.7806	10.5645	7.0222	19.3529	14.8029	16.2767	13.8387	13.6501	9.4095	9.5530	13.2807	11.2898	8.6140	8.8235	11.1490	12.3255	10.7481	7.6781	7.7245	14.2125	12.0074	8.2491	8.8104	9.8338	11.4196	12.8178	11.9395	9.8609	14.6811	11.9243	9.0387	8.9886
20.1000	13.1999	9.7156	8.1581	9.7128	11.4537	12.5790	13.0934	12.5126	8.8677	15.2388	12.6228	8.6912	9.0990	11.3652	11.7493	11.1626	8.5950	7.5054	10.9651	7.2554	19.9431	15.6528	16.6521	13.6700	13.5505	9.2672	9.2412	13.5603	11.4597	8.4719	9.1604	11.2639	12.6268	10.8058	7.6011	7.4312	14.3036	11.5464	8.4920	9.4203	10.6360	11.7562	12.7626	12.1529	9.6092	14.9442	11.7284	8.5651	8.8898
20.1500	12.8361	9.3505	8.3782	9.7888	11.8790	12.8687	13.4694	12.6495	9.2107	14.5957	12.0839	8.7925	7.9987	10.8340	11.1344	10.6802	8.2594	7.8062	10.4525	7.2937	18.8625	14.7465	16.2323	13.3023	12.6201	8.3105	8.7651	14.2256	11.6571	8.2681	8.7050	11.4177	12.2336	11.0202	8.0146	7.7348	14.3616	11.7514	8.4286	9.5892	10.4386	12.0104	13.1758	12.2617	10.0204	14.5328	12.2007	8.4109	8.6122
20.2000	12.6525	9.0850	8.4650	9.8612	11.6334	13.2326	13.8002	13.3367	9.5343	14.5166	11.8637	8.8204	8.5918	11.0224	11.4300	11.2293	8.5315	8.0010	10.4096	7.3218	19.6416	15.2589	16.8880	13.8965	13.5862	9.2789	9.0752	13.5394	11.0226	8.6661	8.9362	11.2539	12.1705	11.1856	7.9430	7.8346	14.3917	12.1855	8.2938	9.5724	9.9630	11.8955	13.3346	12.1785	9.9347	14.6320	12.0800	8.4507	8.6630
20.2500	12.4506	9.0120	8.7277	9.7148	11.5046	13.2473	13.5039	13.0991	9.5569	15.2948	12.2192	8.9761	9.0505	11.4124	12.0444	11.2016	8.3715	7.5729	10.2170	7.0345	20.0137	14.9617	16.4180	13.4923	13.7143	9.5146	9.0242	14.2789	11.2338	8.5097	9.0301	11.4408	11.9500	11.0934	7.7956	7.9876	14.8780	11.7196	8.7385	9.4705	10.3122	11.7024	12.8063	11.4750	9.7763	15.5303	12.3135	8.8966	8.8807
20.3000	13.1264	9.4074	8.4151	9.6264	11.6814	12.9088	13.3292	12.9569	9.1741	14.3716	11.9666	8.7827	8.6129	11.2603	11.6834	10.8691	8.4032	7.8329	9.6942	6.8069	19.0003	14.2413	16.2659	13.5740	12.7913	8.6517	8.5499	14.1882	10.9966	8.4102	8.9313	11.0179	12.3353	11.2073	8.0283	8.1187	14.6937	12.1253	8.7955	9.7478	10.4961	11.5059	13.1383	12.4435	10.1247	14.3680	11.7197	8.5473	8.7387
20.3500	13.3511	9.4281	8.2745	10.1315	12.2568	13.4793	13.5658	13.2331	9.2465	13.9301	11.0716	8.6035	8.7796	11.6840	12.0237	11.5778	9.1855	8.1496	10.8102	7.4090	18.6572	14.0529	16.0446	13.1079	13.3490	9.2855	8.8933	14.1167	11.6394	8.2115	8.5831	10.6049	11.9274	10.8850	7.7442	7.6341	14.7219	11.5035	8.6693	9.4365	10.0748	11.1324	12.4581	11.2770	9.9944	14.7146	11.6631	8.8920	8.7494
20.4000	12.8758	9.0766	8.6534	9.8758	12.2271	13.1859	13.3889	13.1688	9.2977	13.9131	11.3573	8.5924	8.6975	11.5524	12.4302	11.3244	8.5732	8.1449	10.3712	7.1763	18.0524	13.8578	16.3195	13.2715	12.2270	8.6229	8.2933	14.0873	11.7966	8.6054	9.1777	11.0286	12.0698	10.9260	7.7849	7.9650	14.3382	11.8189	8.7351	9.2467	10.6096	11.9068	12.6607	11.9429	9.6655	15.3804	12.4329	8.9873	8.6979
20.4500	12.9111	9.4409	8.8240	10.0538	12.3756	13.1729	13.4267	12.6527	9.4419	13.4152	10.9897	9.1559	8.8824	11.6797	12.1544	10.9132	8.2311	7.8121	10.5553	7.3134	18.4283	14.2771	16.4052	13.4237	13.3608	9.7022	9.3584	13.5332	11.7120	8.3039	8.2038	10.6874	11.4420	10.7014	7.5432	7.6465	14.0228	11.5749	8.8062	9.9453	10.6201	11.4412	13.1983	11.9830	10.2631	14.6218	11.8072	8.3418	8.8678
20.5000	12.8952	9.2717	8.7893	10.1873	12.7803	13.3043	13.5806	12.8123	9.5153	14.2345	11.6404	8.5761	8.9433	12.0869	12.5947	11.3330	8.4368	7.6939	10.7262	7.0735	19.0579	14.0790	16.2434	13.0449	12.6405	8.8454	8.7678	15.2765	11.9202	8.8066	8.6351	10.7682	11.6771	10.7986	7.8941	7.6617	14.2238	11.9226	8.6431	9.5272	10.1278	11.4636	12.9486	12.3980	10.0755	15.2446	12.1467	8.7812	8.9441
20.5500	12.3307	8.9445	8.8746	10.2736	12.4269	13.7119	13.6233	13.4278	8.9113	13.4002	11.0366	8.7930	8.6324	11.4026	12.0707	10.8902	8.4303	8.2973	10.1065	7.2114	18.4671	13.7333	15.9059	13.0164	12.1392	8.4986	8.7121	14.8333	11.7546	8.7270	9.0386	11.3786	11.7904	10.9874	7.9212	7.7785	13.8207	12.2289	8.4234	9.3032	10.5385	11.5384	13.0250	12.2047	9.7728	15.5175	12.3937	8.3256	8.4093
20.6000	13.0047	9.5508	8.9995	10.2869	12.1501	14.2750	13.6453	13.5040	9.2107	14.0734	11.8368	9.7357	9.0874	11.7250	12.1684	11.4334	8.7731	8.1830	10.2580	7.4819	18.7304	14.0659	16.4313	13.4450	12.4985	8.6238	8.7551	13.6878	11.5755	8.7305	8.9162	10.6691	11.9782	11.0200	7.5684	8.2676	13.9408	11.6992	8.6767	9.1401	10.5625	11.4519	12.7238	12.0986	9.6472	14.8855	12.3318	8.8986	8.3040
20.6500	13.2862	9.4782	8.6824	9.6320	11.5758	13.2289	13.2646	13.0412	8.9081	14.6170	11.7577	9.0014	8.6868	11.3158	11.9884	11.4256	8.6418	8.0449	11.2275	8.0355	18.3515	13.6105	15.7651	13.1039	11.8401	8.1256	8.4021	14.0357	10.9615	8.6473	9.1544	11.2241	11.7723	10.9371	7.5353	7.9506	14.2292	11.6984	8.8598	9.4636	10.4313	11.6537	12.7308	10.9642	9.7866	15.0028	12.0720	8.6187	8.6803
20.7000	12.8822	9.4227	8.3813	9.9657	11.7801	13.2244	13.6074	13.6239	9.4344	14.4091	12.0772	8.7016	8.6868	11.7813	12.0944	11.0130	8.1715	7.8668	11.0886	7.5093	18.3523	13.9601	16.3366	14.0444	12.7069	9.1258	8.4942	14.4954	10.9887	8.5847	8.7341	11.2063	11.5883	10.6036	7.4232	7.6030	14.0835	11.4667	8.8287	9.2955	11.1252	11.7648	12.7974	11.0722	9.9702	15.3348	11.7825	8.5539	8.6785
20.7500	12.9853	9.2606	8.6286	10.0521	11.9590	13.1713	13.5840	13.3427	8.8632	13.7799	10.4002	9.4952	8.6949	11.3840	11.8029	11.0403	8.3806	7.5725	10.7729	7.2467	18.6397	14.0859	16.5021	13.5332	13.2189	9.4454	9.3900	15.0005	11.9697	8.5972	8.5940	10.8545	12.0937	11.0525	7.9949	8.0687	14.4757	11.6685	8.4440	9.2065	10.4975	12.3088	12.6064	11.0738	9.7926	15.2408	12.3930	8.5116	9.1705
20.8000	13.3393	9.6991	8.1389	9.8831	11.8983	13.3389	13.5092	14.0006	9.6270	13.1156	9.9603	9.4230	8.9088	11.7947	11.4530	11.1194	8.3110	7.7573	11.1971	7.7333	18.3574	13.5229	15.9490	13.0020	12.1948	8.3670	8.9169	13.8913	11.6144	9.0781	9.0006	11.2144	11.4982	10.6467	7.4534	7.5833	14.8525	11.9256	8.5716	9.2100	10.6212	11.6192	12.7451	11.4498	10.2649	15.5832	12.3723	8.3745	8.7207
20.8500	13.4938	9.9172	8.6070	10.3072	12.3498	13.8208	13.8444	14.0138	9.6884	13.5620	10.1670	9.5244	8.9591	11.0659	11.7572	10.8795	8.1059	7.5628	10.5197	7.3670	18.7562	14.0827	16.6621	13.7290	13.0900	8.8340	9.0953	15.1031	11.6168	8.1971	8.4949	11.4221	11.5975	10.5952	7.6774	7.5791	14.1168	12.0789	8.4826	9.5277	10.2724	11.0291	12.5607	10.9012	9.6107	15.5412	12.1034	8.5793	8.7835
20.9000	12.8721	9.2481	8.2193	10.3846	12.2284	14.1544	14.0143	14.3738	9.9963	13.1971	10.9328	9.1693	8.8834	11.3058	12.0340	10.9082	8.3379	7.6734	11.1192	7.5992	17.6796	13.7823	16.3521	13.7040	13.0090	8.9352	8.7344	15.4145	11.7757	8.6493	8.3219	11.2457	11.7936	10.4979	7.5411	7.6902	12.8958	11.1882	8.4574	9.4789	10.7868	11.7170	12.6366	10.8154	9.7741	15.7444	12.0245	8.9221	8.9251
20.9500	13.4810	9.8594	8.5163	9.9580	12.1980	13.3107	13.1918	13.0129	8.8778	13.3831	11.2504	9.1290	8.8709	11.5486	12.0650	11.4025	8.4843	8.2547	11.3525	7.5058	18.2661	14.2959	16.5154	13.5992	13.1790	8.9461	9.0272	14.7657	11.7057	8.7151	9.1761	11.2575	11.8099	10.9434	7.5363	7.9975	13.6120	11.6942	8.6271	9.2571	10.6625	11.7303	12.8818	11.5290	10.1908	15.7036	12.0300	8.6830	8.4752
21.0000	12.9017	9.3040	8.6768	10.1301	12.3571	13.3520	13.9716	13.5231	9.1457	13.6123	11.3179	9.2001	9.1995	11.8489	12.2363	10.9206	8.2271	7.9274	10.5852	7.2473	19.5133	14.9858	16.4507	13.5975	13.7241	9.6583	9.2743	14.4231	11.7538	8.6669	8.7790	11.0831	11.3794	10.8801	7.7002	7.8222	13.5139	11.7149	8.7307	9.7095	10.9391	11.8933	13.0266	11.7171	10.0397	14.4823	12.1226	8.8233	8.9975
21.0500	13.0581	9.5368	8.6953	10.2434	12.1929	13.5485	13.2933	12.9987	9.2314	14.1208	11.4616	8.9480	8.9205	11.4622	11.9572	11.1817	8.6517	7.9762	11.1667	7.4928	19.2258	14.7608	16.5236	13.8990	13.5019	9.4455	9.2048	14.2644	11.4950	8.4820	8.5144	10.8850	11.6746	10.5557	7.7300	7.8190	14.3358	11.8476	8.5476	9.1777	10.4203	11.8388	12.8701	10.9984	9.7795	14.2063	12.1637	8.7221	8.8958
21.1000	13.2009	9.3728	8.9527	10.0459	11.9309	13.2182	13.2493	13.2413	9.1328	13.7943	12.5786	8.7890	8.8934	11.7764	11.9367	11.3440	8.8672	7.9801	9.7539	7.0391	19.7892	15.0573	16.1686	13.3784	13.5310	9.3711	9.1434	13.9177	10.4854	8.5410	8.7564	11.0715	12.0634	10.8297	7.7145	7.7270	14.0759	11.7809	8.5326	9.5478	10.1321	11.6604	12.8280	10.9021	10.0836	13.3033	10.9370	8.6029	8.6773
21.1500	13.3039	9.5161	9.1083	9.9531	11.9714	13.8193	13.3856	13.2338	9.3332	13.0003	10.4850	8.8135	9.0042	11.8488	12.1627	11.5909	9.2182	7.7624	10.0927	6.4037	19.5724	14.6761	16.1951	13.1102	13.4440	9.2428	9.0261	13.9584	11.2680	8.4217	8.7671	10.8987	12.1037	10.9944	7.8491	7.9680	14.0075	11.8234	8.4452	9.0966	10.4064	11.8292	12.5013	10.7760	10.2513	13.8833	11.9923	8.7264	8.8194
21.2000	12.8108	9.0542	8.3313	10.2714	12.5930	13.5823	13.8559	13.6579	9.2013	13.2744	10.8261	9.0180	8.8344	11.4089	11.7741	11.2501	8.7074	7.6746	10.3139	6.4437	18.5890	14.0905	16.4610	13.2008	13.1358	9.0285	8.8166	13.8801	11.5992	9.1641	9.0808	11.0181	12.1891	11.1939	7.6833	8.4045	13.5085	12.0484	8.6198	9.1579	10.6995	12.3595	12.8277	11.2021	9.6699	15.6028	12.1405	8.6675	8.8882
21.2500	12.9876	9.1250	8.4915	10.0643	12.1555	13.3332	13.5660	13.3375	9.0119	13.2563	10.9249	8.9319	8.6669	11.3004	12.4582	11.3787	9.4645	8.1273	10.7849	6.6373	18.7459	14.2347	16.8684	14.1409	13.4009	9.1888	8.8004	14.3348	11.6663	8.8909	9.2582	11.1204	12.5651	11.1794	7.7927	8.2373	13.7624	11.3831	8.4250	8.9376	10.8312	11.9807	12.3134	10.6978	9.9846	13.4045	11.1293	8.5881	8.4702
21.3000	12.8493	9.2402	9.3160	10.4125	12.4876	14.0442	13.5652	13.7633	9.4150	13.3331	11.4377	8.8775	8.8692	11.8684	12.3475	11.4646	9.0327	7.8584	10.4229	6.5854	18.8708	14.8160	17.1639	14.2154	13.8991	9.7468	9.3893	14.0938	11.0433	8.6153	9.1374	11.2066	12.7149	11.2174	7.9730	7.8954	14.0511	11.4330	8.2373	8.7591	10.4962	11.7565	12.2701	10.8223	9.9505	14.9571	12.3303	8.9777	9.1229
21.3500	12.8118	9.1406	8.9702	9.8215	11.6132	13.1844	13.2681	12.9436	9.0496	13.5822	11.1755	9.4980	8.8393	11.4271	11.6396	11.3378	8.6736	7.9980	10.9582	6.7646	18.4646	14.2697	17.1453	14.2434	12.7398	8.7102	8.6064	15.2646	12.0441	8.4929	8.8310	10.8945	11.5230	10.5468	7.2219	7.6822	13.5547	11.0698	8.5298	9.1860	11.0665	11.9306	12.9398	10.8518	9.8470	14.5726	11.5875	8.6841	8.7851
21.4000	12.4274	9.0065	8.9485	10.2163	12.1428	13.9905	13.6264	13.3696	9.2719	13.4138	10.9359	9.2492	8.4794	10.9074	11.2948	10.8989	8.1479	7.6675	10.1941	6.2745	19.6192	15.2668	17.2521	13.9803	13.6544	9.3261	9.0844	15.1591	12.0250	8.6594	8.9718	11.1229	12.3864	11.0018	7.6652	7.6381	14.9726	11.9368	8.1252	8.8572	10.9306	11.8380	12.5861	10.9185	9.8128	13.6207	11.5724	9.0944	8.8652
21.4500	12.9233	9.5450	8.7286	10.0343	11.8290	13.7940	13.3887	13.1254	8.6833	13.1869	10.9724	8.6604	8.2099	11.1914	12.0012	10.9905	8.6241	7.6990	11.1384	6.9786	19.0586	14.9610	17.2315	14.1024	13.6315	9.3096	9.1714	14.4889	11.2807	8.2938	8.7436	10.9563	11.5758	10.9870	7.7298	7.7258	14.5869	11.3927	8.2575	9.3534	10.9863	12.4503	12.8207	11.2199	9.8944	14.0858	11.6156	8.8495	9.0927
21.5000	12.2797	9.3001	8.3040	10.0052	11.9541	13.7337	13.2005	13.4193	9.0638	13.2213	10.5512	9.1320	8.7620	10.8807	11.1536	10.9530	8.5723	7.6585	11.5225	6.9594	18.8913	14.2247	16.5706	13.5634	13.4713	9.2717	9.3746	13.7011	10.9875	8.4747	8.7320	10.8740	12.0026	10.6071	7.4758	7.5057	14.0883	11.5837	9.0266	9.4079	10.6813	12.1250	13.0448	11.4688	10.0860	13.9736	11.6794	9.1462	8.5166
21.5500	13.1644	9.3228	8.6820	10.1082	12.1900	13.7520	13.5629	13.8028	9.1196	13.4563	10.6203	8.8072	8.9088	11.2835	11.3415	10.9858	8.2474	7.6405	11.6388	7.1348	19.2757	14.5678	16.9152	13.9896	13.8439	9.5502	9.4216	13.0182	11.1715	8.8363	9.2231	11.5337	12.5159	11.0324	7.6805	8.2059	13.5784	11.2153	8.6439	9.4508	10.3251	12.2938	12.9017	11.2196	9.8913	13.3408	11.4718	9.2656	8.5989
21.6000	12.8444	9.1439	8.8981	10.3805	12.4335	13.5875	13.9720	13.7408	9.3944	13.5111	10.3356	8.9232	8.4799	11.2516	11.5094	10.8362	8.1450	7.8429	11.3013	6.6473	18.8114	14.4508	16.6225	13.7273	13.3838	9.1083	9.5907	13.0188	10.8644	8.6891	8.8386	10.9725	12.2067	11.0302	7.6472	8.2029	14.0058	11.7109	8.4639	9.1820	9.9800	11.6258	12.0987	10.1549	9.6322	13.7080	11.5532	9.5008	8.8343
21.6500	12.3598	8.7311	8.7043	10.2042	11.9970	13.3852	14.0424	13.2657	9.1433	12.5589	9.9218	8.7914	8.9451	11.1928	11.6797	11.1968	8.4539	7.7753	11.3661	6.5932	18.8280	14.3925	16.8764	13.5485	13.5426	9.4164	9.2900	12.8969	10.9193	8.6779	9.3756	11.6195	12.9137	11.6652	8.3628	8.2655	14.0302	11.7095	8.7469	9.4765	10.3978	11.4794	12.5104	10.8450	9.8983	12.8194	11.5123	9.2766	8.9977
21.7000	12.4699	8.9275	8.3755	10.0009	12.2451	13.8704	13.5535	13.2262	9.1873	13.5759	10.2607	9.1254	8.4013	10.9426	11.4837	11.1044	8.7415	7.7052	11.1294	6.5890	19.1553	15.2525	17.3130	14.5957	14.1095	9.8604	10.0816	13.5973	10.8382	8.8811	8.9096	11.0809	12.2062	10.7711	7.7164	7.5675	13.5361	11.0628	8.4150	9.4529	10.3469	11.7265	12.4757	11.0376	9.7251	14.2468	11.8539	8.9273	8.5737
21.7500	12.4496	8.7611	8.9716	10.2049	12.0528	13.4942	13.8593	13.1293	9.3996	13.6759	10.4233	9.4175	8.6745	10.6944	11.4518	11.1060	8.8590	7.8920	11.3159	6.5753	19.8961	14.6754	17.0294	13.9305	14.0080	9.8499	10.2041	12.9619	10.4838	8.7436	8.7670	11.1217	11.8890	10.6665	7.3276	8.0944	12.9798	11.4497	8.8190	9.5055	10.7035	12.1567	13.0337	11.5769	10.0468	14.4292	11.7925	9.6340	8.6635
21.8000	12.3004	8.9205	9.0525	10.3191	12.3145	13.6298	13.5112	12.8065	9.5323	13.1915	10.3522	9.4926	8.4846	10.8610	11.4531	11.1249	8.6030	7.9729	10.9606	6.7647	20.1639	14.9534	16.8783	13.9875	13.9882	9.7389	9.9136	12.8959	10.5184	9.2882	9.4852	11.4630	12.2106	11.3051	7.6364	7.9225	13.5131	11.7438	8.5856	9.5015	10.6108	11.8555	12.4094	11.3164	10.0553	14.3427	11.6253	9.1111	8.4783
21.8500	12.8555	9.2993	8.5399	9.8415	11.6056	13.3295	12.9364	12.6178	8.9511	13.5514	10.5121	9.4209	8.9658	11.1737	11.9683	11.4395	9.2442	8.0332	10.7905	6.7037	19.7428	15.0910	17.2873	14.2536	13.4418	9.3041	9.8154	12.8368	10.5218	8.7274	9.4181	11.6085	11.9835	11.3046	8.1820	8.2082	13.4708	11.5228	8.2941	9.0914	10.0795	11.2683	12.3203	11.1534	9.8371	15.2692	12.3180	9.2024	8.5178
21.9000	13.0010	9.2949	8.3156	9.9852	12.2675	13.1051	13.6648	13.0019	9.6450	15.3143	11.6276	9.0423	8.5047	11.1803	11.3601	11.2510	8.8664	7.7140	11.0876	6.9529	18.8782	14.0250	16.5039	13.3185	12.8929	8.7651	8.8935	13.2433	10.7761	9.0813	8.5941	11.1894	10.5257	10.7156	7.6817	7.8500	13.6328	11.4273	8.2389	9.7768	10.9572	11.7311	12.6131	10.8036	10.0423	13.2583	11.2272	8.8952	8.8023
21.9500	12.6364	8.9344	8.5766	9.7586	11.7328	12.8648	13.4326	12.8321	9.1480	14.7282	10.9644	9.1494	8.8411	11.7676	12.0397	11.5535	9.1670	7.7630	10.5832	6.7202	18.7554	14.2503	16.5576	13.4876	13.0654	9.0905	8.9196	13.2197	10.5819	9.0090	8.9438	10.8440	11.1914	10.9276	7.7649	8.1316	13.6652	11.9758	8.5253	9.2975	9.7521	10.8828	12.3251	11.0914	10.1407	14.8420	11.4550	9.2567	9.2073
22.0000	12.9284	9.2455	8.8156	9.6673	11.5637	12.6404	13.3913	13.0012	8.9616	13.7516	11.1145	9.1658	8.7564	10.5688	11.1359	11.3387	8.6274	8.3640	10.9104	6.7981	18.2148	13.9865	16.3738	13.6372	13.2351	9.1970	9.4547	12.4901	10.4038	8.6764	8.9098	11.0770	11.6252	10.9415	7.8639	8.1586	13.1891	11.6835	9.0194	9.8932	10.4246	11.1606	12.7504	11.5404	10.2947	14.4582	12.6315	8.6440	8.4625
22.0500	12.9354	9.2332	8.6317	9.8775	11.7485	12.8707	13.6597	13.1043	9.4537	13.5573	10.0498	8.5760	9.1025	10.8369	11.2846	11.5098	8.6233	7.9104	10.4390	6.5797	18.0804	14.1637	16.8454	14.1727	13.1462	9.1383	8.9510	12.9041	10.5868	8.9016	9.1401	11.6212	12.1858	11.1614	8.0986	7.7020	14.0242	11.5515	8.7613	9.2206	10.0649	10.7524	12.0048	10.4573	9.9798	13.5167	12.0469	9.2369	8.8436
22.1000	13.0629	9.6523	8.6888	9.7977	11.9028	13.4983	13.2991	12.7513	9.1176	13.4768	10.2810	8.9954	8.2229	10.7294	11.0979	10.6268	8.5140	7.6705	10.5906	6.9026	19.1196	14.8492	17.2933	14.4578	13.4306	9.3798	9.0892	12.4509	10.0486	9.1192	9.2739	11.7355	11.4201	10.9944	8.0334	7.7005	13.2298	11.3820	8.0311	9.6668	10.3100	11.2179	12.8727	11.4385	10.7016	13.7544	11.7778	9.4369	9.1620
22.1500	13.0015	9.6390	8.4280	9.9181	11.6215	12.8626	13.6589	13.1096	9.2263	12.8223	10.4353	9.5584	8.5614	10.7248	11.0820	11.1869	8.7434	7.8264	9.9312	6.8124	19.2437	14.3493	16.5604	13.8538	12.9564	8.9962	8.9882	12.6438	10.1150	8.4882	8.6816	11.1062	11.4442	10.9835	8.3656	7.5310	14.2556	11.9809	8.8785	9.4542	10.2907	11.5033	12.3965	10.4273	9.6932	14.9767	12.1102	9.1338	9.5516
22.2000	12.7143	9.0563	8.8399	10.1380	12.0766	13.4356	13.8524	13.1450	8.8705	13.0984	9.6295	8.8240	8.8339	11.0165	11.6246	11.4953	9.2931	7.9068	10.1610	6.7076	19.2127	14.4984	17.2576	14.2923	13.1393	8.9706	8.8487	12.9026	10.1697	9.0386	9.0539	10.9050	12.3866	10.7512	7.5637	7.4848	13.4788	11.6408	8.3389	9.5377	9.9869	11.1692	12.6023	10.8601	9.8006	13.4497	11.7020	9.5302	9.0568
22.2500	12.8725	9.1746	8.7352	9.7733	11.3086	12.3024	12.9453	12.5631	8.9255	13.9232	10.4740	9.1909	8.2817	10.5388	10.9211	10.9244	8.4594	7.6725	9.8072	6.6785	19.1832	15.2212	17.3492	14.4697	13.2184	9.0718	9.1666	12.4170	10.1724	8.8264	8.9261	10.8211	11.7192	10.7403	7.7359	7.8476	14.3956	11.5485	8.6534	9.3112	10.4792	11.3730	12.4438	10.3875	9.5499	13.6974	12.3117	9.2663	8.8442
22.3000	13.3446	9.7568	8.4933	9.8408	11.6772	13.0667	13.9343	13.1680	9.5715	12.3522	9.9355	9.0065	7.9483	10.5120	11.2959	10.7370	8.5056	7.7939	9.9793	6.8475	18.6060	14.3307	16.8769	14.2624	13.2956	9.2301	8.6407	12.5556	11.1826	8.8941	8.9780	11.6171	12.4555	11.2440	8.1254	7.9229	13.7369	11.4941	8.7638	9.8565	10.1288	11.2475	12.7221	10.9266	9.9492	13.8407	11.8214	8.9472	8.6504
22.3500	13.3294	9.5502	8.9557	9.9079	11.8292	13.1854	13.4681	12.7923	9.6209	12.2924	9.0201	9.4061	8.5925	11.1970	11.8008	11.0490	8.1523	8.0549	10.2361	7.2240	18.7524	14.3454	16.4587	14.1351	12.9040	8.7260	9.3158	12.5194	11.3756	8.8652	8.9094	10.8917	11.5933	11.0012	7.7370	7.8038	14.2899	12.0394	8.0239	9.3248	9.6993	11.9852	12.5425	10.5979	9.6427	13.2011	11.1185	8.6756	8.7160
22.4000	12.9196	9.4030	9.2154	10.3803	12.3330	13.3555	13.7146	13.2514	9.5816	12.5821	10.0852	8.9770	8.5177	10.8228	11.7528	11.4490	8.9902	7.9049	10.2767	6.7528	19.0481	14.7583	17.0801	14.5674	12.8646	9.5161	8.9556	13.2968	11.8793	8.2333	8.5307	11.0244	11.9069	11.3468	8.3869	8.0124	14.2082	11.7556	8.3061	9.0604	10.5543	11.9886	12.7489	11.0317	9.9138	12.6925	11.6587	8.6010	8.8256
22.4500	12.6733	8.6854	8.9219	10.0702	11.9542	13.2623	13.5711	13.1237	9.2063	13.6363	11.0196	8.5904	8.5763	10.8715	10.9645	11.2769	8.9487	8.2950	10.5201	6.8105	18.7069	14.4735	17.2767	14.5732	12.8873	9.3584	8.8893	13.3818	12.0773	8.6168	8.5568	10.8502	12.2033	10.8606	7.6780	7.9248	14.3330	11.8627	8.2663	9.7967	10.1984	11.2239	12.7226	11.1862	10.3774	14.3007	11.8582	8.5406	8.4316
22.5000	13.2174	9.7192	8.2871	9.3406	10.7987	12.5853	13.3306	13.2754	9.6708	13.2317	11.1386	9.0107	8.5213	11.2982	11.1994	10.8991	8.7042	7.6785	10.2514	6.4564	18.4230	14.4366	16.7813	14.6590	12.5860	9.0468	8.2381	14.0794	11.7841	8.9364	9.0767	10.7028	12.1357	11.4902	8.1031	8.1156	14.0569	11.6092	8.6901	9.7824	10.3864	11.2858	12.6677	10.9688	9.7805	13.5648	11.1451	8.5389	8.3742
22.5500	13.1543	9.4882	8.7299	10.0869	12.0195	12.9405	13.6009	13.1858	9.3095	13.0093	10.6830	9.1483	9.2277	12.3211	12.4999	11.6525	8.6570	8.0464	10.2621	6.7839	18.6148	15.0052	17.7645	15.3062	13.0999	9.6956	8.9135	13.7810	12.1479	8.8995	8.5381	10.9622	11.5533	11.0660	8.0220	7.9881	14.8095	11.9673	8.0646	9.5213	10.2921	11.6022	12.6111	10.8818	10.7424	15.5444	12.4094	8.8929	8.7543
22.6000	13.1005	8.7772	8.9046	10.2541	12.1395	13.3119	13.6693	13.5622	9.7904	13.0789	10.2561	9.0549	8.6708	11.4038	11.7345	11.1913	8.7629	7.8282	10.3755	6.8058	18.9059	14.3868	17.0526	14.4386	12.7136	9.1733	9.1181	13.3712	11.4962	8.7654	8.2663	10.7827	11.8107	10.9796	8.3626	7.8026	13.9573	11.7359	8.1504	9.6540	10.6017	11.7225	12.8067	10.6662	10.1163	14.9429	12.1169	8.9639	8.8475
22.6500	13.4107	9.1857	8.7194	9.8765	11.4645	12.9577	13.2154	13.1730	9.2764	13.9695	10.9185	9.3123	8.6939	11.6945	11.7122	11.0296	8.4153	7.9760	10.2094	6.6991	18.6000	14.7668	17.4274	14.3531	13.1817	9.4921	9.5496	13.4357	11.2984	8.5684	8.7860	10.9237	10.3146	10.9621	8.2761	7.8591	14.2318	11.4857	8.5172	9.8123	10.6332	11.4117	12.8836	11.0504	10.0755	15.1307	12.4616	9.0419	8.7209
22.7000	13.4246	9.1662	8.9843	9.9788	11.5641	13.1133	13.5062	13.1471	9.5578	13.1369	10.2457	9.2782	8.3871	10.8846	11.1476	10.9377	8.2332	7.7328	10.1495	6.4697	18.3162	14.7469	17.3285	14.4861	13.0135	9.4830	9.1917	13.3873	11.1785	8.8735	8.8889	11.1179	11.4217	11.1559	8.6068	7.9937	14.5005	11.9611	8.1803	9.1587	10.2793	11.4497	12.4890	10.9314	10.3967	14.0873	11.6026	9.1157	9.0799
22.7500	13.2133	9.0604	8.7460	10.1067	11.4800	13.1307	13.9113	13.3389	9.4179	13.0076	10.1695	8.6232	8.6086	11.3419	11.6503	11.2911	8.9726	7.8552	10.1017	6.6916	18.9579	14.7694	17.5421	14.8096	13.2693	9.8003	8.9884	13.3598	10.9427	8.8797	8.9552	11.0219	11.6568	11.1934	8.6518	7.9726	14.4019	12.0403	8.5582	9.6983	10.3160	11.9862	12.9877	11.2053	10.1407	14.5427	11.9189	8.7596	8.4276
22.8000	13.5302	9.4186	9.1283	9.9002	11.4528	13.3297	13.6024	13.4426	9.4298	12.8617	9.8946	9.4731	8.4978	10.7671	11.1027	10.9573	8.4671	7.9947	10.6775	7.1648	19.3678	14.9871	17.3064	14.5903	13.1366	9.7790	9.2990	14.1453	11.3921	8.4924	8.9219	10.9560	11.2258	11.1939	8.2534	7.8918	14.3102	11.7108	8.4106	9.7503	10.3811	11.2867	12.7566	11.0048	10.0954	15.4415	12.7032	9.6797	9.1864
22.8500	13.6016	9.2061	8.5835	9.8803	11.6808	13.2109	13.5843	13.2189	9.3367	13.7413	10.9208	9.1241	9.1655	11.1709	11.7430	11.2381	8.4444	7.7039	10.4561	6.8850	18.8061	14.7057	17.1766	15.1345	13.2573	9.8941	9.2488	13.4387	11.1566	8.9394	8.7811	11.0154	11.5894	10.9581	7.7451	7.8042	14.4671	12.2011	8.2027	9.3709	10.1104	11.2168	12.6823	11.1345	9.9051	14.2551	11.6386	9.5759	9.8142
22.9000	13.3281	9.1374	9.0140	9.9641	11.5991	13.0061	13.9111	13.1748	9.6334	14.1806	10.9936	9.1561	9.1221	11.0588	11.7995	11.6874	9.2194	8.0788	10.2087	6.8668	19.8351	15.0456	17.6439	14.9369	13.1238	9.7665	8.8313	13.6805	10.9445	8.9297	8.7558	10.6327	11.6455	11.1556	7.8525	8.0299	14.5467	11.4486	8.4390	9.6104	10.1565	11.5514	12.4755	10.5219	9.8105	14.6489	11.7775	9.1211	8.6457
22.9500	13.4148	9.4064	8.5884	9.9676	11.8871	13.0743	13.4801	12.3573	8.8686	13.9882	11.1819	8.8424	8.5306	10.9490	11.1841	11.1586	8.4950	7.9729	10.1132	6.8723	18.8698	14.5934	17.2452	14.5146	13.1471	9.6591	9.1185	13.0661	11.2910	8.6616	9.2189	11.6084	12.2725	11.1836	8.0427	8.2651	14.2016	12.0943	8.2111	9.7792	10.2153	11.3969	12.6983	11.0822	10.3580	15.5252	12.0401	9.1429	9.1866
23.0000	12.9714	8.7694	8.3832	9.7408	11.5176	12.7121	13.1020	12.7406	9.5457	14.9490	11.2987	9.3520	8.1381	10.8476	11.5310	10.9173	8.4896	7.7634	10.0752	6.4798	19.1151	14.7395	17.3910	14.3837	12.9816	9.1869	9.0880	14.8629	12.4591	9.0817	8.7517	11.4597	11.3103	10.6371	7.8089	7.3369	14.1723	11.8343	8.5346	9.4594	10.3001	11.5919	12.6297	11.0364	10.0223	13.4978	11.3188	9.0615	8.4521
23.0500	13.5790	9.3355	8.7513	10.1402	12.2392	13.2129	14.0314	13.2547	9.3145	14.1953	11.2362	8.9896	8.7486	10.4978	10.8944	11.1685	8.5475	8.1823	10.1170	6.6864	19.7178	14.8855	17.8492	15.1028	13.3612	9.8872	8.9722	14.1668	11.8128	8.6945	8.8087	10.7626	11.7844	11.0679	7.9205	7.8726	13.8638	11.4029	8.4082	9.8105	10.3850	11.2856	13.1793	11.5315	10.3037	13.5908	12.0382	9.1711	9.0709
23.1000	13.5904	9.2372	8.8814	9.9625	11.6228	12.8245	13.5848	12.8925	9.0363	13.7630	10.4321	9.0857	8.9254	11.3960	11.7048	11.4208	8.5902	8.1947	10.3388	6.5942	19.1280	15.2550	17.7334	15.3344	13.3009	10.0113	9.2645	13.3536	11.2363	8.5678	9.0566	11.0937	11.1958	10.8512	7.9199	7.4539	14.3204	12.0536	8.5788	9.5494	11.0102	11.6885	12.8525	11.0573	10.3813	14.9246	11.6603	9.0501	9.0870
23.1500	13.5684	9.3226	8.8561	9.7662	11.7452	13.0713	13.3205	12.8697	9.2237	14.3095	9.9224	8.7192	8.3360	10.6808	11.1463	11.0721	8.5717	7.8774	10.0781	6.7645	19.4828	15.0610	17.4995	14.8522	13.4135	9.7856	9.4303	13.4872	11.5820	8.5732	9.4254	11.4058	12.4727	11.2566	7.8557	7.9503	14.6791	11.7340	8.2563	9.6303	10.3329	11.4378	12.6909	10.9796	9.9501	14.3438	11.6380	9.5361	8.8054
23.2000	13.4137	9.0711	8.7287	10.1829	11.6531	13.4160	13.7102	12.9397	9.3591	13.2967	9.8019	9.1333	9.0975	11.1602	11.4085	11.3288	8.7489	7.9896	10.2760	6.8295	19.1480	15.4682	18.2943	16.1120	14.0701	10.5901	9.4273	12.6905	11.1961	8.5682	8.5897	10.8369	12.1120	11.1696	8.0794	7.6991	13.7634	11.2377	8.5263	9.6845	10.9778	12.4526	12.7339	10.9057	10.1111	14.0673	11.5289	9.1566	8.8013
23.2500	13.5423	9.3915	8.5383	9.9893	11.7057	13.0710	13.6086	13.2433	9.4651	13.4834	10.1526	9.0518	9.4787	11.2239	13.0565	12.0862	9.7531	8.1724	10.6063	6.8237	19.6128	15.1484	17.5997	15.3008	13.4749	10.0406	9.1971	12.5278	11.3993	8.6726	8.9183	11.1800	11.5378	10.9610	7.6761	7.9386	13.4007	11.1860	8.4772	9.7794	11.4935	13.0195	12.9614	11.2759	10.1148	15.8909	12.3580	9.2824	8.6065
23.3000	13.4856	9.1247	8.9697	9.9668	11.7755	13.1898	13.7105	13.3728	9.3556	13.3976	10.9427	9.4213	8.7923	11.4679	11.6419	11.3018	8.7848	8.5536	10.4705	6.6913	19.6980	15.1607	18.0092	15.7364	14.1897	10.9585	9.4418	14.7878	11.2812	8.8158	8.8793	11.4471	12.0093	10.7884	7.5241	7.6335	13.9768	11.7827	8.8196	8.8604	10.3734	11.7189	12.0880	10.4808	9.8348	14.5396	12.6343	8.8554	8.6797
23.3500	12.8131	8.9214	9.1293	9.8518	11.9072	13.0752	13.3370	12.5495	9.2157	14.1878	11.0843	9.3751	8.4724	11.4210	11.7211	10.5137	8.2365	7.6008	10.0625	6.4120	19.5039	15.7133	18.6333	16.6061	14.3350	11.3618	9.2300	13.6142	12.1686	8.4554	8.7452	10.9645	11.6641	11.2741	8.0630	7.9732	14.2969	11.8397	8.1214	9.2589	10.3601	11.3862	12.2962	10.9898	9.6543	14.8602	12.0226	9.2863	8.8846
23.4000	13.0019	9.0066	9.1576	10.0499	11.5199	13.1315	13.3217	13.3152	9.4036	14.6240	12.0378	9.0513	8.9646	11.8258	12.2596	11.4082	8.8738	8.1232	10.0630	6.6187	19.4637	15.7668	18.6182	16.4040	14.8070	11.1727	10.1400	13.3733	11.8940	8.4347	8.4275	11.0726	11.8309	10.9511	8.1767	7.6424	14.2021	11.4678	8.4683	9.8077	10.9037	12.0805	12.9432	11.2456	10.0620	15.6060	12.8440	9.2795	8.7307
23.4500	13.4527	9.4095	9.2308	10.2708	12.1340	13.4472	13.6217	13.7028	9.6012	14.0307	11.2095	9.6560	8.4322	10.8934	11.4671	10.8038	8.0627	7.8451	10.0960	6.6038	20.0489	16.4180	19.6342	17.7428	14.8085	11.4108	9.8837	12.9815	12.0102	8.4592	8.6140	10.5353	11.7070	11.1171	7.8261	8.0392	13.9507	11.3138	8.6343	9.5187	10.6856	11.0490	11.9466	9.7121	9.3717	15.0039	12.0395	9.0781	8.6901
23.5000	13.2860	9.4486	8.3575	9.8435	11.6169	13.3435	13.4957	13.2442	9.4905	13.7851	11.5332	8.9964	8.5446	11.1582	11.7739	10.9790	8.5357	7.8078	9.8292	6.2017	18.9701	15.9220	19.0485	17.5787	14.5736	11.5323	9.3072	12.5510	11.1011	8.9859	9.3081	11.8488	12.6486	11.0476	7.6561	8.0554	13.6669	11.2318	8.7209	9.2909	10.5062	11.4554	11.8874	9.6684	9.0319	15.3327	12.5108	9.1051	8.8443
23.5500	13.3819	9.4343	8.9939	10.0416	11.7744	13.1979	13.5535	13.3296	9.6286	13.8696	11.7762	9.1044	8.6627	10.9806	11.3537	11.0492	8.8620	7.8881	10.0752	6.5823	19.4492	15.2868	18.4604	16.2547	14.0041	10.8780	9.9158	14.0910	11.0591	8.9768	9.5967	10.8337	13.2640	11.6926	8.3662	8.3131	14.1069	11.6857	8.9467	9.4251	10.7178	11.4220	12.0138	9.7747	9.3075	15.5546	12.0136	8.8738	8.4716
23.6000	13.5553	9.3613	8.6988	10.0660	11.7153	13.3162	13.8005	13.2481	9.5744	13.6444	10.4560	9.6788	8.5281	10.7057	11.4286	10.5098	8.0650	7.7310	9.9697	6.7233	19.3547	15.4457	18.1525	16.1112	14.5136	11.0563	10.2615	14.0936	11.5558	8.6460	8.9536	11.3133	12.2383	11.7004	8.5199	8.8157	14.1156	11.2338	8.5287	9.4684	9.9771	11.5082	12.7246	10.9536	9.7740	13.6941	11.6375	8.9764	8.5142
23.6500	13.7652	9.4796	8.5240	9.7204	11.2244	13.0263	13.0296	12.3611	8.8672	13.8533	11.3440	9.2989	8.9066	11.3077	11.4855	11.0300	8.4855	7.8058	10.8136	7.2115	19.5709	15.2024	18.0807	15.6816	14.5932	10.9010	10.5359	13.3138	11.5886	8.4810	9.2244	11.3225	12.9216	11.5642	8.3442	8.1934	14.1215	11.5500	8.5915	9.3009	10.7427	11.7252	12.3224	10.4985	9.5026	15.3019	11.8222	9.1564	9.3982
23.7000	13.0504	8.7920	9.2627	10.1605	12.0367	13.4609	13.5757	12.8595	9.1677	13.9354	11.6065	9.0037	9.2453	11.5202	12.4237	11.8248	9.4674	8.2427	10.4720	7.0820	19.9040	15.6548	18.5673	16.4050	14.8784	11.3080	10.0112	13.0888	11.1662	8.7200	9.0198	10.7355	12.5401	11.9438	8.8329	8.6626	13.7661	11.3541	8.6179	9.3673	10.3668	10.9747	11.8807	9.9079	9.3023	15.0909	11.9018	8.4415	8.4108
23.7500	13.4554	9.3009	8.8419	9.8055	11.2366	13.0133	13.6321	13.4929	9.6532	13.4142	11.6697	8.8633	8.2731	11.0417	11.5938	11.1843	8.7281	7.9250	10.4293	6.5033	19.8510	15.8053	18.7289	16.5612	14.5522	11.2401	9.5212	13.6269	11.9614	8.5585	8.3646	10.6024	11.1407	10.8645	8.3760	8.3260	13.4609	10.9485	8.5060	9.4607	10.9599	11.9875	12.7784	10.8746	9.9502	14.4761	11.5317	8.6120	8.8083
23.8000	13.0960	9.0948	9.1326	9.9077	11.3563	13.0591	14.0648	13.4932	9.8046	13.8138	12.1377	9.2707	8.8892	10.9446	12.2697	11.9529	9.4360	8.1489	10.1851	6.4628	19.5758	15.5322	18.4606	16.0410	14.1523	10.7213	9.4789	12.8951	11.4782	8.5436	8.8612	10.8018	12.3031	11.7025	8.6465	8.6372	14.8194	12.6740	8.2713	9.9943	10.3380	11.2870	12.5245	11.0515	10.1804	15.2874	12.7623	8.5065	8.6729
23.8500	13.4120	9.1716	8.7937	9.8512	11.6388	13.1254	13.5436	13.0507	9.3250	13.5300	11.9461	8.8141	8.6463	11.2343	11.9983	11.6397	9.1697	7.9352	10.5795	6.8454	19.9163	15.4957	18.0157	15.9723	14.5417	11.0119	9.9321	14.1843	11.6911	8.8674	8.8849	10.8878	11.9981	11.1347	7.9766	8.1310	14.8999	12.2415	8.7433	9.7180	10.4019	11.6624	12.5616	11.0224	10.0621	14.3256	11.1664	8.8371	9.0588
23.9000	13.0931	9.1950	8.8775	9.9319	11.8141	13.1077	13.4514	12.8188	9.2199	14.3947	11.3894	9.0135	9.0750	11.7858	12.0479	11.9588	9.1683	7.9762	10.3508	6.6968	20.2229	15.4805	18.0281	15.9221	14.1742	10.7202	9.9514	13.0103	11.3705	8.6373	8.8291	11.0684	12.3533	11.1824	8.2077	7.5233	14.5261	11.9261	8.4283	9.6160	10.6877	11.2188	12.7341	11.0947	9.8617	15.0697	11.9021	8.6436	9.4900
23.9500	13.7634	9.5650	8.6093	9.7683	11.5835	13.0226	13.4509	13.3262	9.5820	13.4142	10.7833	8.8041	8.7217	11.7778	12.1546	11.4012	9.0088	7.8099	10.2396	6.8309	19.7121	15.9582	18.6707	16.1415	14.7701	11.3396	9.9335	12.8048	11.4253	8.4370	8.8926	11.0425	12.2941	11.2709	8.0402	8.1524	14.0475	12.1404	8.4030	9.3758	10.1744	11.3012	12.6894	11.4325	9.7987	15.4869	12.0471	8.9991	8.5382
24.0000	13.4837	9.4015	8.9699	9.9862	11.5182	12.9592	13.7445	12.9187	9.4070	14.3667	11.2627	9.5175	8.1159	10.5900	11.2547	10.9109	8.3284	7.8236	10.3930	6.7233	19.3821	15.2807	17.9778	15.2002	13.3592	9.8604	9.4802	12.3809	11.4859	8.4022	9.2190	11.4162	12.6382	11.3203	8.2413	8.4165	14.3602	11.1008	8.6290	9.3103	10.2753	11.4471	12.7146	11.1264	9.4262	15.6190	12.2508	8.7856	8.6129
24.0500	13.3080	9.3406	9.0898	10.0865	11.7425	13.2161	14.0238	13.4744	10.0523	14.1584	11.4429	9.4738	8.4130	11.2986	11.3587	10.6518	8.4552	7.8545	10.4176	6.7659	19.2699	15.8436	18.4846	16.2304	14.2295	10.8104	9.6159	13.7724	11.4423	8.8384	9.0296	11.5039	13.4027	11.6576	8.4423	8.5726	14.3347	12.3096	8.5657	9.4832	10.2516	11.2746	12.5396	10.6897	9.5396	14.2176	11.6031	8.8073	8.5042
24.1000	13.3498	9.1610	8.8073	9.9456	11.8449	13.1822	13.7579	13.1433	9.3349	13.5481	11.2089	9.4179	8.4580	10.8435	11.5547	10.8974	8.5164	7.8821	10.5179	7.1116	20.3515	15.9119	18.7595	16.6512	14.7945	11.3788	10.2231	13.2850	11.7144	9.1464	9.2716	11.4311	12.4833	11.3394	7.8971	8.2613	14.7610	11.5044	8.6981	9.7801	10.5383	11.2706	12.8896	11.0750	10.4172	14.3570	11.0161	8.7386	8.7806
24.1500	13.2212	9.0698	8.9263	10.3307	12.1860	13.5650	14.3939	13.6670	9.6013	13.6606	11.2781	9.4721	8.4211	10.8551	11.2591	10.9419	8.6593	7.8674	10.3829	7.0674	19.9496	15.6050	18.0641	15.9608	14.0408	10.8145	9.7994	12.8352	11.5123	8.6030	9.3694	11.1951	12.9338	11.6659	8.2953	8.6265	14.4821	11.5462	8.6237	9.3885	10.5706	10.9900	12.6815	11.0929	9.8073	15.7865	12.0272	9.2524	8.8446
24.2000	13.1841	8.7861	8.5672	9.9105	11.6373	13.2819	14.1881	13.3725	9.5742	13.3252	10.5023	9.2250	8.9657	11.2824	11.3929	11.2554	8.3922	7.8573	10.7107	7.1698	19.7435	15.4201	18.1020	15.8006	14.4353	10.7930	10.0465	14.7568	11.5687	8.8261	9.2253	10.8028	12.6367	11.1655	7.9161	8.3460	13.7492	11.6078	8.4489	9.5493	10.8114	11.7854	12.9470	11.3892	10.1609	14.0349	11.6058	8.6890	7.9724
24.2500	13.2025	9.0469	9.3008	10.4400	12.1684	13.4737	13.9194	13.7177	9.5223	13.6917	10.8114	9.2820	8.9514	10.9115	11.4983	11.3321	8.7104	7.9712	10.6853	7.0189	19.8125	15.5909	18.4848	16.0594	14.4483	10.8059	9.8471	13.7217	11.5977	8.6019	9.3525	11.7043	12.7536	11.7056	8.3011	8.6287	14.0317	11.1067	8.4887	9.6361	10.2668	11.5321	12.8743	11.3643	10.3339	14.9744	11.7661	8.8865	8.7965
24.3000	13.4361	9.3690	9.1015	10.0764	11.6186	13.1929	13.8106	13.3215	10.0117	13.5561	11.0081	9.5009	9.2826	11.0639	12.0077	11.4913	8.7703	8.0426	10.2327	6.7577	19.7412	14.7825	17.0882	14.4667	13.3105	9.8630	9.2331	13.0958	10.9196	8.6385	9.3199	11.3552	12.4572	11.6419	8.1602	8.5241	13.8561	11.4183	8.6391	9.8635	10.2997	11.1370	12.7200	11.1606	10.3554	15.5107	11.9671	9.3071	8.5162
24.3500	13.1782	9.0107	8.8202	9.9466	11.8242	13.8405	13.3593	13.1252	9.3802	13.4811	10.5320	9.3425	8.9210	11.0052	11.4122	11.4813	8.9302	8.2010	10.5153	7.1730	19.8710	15.4046	18.4219	15.8505	14.4918	10.8182	9.8154	13.1252	10.7969	8.7537	8.9717	11.3007	12.5615	11.2355	8.0578	7.8547	14.2183	11.5911	8.6922	9.2355	10.2311	10.9206	12.3218	11.0365	9.5764	14.2605	12.7233	8.8659	8.4191
24.4000	13.3297	9.1122	9.1650	10.0738	12.1667	13.4382	13.8529	13.0987	9.4363	12.8661	9.9722	9.3667	8.9887	11.1141	11.6576	11.5806	9.1091	8.4618	10.9699	7.0470	19.3954	15.0268	17.7236	15.2288	14.1474	10.4040	9.8749	13.8946	10.4426	8.7309	9.1127	10.9580	12.4831	11.1058	7.7804	8.0334	14.3985	11.7745	8.6378	9.8513	10.4632	11.4578	12.9530	11.2266	10.2481	15.0517	11.0454	9.2215	8.1900
24.4500	13.3203	9.2710	8.6785	9.8770	11.3987	12.9223	13.4725	13.0019	9.3359	12.9826	10.7321	9.6242	8.8775	11.2419	11.7612	11.4775	8.9163	7.9526	10.4475	6.9566	19.5881	15.2218	17.9878	15.4711	14.2062	10.5312	9.7994	14.6074	11.0146	8.4406	9.0310	10.8755	12.0502	11.1945	7.7132	8.5488	13.9668	11.1961	8.4347	9.1725	9.7199	11.0699	12.3647	11.2895	9.8722	14.3854	11.2695	9.3286	8.9925
24.5000	13.2301	9.1519	8.6208	9.9150	11.7312	13.2867	13.6719	13.5445	9.6185	13.8661	11.0199	8.9223	8.7153	11.3980	11.4278	11.0915	8.4262	8.1876	10.9866	7.4257	19.8791	15.2030	17.8558	15.5211	13.9064	10.5068	9.8503	13.1060	10.4996	8.3629	9.2581	10.7316	12.2419	11.5496	8.1248	8.7092	14.3031	11.2951	9.0035	9.4472	9.7533	11.5482	12.7409	11.1664	10.1812	15.0747	11.2871	8.8116	9.0302
24.5500	13.2919	8.9111	8.9627	10.2369	12.0243	13.8184	13.5960	12.6599	9.1435	13.8386	10.8977	8.9745	8.9989	11.5373	11.5574	11.3947	9.0055	8.1052	10.4354	6.8453	19.4813	14.3153	16.8923	14.8569	12.9470	9.6125	8.9857	13.3065	11.4467	9.1369	9.5866	11.2368	12.6979	11.6613	8.0409	9.1218	14.0880	11.4036	8.4307	9.3871	10.2519	11.7676	12.3583	11.2827	9.8006	14.7345	11.7991	9.0256	8.6901
24.6000	13.5217	9.2614	8.8735	10.4558	12.2400	14.0726	13.8579	13.1061	9.3695	13.7884	11.3179	8.9343	8.7175	11.3814	11.8131	11.2714	8.8204	7.6593	10.4026	6.4383	20.2689	15.5925	18.2467	15.3611	13.7000	10.2147	9.4848	14.2579	10.7588	8.6373	9.4621	10.8643	12.6269	11.6192	8.2540	8.1693	14.1194	11.5693	8.5001	9.3912	10.6325	11.7294	13.1025	11.5609	10.0523	15.0355	12.2803	8.8149	8.1815
24.6500	13.5372	9.2958	8.9094	10.4836	11.8806	13.5040	14.4150	13.8690	10.3807	13.8275	10.7593	9.3861	8.9255	11.3191	11.7490	11.3565	8.8820	7.8882	10.4588	7.0767	18.7131	14.2731	16.8344	14.0089	12.8610	9.1033	9.4266	14.7018	10.4726	8.9230	9.4764	11.0180	12.3562	11.2654	7.8502	8.3103	14.1147	11.4466	8.3651	9.5198	10.3159	11.0267	12.5055	10.9162	10.0258	14.0320	12.1646	8.7111	8.2399
24.7000	13.0392	8.9379	8.4109	10.2584	11.7870	13.5558	13.9365	13.1221	9.4000	14.2349	10.5991	9.1420	8.4520	11.0452	11.4243	11.2041	8.5409	7.9976	10.9231	7.0029	18.7239	14.3703	16.9174	14.1791	12.7904	8.9544	8.6459	12.9513	10.1408	8.6179	9.2117	11.4392	12.9079	11.4999	8.0868	7.8660	14.3235	12.0852	8.6526	9.0279	11.0079	11.9455	12.4776	10.7000	9.4307	14.4113	12.7095	8.6733	8.9046
24.7500	13.3385	9.3670	8.9040	10.1450	11.9808	13.2551	13.7050	13.2996	9.6915	14.3324	11.2771	8.9591	8.9868	11.1659	11.6803	11.5450	8.9432	7.7155	10.6445	6.8347	18.2998	14.3827	16.9035	14.6194	13.0205	9.4936	8.8734	13.2313	10.4355	8.9630	9.2855	11.2696	12.6053	11.3375	8.0405	8.4857	14.0174	11.6087	8.5491	9.3631	11.0097	12.2646	12.8593	10.9718	10.0551	14.5815	11.9865	8.5777	8.7543
24.8000	12.6220	8.7663	9.1336	10.0977	12.0378	13.2156	13.4281	13.2404	9.1839	13.8641	10.4499	9.1160	8.8676	10.7789	11.5217	10.9136	8.4403	7.9492	10.3402	6.8114	18.6609	14.0319	16.6794	14.2264	12.4601	8.8995	8.6389	13.2039	10.5244	8.8906	9.1516	11.1077	12.8577	11.1284	7.6222	8.0475	13.9035	11.2695	8.3621	9.5971	10.6616	11.7297	12.6179	10.5086	9.7547	14.6795	12.8204	8.6221	8.0989
24.8500	13.1997	9.0418	8.9569	10.0033	11.4204	12.9215	14.1707	13.2121	9.5364	14.2883	10.8711	9.4246	8.7655	11.5403	11.7376	11.0272	8.4160	7.6746	10.5125	6.7351	18.8242	14.0514	16.5889	13.9240	12.4439	8.8235	9.0753	13.7765	10.8959	8.8921	9.1095	10.8099	12.2709	11.3955	8.2242	8.2691	14.1034	12.4835	8.6467	9.8492	10.2313	11.2521	12.9247	11.2811	9.9746	14.2853	11.1251	8.4641	8.1318
24.9000	13.1720	9.1746	9.0305	9.9500	11.8291	12.5132	13.6929	13.1869	9.5023	13.9166	11.2576	9.6363	8.7592	11.6139	11.7214	11.1471	8.3542	7.9326	10.5882	7.0361	18.5036	14.1366	16.9681	13.9858	12.9129	9.0420	9.2544	13.4919	10.6157	8.4666	9.0243	11.1741	12.0018	11.1177	8.1466	8.2939	14.7565	11.7057	8.4407	10.0811	10.2408	10.8532	12.8855	11.1063	10.2208	13.9915	11.1074	8.6402	8.6106
24.9500	13.5276	9.3071	9.3758	10.1748	11.8700	12.7130	13.7319	12.9208	9.1195	14.4747	11.4125	9.4448	8.8302	11.0770	11.2111	11.2950	8.8755	7.7366	10.4159	6.6219	19.5563	14.8363	17.5902	14.7368	13.2388	9.6055	9.4317	13.3657	10.9465	8.6566	9.5238	11.6920	12.8056	12.0570	8.8253	8.7682	14.2116	11.4221	8.5013	9.6026	10.3357	11.4057	12.7436	11.8253	9.8323	14.1851	11.5411	8.8361	8.3257
25.0000	12.7706	9.1484	8.9634	10.3295	11.9742	12.7673	13.8862	13.0186	9.4827	14.5091	12.0350	9.6485	8.7059	11.2069	11.6807	11.0990	8.3545	7.9353	10.7918	7.3317	18.8011	14.4558	16.5062	13.4964	12.6319	8.8220	9.7426	13.6691	11.2958	9.0868	9.6216	11.2182	12.8003	11.6499	8.0840	8.8788	14.1230	10.9263	8.3020	9.5756	10.0682	10.8980	12.6604	10.9413	9.9063	14.1826	11.5486	8.7619	8.5820
25.0500	13.1077	9.6653	8.8173	9.5841	11.5247	12.2701	13.5966	12.9609	9.1950	14.5527	11.4882	9.7625	8.6149	11.2034	11.0770	10.7843	8.0625	7.9929	10.5936	7.0206	18.8143	14.2615	17.0292	14.2279	13.2221	9.2322	9.7094	12.6366	11.2088	8.4294	8.9523	10.4284	12.3585	11.4393	8.1059	8.2505	14.6695	12.2902	8.3679	9.7425	9.4598	10.6526	12.6066	10.8232	9.9609	15.3325	12.4963	9.0127	8.4508
25.1000	12.7835	9.2609	8.8722	10.1440	12.0758	12.8736	13.7724	12.8491	9.3152	14.2066	11.1652	8.9673	8.3138	10.8469	11.4011	11.1243	8.9900	7.7049	10.5422	6.8872	18.9197	14.5581	17.0921	14.2735	13.0941	9.2091	9.1550	13.2450	11.5635	8.5337	9.1891	11.1112	13.0483	11.5448	8.2397	8.3228	14.0242	11.4249	8.6099	9.8108	10.2846	11.2461	12.6394	11.4785	9.9392	14.8058	11.7649	8.9872	8.1876
25.1500	12.7298	9.1984	8.5400	10.0629	12.0097	13.2515	13.7252	13.1011	9.1717	14.3476	11.2341	9.5616	8.6065	11.4179	11.6276	11.2468	8.5489	8.0326	10.7113	7.0650	18.7488	14.2872	16.9475	14.5053	13.1264	9.4981	9.2178	12.5820	10.7478	8.5283	9.1849	11.0631	12.7447	11.3260	7.9228	8.2737	15.0378	12.3963	8.5332	9.4830	10.5522	11.6103	12.5161	10.9390	9.8555	14.7129	12.4897	9.0732	8.4716
25.2000	12.8376	9.3649	9.1540	9.8555	11.3525	12.8944	13.6380	13.0484	9.6279	13.7498	11.0270	9.4641	8.8330	11.2888	11.6665	11.2843	8.9863	8.0346	10.5868	6.9138	19.0355	14.4863	17.1750	14.4321	13.5506	9.7463	10.3957	12.9658	10.7653	8.5198	9.0493	10.6168	12.9219	11.4353	8.1008	7.8433	14.0277	11.4372	8.7362	9.4030	9.8634	11.1179	12.3627	10.9613	9.8330	14.8521	11.9391	8.8649	8.2068
25.2500	12.6746	9.3695	9.0792	10.0577	12.1552	13.2611	13.8202	12.8557	9.0932	14.4717	12.1771	9.6827	8.4455	11.1334	10.7952	10.6141	8.0946	7.6302	10.5691	6.9204	18.5973	14.1731	16.2151	13.5127	12.7786	8.8257	9.3708	13.4153	10.7450	8.4795	8.9195	10.9879	12.4296	11.3815	8.0649	8.0567	14.1424	11.2664	8.3780	9.1928	10.2438	11.8733	12.4366	11.5099	10.4154	14.5130	11.8077	9.1544	8.7963
25.3000	12.8727	9.3265	9.3593	10.0950	11.8583	13.1366	13.7110	13.3263	9.2829	14.3953	11.8686	9.5945	8.5808	10.9521	10.5357	10.6107	8.1814	7.5878	10.5317	6.8565	19.0808	14.9087	17.7116	14.9219	13.6054	9.4017	9.0058	12.7256	10.4905	8.6574	8.8684	10.2776	12.3654	11.0318	8.0858	8.0143	14.5749	12.1587	8.2585	9.5812	9.9429	11.1757	12.3386	10.9143	9.9528	13.5157	11.5250	8.8364	8.5921
25.3500	12.4171	9.1055	8.8111	9.9257	11.7705	12.6411	13.6971	13.0640	9.3976	14.0543	11.6813	9.9312	8.3796	11.4132	10.9128	10.9865	8.3405	7.8393	10.8515	7.0185	19.1636	15.0237	17.5859	14.7838	13.8268	9.4123	9.9751	12.6027	10.7431	9.1776	9.2150	11.0558	12.3239	11.1298	7.8663	7.6177	13.6248	11.9415	8.5506	9.5899	10.4763	12.9411	13.2138	11.7328	10.7335	15.2554	12.1886	8.9462	8.2632
25.4000	12.9743	9.1681	8.9157	9.9054	11.4894	12.8208	13.5116	12.6800	9.3039	13.6120	10.6078	9.5616	8.1959	10.9762	10.5612	10.5511	7.9090	7.7781	10.1527	6.4327	19.7940	15.2069	17.8346	15.3915	14.5410	10.3231	10.0348	12.9351	10.2496	9.2422	9.1537	11.0522	12.6644	11.6633	8.5721	8.2042	13.9115	11.5183	8.6782	9.7321	10.2212	11.8702	13.0664	11.4178	10.2717	14.4315	11.6551	9.1124	8.2673
25.4500	12.6426	9.2319	8.7611	9.5027	11.3849	12.5569	12.9824	12.6582	8.9552	14.0452	11.3794	9.2930	8.2385	10.7150	10.3836	10.5825	8.1041	7.9056	9.9349	6.6571	19.2850	14.7866	17.1807	14.6682	13.7438	9.3031	10.0332	13.3491	10.4616	8.8028	8.8290	10.5916	11.8801	11.2003	8.1694	7.9077	13.9626	12.0086	8.4666	9.8250	10.2496	11.6656	12.5311	10.5233	9.8018	15.2607	11.8925	8.7899	8.4386
25.5000	12.5756	9.0214	8.9067	10.0991	11.8882	13.0014	13.4006	12.9009	9.2953	13.8418	10.5038	10.0237	9.0118	10.9002	10.8273	10.9821	8.4187	7.8325	10.4945	6.8540	19.6682	15.0288	17.5477	15.1057	13.3205	9.1661	9.8672	13.5727	10.9755	8.7378	8.5698	10.4463	11.8072	11.0641	8.0003	8.1389	13.8160	11.7603	8.8227	9.2112	9.9917	11.9338	12.6323	10.9261	9.7863	14.1229	11.8051	9.1976	8.8321
25.5500	12.6530	9.1383	8.8721	9.9488	12.0130	13.0594	13.6640	12.5199	9.0077	13.8605	10.1169	9.5342	8.3278	11.1058	10.8657	10.7683	8.1310	7.8807	10.8967	6.8860	18.6604	14.1704	16.4593	14.5554	13.5519	9.7693	9.8338	13.3037	10.9166	8.2651	8.3677	10.5417	11.6590	11.1996	8.3955	7.6514	13.3614	11.1335	8.5408	9.6513	10.6575	12.1284	12.7991	11.5186	10.2025	15.0345	11.8045	9.2342	8.2072
25.6000	13.0166	9.7636	8.8066	10.1179	11.6888	13.0683	13.5917	12.4435	9.4459	13.4567	10.2731	9.6554	8.6553	11.1475	11.1590	10.7243	8.1218	7.8042	10.1364	6.7512	18.9824	14.6637	17.3622	14.7358	13.3843	9.7599	9.3621	13.8571	10.8693	8.6844	8.8740	10.7177	12.0889	11.2551	8.2527	7.9206	14.1254	11.9017	8.7036	9.2778	10.4938	12.4604	12.9404	11.6796	10.4717	14.2262	11.7532	8.7023	8.4903
25.6500	12.4104	9.1402	9.1050	10.1851	12.2583	13.3454	13.6251	12.6367	9.0109	14.2187	11.0532	9.2392	8.3190	10.0646	10.8485	10.9863	8.3307	8.0981	10.2519	6.8313	18.8025	14.8270	17.2888	14.9230	13.6317	9.9376	9.6735	14.2465	11.2598	8.3569	8.9887	11.1938	12.5194	11.4014	8.2519	7.8499	14.1905	11.5332	8.6310	9.0191	10.4248	11.7150	12.0974	10.4841	9.6999	14.4841	11.3689	9.0001	8.2077
25.7000	12.5950	9.0009	8.8704	9.9715	11.9172	13.1351	13.4194	12.9124	9.2376	14.4406	10.4254	8.5659	8.3035	11.0721	10.4380	11.0123	8.4349	7.8481	10.8224	7.1462	19.0251	14.0004	16.2909	13.2118	12.8911	8.9854	9.5880	13.9137	11.4156	8.4610	8.9462	10.6669	11.8568	11.2201	8.3951	7.6077	13.3665	11.4699	8.5414	9.0237	10.9026	12.1966	12.8351	11.9981	10.2491	14.9229	12.2095	9.0454	8.1947
25.7500	12.6230	9.1562	9.0472	10.4019	12.4640	14.0932	13.8032	13.6169	9.4149	14.4755	10.5680	9.0844	8.7201	10.4659	10.8954	11.1365	8.4639	7.9705	10.3932	6.9661	18.6702	13.6269	16.1230	13.7729	12.5061	8.9240	9.2994	13.5440	11.2672	9.3979	9.2430	11.5030	12.6344	10.9250	7.9330	7.9954	13.2178	11.4234	8.3769	9.4535	10.4863	12.3841	12.8418	11.6205	10.5724	14.6537	12.2546	9.1597	8.0896
25.8000	12.6903	9.2482	8.8100	10.2267	12.0122	13.3639	13.4728	12.9993	9.4773	14.0318	10.2047	9.5977	8.2265	10.8113	10.9829	11.0258	8.5832	8.0767	10.5998	6.9168	19.1013	14.0959	16.6252	13.6603	12.5479	8.9264	8.9779	13.1157	10.9440	8.4650	8.4734	10.7392	11.7615	10.9873	8.1059	7.7583	14.1067	11.7758	8.5049	9.4109	11.5514	13.1387	13.1447	11.2990	10.1716	15.3008	12.2439	9.1570	8.1319
25.8500	12.6795	8.9782	8.8567	9.9820	12.1052	13.1629	13.3602	12.7989	9.1250	14.8931	10.7013	9.7764	8.4329	10.6306	10.5137	10.6117	8.1920	7.8523	10.7317	7.1762	19.3440	14.0857	16.6765	14.1926	12.5905	8.9130	9.1075	13.6036	10.8604	8.6200	8.9028	10.7396	12.1990	11.1430	7.9228	8.0428	14.1371	11.6049	8.5847	8.7589	10.4474	12.3112	12.4351	10.7043	9.7238	15.2734	12.6077	8.7112	8.1877
25.9000	13.0860	9.5672	8.2500	9.8322	11.7655	13.2371	13.6954	12.9402	9.3898	14.4375	10.6528	10.0833	8.5530	11.0265	10.4356	10.8112	8.3987	7.9863	10.4316	6.8797	19.7966	14.9604	17.2309	14.4561	13.1935	9.5457	9.1310	15.6343	11.8861	8.7566	9.3991	11.0564	12.5497	11.6584	8.3406	8.0539	13.9603	11.6276	8.3326	9.1098	10.3348	12.2508	12.5844	11.4498	10.2497	14.8032	11.8455	9.3863	8.2312
25.9500	12.6939	9.3220	8.9160	10.1433	12.1068	13.4728	13.8518	13.4126	9.5162	14.3335	10.1888	10.1768	8.6900	11.3606	10.9741	11.0534	8.3447	8.2249	10.7293	7.8511	18.6235	14.0511	16.2940	13.4063	12.5589	8.9926	8.8326	14.1888	11.6221	8.6609	9.0297	10.6966	11.9931	11.1725	7.7964	7.7909	14.0528	11.4724	8.6385	9.3242	10.6132	12.5585	12.8294	11.6178	10.4061	14.4166	11.8427	9.1218	8.3245
26.0000	13.1698	9.6343	9.1561	9.9672	11.7892	13.5038	13.5445	13.2782	9.4019	14.2649	10.5671	9.3143	8.6219	10.7122	10.3171	10.9987	8.6332	7.9842	10.5935	7.2360	19.6465	15.1816	17.5116	14.7461	13.9305	10.3605	9.7450	13.5755	11.1352	8.7265	8.7516	10.7796	12.0516	11.2502	8.2246	8.0534	13.7274	11.5120	8.5404	9.3952	10.5464	12.5136	12.9983	11.7380	10.4054	14.2925	11.6669	8.8980	8.1422
26.0500	12.9644	9.4209	9.1381	10.3162	12.2374	13.8857	13.7716	13.3447	9.8368	14.2770	11.0742	9.3101	8.2695	10.4434	10.2283	10.8288	8.4411	8.3538	10.1673	6.9714	18.7620	14.4174	16.8851	14.1882	13.8650	10.1475	9.2916	14.8134	12.2685	8.8958	8.7347	10.6918	12.2614	11.1623	8.1155	7.8228	14.4838	11.6105	8.6542	9.7754	10.1200	11.6102	12.7709	11.1774	10.3351	13.8749	12.5116	8.9128	9.0495
26.1000	12.9279	9.4386	8.9407	9.9107	11.6123	13.2177	13.5094	13.5770	9.6668	13.6150	10.0579	9.6020	8.6618	10.8076	10.4701	11.0757	8.3802	7.8077	10.4253	7.1663	19.5527	14.1399	16.1654	13.2596	13.8359	9.8165	9.2977	14.5134	11.8422	8.9114	8.6970	10.3830	11.6998	11.1247	8.1315	8.0340	14.1068	10.9930	8.2105	9.1652	10.3780	12.1938	12.7267	11.5771	10.2500	14.7631	12.3297	8.7939	8.4066
26.1500	13.1050	9.3575	8.8543	9.5906	11.0238	12.8302	13.1306	12.8012	9.5376	14.2898	10.0646	9.9070	8.7138	10.9317	10.7713	10.9511	8.1289	7.8023	10.5724	7.2753	20.3975	14.9521	16.8949	14.1993	13.3333	9.3168	9.2395	13.9259	10.9884	8.6934	8.9355	11.3699	11.5435	11.2864	8.3170	8.2065	14.2318	11.5569	8.2137	9.7149	10.4125	11.9534	12.9920	11.3905	9.8614	14.5181	12.4804	9.1595	8.5370
26.2000	12.7908	9.4577	8.6437	9.8800	11.7430	13.0220	13.6213	13.4259	9.2895	13.9658	10.3445	9.7972	8.2164	10.7501	10.5305	10.3485	7.9679	7.5986	10.5759	6.9432	20.1040	14.7954	16.5804	14.1344	13.6058	9.5515	9.6155	14.0751	11.1435	8.8015	8.8774	11.2299	11.4937	11.5602	8.6777	8.2533	14.1977	11.9577	8.7170	9.3983	10.2394	12.2848	12.9068	11.2435	10.3311	14.0231	12.3540	8.9805	8.4421
26.2500	12.3186	9.1794	9.1252	10.1176	11.8355	13.4492	13.6395	13.3941	9.8168	14.5943	10.8898	9.2922	8.3755	11.1047	11.2469	10.7916	8.1878	7.7928	10.7073	7.3106	20.6936	15.4014	17.7864	15.1384	14.0743	9.7954	9.5576	14.1169	10.8433	8.6008	8.9956	11.2249	11.4107	11.3990	8.2777	8.2039	14.4179	11.6719	8.4779	9.2759	10.6013	12.3185	12.4274	11.5771	9.0432	14.2060	12.3109	9.1836	8.3194
26.3000	12.9016	9.3779	9.1356	10.1025	11.5563	13.3278	13.8528	13.6233	10.1397	14.2418	10.2875	9.4527	9.0134	11.3996	11.0432	11.1535	8.2448	8.0062	10.7283	7.0183	19.4812	14.8760	17.2624	14.7422	14.4082	10.2690	9.8382	14.1523	11.1924	9.0966	8.8288	10.7827	11.9179	11.3523	8.2397	7.9619	13.5158	11.4734	8.5623	9.4388	10.4022	12.3259	12.8777	11.5257	9.3603	14.4021	12.2146	9.2469	8.5418
26.3500	12.6923	9.1875	8.3558	10.0033	12.0193	13.1602	13.5506	13.0991	9.1350	13.9532	11.0922	9.6711	8.5339	11.0847	10.7445	10.9575	8.2393	7.8133	10.4289	6.9724	19.6289	15.2541	17.6483	15.1812	14.6469	10.6009	9.6952	13.6390	10.3926	8.7877	8.6567	10.9539	11.9697	11.4298	8.2885	7.8090	13.3520	11.4270	8.6318	9.6246	10.9322	12.2081	12.8197	11.2561	9.3843	13.3438	12.4208	9.2471	8.6180
26.4000	13.2319	9.5465	8.5843	9.9104	12.1204	13.0951	13.3539	13.0713	9.4167	14.4853	11.3421	9.1664	8.4875	10.6621	10.8191	10.8856	8.6714	7.9755	10.2383	6.7591	20.0202	15.1255	17.0682	14.6119	13.6649	10.0494	9.4667	13.6600	10.8517	9.0650	9.0209	10.5333	11.0551	11.3797	8.4850	8.3181	13.6931	11.9369	8.4579	9.5346	10.6335	12.2453	12.9010	11.3079	9.5591	13.6032	12.5043	9.0750	8.1595
26.4500	12.7118	9.2661	8.3959	9.8429	11.6271	13.1606	13.5429	13.7117	9.6469	14.1826	11.3500	8.8885	8.3012	10.5767	10.0748	10.9245	8.6198	7.8727	11.0021	7.5517	20.2324	14.5577	16.2698	13.8152	13.4009	9.6199	9.4962	14.6018	10.6020	8.7905	9.0901	11.1367	11.9062	11.2036	7.9890	8.0242	14.2983	11.7493	8.6519	9.2163	10.0455	11.9203	12.3937	11.1661	9.4015	14.1160	12.5594	9.2245	8.4142
26.5000	12.6466	9.1433	8.9632	9.9903	11.8424	13.2962	13.3158	12.7469	9.1922	13.9918	11.5590	9.0394	8.2916	10.6582	10.5328	10.7976	8.4530	7.6717	11.2947	7.5041	20.8486	15.7597	17.4083	14.6066	14.1832	10.4282	10.1268	13.2267	10.6399	8.8858	8.7078	11.0923	11.3821	10.9829	7.7879	7.9741	14.2627	11.2065	8.3749	8.9602	10.5729	12.4155	12.9762	11.8101	9.3797	13.9514	11.8481	9.1343	8.2895
26.5500	12.7157	9.2450	8.7599	9.8814	11.6008	12.9982	13.4841	12.7099	9.2711	14.1815	11.6434	9.7100	8.5223	10.9976	10.4029	10.7392	8.2003	7.8740	10.6706	7.0869	18.5085	14.4084	16.8496	14.1533	14.2866	10.1314	9.9653	13.5960	10.9026	9.1978	8.9564	10.6954	11.2480	11.0901	8.1861	7.7988	14.1581	10.9630	8.4044	9.1520	10.3291	11.8603	12.8361	12.0712	9.5125	14.3696	12.6056	9.3518	8.1322
26.6000	12.5898	9.1618	8.7850	10.1820	12.0914	13.3724	14.0882	13.3992	9.8346	14.1206	11.1325	8.9563	8.0325	10.6112	10.5708	10.6262	8.3986	7.6874	10.6576	7.0524	18.1250	13.9900	16.8743	14.2775	13.9897	9.9386	9.4541	13.4719	11.0822	8.8064	8.4709	10.6757	11.2800	10.8615	8.1111	7.7020	13.5532	11.4060	8.4502	9.1336	10.4219	11.4644	12.4881	10.5648	9.3365	13.4883	11.3907	9.6639	8.7437
26.6500	12.9401	9.6054	8.9487	9.9981	11.7031	12.9227	13.5167	12.8617	9.5974	13.6377	11.2528	9.2760	8.2688	10.3566	10.4192	10.8871	8.9511	8.0281	10.6978	6.7576	18.9106	14.4437	16.9209	14.0893	13.4309	9.7343	9.5048	13.9400	11.8896	8.6099	8.6695	10.9961	11.1125	10.9539	8.0636	7.8158	14.3297	12.1790	8.3600	9.4233	11.0661	11.8525	12.6101	10.2994	9.6822	13.5979	11.7477	9.3102	8.7915
26.7000	12.9876	9.6140	9.0264	9.9069	11.7357	12.7829	13.5234	13.0596	9.5664	14.0800	11.2715	9.8252	8.2401	10.6512	10.7595	10.5586	8.0481	8.1778	10.3204	6.7414	18.7565	14.5116	17.4068	14.7555	13.6829	9.5544	9.4373	15.0009	12.5943	8.4093	9.0183	11.2881	11.3448	11.0959	8.0997	7.7745	13.7413	11.3501	7.9261	8.6333	10.8853	12.7528	12.0609	11.1245	9.4534	14.3987	12.3321	9.1725	8.5999
26.7500	13.1600	9.5924	9.0298	10.2963	12.0552	13.1969	14.0306	13.7305	10.0349	14.1004	11.4822	9.6117	8.5052	10.8395	11.1578	10.8746	8.2130	7.7786	10.4352	6.6284	18.2365	14.8958	17.6115	14.7756	14.4786	10.1361	10.0848	14.2413	11.2946	8.4435	8.8184	11.4783	11.8347	11.1623	8.0431	7.4976	13.4015	11.1045	8.6749	9.7592	10.3962	12.7384	13.3081	11.4218	10.5203	15.1639	12.2930	9.2259	8.5523
26.8000	13.0408	9.4195	8.5240	9.9144	11.5991	13.1258	13.4307	13.3424	9.5674	13.7234	9.9774	9.6399	8.6925	10.9654	10.5957	10.7215	7.9582	7.9010	10.7788	7.0916	18.5154	13.9752	16.4031	13.1181	12.8353	8.6827	9.0172	13.3598	10.9186	8.3176	8.8078	10.8344	11.7922	11.1245	8.1899	7.9002	13.8509	11.5936	8.7203	9.5734	10.3788	12.4266	12.9842	11.4818	10.9620	14.3555	12.2223	9.0742	8.4344
26.8500	12.5881	9.2999	8.8985	10.1379	12.0864	13.1952	13.6964	13.0806	9.0738	13.9614	10.8627	9.9112	8.6560	11.0578	10.9045	11.0483	8.6031	8.3689	10.4039	7.0846	19.5367	15.4656	18.1192	15.3647	13.8683	9.6681	9.8237	12.9142	11.2262	8.3754	8.7023	10.9678	11.8635	11.0028	7.9768	7.7233	13.9689	12.1725	8.1848	9.2361	10.5099	12.5427	12.5558	11.0235	10.1524	13.7663	11.8646	9.8244	9.0096
26.9000	13.2556	9.5507	8.2782	9.9392	11.9650	13.3763	13.5827	13.5784	9.4121	13.8416	11.5655	9.4339	8.4760	10.8098	10.7608	11.0850	8.5250	8.0174	10.7564	6.7216	19.5596	14.7220	16.8920	14.8907	13.4692	9.3295	9.1151	13.9751	11.8237	9.1612	8.8043	10.9686	11.0340	10.9465	7.9399	7.8273	13.7595	11.5233	8.6089	9.7543	10.3727	12.6215	12.8116	11.3101	10.0235	13.7010	12.3393	9.0990	9.0973
26.9500	12.8595	9.2265	8.9060	9.9054	11.3972	12.5496	13.3256	13.0853	9.4147	13.7270	11.4311	9.2554	8.7713	10.5457	10.2340	10.9442	8.6640	7.8926	10.2057	6.5459	19.7318	15.2603	17.4815	15.4269	13.1112	8.8459	9.6948	13.3212	11.5738	8.4022	8.5260	10.7779	10.8799	10.9378	8.2152	7.8481	13.2387	11.4655	8.9008	9.6525	10.8487	12.7666	12.8943	11.8761	10.4055	14.0314	11.7526	9.2565	8.9630
27.0000	13.8395	9.4214	8.8353	9.8522	11.7788	12.8891	13.2529	12.4941	9.1795	13.9313	11.2724	9.2305	8.5007	10.7010	10.8889	10.8674	8.5772	7.6962	10.6776	6.9221	19.0490	15.1797	17.9101	14.9340	13.6005	9.2795	9.4682	13.3327	11.1546	8.6022	8.8654	10.9291	11.4345	11.1307	7.7353	7.8248	13.8534	11.8847	8.5461	9.3567	10.2095	12.4437	12.9672	11.1898	10.0117	12.3883	11.4178	9.1518	8.8236
27.0500	13.7575	9.5329	9.0937	10.0006	12.0770	12.6866	13.5349	12.4667	9.4866	14.0833	11.0114	9.0701	8.0367	10.4568	10.1983	10.5882	8.6504	7.8410	10.3278	6.7988	18.4639	14.8871	17.8043	15.3360	13.6040	9.2254	9.3504	12.8413	10.9985	8.5790	8.7044	10.7231	11.1573	11.3465	8.1049	8.2745	13.9241	11.8894	8.2720	9.4119	10.4165	11.9928	12.7846	11.3769	10.7309	13.0933	12.1071	9.2829	8.4776
27.1000	13.0912	9.0625	8.9636	10.3982	12.3302	13.2389	14.0472	13.2393	9.5430	13.9117	11.7625	8.8265	8.5069	10.6045	10.7204	11.2472	9.2088	7.8018	10.4848	6.9914	17.9606	14.2076	17.2335	14.6891	13.6560	9.6200	9.2962	13.8502	10.9323	8.6534	8.6334	10.8242	11.2174	11.1810	7.9381	8.0048	14.3386	11.7043	8.8116	9.2990	10.6536	12.4010	12.8366	11.2614	10.0640	14.0731	12.1838	9.6772	9.4170
27.1500	12.8769	9.1912	8.8442	10.2130	11.7448	13.0905	14.0997	14.3083	9.9651	13.9785	11.2371	9.3617	8.3251	10.8655	10.5797	10.7203	8.5777	7.9038	10.0855	6.4717	19.3633	15.8036	18.3297	16.6432	14.1796	9.8544	10.1676	13.6884	12.4494	8.7653	8.4103	10.6638	10.6190	10.9932	8.2068	7.8478	14.2910	11.2178	8.2209	9.6140	10.8501	12.3174	13.0019	11.8761	9.8932	14.1661	11.9535	9.4711	8.8027
27.2000	13.2128	9.2370	9.0804	10.2477	11.9197	12.7079	13.8730	13.3193	9.7543	14.6059	11.6595	9.5163	8.4993	11.1349	10.6471	10.8251	8.5560	7.6288	10.3568	6.6769	18.7249	15.2536	17.8840	15.8466	13.8471	9.4549	10.0059	14.2264	11.7279	8.9328	8.3886	10.9058	10.8515	10.8160	8.0984	7.7577	14.4059	11.4901	8.3362	9.1428	10.6004	12.2060	12.9673	11.8438	10.5202	14.6452	11.2951	9.0626	8.8526
27.2500	12.8162	9.0674	8.9950	10.2281	11.8304	13.0691	14.0404	13.5058	9.8526	14.4402	11.7121	9.6438	8.6496	10.9339	10.5520	10.7875	8.3706	7.9553	10.3287	6.4620	18.6910	14.6476	17.9018	15.7113	13.4815	9.2326	9.3566	13.7889	11.6382	8.8187	8.0826	10.2770	9.7450	10.6218	8.5431	7.6166	14.4774	11.4199	8.4428	9.3721	10.5198	12.2418	12.6495	11.1332	10.4797	13.5119	11.7213	8.4512	8.4399
27.3000	13.4233	9.4732	8.6438	10.2273	11.9579	13.0111	13.5835	13.4268	9.2969	13.9256	11.1949	9.4261	8.5291	11.0598	10.9868	10.7661	8.0671	7.8417	10.3697	6.7635	19.2046	14.8976	17.3765	15.5559	13.6315	9.2230	10.1702	13.2076	11.7068	8.4818	8.3325	10.7923	10.2140	10.8833	8.5410	7.7242	14.3048	11.4338	8.3903	9.4177	10.7638	12.5007	12.8571	11.2878	9.6570	13.4246	11.7524	8.7572	9.0928
27.3500	13.4852	9.3580	8.3643	10.2062	12.7520	12.7972	13.6310	13.1148	9.2402	13.9124	11.6196	9.1268	8.6596	10.8910	11.0100	10.9303	8.5810	7.8172	10.1692	6.7021	18.8476	14.5127	17.1307	15.7800	13.5713	9.4898	9.8540	13.1545	11.0652	8.6873	8.8031	11.6498	11.5067	11.2825	8.2758	7.8526	14.7491	11.6263	8.2364	9.1087	10.5775	12.4390	12.7986	11.6520	10.2350	13.8819	11.2639	8.7774	8.5017
27.4000	12.9229	9.0601	9.0533	10.3433	12.5349	13.2473	13.6540	13.4271	9.4390	14.5138	12.1487	9.3429	8.5833	11.4683	11.6316	11.0492	8.2520	8.0403	10.3894	6.4143	18.4243	14.6328	17.2441	15.5153	13.8540	9.6265	9.4514	13.3851	11.1867	8.7419	9.0501	10.7673	11.9547	11.3080	8.0785	7.8878	13.7203	11.1990	8.4365	9.2213	10.6804	12.3785	12.8222	11.2923	10.1147	14.3841	11.4879	9.1358	8.8308
27.4500	13.2710	9.0962	9.0516	10.2904	12.0469	12.9019	13.7070	13.1056	9.6720	14.7378	12.4986	9.3141	8.4502	10.6760	11.0150	10.9930	8.5766	7.9429	10.4789	6.8517	18.9652	15.2805	17.9929	16.1743	13.9344	9.6358	9.3693	13.4316	12.4992	8.5621	8.5358	10.8956	10.2187	11.1087	8.3946	7.7784	13.9002	11.3339	8.5801	8.9251	10.4401	11.9880	12.4143	10.6696	9.8163	14.3236	11.1073	8.8092	8.3733
27.5000	13.3566	9.4920	8.7993	9.6300	11.2678	12.2337	13.0598	12.4100	9.0436	14.4322	11.7281	9.6789	8.8341	11.2355	11.5095	11.1996	8.5221	7.7335	9.4850	6.1797	19.4016	14.9116	17.7482	15.3643	14.1464	10.0186	9.4933	13.9937	12.3447	8.7627	8.6774	10.9681	10.8623	11.0748	7.9602	8.2159	13.2582	11.6686	8.5156	8.7059	10.2456	12.4283	12.6011	11.3267	10.0098	13.8962	11.5330	9.2258	8.4986
27.5500	13.1313	9.2462	9.1681	9.7607	11.5161	12.4343	13.4702	12.7243	9.1059	14.6675	10.6950	9.9202	7.9515	10.8684	10.6525	10.5626	8.1136	7.8478	10.6223	6.7808	19.0474	14.7345	17.1321	14.8441	13.8104	9.3020	9.8680	13.8400	11.5312	8.8795	8.7228	10.5778	10.8787	11.3402	8.5653	7.9523	13.9477	11.3539	8.2834	9.5256	9.9705	12.0889	12.8531	11.5587	10.3473	13.9370	11.5298	8.9795	8.6332
27.6000	12.9670	9.3602	9.2704	10.2795	12.0089	12.9788	13.6458	13.2961	9.7043	14.3067	11.2546	10.2018	8.2719	10.8533	10.8764	10.8075	8.2724	7.5532	10.5341	6.8839	18.7203	14.6384	17.4562	15.1130	13.2291	9.0510	8.8260	12.0569	11.4345	8.6430	8.3912	10.7497	11.1002	10.9614	7.8970	7.8217	14.0493	11.4855	8.4316	8.9041	10.3348	12.1435	12.0521	10.9304	10.0772	14.2713	11.8813	9.2694	8.3737
27.6500	12.7217	8.8221	9.2729	9.9437	11.6281	12.8315	13.7339	13.0478	9.4842	14.6192	11.7143	10.2448	8.6315	10.7821	10.6667	10.6580	8.0327	7.9202	10.0803	6.8746	18.6481	14.4519	16.9798	14.3817	13.8796	9.5963	9.7465	12.8588	10.4851	8.7866	8.9615	11.6176	11.0977	11.5398	8.6729	8.2786	13.6940	11.2495	8.4615	9.5669	10.2952	12.5289	13.1266	11.9976	10.5314	14.0689	11.9588	9.2837	8.3169
27.7000	13.1717	9.3212	9.1789	10.1170	11.7502	13.1559	13.6812	12.8468	9.4038	14.2917	11.7588	9.4870	8.5055	10.6564	10.5447	10.9474	8.3804	8.1011	10.5267	7.0917	19.4172	14.9374	17.6326	15.2098	13.6814	9.3238	9.6305	13.5780	10.9907	8.3553	8.3609	10.3981	10.9385	10.9963	8.0856	7.9919	14.1989	11.8314	8.7150	9.3305	10.2678	11.8328	12.5921	10.8710	9.4846	13.2866	11.5917	8.9975	8.1414
27.7500	13.1164	9.0857	9.5250	10.0388	11.8701	12.9422	13.3694	12.8614	9.4149	14.4413	11.6725	9.9010	8.9520	11.3843	11.4465	11.0093	8.4472	7.9415	10.2174	6.7402	18.8336	14.6017	17.2774	15.3341	14.1786	10.0094	9.5931	12.9916	11.1504	8.7072	8.9119	10.8244	11.2992	11.3097	8.1159	7.9047	14.0873	11.1502	8.0694	8.8932	10.3679	11.9774	12.4650	11.6661	9.8324	13.6384	12.0127	8.9723	8.5644
27.8000	12.7959	9.0289	9.2757	9.8672	11.8459	12.8282	13.2519	12.9953	8.9558	14.4240	11.9892	9.8873	8.2179	10.6372	10.8380	10.5859	7.7392	7.7403	10.6165	6.8823	19.3686	15.0545	17.8444	15.3752	13.3508	9.1900	9.1259	13.7537	11.7059	8.7636	8.8310	11.0449	11.3970	10.9088	7.8989	7.6047	14.1104	11.7746	8.2050	8.6885	9.9711	12.0906	12.5615	11.2497	10.1302	14.2363	11.9767	9.4343	8.7710
27.8500	13.0248	9.1576	9.1203	10.3121	12.4066	13.4211	13.5845	13.5154	9.4555	15.0400	11.8948	9.9401	8.1781	10.8105	10.7549	10.4903	7.7669	7.3931	10.1802	6.7416	18.6443	14.7862	17.7662	15.6579	13.2636	9.0306	9.1633	13.9910	11.2026	8.8194	8.6541	10.9815	11.5178	10.8604	7.6884	7.6118	14.0218	11.6735	8.4397	9.5012	10.4637	12.5280	12.8097	11.2688	10.3874	14.9644	12.2959	9.1597	8.4625
27.9000	12.9918	9.3310	9.1892	9.9465	11.7896	12.7487	13.3467	12.8388	8.9956	14.3572	11.7401	9.8669	8.7419	11.1517	11.4963	11.5120	9.1444	8.1294	10.4274	6.9753	18.5538	14.9183	17.6106	16.0068	13.6614	9.4853	9.6011	13.5607	11.4991	8.7301	8.7239	10.8329	11.1149	11.2974	8.4266	7.9725	13.7519	11.7573	8.2872	9.3283	10.1369	12.2723	12.2959	10.7633	9.7830	14.8410	12.5734	8.8803	8.9304
27.9500	12.9145	9.0299	8.9067	10.1295	11.7789	13.2992	13.4209	13.1498	9.3044	14.5336	11.3282	9.6529	8.3982	10.9714	10.6100	10.7004	8.0932	7.7428	10.2956	6.8671	18.4361	14.2275	17.1425	15.1109	12.7056	8.5443	8.4957	12.6360	10.8991	8.7280	8.7367	10.8040	11.2712	10.9324	7.7801	7.7386	13.8509	11.2631	8.3883	9.6998	10.3346	11.9920	12.8614	11.1975	9.8829	15.5851	12.3691	8.9802	8.2525
28.0000	13.1708	9.1765	8.8958	9.9028	11.5053	12.8418	13.2195	12.6972	9.4265	14.9133	12.2766	9.7404	8.6897	10.8888	10.9629	11.1484	8.3287	8.4857	10.3099	7.0057	18.9823	14.6441	17.3886	15.1435	13.6802	9.7712	9.5088	13.4813	11.2355	8.4845	8.6222	11.1969	12.1319	11.1380	8.0249	7.6761	13.8041	11.5836	8.4669	9.2066	10.6516	11.9291	12.9158	11.3885	10.2447	15.3142	11.7183	9.2310	8.3585
28.0500	12.6732	9.0434	8.9410	9.9396	11.4627	12.6153	13.2384	12.7971	9.4881	14.5212	11.2887	9.9651	8.7235	10.4270	10.4269	10.8252	8.1636	7.8689	10.0981	6.9390	18.2611	14.6151	17.6684	15.7911	13.6980	9.6062	9.1028	13.4723	11.6000	8.7522	8.7017	10.9545	11.1790	11.2508	8.4246	8.2653	13.4421	11.6208	8.5671	9.1882	10.3588	11.9515	12.4606	11.0272	9.7567	15.5185	11.3561	9.0242	7.7922
28.1000	12.6915	8.6739	9.1116	9.9466	12.0649	13.3288	13.2308	12.9214	9.2529	15.1233	11.9560	9.4372	8.0503	10.4780	10.2043	10.7290	8.1100	7.9255	10.3528	7.0714	19.2751	14.8362	17.6729	15.9991	13.5747	9.4859	9.3594	13.5957	12.0545	8.5585	8.3641	10.2103	10.0850	11.0461	8.4617	8.0432	14.3048	11.7340	8.1719	9.2817	10.3621	11.8948	12.7772	11.3161	9.6929	14.4490	11.8579	8.7689	8.2442
28.1500	13.1637	9.1922	8.8508	9.9724	11.7376	13.1525	13.3014	12.6450	8.7538	14.5558	10.7282	9.3974	7.9648	10.8121	10.3582	10.6813	8.2299	7.8524	10.1029	6.6694	19.7139	15.1099	17.9876	15.4041	13.6400	9.7619	9.2161	13.6447	11.2567	8.4687	7.8967	9.8520	9.6468	10.4853	8.5850	7.9049	14.4518	11.9928	8.4909	8.9836	10.4147	11.9811	12.4253	11.1862	9.8599	15.6265	12.9236	8.9712	8.4449
28.2000	12.9517	9.2031	8.9845	9.7340	11.5461	13.1319	13.1307	12.9011	9.1456	13.8502	11.8998	9.6148	8.1105	10.3892	10.2252	10.2784	7.6824	7.3145	10.3687	6.8897	18.6927	15.2272	17.4458	15.3045	13.6761	9.9731	9.4910	13.2729	10.9623	9.0118	8.7860	11.0183	10.5734	10.8830	8.3161	8.0577	14.1421	11.7983	8.1466	9.5068	10.7868	12.4322	12.8777	11.4133	10.0485	16.3158	12.2773	8.9641	8.5292
28.2500	13.2689	9.2490	8.5147	9.8479	11.6193	12.9752	13.4540	13.0788	9.2424	14.3546	11.5269	9.6718	8.6122	11.2254	10.8972	10.7717	7.8972	7.7373	10.8270	7.1299	18.7725	14.6655	17.4497	15.0759	13.9236	9.6481	10.1921	12.9106	10.6752	8.7222	8.2132	10.8737	10.8287	11.1210	8.5814	7.9111	14.1715	11.6329	8.2258	9.2657	10.8458	12.4362	12.6542	11.1477	10.0399	14.4691	11.7047	9.2225	8.1637
28.3000	13.4375	9.2618	9.5363	10.1488	12.1056	13.5683	13.6285	12.9348	8.9371	14.3148	11.5522	9.0905	8.0164	11.1336	10.9633	10.7168	8.1167	7.8705	10.7228	7.2874	19.5855	14.7351	16.9292	14.2612	13.5078	9.1401	10.6814	13.2433	11.2140	8.7062	8.4430	11.0472	10.7650	11.0930	8.3303	7.7314	13.5216	11.1147	8.5368	9.0973	10.6842	12.3884	12.4797	10.9625	9.9603	14.2660	12.0138	8.7678	8.6178
28.3500	13.5298	9.4235	9.2245	10.3390	11.8693	13.3406	13.5587	12.9358	9.2399	13.9793	11.3899	9.0769	8.4220	11.1314	11.3663	11.0038	8.2902	7.8925	10.6106	6.7053	18.7545	14.2506	16.7794	14.4917	14.2841	9.9636	10.7284	14.3893	11.4267	9.3785	8.1971	10.4166	9.7259	10.6231	8.3595	7.7613	13.1523	11.0854	8.5719	9.6209	10.6515	11.8064	12.5786	11.0799	9.9832	14.6397	11.9264	8.9027	8.4468
28.4000	13.3298	9.0962	9.6585	10.0728	11.6451	12.8639	13.3882	12.8627	9.7850	14.7151	11.0841	9.5114	8.5743	10.7700	10.4814	10.9818	8.1726	7.8206	10.9136	6.8689	19.4891	14.9125	17.2024	14.8940	14.0093	9.6463	11.6294	12.8677	11.3845	8.6095	8.5961	10.4334	9.6875	10.6366	8.1037	7.8530	13.8099	11.2746	8.3782	8.9665	10.3667	11.8865	12.1145	10.5794	9.2588	15.2759	12.5683	8.9327	8.0423
28.4500	13.3630	9.0742	9.4417	9.9803	11.9877	13.2036	13.4285	12.7863	9.1567	15.0174	11.4605	9.7910	8.6143	10.9393	10.8767	10.7672	7.9879	7.5901	10.1938	6.6183	19.1995	14.8897	17.1898	14.1878	14.3983	9.9865	11.5149	14.1930	11.1625	8.5923	8.5970	10.4067	10.4730	11.2217	8.6443	8.0402	13.8874	11.7541	8.5630	9.0886	10.6317	12.2811	12.4642	10.9704	9.5925	15.3397	11.8462	9.0610	8.5275
28.5000	12.8990	8.9542	8.8732	9.8767	11.8093	13.7438	13.6503	13.2125	9.4075	15.1566	11.7436	9.2807	8.4856	10.5455	10.2305	10.6766	8.3095	7.7909	10.3704	6.8703	19.9073	15.1731	17.5018	14.6999	14.2021	9.8317	11.6872	13.0428	11.3053	9.1111	8.7275	11.0541	10.2606	10.6384	7.7396	7.6385	13.6630	11.6080	8.2339	9.2375	10.1841	11.7052	12.3871	10.7947	9.3479	14.0424	11.2191	9.2168	8.7442
28.5500	13.1796	8.8993	8.6113	9.8640	11.5181	13.4526	13.4224	12.9170	9.1356	14.6889	11.3622	9.6793	8.6677	10.6968	10.3378	10.7569	8.2663	7.5449	10.5329	6.8488	19.2361	15.1314	17.4323	14.6174	14.1060	10.2943	10.3084	13.4522	11.8632	8.6054	8.8996	10.7712	10.8212	11.3830	8.5932	8.4911	13.8650	11.6753	8.5259	9.9996	10.3868	11.2479	11.9952	9.7892	9.4926	14.7702	12.2468	8.9728	8.3609
28.6000	12.9531	9.2012	9.2245	10.1270	11.8077	14.0454	13.7036	12.8057	9.3438	14.3289	11.2354	9.4559	8.1379	10.8651	10.9162	10.7052	8.4284	7.4353	10.1693	6.7448	18.6238	14.4330	17.1027	15.4738	13.9712	10.1036	9.9689	14.5914	10.9486	8.9704	8.4893	10.9541	10.3412	11.2579	9.3276	7.9790	13.8365	11.9240	8.6517	9.2717	10.4465	11.7394	12.3338	10.4799	9.4015	14.5885	11.7385	9.0381	8.3838
28.6500	12.9954	9.1391	8.8244	9.7097	11.4636	12.7479	13.4345	13.0598	9.5304	14.5255	11.3336	9.4214	8.8395	10.9525	10.6896	10.8359	8.1371	7.8708	10.8413	7.3813	19.5667	14.2795	16.6899	13.9247	13.8403	9.8537	10.1079	13.5557	11.4133	8.6820	8.3164	10.2896	9.3904	10.6979	8.3845	7.8374	13.4388	11.2040	8.5665	9.1397	10.6714	12.0582	12.3377	10.4890	9.4663	14.7301	11.1700	8.8163	8.8859
28.7000	13.4929	9.6556	9.5284	10.3658	12.2665	13.4105	13.7978	13.0276	9.3005	14.4504	10.7045	10.0236	8.7523	10.9050	10.4401	10.8018	8.1877	7.7538	11.2431	7.1884	18.9946	14.6646	17.1215	14.5813	13.8307	9.5960	9.6655	13.6459	11.5974	8.8608	8.6002	10.6778	10.6962	11.1782	8.6915	8.0481	13.5554	11.2919	8.5403	9.4257	11.1001	11.8961	12.5951	10.2638	9.4373	13.5808	11.5020	8.9896	8.6293
28.7500	13.2672	9.1167	8.8533	9.6741	11.6801	13.3359	13.2180	12.9290	9.0781	14.0264	10.6940	9.3406	8.1011	10.7320	10.2754	10.4912	8.1006	7.9024	10.1823	6.5998	19.0666	14.9580	17.6811	14.4699	14.1096	9.8580	10.4197	13.5630	10.4142	8.9456	8.3942	10.7345	10.8791	10.4506	8.2877	7.2218	13.8908	11.1600	8.5441	9.5389	10.5317	12.1868	12.4353	10.5235	9.4898	14.9064	11.6223	8.8442	8.6961
28.8000	13.0091	8.8486	8.8110	9.9748	11.9356	13.3378	13.6798	12.9873	8.9416	13.8022	10.7112	9.8867	8.5954	11.0438	10.7152	11.0735	8.3371	8.1964	10.3939	7.0235	18.7420	14.5426	17.0819	14.0927	14.1159	10.0667	9.6628	13.3199	10.5611	8.8638	7.7797	9.8871	9.3008	10.4379	8.0963	7.7533	14.3598	11.6574	8.7318	9.3749	10.4402	11.9479	12.5084	10.8398	9.4549	14.8155	11.3833	8.9744	8.8644
28.8500	13.2728	9.3823	8.4574	10.1858	11.9914	13.6262	13.7397	13.7215	9.7442	14.7987	10.8644	9.8869	8.5555	10.9475	10.8339	10.9658	8.0785	8.0278	10.7550	7.1398	18.9694	14.3878	16.6747	14.3105	13.9027	9.7609	9.7420	13.0443	10.6444	8.9907	8.1684	10.5727	10.5487	10.7198	8.2354	7.8428	14.0729	11.9397	8.6855	9.4284	10.7198	11.7578	13.0651	11.6994	9.6936	14.1567	12.1148	9.3932	8.4927
28.9000	12.4776	8.7137	9.1860	10.3948	12.2316	13.9466	13.7143	13.4746	9.5873	14.0552	10.3310	9.6595	8.6491	11.2317	10.8910	10.7374	7.9475	7.7399	10.5375	6.8435	19.8649	15.0195	17.5194	14.9536	13.8853	9.6054	9.4202	13.8820	11.0156	8.8759	8.6999	10.6236	10.9523	11.1548	8.1362	8.2076	14.7581	12.1089	8.7010	9.3026	10.6100	11.6232	12.0489	10.8227	9.3750	12.8577	11.7376	8.9492	8.9998
28.9500	13.3408	9.4025	9.5755	10.0143	11.6803	13.5299	13.2855	12.7976	9.0084	14.0908	10.5807	9.3704	8.6555	10.9698	10.1126	10.9235	8.2646	7.8009	10.6666	7.1663	18.0797	14.5962	17.0733	14.1906	13.4839	9.3696	9.2716	13.2604	11.6737	9.0111	8.9810	10.5332	10.9180	11.0135	8.2189	7.8883	13.8008	11.4310	8.6489	9.2157	10.5454	12.3761	12.7626	11.6266	10.2139	13.6421	11.7077	9.0935	8.2712
29.0000	13.2100	9.0637	8.4544	10.0818	11.9315	13.5709	13.6136	13.1442	9.1176	14.0615	10.4213	10.4610	8.5757	10.6475	10.6428	10.8818	7.9461	8.0816	11.1855	7.4530	17.9447	14.3420	16.6411	14.2296	13.6249	9.3282	9.6249	14.1263	10.8744	8.7201	9.2829	10.6916	10.8271	11.1965	7.9581	7.9311	14.0646	11.4248	8.5640	9.3834	10.5647	11.8304	12.6939	11.7097	10.0528	13.7916	11.5518	8.7856	8.9351
29.0500	12.7162	8.9982	9.3336	10.1722	11.9039	13.4930	13.7808	13.4203	9.7313	14.3626	10.7771	10.1928	8.4202	10.7183	10.1247	10.7210	8.2196	8.0067	10.6079	6.8568	19.3561	14.9806	17.6199	15.8111	13.9033	9.7960	9.4222	14.4173	12.2911	8.6715	8.9558	11.3021	11.5959	11.2762	7.8641	8.4273	13.1400	11.1941	8.4887	9.3236	10.3732	12.0515	12.7608	11.4596	9.9765	14.4108	12.3150	8.8201	8.2465
29.1000	12.5347	9.0166	8.9426	10.2221	11.7109	13.5919	13.6375	12.2378	9.2288	14.2003	10.6878	9.3651	8.4265	10.8503	10.3342	10.6790	8.3783	7.7952	10.9477	7.5697	18.5729	14.5734	17.7052	15.8429	13.7046	9.4907	9.0463	14.0043	11.2761	8.8860	8.5720	10.5429	10.7733	11.2084	8.2816	8.9034	13.9492	11.3275	8.5127	9.3351	10.3671	11.6820	12.8012	11.1316	9.9896	14.4338	11.4482	8.9206	8.8964
29.1500	12.5962	8.8243	9.0906	10.1433	12.3276	13.3116	13.8188	13.2137	9.3418	14.5592	11.4570	9.8201	8.7086	11.0392	10.6335	10.8923	8.0006	7.5900	10.4841	6.7794	19.1373	14.9906	17.9289	15.9957	14.2439	9.9171	9.6736	12.8625	10.3751	8.9376	9.1664	11.1595	11.3962	11.0790	7.7681	7.6940	14.3712	11.2304	8.4251	9.3145	10.2815	11.5308	12.6394	10.7923	10.1437	13.8661	12.2760	9.1264	8.5105
29.2000	12.9663	9.2326	8.8388	9.7365	11.5963	12.7879	13.5823	13.2102	9.5214	14.0396	10.3486	9.3700	8.6966	11.1810	11.1489	11.0894	8.4625	7.9274	10.5324	6.7172	18.5646	14.8727	17.6629	15.9384	13.9063	9.7366	10.0672	12.6861	10.6528	8.9263	9.0201	10.8692	11.7410	11.2973	8.1738	8.6167	14.7063	12.3123	8.5267	9.6550	10.9664	11.6776	12.7662	10.8182	9.5823	14.7648	11.5615	9.1721	8.9657
29.2500	13.0311	9.4796	8.6391	9.9618	11.5613	12.6276	13.3218	12.6348	9.1315	14.1032	10.5371	10.2341	8.6737	10.9581	10.9593	10.8737	8.1129	7.8270	10.3161	6.7573	18.4775	14.5314	17.1892	15.1831	13.8991	9.5873	10.0360	13.4334	10.7884	8.4055	8.9779	10.7862	10.9987	11.8718	9.0453	8.5689	14.5451	11.6621	8.0760	9.5944	10.4031	11.8943	13.0204	11.0650	10.1856	13.5363	11.3714	8.3939	8.3667
29.3000	12.8715	8.9692	8.8277	10.0971	12.1509	13.1399	13.2953	12.7653	9.2463	14.5906	11.3295	9.6854	8.4228	10.3992	10.7724	10.6189	8.2238	7.4420	10.7395	7.3658	19.3737	15.0619	18.0240	15.6688	14.4007	10.0977	10.2723	13.3051	10.5592	9.0246	8.5762	10.9208	10.9147	11.0433	8.3192	8.0894	13.3290	11.5876	8.2752	8.8344	10.4716	12.0455	12.3091	10.2443	9.4158	13.7952	12.3520	8.8378	8.6507
29.3500	12.6674	9.0485	9.1504	10.1843	12.2663	13.4816	13.6483	13.1430	9.2698	14.4773	10.9989	9.1221	8.8759	11.1137	10.8648	10.7414	7.8469	7.8582	10.6140	7.0717	19.1015	15.1769	17.8066	15.6064	13.9258	9.7631	10.1086	13.8206	11.0402	8.6438	8.8255	11.0352	11.2124	11.5197	8.6860	8.0680	13.5650	12.1654	8.5336	9.5846	9.7900	11.4866	12.9737	11.8466	10.6418	15.2448	11.4753	8.9862	8.6151
29.4000	12.8494	9.2567	9.0018	10.4237	12.0891	13.1431	13.9461	13.4805	9.6506	14.6849	11.6283	9.3061	8.2461	10.4885	10.1403	10.5761	8.0560	7.4676	10.4009	6.9486	19.7427	15.6395	18.1780	15.5672	14.0685	9.8033	9.9557	13.6562	10.3142	8.7968	9.6151	11.0650	11.7948	11.4436	8.3506	7.8651	13.8266	11.6773	8.3924	9.4995	10.5892	12.1348	12.8401	11.1655	9.8572	14.3484	11.2497	8.8466	8.7704
29.4500	12.8932	9.3582	8.5708	10.0843	12.2234	13.3926	13.5045	12.9074	9.2045	14.5381	10.9254	9.0959	8.7798	10.7279	10.5161	11.0100	8.5953	8.1830	10.4133	6.9528	18.7415	15.1119	18.1426	16.6797	14.4869	10.1573	10.1727	12.6302	10.5513	8.7317	9.0951	11.1751	12.1563	11.8141	8.6450	8.5817	13.7764	12.4199	8.4018	9.0866	9.9518	11.8656	12.5790	11.2020	9.9052	13.3421	11.3038	8.9800	8.4023
29.5000	13.1465	9.0963	8.7512	9.9532	12.0187	13.3443	13.5727	12.8552	9.1138	14.8294	10.9526	9.4886	9.0687	11.7459	11.4375	11.1383	8.2847	8.4137	10.1683	7.0566	18.8011	15.1886	18.0580	16.0572	14.6858	10.5799	10.3492	12.7476	11.0675	8.6720	8.7741	10.8534	10.6713	11.1376	8.5915	8.2852	12.5596	12.2039	8.5176	8.9198	10.2699	11.8641	12.4068	11.1792	9.9449	13.8760	11.3857	8.5293	8.5983
29.5500	13.4620	9.4878	8.9853	9.9863	11.7387	13.0045	13.6757	12.9154	9.2011	14.6662	10.8829	9.1799	8.6051	11.1767	11.1869	10.7998	8.1162	7.6634	10.3151	6.8685	18.4990	15.1234	18.0516	15.8860	14.5658	10.2928	9.6257	12.5204	10.8338	9.2377	9.1680	11.3625	11.5838	11.2972	7.8375	8.4232	13.3113	12.0348	8.4768	8.6885	10.5683	12.5475	12.3125	10.8523	10.3712	13.8072	11.7504	8.6126	8.5004
29.6000	13.2909	9.2869	8.9160	10.0916	12.2978	13.9482	13.7068	13.2280	9.6065	14.5357	11.0665	8.8916	8.8940	11.1059	11.2220	10.7877	8.0635	7.4732	10.0740	6.6878	18.2479	14.7764	17.5279	15.7563	13.8528	9.5208	9.7119	13.8643	10.9712	8.5439	8.1744	10.4594	9.8861	10.4622	7.9337	7.7194	12.9703	11.9149	8.7825	9.4531	10.1742	12.2437	13.1049	11.4418	10.3182	13.9593	11.2504	9.0444	9.0952
29.6500	13.1574	9.2102	9.1641	9.9426	11.9113	13.0236	13.6524	13.0940	9.7601	14.5097	11.1743	9.4446	8.5553	11.1375	10.7325	10.5499	7.8714	7.3982	10.4505	6.8649	19.5103	14.6931	17.3602	15.2372	13.6383	9.2485	9.6198	13.8880	10.7262	9.3469	8.9930	10.9945	11.2182	11.0182	7.8901	7.6687	13.4870	12.5663	8.6001	9.7179	10.4709	11.8652	13.2826	11.9798	10.2907	14.9988	11.6031	8.9083	8.7064
29.7000	12.8113	9.1065	8.6922	10.0387	11.8201	13.3351	14.2024	13.2398	9.8121	14.4425	10.6983	9.2130	8.7999	10.9946	10.7301	10.9056	8.1658	7.7394	10.3516	7.1092	19.7562	15.1353	17.8971	15.2677	13.8476	9.6190	9.6245	14.7327	10.6939	8.8204	8.8184	10.6454	11.2237	10.9774	8.0992	8.1244	13.7132	12.4312	8.3804	9.2744	10.5900	12.0728	12.8341	11.1464	10.5858	15.3742	11.8074	9.1075	8.8927
29.7500	12.5555	8.8244	8.7085	9.6945	11.6620	12.8698	13.2301	12.5143	8.9473	14.7523	12.0194	9.0026	8.8891	11.2872	10.9080	10.7834	7.9915	7.7543	10.1017	6.9360	19.2968	15.0258	17.7339	14.6926	13.5870	9.2523	9.3586	12.4378	10.3674	8.9093	9.2171	11.5677	11.9021	11.2632	8.1575	7.7729	13.4375	12.5683	8.4982	9.6756	10.3272	11.6654	12.8078	10.8727	10.0684	14.8478	11.3305	9.0618	8.4333
29.8000	12.4594	8.6609	9.2142	10.4866	12.5407	13.8417	14.0090	13.1859	9.1763	14.6606	10.9370	9.0651	9.0370	10.7953	11.0327	10.9526	7.8454	8.0311	10.1951	6.8456	19.8750	15.1613	17.9857	15.2313	13.8563	9.8248	9.1740	13.5519	10.4062	8.5392	8.6450	10.7313	11.5500	11.0680	7.9384	7.8191	13.3896	12.0171	8.6811	9.6813	10.1404	11.6021	13.1248	11.6370	10.4514	15.2611	11.9909	9.0216	8.1013
29.8500	13.0362	8.8298	8.8940	9.7844	11.8333	13.0986	13.2419	12.6364	8.8273	15.1409	10.7840	9.1242	8.8433	11.3270	10.9772	10.9705	8.1520	7.7326	10.0649	6.7181	18.4111	15.1022	18.0311	15.8667	13.7909	9.5283	9.3671	14.2961	10.8258	8.6977	8.4691	10.7561	10.8043	10.8485	8.0662	8.1591	13.2585	11.8593	8.2006	9.5628	10.1297	11.7732	12.9486	11.1213	10.0239	13.9176	12.2898	8.9214	8.6788
29.9000	13.1621	9.4368	9.4296	11.0313	13.1251	14.2262	14.7402	13.6044	9.3436	14.2554	10.9592	8.9837	8.7481	10.7391	10.6840	11.0792	8.3707	7.6229	10.2157	6.8181	18.5520	14.7370	18.0739	15.5584	13.6708	9.3626	9.5509	13.0896	10.8923	8.6311	8.4712	10.4139	10.4442	10.9862	8.0220	8.2136	13.2938	11.6229	8.5063	9.3902	10.6166	11.3267	12.7035	11.1593	10.1564	15.7936	12.6426	8.9961	8.9366
29.9500	13.3446	9.3370	8.7041	10.2470	12.1179	14.6248	13.6909	13.7092	10.2314	15.0501	11.6373	9.2707	8.8002	10.8824	11.0515	10.9244	8.0238	7.8992	10.7215	7.1583	19.1082	15.0402	17.9482	15.6860	13.4728	9.1667	9.6874	12.8429	10.4250	8.7508	8.9324	11.0320	11.1913	11.0841	8.1226	7.8009	13.1147	12.2553	8.4691	9.4280	9.9729	11.5360	12.8000	10.8654	9.8380	14.9806	12.0878	9.0894	8.9142
30.0000	12.8055	9.2527	8.9287	10.6903	12.8220	14.7125	14.0959	13.2014	9.6556	14.5601	11.1358	9.4505	8.7823	11.2247	11.4093	10.8173	7.7170	7.9561	10.1248	6.6809	19.3626	14.4209	17.2766	14.9249	13.3752	9.0885	9.9544	12.8965	11.1338	8.5769	8.6807	10.5530	11.1701	11.0971	8.3273	7.9204	13.9119	12.5020	8.2674	9.2345	9.6222	11.0756	12.2508	10.7353	9.7829	14.4606	11.9848	8.6610	8.5614
30.0500	13.0749	9.2263	9.0746	10.5815	12.6319	13.8977	14.1849	13.5527	9.5556	15.0072	11.3213	9.4287	8.8296	10.8643	10.5351	10.6448	8.0634	7.6612	9.9138	6.5132	18.7110	15.2845	18.4423	15.6765	14.0864	10.0871	9.7661	13.1987	10.7574	8.7593	8.3445	11.1713	10.6205	10.6285	7.9486	7.7949	13.9216	12.3806	8.4286	9.5185	10.4040	11.5543	12.8141	11.4736	10.1068	15.4983	12.6338	8.7526	8.6291
30.1000	12.9003	9.3536	8.7770	10.3593	11.9343	13.9372	13.9389	13.2285	9.6038	13.9952	11.0010	8.8822	8.6259	11.0551	10.8532	10.7222	7.8718	7.4295	10.5000	7.1032	18.6873	14.9942	17.9111	15.8286	14.4581	10.3819	9.7478	13.8105	10.8321	8.8969	8.5250	10.7834	10.5334	10.4850	7.7839	7.4758	13.8696	12.1450	8.4656	10.0689	10.4150	11.0785	13.2656	11.8473	10.1779	13.2054	11.4193	8.5994	8.4850
30.1500	13.3086	9.4475	8.7269	10.3691	12.0815	14.3691	14.2416	13.7470	9.9568	14.6554	11.4154	9.4292	8.2589	10.5884	10.4905	10.5034	7.7869	7.4913	10.3721	6.9353	19.3922	14.8380	17.6484	15.4805	13.8276	9.5442	9.4896	13.6147	11.1263	8.8738	8.4001	10.9766	10.4452	10.5922	7.9580	7.6158	13.0687	12.0177	8.3447	9.7118	10.7284	11.9459	12.8597	11.0778	10.2184	15.8938	12.4397	8.8302	8.4853
30.2000	13.5609	9.5746	8.9618	10.2624	12.2619	13.4145	13.8120	13.5683	9.8242	14.3947	11.5424	9.4433	8.7230	10.8057	10.9513	10.9630	8.1910	7.8633	10.3761	7.0633	18.5427	14.6689	17.7265	15.6773	13.8045	9.5720	9.6848	12.8541	10.1346	8.7561	8.1253	10.7885	9.5293	10.5004	8.3302	7.8482	13.7513	12.8336	8.4501	9.3524	10.3270	11.5481	12.4253	11.1325	9.7526	13.8595	11.6008	8.7532	8.5648
30.2500	12.8363	8.7898	8.8464	10.2676	12.2269	13.6622	14.1227	13.2245	9.4891	14.2563	10.5950	9.4057	8.5833	10.8516	10.5111	10.8350	8.3793	7.6992	10.9060	7.6380	18.9297	15.1694	18.1059	15.9286	14.2729	10.0003	9.6862	12.9966	10.8795	8.6922	8.4706	11.2222	11.0958	10.9611	7.8666	7.6649	13.6221	11.8396	8.2973	9.4545	10.1969	12.2387	12.9810	11.5063	10.2699	14.1639	12.0473	8.3559	8.5643
30.3000	13.4079	9.2905	9.6581	10.6977	12.1635	13.6716	13.9748	12.9872	9.4540	14.4250	11.2229	9.3660	8.2463	10.8720	10.4573	10.5516	8.0543	7.4778	10.5852	6.9482	18.3102	14.7460	17.9337	15.8893	14.3253	10.1528	9.4060	13.2781	10.6605	8.6164	8.2399	10.6066	10.6996	10.8040	8.1745	7.7715	13.7525	12.1937	8.3864	9.0253	10.0183	11.9320	12.1431	10.7483	9.3860	15.0143	12.8035	9.1875	8.1163
30.3500	13.3765	9.3448	9.1628	10.2296	12.1571	13.3678	13.7656	12.9988	9.4624	14.5776	11.5423	9.4995	8.5559	10.7281	10.5125	10.8764	8.1787	7.8773	10.3116	6.7732	18.9110	16.3193	18.7846	17.4720	15.5167	11.4457	10.5208	13.1958	9.9436	8.8963	9.0034	11.1493	11.5337	11.3658	8.6445	8.0476	13.5432	11.6864	8.5262	9.2255	10.4177	11.8585	12.5935	10.9963	9.8991	14.1555	11.2328	8.6016	8.5700
30.4000	13.5264	9.5976	9.0357	10.1461	11.8924	13.0398	13.9853	13.2700	9.7820	14.6745	11.4366	9.3806	9.0648	11.0539	11.2148	11.2927	8.5150	8.0647	10.3607	6.5089	19.2844	15.6150	18.8112	17.1443	14.4341	10.7214	9.6246	11.8008	10.0127	8.6000	8.5430	10.6778	11.0762	10.7267	7.9061	7.6546	13.1963	12.6268	8.2415	9.4555	10.3227	11.0933	11.9936	10.6907	9.9201	14.2501	12.0285	8.5329	8.3889
30.4500	13.3792	9.4516	9.1421	10.5540	12.3776	13.8741	14.2550	14.0539	9.7287	14.0544	11.6734	9.7138	8.3520	11.0573	10.9085	10.7613	8.1180	7.5751	10.3329	6.8469	19.4276	15.7057	18.3788	15.8561	15.3352	11.3888	10.4300	13.3194	10.1018	8.5080	7.9843	10.7201	10.7780	10.7169	7.9722	7.7190	13.3270	12.3430	8.7791	9.2646	10.4892	11.6425	12.7275	11.3112	10.0129	13.8142	12.4979	8.8790	8.9128
30.5000	13.6036	9.5846	9.7161	10.5856	12.6922	13.6840	14.4013	13.1315	9.6474	14.4876	11.7302	9.9718	8.6829	10.1517	10.1042	10.7038	8.0756	7.9187	10.2950	7.0301	19.6244	16.2215	19.3875	17.1035	15.6066	11.8669	10.2809	13.6575	9.8187	8.9055	8.8693	10.9898	11.1118	10.6731	7.7626	7.6382	13.9923	12.4859	8.7741	9.7597	10.3415	11.5767	12.2247	11.1081	9.8303	14.2417	11.8629	8.6498	8.1846
30.5500	13.3706	9.1535	8.9121	10.2195	12.2866	13.3022	13.5938	12.7982	9.3391	14.2449	11.7401	9.6337	8.7208	10.8942	10.9075	10.8561	8.1540	7.8730	10.9160	7.1856	18.9750	15.2523	18.2748	16.4643	14.3897	10.5158	9.8367	12.9392	10.6771	8.8060	8.9919	10.5231	10.8533	10.7031	7.9562	7.6496	13.3813	12.0654	8.6704	10.1338	10.1441	10.6057	12.6552	11.5195	9.9054	14.3913	11.9221	8.6322	8.6106
30.6000	13.5147	9.3611	8.8971	10.3807	12.7256	13.7750	13.4161	12.7097	9.1024	14.5249	11.4961	9.6462	8.3708	10.8649	10.7082	10.4697	7.9133	7.5817	10.3509	6.9737	19.4578	15.1318	18.2885	16.9753	14.3351	10.5851	9.6741	13.3059	10.5970	8.8152	8.3451	10.3370	10.1438	10.6104	8.1702	7.8052	14.1207	12.4480	8.7339	9.4612	9.8776	10.2610	12.0371	11.0024	9.7487	13.5993	11.7436	8.7722	8.7779
30.6500	13.3308	9.3175	8.9187	10.2359	12.3384	13.9711	13.3246	12.9987	8.8586	14.3157	11.3017	9.6010	8.5949	10.9392	10.8679	10.8994	7.9537	7.8963	10.2164	6.7805	19.2735	15.0956	17.8158	16.7454	14.2029	9.8302	9.4460	13.2235	11.9345	8.5343	8.4992	10.4642	10.4038	11.0914	8.7370	7.6065	14.3668	12.8779	8.3284	9.6493	9.9462	11.0387	12.8662	11.4316	10.6286	15.4583	11.5506	8.5816	8.5218
30.7000	13.3209	9.4295	8.6539	10.2148	12.1573	13.8600	13.6991	13.0847	9.2532	14.5294	11.6241	9.7516	8.8112	11.1959	10.8130	10.9419	8.2021	7.7894	10.2868	6.6121	19.4724	15.6630	18.5100	16.6973	14.2664	9.9387	9.6101	13.7807	10.5155	8.8420	8.3196	10.2011	9.8374	10.9463	8.4939	7.8040	13.7820	12.7147	8.1815	9.5653	9.9350	11.1168	12.8314	11.2766	9.8766	14.3826	11.9983	8.9657	8.5798
30.7500	13.3157	9.4694	8.9208	10.1169	12.1960	13.1828	13.4903	12.6934	9.1239	14.4833	11.8336	9.0238	8.5976	11.3399	11.3502	11.0505	8.4950	8.0918	10.4664	6.9307	18.4674	15.1457	18.1623	16.4965	13.9346	9.7956	9.5540	13.5027	10.6005	8.8577	8.7957	10.2779	9.6766	11.0664	9.0237	7.8382	14.3238	12.9880	8.0817	9.5710	9.5799	10.6679	12.5001	11.0921	9.8660	13.3926	11.6364	8.9545	8.1835
30.8000	13.6893	9.6633	8.8295	10.2220	12.4889	13.6375	14.1448	13.5256	9.3340	14.2107	11.0493	8.9482	8.7334	11.3199	11.3786	10.9216	8.0557	7.5990	10.2517	7.0466	18.5176	15.3527	18.4018	16.5813	13.5770	9.1726	9.4820	13.4049	10.8710	8.9700	8.6857	10.3361	9.9178	10.9426	8.2601	8.1767	13.9313	12.5986	8.4067	9.2845	10.7704	12.0464	12.7652	11.1254	9.9731	14.6355	11.4765	8.6826	8.3685
30.8500	13.1979	9.4188	9.4218	10.3876	12.8161	14.3847	13.8004	13.0031	9.5599	14.4776	11.9543	9.6213	8.8227	10.6962	10.7023	10.9433	8.0286	8.1180	9.9493	6.7254	18.3593	15.6549	18.7871	16.8372	13.7484	9.6784	9.8156	14.6630	11.0235	8.8442	8.3821	10.2844	10.2967	10.7995	8.4948	7.7841	14.3653	12.3419	8.5514	9.2683	10.5926	12.0383	12.6823	10.7572	9.9462	14.0822	11.9571	9.0328	8.5230
30.9000	13.1345	9.2189	9.2013	10.4442	12.2919	13.6431	13.9357	13.1115	9.7788	14.2734	11.3366	9.3104	8.4256	11.1081	11.0357	10.8763	8.1062	7.9919	10.3113	6.9847	19.4080	15.8213	18.9803	17.5718	14.6078	10.3899	9.8454	13.2305	11.1194	8.8321	8.4372	10.4586	10.2074	10.8456	8.1698	7.7149	14.0607	11.9608	8.5390	9.5723	10.0438	11.2682	12.3992	10.9192	9.4228	13.3263	11.1837	8.9471	8.7879
30.9500	13.4320	9.3362	9.5297	11.0211	13.2525	14.1519	14.2107	13.8477	9.5262	14.7767	12.0892	9.8305	8.6573	11.2018	11.1339	11.1383	8.1773	7.9281	10.0112	6.2261	19.6276	16.2452	19.4752	17.6509	14.4933	10.4574	9.4518	13.9984	11.0470	8.6963	8.6321	10.6205	10.9644	11.1523	8.5084	7.8749	13.2941	11.7659	8.7998	9.3686	9.8893	10.6550	11.8141	10.6443	9.7983	13.6752	12.0200	8.9393	8.5265
31.0000	14.0149	9.6590	9.2263	10.8677	12.6640	14.1702	14.3080	13.7725	9.6859	13.8598	11.3373	9.5691	8.2721	11.0546	10.8197	10.7890	8.0784	7.6922	10.0261	6.7600	19.2586	15.7265	18.8950	17.6640	14.7525	10.6514	10.1137	14.3219	11.6118	8.8266	8.5002	10.5638	10.3579	11.1879	8.7077	8.2547	13.3414	11.9649	8.2989	9.1957	10.5570	11.1160	12.2995	10.6586	9.1059	14.4118	11.3581	8.8305	8.9477
31.0500	13.2542	9.0697	9.2265	10.6319	12.6223	14.0713	14.0103	13.5614	9.4297	14.2645	11.5536	9.6034	8.3370	10.8133	10.4524	10.7442	8.4570	8.1741	10.5058	7.0420	19.2962	15.9743	18.8787	16.5202	15.1108	11.0859	10.1988	14.0820	11.0374	8.8813	8.4766	10.2204	10.0434	10.9968	8.8710	7.8000	13.2025	11.7940	8.8069	9.5548	10.2563	11.6532	12.8693	12.0740	10.4299	14.2223	11.6217	9.0526	8.0390
31.1000	13.2758	9.0295	8.6599	10.3326	12.3012	13.8359	14.1809	13.8496	9.2245	14.4927	11.5077	9.7399	8.6817	11.0060	11.3767	11.0893	8.0692	7.8625	9.7937	6.7614	18.9006	15.1714	18.0117	15.8381	14.3477	10.1444	9.9545	13.8199	11.1001	9.2425	8.5337	10.9051	10.5915	11.0824	8.5167	8.2842	13.7469	12.7359	8.5456	9.8413	10.1318	12.1963	12.9797	11.3114	10.6625	14.5586	11.8386	9.3950	8.5656
31.1500	13.5628	9.4120	8.9040	10.6494	12.6749	14.4013	14.1657	13.9301	9.6191	13.8339	10.4862	9.2466	8.5742	11.0858	11.3632	11.2888	8.5617	8.0268	10.3388	7.0896	19.2936	15.4588	18.5784	15.9490	14.3079	10.3087	9.6167	14.0179	10.9258	8.6535	8.0183	10.4707	10.0011	10.6050	8.0353	7.7129	13.1155	11.9647	8.7630	9.5427	10.3627	11.7775	12.9932	11.5404	10.4315	13.0162	11.8895	8.7796	8.7026
31.2000	13.5711	9.3243	8.9372	10.3352	12.5063	14.0381	13.8400	13.8373	9.0971	14.6406	11.7862	9.5348	8.5389	11.1348	11.3183	11.1583	8.4706	8.2010	10.1902	7.0883	19.9077	15.7670	18.4234	16.1685	14.0197	9.6519	9.8300	13.7768	10.9685	9.2588	8.7412	10.8574	10.9674	10.9488	8.4520	8.0010	13.9203	12.1766	8.4995	9.0609	10.6015	11.3875	12.2927	10.8768	9.6458	13.5847	11.2993	8.9001	8.7631
31.2500	13.3946	9.4148	8.6558	10.6870	12.8435	14.7510	14.3030	13.8858	9.8073	14.7974	11.6580	9.0714	8.2006	10.7410	10.7991	10.6657	7.9267	7.7317	10.0207	6.7904	19.7398	15.8121	18.8656	16.4906	14.1035	9.8813	10.1064	13.7330	10.7121	8.9433	8.9163	11.0973	11.2917	11.1178	8.3284	7.9911	13.1919	12.0169	8.6599	9.5580	10.0350	11.6183	12.5247	11.6074	10.5022	14.2886	11.9536	8.8496	8.8343
31.3000	13.4344	9.0240	9.1230	10.6347	12.7469	14.3279	14.2855	14.1203	9.5495	14.2020	12.0524	9.5555	8.2422	10.5931	10.6351	10.6537	8.1252	7.7601	9.9321	6.5885	19.2389	15.1406	17.7646	16.7220	14.0240	9.5916	10.0058	14.0173	10.9074	9.3060	9.1665	10.8426	11.5893	11.4557	8.6883	8.3586	13.7013	12.2884	8.6799	9.5536	10.0643	11.5457	12.6808	11.4852	10.1568	13.7410	11.9323	8.9812	8.8185
31.3500	12.6587	9.0913	9.1085	10.5378	12.8444	14.2713	14.1070	13.8762	9.4705	14.4432	11.1937	8.9369	8.8208	11.6606	11.6803	11.0616	8.1493	7.6221	10.3146	6.6374	19.9209	16.1129	19.5501	17.1122	14.8916	10.5719	10.2424	13.8202	11.6335	8.5900	9.3188	11.0393	11.7386	12.0295	9.2554	8.2505	13.2769	11.5263	8.6681	9.3999	10.5889	11.9040	12.4986	11.1489	9.6185	13.1953	11.7237	8.5854	8.6310
31.4000	13.2790	9.3374	9.3031	10.8115	12.7600	14.2544	14.4067	14.4636	10.0954	14.1969	11.4151	9.4226	8.2678	10.6846	10.7716	10.8739	7.9660	7.5210	9.9472	6.7705	19.5460	15.4055	18.3501	15.7200	13.8349	9.6820	9.7520	12.4370	11.0442	8.5841	8.6075	10.8153	10.7367	11.1153	8.3511	7.6996	13.2248	11.5937	8.7790	8.6466	10.3241	11.8459	12.3472	10.8032	9.7619	13.3864	11.5519	8.4995	8.6064
31.4500	13.1308	9.3260	9.0181	10.2496	12.3175	13.4434	14.1306	13.7023	9.3133	14.7922	10.8437	9.6291	8.3710	10.7596	10.7943	10.7791	7.9613	7.7579	10.0381	6.5215	18.3595	15.0884	18.3009	15.9726	13.3998	9.3470	9.2332	12.9294	10.6741	8.8510	8.8569	11.4581	11.4581	11.1698	8.1228	7.9532	13.6655	12.0257	8.3779	9.3963	10.0995	11.8564	12.6841	11.5606	9.9044	14.7110	12.1019	8.7776	8.1160
31.5000	13.2736	9.1669	9.3405	10.8377	12.4934	14.1633	13.9339	13.9858	9.5285	14.6406	10.6292	9.9266	8.5985	11.1977	10.8031	10.9870	8.0180	7.5618	9.9455	6.5915	19.2304	15.5129	18.3089	16.5756	14.4382	10.8889	9.8141	12.4520	10.3550	8.7564	8.9263	11.3594	11.1174	11.3621	8.5195	8.1297	13.1915	12.0019	8.2209	9.3867	9.9510	11.0657	12.6468	11.3203	9.9586	14.4501	11.6292	8.4762	9.2460
31.5500	13.2266	9.1781	8.5654	10.6879	12.4373	14.6959	14.2029	14.2846	9.6180	14.2650	11.2667	9.2734	8.2745	11.2476	10.9370	10.8814	8.1599	7.8417	9.5447	6.5056	19.3060	15.0148	17.8180	15.6751	14.1573	10.8524	9.6275	12.1867	10.4037	9.1666	9.0720	11.1590	11.2727	11.2717	8.4275	7.8454	13.4133	12.0654	8.6894	9.1903	10.2824	11.7494	12.3603	10.7625	9.7493	15.2806	12.6532	8.8096	8.3112
31.6000	13.1434	9.2601	9.0603	11.0466	13.1729	15.2681	14.8253	14.4640	9.9133	14.6024	10.7929	9.6989	8.2102	10.6312	10.5889	10.6520	8.2114	7.6512	9.7061	6.5341	19.4761	15.1819	18.0436	16.2134	14.1875	10.6285	10.1037	12.3399	10.8170	9.5445	9.0797	11.3382	11.0508	11.0712	8.0613	8.3655	13.0119	11.9221	8.4487	9.2470	10.5660	11.5916	12.2849	10.7068	10.3686	13.6240	12.3874	8.8810	8.3581
31.6500	13.4153	9.4551	8.5752	10.8549	12.5501	14.9672	14.5857	14.2287	10.0145	14.5068	11.0945	9.6125	8.4950	10.6501	10.5871	10.7216	7.8712	7.8194	9.8598	6.6763	19.2008	15.7270	18.6608	16.9644	14.7180	11.5722	9.9694	13.0215	10.5602	9.1050	8.6234	11.1099	11.1868	11.2856	8.3339	7.9919	13.0066	12.1111	8.6681	8.9869	10.5607	11.6947	12.5672	11.1181	9.6352	14.2480	12.2323	8.8920	8.7786
31.7000	12.8791	9.0686	9.3974	10.9446	13.0915	15.0697	14.3811	13.8848	9.7309	14.1398	10.5188	9.0312	8.3672	10.8287	10.8149	10.6741	7.7874	7.5184	10.2315	6.6806	20.0672	15.8771	18.9406	16.5574	14.1442	10.7516	9.8725	12.8878	10.4481	8.9780	8.6755	10.4332	10.1881	11.1615	8.4040	8.4063	12.3816	11.4661	8.5644	9.4473	10.1844	12.1744	12.4888	10.6824	10.1907	14.4422	11.4346	8.5905	8.5066
31.7500	12.8136	8.7917	9.1282	10.6687	12.6342	14.3851	14.2552	14.2613	9.5931	14.9349	11.2660	9.4342	8.0925	10.6088	10.4269	10.4752	8.0180	7.6263	10.0389	6.8940	19.5250	15.7902	19.0466	16.7553	14.6506	11.1812	10.3604	13.2507	10.6170	8.9205	8.5009	10.7345	10.7101	10.9702	8.2885	7.6564	13.3101	11.8334	8.4652	9.4764	10.1042	11.9403	12.6232	10.7076	9.8640	14.4640	11.1368	8.5539	8.2709
31.8000	13.3701	9.5053	9.2001	10.7919	12.3815	14.7658	14.6476	14.2063	9.8360	14.2626	10.7980	9.2096	8.0876	10.7600	10.1811	10.4454	8.3334	8.0816	10.1720	7.0460	19.3146	15.9952	18.8230	17.1405	13.9446	10.8018	9.5412	13.5391	10.5376	8.5768	8.6334	10.5410	10.3531	11.3639	8.5823	8.0672	13.4668	12.2745	8.5377	9.4526	10.1371	11.5236	12.5117	10.3920	9.6033	13.9859	11.3783	8.8541	8.6144
31.8500	13.0991	8.9736	8.7337	10.4515	12.8190	14.7677	13.8660	13.7714	9.1867	14.6561	11.1357	9.3966	8.1698	10.4848	10.1611	10.5848	8.2084	7.7499	10.2918	7.2049	19.1202	15.2623	18.0472	15.4608	13.2294	10.0647	9.2766	13.9933	11.5236	8.9278	9.1453	10.4211	11.0673	11.3271	8.6093	8.2009	13.4289	12.1398	8.2044	9.2182	9.8368	10.5703	11.9053	10.0128	9.4449	14.1875	11.7969	8.5127	8.4292
31.9000	13.0605	8.8216	8.6920	10.3599	12.2460	14.9211	13.9748	13.7516	9.3211	14.5016	11.4620	9.8999	8.7364	10.6782	10.6482	10.9670	8.3766	7.8105	9.9961	6.7321	20.0510	16.0773	18.9614	16.6440	14.0988	10.4869	9.8287	14.3405	11.5062	8.3951	8.6006	10.0816	9.2495	10.8008	8.2384	7.8894	12.8220	11.4080	8.9007	9.2757	10.1855	11.3541	12.2864	10.6039	9.4594	13.6739	11.8812	8.7199	8.2954
31.9500	12.7992	9.2801	9.3004	10.2502	12.0950	14.0027	14.0316	13.5777	9.1738	14.3100	10.9922	9.6248	8.5892	11.0451	10.3069	10.6768	8.1659	7.7997	10.4436	6.7905	19.7910	16.0075	18.9722	16.4031	14.2613	10.7400	9.9758	12.8776	10.6083	8.4154	8.0794	9.9552	9.6248	10.9961	8.8012	7.8945	13.0253	11.6420	8.8613	9.3176	9.7055	10.7641	11.9426	9.8535	9.2512	14.0973	11.7761	8.9243	8.4675
32.0000	12.5197	9.0948	9.1159	10.4268	12.4798	14.1270	13.9761	13.2451	9.0777	14.0297	11.0566	9.3014	8.5075	11.3384	11.4574	10.8405	8.4629	7.5850	10.5140	7.2047	19.3278	14.8729	17.7361	14.7804	13.4965	9.8248	10.1563	12.8158	10.7265	8.6073	8.7363	10.9136	10.4450	11.2819	8.4187	8.2359	13.3435	11.4707	8.4438	9.1759	9.6612	11.3363	12.5128	11.0475	9.7689	14.0959	12.0159	8.3880	8.2004
32.0500	12.3929	8.8844	8.9632	10.0672	11.9225	13.3914	13.7011	13.5651	9.2014	14.4492	10.8857	9.3498	8.4987	10.6622	10.7943	10.9953	8.2010	7.8259	9.9598	6.7444	19.5671	15.7316	18.3372	16.1033	14.4143	11.1506	9.6262	13.0132	10.1323	8.4093	8.7677	11.2382	10.5390	11.2177	8.5088	7.9883	14.0201	11.4543	8.8116	9.7089	9.4810	11.5613	12.6635	11.2563	10.1603	14.2751	11.8936	9.0567	8.7354
32.1000	12.7097	9.4728	9.2210	10.4462	11.8697	13.6553	14.6497	14.1034	10.0024	14.3138	10.8622	9.0036	8.1860	11.0431	10.8858	10.5354	7.9864	7.6860	10.6067	7.2900	19.9503	15.6037	18.3196	15.7677	13.6435	10.3698	9.6205	14.1185	11.5866	8.6388	9.2388	10.2523	9.8701	11.3987	8.9070	8.0668	13.8279	11.5657	8.6945	9.3465	10.4121	11.9314	12.5243	10.6953	9.9691	14.8427	11.7622	9.1163	8.9685
32.1500	13.1239	9.3771	8.6604	10.1872	12.3125	13.8703	13.6331	13.4927	9.3933	14.6179	12.1458	9.4767	7.8902	11.1534	10.6780	10.6403	8.1343	7.7889	10.3364	7.0517	19.3656	15.3383	18.2251	15.5893	13.3880	10.2577	9.1070	12.1855	10.1142	8.7599	8.9393	11.0499	11.0176	11.4193	8.6257	8.3951	13.3409	11.6136	8.3053	9.3165	10.2737	11.6663	12.4547	11.0745	9.9690	14.2434	11.7301	8.7201	8.3233
32.2000	12.0413	8.6777	9.1515	10.6602	13.0710	14.6993	13.7072	13.4969	9.4071	13.9070	10.4581	9.6059	8.3010	11.5660	10.4862	10.5824	8.0246	7.6033	10.3117	6.8660	19.3114	15.1915	17.9968	16.0628	13.1119	9.8506	9.2650	13.8413	10.3977	8.3754	8.4204	10.8457	10.3549	11.1152	8.4252	8.0723	14.1186	11.5626	8.8071	9.0459	9.9962	11.6134	12.3709	11.3495	10.0861	14.3878	11.9604	8.7118	8.0780
32.2500	12.4095	8.8151	9.1556	10.5656	12.6856	14.8158	13.6805	13.6442	9.1826	13.7284	11.0145	9.5050	8.6879	11.2872	11.2023	11.1416	8.1585	7.9407	10.8984	7.6947	20.0416	15.5968	18.7197	16.6076	13.5777	10.4811	9.1564	12.9494	10.9837	8.6156	8.4133	10.3890	9.7639	10.9807	8.1516	8.0604	13.7045	11.5324	8.3546	9.4029	10.0427	12.0213	12.5269	11.0906	9.8621	13.9845	11.7055	8.8802	8.7378
32.3000	13.0608	9.5651	8.8722	10.4326	12.6181	14.2833	13.7496	13.6315	9.3571	14.7073	10.6369	9.4475	8.3051	11.2310	11.0447	10.7036	7.8139	7.8827	9.8813	7.1196	20.0649	15.6259	18.2283	16.1804	14.0758	10.5399	9.7278	12.9660	10.6656	8.6855	8.6296	10.9082	9.8401	11.1413	8.5395	8.3098	13.2866	11.7296	8.5823	9.5459	10.6611	11.6695	12.9256	11.7477	10.1250	14.8857	12.4471	8.9040	8.7751
32.3500	12.7268	9.3404	8.8361	10.3398	12.4500	14.0326	14.0326	13.9190	9.4681	14.6266	10.8880	9.0841	8.6174	11.1215	10.9189	10.6062	7.8165	7.7103	10.1122	7.3073	19.7699	15.3447	18.1299	15.9353	13.7834	10.3837	9.6065	13.3502	11.0219	8.8333	8.7883	10.9799	11.1303	11.1497	8.1355	7.8894	13.1310	11.1902	8.5875	9.3962	9.9191	11.2595	12.6859	11.4058	10.1997	14.6703	11.8108	9.3452	8.4692
32.4000	12.8077	9.2657	8.9171	10.4866	12.5084	14.1528	14.0639	13.8207	9.5031	14.0271	10.9262	9.0950	8.1845	10.9227	11.2470	10.6814	7.9943	7.3869	10.4246	7.0435	19.2781	15.6016	18.8397	16.8868	13.7721	10.3479	9.4932	13.0422	10.6326	8.3605	8.4068	10.9550	10.6183	11.2329	8.6461	8.2554	13.2237	11.1818	8.2660	9.1903	10.4445	11.6024	12.4410	10.7810	9.8304	13.8227	11.8240	8.5570	7.7743
32.4500	13.5422	10.2093	8.7075	10.3011	11.9172	13.6603	14.3020	13.8262	9.3229	14.0925	10.5474	9.5000	8.7618	10.5943	10.4950	11.2952	8.6276	8.4165	10.2359	6.7103	19.1448	15.1678	18.2501	16.3823	13.4533	10.2761	9.1876	13.8672	10.9505	8.6090	8.9461	11.0062	10.7647	11.6455	9.0932	8.3122	14.2838	11.9866	8.0251	9.1081	10.2483	11.4736	12.2902	10.2304	9.4195	15.3080	11.6670	9.0409	8.2935
32.5000	13.1378	9.5924	8.5533	10.2917	12.2336	14.1768	13.8973	13.7254	9.5199	14.7036	10.7155	9.5435	8.9899	11.3585	10.6648	11.0460	8.2491	8.0798	10.3835	7.0339	19.1184	15.7471	18.7371	16.7789	14.0581	10.8212	10.1300	13.8527	10.7909	8.6148	8.3451	10.3925	10.0154	11.1079	8.6383	8.1556	13.8609	11.9119	8.7172	9.3958	10.1073	11.1755	12.1307	10.6860	9.7901	14.8833	12.1613	8.8593	8.2379
32.5500	12.8560	9.1694	8.8498	10.5812	12.5961	14.3560	13.9316	14.3206	9.9449	14.2737	11.8532	9.2573	8.3590	11.0355	10.8117	10.5732	8.0709	7.7719	9.9967	6.7474	19.7655	15.7378	18.7566	16.8550	14.1710	10.2793	9.4942	14.4569	10.9959	8.8480	8.2986	10.8447	10.0688	10.3066	7.7658	7.9156	13.4121	10.9797	8.4364	9.2294	9.8424	11.4513	12.5035	10.6268	9.6714	14.4538	12.0126	8.7957	8.4080
32.6000	12.8338	9.2240	8.5862	10.2213	11.8799	13.8535	14.1715	13.6925	9.7437	14.4545	11.8320	8.9924	8.5069	11.5240	11.5698	11.1451	8.4476	7.6210	10.3192	6.9779	18.9852	15.6342	18.9057	16.6743	13.9499	9.9412	9.4829	12.7293	10.6698	8.5952	8.7219	10.9392	11.1648	10.8797	7.7394	7.9562	14.4419	11.1351	8.4743	8.9644	10.3067	11.4702	12.1102	10.1411	9.3415	14.7145	11.9800	8.7547	8.1818
32.6500	12.6752	9.2727	8.4194	10.3028	12.2051	13.7356	14.0453	13.5732	9.6893	14.3132	12.1778	9.2270	8.0691	10.2907	11.1242	10.6196	8.0933	7.5461	10.6648	6.7930	19.4836	15.5122	18.5490	16.3434	13.7396	9.8273	9.4114	14.2237	10.5388	8.6173	8.0228	10.3125	9.5274	10.7694	8.3258	7.8943	13.4037	11.4751	8.8643	9.3933	10.4364	11.2724	12.2530	10.6294	9.6668	13.2042	11.7140	8.8976	8.0540
32.7000	13.2483	9.5020	8.8156	10.5157	12.6710	14.1258	14.2405	13.7448	9.8232	14.4137	12.2445	9.5523	8.4674	10.6995	10.6114	10.8468	8.3879	8.0310	10.0363	6.7346	19.6627	15.8790	18.6402	16.3232	14.1065	10.0291	9.6786	14.8111	10.8023	8.5183	8.9462	11.3792	10.9961	11.1878	8.0825	7.8920	13.7348	11.0905	8.4351	9.3540	9.9406	11.8534	12.7799	10.8157	9.7475	13.4434	11.5152	9.4218	8.4750
32.7500	13.0286	9.7083	8.8632	10.3859	12.3660	14.1138	13.6699	13.3559	9.4107	14.1271	11.6789	9.8489	8.8978	11.0586	10.9829	11.3251	8.6222	8.0166	9.9129	6.4370	19.4159	15.4299	18.2099	16.3499	14.1933	10.3486	9.7208	14.3092	10.7718	8.5770	8.9316	11.0085	11.8502	11.3701	8.4791	8.3431	14.4983	12.1704	8.6902	9.0577	10.7775	11.5638	12.2257	10.1861	9.6196	13.2039	11.9191	9.1232	8.5259
32.8000	12.7767	9.4254	9.0977	10.1868	12.4279	13.7040	13.2009	13.2035	9.1333	14.9177	12.2277	9.3873	8.1940	10.8252	10.4557	10.7311	8.0834	7.8959	10.4893	6.8652	19.1110	16.0247	18.9032	16.8622	14.5266	10.5233	9.9721	14.1524	11.0118	8.4427	8.4152	10.8591	9.2483	10.8839	8.5904	7.6493	14.3856	11.0488	8.5101	9.3660	10.3978	11.1905	12.3963	10.8160	9.5009	13.3670	11.5534	8.8450	8.8921
32.8500	12.5888	8.7390	9.1809	10.1613	11.7850	13.2479	13.9744	13.8610	9.6764	14.5423	12.2975	9.2434	8.6601	10.9441	11.4647	11.1662	8.7404	7.8797	9.1301	5.9360	19.1319	16.2574	19.2570	17.5952	14.6962	10.7472	10.0556	13.6310	10.4910	8.9670	8.8108	11.1728	10.5536	11.2374	8.4119	8.0861	13.5190	11.5716	8.1613	9.7310	10.6056	11.5537	12.6189	10.2026	10.0493	13.9421	11.3088	8.2680	8.6777
32.9000	12.8062	9.2210	8.7602	9.8262	11.8511	13.4984	13.4979	12.9832	9.4810	14.9571	11.9951	8.8815	8.4337	10.6699	10.2763	10.7414	8.4006	8.0336	10.3406	7.0069	18.9710	15.8455	18.8852	16.9583	15.0430	11.8840	10.0787	13.7320	11.0521	8.3733	8.7834	10.3470	10.4507	11.0260	8.5117	8.1191	14.2198	11.8523	8.5888	9.7020	10.5022	11.8715	12.7376	10.6233	10.1093	13.0978	11.2253	8.6879	8.6441
32.9500	13.2823	9.2396	8.8728	10.0481	11.7354	13.3152	13.7416	13.1791	9.2839	15.4016	12.2589	9.4053	8.3631	11.1300	11.1618	10.8642	8.2033	7.7863	10.0098	6.8645	18.9626	15.6350	18.7882	16.6606	14.4879	11.2048	9.7215	13.2434	10.8055	8.7528	8.3157	10.5076	9.7830	10.7487	8.4452	7.6671	14.7472	12.2259	8.5925	9.1094	10.4335	11.3518	12.4850	10.2986	9.4392	14.7443	11.9333	9.0084	8.3201
33.0000	13.2544	9.0071	8.7787	10.1992	12.2181	13.2903	13.8117	13.5305	9.3961	15.3308	12.4427	9.1870	8.4358	10.8836	11.0375	10.9965	8.4159	7.7937	10.1674	6.7570	18.7834	15.9209	19.1737	16.8608	14.3688	11.3196	9.5160	13.9590	11.1796	8.7804	8.6479	11.4425	11.2180	11.2731	8.3952	8.2057	14.4167	11.4346	8.1573	10.0246	10.2698	11.9452	13.0986	11.1879	10.1981	15.5953	11.5213	9.3352	8.8119
33.0500	13.3208	9.3477	8.9482	9.9091	11.3126	12.9404	13.4053	13.3352	9.4526	14.8023	12.0095	9.9535	8.3398	10.6608	11.0024	10.6068	8.1175	7.5096	9.8280	6.3590	19.5625	16.0430	19.2000	16.9157	14.5981	11.0965	9.3825	13.0117	11.3003	8.7094	8.7705	11.0241	11.4555	11.1886	8.3171	8.0549	14.2159	11.3939	8.4072	9.3505	10.4290	11.9651	12.8241	11.7395	10.2704	14.1203	11.6334	8.9274	8.6637
33.1000	13.3988	9.3492	9.1676	10.2531	12.1376	13.3412	13.7141	13.0055	9.3034	15.6684	10.9523	9.4470	8.3448	11.0776	10.9048	11.0118	8.4590	8.2831	10.3182	6.4688	19.0602	15.4118	18.8873	17.2014	14.3614	11.2802	9.6187	13.9773	10.7312	8.5185	8.7899	10.6219	10.4292	11.0347	8.3467	8.0429	14.3279	11.8469	8.6242	9.5133	10.4494	11.7676	12.7140	11.0182	10.1600	14.4600	11.5791	9.3492	9.2667
33.1500	13.2884	9.3988	8.2545	9.8951	11.8708	13.0676	13.3522	13.0377	9.5547	14.6945	10.5593	10.0867	8.1841	11.2185	11.1370	10.4508	7.8619	7.7320	9.9965	6.3024	19.7371	16.0153	19.6563	17.6728	14.9621	12.1007	9.6269	14.6109	10.8725	8.2843	8.7552	10.6290	11.7341	11.2945	8.4382	8.1160	14.0502	11.0128	8.1393	9.1349	10.5110	11.7309	12.5690	10.7725	9.7451	13.8793	11.3029	9.3240	8.5745
33.2000	13.1136	9.2273	8.7783	10.3451	12.3855	13.7619	14.0542	13.7158	9.5710	14.6783	11.0190	10.5417	9.1503	11.8331	10.6886	10.8996	7.9113	7.7590	10.3518	6.9684	19.0242	15.3646	18.4009	16.4748	14.3361	11.4505	9.2342	13.4597	10.5628	8.9152	8.7875	11.0425	10.7667	10.7542	7.9140	7.7869	14.3348	11.5729	8.3260	9.5444	10.4740	11.8692	12.2736	10.4300	9.5467	14.8355	12.7135	8.8179	9.0618
33.2500	13.1738	9.3585	8.7317	10.6790	12.8714	14.3157	14.0130	13.8760	9.9350	15.0998	10.9055	9.9452	8.8226	11.1727	10.9228	10.9623	7.8686	8.1716	10.2361	6.7467	18.9028	15.8777	18.9559	17.1314	14.8259	11.7688	9.4041	13.7820	10.5141	8.2454	8.4178	10.5134	11.1202	10.9695	8.3352	7.6305	14.7138	12.6401	8.0847	9.4715	10.3713	11.4607	12.6227	11.1215	10.3006	13.5638	11.9603	8.9718	8.8321
33.3000	12.9994	9.0560	9.0345	10.6877	12.5230	13.6539	14.3327	13.7629	10.2290	15.5288	11.3845	10.1331	8.5983	11.0736	10.9014	10.8525	8.0413	7.6888	10.0672	6.7974	19.5270	15.7936	19.0599	17.3698	15.0776	11.7785	9.8783	13.8092	11.0932	8.4568	8.6754	10.8418	11.5188	11.6068	9.2163	8.0272	14.8127	10.9810	8.2816	9.0400	10.5859	11.9160	12.6023	11.1799	9.8224	14.5464	11.9758	8.9816	8.6223
33.3500	12.9945	9.2080	9.0047	10.3926	12.2253	13.3140	14.4118	13.8038	9.9454	15.4668	11.2442	9.9738	8.7758	11.1215	10.5636	11.0611	8.2462	7.8844	9.8462	6.6002	19.0596	15.6716	18.9232	17.5516	15.1670	12.2124	9.9626	12.6673	10.3390	8.6666	9.1733	11.2265	11.9564	11.6142	8.4104	8.0964	14.5606	11.6574	8.4967	9.0590	10.3284	11.8804	12.7554	11.7984	10.0844	14.5231	12.2092	8.5047	8.6502
33.4000	13.3467	9.2730	9.3185	10.5903	12.3481	13.7565	14.1508	13.9441	9.8833	15.4418	11.2147	9.8409	8.2148	10.3102	10.2286	10.8783	8.2544	7.7692	10.5167	6.7868	18.1201	15.3529	18.5400	16.4066	14.6194	11.3879	9.5596	12.7978	10.5435	8.4488	8.7976	10.6884	11.9776	11.4491	8.3288	8.6124	15.0627	11.7648	8.3019	9.3389	10.6571	12.3089	12.8699	11.4247	10.2889	13.9399	11.8091	8.7907	8.5397
33.4500	14.0146	9.9880	8.5606	10.3124	12.2706	13.6949	13.6617	13.4538	9.6074	16.0069	11.4566	9.8623	7.9746	10.2050	10.1883	10.4462	8.2084	7.8137	9.9823	6.6037	18.9723	15.5874	19.1164	17.4498	14.9782	12.0354	9.7383	13.3395	11.0843	8.3444	8.7223	10.7570	11.7318	11.4454	8.6093	8.6261	13.6169	11.2726	8.5830	9.7333	10.9829	12.0681	13.2352	11.1699	9.8790	15.0435	11.7902	8.7706	8.9432
33.5000	13.5041	9.4762	8.4576	10.4507	12.6088	14.0794	14.2006	13.7142	9.8501	15.4247	11.5107	9.7816	7.7252	10.7336	10.2856	10.9872	8.4770	7.9156	9.9464	6.5752	19.1222	15.9261	19.1934	17.8705	14.8116	11.7512	9.7638	13.8504	11.1274	8.6647	8.5913	10.8122	11.1904	11.1413	8.0398	8.1250	13.5204	11.3700	8.3911	9.3352	10.8198	11.9462	12.6853	11.0320	10.2701	14.0113	11.4583	8.7029	8.5932
33.5500	13.5187	9.5423	8.9342	10.4382	12.3827	13.6396	14.2516	13.7076	9.8412	15.6758	11.6991	9.5217	7.9384	10.3585	10.6087	11.1239	8.7768	7.9119	9.9907	6.7398	18.9394	15.6110	19.0550	16.9171	14.2394	11.3920	9.0338	13.3688	10.8425	8.2705	8.3305	10.5736	10.9006	11.2684	8.8763	8.1518	14.0121	11.3050	8.5664	9.4694	10.0807	11.7087	12.6430	11.0019	9.8576	13.3548	11.6727	8.6976	8.8901
33.6000	13.3640	9.4347	8.7076	10.1997	12.3244	13.2743	13.8261	13.1636	9.3663	15.5843	11.5488	10.5506	8.3213	10.4141	9.8435	10.3548	7.6971	7.6219	10.3341	6.8765	19.4071	15.8358	19.0290	17.0162	14.9532	11.8981	9.6900	13.3540	10.9333	8.6938	8.2353	10.4221	10.2956	10.9887	8.9145	8.0083	14.4036	11.5347	8.5426	9.2602	10.2207	12.0777	12.3174	11.1052	9.9270	14.1585	11.6593	8.9073	8.6988
33.6500	13.4930	9.5830	9.2361	10.4783	11.8221	13.5144	14.2157	13.6618	10.4418	15.7464	11.0937	11.5467	9.1635	10.9233	10.2109	11.2180	8.3782	8.4413	10.0226	6.5854	19.4293	15.4276	18.7686	16.6517	14.6458	11.7443	9.7169	13.5160	10.6988	8.4923	8.5474	10.1852	9.7913	11.3456	9.3100	8.1513	14.5810	10.9725	8.5211	9.5050	10.2342	11.6636	12.7125	10.9393	10.0072	13.1191	11.4611	8.6578	8.7754
33.7000	13.5927	9.1839	8.4541	9.8910	11.7948	12.8299	13.4380	13.2830	9.4710	15.6296	11.3450	10.8733	8.4836	10.9869	10.5075	10.6328	8.0198	7.6564	9.8882	6.6418	19.0317	15.6755	19.0569	16.9251	14.7469	11.8184	9.7652	14.8810	11.2298	8.6902	8.9008	11.1133	11.2224	11.1727	8.5177	8.1265	13.9033	11.5470	8.8210	9.3485	10.6596	12.0987	13.0420	11.5255	9.8690	14.5560	12.0873	8.7090	9.0701
33.7500	13.2478	9.2041	8.7469	10.0909	12.1598	13.1869	13.3381	13.2948	9.3431	15.1252	10.6144	10.0210	8.8908	10.5942	10.6211	11.3180	8.6938	8.1456	10.3133	7.2545	19.0931	15.5901	18.9097	16.7984	14.6824	11.5353	9.8220	14.0461	11.0362	8.5140	8.9087	10.3491	10.3641	11.4059	8.5821	8.5514	14.0403	11.6590	8.3311	9.1916	11.1869	12.3188	12.6226	11.4018	10.6753	13.7596	12.0652	8.3591	8.6944
33.8000	13.0544	9.2303	8.5651	9.9166	11.9676	13.5698	13.5637	13.4250	9.1333	14.9859	10.9049	9.5082	8.1807	10.5954	10.7070	10.9342	8.3101	7.7588	10.5400	7.0195	19.5005	15.6687	18.6969	16.1870	14.7821	11.3877	9.8755	12.4862	11.0995	8.6538	8.8253	10.8360	11.1101	11.3408	8.4304	8.3813	14.7249	11.9991	8.6719	9.1087	11.0315	12.6445	12.6670	11.2323	10.1805	14.1366	11.5714	8.8322	8.7931
33.8500	13.7242	9.7111	8.6876	10.1365	12.1860	13.5155	13.5092	12.8011	9.1450	15.2025	10.8956	9.5746	8.4290	10.8366	10.3300	10.6856	8.0553	7.6978	10.5667	6.9860	18.6135	15.6772	18.8437	16.7811	14.7717	11.7173	9.8245	13.8367	10.9774	8.8825	9.0764	11.1013	12.0975	12.1864	9.4705	8.7241	15.0702	12.1704	8.4737	9.1834	10.7546	12.0649	12.5247	10.6231	9.7866	14.7732	11.4759	8.6826	9.1677
33.9000	13.1841	9.1624	8.6997	10.0687	12.0182	13.4725	13.6729	13.2476	9.5596	15.1528	11.0880	10.5251	8.6541	10.8871	10.3339	10.6338	8.2471	7.8259	10.1674	6.8155	18.2776	14.9644	18.3778	16.3280	14.1867	11.0009	9.4758	13.9567	10.7215	8.6111	8.8859	10.7344	11.2856	11.1305	8.2769	8.3128	13.9158	11.4453	8.5671	9.5864	10.9265	12.4776	12.9530	11.3932	10.6818	15.2969	12.9348	8.5855	9.0194
33.9500	13.0483	9.1109	9.0464	10.4268	12.3421	13.6625	13.9529	13.6363	9.7220	15.3646	11.2873	9.5782	8.6380	10.4410	10.6920	10.8525	8.2080	7.8774	10.0091	6.6280	19.4670	15.1938	18.6807	16.2651	14.6953	11.4110	9.9302	12.6997	10.9079	8.7304	8.6664	10.9427	10.9380	11.2410	8.2973	7.8755	14.0007	12.1396	8.3291	9.1733	9.8700	12.1835	12.6748	11.2235	9.9809	14.1241	11.1126	8.4952	9.0736
34.0000	13.6163	9.3885	9.1279	9.8848	11.7341	13.2681	13.7863	12.9938	9.1511	15.6253	11.0711	9.7514	8.0239	10.6864	10.5707	10.5244	8.0689	7.5188	10.4050	6.7276	18.2089	15.5096	19.0337	16.6546	14.6719	11.6071	9.7130	14.0470	11.4187	9.2609	8.9530	10.6528	10.8297	11.4751	9.1447	8.1590	14.1325	11.8854	8.3854	9.4258	10.5862	12.4955	13.1086	11.6072	9.8929	13.2367	11.4074	8.3532	8.3607
34.0500	13.0390	9.3638	9.0364	9.8604	11.5669	13.3557	13.7910	13.2243	9.6901	15.5378	12.0724	9.3449	8.3390	10.9084	10.6154	10.6202	8.2154	7.7668	10.7887	7.1843	18.7345	15.2216	18.3185	16.0755	14.1939	11.1282	9.2375	13.9140	11.3550	8.7337	8.8414	10.2400	10.7016	11.1992	8.3941	8.2946	14.0766	11.6979	8.7825	9.5109	9.9957	11.3910	12.7838	11.4312	9.7416	13.2826	11.4268	8.6829	9.1871
34.1000	12.9183	9.1955	9.0689	10.2066	12.1688	13.4748	13.7154	13.4714	9.5104	15.1351	11.0045	9.0469	8.6695	10.6662	10.0233	10.8548	8.1959	7.7038	10.2739	6.8489	19.3892	15.8586	18.8832	16.7260	14.9559	11.9697	9.7527	13.9517	10.9994	8.7594	8.3847	10.1263	10.3216	11.3656	9.3464	8.0065	14.5305	11.2163	8.2154	9.3338	9.7916	12.2557	12.6167	10.8417	10.2121	13.9429	11.4855	8.6770	9.1010
34.1500	13.1300	9.1589	8.8603	9.8846	11.5439	12.8083	13.5419	12.8530	8.9649	15.5336	11.4437	9.5507	8.7176	10.6674	10.3004	11.0516	8.4717	7.8692	10.5449	7.1889	19.5675	15.0004	18.1087	16.0109	14.1637	11.0250	9.3109	14.6153	11.1177	8.2906	8.3117	10.6638	10.7258	11.3380	9.2666	7.7964	13.9253	11.2223	8.2878	9.4178	10.2405	12.4538	13.0911	11.3129	10.0699	14.9911	11.5206	8.3665	8.9936
34.2000	13.2163	9.3424	8.8348	9.9194	11.7426	12.9678	13.6262	13.0120	8.8457	15.0984	10.8729	9.2376	8.6712	11.0154	10.8395	11.0564	8.3499	7.7670	10.5687	6.9774	19.4695	15.3352	18.5963	16.3061	14.2369	11.2099	9.4894	13.8853	10.8249	8.6441	8.6996	10.4504	10.9407	11.4307	9.0495	8.4050	13.8656	11.6924	8.5553	9.1698	10.0842	12.1885	12.7316	11.4955	10.2356	15.0811	11.9430	8.9232	9.2504
34.2500	12.9161	9.0360	9.1403	10.3874	12.2817	13.3131	13.8537	13.2586	9.4100	15.3279	10.7120	9.3968	8.2467	10.8163	10.5430	10.6716	8.0868	7.6943	10.6156	6.9222	18.4645	15.1314	18.2969	15.9386	14.1429	10.8707	9.5486	12.9143	10.4598	9.5259	8.6918	10.7738	11.2666	11.2607	8.5693	8.2318	14.2231	11.3219	8.2243	9.1524	10.4662	12.2542	12.7522	11.1953	10.3860	15.2055	13.0868	8.8062	8.9236
34.3000	13.3611	9.3105	9.4274	10.3574	12.2004	13.4668	13.6753	12.9345	9.5945	14.4028	10.6740	9.5457	8.8879	11.1816	11.2027	10.9944	8.2963	7.8129	10.6563	7.1176	18.2717	15.1531	18.2290	16.5522	14.6474	11.3518	9.3847	13.5313	10.4864	8.4604	8.5107	10.8868	11.1510	10.9718	7.9081	7.7847	14.4530	11.4287	8.4280	9.3327	10.2072	11.9205	12.6199	11.2293	9.9295	14.6667	12.0473	8.7525	9.4845
34.3500	12.8859	9.1260	9.2310	10.3280	12.3638	13.1393	13.9179	12.9374	9.7673	15.3429	11.7872	9.2052	8.4455	10.8707	11.2681	11.0178	8.1296	7.9083	10.2297	6.9176	19.5934	16.4989	19.7971	18.8492	14.6391	11.8088	9.2624	13.5214	10.8912	8.8174	8.9249	10.8278	11.3966	11.1260	8.3468	7.9128	14.9616	13.4947	8.6322	9.3468	9.8619	11.1575	12.4857	11.3589	10.7041	14.2463	11.7296	8.4253	9.3526
34.4000	12.6225	8.9663	9.8115	10.6405	12.4218	13.4808	13.9525	12.6063	9.2943	15.2616	11.1600	9.3303	8.4460	11.3992	11.1507	10.8633	8.1968	7.9093	9.9974	7.0408	19.8320	16.4808	19.9808	18.9430	14.9693	12.3858	9.6866	14.9603	10.9564	9.2225	8.2676	10.2559	9.7365	11.1976	9.0977	7.8457	14.6250	13.4224	8.5977	9.9037	10.9088	12.4140	13.0292	10.6327	10.0069	14.6338	11.7037	8.5692	9.6631
34.4500	12.7772	8.8598	8.6959	9.6910	11.8914	12.6663	13.2121	12.6413	8.7462	14.6814	11.2377	9.6629	8.3505	10.9645	10.5191	10.7205	8.1455	8.2696	10.1035	6.5181	19.6333	16.7457	20.5522	19.2299	15.7889	12.9304	9.9894	13.5192	10.9565	8.9893	8.4769	10.6541	10.1053	10.5962	8.1057	7.8657	15.0634	14.1132	8.3602	9.4147	10.3666	12.0931	12.8650	11.1339	10.3615	14.6058	11.3561	8.6858	9.3052
34.5000	13.1218	8.9758	8.7430	10.1462	12.4413	13.7169	13.6346	13.0662	9.4768	16.2547	12.4357	9.2849	8.4758	10.7281	10.7567	10.7572	8.2136	7.9306	10.1453	6.8740	20.5833	16.4820	19.9657	18.2491	14.8760	12.0413	9.6048	13.9429	11.4370	8.3661	8.8361	10.9869	10.8877	11.1932	8.3612	7.9682	14.3702	12.2414	8.6333	9.5566	10.1137	11.5726	12.7198	11.4469	10.1533	15.6415	13.1421	8.5045	8.7945
34.5500	13.2319	9.2515	9.5169	10.3115	12.1087	13.1247	13.4251	12.4543	9.1639	14.3674	10.6348	9.5096	8.6401	11.1126	10.9520	11.0132	8.3413	7.9172	10.8547	7.1640	20.3192	16.5655	20.1898	18.5700	15.1639	12.0519	10.1513	13.2451	10.3788	8.5257	8.7025	10.3466	10.5542	11.3989	8.5411	8.4119	13.9962	11.6857	8.3869	9.5001	10.4176	12.5346	12.9006	11.5517	10.1702	16.0175	12.2876	8.8237	9.4125
34.6000	13.1390	9.1365	8.9885	9.7470	11.3736	13.1193	12.8444	12.1422	8.9919	15.2470	11.1172	9.0022	8.3509	10.7860	10.8072	10.9435	8.1389	8.0278	10.3764	6.6240	21.0559	16.8473	19.9105	17.5978	15.0479	12.0038	9.9617	13.2265	10.5313	8.5530	8.3850	10.3747	10.0790	11.1936	8.9337	8.0012	14.3991	11.8149	8.5651	9.2813	10.4368	12.9227	12.4370	11.0510	9.7797	15.0354	11.8457	8.5361	8.9965
34.6500	13.0053	9.2179	9.3530	10.5119	12.6901	13.9243	13.5549	12.9395	9.2668	13.6376	11.8476	9.4238	8.2097	10.7207	10.5134	10.6198	8.0282	7.6081	10.4986	6.6785	21.1436	16.8409	19.7986	17.5568	14.7709	11.7603	9.9001	13.3883	10.8350	8.7356	8.0785	10.0316	9.5028	10.6967	8.2543	8.2510	15.4289	13.0865	8.1607	9.5655	10.5600	12.5807	13.2021	11.6090	10.4902	13.3536	11.1952	9.1228	9.1579
34.7000	12.9715	8.9098	8.8426	9.9450	12.2781	13.3745	13.3225	12.7578	9.2787	15.3042	12.0454	9.8979	8.7403	10.7611	10.5241	10.9522	8.3230	8.1546	10.1535	6.3418	20.8639	16.5982	19.8438	17.5500	14.5749	11.7306	9.8359	13.3470	10.6307	8.8942	9.0023	10.6299	10.3290	11.1458	8.4817	7.9501	15.0117	12.2041	8.7771	9.3293	10.7875	11.9980	12.6350	11.0068	9.5337	14.3874	11.3822	8.4027	9.4174
34.7500	13.4994	9.4837	9.8952	10.6641	12.4444	13.6810	14.1114	13.3325	9.6562	15.5157	12.1354	9.9743	8.1604	10.5003	10.0582	10.4003	8.0272	7.7716	10.3410	6.7281	20.6955	16.8459	20.1044	17.9743	14.9601	12.0732	10.1017	13.7601	10.1610	8.5312	8.3091	10.7028	10.4553	10.7081	8.1958	8.0128	14.7996	12.0876	8.9285	9.8550	10.4444	12.2783	12.8657	10.7679	10.0693	14.9050	11.6471	8.3734	9.0577
34.8000	12.8805	8.9303	9.2143	10.4641	12.5925	13.9800	14.1969	13.4274	9.9346	14.7420	11.3966	10.1050	8.5661	10.9729	10.6622	10.6766	8.0517	7.8887	10.0756	6.5423	19.7861	16.6058	19.2689	17.7273	15.3384	12.4284	10.3586	13.7522	10.5811	8.4935	8.1881	10.6038	10.6177	10.9139	8.1228	7.8940	14.7289	11.5906	8.8357	9.7103	10.7430	12.0152	12.8004	10.7864	10.0631	14.8647	11.9856	8.4885	8.9185
34.8500	12.7944	8.8132	9.1047	10.1240	12.1935	13.2934	13.4169	12.7147	8.9679	14.7293	11.8286	9.4238	8.5242	11.0650	10.6022	10.7727	7.9432	7.9699	10.5847	6.8123	20.1140	16.5968	19.1604	17.3594	14.6842	11.6813	9.7353	13.2155	11.1373	8.3133	8.2770	10.2844	10.0123	11.0297	9.0967	7.6223	14.6169	11.5982	8.9871	9.2503	10.2192	11.7634	12.9138	11.2552	9.8129	13.1034	11.2772	8.8190	8.9054
34.9000	13.1881	9.2785	9.1477	9.7203	12.0083	12.7857	12.9013	12.3847	8.5828	14.6169	11.6384	9.5300	8.3910	11.1677	10.8717	10.8695	8.3453	7.7801	10.1963	6.7658	19.4911	15.9181	18.5076	17.5008	14.8500	12.1217	9.7866	14.0119	10.8089	8.5706	8.5245	10.5231	9.9868	11.2369	8.7056	8.3242	14.4866	11.3873	8.4398	9.5990	10.6720	11.4127	12.8290	11.8206	9.7536	13.3254	11.4145	8.2727	8.7755
34.9500	13.6290	9.5372	9.0199	10.2414	11.9061	13.5920	13.4516	12.9416	9.1579	14.9939	11.9330	8.8311	8.3294	11.0531	11.1450	11.0612	8.3177	7.6850	10.5478	6.6568	19.7672	15.6686	18.1423	16.6324	14.4172	11.3485	9.5473	13.6968	10.9205	8.3538	8.3465	10.4360	10.1215	10.9754	8.3799	7.8303	14.4341	11.5529	8.7929	9.6351	10.5000	12.2924	13.0251	11.0089	9.9281	13.2353	11.7544	8.5474	9.1186
35.0000	13.3934	9.3830	8.9910	9.9694	12.0972	13.3433	13.4302	13.4513	9.2826	14.8441	11.1626	9.4196	8.3548	10.8058	10.7942	10.9153	8.3479	8.0723	10.3323	6.8448	20.6220	16.2972	18.6595	15.9965	15.2379	11.3736	10.2472	12.6413	10.4200	8.1762	8.6192	10.8007	10.8903	11.1919	8.4976	8.0629	15.2090	12.8217	8.7775	9.3657	10.5505	12.2024	12.7888	11.7026	10.0271	13.6167	11.1143	8.4285	8.4675
35.0500	13.1950	9.0812	9.3131	10.1227	12.0970	13.5278	13.6186	12.8021	9.2490	14.1604	11.6655	9.0241	8.5357	11.0330	10.7452	10.9348	8.3053	7.6830	10.4903	6.9997	19.0385	15.6590	18.3926	16.7929	14.7555	11.4948	9.8653	13.3377	10.4055	9.1559	8.9159	10.6882	9.9278	10.7926	8.0304	8.0698	14.9403	12.6150	8.4481	9.4652	10.2866	12.2783	12.5728	11.0174	9.5032	14.0276	11.7246	8.7196	8.9552
35.1000	13.2440	9.5798	9.3124	10.0610	11.6465	13.4160	13.4139	12.9228	9.0967	14.6686	11.7347	9.0441	8.0707	10.6217	10.5145	10.8367	8.5232	7.9016	10.1670	6.5478	19.3405	15.4377	18.3172	17.0438	14.7141	11.6507	9.7486	12.9426	10.5728	8.3297	8.6284	10.1355	10.4591	11.0030	8.0795	7.9318	14.6778	12.6156	8.5416	9.4382	10.0306	11.8623	12.6161	11.4232	9.9457	13.6693	11.5276	8.4735	8.8224
35.1500	12.9211	8.9393	9.3301	10.5307	12.7559	13.8501	13.5149	13.0347	9.4535	14.9064	11.3283	9.4351	8.3807	10.7064	10.5930	10.8296	8.4480	7.8513	10.1388	6.6750	19.7710	15.8458	18.2237	16.3300	14.8004	11.7704	9.9165	13.0020	10.3115	8.5946	8.9435	11.0679	10.7133	11.0824	8.2655	7.9786	14.1367	11.2704	8.2635	9.1536	10.5196	11.8993	12.1623	10.7337	9.5032	14.3523	11.2760	8.4306	8.7420
35.2000	12.7583	9.0227	8.9213	10.1562	12.4777	13.8773	13.5345	13.0681	9.2692	15.6030	11.8003	9.1696	8.4096	10.8674	10.9068	10.8327	8.3717	7.7896	10.2136	6.5209	20.3028	15.4960	17.8707	17.3927	15.4567	12.3183	10.2683	11.7866	10.2272	8.5052	8.7726	10.2525	9.8272	10.9518	8.3721	7.9375	14.0709	11.7370	8.3432	9.2414	9.8219	11.2774	12.4824	11.4390	10.0631	14.6913	11.6044	8.3904	8.7001
35.2500	12.8801	8.8362	9.0404	10.5177	12.6043	14.0544	13.8051	13.0273	9.2708	14.9290	11.2616	9.4262	8.3269	10.7305	10.2427	10.7111	8.0934	7.5235	10.0250	6.6798	19.4068	15.3964	18.1613	17.2018	14.8137	11.6872	9.7650	13.2191	10.8273	8.6898	8.9196	11.0085	10.2090	10.9221	8.1172	8.0565	15.5194	11.9348	8.6439	9.6629	10.9861	11.6578	12.5421	11.0480	9.9850	14.6005	11.6535	8.6464	9.1101
35.3000	13.7868	9.5613	9.3030	10.5114	12.5205	13.4880	13.6777	13.3721	9.5000	13.7170	10.4424	9.0083	8.5668	10.7751	10.6801	11.0321	8.3106	8.1574	10.2337	6.7210	18.8301	15.7601	18.4691	16.9714	14.9309	11.6581	9.7815	13.1992	10.5414	8.8982	8.9556	10.6142	10.4211	11.0774	8.2518	7.9584	13.7530	11.4837	9.0702	9.1916	10.8091	12.5174	12.6021	11.2621	9.5741	15.3809	11.8817	9.0178	8.7770
35.3500	13.6791	9.6548	9.1841	10.7096	12.6402	13.8960	13.9969	13.5868	9.9131	14.2404	10.9661	9.2795	8.4872	10.8289	11.3178	11.1296	8.3888	7.5123	10.2774	6.7071	19.2217	15.1338	17.4549	17.0750	14.7925	11.8275	9.9207	12.3637	10.6017	8.6900	8.4368	10.1698	9.8811	10.8520	8.3713	7.9544	13.5672	11.7659	8.6658	9.3510	10.2899	12.5214	13.0997	11.3062	10.0051	15.1514	12.9529	9.1138	9.0512
35.4000	13.5648	9.4436	8.9996	10.5704	12.6375	13.7068	13.8293	13.1109	9.3379	14.6433	11.6504	9.5186	8.6450	10.7417	11.0767	10.9325	8.8927	7.9331	10.3616	6.8081	18.9457	15.2107	17.3181	16.7125	14.6913	11.5561	10.3088	11.8268	10.0244	8.8436	9.0398	10.4325	9.9926	11.2126	8.7808	8.1647	14.1675	11.8871	8.4389	9.5208	10.9953	13.1630	13.0151	11.5195	9.8237	14.7912	11.8695	8.9376	9.2429
35.4500	13.3530	9.0344	8.3713	9.8619	11.9661	13.3976	13.1244	12.9062	9.3312	15.3268	10.9198	8.8961	8.7590	10.9482	11.2662	11.2458	8.5743	8.2524	10.7840	7.0895	18.1726	15.0999	16.9288	14.9773	14.6442	11.6919	10.4803	11.7946	10.2582	9.1345	9.1840	10.6508	10.2482	11.3479	8.7402	8.6610	14.6965	12.0667	8.3989	9.1728	10.0263	11.9650	12.5564	11.1777	10.1161	15.0315	12.8873	9.0221	9.6655
35.5000	13.1615	9.2976	9.5340	10.3481	12.1781	14.1767	13.7650	13.1305	9.2336	14.4365	12.2495	9.1358	8.7645	11.2189	11.5820	11.3873	8.7850	8.1593	10.2680	7.0419	18.2931	14.8987	16.8248	14.5405	14.1314	10.9802	9.8444	12.3808	10.5863	8.6709	8.5707	10.9124	9.9744	10.9197	8.2365	7.8187	14.8275	11.7548	8.7312	9.4922	10.4314	11.8334	12.8443	11.4838	9.7950	15.2116	12.1233	9.0053	9.0749
35.5500	13.4598	9.3859	9.6142	10.5235	11.9400	13.5836	13.8294	13.0500	9.7440	14.7778	11.6365	8.9573	8.4575	10.9352	11.0324	11.2242	8.9840	7.8630	9.6692	6.1794	18.2108	15.4324	17.8223	15.6984	15.0492	12.2841	9.9415	13.4328	10.7045	8.4526	8.4878	10.4805	9.8100	10.8347	7.9717	8.0409	14.2606	11.9695	8.3933	9.4293	10.1912	11.8767	12.5228	10.6981	9.9389	13.7875	11.4529	8.7763	9.0973
35.6000	12.9625	9.1949	9.5031	10.7779	12.6514	14.6321	14.1868	13.6145	10.0060	14.7290	11.9042	9.3633	8.3454	10.7298	10.4971	10.9087	8.4499	7.7631	10.2861	6.6724	18.3511	15.7718	18.3140	15.9679	14.7605	11.7724	10.0973	12.3260	10.8470	8.8112	8.9218	10.9387	10.3715	11.0839	8.6146	7.8049	14.4225	11.6785	8.3232	9.2237	10.6098	11.7857	12.6383	11.3061	10.1406	13.7884	12.6802	8.7077	9.2158
35.6500	13.0634	9.2913	9.1535	10.1985	11.8810	13.6869	13.4718	13.2398	9.3029	14.1432	11.1502	9.4001	8.1792	10.8445	10.7507	10.6239	7.9812	7.7651	10.5057	7.0364	17.8824	14.7805	16.1538	13.8061	13.7247	10.8696	9.9313	12.5576	11.2166	8.6229	8.2746	10.1867	9.5305	10.9153	8.6472	7.9775	14.8469	11.8566	8.7719	9.1181	10.2884	12.2792	12.8637	11.5105	9.9851	14.8289	11.6257	8.9863	9.1590
35.7000	12.8623	9.1432	8.9185	9.8605	11.6452	13.0445	13.5667	12.6165	9.1704	14.4660	10.8787	9.5196	8.5634	10.5345	10.8065	10.8772	8.7999	7.7345	10.4115	7.0789	18.5981	15.4587	17.4786	14.6718	15.0144	11.8900	10.5871	12.2717	11.0654	8.5565	8.6547	10.7909	10.5096	11.3455	8.6787	7.9727	14.3619	12.0851	8.9537	9.0477	9.7849	11.8163	12.7855	11.6441	9.6714	15.1295	12.1052	8.5221	8.9363
35.7500	12.8670	8.7525	9.3744	10.0956	12.0687	13.1142	13.6617	13.0039	9.5833	14.3740	10.4089	8.6921	8.3459	10.4562	10.8523	10.7505	8.1591	8.2675	10.5503	6.8883	18.6712	14.5513	16.5095	13.6558	13.9876	11.1379	9.2824	13.3342	12.0876	8.8488	8.5524	10.6927	10.0206	10.9764	8.3570	7.9697	14.3203	11.6999	8.4685	9.2722	10.4972	12.7360	12.9090	12.2370	10.0490	13.8573	11.8450	8.6927	9.2921
35.8000	13.0731	9.1173	8.8722	9.8580	11.2313	12.7736	13.5302	13.0461	9.3954	15.0458	10.8690	9.5372	8.4958	11.0965	11.0790	10.4738	7.8124	7.4732	10.6984	7.1755	18.3033	14.9393	16.5486	14.9550	14.0815	11.0989	9.5444	12.2428	10.3500	8.7235	8.8956	10.8488	10.8226	11.3201	8.5157	8.2574	14.9497	12.0184	8.2284	9.4294	10.4338	12.5386	13.1794	12.3817	10.2026	13.2922	11.4997	8.6502	9.3348
35.8500	13.2450	9.3967	8.7791	9.8782	11.6489	13.0889	13.5163	13.1999	9.3250	15.1733	11.7824	9.3712	8.9043	10.7989	10.4533	11.3725	8.4795	8.5164	10.8251	6.9534	18.5189	14.6341	16.1678	13.5978	13.4641	10.1625	9.5540	11.5284	10.1322	9.1753	9.0712	11.3515	11.1390	11.3751	8.9769	8.2438	14.0897	11.9494	8.4625	9.6872	10.2424	12.0104	13.2352	12.4098	10.5154	14.6895	12.0204	8.3052	9.0359
35.9000	12.7848	8.9003	8.5999	9.7163	11.3738	12.8227	13.1113	12.5346	8.9805	14.6048	11.4287	9.1873	8.6931	10.6030	10.9942	11.1173	8.5909	8.0753	10.7862	6.9048	18.0369	14.2311	15.2872	13.8677	13.4060	10.6097	9.5130	12.3102	10.6062	8.6642	8.9623	10.7936	10.9126	11.2417	8.6036	8.2161	14.5758	11.6710	8.5306	9.7100	10.0519	12.1651	13.1741	12.2297	10.3476	14.7511	11.3829	8.7825	9.3434
35.9500	12.9630	9.1789	8.4678	9.9051	11.3292	12.9366	13.0507	12.5623	9.1280	14.8028	10.7304	9.5902	8.4754	11.0621	11.1263	10.7391	7.8939	7.8000	10.2569	6.8905	18.1252	14.9225	16.3848	14.4524	13.9205	11.0271	9.7621	12.8715	10.7178	8.1818	8.6537	11.1740	11.3600	11.0959	8.4824	7.8476	14.4727	12.0597	8.2946	9.4326	10.6681	12.3794	13.2584	12.2313	10.1705	13.6889	12.0960	8.8275	9.4361
36.0000	12.9750	8.8194	8.7344	9.9439	11.3885	12.9060	13.3453	12.8190	9.5384	15.1807	10.8922	9.1506	8.2544	10.5032	10.5701	10.7361	8.0827	7.9140	11.5844	7.3011	18.0060	14.6688	16.4599	14.0477	13.8024	10.9446	9.3659	12.6624	10.6083	8.7379	9.2811	11.7669	12.5564	11.4981	8.3583	7.9986	14.0752	11.8623	8.9963	9.4843	10.8981	12.5670	12.8212	12.1090	10.3228	13.4604	12.4594	8.8814	9.1115
36.0500	12.6238	9.4451	9.3917	10.1766	12.1099	13.2639	13.4319	12.9819	9.4251	14.5894	11.6655	8.9971	8.2286	10.6641	10.7865	10.5981	7.8706	7.6675	10.9005	6.7826	18.2674	15.1616	16.8979	14.6766	14.7059	11.5462	9.8788	13.9909	10.5462	8.9892	9.0383	10.9756	10.5514	11.6554	9.1373	7.9830	13.5860	11.6296	8.5132	8.5151	10.2179	12.0819	11.9243	10.7330	9.1332	13.3145	12.2019	8.9804	9.2324
36.1000	12.6136	9.1161	9.0216	10.1250	12.0150	13.1023	13.5225	12.5793	9.2237	15.0767	12.0335	9.3297	8.3296	11.0947	10.5328	10.5947	8.0133	7.6197	10.7957	6.9425	19.1429	15.6473	17.6189	14.8834	14.7862	11.5971	10.2541	14.3977	10.9321	8.6271	8.4369	10.2035	10.7650	11.0249	8.1623	7.9723	14.0022	12.0811	8.1943	9.1637	9.9928	12.1502	13.1594	12.8595	10.2366	13.6683	11.5378	8.8838	9.0898
36.1500	12.5865	9.0080	8.5873	9.7462	11.4224	12.9547	13.0966	12.1697	8.8178	15.4569	11.6131	9.9304	8.1539	10.6423	10.8035	10.9048	8.0287	7.8583	10.7610	6.9340	17.6603	14.8723	16.9873	15.4563	13.9817	11.4286	9.2546	13.2891	10.4539	8.6827	8.3310	11.0292	10.9412	10.8536	7.8464	7.8401	14.5184	11.9478	8.3713	8.7609	10.0286	12.4554	12.5808	11.9648	10.0232	14.1347	11.9551	9.0254	9.5017
36.2000	12.2355	8.8708	9.1049	10.3261	11.5549	13.3696	13.6623	12.7653	9.2774	14.9132	11.6343	9.5105	8.6304	11.2688	11.7500	11.3056	8.3186	8.0208	10.3520	6.9315	18.2827	15.3386	16.5143	14.1667	14.0721	10.6934	10.0530	13.3717	10.8627	9.1277	8.8825	11.4392	11.8831	11.2357	8.2799	7.7482	14.9858	12.3494	8.5454	9.2972	10.3657	12.7147	12.9333	12.0375	9.8278	14.0905	11.6097	9.1051	9.2067
36.2500	12.8027	9.2925	9.1545	10.3005	12.0895	13.1475	13.8187	13.2269	9.4799	14.2372	11.3580	9.6039	8.1943	10.8272	10.7412	10.8066	8.1932	7.5988	10.6865	7.1942	19.2946	16.1549	17.7100	14.9605	14.9015	11.8967	10.2732	13.6560	10.0893	8.6489	8.7554	11.2810	11.6765	11.6555	8.7436	8.3802	14.7797	11.9472	8.4090	8.7050	9.7654	11.5868	12.4644	11.7844	9.7093	14.5127	11.3579	8.9445	9.5319
36.3000	12.7186	9.3880	9.2574	10.2716	12.0800	13.2840	13.7116	13.0690	9.3124	14.6405	11.7488	9.1693	8.6457	11.1759	11.6235	11.0497	8.3230	7.8330	10.1645	6.6693	18.1669	14.7979	16.7765	14.7588	14.3700	11.6584	10.0649	13.0853	10.6459	8.6534	8.7802	10.4590	11.8998	11.1171	8.5252	8.0807	14.3036	11.2472	8.6529	9.0586	10.5131	13.1829	12.9678	11.8531	10.2262	13.8924	11.3018	8.7156	9.2037
36.3500	12.7939	9.3091	9.0972	10.2410	11.8186	13.6451	13.6352	12.7482	9.4115	15.2060	11.7458	9.5831	8.8188	11.2125	11.6000	11.0108	8.2569	8.1566	10.5482	6.8936	17.9648	15.0757	16.6876	14.3380	14.4850	11.5325	10.1492	14.7096	10.9775	8.7966	8.9819	11.5822	12.1978	11.4008	8.4127	8.1289	14.7942	11.7753	8.7915	9.4057	10.3239	12.6790	13.0136	12.1486	9.9085	14.9438	11.5825	8.7835	8.4923
36.4000	12.9636	9.2568	9.0677	9.9815	11.4631	12.9019	13.1038	11.9032	8.9437	15.1600	12.3044	9.3797	8.9349	11.1080	11.4562	11.2764	8.1000	7.9707	10.1382	6.5379	17.7777	14.7298	16.8284	14.6388	14.5248	11.8726	9.8926	13.6499	10.2596	8.9600	9.1829	11.2321	12.1218	11.5731	8.3306	8.1701	14.0595	11.1062	8.6557	9.0460	9.5786	12.2676	12.8353	12.0356	9.7935	13.3615	11.5078	8.7494	8.7866
36.4500	13.1595	9.5591	8.9590	10.5838	12.3924	13.5716	13.9766	12.7819	9.4894	15.3122	11.7358	9.3500	9.0221	10.8710	11.6150	11.3801	8.4401	8.6270	10.5430	7.0760	17.2827	14.8073	16.5467	14.2086	13.7483	10.7915	9.4927	14.5485	10.2194	8.2710	8.5730	11.1478	10.9209	10.7440	8.0708	7.7408	14.1132	11.1380	8.4113	8.7387	10.3579	12.3605	12.0953	10.9231	9.6785	13.8442	11.3757	9.3238	8.7871
36.5000	12.8258	9.2902	9.0908	9.8428	11.9159	13.0467	13.0923	12.3680	9.1562	15.1374	12.1895	9.1836	8.4175	10.6575	10.6467	10.8545	8.2574	8.1459	10.8677	7.1295	18.5768	15.2619	16.7154	14.0419	14.7984	12.0487	10.3145	14.4279	10.7914	8.2391	8.9197	11.0404	10.9557	11.2586	8.3687	7.8471	14.7171	11.9611	8.5445	9.4264	9.8490	11.8023	12.7125	11.5243	9.6740	12.8869	11.0946	8.6622	8.7660
36.5500	12.7920	9.1323	9.1665	10.4234	12.7515	13.5316	14.3192	13.1298	9.5788	14.9507	11.6390	9.3046	8.6620	10.8151	10.8447	10.6890	8.1063	7.8124	10.2173	6.6617	18.1030	15.0992	17.1137	14.4168	15.1356	12.2413	10.4729	14.4174	10.7769	8.5834	9.1340	11.2831	11.4074	11.6540	8.8999	8.5714	13.8389	10.9419	9.0427	9.3366	10.0467	12.0666	12.4512	10.7587	9.4694	14.2070	11.1930	9.2535	8.7385
36.6000	12.5817	9.0665	8.7829	10.1024	12.1667	13.0514	13.5894	12.8867	9.0729	15.0107	10.5408	9.3943	8.6626	11.1093	11.8859	11.3025	8.4663	8.2352	10.6919	7.0281	18.1584	14.5748	15.7737	13.6065	13.3341	10.3420	8.6727	14.0528	10.6858	8.5879	8.6467	10.6971	10.2987	11.1747	8.3465	8.0907	13.4556	10.9147	8.4657	9.0834	9.5454	12.0932	12.5858	11.5381	9.7929	14.4619	11.7130	8.7816	8.5773
36.6500	12.7937	9.0448	8.9358	10.3554	12.5473	13.8538	13.7410	12.9182	9.1110	15.2126	11.0046	8.9683	8.6846	11.2165	11.0073	11.0774	8.2791	7.9637	10.2012	6.7024	18.6749	14.8126	16.2700	13.9919	14.3045	11.6570	9.3824	13.4641	10.8307	8.6925	8.6019	11.1198	11.7301	10.9669	8.2672	7.9608	14.1115	11.0945	8.0532	9.0657	10.9783	12.2372	12.5362	12.0384	9.5123	14.9242	12.7987	8.5548	8.4907
36.7000	12.9160	9.1719	8.8694	10.0189	12.6096	13.5504	13.1045	12.6223	8.4160	15.0774	11.8432	9.2311	8.4033	10.8417	10.6422	10.8605	8.2257	7.8069	10.6834	7.4672	20.2246	15.3924	16.5013	14.3309	14.8632	12.1792	9.9141	13.3525	10.7205	8.6420	8.5976	10.7599	11.0810	10.8738	7.4924	7.9756	14.1012	11.3740	8.6484	9.0992	10.2881	11.9925	11.9764	10.4163	9.0132	15.9925	12.5957	8.5903	8.5905
36.7500	13.3182	9.4699	9.1413	10.5662	13.0845	13.8329	13.7379	12.8376	8.4521	14.5647	11.6823	8.8959	8.1977	10.7826	11.1166	10.6858	8.0364	7.7621	10.4917	7.1685	19.3845	15.8246	16.9649	14.3050	14.9163	12.2697	9.9128	13.8008	10.4804	8.4023	8.5908	11.0388	10.9901	11.3522	8.4817	8.0226	14.1350	11.3296	8.7245	8.9076	10.2630	12.5884	12.2052	10.6921	8.5898	14.4904	11.3719	8.8593	8.3857
36.8000	13.3682	9.2783	9.0404	10.2021	12.0249	13.4408	13.7264	13.4624	10.0070	14.4191	10.9360	9.6793	9.1584	11.3101	10.7534	11.2878	8.4179	8.0525	10.5447	6.8639	20.8772	15.5695	16.6526	14.0553	14.3698	11.6214	9.7697	13.8359	11.1161	8.7337	8.5563	10.6883	11.1534	10.8644	7.6920	7.3556	14.2887	11.1515	8.1876	8.7645	9.9433	12.4215	12.5299	11.5027	9.4949	14.3437	11.8623	8.4405	8.6706
36.8500	12.9828	8.9996	8.8209	10.3878	13.0170	13.7158	13.6712	12.9027	8.9374	15.4400	11.4465	8.7000	8.3390	10.2171	10.6473	11.2053	8.6275	8.4885	10.1045	6.8168	19.7537	14.5664	16.6655	13.4958	13.1886	10.7484	8.7073	13.6140	10.8000	8.7010	8.7702	10.9433	11.5610	10.8796	7.7767	7.6527	13.8501	11.1616	8.4911	9.1464	10.7252	12.4352	12.7965	11.3190	9.9109	14.1745	11.8879	8.4476	8.9076
36.9000	13.1893	9.6351	9.2254	10.6299	12.5437	13.6747	13.9020	13.1757	9.0523	15.0693	11.2386	8.9780	8.6355	10.9645	11.4273	11.2684	8.7584	8.4072	10.3066	6.5812	20.6814	15.5416	17.4034	14.1207	14.3380	11.4795	9.7984	13.7402	10.7564	8.5825	8.3664	10.6971	10.6333	10.8322	8.0193	7.7485	13.7895	11.1214	8.1161	9.0546	10.5025	12.4288	12.9233	11.8400	10.0450	14.5453	11.5933	8.7456	8.8770
36.9500	13.2757	9.7398	9.0213	10.0565	12.1251	12.9063	13.6760	13.0798	8.9908	14.6599	11.6230	10.0353	8.4911	11.1326	10.3473	10.6350	8.0129	7.7710	10.6106	6.6350	19.3542	14.4676	16.5065	13.2458	13.1367	10.5231	8.8703	12.9824	10.5285	8.7723	8.5597	10.4738	10.8573	10.8862	7.9216	7.9872	13.8246	11.0406	8.7133	8.8918	10.3865	12.4450	12.4663	11.1650	9.6994	15.3973	12.5281	8.4953	8.7681
37.0000	13.0891	9.1324	9.0578	10.4861	13.0070	13.5988	13.8541	13.1937	9.3631	14.7207	11.2683	9.3576	8.5144	10.7545	10.7345	11.0367	8.4396	7.8399	10.2381	6.5961	18.6370	14.5234	17.4622	15.8056	14.0402	11.1587	9.0340	13.6039	10.9267	8.6626	8.8456	10.8626	11.6348	11.0946	8.2704	8.0917	14.0847	12.4240	8.9789	8.9946	10.3288	13.0015	12.5544	11.1327	9.5613	14.7918	11.7405	8.5339	8.5712
37.0500	13.7597	9.2930	9.0469	10.4234	12.7537	13.4272	13.4731	12.8902	8.9930	14.9260	11.2721	9.7410	8.3499	10.9867	10.4326	10.7355	8.0962	8.0871	10.3525	6.7337	19.3265	15.3317	18.4001	16.1565	13.8210	10.6020	9.4294	13.2623	11.0092	8.8188	8.6957	10.7201	11.2686	11.0528	7.9852	7.8183	14.4861	12.1988	8.2202	8.8915	10.6832	12.3349	12.4717	11.3246	9.8475	14.6354	12.7775	8.3743	8.7455
37.1000	13.0627	9.2379	8.8861	10.4959	12.6556	13.5855	13.3015	12.9334	8.9016	14.4817	10.9442	9.7857	8.9713	11.0160	10.7828	11.6181	8.7307	8.1281	10.3044	6.8757	19.1830	14.9917	17.5461	16.5470	14.6056	11.3505	10.2441	13.9420	11.6390	9.0503	8.7338	10.3946	10.7856	10.8355	7.7267	7.7561	13.9464	11.3639	8.4406	9.0739	10.9374	12.5064	13.0086	11.5350	9.9146	13.4411	11.7064	8.2352	8.6284
37.1500	13.5780	9.4220	8.4281	10.5359	13.2458	13.7500	13.9492	13.1457	9.5675	15.2760	11.2926	9.0848	8.9413	11.3661	10.9119	11.0687	8.5182	7.9763	10.3147	6.9391	19.3824	15.6939	18.8114	16.4308	14.3438	11.2796	9.4152	13.9779	10.9969	9.3986	8.7049	10.6413	10.8634	10.7879	8.0500	7.8784	14.4623	11.1500	8.5879	9.3580	10.6974	11.4934	12.7826	11.7319	9.3557	13.7424	12.1358	8.5115	8.2613
37.2000	12.7401	9.3355	8.7940	10.6751	13.0036	13.8513	13.9431	13.2714	9.6802	14.6292	11.3714	9.9401	8.5533	10.9555	10.6652	10.7042	8.0178	7.9975	10.5350	7.1053	19.5608	15.4366	18.1220	16.4649	14.1188	10.9642	9.5362	13.4071	11.8744	8.8083	8.5148	10.8655	10.5063	10.9031	8.0013	8.0099	15.0371	11.1229	8.6179	9.8905	10.7420	12.3647	13.1696	11.9045	10.0750	12.3743	10.9970	8.4900	8.7127
37.2500	12.4946	9.1236	8.7087	10.4526	12.3724	13.9035	13.8991	13.2977	9.3881	15.0794	11.3397	10.2434	8.9808	11.0420	10.3870	10.9205	8.1868	8.4011	10.5375	6.8858	19.6601	15.3958	18.1112	16.1761	14.3252	11.1506	9.5657	12.3465	11.0906	8.5664	8.5730	10.3557	9.9581	10.9860	8.5941	8.1856	14.4261	11.4911	8.6996	9.2045	10.5433	11.4449	12.6992	11.2374	9.8866	15.0643	11.3901	8.4342	8.9151
37.3000	12.4856	8.9732	8.5441	10.3402	12.5651	13.9282	13.9119	13.2841	9.2966	14.6295	11.0253	9.5242	8.3563	10.6763	11.0995	11.2690	8.6323	8.1601	10.8187	7.2101	19.6566	14.9700	18.0794	15.9959	13.7468	10.9134	9.3547	13.1308	10.2633	8.4291	8.0709	10.3587	10.2707	10.8039	8.3473	7.7435	14.7080	12.0708	8.4427	8.8826	10.3228	11.7565	12.6448	11.6716	9.3744	14.9899	12.1589	8.6305	8.8597
37.3500	12.9813	9.4040	8.5135	10.6540	12.8268	14.0876	14.1602	13.6248	9.8106	14.4059	10.8139	9.1798	8.8177	10.5688	10.6927	10.8751	8.4775	8.0411	11.1134	7.2506	19.4616	15.1833	17.7545	16.5573	14.5400	11.4554	9.5195	13.4933	10.4143	8.5011	8.1144	10.1434	9.2716	10.5971	8.7879	7.3665	14.2367	11.6500	8.7529	9.9437	10.5187	11.7661	12.7501	11.3321	9.4528	15.0120	11.7972	8.3160	8.5127
37.4000	12.9796	9.5777	8.5955	10.1562	12.4553	13.3993	13.7548	13.0249	9.2352	14.3082	11.1277	9.3155	8.4425	10.8061	10.7511	10.6948	8.0602	7.6885	10.5146	6.8968	20.1118	15.6327	18.1230	15.9895	14.5947	11.1606	10.2165	12.2346	10.1354	8.8999	8.5224	10.3615	9.6679	10.8010	8.2621	8.2239	13.8844	11.6709	8.1415	9.3653	10.5754	12.3332	13.0064	11.7915	9.7575	15.0599	11.7737	8.3965	8.6463
37.4500	12.5866	9.3703	8.6698	10.2707	12.2796	13.8389	14.1883	13.6972	9.5124	15.4040	11.4469	9.4317	8.2930	10.6174	10.7076	10.4668	8.1104	7.8940	10.4035	6.8121	19.9317	15.8292	17.8606	15.2043	14.1115	11.3308	9.6482	14.2042	10.1697	9.0899	8.6132	10.6159	10.3712	11.0465	8.7041	8.1429	13.9413	12.2336	8.7871	9.4299	11.0013	12.2555	12.7266	11.1038	9.6635	15.4734	11.7175	8.7803	9.1409
37.5000	13.0307	9.2541	8.5911	10.2825	12.2625	13.4809	14.1502	13.2624	9.3615	16.2073	11.5961	10.3690	9.3178	12.0176	10.7633	10.9987	8.1090	8.0713	10.3545	6.7574	18.4715	14.0153	15.3684	13.0629	13.5879	10.5725	9.4141	12.9148	9.9590	8.7602	8.6536	10.5531	10.4475	11.5857	9.6419	8.2756	13.6593	11.6809	8.2150	9.3802	10.8697	12.0248	12.7516	12.3526	9.8741	15.1974	12.1201	8.4774	8.8462
37.5500	12.9894	9.5448	8.4613	9.7408	11.7443	12.8268	13.6213	12.7102	8.8383	15.0384	11.4895	9.4241	8.6642	10.6413	10.6312	10.6913	7.9343	8.3147	10.3981	6.8708	18.6029	14.8936	16.2095	13.5539	13.4904	10.4800	9.4942	13.7177	10.9751	8.8346	8.9272	10.6997	9.9373	11.3437	8.9809	7.9710	14.8654	12.4363	7.9254	10.0138	10.4416	12.0722	13.3964	12.4187	9.8946	13.9761	11.8131	8.6252	8.5589
37.6000	12.8351	9.2417	8.4130	9.9949	12.1650	13.2728	13.3949	13.0367	9.1699	14.6201	11.6058	9.7954	8.6937	10.8189	10.4467	10.7766	8.1483	7.5020	10.3637	6.6014	18.5028	14.8690	16.4647	14.2192	14.4930	11.4155	10.1132	12.6058	10.3439	8.7523	8.7018	10.7183	10.1955	11.1878	9.2110	7.8578	14.8095	11.2334	8.2270	9.5819	9.3504	10.2584	12.7211	11.4041	9.9361	13.9425	11.4463	8.7303	8.6548
37.6500	12.5573	9.4408	8.6307	9.9628	11.5870	13.4210	13.2765	12.8615	9.3343	14.5770	10.9521	9.5611	8.6381	10.8580	10.8445	11.0099	8.2586	8.1665	10.0069	6.6011	19.0275	15.0506	16.7961	14.1701	14.2989	11.3826	9.8498	12.0603	10.2244	9.1026	8.6575	10.8864	10.7465	10.7577	7.6486	7.8906	14.0170	11.2099	7.9457	9.6901	9.6195	10.1846	12.5155	11.3653	9.9924	13.6399	12.9050	8.6093	8.7428
37.7000	12.2235	9.1674	8.7976	10.1631	12.2634	14.3065	13.7030	13.2096	9.3104	14.9281	11.5164	10.2799	9.1974	10.8936	10.1150	10.8953	8.1728	8.3915	9.8811	6.6866	18.9652	14.7329	16.2239	13.7604	13.7021	11.0077	9.5872	13.4984	10.2910	8.4232	8.0287	10.4977	9.8621	10.6212	8.2852	7.5495	13.8546	11.1327	8.3537	10.1778	9.9787	10.9045	13.2562	11.6899	9.7915	13.8314	12.2011	8.5910	9.0986
37.7500	12.8162	9.3417	8.8538	10.2974	11.9777	13.7815	14.0131	13.5944	9.5086	14.7202	11.1638	9.4703	8.5956	10.5643	10.2135	10.6336	7.8463	7.6754	9.5675	6.4101	19.4796	14.8051	16.3016	13.7658	14.0018	11.5980	9.7024	12.7971	10.6284	9.2738	8.6224	10.6606	10.4812	11.0760	8.4969	7.7251	14.0916	12.2650	8.0134	9.9059	10.5427	10.9007	12.9106	11.0564	9.7748	13.7552	12.3755	8.6464	8.9863
37.8000	12.2647	8.8495	8.4909	10.2532	12.1102	14.0843	13.8571	13.4923	9.2821	14.8659	10.8065	9.3047	8.4750	10.5710	10.4395	10.7823	8.0347	8.1741	10.4407	6.7428	20.8155	15.3251	16.5985	14.2863	13.9121	11.1559	10.1259	13.6697	10.4113	8.7394	8.7875	10.6156	9.9880	11.0851	8.5847	7.6589	13.5204	11.2617	7.9809	9.4558	10.3285	11.2311	12.9493	11.3511	9.8248	13.4976	11.0382	8.3524	8.7535
37.8500	12.4330	8.8325	8.4390	9.8491	12.0960	13.6061	13.9714	12.7721	8.7463	14.9183	11.5847	9.2941	8.8228	10.5406	10.1677	11.0349	8.4658	8.0778	11.1401	7.7236	20.1665	14.6324	16.4863	14.0801	14.0268	11.0878	9.5929	13.3544	10.3907	8.8510	8.3286	10.5052	10.0991	11.0778	8.7801	7.5658	14.0842	11.0285	8.0284	9.6789	9.3939	10.5627	12.8059	11.2943	9.6504	14.1021	11.6740	8.7625	8.8215
37.9000	12.7154	9.2044	9.2525	10.5127	12.2815	12.5843	13.7013	12.8450	9.7091	15.0597	11.4839	9.1753	8.4167	10.5492	10.5989	10.7840	8.2907	7.8826	9.9176	6.7738	19.6705	14.3447	16.5243	13.9078	13.9456	11.5916	9.7529	12.2277	10.5154	8.6884	8.2634	10.5820	10.4587	10.8530	7.8455	7.7514	14.1269	11.6417	8.5243	9.8769	9.8995	11.5468	13.4532	12.6403	10.1536	13.3375	11.9405	8.8560	9.2225
37.9500	12.6732	9.2769	9.0399	9.9703	11.4346	13.3411	13.2947	12.8439	9.1942	14.6677	10.5848	9.4497	7.9990	10.4409	10.2157	10.5026	8.1083	7.7419	10.5332	7.0311	19.7670	14.9635	16.5661	14.7275	14.3615	11.6376	9.5519	13.2555	10.2390	9.1451	8.6473	10.5301	10.7866	11.0158	8.8667	7.8188	14.1891	11.5481	8.1992	9.6202	9.8750	11.5941	13.1082	11.7943	9.7951	14.3565	11.9066	8.1581	8.9001
38.0000	12.7938	9.1011	8.8628	9.8053	12.0753	13.0139	13.3343	12.5830	8.7186	14.2532	10.2363	9.6560	8.3373	10.8081	10.7674	10.7744	8.9024	7.6937	10.4198	6.8918	20.0801	15.0420	16.6131	14.0490	14.2614	11.3636	9.7586	12.2594	10.3122	8.4213	8.5472	10.9916	10.6510	11.4451	9.3174	8.2161	14.0472	11.6545	8.7985	9.4006	10.3061	11.6811	12.7617	11.9384	10.1209	15.2923	11.9327	8.6082	9.0553
38.0500	12.5412	8.8954	8.9187	10.3227	11.9474	13.0900	13.5868	13.1800	9.5073	15.0409	11.2863	10.2584	8.3677	10.2290	10.5271	10.9047	8.7044	7.8477	10.3258	6.6222	20.3632	15.3128	16.8700	14.2990	14.1452	11.2671	9.5375	12.4768	10.3938	8.5264	8.3863	10.3110	11.0701	11.4306	9.2219	8.2840	13.8982	12.1685	8.5453	9.2402	10.5668	11.4670	12.5686	11.9088	9.6219	14.3508	11.7917	8.3296	8.9009
38.1000	12.3351	9.2465	8.9046	10.5695	12.2976	13.8894	14.1545	13.3593	9.9749	15.0826	11.0386	10.3544	8.3698	10.0109	10.0032	10.7066	8.1595	7.7327	10.2538	6.8786	19.7221	15.6313	17.3821	15.3676	14.8720	12.2639	10.4067	12.5609	10.5320	8.8737	8.4592	10.8245	10.3360	10.7077	8.3414	7.8313	14.0976	11.5628	8.5090	9.4106	10.4016	11.3267	12.6219	11.6657	9.7378	13.5685	11.7288	8.4495	8.6729
38.1500	12.2758	8.7052	9.4879	11.0243	13.4594	13.8319	14.1567	13.1339	9.3002	14.5095	10.3310	10.6766	8.7192	10.2820	10.3870	10.9323	8.4521	7.8673	10.2173	6.7764	20.1684	15.0884	16.8923	14.5392	13.7773	10.7285	9.7340	13.3856	10.5917	9.0017	8.5481	10.3588	9.7725	10.6654	7.9319	7.6541	13.9972	11.2504	8.8481	9.4540	10.7648	12.1438	12.8618	11.8259	9.9013	13.7256	11.9148	8.3116	8.5533
38.2000	12.6091	9.2310	9.8588	10.5754	12.5535	13.5123	13.6839	13.0608	9.4857	14.8526	10.5288	9.5364	8.2016	10.1011	10.2622	10.5448	8.4726	8.0212	10.2430	6.7497	19.2993	14.8278	16.2111	13.8073	13.8112	10.6939	9.1179	12.9524	10.3553	9.2027	8.1235	10.3118	9.4260	10.9638	8.8147	8.0665	14.5607	11.7483	8.5530	10.0307	10.7730	12.2291	13.2770	11.6087	10.2202	14.5019	11.3109	8.1792	8.7504
38.2500	12.7277	9.2220	9.0628	10.1145	11.9070	13.3854	13.3599	12.0405	9.3879	15.2244	11.0198	8.9440	8.2028	10.0864	10.5145	10.7260	8.5270	7.6686	10.8730	6.9721	19.9813	14.6131	16.2593	13.4343	13.6608	10.5287	9.3464	12.4679	10.4294	8.6350	8.5507	10.3583	9.5329	10.8330	8.5994	7.8715	14.7215	11.4034	8.6008	9.3894	10.7526	11.8391	13.0858	11.7638	10.0526	14.0419	12.9614	8.4222	9.1179
38.3000	12.6876	9.1458	8.8108	10.3177	11.8647	13.7412	13.5482	12.6319	9.5579	15.9104	11.3247	9.9970	8.3234	10.6412	10.5830	10.7934	8.1654	7.6750	10.1334	6.5937	19.0905	14.5829	16.0277	13.7308	13.5440	10.6364	9.5245	13.3601	10.6897	8.6297	8.7067	10.4185	10.4845	11.2649	8.6259	7.8634	14.3820	11.3285	9.0403	9.6584	10.7866	11.6817	12.9777	11.8509	9.5974	15.1403	11.8523	8.6372	8.7898
38.3500	12.8124	9.1206	8.7223	10.1354	12.0352	13.5833	13.4181	11.8147	9.1860	15.2714	11.3729	9.7601	8.6810	10.9601	10.9347	10.6431	8.6839	7.5753	10.4858	6.5278	20.1246	14.7301	16.6677	13.5215	13.2779	10.2779	9.1809	13.3881	10.2244	8.5486	8.3831	10.8396	10.7491	10.7350	8.2023	7.5505	14.3928	11.1333	8.8947	9.3260	10.6347	12.0842	12.8079	11.4741	9.9383	12.9923	11.6293	8.3671	8.7525
38.4000	12.7757	9.0854	8.6127	10.2429	11.9071	13.5832	13.5679	12.0549	9.2143	14.6002	10.8520	9.4469	8.1224	11.1228	10.8051	10.9173	8.2288	7.6281	10.6665	6.9137	19.3759	14.4850	16.5562	13.8122	13.6344	9.9450	9.4979	12.9502	10.7000	9.1650	8.8567	10.6629	10.4114	10.8728	8.2347	7.7398	14.5150	10.6161	8.2789	9.3487	10.0533	11.6837	12.6899	11.1354	9.8958	13.4028	11.9461	8.6834	8.6772
38.4500	12.3367	9.0327	9.5567	11.0393	12.6113	14.7474	14.1553	12.7263	9.5053	15.0711	11.0638	9.3774	8.0485	10.7620	10.7479	10.8311	8.0727	7.8595	10.9241	7.0008	19.7416	15.3489	16.5900	13.6731	13.9303	9.9959	9.4481	13.0213	10.4160	8.9299	8.6603	10.2915	10.4969	10.8806	8.3363	7.9674	13.8872	10.3047	8.5291	9.3041	10.2479	11.4321	12.3313	10.2179	9.5936	14.6095	11.8769	8.7169	8.6034
38.5000	12.6698	9.1544	8.8051	10.2832	11.9960	13.8243	13.5288	12.4912	9.3195	14.4164	11.1173	9.6841	8.9134	10.9149	10.7628	11.1789	8.6652	8.5077	10.3075	6.6673	20.1371	14.9616	16.7889	13.5189	13.2536	9.6506	9.1856	12.8056	10.8192	8.8184	8.6820	10.2467	9.8405	11.2747	9.0517	7.9832	14.3945	10.5688	8.5195	8.8200	10.9205	11.7270	12.4089	10.7280	9.7680	14.0414	11.8942	8.7264	9.1724
38.5500	12.8407	9.3936	8.7574	10.3857	12.2462	13.9384	13.4499	11.7569	9.3261	14.5057	11.8760	8.5784	8.1387	11.0562	11.4372	10.7048	8.2474	8.0111	10.1784	6.7973	20.7579	15.1583	17.0957	14.0140	13.5948	9.9735	9.7681	13.3635	10.8963	8.7989	8.4513	10.5558	10.2210	10.8168	8.3311	7.7452	14.3743	10.6098	8.5455	9.2202	10.1012	11.1311	12.4903	10.8459	10.1295	13.7634	12.8037	8.5526	8.9809
38.6000	12.4861	9.0554	8.9680	10.2561	12.3002	13.4883	13.2584	11.8092	9.0017	14.5504	10.9933	9.4330	8.6451	11.1168	11.5736	11.5290	9.0227	8.1289	10.3746	6.8721	19.8381	14.7046	16.1765	13.6408	13.0509	9.4737	9.3106	13.3700	10.2439	9.1236	8.6723	11.0301	10.6869	11.1408	8.4400	7.8310	14.2386	10.7838	8.6852	9.8306	10.4435	11.0691	12.5597	10.5690	9.5146	14.4278	12.2467	8.5916	8.8628
38.6500	12.8670	9.4748	9.0421	10.4050	12.7511	13.7832	13.4647	12.0112	9.0044	14.9449	11.1960	9.2094	8.5361	10.7246	10.7468	10.9453	8.5555	7.9594	10.0392	6.7430	20.4316	14.5475	15.9175	12.8127	12.8383	9.5672	8.9528	13.1889	10.5056	8.7224	8.6493	10.6984	10.3033	10.5437	7.6089	7.6929	14.5719	11.0166	8.6431	9.7381	10.3731	11.5470	13.0088	11.1830	9.8475	14.5033	11.9305	8.6414	8.6448
38.7000	12.8367	9.2280	9.2369	10.3992	12.3809	13.7311	13.4721	11.3106	8.8401	15.0917	11.6096	9.1217	8.4486	10.9048	11.3078	10.9520	8.5021	8.0530	10.0265	6.8445	19.9181	14.8203	15.7833	12.8800	13.0531	9.3397	9.0520	13.2873	9.7660	8.8022	8.5582	10.7085	10.8336	10.9474	8.2164	7.9986	14.8948	10.8870	8.4225	9.4693	10.0712	10.9335	12.4551	10.8201	9.4758	14.2056	11.2411	8.9916	9.0323
38.7500	12.6872	9.1921	9.1462	10.2931	12.5263	13.6847	13.4627	12.0756	9.3253	14.0181	10.6805	8.7840	8.1819	10.4300	10.6365	10.9026	8.6285	8.1044	9.9465	6.9019	20.1105	14.8203	15.5315	12.5719	13.0066	9.4476	8.8486	13.1828	10.6186	9.0981	9.0931	11.1169	11.2311	11.0267	8.1121	7.9902	15.1172	10.6750	8.4090	9.4453	10.2078	11.4722	12.3646	10.2371	9.4166	13.6901	11.3512	8.3251	8.9218
38.8000	12.9853	9.1783	8.8565	10.2173	11.8245	13.9778	13.5842	12.0783	9.2940	14.7147	10.6424	9.3605	8.6536	11.3698	11.3412	11.2060	8.5473	7.9765	10.2829	6.8487	20.9480	15.3559	16.2636	13.7910	13.7176	9.7223	10.1954	12.8214	10.2858	8.8023	9.2610	10.9325	10.6490	10.9661	7.9792	8.0914	14.7931	10.8717	8.5619	9.2870	9.9009	11.1914	12.4722	10.7527	9.5994	14.5768	12.1058	8.4966	8.8258
38.8500	13.1204	9.2274	8.8336	10.0679	11.5932	13.6919	13.4143	12.3699	9.4368	14.4924	11.3779	9.6244	8.4553	10.8963	10.7456	11.2593	8.6713	7.9142	11.5478	7.5828	19.9378	14.4911	15.4176	12.4456	12.7905	9.1602	9.0068	12.8232	10.2950	8.5671	8.9842	11.2651	11.3246	11.5207	8.6383	8.4738	14.8804	11.1262	8.6769	10.3296	10.6967	11.6506	13.2167	11.7988	10.2056	14.0508	11.7773	8.3999	8.3820
38.9000	13.2513	9.0624	8.9176	10.1876	12.3038	13.6690	13.2909	11.5776	9.0103	14.5563	11.6537	9.2164	8.0850	10.3662	10.7101	11.0905	8.9495	7.7969	10.5107	6.9638	20.3371	14.8961	16.0360	12.9388	13.3011	9.6162	9.4852	13.1379	10.7302	8.6425	8.5924	10.5910	10.2360	10.9937	8.4165	7.9088	15.0139	10.9044	8.5740	9.3846	10.8221	11.4565	12.3193	10.3278	9.2477	13.8928	12.3089	8.3992	8.3379
38.9500	13.2998	9.2579	8.7065	10.1333	11.5784	14.0735	13.2874	11.6845	9.5712	14.2152	10.5779	8.7620	8.3798	10.9868	11.2201	10.7804	8.4798	7.5101	10.7635	6.7240	20.8081	15.7992	16.7024	14.0353	13.8638	9.8052	9.7915	13.1605	10.4450	8.7895	8.8632	10.8206	11.0041	10.6331	7.8158	7.7850	14.7994	10.2671	8.5022	9.6233	10.3740	11.8611	12.8578	10.7895	9.4672	14.6163	12.0875	8.6122	8.3353
39.0000	13.2801	9.1831	9.3591	10.1035	11.8725	13.9246	13.4857	12.3041	9.5308	14.3888	10.8489	9.5102	8.3054	10.6742	10.8590	11.0956	8.8534	7.7829	10.6554	6.9706	20.4005	14.5581	16.0501	12.9208	13.0456	9.4786	9.1716	13.5732	10.4313	9.1278	8.6466	10.9480	11.4236	11.1226	7.9891	8.0098	15.0689	10.9522	8.2629	9.4929	9.9237	10.7103	11.8468	9.7644	8.9106	14.7336	12.5602	8.6803	8.3921
39.0500	13.4216	9.1977	9.5678	10.2094	11.6254	13.4472	13.5101	12.4697	9.5835	14.9113	11.4432	8.7128	8.3300	11.1911	11.0599	10.7619	8.3988	7.7231	11.0977	6.9468	20.2945	15.0872	16.4958	13.7305	13.6994	10.0689	9.4082	12.9892	10.0126	8.7339	8.7043	10.7733	10.9741	10.7178	7.5917	7.6235	14.9410	10.5983	8.3765	9.5309	10.2998	11.3605	12.3441	10.2744	9.5254	14.5684	11.8200	8.4602	8.7248
39.1000	13.1593	9.1229	8.9166	10.0948	11.8105	13.4858	13.0425	11.8770	9.2398	14.3395	11.3410	9.3512	8.3652	10.8074	11.3328	10.8071	8.4936	7.7126	10.6453	6.8956	19.5606	15.0870	16.2996	13.6332	13.6682	9.6017	9.6566	12.9638	10.2961	8.9602	8.7002	10.4309	10.0768	11.1246	8.3784	8.2269	14.7371	10.7522	8.7739	9.3332	10.5141	11.7362	12.0212	9.9677	9.5427	14.5714	11.5464	8.6575	8.5385
39.1500	13.1618	9.0301	8.8160	9.9326	11.6624	13.2923	13.0658	11.6038	9.3489	14.3126	10.6785	9.4493	8.2066	10.4993	10.1256	10.7002	8.5546	7.8213	11.0407	7.3648	19.7519	14.6709	16.0439	13.2330	13.2051	9.4328	8.7482	13.3791	10.4922	8.8031	8.4893	10.4887	10.9350	10.9983	8.5065	7.6944	15.1346	10.8092	8.6897	9.4444	10.2716	11.0210	12.2330	10.1690	9.6013	13.4327	11.6963	8.2219	8.2678
39.2000	13.2154	9.2493	8.6996	10.4583	12.2779	13.5936	13.7999	11.9333	9.3196	13.7959	10.0345	8.7742	8.8247	10.4863	10.9376	11.5120	9.4960	8.1387	10.3477	6.8607	19.9991	14.7105	16.4665	13.7710	12.8896	9.1353	9.3902	12.5603	10.5431	8.6318	8.5494	10.5432	10.8581	10.9366	8.0696	7.6965	14.6440	11.0093	8.3828	9.4764	10.0610	11.4407	12.3868	10.5994	9.7596	14.3563	11.4127	8.5273	8.2378
39.2500	13.0479	9.0004	9.1235	10.0527	11.8031	13.6759	13.4541	12.1551	9.1397	13.6157	10.2025	8.8583	8.0251	10.0764	10.1233	10.9481	8.9462	7.8088	11.0958	7.1094	19.6613	14.2423	15.6979	13.0650	12.9828	8.9776	9.1461	13.2907	10.6266	8.5711	8.3145	10.8750	10.7254	10.9019	8.1784	7.7101	14.5662	10.6768	8.3230	9.1784	9.8196	11.2944	12.0108	10.1500	9.3499	15.8011	12.0344	8.4321	8.8985
39.3000	13.1114	9.3108	8.9850	10.0257	12.2111	13.4625	13.2912	11.4991	9.1756	14.3350	10.7281	9.6289	8.2572	10.8430	10.8017	10.7962	8.5300	7.8617	10.6450	6.9926	20.0558	14.7899	16.2399	13.4713	12.4412	8.4971	8.7015	12.2348	10.7701	8.2329	9.0524	11.3268	11.7771	11.4792	8.0734	8.2287	15.3349	10.9506	8.6345	9.2325	9.9823	10.8925	12.0291	9.7459	9.7358	14.3285	11.3950	8.6099	8.0303
39.3500	13.0800	9.0035	9.3263	10.4229	11.7014	13.5036	13.5496	11.6659	9.5662	14.4717	10.3217	9.5313	8.7983	11.3384	11.0036	11.2657	8.6304	7.9033	11.1357	6.9174	19.8278	14.1237	15.7183	13.2281	12.8569	9.1068	9.2339	12.1444	10.8198	8.6180	8.9687	10.9621	10.5199	11.1758	8.4335	7.8528	14.2568	10.6457	8.5407	9.4708	10.4980	11.3946	12.6183	10.6410	10.2191	15.4315	11.7487	8.3632	8.3174
39.4000	12.6643	8.9935	9.5302	10.3416	11.9558	13.6264	13.1393	11.9379	9.0695	14.5464	10.4324	9.6587	8.5386	10.9407	10.2540	10.8426	8.3803	8.1124	9.8334	6.5496	20.9979	15.1223	16.9237	14.0486	13.6161	9.5740	9.7609	12.8925	11.2385	8.7337	8.8592	10.9329	11.7895	11.2797	8.1846	8.1753	14.1226	10.9135	8.4659	9.3285	10.1044	11.0667	11.7531	9.9946	9.0274	14.7699	11.7394	8.8060	9.0288
39.4500	13.0642	9.1408	9.2480	10.2987	12.2424	13.8772	13.4086	12.1345	9.2868	14.0541	10.6507	8.8120	8.6824	10.3782	10.8469	11.3357	8.7740	7.8834	10.1590	6.5849	19.8010	14.5699	16.7402	13.6075	12.6606	8.9589	9.2351	13.2050	11.5589	8.8925	8.8562	10.3778	10.0704	10.9889	8.6393	7.9440	13.7928	11.2555	8.5785	9.5894	10.0660	11.3421	12.0135	10.3270	9.1095	16.3614	12.7226	9.2981	8.8136
39.5000	12.9156	9.0969	9.1003	10.5383	12.6271	13.8998	13.4961	11.9435	9.1373	14.5639	10.1973	9.1336	8.5478	11.0328	10.8297	10.8593	8.1045	8.0151	10.1758	6.8413	20.1640	14.6601	16.4282	13.7525	13.0778	9.4957	9.4161	13.8910	11.5795	8.8513	8.7443	11.0547	11.2227	11.2760	8.6371	7.9651	13.9811	11.6245	8.3956	9.5173	10.0647	11.2499	12.3252	10.5458	9.5173	14.4881	12.3336	8.7170	8.4270
39.5500	13.0657	9.2992	9.4089	10.1824	11.7941	13.5782	13.2450	11.3804	9.2047	14.6752	10.7988	9.9569	9.0071	11.3426	11.0802	10.8882	8.4872	7.7174	10.3284	6.8518	20.5543	15.3298	17.1669	14.6869	13.3062	9.2180	9.2137	13.5198	11.0176	8.8958	8.5854	9.9595	9.4327	11.0793	8.8379	7.7386	14.1208	11.4869	8.5448	9.6807	9.7882	11.1820	12.5737	10.5875	9.5904	14.5909	11.3020	8.8976	8.7446
39.6000	12.8318	8.9503	9.3251	10.2052	11.8844	13.7097	13.3644	11.8457	9.5526	14.6251	10.6934	9.3216	8.3530	10.5632	10.5931	10.9422	8.7094	7.8763	10.5401	7.1474	20.3231	15.0375	16.6838	14.1144	13.4916	9.4841	9.2987	13.0686	10.0325	8.9732	9.1283	10.3335	9.8263	11.2825	8.7488	8.4513	14.0772	11.6741	8.6054	9.6464	9.7968	11.7527	13.0872	11.5137	10.2800	16.1632	11.9784	8.6686	8.7611
39.6500	12.6833	8.8705	8.8429	9.8137	11.7739	13.0171	13.2339	12.1397	9.3105	14.7855	11.2171	9.0098	8.7096	10.6492	11.0307	11.6670	9.5812	7.8866	10.1793	6.5953	20.0598	14.4033	16.6653	13.9537	13.1524	9.4001	9.0420	12.9327	11.0290	8.6689	8.6239	10.7663	9.8294	10.9569	8.3496	7.8108	13.7969	11.6311	8.5192	9.3753	10.2896	10.9970	12.2809	10.6380	10.1409	14.5492	11.1968	8.4425	8.8040
39.7000	12.3103	8.5789	8.5929	10.0938	11.9475	13.6683	13.6954	12.1145	9.3191	15.0917	11.5288	8.5849	8.6779	9.9425	10.8956	11.1582	8.9506	8.0319	10.1437	6.7965	20.3778	15.5537	17.1014	14.0226	14.2358	10.4664	9.5590	14.0790	11.3088	8.9394	9.0579	10.1712	9.5838	11.1912	8.5674	7.7526	13.5686	11.7829	8.4765	9.7595	9.8343	11.0809	12.3932	10.8033	9.8461	14.7565	11.1805	8.4696	8.2339
39.7500	13.3742	9.4731	9.4720	10.3617	11.8260	13.5396	13.5127	12.2613	9.7671	14.8291	10.8561	8.6960	9.1418	10.0507	11.0081	11.5672	9.1874	7.8027	10.5035	6.9003	19.5506	14.5459	16.5258	13.7646	13.4435	9.6189	9.3945	13.6377	10.5883	8.9593	8.7578	10.3464	9.8588	10.9530	8.4995	7.8147	13.3001	11.3243	8.7471	9.7012	10.5819	11.4645	12.7740	10.7567	9.5941	15.5013	11.6747	8.6974	8.4926
39.8000	12.9966	9.2362	8.9570	10.1420	11.5053	13.7897	13.1697	11.6410	9.4007	15.2136	11.7868	8.7314	8.7765	10.1118	10.6378	11.4831	9.4869	7.9824	10.1012	6.7567	19.7085	14.9598	17.0404	14.2626	13.8090	9.9421	9.8312	12.2967	10.4954	8.8661	9.2970	10.8421	10.5009	11.7795	9.2454	8.4383	13.3803	10.9735	8.5023	9.8212	10.1542	11.6109	12.9556	11.3340	9.8723	14.6666	11.4813	8.6182	8.6351
39.8500	13.2336	9.0662	9.1886	10.1503	11.6513	13.5223	13.5219	12.0107	9.5675	14.6033	11.6874	8.7292	9.2690	10.3084	10.5329	11.5014	9.3830	8.0968	10.1876	6.8980	20.0170	15.8369	17.5605	14.3749	13.9209	10.6251	9.8356	13.2833	10.4068	8.9246	8.5116	10.5287	9.8596	10.9740	8.6394	7.9176	13.6610	11.2667	8.6355	9.3472	10.1996	11.2876	12.6016	10.7941	9.7820	14.8998	11.6064	8.7439	8.2677
39.9000	13.1870	9.3919	9.1855	10.5935	11.8629	13.9041	13.9381	12.2641	9.1103	15.5124	11.4247	8.8793	8.5121	10.4459	10.8773	11.3188	9.0659	8.0128	10.4305	6.7587	19.8549	14.9420	16.7702	14.0096	14.0344	10.5103	9.7208	13.1790	10.5423	8.5114	8.3963	10.3869	10.5233	11.0252	8.2018	7.8834	14.0222	11.6677	8.5690	9.4301	10.2156	11.1058	12.6666	11.4591	9.9770	15.7856	11.6605	8.3903	8.9625
39.9500	13.1361	9.0190	9.0617	9.9520	11.3973	13.6514	13.4677	12.1553	9.5730	14.7727	10.9462	8.6700	9.0936	10.5536	10.8023	11.4278	9.0372	7.7845	10.3459	6.8025	20.5096	15.2951	17.4757	14.6141	14.3779	10.7012	9.9588	15.2123	11.8650	9.4027	8.8903	11.2278	10.5592	11.0871	8.3941	7.6934	13.8158	11.5950	8.4580	9.5500	9.9233	11.5526	12.9475	11.2397	10.2834	15.6468	11.7995	8.3164	8.4866
40.0000	13.3696	9.5273	9.3350	10.1688	12.1556	13.5673	13.4814	11.6442	9.3119	14.0125	10.5976	8.8590	9.1774	10.6454	11.1404	11.5954	9.5498	8.6590	10.6692	7.0292	20.7956	15.5647	17.6047	14.9195	14.1267	10.6754	9.3699	13.1478	10.2943	8.7095	8.7480	10.9100	10.8573	11.3738	8.2304	8.1409	14.2302	11.3823	8.5420	9.5886	10.4592	11.3541	12.7833	11.1592	9.6156	15.8072	11.5382	8.6312	8.6343
40.0500	13.5203	9.3598	9.7855	10.0073	11.5349	12.9022	13.0883	11.4002	9.2914	15.3283	11.4311	8.7482	9.1217	10.2380	10.9603	11.5604	9.2760	8.1258	10.1162	6.4359	20.1050	15.2697	17.5190	14.7875	14.1953	10.9265	9.6759	12.6997	10.4646	8.9276	9.1052	10.9011	11.7285	11.6011	8.7620	8.2998	14.0189	11.5269	8.4198	9.3779	10.1020	11.1109	12.4735	10.9618	9.6997	15.6208	11.5442	8.9297	8.7843
40.1000	13.6719	9.4976	8.9790	10.3482	12.4352	13.8498	13.5705	11.7004	9.3243	14.4453	10.5700	9.0379	9.2331	10.0873	11.1354	11.5959	9.3153	8.3366	10.3620	6.7735	20.3651	15.3119	17.2050	14.4168	13.5285	10.1160	9.1385	13.1274	10.7109	9.0076	8.7166	10.5588	10.8797	10.8748	8.0937	7.7060	13.6886	11.5801	8.5181	9.4424	10.1204	10.9374	12.3132	10.9256	9.8451	15.1801	12.5219	8.7991	9.5002
40.1500	13.0382	8.9059	9.5562	10.3468	11.9823	13.5519	13.4380	11.2784	8.9426	14.4214	10.7427	8.8457	9.4003	10.8576	11.2654	11.4044	9.0807	8.2738	10.3478	7.0282	19.8749	14.8282	17.0872	14.1366	14.0304	10.6058	9.5216	14.0971	10.9690	9.3665	8.8675	10.2320	10.3625	11.0947	8.1192	8.0161	14.0085	11.5629	8.5358	9.7042	10.2371	11.4247	13.0219	11.4283	10.5353	15.0472	12.0707	8.5371	9.4665
40.2000	13.3708	9.2902	8.7727	10.0683	11.9742	13.0622	13.5036	11.7485	9.3399	14.8433	11.1154	8.7162	8.6771	9.8487	11.0132	11.0752	9.3315	7.8940	10.2010	6.4088	19.5262	15.2049	17.3776	14.7927	14.2658	11.2988	9.4421	13.2475	10.7933	8.5586	8.6368	10.7779	11.6507	10.9161	7.9619	7.6439	14.6450	11.4631	9.1116	9.5448	10.0195	11.0570	12.3343	10.4077	9.8493	15.8419	12.1328	8.5179	8.9075
40.2500	13.5017	9.3710	9.0596	9.8108	11.5056	12.7858	13.1784	11.5208	9.3482	14.9383	11.2365	8.7030	9.0240	10.2239	11.3007	11.1931	9.1477	7.7404	10.3370	6.8140	20.0268	15.6693	17.9880	15.4218	14.0849	11.0898	9.5573	13.3858	10.4018	9.0160	8.8965	10.2212	10.1622	11.4679	8.7966	8.0726	14.0468	11.6366	8.4945	9.0668	10.1531	11.3965	12.0566	10.3732	9.5176	15.7160	11.9566	8.6104	9.4071
40.3000	13.3455	9.3025	8.9289	10.4582	12.4016	13.1447	14.3498	12.7646	9.6115	14.0251	10.2841	8.9845	8.8203	10.6483	11.5686	11.4255	9.6686	7.9013	9.8160	6.6230	20.5558	15.5643	17.7797	15.2600	14.5853	11.3604	9.7845	12.7435	10.5423	9.0392	8.5211	10.7045	9.9686	11.0206	8.2692	7.9223	14.0283	11.0847	8.2818	9.6231	10.3869	11.5752	12.7785	11.1999	9.8537	15.4157	12.3135	8.5926	9.2337
40.3500	13.3375	9.5188	8.6979	10.0225	11.7200	13.3033	13.6160	12.8834	9.2488	14.6754	10.5549	8.8332	9.2022	10.4382	11.1133	11.5637	9.3685	7.9410	10.1169	6.8264	19.7390	14.6812	16.9350	14.5681	13.9677	11.2761	9.9460	13.8295	11.2817	8.4906	8.3524	10.3653	10.8922	10.7296	7.8416	7.8313	14.8244	12.1073	8.1539	9.0633	9.9619	10.9568	12.3329	10.5914	9.9553	14.3843	11.8708	8.6306	9.2623
40.4000	13.0922	9.4665	9.1807	10.9241	12.7370	13.6334	14.5609	12.8730	9.5625	14.4045	10.6892	8.5085	8.7382	10.3773	10.8352	11.3096	9.0320	8.0657	9.7864	6.3342	19.1540	14.8313	17.2154	15.1288	13.8367	10.7867	9.5361	12.9173	10.8422	9.0807	8.8579	10.6284	11.2507	11.2055	8.3616	8.2144	14.7046	11.5734	8.7183	9.6440	10.3008	11.3298	12.4640	10.6370	9.7845	15.0059	12.4982	8.6361	8.7711
40.4500	12.7480	9.1860	9.0916	10.2056	12.0026	13.3321	13.6611	12.5327	9.4732	14.5953	11.1456	9.0822	9.0666	10.1129	10.9947	11.8056	9.9762	8.8455	10.5474	6.9634	19.5569	14.5903	16.8518	14.4997	13.8724	11.0241	9.6821	13.5044	10.1250	8.6987	8.8926	10.8319	10.7574	11.4887	8.8598	8.1475	14.5952	11.4665	8.4787	9.6002	10.7705	11.5754	12.9492	11.3204	10.1650	13.8862	11.7552	8.6123	9.3646
40.5000	12.7916	9.2886	9.6436	10.6264	12.4091	14.1364	14.0687	12.9419	9.6340	14.4218	11.2827	8.8398	8.3079	10.2330	10.5599	10.9684	9.1479	8.1393	9.9420	6.5514	19.2916	14.6445	16.8481	14.8813	13.7399	11.2040	9.6106	13.5126	10.9270	8.5445	8.4317	10.9612	10.3773	10.8812	8.0416	7.7087	14.1242	11.5577	8.6022	9.9099	10.6036	11.6953	13.1962	11.3155	9.7582	14.0050	11.4972	8.6422	9.0470
40.5500	12.6453	9.2805	8.9323	10.1019	11.8947	13.2997	13.1988	12.1344	8.7978	14.3037	10.6616	9.1428	8.1142	10.1227	10.0584	11.1874	9.4888	7.8299	9.7647	6.5896	19.6356	14.6083	17.1592	14.6505	13.8672	10.9548	9.7077	12.7333	11.3129	9.2376	8.2441	10.7662	9.8764	10.4681	7.9247	7.7103	13.7093	11.6954	8.6620	9.5126	10.0604	11.4423	12.5478	10.7143	9.5324	14.0283	11.5589	8.5994	8.5443
40.6000	12.9870	9.4884	9.3007	10.3064	12.3555	13.5831	13.6891	12.2716	9.1294	14.7065	11.4850	8.9820	8.5355	10.2834	10.6458	11.6562	9.9157	8.3633	10.3421	6.7988	20.1548	14.8979	17.4294	14.8425	13.6797	10.8545	9.4366	13.5812	11.3377	9.0623	8.6706	10.6844	10.1764	10.8859	8.1868	8.0435	13.8438	11.4154	8.7418	9.8030	10.5680	11.2846	12.7253	11.1093	10.0081	14.2036	12.2217	8.6207	9.1117
40.6500	12.7637	9.2578	9.4834	10.2931	12.1796	13.7052	13.8587	12.6191	8.9376	15.1380	10.8106	8.9243	8.8025	10.3713	11.0085	11.5485	9.4549	8.1113	10.6916	7.1251	19.8033	15.3008	17.4244	14.7199	13.9406	11.0897	9.5827	13.2643	11.0085	8.6270	8.7169	10.9738	10.5087	11.0723	7.9828	7.7280	14.0618	11.8138	8.7132	9.0325	10.1983	11.8106	12.3901	10.7133	9.6021	14.4577	11.9429	8.6052	8.7168
40.7000	12.9678	9.4034	9.5164	10.1465	11.9655	13.6965	13.3745	12.2916	9.1075	15.0724	11.8010	9.0269	9.1768	9.9533	11.1321	11.8229	9.9600	8.1640	10.2548	6.4198	18.9089	14.0201	16.7167	14.3619	12.7689	10.2138	8.8847	13.8554	10.9328	9.3616	8.3567	10.3198	9.9017	10.8446	7.9763	8.0219	13.5521	10.9044	8.4694	9.2685	10.5327	11.8136	12.7784	10.9933	9.7852	14.3439	11.9428	8.4065	8.6998
40.7500	13.3610	9.1054	8.8745	10.2198	12.0281	13.8730	13.8238	12.5014	9.1827	14.4023	11.1244	9.0874	8.9559	9.8282	10.4316	11.6634	9.3617	8.3710	10.3988	6.6762	18.6846	14.3366	16.5792	14.5629	13.1351	10.2028	9.2947	13.3593	11.1103	8.4994	8.7549	10.3755	10.4624	11.1232	8.6361	8.0568	13.9968	11.3739	8.7816	9.8765	10.5884	10.9596	12.8283	10.8687	9.7619	14.9517	11.7744	8.6614	8.6425
40.8000	14.0707	9.8196	8.5828	10.0239	11.6967	13.7579	13.5680	12.6089	9.0056	13.9070	10.6145	9.0618	9.2389	10.7191	10.8389	11.5199	9.2075	7.8918	9.8677	6.2680	19.2765	14.5401	16.8874	14.0328	13.3926	10.2596	9.3209	12.4488	10.5876	8.4182	8.4411	10.9476	10.5293	10.7345	8.1364	7.8195	13.5575	11.4175	8.9671	9.7270	10.5074	11.1754	12.7314	11.0396	9.6432	15.2941	11.7389	8.5555	8.7151
40.8500	13.1523	9.0625	9.0315	9.8730	11.3393	13.3484	13.0447	11.5384	9.5706	14.0959	10.3802	9.1408	8.4192	9.7203	10.7045	11.4419	9.6716	7.9744	10.4669	7.0728	19.1219	14.4674	17.3775	14.7017	13.5338	10.4610	9.4135	11.8488	11.0798	8.5749	8.9632	10.9521	10.5187	10.9242	8.2919	8.1055	13.2835	11.5025	8.5421	9.6504	10.7590	11.3839	12.5926	10.9379	9.7296	14.1212	11.8769	8.2259	8.4160
40.9000	13.6422	9.5225	9.0115	10.1463	11.6508	13.6282	13.0354	12.0733	8.9435	15.0821	11.0375	9.2936	8.5225	10.6091	10.7968	11.3961	9.7797	7.8996	10.0181	6.5796	19.8846	14.9574	17.4462	14.9660	14.2081	11.0307	9.4081	11.5984	10.3623	8.4660	8.9483	11.1659	10.9786	11.3188	8.5619	7.9328	13.4307	11.2458	8.4163	9.3530	10.4016	11.2392	12.3981	10.4903	9.8965	14.8922	11.9150	8.9455	8.5010
40.9500	13.2225	9.0750	9.1209	10.1790	12.3093	13.6983	13.1009	11.6628	9.0212	14.1451	10.6556	8.8163	9.1647	11.0348	11.2071	12.3157	10.5260	8.5532	10.0038	6.7187	19.9090	15.1735	18.0114	15.2872	14.3651	11.3375	9.5438	13.1495	10.5149	8.8217	8.6016	11.0481	10.6599	10.8151	8.0559	7.6646	13.8241	11.8261	8.1336	9.5568	10.3312	11.7807	12.7512	10.6877	9.5848	16.2820	12.4685	8.6558	8.5878
41.0000	13.0372	8.8465	9.4351	10.3142	12.2816	14.2940	13.3729	11.4863	9.0917	14.1534	10.9541	8.8277	8.7267	10.9373	10.8756	11.5096	9.2511	7.9470	9.6882	6.5273	20.1674	14.9706	17.6468	14.8868	13.7736	11.1159	9.5040	13.2971	11.0757	9.0600	8.9245	10.7587	11.2694	11.1298	8.3027	8.1353	14.1684	11.5680	8.6543	9.2818	10.1244	11.4973	12.3422	10.7283	10.0105	14.8608	11.4325	8.4522	8.3309
41.0500	13.0796	8.9904	9.2836	10.1137	12.1678	13.6365	13.4914	11.7128	9.1350	15.2665	11.9663	9.6899	9.0618	11.0289	10.7221	11.3548	8.9840	8.4548	10.0161	6.5424	20.7784	16.0580	18.4596	15.5960	13.9336	10.8896	9.4062	14.6206	11.2455	9.1210	9.7644	11.6612	12.4184	11.9571	8.6725	8.5870	14.4102	11.4879	8.6750	9.3915	10.4183	11.8097	12.8878	11.7160	9.9742	15.4119	11.9470	8.7867	8.3023
41.1000	13.2012	8.9453	8.9973	10.0168	11.6503	13.7383	13.0684	11.8282	8.8277	14.5285	12.2858	9.4082	8.4742	10.2337	10.2134	11.4125	9.3430	7.9751	10.2569	6.8046	20.1191	15.6636	17.8869	15.2255	14.0740	10.7241	9.7236	12.8601	11.2486	9.0915	8.9332	11.0904	10.8778	11.2552	8.7101	8.1443	14.4183	11.2417	8.3258	9.6145	10.2121	11.1053	12.5664	10.4279	9.7362	14.8369	11.9333	8.8208	9.0594
41.1500	13.9943	9.3741	9.2810	10.1741	11.9883	13.4955	13.3821	11.8138	9.2784	15.2030	11.1537	9.0228	9.1731	10.4414	10.5667	11.5180	9.5717	8.0775	10.3826	7.0729	20.2944	15.4192	17.8546	14.7820	14.0929	10.6326	9.5053	13.1096	10.8033	8.9503	8.6936	10.5884	10.9224	11.0086	8.0313	7.9208	14.0001	11.5617	8.2179	9.1976	10.0390	11.0561	12.5131	11.0180	9.9123	16.2443	12.6008	9.2584	8.4232
41.2000	12.8775	8.8729	9.0784	10.4933	12.5135	13.8897	13.7400	12.2599	8.9092	15.0885	11.9230	9.6571	8.9436	9.7917	9.7452	11.5165	9.7358	8.3367	10.3773	6.7027	20.0860	15.0877	17.7208	14.7278	13.7260	10.3717	9.7456	12.7349	10.8398	9.0808	9.0868	11.2650	10.9882	11.2269	8.5510	8.0917	13.7752	11.3349	8.6734	9.5549	9.9932	11.2341	12.6081	11.0555	9.7217	15.6033	12.1784	8.8298	8.9081
41.2500	13.1996	9.0805	9.6998	10.6319	12.2537	14.3500	13.8873	12.4089	9.8363	14.6687	11.8298	9.0126	8.3801	9.7772	10.1913	11.2758	9.5422	7.9895	10.2588	6.9836	19.4721	15.7664	18.0227	15.4338	14.0202	10.2533	9.3624	13.7262	10.8101	8.9736	8.4315	10.5715	10.9956	10.6265	7.7073	7.6360	13.7762	11.5125	8.4194	9.9302	10.1090	11.1915	12.5745	11.1373	9.8102	14.5754	12.2255	9.2649	8.5659
41.3000	12.8480	9.3150	9.0480	10.1866	11.6852	12.9285	13.3248	11.4232	9.4102	15.0347	11.8683	8.7849	8.7489	9.4927	9.8755	11.5691	9.9030	7.7231	10.1213	6.6529	20.4628	15.4125	17.2769	14.7938	13.7678	10.6188	9.9307	13.3856	10.9754	9.2574	8.9948	10.7418	11.1297	11.2126	8.5445	8.0627	13.5442	11.2759	8.6165	9.6750	9.7555	11.0904	12.5994	10.6967	9.5341	15.5725	13.5068	9.2246	8.5012
41.3500	13.0211	9.3182	9.0494	9.9566	11.7294	13.4822	13.4136	12.2682	9.3849	15.3850	12.2126	8.6886	8.9702	9.4868	10.2299	11.1619	9.5104	8.1333	10.1480	6.8011	19.3337	15.6717	17.9231	15.2747	14.3912	10.8336	9.9233	12.5199	10.7286	9.0022	8.8534	11.2217	11.3407	11.2668	8.4206	7.7533	14.0171	11.2585	8.6975	9.4985	10.4572	11.1882	12.4389	10.3008	9.8435	14.7155	12.1625	8.6044	8.7365
41.4000	12.7858	9.0555	9.0378	9.8294	11.7905	13.4727	13.0187	11.6932	9.0735	14.9422	11.7218	8.8364	8.2044	9.6863	10.1227	11.3735	9.7232	8.4005	9.4732	6.2599	20.1699	15.8510	17.8894	15.3822	14.0816	11.1547	9.5538	13.0559	10.1768	9.1216	8.7211	10.3434	11.5431	10.9539	7.9793	8.0520	13.7352	11.6729	8.2095	9.1880	9.9979	11.3122	12.3851	10.5724	9.6259	15.1525	12.5070	8.2830	8.0344
41.4500	13.0212	9.5392	8.7391	9.8678	11.6844	13.7487	13.1412	11.1594	9.0661	15.3161	11.8892	8.7049	8.7482	9.7312	10.1239	11.5076	9.4613	8.5328	10.4462	7.0621	20.0525	15.6433	18.0555	15.3083	14.4819	11.0345	9.5976	13.0572	10.6704	9.0444	8.8370	10.0723	11.2300	11.2502	8.8492	7.9899	14.8243	11.8076	8.8514	9.7532	10.0577	11.5078	12.7699	10.6040	9.8327	15.9630	13.8815	9.1620	8.7055
41.5000	12.9408	9.7300	8.7919	10.0027	12.3147	13.7700	13.3994	11.1963	9.1679	15.0576	11.1149	9.4494	9.4262	9.9246	10.2347	11.8464	9.9835	8.4904	10.1349	6.7463	20.1786	15.1804	17.3910	14.7021	13.8598	10.2608	9.8120	12.7691	10.6818	9.0621	8.6760	10.4501	11.3273	11.2184	8.4558	8.3251	13.7601	10.8655	8.4717	9.6204	10.6940	12.0935	13.0482	11.3225	9.7100	15.7116	11.7029	8.4865	8.3952
41.5500	13.6365	10.0293	9.3701	10.3932	12.6890	13.2523	13.8847	11.9892	9.5224	14.6637	11.2370	8.8037	9.0951	10.3006	10.9863	11.8558	10.1420	7.9768	10.1530	6.9549	19.5961	15.0694	17.0790	14.0890	13.3320	9.6896	8.8147	13.0459	10.3269	8.6816	8.8765	10.9575	10.9921	11.2570	8.3782	8.7081	14.1673	11.1025	8.3074	9.2367	10.8993	12.1414	12.7359	11.1401	9.9173	15.2623	12.8925	8.6311	8.3924
41.6000	13.0674	9.3559	9.2846	10.2495	12.1807	12.8559	13.8589	12.3043	9.5371	14.4883	10.5967	8.5212	9.5086	10.2491	11.1402	12.5334	10.8313	8.8749	10.1632	7.1635	19.4455	14.7850	17.1280	14.0568	13.7124	10.1752	9.5477	13.8093	10.5213	8.4051	8.4803	10.2216	11.0085	10.9343	8.0672	7.6593	13.7392	11.1151	8.5868	9.3618	10.6324	11.5515	12.5607	10.9274	9.4839	15.6029	12.1495	8.9959	9.2284
41.6500	13.2886	9.2141	8.7819	10.2425	11.8596	12.6384	14.2133	12.0857	9.6818	14.7119	10.8209	9.3086	9.4827	9.8768	10.6325	11.6289	9.8772	8.4093	9.9848	6.6680	19.3384	14.6895	16.7169	13.6720	13.0043	9.8588	8.8121	12.7385	10.9140	8.3781	8.7561	10.8383	11.2865	11.4267	8.5841	8.0936	13.7075	11.0836	8.3631	9.3661	10.4483	11.3731	12.4339	10.8776	9.7364	15.1246	12.2419	8.6118	8.4433
41.7000	13.1637	9.6959	9.3508	10.2702	12.0870	12.7540	13.4557	12.2723	9.5165	14.4203	10.9927	9.2206	9.1588	9.5195	9.8656	11.1281	9.2295	8.2602	10.1631	6.6105	20.7002	15.4245	17.5759	14.5659	14.4152	11.0616	9.6068	13.4383	10.9938	8.9832	8.9091	10.8432	11.2830	10.9260	7.9063	8.0507	14.1161	11.2518	8.4906	9.3383	10.0203	11.1642	12.3789	10.7457	9.6820	14.4580	12.3281	9.2350	9.4186
41.7500	13.4437	9.6097	8.9829	10.3752	11.9436	12.3651	14.0264	12.9059	9.2214	14.6395	11.1316	8.4569	8.8045	10.2970	10.2003	11.3930	9.5817	8.1008	10.5150	7.0169	20.4879	15.4344	16.9692	14.6652	14.6877	11.2162	9.7024	13.6914	10.8858	8.5118	8.8298	10.0781	10.3714	11.1449	8.6271	7.7465	13.7148	11.6903	8.5881	9.1924	10.1462	11.3332	12.3362	10.3827	9.7386	15.7918	12.3103	8.6973	8.8014
41.8000	13.4972	9.8673	8.9173	10.0775	12.1843	13.1798	13.7874	12.8546	8.9289	14.4779	10.9362	8.8709	8.7089	10.2260	10.7118	11.6960	9.7409	8.5956	10.3587	6.8129	20.7366	15.7582	18.1210	14.8943	14.2392	10.9578	9.6902	12.8876	10.7041	8.6699	8.4343	10.3597	10.7690	11.1638	8.5548	8.4877	13.8434	11.2819	8.5630	9.5819	10.2917	11.3342	12.6600	11.3164	9.7554	15.1457	11.8255	8.9492	8.4291
41.8500	12.8670	9.2666	9.3715	10.3770	12.1815	13.0732	13.9174	13.1977	9.2959	13.8992	10.1814	9.0788	9.3201	10.5081	10.6258	11.6112	9.6238	7.8246	9.9987	6.4594	20.3083	16.2540	18.9353	16.8168	15.0509	11.6989	9.8077	13.6434	10.6327	8.9407	8.7215	10.5994	11.6242	11.0364	7.9778	7.7651	14.5537	11.5249	8.5212	9.6574	10.8955	11.6077	12.6881	10.8254	9.9711	15.8300	12.4591	8.8855	9.0906
41.9000	12.7883	9.3288	8.9379	10.2863	12.0947	12.6362	13.7668	13.7318	9.3140	13.5339	9.9357	8.9781	9.2979	10.3441	10.8141	11.8352	10.0435	8.4897	10.1371	6.6944	20.3485	15.9106	18.7322	15.8757	14.5722	11.4071	9.6823	13.6113	10.7335	8.6070	8.0627	10.7372	11.4550	10.9334	7.8893	7.5412	14.2424	10.8797	8.3759	9.6279	10.7499	11.5461	12.6406	10.8503	9.6824	15.4778	12.2564	9.1024	8.3760
41.9500	12.7499	9.2624	8.8942	10.2271	12.0093	13.1229	13.7162	14.0465	9.6046	13.5400	10.1919	8.7422	8.9648	10.2026	10.0023	11.4929	9.8985	7.8631	10.3099	6.9889	20.8220	16.4826	19.3768	16.6765	14.7246	11.0985	9.5544	13.8492	10.9559	8.7374	8.7956	10.8707	11.4577	11.0088	8.2114	7.7509	14.3524	11.0304	8.2695	9.1922	9.9218	11.4741	12.3527	10.8371	9.9224	15.2543	12.1052	8.8995	8.1245
42.0000	13.0348	9.5728	8.6453	9.9596	11.8598	12.7141	13.7877	13.3516	9.2756	14.0123	10.3772	8.6604	8.9650	9.9397	10.5194	11.5763	9.7914	8.1650	10.2267	6.6945	20.7790	16.5858	19.0547	17.0763	15.1182	11.0531	9.9920	13.6322	10.5405	8.6784	8.8932	11.2191	11.9882	11.0277	8.1485	7.7815	13.6400	11.0588	8.1681	9.6303	10.4005	11.4517	12.8526	11.2378	10.0244	15.0211	13.1203	8.8429	8.2202
42.0500	12.6357	9.1355	9.1373	10.1710	11.7921	12.9030	13.8219	13.7850	9.4269	14.0554	10.9704	8.8340	9.0695	10.0818	10.2793	11.9551	10.4676	8.0606	9.9319	6.4347	20.1711	16.3364	19.1738	16.1318	14.5954	10.4875	9.2881	13.3023	10.9637	8.6077	8.7308	11.1288	11.9704	11.2423	7.9519	7.8604	14.2874	11.0817	8.3317	9.9969	10.3579	11.8736	12.9865	11.1819	10.2105	14.2902	12.8851	8.3472	8.2887
42.1000	12.7157	9.1952	9.6112	9.9918	11.7169	12.3818	13.5297	13.1234	8.9582	14.8065	10.6445	8.8005	9.1978	10.6585	10.6590	11.9792	10.1799	8.4182	10.0791	6.7689	20.2909	15.8598	18.3669	15.5208	14.2121	10.5529	9.6425	13.3411	10.3143	8.4060	8.4575	10.6941	11.7092	11.1297	7.8411	7.9060	14.8442	11.4593	8.5568	9.2018	10.2001	11.1478	12.4423	10.9493	9.2832	14.7318	11.9617	9.1097	8.3415
42.1500	12.7826	9.1833	8.5331	10.0332	12.1740	12.3624	13.4505	13.1362	9.2713	14.6806	10.3841	8.7169	9.2319	10.4829	10.0669	11.5327	9.4667	7.7723	9.8382	6.2442	20.4508	16.4440	19.0875	16.6175	14.7118	11.2575	9.7719	12.0544	10.0474	8.2959	8.7300	11.0044	11.4367	11.6194	8.8653	8.4117	14.5195	11.2406	8.6047	9.5091	10.3864	11.7169	12.6563	11.2865	10.2037	15.0900	12.3535	8.5773	8.4604
42.2000	13.1142	9.6939	8.7287	10.3614	12.3069	13.4769	13.7861	13.6049	9.5885	14.9454	10.7002	9.2306	8.2261	9.8162	10.0788	11.1516	9.2828	8.0122	9.8335	6.5019	20.8987	16.1122	18.9376	16.2124	14.7601	11.8761	9.9072	13.0715	10.2190	8.5347	8.9700	10.7677	11.5840	11.4471	8.4353	8.5927	14.2081	11.2912	8.7728	9.0737	10.0391	11.0956	12.4045	10.8290	9.7166	15.1354	12.4704	9.1340	9.0301
42.2500	12.2653	8.9953	9.1905	10.0546	12.0513	13.1366	13.6444	13.1128	9.4333	14.7281	10.5225	9.4721	9.2542	9.6819	10.4294	11.7096	9.9459	7.9293	9.6084	6.5058	19.1933	15.7792	18.4010	15.6324	14.5909	10.8795	9.5818	14.0579	10.4870	8.9604	9.2126	10.9598	12.0107	11.5855	8.4697	8.2992	15.5280	11.4662	8.7002	9.6232	10.0735	10.8315	12.2610	10.8342	9.9960	14.4197	12.2809	8.9645	8.5446
42.3000	12.4047	8.8414	8.9439	10.1951	12.1469	13.3368	13.3348	13.1956	9.2515	15.1978	10.7553	8.6964	8.8141	9.8677	10.0269	11.4020	9.6508	7.9348	10.2374	7.1128	20.2635	16.0196	18.6482	16.3457	14.9249	11.1564	9.9488	13.7437	10.8147	8.8271	9.2216	11.2568	11.6307	12.0342	9.6440	8.1026	14.7698	10.5633	8.4283	9.5643	10.5213	12.1490	13.1719	11.9667	9.9374	14.4628	11.9963	8.5391	8.4516
42.3500	13.2077	9.5382	9.4238	10.6382	12.9473	14.2397	14.0823	13.4254	9.3407	14.4627	10.4386	8.9848	8.9968	9.8406	10.3685	11.7587	10.1056	8.4917	10.6722	7.0459	20.6892	15.7214	18.4544	16.0561	14.3811	10.6183	9.2677	13.3759	10.7088	8.7473	8.6686	10.7898	11.4638	11.1786	8.2461	7.9192	14.3435	10.8565	8.7294	9.5392	10.1147	11.5806	12.9620	11.5947	10.2032	15.3521	12.4243	8.8651	8.5796
42.4000	12.9181	9.5588	9.0350	9.9905	11.7337	13.3979	13.1573	12.8600	9.3863	14.3152	9.9961	9.4796	9.1239	10.0553	10.0185	11.1047	9.6242	8.4804	9.8509	6.4839	20.6127	16.3696	18.9298	15.7602	15.1690	11.2790	10.1500	14.1590	11.1520	8.8415	9.0107	10.6995	11.8674	11.3945	8.2541	8.0518	14.6158	11.0620	8.5295	9.2701	10.1459	11.4259	12.4484	11.1307	9.7542	14.4186	11.6294	8.5280	8.6989
42.4500	12.4658	8.9804	9.1138	10.1886	11.8827	13.2340	13.6701	13.4452	9.5581	14.3930	10.3848	8.8723	8.1120	10.2415	10.0288	11.2193	9.9745	7.8730	10.0645	6.8232	20.6929	16.2104	18.3813	15.0298	15.0119	11.0028	10.0694	14.3729	11.1183	8.4029	8.8881	10.8975	11.8012	11.3886	8.0674	8.4336	13.9065	10.9289	8.7088	9.2453	10.4325	11.4926	12.3582	10.6841	9.4690	15.6068	12.3803	8.7679	8.8428
42.5000	12.9164	9.6543	9.3496	10.3629	12.0993	13.4203	13.8287	13.2409	9.3750	14.8660	11.0506	8.9687	8.6526	9.8442	10.5287	11.4204	9.3572	8.6108	9.9539	6.6556	20.0219	16.3107	19.2497	16.7635	15.0081	11.1624	9.6987	12.7161	10.6152	8.7735	8.5419	10.1826	11.1005	11.2486	9.0346	8.1101	14.2125	11.5467	8.6212	9.5684	10.5650	11.4211	12.4753	10.6686	9.8240	15.7572	13.0348	8.6331	8.6017
42.5500	12.4930	8.8717	9.5484	10.5662	12.0864	13.2519	13.6730	13.1685	9.4573	14.2702	11.3281	8.7980	8.5554	10.2344	10.2908	11.1728	9.4238	7.8562	10.2949	6.7343	20.3136	15.5193	18.3310	15.9507	14.5628	11.2267	9.7957	12.1445	11.0131	8.5320	9.1778	10.8674	12.1243	11.7911	9.2221	8.4447	14.3026	11.4449	8.7427	9.4986	10.6095	11.2227	12.4910	11.1542	9.6694	14.6835	12.1426	8.4381	8.8925
42.6000	12.8349	9.3344	9.3873	10.1494	12.1516	13.2276	13.2870	13.0025	9.3617	13.6902	11.0369	8.4121	8.9920	10.5082	10.5933	11.6882	10.0047	7.8184	10.1364	6.6278	20.3660	15.4299	17.8825	15.1065	14.1681	11.3276	9.5894	13.0117	10.5715	8.7083	8.7418	10.5583	11.1554	11.1502	8.3452	7.9245	14.3749	12.3263	8.5221	9.4089	10.4167	11.9587	12.9003	11.7162	9.4669	14.9754	11.6209	8.8589	9.2043
42.6500	13.1969	9.7340	9.2041	10.7556	12.0996	13.3097	14.2349	13.6180	9.8341	15.6202	11.9372	9.3469	8.7506	10.2603	10.0875	11.1898	9.9496	8.3553	10.5013	6.5148	19.8201	15.4508	18.1972	15.5093	14.0769	11.2237	9.4259	11.5899	10.6351	9.1447	8.8588	10.7712	11.1261	11.2840	8.2676	8.1674	13.7269	11.0884	8.3866	9.1848	10.4502	11.2495	12.7471	11.6135	9.5293	15.6849	12.2285	8.6474	8.7110
42.7000	12.8625	9.2820	9.0225	10.3157	12.1985	13.2752	13.6719	13.3456	9.5667	14.3915	11.5143	9.0577	8.4526	9.6415	9.5406	10.8002	9.4267	7.7836	9.8868	6.4872	19.4910	15.6429	17.7897	15.3983	14.3438	11.2145	9.3168	12.3754	10.6735	9.0272	8.6427	10.5005	10.9813	11.0560	8.2450	7.9296	14.0916	11.3506	8.7477	9.4877	10.3385	11.6100	12.6502	11.2632	9.5953	15.8293	11.8584	8.5791	8.9661
42.7500	12.9829	9.4893	9.2950	10.2806	12.0423	13.2794	13.9747	13.0623	9.3766	14.3615	11.2352	8.9354	8.9606	9.8158	9.8993	11.4027	9.5926	7.9784	10.3601	6.9804	20.5848	15.8278	18.1963	15.3671	13.9002	11.0972	9.5649	12.3473	10.6764	9.2737	8.2155	10.3949	10.9226	10.5847	7.9860	7.6556	13.7675	11.0216	8.6246	9.3667	10.1734	12.0351	12.9322	11.2353	9.7930	15.1597	11.9844	8.6212	8.9904
42.8000	12.9264	9.5222	9.2690	10.0354	11.8662	12.9213	13.3726	12.9096	9.6540	15.0069	11.4909	9.4069	9.0753	10.6530	10.9833	11.5690	9.3027	8.8280	9.9386	6.6400	19.7475	15.4608	18.2145	15.5168	14.1699	11.6421	9.6644	11.9551	10.6054	8.7927	8.4739	10.6075	10.8113	10.8774	8.3814	7.7833	13.8900	11.1003	8.4030	9.0279	10.0646	11.2020	12.3779	11.4609	9.3116	14.9031	11.7953	8.4733	8.9655
42.8500	13.0270	9.4838	9.3392	10.3035	12.2546	12.9806	13.4416	12.9501	9.3938	14.5585	11.2686	9.2418	8.9915	10.1202	10.8066	11.3423	9.5418	8.1054	9.6876	6.5632	19.8126	15.6945	18.1606	15.6220	14.4226	11.8030	9.6730	12.2878	11.1765	8.8849	9.2955	10.7243	10.5387	11.7410	9.3379	8.4820	13.6684	11.0664	8.4821	9.2837	10.4251	11.6755	12.6738	11.0279	9.3745	15.0044	11.7774	8.7382	8.8944
42.9000	12.3791	9.0646	9.2161	10.3326	12.3348	13.3193	13.7449	12.8890	9.0746	14.9097	11.6131	8.9973	9.1867	10.4083	11.1059	11.6562	9.4045	8.0180	9.9608	6.8903	19.8880	15.7160	18.3575	14.9395	14.1087	11.0568	10.1363	12.5305	11.2726	8.7555	8.8280	10.5893	11.0293	11.3485	8.7775	8.3919	14.2971	11.5446	8.6217	9.3928	10.3663	11.7603	12.6123	11.5812	9.4497	15.3609	11.4239	8.4715	8.7458
42.9500	12.7626	9.6682	8.8584	10.3899	11.9276	13.5336	14.1058	13.6568	10.1070	14.2567	11.8360	8.5892	9.1400	10.4039	11.3868	12.1546	10.0281	8.6212	9.8676	6.6490	19.5615	15.3227	17.7207	14.4912	14.0231	11.1531	9.4530	12.4838	11.9194	8.9803	8.3059	10.3693	10.3597	11.0842	8.4984	8.0487	13.8419	10.9985	8.5169	9.4715	10.2482	11.9534	12.9166	11.8276	9.6825	15.1919	12.1465	8.5968	9.4386
43.0000	13.0315	9.1492	9.0408	10.0638	11.8897	13.1215	13.3474	12.8829	9.4103	14.2348	11.4862	8.8294	9.1797	10.3999	11.4375	11.7787	9.6442	8.2853	10.3280	7.0453	20.0753	15.6919	17.9593	15.3745	14.4636	11.9295	10.1609	12.9126	11.6874	8.5357	8.8648	10.7228	9.8613	11.0151	8.2985	7.7454	13.7260	11.3295	8.4438	9.4203	10.6096	12.1029	13.0680	12.2595	10.1173	16.0002	12.8524	8.5635	9.0425
43.0500	13.3892	9.5304	8.8071	10.4356	12.2545	13.6033	14.2895	13.5827	9.8831	14.6078	11.2602	8.7810	9.0904	10.0593	11.7607	11.8332	10.2439	8.2215	10.1805	6.9292	20.7594	15.8714	18.3871	16.3369	14.1772	11.7605	9.7102	13.6198	10.9893	8.8900	8.8076	10.4952	9.9102	10.9891	8.3410	8.2166	13.4176	11.5030	8.2970	9.2677	10.5873	11.8639	12.8171	11.5279	9.7923	15.3963	12.5716	8.6660	8.9072
43.1000	13.2504	9.4339	8.4481	10.1745	12.3338	13.4051	13.5342	13.1238	9.3548	14.2523	11.3195	9.1199	8.7690	10.5088	10.8722	11.5821	9.4702	7.9267	10.3957	7.1317	19.8666	16.0233	18.7127	15.6258	14.0257	11.3290	9.7053	13.8014	11.1562	8.5484	8.5142	10.8143	11.0020	11.1427	8.2456	7.8946	14.4772	11.9952	8.7779	9.4488	10.3091	12.0527	12.9035	12.0552	9.9912	14.0958	11.6653	8.4943	8.7559
43.1500	12.8418	8.7704	9.2765	10.3279	12.3661	13.4627	13.9820	13.2817	9.2666	14.4419	10.7065	8.5775	8.9462	10.4498	12.1176	12.1151	9.7418	8.3462	9.5355	6.6808	20.3352	16.1036	18.9131	16.0615	14.1061	11.4242	9.6876	12.6244	10.7610	8.3540	8.6013	10.6728	10.9235	11.2721	8.4192	8.3431	15.1356	12.6195	8.4104	9.5360	10.4958	12.3174	13.2411	12.2582	10.1806	14.5754	12.4165	8.7870	8.3797
43.2000	13.0781	9.0795	8.8337	10.6653	12.5782	13.8975	14.0291	13.1787	9.6758	14.3164	10.4992	8.6685	9.1209	9.8760	11.2678	12.2166	10.5045	8.7975	10.3185	6.9689	20.1544	15.8251	18.2002	15.7653	14.3032	11.2819	9.8808	11.9463	10.2487	8.7611	8.9075	10.7846	11.2150	11.2113	7.8893	8.0588	13.7592	10.7094	8.1021	9.5550	10.6463	11.9914	12.8360	11.0652	9.8070	15.9090	12.3442	8.6072	8.8570
43.2500	12.8127	8.9985	8.7875	10.1966	12.0516	13.6154	13.7425	13.6129	9.7487	14.7927	11.3034	9.0469	9.3497	9.1566	9.6340	11.8622	10.3048	8.6213	10.2093	7.0089	20.7839	16.4218	18.7825	16.6248	14.5569	11.6470	10.0528	12.4097	10.3011	8.7801	8.9838	10.9702	11.1555	11.5777	8.7416	8.6486	13.6257	11.2985	8.5067	9.1238	10.4792	12.0293	12.6509	10.8880	10.1958	15.2429	12.4367	8.8020	8.9374
43.3000	12.8607	9.0043	9.0271	10.3330	12.3542	13.6324	14.0619	13.4069	9.8744	14.1395	10.5566	8.8159	8.9613	9.8269	11.6343	11.9603	10.0660	8.5721	9.9081	6.5500	20.6058	15.8717	18.6057	15.3605	13.7130	10.8537	9.6375	12.8547	10.8627	8.7640	8.9584	11.1745	11.2858	11.0594	8.0618	8.1676	13.1655	10.6335	8.2638	9.0007	10.9972	11.9162	12.3663	10.9835	9.6025	16.2697	12.5804	9.2879	8.6918
43.3500	13.3437	9.2736	8.7201	10.2770	12.1487	13.5902	13.6499	13.0422	9.8536	14.4826	10.4898	8.8314	8.8088	9.7908	11.8958	11.7701	9.5996	8.0453	9.7650	6.5098	20.1282	16.0334	18.6841	15.6915	14.1081	11.5007	9.7225	12.6315	10.4458	8.9667	8.8582	10.8080	11.2343	11.1229	7.8394	8.2226	14.0097	11.3135	8.3535	9.4326	10.5859	12.0163	12.5137	11.1064	10.1138	15.7772	11.6108	8.3787	8.8341
43.4000	13.5443	9.2674	9.2403	10.6309	12.4646	13.3547	13.7921	13.1826	9.9744	14.1252	11.2228	8.5317	9.3597	10.0469	11.3503	11.6007	9.6894	8.2280	10.3455	6.8964	20.0413	15.9445	18.2859	14.1083	14.2815	12.0994	10.1294	12.7343	11.2236	8.5515	8.7043	10.7513	10.6669	11.3732	8.4916	8.1478	14.5000	11.0464	8.0692	8.8167	10.5268	12.5001	12.5247	11.0752	9.9914	15.1531	11.3124	8.7857	8.9563
43.4500	13.9535	9.8253	9.1111	10.3132	12.2106	13.6046	13.9726	13.4332	9.7616	13.8990	10.9801	8.3915	9.3260	10.0007	11.2132	11.9317	10.1560	8.3447	10.0593	6.7205	21.5030	16.4847	18.2840	13.7326	14.2072	11.2047	10.7060	12.5415	10.4179	8.3659	8.6557	11.0718	11.7288	11.2358	8.0490	7.9744	14.7180	12.0776	8.4399	9.4057	10.6794	12.7296	12.8743	11.4278	10.3558	15.4656	11.1839	8.6163	9.4097
43.5000	13.2330	8.9403	9.1209	10.6897	12.4317	14.4072	14.3992	13.7769	10.0742	14.3681	11.6020	8.6735	9.1546	9.9775	10.8259	11.8726	9.9581	8.4265	10.0673	6.5684	20.9576	15.9733	18.0781	14.1173	14.5112	12.0713	10.4334	11.8601	10.5771	8.7220	9.0059	10.9411	12.1017	11.5735	8.2690	8.3807	14.5473	11.2582	8.4621	9.0747	10.5725	12.0738	12.5568	11.6318	10.1192	15.0372	11.8903	9.1037	8.7321
43.5500	13.9618	9.5607	8.6519	10.1025	12.0651	13.8842	13.9370	13.1129	9.6655	14.3477	11.5746	8.6755	9.0163	10.2976	10.7292	11.6748	9.4924	8.8207	10.2095	6.8343	21.0201	16.3948	18.3745	14.4929	15.1397	12.4006	10.5811	12.0116	10.6094	8.7510	8.5283	10.4418	10.6254	10.8624	7.7176	7.8611	14.4527	11.5319	8.6063	9.4206	10.6746	12.1357	12.5429	11.4202	9.9482	16.1572	11.9740	8.8162	8.6686
43.6000	12.9373	9.3020	8.9760	10.1037	11.7383	13.8946	13.6895	12.9971	9.4996	14.5787	11.0147	8.6901	8.9117	10.3761	11.4399	12.2095	9.9819	8.0310	10.6440	7.0483	20.7374	16.1389	17.7713	14.0440	14.5848	11.5020	10.0820	12.2560	10.2147	8.5222	8.1854	10.5423	11.0993	10.8300	7.8357	7.6962	14.3420	11.5678	8.4930	8.9248	10.6442	12.0029	12.3911	11.0952	9.6755	14.6015	10.9961	9.0062	9.3818
43.6500	13.2158	9.4748	9.0477	10.7226	13.1235	13.5915	13.6536	13.1050	9.5946	13.8701	10.4891	8.9268	8.9662	10.0575	11.0749	11.4885	9.4818	8.1046	10.1878	6.6914	21.0736	15.9090	17.6063	14.3145	14.5845	12.4616	10.3052	11.9230	10.2640	8.3523	8.7692	10.7740	11.3135	11.1569	7.9275	7.8898	14.6813	11.6841	8.9410	9.2519	10.6542	11.9797	12.6326	11.2874	10.2165	14.8196	10.8821	8.3088	8.7840
43.7000	13.0418	9.3332	8.8459	10.6440	12.7722	13.9285	14.1778	13.5453	9.7670	15.6683	11.6019	8.6279	9.1996	10.2806	11.0329	11.6802	9.3423	8.1056	10.1737	6.7036	21.4656	16.1880	18.2558	14.7480	14.8237	11.9319	10.6867	13.5669	11.1712	8.2966	8.2816	10.3924	11.4045	11.0310	8.5560	7.8809	14.1665	10.2780	8.4065	9.5068	10.4044	11.4383	12.7837	11.3410	9.8394	14.5145	11.6369	9.3164	9.1584
43.7500	12.8146	9.4001	9.0193	10.6947	12.7731	13.8178	14.1727	13.1952	9.3160	13.8737	10.7086	9.4962	8.9550	10.5643	10.9392	11.4683	9.2082	7.8038	9.7263	6.2081	20.8315	15.9031	17.8474	14.6218	15.6268	13.0791	10.9940	12.7042	10.5403	8.8650	8.2940	10.5570	10.1032	10.7029	8.2156	7.5874	14.4321	10.8061	8.9783	9.6574	10.6808	11.5399	12.7461	10.9023	9.9989	14.1259	11.2711	8.6933	9.0302
43.8000	13.1154	9.5895	9.1788	10.5814	12.9558	13.9825	14.2018	13.1625	9.4829	14.7534	11.4138	9.1767	9.0735	10.2185	10.6573	11.3227	9.2197	8.2522	10.5272	7.1538	20.7475	15.8593	17.2315	15.0431	15.8318	13.3470	11.1658	12.8821	10.4404	8.5717	8.5564	10.6611	11.2402	11.4054	8.4371	8.1738	13.8635	10.1839	8.3949	9.5657	10.8494	12.2021	12.8660	11.1521	9.9058	13.8984	11.2787	9.0318	9.0949
43.8500	12.4876	9.1039	8.9454	10.3137	12.5332	13.8968	13.8799	13.5971	9.5982	14.8673	11.3659	8.7635	8.3091	9.9162	10.7493	11.3903	9.4295	8.3123	10.4108	6.8764	21.4842	16.3102	18.0244	16.1867	15.3251	12.6403	10.5869	12.9247	10.6330	8.7770	8.9131	10.9685	11.9079	11.2180	7.9968	7.6950	14.4377	10.9743	8.5226	9.4792	10.2704	12.2498	12.8429	11.8556	10.7576	14.6721	11.6561	8.8663	8.8423
43.9000	12.6955	9.1643	8.6645	9.9655	11.8522	13.1694	13.6391	13.2036	9.6088	14.6969	11.2636	9.2144	8.6580	10.2357	10.7548	11.1266	8.8112	8.0092	10.5072	6.9512	21.3377	16.8627	17.9641	15.9724	15.9542	13.1567	10.5513	12.1226	10.5688	8.6751	8.5730	11.1657	11.2320	10.9600	7.9768	7.8404	13.9184	11.1592	8.5946	9.7092	10.5386	12.3935	12.9031	11.6516	9.9834	13.8539	11.9969	8.6571	8.9003
43.9500	13.4990	10.0933	8.6808	10.3574	12.3216	13.8849	14.0505	13.3912	9.6445	14.5721	11.3676	9.2214	8.7098	10.1336	10.7280	11.3271	9.2546	8.1932	10.3895	6.9040	21.4477	15.9905	17.6846	15.9796	14.7308	12.0968	9.9578	12.4453	10.9987	8.8417	8.7064	10.7105	11.3518	11.4463	8.4047	8.2374	13.5081	10.9737	8.3254	9.1586	10.0825	11.9064	12.5155	10.8570	9.5974	15.0229	11.5645	8.9084	9.5022
44.0000	13.0148	9.3546	9.0787	10.7176	12.7597	13.9076	14.1336	13.3609	9.5667	14.6421	11.2388	8.7771	9.0359	10.3115	11.1786	11.6493	9.2236	8.3878	10.5104	7.0989	20.5319	15.0201	16.3791	14.5925	14.5659	12.1563	10.1580	12.8428	10.5601	8.7830	8.8294	11.1328	11.0308	11.4686	8.5942	8.0491	13.9989	12.1803	8.2847	8.8892	10.6459	11.8161	12.4157	10.8137	9.8519	14.2195	11.4381	8.4574	8.6945
44.0500	13.3597	9.6069	8.4483	10.0417	12.0149	13.1332	13.9875	13.2536	9.4846	14.0874	10.7868	9.0067	9.0139	10.0935	10.9200	11.9801	9.8105	8.0703	9.9652	6.5723	20.6334	15.3027	16.6599	15.1689	15.1287	12.9404	10.2724	13.8251	11.7199	9.3586	8.9881	10.8330	10.3314	11.1988	8.2480	8.2364	14.1693	11.0829	8.6465	9.4476	10.9714	12.4384	13.1251	11.8316	9.8088	13.4144	11.5725	8.9848	9.0931
44.1000	12.8912	9.3857	9.1402	10.4013	12.4480	13.7201	14.0679	13.5600	9.6070	14.2913	12.1274	8.4175	8.9289	10.1458	10.7859	12.0900	9.8646	8.7199	10.4157	6.7006	20.5252	15.1893	17.2331	15.0282	14.7520	11.6848	10.4118	13.2330	11.0229	8.7437	8.8260	10.1594	10.9434	11.0295	8.3766	8.4204	14.0389	11.3918	8.6232	9.1356	10.2120	11.5734	12.4800	11.2093	10.0597	14.2006	11.2910	8.7384	8.8845
44.1500	13.3752	9.8134	8.9939	10.1956	12.1407	13.3287	13.8316	13.0153	8.9379	14.5248	11.5463	8.5501	8.9260	10.2785	10.7721	11.5720	9.6139	7.9852	10.0873	6.4984	19.9849	15.5419	16.7755	15.2499	15.0067	12.3274	10.1683	12.8175	11.2437	8.4747	8.3700	10.2425	10.2775	11.1165	8.9501	7.6792	13.9415	11.2856	8.5965	9.2475	10.1848	11.2547	12.7502	11.4845	10.1912	13.4262	11.2230	8.6502	8.8213
44.2000	12.6042	9.2447	8.8323	9.9513	11.6989	13.2325	13.2117	12.8945	9.4966	14.5428	10.9666	8.6015	8.7047	9.8992	10.7325	11.5931	9.6232	8.0807	10.5466	6.7980	20.4674	15.6901	17.5626	16.0416	15.1874	11.9322	10.6130	13.0906	11.0756	8.8868	8.6305	10.4406	9.8779	11.1244	8.5810	8.3228	13.9910	11.8688	8.7354	9.6591	9.8779	11.6164	12.9154	11.4077	9.6396	15.7015	11.7633	8.9038	8.8203
44.2500	13.0242	9.3976	8.7312	9.9646	11.7729	13.4331	13.5606	13.1932	9.5466	14.3173	10.8636	9.2862	9.0958	10.8245	11.4043	11.8783	9.8375	7.9233	9.8326	6.3716	20.8786	15.9719	17.5324	15.7934	14.7162	11.6888	10.4987	13.0295	11.7663	8.5091	8.8546	10.5136	10.3872	11.1931	8.1569	7.9351	13.4694	11.4556	8.4737	9.2522	10.5533	11.2902	12.7651	11.7485	10.0932	14.6874	11.2785	9.2814	8.8776
44.3000	12.6088	9.4509	8.9131	10.2453	12.3868	13.9383	14.1343	13.3373	9.6799	14.6316	11.5159	8.9049	8.7923	10.0108	10.7778	11.3208	9.1625	8.0354	10.5710	7.0324	20.6835	15.8392	17.1015	15.1549	14.2369	11.3699	9.8986	12.1512	11.0444	8.8106	8.8185	10.4470	12.0589	11.3662	8.2359	7.9326	13.8577	11.4875	8.2764	9.7998	10.3658	11.1918	13.0792	11.5596	9.9480	15.4395	11.3603	8.4888	8.8720
44.3500	12.7121	9.4133	9.0461	10.7036	13.0222	13.5949	14.4437	13.5501	9.8938	14.1296	11.0808	8.7235	9.2429	10.4680	10.7182	11.4712	9.1118	8.5039	10.0987	6.7437	20.8377	16.2457	18.2013	16.1906	15.3554	12.5142	10.8959	12.6744	11.4392	8.8109	9.1912	10.4454	11.3050	11.6361	8.8489	8.4833	14.2779	11.9242	8.3382	9.1501	10.5288	12.2068	12.6864	10.9016	9.8718	15.0535	11.7925	9.1110	8.5491
44.4000	12.4666	9.0472	9.8728	10.4976	12.3051	13.5120	13.9503	13.3121	9.7895	13.3486	10.7251	9.1314	8.5236	10.2912	10.3577	11.2151	9.4157	7.7861	10.0940	6.5635	20.8717	16.0452	17.8637	15.7892	15.6161	12.9348	10.9272	13.2696	11.0574	8.7868	8.4411	10.5295	10.0981	10.7367	8.1759	8.2039	13.6155	11.2600	8.8651	9.8070	9.8795	10.8716	12.3869	11.8588	9.9727	14.9910	12.3266	9.3142	9.0367
44.4500	12.5865	9.1706	8.9276	10.0377	11.5179	13.1367	13.7188	13.1130	9.5728	14.3172	11.2207	8.9966	9.0052	10.0116	10.2026	11.5559	9.6579	8.5199	10.3419	6.7613	21.2558	16.2243	17.8713	16.2438	15.5145	12.8996	10.1341	13.0084	10.5728	8.6312	8.7807	11.0142	10.8914	11.2779	8.2999	8.1383	14.3271	11.5581	8.6231	9.5181	9.8491	11.3162	12.5787	10.7892	10.0884	13.4759	11.7942	8.4159	8.9985
44.5000	12.9335	9.4339	8.7520	10.2486	11.8627	13.5923	13.6905	13.1314	9.4188	13.6423	10.9406	9.0090	9.3462	10.5680	11.1099	11.6670	10.0222	8.2640	10.3790	6.8186	20.9665	16.0756	18.0929	16.4215	15.5679	12.7889	10.6970	13.5443	11.3953	8.6318	8.4940	10.4397	10.6090	10.8974	8.1875	7.7354	13.7750	11.4717	8.1198	9.0365	10.3658	11.3285	12.3349	10.9774	9.7657	15.0246	11.9458	8.6551	9.0376
44.5500	12.5856	9.2759	9.0711	10.3047	12.0308	13.5362	13.8754	13.4456	9.6552	14.5968	10.7745	8.7303	8.9713	9.7887	11.1614	12.0402	10.3581	8.1308	10.5488	6.8460	21.2640	16.7614	18.0265	16.5818	15.6964	12.4445	11.2147	13.5702	11.0762	8.6590	8.7114	10.5318	10.3447	10.9776	8.0729	8.3233	14.1858	12.0390	8.2549	9.5485	10.2524	11.3989	12.4266	11.1527	10.5354	13.0340	12.1413	8.7772	9.3366
44.6000	12.9092	9.6821	8.7086	9.9868	11.5306	13.2179	13.8773	13.2792	9.7256	13.7528	11.2049	8.8777	9.1453	10.5357	11.2565	11.7104	9.9314	8.1891	10.0888	6.7315	20.9830	16.3298	17.9819	15.9253	15.1630	12.2860	10.8905	12.3553	10.6951	8.7296	8.3338	10.8174	10.7511	10.7386	7.8396	7.9043	14.1336	11.6301	8.4780	9.4218	9.9283	10.6448	12.2322	10.6976	9.6871	14.0171	11.6369	8.7629	9.1250
44.6500	13.1292	9.3193	8.9001	10.2898	11.9295	13.1961	14.0176	14.0987	10.2975	14.5823	11.2831	8.6792	8.8262	10.0156	11.3883	11.5543	9.3031	8.4424	10.0384	6.9576	20.9482	16.0444	17.9144	16.0366	15.1482	12.0162	10.5811	12.8858	11.0447	9.0004	8.3724	10.1037	9.3958	10.7170	8.5830	7.7933	14.7790	11.8362	9.1095	9.3802	9.6281	9.5831	12.2353	11.1266	9.9200	13.8347	12.4098	8.4033	8.3865
44.7000	12.5281	9.1174	9.0706	10.5730	12.1488	13.4531	14.4263	13.7821	10.1468	14.1207	11.5919	8.5468	9.0119	10.0480	11.2403	11.8272	9.4360	8.4715	9.8569	6.2958	20.4684	16.1274	17.7041	15.8518	14.8540	11.8532	10.5300	12.5981	11.0786	8.6504	8.0014	9.9309	9.3260	10.7095	8.2709	7.9094	14.1950	10.8932	8.4395	9.6098	10.5823	11.0532	12.5378	11.1715	9.8386	11.5773	11.9216	8.2755	8.4530
44.7500	12.9332	9.6284	8.8768	10.3875	12.4112	13.5085	14.4142	13.7330	9.8864	13.6039	11.3766	9.0318	9.3294	10.5682	11.0954	11.9082	9.5574	8.3518	10.2037	6.7538	20.1182	15.5733	16.9513	15.7524	15.3815	12.6424	10.8236	12.4277	11.1581	8.5165	8.4221	10.4111	9.8171	10.9974	8.4810	7.8261	13.7579	11.2901	8.1941	8.9524	9.6605	10.7925	12.1531	10.4092	9.6894	13.3877	11.3526	9.1219	8.7170
44.8000	12.8680	9.7722	9.4353	10.4396	12.1459	13.3430	13.7558	13.5723	9.7715	14.4013	11.4792	9.0181	8.9099	10.3195	11.6685	11.4684	9.2001	8.2719	10.7155	7.1390	20.6543	15.7006	17.6719	15.6231	15.1658	11.6581	10.8301	12.7599	10.5814	8.7490	8.7356	10.8914	10.5584	10.9461	8.2414	7.8890	14.4035	11.5266	8.5083	9.4217	10.0295	11.0128	12.6218	11.0917	9.4068	12.7735	11.8278	8.3983	8.5584
44.8500	13.3215	9.8477	8.8893	10.1950	12.4514	13.2422	13.8526	13.1467	9.1223	14.3248	11.2792	8.9479	8.5934	10.0370	10.2925	11.1360	8.8896	8.1065	10.1457	6.8220	20.8687	15.3427	16.9604	14.5892	15.1540	12.0702	10.7567	13.0375	11.5286	8.4287	8.7910	10.8337	9.7480	11.2161	8.7500	8.5987	14.1517	11.6421	8.2348	9.2325	9.7942	10.7760	12.1618	10.3960	9.8681	14.8107	11.5161	8.8722	8.6908
44.9000	12.0951	8.4969	9.2228	10.7109	12.7328	13.5641	13.8232	13.4585	9.2039	13.8766	11.3891	8.9195	8.6639	10.1150	10.3204	11.0724	8.9817	7.9539	10.0161	6.5853	20.7465	15.0963	16.4880	14.3442	14.3925	11.2355	10.3985	13.0572	11.0402	8.6138	8.6560	10.5399	10.1941	11.2367	8.5856	8.2401	13.8549	11.5470	8.5992	9.5865	10.4930	11.2169	12.9167	11.7272	10.2039	14.7458	11.5672	8.9503	8.9854
44.9500	12.6800	9.3361	9.3487	10.4546	12.4878	13.4726	13.5351	13.1178	9.4614	15.6321	11.9388	9.5554	8.9320	10.1051	10.6545	11.4812	9.4470	8.3384	10.3614	6.7262	21.1569	15.2444	16.8032	14.4652	14.8031	11.6330	10.3303	12.9575	10.8996	8.6512	8.7254	11.0129	10.6733	11.4418	8.5833	8.5001	14.1624	11.9036	7.9586	9.6829	9.9722	10.8593	12.8538	11.1133	9.6875	14.2825	11.3730	8.5021	8.2396
45.0000	12.4885	9.0997	9.0591	10.4249	12.3397	13.5112	14.1366	13.4793	9.7682	15.3249	11.9441	9.3393	8.8116	10.3745	10.5061	11.3018	9.4271	8.3567	10.1994	6.7692	20.5771	14.6735	15.6733	13.9172	14.0538	11.1781	10.3329	12.7679	10.9704	8.6647	8.2809	10.2989	9.3095	10.5521	8.2048	7.6958	14.2190	12.5706	8.2645	9.1165	9.4067	10.3905	12.2650	10.7860	9.7032	14.0763	12.2467	8.7152	8.4570
45.0500	12.6881	9.3944	9.3474	10.2834	11.9022	13.4266	14.1027	14.0877	9.5385	15.0169	12.9766	9.2954	8.6389	10.5555	10.6136	11.3420	9.3153	8.1994	10.4780	6.8336	20.5410	14.7398	16.2447	14.7457	13.9402	10.8756	10.1716	12.1160	10.2730	8.8811	8.2003	10.0393	9.1604	10.6258	8.2724	7.9018	13.9752	11.7435	8.1724	9.7713	10.1135	10.9377	12.5905	11.0277	9.8763	15.5810	11.6122	8.7447	8.5356
45.1000	12.5352	8.9888	9.2802	10.7846	12.8087	13.5392	14.2713	13.9999	9.7475	14.9567	12.0555	8.6683	8.8144	10.0076	10.2627	11.3183	9.0608	7.9728	9.7828	6.6255	20.4840	14.7236	15.7003	13.5634	14.2144	11.1389	10.7222	11.7192	10.2684	8.7069	8.2863	10.5442	9.9774	10.8055	7.9931	7.8558	14.3078	11.5914	8.3958	9.3143	10.7215	11.2818	12.6109	11.0639	9.8048	14.3780	11.7501	8.6279	8.1331
45.1500	12.8310	9.3806	9.2974	10.2318	11.8774	13.1077	13.8254	13.4569	9.3593	15.4621	12.4990	8.6480	9.1717	10.7682	10.6964	11.4797	9.0128	8.2617	10.1249	6.7999	20.6924	14.9507	16.2439	14.7347	15.0313	12.0237	10.8826	12.7978	10.5878	8.6367	8.3159	10.0378	10.0787	10.9580	8.5149	7.7402	13.8778	11.1229	8.4142	9.8007	10.1182	11.5018	13.0044	10.6179	9.7344	14.4828	12.3841	8.9936	8.7638
45.2000	12.9965	9.4295	9.6422	10.0721	11.7477	12.5381	13.0288	12.9015	8.9234	15.1747	11.5619	8.6405	8.8498	9.6922	10.0132	10.9708	9.2421	7.8734	10.2619	6.6820	21.4295	15.5047	16.7472	14.7671	15.0572	11.7647	11.3043	12.2464	10.3664	8.7171	8.2005	10.3025	9.8941	10.8544	8.2584	7.8815	13.6527	11.6280	8.1865	9.5348	9.8960	10.7826	12.7379	10.7296	9.8106	15.6367	12.4618	8.8600	8.4178
45.2500	12.4850	9.0080	9.3336	10.0744	11.7528	12.7176	14.0978	13.5990	9.6398	15.4500	11.4117	9.7011	8.6386	9.7675	9.8029	10.7140	8.5075	7.8805	10.4937	6.8071	20.5289	14.4075	16.4542	13.9874	14.3350	11.2782	10.2600	12.0862	10.2157	8.9196	8.3411	10.3134	9.9118	10.7214	8.3263	7.6697	13.3398	11.4866	8.3175	9.7042	10.6656	11.3106	12.8220	11.1844	9.6131	15.4830	11.8548	8.9413	8.4622
45.3000	13.4091	9.6917	8.9955	10.1039	11.8342	13.1361	13.7269	13.3462	9.1126	14.9774	11.9750	9.3148	8.8215	9.9866	10.0091	10.6100	8.6472	8.1295	10.3554	6.9132	20.7782	16.0509	17.4319	15.4593	15.7158	12.2613	11.4679	12.7579	10.4021	8.7315	8.7505	11.1183	10.3747	11.1505	8.6196	7.6588	13.9387	11.4116	8.6519	9.7309	10.5065	10.7325	12.2475	10.8404	10.0393	14.3026	11.5243	9.0587	8.7308
45.3500	12.4810	9.1038	8.8063	10.3157	12.2070	13.3368	14.1404	13.6849	8.9835	14.3047	10.9638	8.7605	8.9059	10.1151	10.8272	11.5990	9.5292	8.3946	10.1820	6.7095	21.1035	15.2920	17.4316	15.3841	14.6605	11.4002	10.8190	12.6985	10.2844	8.7627	8.1666	10.3361	9.4716	11.0206	8.9934	8.2122	13.6496	11.2709	8.2998	9.5141	10.1077	10.8249	12.2781	10.8750	9.2909	14.8469	11.8005	8.9069	8.8261
45.4000	12.5039	9.0506	8.4700	10.6589	12.3182	13.7700	14.2434	13.7001	9.3141	14.3247	11.6126	8.6277	9.1660	9.6429	10.7678	11.3140	9.0171	7.7084	10.3517	6.6466	21.1889	15.5827	17.5343	15.2825	15.1049	11.9802	10.9081	12.5651	10.6389	8.5263	8.4160	10.4837	10.0005	11.0061	8.3940	7.7912	14.9682	12.1641	8.6044	9.5752	10.4616	11.4766	12.6596	10.5252	9.4714	13.7165	11.2781	8.6788	9.1758
45.4500	12.5247	8.8046	9.2003	10.3283	11.9143	13.2856	13.7445	13.3814	9.4895	14.0006	11.4381	8.9946	9.0596	10.0161	10.4212	11.4129	9.6791	8.1317	10.0974	6.8394	20.3473	15.6095	17.2745	15.4007	15.1321	11.6553	11.1543	13.0762	10.3646	8.7064	8.7244	10.6108	10.2788	11.0897	8.1819	7.7572	14.1129	11.7135	8.6984	9.7873	10.7475	11.3619	12.7921	10.8969	9.8761	15.4203	11.6450	8.7009	8.5693
45.5000	13.1713	9.8135	9.7931	11.0853	12.8159	13.5935	14.6760	13.8611	9.8578	14.3174	11.4237	8.8375	8.9094	9.7161	10.0513	11.2419	9.6092	8.1532	10.5666	6.8980	20.4936	15.2742	17.2491	15.7037	15.1373	11.6894	10.7199	12.7082	10.3823	8.5890	8.6838	11.0093	11.1162	10.7406	7.5333	7.6519	14.7599	12.1061	8.4118	9.0375	10.1495	11.3328	11.9673	10.0183	9.3712	13.8629	11.2320	8.6683	9.4295
45.5500	12.7100	9.4493	8.4429	9.7597	11.5836	13.0497	13.2395	13.2742	9.2182	14.1869	11.9873	8.7065	8.6345	9.8039	11.1343	11.2226	8.9888	7.7798	10.5193	7.1924	21.4770	15.5796	17.2103	14.8234	14.7231	11.8312	11.3643	12.9025	10.9155	8.7565	8.8236	11.2147	11.5564	11.3247	8.0618	8.0682	13.9237	11.1697	8.4775	9.2319	10.7589	11.8439	12.6285	10.7673	9.8353	12.9407	11.0021	8.8140	8.4880
45.6000	13.0854	9.6095	9.2501	10.2990	12.1044	13.2936	13.6073	13.2422	9.2082	14.3035	11.8563	8.6300	8.7778	9.8401	10.5196	11.0882	8.8183	8.0648	9.5953	6.4872	20.4496	15.4073	17.2939	15.3995	15.0637	11.5091	11.3736	12.4499	10.3275	8.5602	8.6526	11.0251	11.7486	10.8811	7.8018	7.5071	13.9967	11.2509	8.0710	9.1536	10.9404	11.6195	12.5431	10.6720	9.6202	13.7782	11.9758	8.9056	8.4739
45.6500	12.9110	9.4126	9.3677	10.5378	12.3104	13.8919	13.8568	13.8510	9.5336	13.7836	10.8480	9.2302	8.2454	9.8249	10.8026	10.8571	8.5674	7.9045	10.1456	6.7516	20.9645	15.8660	17.3086	16.0647	14.7753	11.7553	10.7985	12.6949	9.9052	8.4624	8.6315	11.4571	11.8841	11.1595	8.0022	7.5201	13.0449	10.9709	8.1236	9.4663	10.5435	11.4871	12.7857	11.0321	10.5437	13.8906	12.3094	9.2482	8.5955
45.7000	13.6920	10.2374	9.0199	10.5764	12.5203	14.0316	14.1754	13.6003	9.5474	14.0115	10.6763	9.3293	8.4376	9.9044	10.1768	11.1401	8.7607	8.1234	10.1951	6.8725	20.0781	15.3602	17.7034	16.1863	14.9481	12.2050	10.9765	12.4126	10.1798	8.3128	8.4779	10.9570	11.4774	10.8803	8.1432	7.7230	13.4392	11.5677	7.7775	9.6090	10.1082	11.1723	12.3357	10.3902	9.3915	13.7950	11.4511	9.0266	8.9954
45.7500	12.5674	9.1955	9.2293	10.6292	12.5896	13.7128	13.8824	13.3849	9.0409	13.4409	10.6026	8.7562	8.4248	10.2907	11.1526	11.0903	9.0443	7.8080	9.8333	6.5477	21.5013	16.1525	17.7153	15.9566	15.2680	12.3153	11.4630	12.3609	9.8844	8.4769	8.5536	11.2484	11.0987	10.9741	8.1403	7.6571	13.5816	11.2494	8.4364	9.3852	10.6446	11.2949	12.4220	10.7026	9.7876	13.5402	11.6649	8.8334	8.5650
45.8000	12.6899	9.2152	9.6453	10.7917	12.4909	13.8374	13.8890	13.3392	9.1742	14.2696	11.5537	8.7611	8.7028	9.7309	11.3849	11.4904	9.2952	8.0554	9.9137	6.5781	20.6402	15.9006	17.2489	15.9867	14.5585	11.3896	10.8094	13.3571	10.6971	8.9626	8.2038	10.6343	10.8130	11.0871	8.2321	8.1487	13.6786	11.6485	8.3748	9.7003	10.4530	11.2648	12.9013	10.7726	9.9276	14.3544	11.4046	8.2213	8.5764
45.8500	12.9872	9.0356	9.4495	10.2687	12.1598	13.4599	13.3293	13.1657	8.9902	14.8587	11.6360	9.0745	8.7805	9.6870	11.3755	11.2517	8.9909	7.6631	10.1048	6.7233	20.7969	16.0849	17.6962	15.9752	15.3933	12.6273	10.8985	12.5799	10.2368	8.7581	8.4401	11.1739	11.0188	10.9043	7.7357	7.7946	14.0685	11.5262	8.0238	9.9549	10.7769	11.8349	12.8334	10.5054	10.2717	14.9205	11.5125	8.5620	8.3709
45.9000	12.5688	9.2181	9.4579	10.4662	12.3561	13.9424	13.7737	13.4244	9.2654	14.6230	11.4432	9.1321	8.5649	9.9517	10.8277	10.9349	8.5505	8.0296	9.9139	6.4702	21.7078	16.7781	18.2009	17.0824	15.7443	13.0448	11.7363	12.0810	10.6989	8.5262	8.6492	10.9191	11.3314	10.7811	7.6646	7.6797	13.7501	11.7347	8.8706	9.5376	10.8232	11.6836	12.3500	10.3908	9.6336	14.9191	12.1387	8.7701	8.6584
45.9500	12.7194	9.2742	9.2379	10.3397	11.9459	13.4285	14.1119	13.6582	9.8498	14.7268	11.2480	8.8772	9.1790	10.1733	11.1362	11.4335	9.2127	8.0682	10.0762	6.5738	21.1336	16.1319	17.6330	15.9282	15.5768	12.6283	11.4319	12.6861	10.1403	8.4778	8.8038	11.0784	11.6940	11.2343	8.1364	8.1176	14.6464	11.7661	8.4540	9.2506	10.1409	11.2409	12.3590	10.5997	9.2758	14.8151	11.7904	8.8398	8.9176
46.0000	12.4235	9.0244	9.9635	10.6438	12.4054	14.4119	13.9903	13.7789	9.2196	13.7575	11.4543	9.3043	8.5544	10.7075	11.0969	11.3378	9.1638	8.0837	10.0414	6.6380	21.0158	16.0120	18.3912	16.0540	15.3399	12.4449	11.2045	12.2360	10.3707	8.6504	8.3597	10.4675	10.9768	10.9436	7.8617	8.0504	13.8026	11.9493	8.4156	9.5262	10.8784	11.7128	12.4790	10.9975	9.7684	14.9090	11.9479	8.6695	8.7841
46.0500	12.9158	9.5455	9.0896	10.2886	12.2590	13.5615	13.8018	13.1297	9.5232	14.6731	11.5976	9.7451	8.3383	10.1039	10.7242	10.8203	8.5406	8.0595	10.3185	7.1914	21.1888	15.5997	17.1256	15.8730	15.0914	11.7618	11.1069	12.9237	10.6590	8.9626	8.1485	10.3683	10.4247	10.6260	7.9623	7.6929	14.5312	11.6015	8.5674	8.9486	10.4627	10.9310	12.0758	10.1652	9.4023	14.5754	11.1002	8.9997	8.5702
46.1000	12.6940	9.2564	9.3665	10.1111	12.0674	13.1703	13.6466	13.1670	9.4117	14.3160	11.2945	9.2447	7.9437	9.9134	10.5622	10.3724	8.4146	7.7049	10.1866	6.5414	20.7147	15.6162	17.1934	15.2892	15.0457	11.6697	11.1954	12.4811	10.8219	8.5548	8.2001	10.3200	10.5014	10.7833	8.0658	7.6746	14.3497	11.6249	8.6613	9.4789	10.9492	11.8879	12.4475	10.5391	9.8795	15.9779	11.8343	8.9241	8.7259
46.1500	13.3823	9.4695	8.8078	10.4697	12.0819	13.5800	13.9147	13.3352	9.7423	14.3190	10.9772	9.1676	9.0205	10.2539	11.7240	11.6491	9.2135	8.4868	10.1171	6.5904	21.0720	15.5069	16.7805	15.9084	15.2202	12.0111	11.1778	13.0110	10.7001	8.9019	8.5944	10.9763	10.3762	10.7787	8.0199	8.0749	13.9907	11.8206	8.2463	9.0122	10.1584	11.1530	12.3155	10.7130	9.8311	14.8197	12.1257	8.8615	8.4949
46.2000	13.2221	9.0789	9.2345	10.2855	12.2981	13.6622	13.6915	12.9776	9.2937	14.2861	11.0340	9.0039	8.7454	10.3578	11.2819	11.3969	9.0284	8.0376	10.2569	7.1013	21.6125	15.7206	17.2678	15.6311	15.0275	11.6219	11.5391	12.5920	10.5130	8.5941	8.7401	11.0930	10.9979	11.1449	8.1581	8.0466	14.1937	11.3356	8.3070	9.4566	10.5845	11.6427	12.7522	10.5381	10.2798	14.5590	11.6321	9.1076	8.8451
46.2500	13.2802	9.2357	9.1543	10.4204	12.5319	14.3234	13.6475	13.3733	9.3838	15.1395	12.4228	9.2232	8.2307	10.6688	10.6885	10.9214	8.2890	7.9255	10.3430	6.9036	21.3459	16.4854	17.8324	16.9582	15.9127	13.0606	10.4802	12.1912	9.9142	8.6402	8.5075	10.9665	10.9588	11.0584	8.1409	7.6352	13.4913	11.1803	8.3267	9.5344	10.6369	11.0745	12.5474	10.6071	9.8052	14.3743	11.1915	9.0959	9.2213
46.3000	12.9833	9.0586	9.0485	9.9853	11.8767	13.4688	13.6332	12.9691	9.3462	13.8137	11.3313	9.8431	8.9097	10.2615	11.3777	11.3621	9.1400	7.9020	9.8613	6.4677	21.9142	16.0922	16.8220	15.4006	15.2280	12.0836	10.6081	12.7696	10.7250	8.8226	8.5381	11.1496	11.1042	10.9857	8.1187	7.5395	14.2687	12.5858	8.6760	9.9922	10.6161	11.4205	12.7239	11.1055	10.3735	14.1540	11.2389	9.1253	9.1699
46.3500	13.0183	9.4008	8.7855	10.2413	12.3239	13.8865	14.0426	13.6751	9.7754	14.4855	11.8756	9.6133	8.7901	9.5886	11.2855	11.0695	9.3529	7.8211	10.0821	6.7951	20.9118	16.0321	17.6775	15.8563	15.8496	12.9227	11.1392	12.2983	10.5193	8.8153	8.4952	11.2490	10.9899	11.1580	8.0403	7.6972	14.3274	11.3625	7.8589	10.0356	10.2862	11.0160	12.9086	11.4974	9.7557	14.8130	12.0265	9.0555	8.5738
46.4000	13.3296	9.1503	9.1141	10.7318	12.6237	14.2944	14.0794	13.6625	9.6798	14.5045	11.9490	8.9444	8.8787	10.0319	11.1960	11.6128	9.6408	8.2358	10.5373	6.9269	21.5885	16.4349	17.5919	15.8014	15.5128	12.3784	10.8108	12.5008	10.6285	8.3655	8.5497	11.0473	10.8938	10.9379	8.1697	7.9677	14.0079	11.3802	8.3591	9.6824	10.6217	11.5931	12.8777	11.2082	9.6007	14.5553	11.4850	9.0713	9.0253
46.4500	12.8755	9.0326	8.5518	10.1499	12.1417	14.0768	13.5108	13.2764	9.9182	14.0367	11.4230	9.5546	9.0254	9.9178	11.4187	11.3560	9.1306	8.4315	9.7191	6.4290	21.6052	16.4248	17.7883	16.5408	15.4898	12.7800	10.7395	12.4096	10.2859	8.9176	8.3756	10.8441	10.5829	11.0231	8.4540	7.7966	14.5339	11.4687	8.2552	9.6278	10.7997	11.7385	12.6495	10.8733	9.6385	14.7575	12.3984	8.7148	8.8569
46.5000	13.1420	9.2272	9.0696	10.4644	12.3557	13.6792	14.1435	13.2096	9.5596	14.3172	11.2976	9.2058	8.3975	10.5144	10.6754	10.5180	8.3831	7.9099	10.2384	6.7741	21.3672	16.4023	17.6529	16.2702	15.4404	12.5395	10.6013	12.7271	10.3753	9.0410	8.5616	10.8719	10.6565	10.9527	8.3381	7.7997	13.7041	11.0628	8.2850	9.3519	10.0887	11.4357	12.4912	11.0384	9.8781	14.4051	11.4536	8.8089	8.9847
46.5500	13.1877	9.4120	9.4050	10.3918	11.7890	14.0265	13.6579	13.1604	9.6347	14.2217	10.7459	8.9890	8.4750	10.9206	11.1617	11.1876	8.7331	7.9538	10.3396	6.6271	21.2101	15.6908	17.5519	16.1654	15.0874	12.0223	10.6572	12.6143	10.6797	8.8216	8.2356	10.1680	9.5672	10.5381	8.2706	7.6106	13.2118	10.9024	8.6037	9.5820	10.2729	11.6666	13.1129	11.3347	10.0545	15.2278	11.4746	9.1106	8.7657
46.6000	13.0529	9.1821	9.1394	10.2868	12.2023	13.2062	13.8005	13.0163	9.6032	13.5484	11.4061	9.3099	8.6203	9.9856	11.2765	11.1674	8.9177	8.1118	9.7750	6.7141	21.6285	16.3932	18.1824	16.5339	14.9069	11.8302	10.9203	13.0668	10.9952	8.9300	8.7215	10.4903	9.6312	10.8265	8.0787	7.8818	13.2175	11.5863	8.3648	9.2361	9.9555	10.8864	12.4160	10.8836	9.5115	14.2741	11.3573	8.9651	8.8297
46.6500	12.8200	8.9031	8.8829	10.5855	12.7068	14.0779	13.8845	13.1807	9.2208	13.7377	11.4179	8.4986	8.6760	10.0576	10.7684	11.0238	8.8176	7.9378	10.0870	6.9817	21.4274	16.1219	17.8409	16.2078	15.5607	12.5393	10.9502	12.6365	10.2572	8.9155	8.8532	10.5651	10.3763	11.1114	7.9081	7.7536	14.6386	11.2453	8.6091	9.7280	10.0873	11.4657	12.6664	10.7655	9.7972	14.7689	12.0961	8.9141	8.9817
46.7000	13.3904	9.2858	8.7770	10.0290	12.1488	13.6932	13.7109	13.2368	9.2205	14.3772	11.6553	8.6461	8.4167	10.2568	11.2508	11.0190	8.6862	8.2418	10.3836	6.8654	20.8171	15.1319	17.2170	15.0188	15.1144	11.8727	10.5283	12.7046	10.4651	8.8244	8.5046	10.5094	10.0573	11.1595	8.2332	7.7060	14.1146	11.5502	8.2575	9.1503	10.0906	11.3881	12.0818	10.2290	9.1147	13.7492	11.4480	8.5766	9.1724
46.7500	12.8831	9.1234	9.0633	10.4970	12.9286	13.7949	13.8779	13.0265	9.3057	13.8131	11.7342	9.3719	8.8085	10.0385	11.5252	11.0196	8.7461	8.0305	10.3354	7.0478	21.3987	15.6960	17.5766	15.7289	15.2517	12.8826	10.5010	13.0552	10.8905	8.7096	8.2318	10.0473	10.0220	10.7724	8.3336	7.6841	13.8196	11.2473	8.1670	9.5831	10.8306	12.5809	13.2312	11.4006	10.1488	15.2186	12.3092	8.9288	8.6277
46.8000	13.2218	9.2740	9.1366	10.0491	12.0981	13.4181	13.3273	12.7761	8.7935	15.0633	11.7154	9.4859	9.0647	10.2524	12.5887	12.0143	9.7489	8.5311	10.2697	6.9822	22.1822	16.4199	18.1084	15.6906	15.7866	12.8834	11.0598	13.2652	10.3430	8.8321	8.0981	10.6187	10.2558	10.7436	8.2595	8.0361	13.6644	10.6829	8.3173	9.6089	10.1841	11.2031	12.1605	10.6023	9.4660	14.7090	11.7150	9.0527	9.1937
46.8500	13.3535	9.1451	9.0523	9.9601	11.9359	13.5393	13.4521	12.9499	9.1155	14.4117	11.9417	8.7542	8.9196	10.5299	12.2129	11.6105	9.3991	8.5013	9.7736	6.5620	22.3660	16.8413	18.6570	17.1776	16.0796	13.1389	11.2446	12.9374	10.3277	8.8571	8.9693	10.9294	10.9708	11.1828	8.1783	7.7552	13.3332	11.5444	8.5228	9.3588	10.4016	11.3729	12.4227	10.8548	9.9960	14.9132	12.2048	9.0167	8.8932
46.9000	13.2751	9.1016	9.3385	10.6222	12.5277	13.6950	14.0107	13.3696	9.5336	14.0244	11.3206	9.0270	8.8342	10.3582	12.5586	11.9133	9.8260	8.3333	10.0861	6.5882	21.4302	17.3476	18.5896	17.5561	15.9344	13.0638	11.1332	12.9483	9.7686	8.6266	8.8797	11.0480	10.6463	10.8472	7.7728	8.0265	14.0470	11.4177	8.5110	9.3568	11.4551	11.9489	12.9381	11.4077	9.9810	14.1143	12.3318	8.9012	9.1247
46.9500	13.3114	9.2680	9.0220	10.5773	12.6633	13.7526	14.2668	13.5824	9.4382	14.0638	11.1837	9.1745	8.9670	10.3297	12.5746	11.7063	9.6725	8.3200	10.3236	7.0222	20.9116	16.1395	18.0544	17.1787	15.5889	12.0564	10.4988	13.8981	10.1215	8.8085	8.2956	10.7446	10.6327	10.9360	7.9241	7.9068	13.5764	11.4070	8.4535	10.0159	10.1949	11.5319	12.7668	10.9596	9.9826	13.4789	11.4609	8.9265	8.5546
47.0000	13.4751	9.1897	9.2536	10.2615	12.5700	13.8436	13.4877	13.0664	9.1901	14.3860	11.3147	8.7410	8.7641	10.0322	12.1750	11.6700	9.3905	8.3812	10.3308	7.0413	21.3312	16.4197	17.9424	17.0809	15.5487	12.0585	10.9753	13.5358	10.6962	8.7580	8.4383	10.4915	10.3579	10.9100	8.0943	7.8004	13.4992	11.5901	8.3129	9.6656	10.6165	12.1439	13.0533	11.2497	10.9473	15.0751	12.0044	8.8550	9.3541
47.0500	13.6030	9.5382	8.5727	10.4897	12.4569	14.0646	13.8359	13.2175	9.1337	13.5203	10.7900	8.8513	8.9607	10.1670	12.6160	12.1252	10.4641	8.6625	10.6088	6.7412	21.5963	16.5572	18.5250	16.6070	15.3605	12.2679	10.5700	13.3584	10.7720	8.7225	8.6274	11.3698	11.2925	11.0571	8.2251	7.9600	13.4781	11.7541	8.5335	9.2699	10.6126	11.4860	12.5093	10.5662	10.0257	14.9389	12.5624	8.7796	8.8807
47.1000	13.7226	9.1894	9.1338	10.1670	12.3516	13.8549	13.5347	12.6794	9.3136	13.7177	11.1295	9.0257	9.2384	10.7547	12.0311	12.1785	10.0541	8.3522	10.4514	6.8327	22.2757	17.5571	19.0220	16.9347	15.6558	12.7175	10.7050	12.8347	10.5791	8.8067	8.1980	11.1181	10.5786	10.7806	7.8794	7.6098	13.5480	11.3531	8.5969	9.4925	10.4865	11.6402	12.5409	10.6754	9.8557	14.7151	11.3804	8.7286	9.0338
47.1500	13.9127	9.5782	8.5896	10.2873	12.5899	14.2248	13.7471	13.1901	8.7352	14.3665	11.0584	8.9124	9.2659	10.3326	11.8063	12.7670	10.9419	9.2927	9.8506	6.5498	21.6982	16.4141	18.0511	16.1747	15.1097	12.0441	10.2396	13.5188	10.5349	8.9526	8.4238	10.9676	10.6387	10.7967	8.0470	7.6251	14.0668	11.5841	8.5282	9.5849	10.5959	11.5396	12.6221	10.9468	9.5814	13.2185	11.3496	8.9201	9.0354
47.2000	13.4088	9.5174	8.9851	10.6239	12.9837	14.3463	14.1664	13.5150	9.3904	13.4977	11.0335	8.8659	8.7784	9.7677	11.6308	12.1185	10.9331	8.5135	10.0558	6.5515	22.1522	17.2832	18.8767	17.1796	15.7006	12.9011	10.8944	12.5781	10.2748	8.8568	8.4916	11.1181	10.8585	10.9263	7.8414	8.0769	14.4802	11.4701	8.5657	9.5764	10.5226	11.6974	12.7001	10.8481	10.1279	14.3838	11.3512	8.8666	8.9467
47.2500	13.5959	9.3407	8.7229	10.6047	12.6894	14.4749	13.9509	13.5800	9.3819	13.6014	10.5992	8.6460	8.6593	10.0324	12.3602	11.6658	9.8460	8.3006	10.2921	6.3904	22.2332	17.5293	19.0280	16.5257	15.8360	12.6719	10.9267	13.3268	10.3280	8.4189	8.9172	11.0456	10.8952	11.3369	8.3816	8.3594	14.0634	10.8307	9.0114	9.6572	11.2790	12.1044	13.0726	11.2519	10.1051	14.7687	11.8157	8.8073	8.6252
47.3000	13.2568	9.1491	8.3555	9.8485	12.1162	13.5149	13.2884	12.9669	8.8425	13.7812	10.9004	9.1962	9.2569	9.8736	11.7338	12.0544	9.9571	8.3045	9.7833	6.4033	21.8741	16.6557	18.2204	15.4646	15.6163	12.5493	10.8066	13.1792	10.3998	8.9255	9.1132	11.5873	11.3488	11.4683	8.3428	8.1581	14.1047	11.9466	8.6384	9.5363	10.0299	10.7508	12.1367	10.8525	9.7266	14.7406	11.8598	8.7936	8.5126
47.3500	13.6551	9.4097	8.8694	10.5141	12.6763	14.1032	13.6493	13.8128	9.3110	13.8812	10.9926	8.5431	8.6478	10.5033	11.1038	11.4062	10.0135	7.9618	10.0951	6.7587	22.4859	16.5518	18.2860	15.4157	15.1459	12.0654	10.4891	13.2807	9.9947	8.7773	8.8132	11.0375	11.5005	11.0688	8.0438	8.2199	13.9169	11.7262	8.2649	9.4653	10.3880	11.3712	12.3201	10.4991	9.7303	13.8411	11.3536	8.9379	9.0927
47.4000	13.2938	9.4587	9.3080	10.6633	12.8833	14.2385	14.1883	13.2776	9.4940	13.5846	11.4022	8.8507	8.6290	10.0665	10.5314	11.2967	9.0548	8.4733	10.4000	6.9168	22.5601	16.9807	18.8828	16.3892	15.8050	12.3833	11.2518	13.1342	10.2762	8.8072	9.1890	11.0942	11.2557	11.2223	8.1679	7.9110	15.0370	11.3609	8.4186	9.4545	10.6007	12.1709	12.7800	11.1276	10.1603	15.0607	12.5145	9.0415	8.7828
47.4500	13.3298	9.3276	9.1378	11.1096	13.0156	14.3586	14.6204	14.2468	9.6598	12.4234	10.9702	9.2240	9.0855	10.6270	11.7245	11.4927	9.3034	8.1854	9.8125	6.3880	22.0830	16.3626	18.1102	14.6880	14.8614	12.1319	10.5676	13.1644	10.6042	8.7891	8.4689	10.8707	10.9079	10.8124	7.9540	7.6944	14.8968	12.0466	8.5281	9.4231	10.9217	12.2230	12.7988	10.9157	9.7229	15.5946	12.8691	8.7932	9.1610
47.5000	13.1057	9.0047	9.1197	10.4630	12.5467	14.1978	13.9372	13.8732	9.4822	12.4486	10.3256	8.9052	8.9276	10.6617	11.9939	11.6419	9.8046	7.9990	10.0266	6.4874	22.2786	16.8104	19.0928	15.6793	15.3862	12.6214	11.0049	13.3364	10.3682	8.6495	8.4637	10.5660	9.9906	10.8171	8.1181	7.6911	14.4185	12.2673	8.2676	9.5793	10.6061	11.4560	12.4396	10.6227	9.6681	15.3731	12.2704	8.9045	9.1446
47.5500	13.5515	9.5938	8.7172	10.2068	12.3950	13.6612	13.5591	13.8971	9.3233	12.4575	9.9017	8.5685	8.8771	10.4031	12.8090	12.5941	11.0241	8.3333	9.8807	6.5977	22.2379	16.6458	19.0535	15.7101	15.2598	12.3494	10.8380	12.9649	10.3972	8.7937	8.4721	10.7995	10.5979	10.7399	8.1075	7.6390	14.7575	11.7963	8.3566	9.3102	10.0065	11.3255	12.5075	10.4211	9.5748	14.0582	11.9444	8.8898	8.9761
47.6000	13.4233	9.2321	8.7043	10.1491	11.9647	13.1992	13.9292	14.0401	9.6089	13.2557	11.1514	8.9863	9.2925	10.6158	11.7985	11.9799	10.2397	8.3930	10.0043	6.5643	22.1676	16.3175	18.3792	15.9123	15.0844	11.9542	10.9502	13.3741	10.8795	8.5280	8.1947	10.4811	9.9072	10.3624	7.6940	7.5880	13.8605	11.5095	8.7078	9.7114	10.6832	11.6551	12.8988	10.6739	9.7777	15.0156	11.7530	8.5368	8.8547
47.6500	12.8623	9.0269	8.9772	10.2138	12.0075	13.9967	13.9042	13.8795	9.3486	12.8604	10.9327	9.4181	9.3142	10.3313	10.8587	11.8738	10.2517	7.8097	9.9558	6.4208	20.9358	15.5385	17.4150	14.7728	14.4614	11.1433	10.6433	14.7604	11.5658	8.7197	8.5464	11.0174	10.5650	10.7336	7.9710	7.7858	14.1330	12.2606	8.6713	9.6225	10.2514	11.6008	12.5968	10.8279	9.7876	15.4226	12.0328	9.0690	9.0822
47.7000	13.3698	8.9149	8.8482	10.2665	12.0332	13.8089	13.4506	13.4489	9.3626	12.4082	10.9629	8.8704	9.1377	10.1686	11.8427	12.3183	10.4884	8.4061	9.9782	6.6387	20.7536	15.4855	17.4251	15.0787	14.2462	11.4842	10.2325	15.1707	11.5602	7.9456	8.4830	11.0514	10.8812	10.9569	8.2792	8.1338	13.8874	11.9707	8.7229	9.3940	10.4309	12.0338	12.5528	11.2301	10.0663	14.6048	11.5584	9.4871	8.6714
47.7500	12.6838	8.8514	8.8400	10.2874	12.3470	13.6471	13.6476	13.1461	9.0432	12.3842	10.0282	9.3824	9.0436	10.6421	11.6355	11.6733	9.6655	7.9202	10.2256	6.9244	21.6349	16.5641	18.9509	15.7229	15.9469	12.8114	11.2261	14.1070	10.4394	8.8975	8.9486	11.2795	10.9121	11.3189	8.5968	7.7520	13.9274	11.1952	8.8612	9.1688	10.6661	12.1840	12.5700	11.0019	9.7709	14.7863	12.0218	9.1029	9.2951
47.8000	13.2087	8.9896	9.1737	10.3900	12.1002	13.4608	13.7467	13.6133	9.5451	12.6274	10.3481	8.9863	8.1250	9.9915	11.2315	10.9820	8.9971	7.7750	9.7638	6.5178	21.0818	15.6156	17.6263	15.6013	15.1397	12.2456	10.9954	14.2781	10.8735	8.6715	8.9042	11.1363	11.4532	11.3387	8.1316	8.1819	13.8590	11.3726	8.6142	9.6256	10.4738	11.6325	12.7833	10.6257	9.7272	14.6441	12.5386	8.7503	9.1640
47.8500	13.0234	9.0231	9.1897	10.9619	13.2216	14.2443	14.2241	14.0022	9.6005	12.4505	9.5252	8.7578	8.8166	10.4442	11.8570	11.7004	9.2185	7.7601	10.2941	6.6964	22.2217	16.7031	17.9323	15.3776	15.5671	12.6528	10.9284	13.2429	10.0436	8.7599	8.5982	10.6619	10.6715	10.8131	8.1442	7.8081	14.3979	11.2458	8.8111	8.8737	10.0156	11.5124	11.8920	9.9941	9.5130	14.4299	11.9628	8.6823	8.7768
47.9000	13.7256	9.3319	9.1453	10.7327	12.7240	13.7978	14.4052	13.5331	9.3275	12.8825	10.7959	9.0932	8.7568	9.5765	12.0562	11.4015	9.6040	7.9296	9.9658	6.4258	21.9283	16.1407	17.5149	15.6014	14.9258	12.0730	11.0085	13.5086	10.4559	8.7168	8.5648	10.9858	10.7401	11.0021	8.3521	7.9140	13.6338	12.0216	8.6570	8.8427	9.9688	11.2835	11.8408	10.0934	9.6521	14.6953	12.8723	9.5342	9.1764
47.9500	13.3595	9.2207	8.9259	9.9828	12.1705	13.4662	13.4665	13.1832	9.2685	12.4896	10.3035	8.9351	8.8432	10.3277	11.2297	11.4925	9.4097	8.1133	10.4037	6.9511	21.0209	15.3174	17.4998	15.4263	14.8285	12.3657	10.5355	13.2073	10.2810	8.6952	8.6901	10.8569	10.8571	11.0432	8.1543	7.9911	13.7649	11.3344	8.2326	9.6957	10.0213	11.6357	11.9485	10.0019	9.1241	13.7345	11.7958	9.0412	9.1224
48.0000	13.6100	9.2911	9.7465	10.9107	13.4826	14.6692	14.4199	13.7383	9.5700	11.8619	9.8714	8.8389	8.9819	9.8177	12.2254	11.6057	9.3846	7.9070	10.3331	6.9800	20.5020	15.1515	17.0800	15.3461	14.6619	12.1624	10.6339	13.4766	10.8686	8.5014	8.7231	11.3232	10.8731	11.0974	8.1266	7.8475	13.6250	11.2062	8.4534	9.6481	10.7991	12.5386	12.8984	10.9927	9.7992	14.5299	12.2276	9.2119	9.3853
48.0500	13.3818	9.2993	8.5096	10.2805	12.6545	14.1922	13.7173	13.2838	9.3249	11.5372	9.5372	8.7113	9.0617	10.2366	11.2975	11.9323	10.4164	8.4086	10.1080	6.7980	21.1592	15.4889	17.3492	15.1304	14.9182	12.1088	10.6829	12.8691	10.5663	8.6671	8.6302	10.9905	10.7016	11.0827	8.2766	8.2652	14.2942	11.2211	8.2497	9.2084	10.1086	11.3015	11.9252	10.2812	9.3601	15.2049	11.7782	8.9526	9.5606
48.1000	13.1971	9.3245	9.1589	10.6622	13.2174	14.4440	13.8508	13.7182	9.5537	11.6720	9.6467	9.2125	9.0434	10.8645	12.5071	12.1640	9.9926	7.9696	10.4001	7.1078	21.1171	15.4651	17.3876	15.0106	14.7305	11.8326	10.5910	12.9842	10.7607	9.1513	8.2805	10.4472	10.2843	10.6514	7.8634	8.0412	14.2836	11.1769	8.5415	9.5431	10.2944	11.6684	12.6035	11.1226	9.9369	14.3384	12.3050	9.1421	9.2045
48.1500	13.2675	9.4004	9.4273	10.6069	12.1227	14.2502	14.3302	13.5956	9.2905	12.9678	10.4517	8.9011	8.8093	10.0485	11.6852	11.4419	9.4515	7.7309	10.0894	6.6395	20.6647	15.8710	18.5910	16.5031	15.1016	12.4090	9.9431	12.7804	10.5187	8.6291	8.4194	10.6447	10.3501	10.8639	8.3665	7.7096	15.0070	12.0310	8.6084	9.5512	10.3749	11.7039	12.5892	10.5555	9.3859	13.8897	11.6932	8.8272	8.8127
48.2000	13.2084	8.9232	9.0587	10.5199	12.6007	14.3874	13.9550	13.6235	9.5514	12.7721	9.8879	9.3611	9.0403	10.7318	11.9376	11.4968	9.6553	7.7783	10.2230	6.6034	20.6335	15.6038	17.3020	16.3401	14.9771	12.2215	10.4215	13.4868	10.4035	8.5020	8.4314	10.7009	10.1103	10.7749	8.2635	7.9761	13.6360	11.4810	8.7790	9.4863	10.3237	11.7786	12.4319	10.7832	9.7800	14.5039	11.9241	9.1548	9.5611
48.2500	13.2183	9.1907	9.1816	10.7585	12.7493	14.4008	14.6362	14.3708	9.7365	12.3867	9.7050	9.1704	9.1017	10.6782	11.7901	11.6779	9.8870	7.8894	10.0573	6.7047	19.9473	16.2107	18.0485	16.6988	15.5602	12.7833	11.3682	13.2652	10.7694	8.5968	8.4041	10.5287	9.9033	10.7632	8.2272	7.9689	13.5938	11.3432	8.5317	9.3881	10.4217	12.1121	12.8626	11.5060	9.8544	14.4579	11.7988	8.9270	9.1226
48.3000	13.7885	9.1403	8.6413	10.5138	12.4726	14.7866	14.0484	13.9271	9.6674	12.8515	10.2065	9.3616	8.6877	10.6725	11.2119	11.4847	9.3892	7.8492	10.0567	6.6692	19.5614	16.6624	18.4378	17.4443	15.3725	12.6033	10.7618	13.3327	10.9136	8.6809	8.3325	10.7414	10.2181	10.6390	8.0497	7.9109	13.6584	11.6610	8.5586	9.3281	10.4645	12.2344	12.9448	11.1982	9.7497	13.9436	11.9984	9.1443	9.3178
48.3500	13.6289	9.5020	8.7806	10.3118	12.2731	14.3867	14.0046	13.7959	9.0492	12.4433	11.1825	9.0434	9.2867	10.3009	11.9432	12.1893	10.3660	8.5936	10.1266	6.7600	19.0349	15.6954	17.6353	16.2579	15.3261	12.6674	10.6832	13.4027	10.5940	8.7797	8.1843	10.4373	9.8182	10.5656	8.1485	8.2105	13.6122	11.6809	8.1086	9.6061	10.4288	11.6911	13.1163	11.8628	10.4710	14.5505	11.9574	8.9043	9.3438
48.4000	13.6659	9.1013	8.9791	10.2237	12.5765	14.4372	13.9378	13.9413	9.5063	12.9880	10.9369	8.8590	9.0398	10.2829	11.4209	11.2910	9.2717	7.8885	10.1738	6.5771	19.1488	15.9038	18.5040	16.6973	15.3864	12.8151	11.0330	13.4451	10.3415	9.1135	8.2783	10.3589	9.3085	10.5905	8.3229	7.9123	14.0201	11.6121	8.5221	9.0231	10.4803	11.9133	12.4532	10.6747	9.4953	13.8010	12.0685	9.0140	9.2658
48.4500	13.6483	9.2876	8.8140	10.7194	12.8653	15.1145	13.8713	13.9766	9.5923	12.9171	10.7719	9.2012	8.9503	10.3197	11.4421	12.0425	10.0776	8.1404	10.3020	6.7365	18.3099	15.5676	17.6590	16.0770	15.8610	13.2303	11.8978	13.1033	10.2894	9.1459	8.6622	10.5665	10.2218	11.0423	8.6821	7.8312	14.1003	12.0102	8.2062	9.3789	10.0589	11.1488	12.4335	10.8697	10.5079	14.9934	12.2503	8.9583	8.8841
48.5000	13.7283	9.5705	9.1553	10.3397	12.5718	14.4196	13.7234	13.3673	9.3081	11.9124	10.4818	8.8967	8.8227	9.4103	11.2334	11.8707	9.8772	8.2551	9.9721	6.5828	18.5460	15.3004	17.4187	14.9849	14.7115	11.9564	10.4482	13.2332	10.3437	8.7668	8.5002	10.3252	9.2234	11.0447	9.1024	7.8466	13.4709	11.9057	8.4000	9.7491	10.4090	11.4754	12.8417	10.9833	9.5746	15.1355	11.9999	9.1654	9.3083
48.5500	13.1875	9.1095	8.9280	10.6005	12.4460	14.8670	13.9316	13.4327	9.2472	12.3366	11.4687	8.5905	8.7241	10.2482	11.1768	11.5476	9.4743	7.8358	10.4914	7.0426	19.5354	15.3604	17.1107	15.3789	14.6841	11.9871	10.2755	13.3443	10.4478	9.5546	8.7500	10.5425	9.9194	11.3094	9.1458	8.4775	13.8802	11.4219	8.6352	9.7346	10.7283	11.7460	12.6730	10.9258	9.8846	13.9109	11.8452	9.0519	9.5003
48.6000	13.1333	9.1483	9.1204	10.4063	12.3723	14.0311	14.1175	13.8199	9.4429	12.8477	11.6261	8.9265	9.5928	9.9018	11.6562	12.8152	10.7611	8.9158	10.0076	6.6729	18.2719	14.7096	17.0874	15.2922	15.0985	12.3718	10.6569	14.0098	10.5364	8.7309	8.3473	10.9314	10.6032	11.0767	8.4705	7.9517	13.6740	11.3748	8.4607	9.5877	10.5538	11.5318	12.6827	10.2744	10.1465	14.1500	11.6267	9.1934	9.4287
48.6500	14.0016	9.7382	8.9892	10.1999	12.2018	13.6498	13.5584	13.8368	8.9948	12.4754	11.2899	9.0632	8.5814	10.0608	11.4197	11.4650	9.6161	7.8633	10.2723	6.7111	19.0214	14.8002	17.1966	15.4800	14.9730	11.8671	10.4156	13.8709	10.3117	9.1206	8.4574	10.6125	9.7556	10.8759	8.4590	7.8144	13.6803	11.1184	8.6695	9.5337	10.8146	12.0390	12.6489	10.7006	10.2437	14.9825	12.4885	9.5402	9.1117
48.7000	13.2441	9.2108	9.0471	10.3959	12.0131	14.0109	13.7584	13.9551	9.5690	13.1627	11.8523	9.0211	9.2438	10.3489	11.6750	11.9886	9.7417	8.2546	10.2925	6.5948	18.5418	14.6046	15.0567	14.6715	15.5082	12.5090	10.8103	13.1350	10.2606	9.0147	8.2602	10.3606	9.5340	10.9119	8.5083	7.8116	13.1893	11.4253	8.7530	9.5455	8.9512	10.4964	12.0741	10.8677	9.4710	14.0762	12.2537	8.9874	9.2498
48.7500	13.3352	9.1324	9.0158	11.0062	13.2781	14.6813	14.8349	14.1434	9.7685	11.8249	9.5591	8.9987	8.9060	10.3163	12.1256	11.9153	10.6582	8.4807	10.1087	6.3053	18.4301	14.5288	13.5021	14.1962	15.1467	12.1868	11.1049	12.4194	10.6241	8.6178	8.5234	10.3984	9.6028	11.0706	8.4091	8.3676	13.6961	11.1703	8.5840	9.9717	9.9152	11.0138	12.5773	10.9715	9.9032	14.1991	11.5377	8.7288	9.4819
48.8000	12.7329	9.1361	8.6118	10.1357	12.1043	13.6609	14.0490	14.2539	9.6628	12.1310	10.3721	8.8336	8.9794	10.4173	11.5184	11.7353	9.6092	8.1268	10.0343	6.8214	18.1848	14.7023	14.0837	14.6786	15.5196	12.9234	10.8917	12.4291	10.2547	8.4858	8.3225	10.6160	10.1714	10.6182	8.0783	7.7998	13.9717	11.8764	8.8341	9.7729	10.2398	11.1773	12.0843	10.0836	9.9507	14.8224	12.2055	9.2903	8.7992
48.8500	13.0234	8.9585	9.2275	10.8585	12.9264	14.5678	14.4397	14.6797	9.6417	12.4557	10.4007	9.2797	8.8584	10.6905	10.7487	11.3196	9.3070	8.1544	10.3729	6.7628	18.3432	14.2218	13.8406	14.3354	15.0760	12.5034	10.2622	13.2553	10.7256	8.5698	8.5587	10.3834	10.3282	10.8963	8.4119	7.8935	14.4745	11.6641	8.6010	9.6525	9.9637	10.6660	12.2922	10.8417	9.6515	14.9217	12.3933	8.8805	8.8134
48.9000	13.0965	9.1351	9.0788	9.9811	11.7693	13.7296	13.5273	13.8286	9.3183	12.7297	11.3307	8.7123	8.9285	10.3780	11.6707	12.0355	9.8445	8.4557	10.1739	6.8191	18.1166	14.6160	14.1585	13.9279	15.2408	13.0570	10.7541	12.9415	10.5397	8.8070	8.3870	10.7555	10.4241	10.7911	8.1092	7.9590	13.5476	11.0045	8.5535	9.5982	9.9106	10.9202	12.6776	11.0784	9.8714	14.6941	12.1462	8.6665	8.4679
48.9500	13.0826	8.9865	8.8896	10.6711	12.7664	14.1307	14.3216	14.4378	9.5756	12.4260	10.9323	8.6171	9.4614	10.3189	11.6001	12.2602	10.3736	8.2800	10.5615	6.9172	18.3166	14.3635	13.3211	14.1959	14.8912	12.4800	10.2093	12.3032	10.6789	8.5465	8.1830	10.4567	10.2795	10.7134	8.0905	7.2929	14.6929	12.3400	8.2727	9.1618	10.0418	11.1056	12.5892	10.7311	10.1105	14.8393	12.3068	8.5484	9.0932
49.0000	12.9813	9.3415	8.9785	10.5826	12.3757	14.7038	13.9244	14.2701	9.5466	12.9971	11.6563	8.5742	8.7136	10.1366	11.3850	11.4544	9.8046	7.9896	9.7240	6.3575	19.9789	15.5396	15.1850	14.7487	15.7451	13.0806	10.9951	11.7540	10.4404	9.2530	8.6373	11.1625	10.8156	10.9807	8.1643	7.5832	14.1785	11.5020	8.9897	9.4592	9.7881	10.2897	12.3087	11.0802	10.0073	15.0045	11.9945	9.5112	9.1826
49.0500	12.6329	9.2887	9.2373	10.4777	12.0230	14.4271	14.4743	14.7033	9.8116	12.6497	10.7380	8.5929	9.1843	10.5918	12.3457	12.1379	10.3423	8.1906	9.9767	6.6422	18.4689	15.0544	14.5167	14.1050	15.3404	12.7587	10.8099	12.1293	10.8106	8.9533	9.1132	11.2106	10.8779	11.1346	7.9381	8.0069	14.0045	11.2094	8.4292	9.6857	10.1661	11.4729	12.4165	10.6404	9.5968	14.1659	11.4234	8.7943	9.3554
49.1000	12.7075	9.2152	9.4612	10.7226	12.7724	14.4191	14.4292	14.4937	9.8268	13.1309	11.0889	8.8549	8.7218	10.3223	11.9217	11.6128	9.8983	7.9697	10.9879	7.2167	18.8487	14.9873	15.1039	14.0362	15.2109	12.7112	11.4456	13.1751	10.7558	8.3941	8.1888	10.5544	10.0366	11.0017	8.6262	8.0196	13.0350	11.4872	8.3625	9.9122	11.0055	11.6367	13.3412	12.0560	10.1914	13.1655	12.2364	9.2019	9.3090
49.1500	12.2672	8.9561	9.0219	10.8303	12.3153	14.4932	14.4553	14.6228	10.3265	13.0150	10.7113	8.9907	9.0582	10.2051	11.8539	11.9889	9.8627	8.3677	10.4024	7.0366	20.0683	14.6948	15.0393	13.7816	15.1716	13.2479	10.7943	11.9544	10.4201	8.9590	8.8407	11.1880	10.9460	11.0179	8.0771	7.7662	13.7203	11.2565	8.5679	9.2486	10.0455	11.6891	12.6463	11.4264	10.2927	13.9652	12.0787	8.8692	9.7722
49.2000	12.9574	9.4121	9.2769	10.4768	12.5011	14.8058	13.9600	13.7487	9.4356	12.6266	11.2544	8.6125	9.0046	10.3251	11.6570	12.0374	9.9932	8.4575	10.2671	6.6347	19.1671	14.2953	15.6363	14.5312	14.5674	11.8480	10.4038	13.0408	10.6829	8.8174	8.6890	11.3713	10.9750	10.8925	8.0159	7.3745	13.2736	11.2434	8.4254	9.8303	10.6420	11.6520	12.9646	11.1950	9.9418	14.0360	11.5722	9.2092	9.0352
49.2500	12.3517	8.9615	8.8045	10.2237	12.3270	14.2336	13.4278	13.3993	9.2062	11.7313	11.2229	8.3192	9.0014	10.5930	11.8423	12.3251	10.2651	8.3110	9.9008	6.6120	19.0627	14.4418	14.3911	13.9532	15.4034	13.0755	11.2782	13.7912	10.4632	8.5715	8.3378	10.8852	10.3446	10.6643	8.1562	7.4874	13.6284	11.4662	8.4655	9.2887	10.0510	11.8154	12.8068	10.9543	10.2979	14.0472	11.7027	8.6318	9.0723
49.3000	13.0361	9.1865	9.0412	10.4957	12.3465	14.3966	14.1035	14.0749	9.4392	11.8924	11.0938	8.6792	9.0598	10.7243	12.2981	12.4371	10.3003	8.5824	9.8356	6.6239	19.2062	14.3517	15.5759	14.5567	15.3261	13.1362	10.9537	14.2123	11.1474	8.4894	8.0749	10.4951	9.0642	10.5139	8.1147	7.5323	12.9981	11.2232	8.5947	9.3111	10.1404	11.3841	12.5844	10.1999	9.2649	13.3837	12.1332	9.0216	9.1297
49.3500	12.8638	9.2846	8.9179	10.8746	13.1890	15.0486	14.0126	13.8962	9.1989	12.2369	10.9926	9.1096	8.7878	9.8492	10.2532	11.4797	9.7737	8.3183	10.0676	7.0696	18.3330	14.5768	15.3499	14.1739	15.4481	13.5446	10.7919	13.9305	10.7587	8.9164	8.5789	10.5713	9.9558	10.9341	8.8765	7.8425	13.5599	11.6855	8.5866	9.4420	9.9166	11.3949	12.5474	10.8021	9.9093	14.5025	11.4914	9.1915	9.1764
49.4000	12.8279	9.0398	8.6955	10.8709	13.2632	15.2128	13.9262	13.6882	9.1705	12.6645	11.4142	8.9837	9.6557	10.0789	11.9583	12.5242	10.4975	8.6914	9.9068	6.5455	18.5279	14.5891	16.1130	14.6628	15.5446	13.4001	10.8777	14.8039	10.7899	8.9868	8.5956	11.1830	10.4011	11.1752	8.7724	7.6673	13.1233	11.2977	8.3662	9.3702	10.1555	11.5176	13.0019	11.3750	10.0600	15.3867	12.3856	8.7586	9.2090
49.4500	12.7938	9.6150	8.5922	10.3728	12.6328	14.5954	13.5753	13.3225	8.8861	13.3698	10.8213	8.7468	9.0164	9.9824	11.9344	12.3176	10.4762	8.7081	10.5661	6.8736	18.1884	14.5416	16.1542	14.4643	15.4783	13.0283	11.0460	14.0662	10.6744	9.3071	8.4015	10.6930	9.7511	10.8957	8.6240	7.9523	13.7035	11.4214	8.6443	9.8045	10.4065	12.2059	12.6253	10.6785	9.5553	15.6225	12.2798	9.0782	9.2136
49.5000	13.3371	9.7074	8.9620	10.2128	11.8987	14.5358	13.9144	14.3129	9.2411	12.4623	10.8759	9.1810	8.9918	10.4338	11.7308	11.4695	9.2089	8.1871	9.6771	6.2830	18.1371	14.1578	15.7253	14.2928	15.1672	12.7989	10.7043	12.1062	10.3189	8.5644	8.4172	10.9059	10.7584	11.1414	8.8027	7.9639	14.3367	11.5012	8.2104	9.5426	9.6418	11.7453	12.5814	11.0450	9.7866	15.2906	12.1220	9.1753	8.2649
49.5500	13.1542	9.4517	8.8889	10.4530	12.8149	14.0867	13.7621	14.1108	9.0756	12.9266	11.6832	8.3978	9.3614	10.0409	12.1365	12.2303	10.3748	8.2559	10.2559	6.7859	18.3357	13.9593	15.2080	13.9924	15.0831	12.9606	10.6044	12.4079	11.1905	9.1294	8.3365	11.1800	10.5202	10.4665	7.7456	7.6562	13.4879	11.6231	8.8220	9.9736	10.5528	11.9239	12.8665	10.8174	10.0609	14.7252	12.2022	9.3419	8.4977
49.6000	13.1504	9.5410	8.2800	10.2796	12.4823	14.2927	13.6825	13.5755	9.5431	12.9444	11.3920	8.9405	9.0770	9.6889	10.2567	11.0803	9.0821	7.8785	10.4377	6.7059	17.9219	14.2823	16.0481	14.8078	15.5921	13.2310	10.7562	11.6961	11.0084	8.8977	8.3075	10.9073	10.5685	10.9350	8.7885	7.8503	14.2183	11.6840	8.7049	9.2679	10.0993	11.1439	12.3585	10.0797	9.8751	14.2943	11.3501	8.7432	8.7256
49.6500	12.7517	9.3800	9.0276	10.5913	12.9638	14.3847	13.4656	13.9408	9.3381	12.8099	10.6698	9.1061	9.1600	9.7889	10.9539	12.0602	10.0499	8.3268	9.9736	6.4871	17.4726	14.2413	16.0457	15.1105	15.4066	13.2066	10.8944	12.0225	10.2466	8.7970	8.2868	10.5676	9.8558	10.7633	8.5634	7.7075	13.6807	11.2844	8.8427	9.7595	10.5134	12.0095	12.9058	10.9518	10.3841	14.3619	12.0184	9.1166	8.9399
49.7000	13.2197	9.7505	8.7670	10.0856	12.4866	13.9689	13.5365	12.7473	9.0153	12.7198	9.3377	8.8295	8.8998	10.0812	11.3474	11.6943	10.4212	7.7384	9.7229	6.5630	17.7192	13.9984	15.3078	14.1630	15.1818	13.2109	10.6973	11.5548	11.1390	8.9505	8.5442	11.1609	10.2881	10.7580	8.0589	7.6374	13.1693	11.8409	8.4795	9.6100	10.5767	11.4337	12.5340	10.7195	10.1604	15.2054	12.6293	9.1620	8.9827
49.7500	13.0985	9.6922	8.5882	10.1937	12.4482	14.2841	13.6563	13.2089	9.4084	12.4593	10.0946	8.5672	8.7935	9.6102	10.8254	11.4557	9.3866	7.8701	10.4805	6.9857	16.8989	13.7047	15.9183	14.1708	14.8163	12.9585	10.0682	12.5389	10.9331	8.8616	8.5077	11.0579	11.0056	10.9164	8.1208	7.7660	13.8954	11.6848	8.6585	9.4090	10.5790	12.0006	12.3782	10.5094	9.3800	14.7878	11.7678	9.1961	8.6048
49.8000	12.9803	9.3288	9.0743	10.4088	12.5292	14.2036	13.5612	13.1732	9.2243	13.1835	11.7440	8.8703	8.8871	9.8677	10.9696	11.5389	9.6093	8.3858	10.0154	6.4464	17.6591	14.1426	15.3967	14.0625	15.1414	12.9187	10.5739	12.6553	10.7741	8.9052	8.6997	10.6755	10.0162	11.3285	8.8223	8.2466	13.7871	11.7531	8.5655	9.7049	10.4696	12.1428	12.9301	10.8747	9.7731	13.8828	11.6288	8.6800	9.1004
49.8500	12.9909	9.5124	8.5978	10.3625	12.6836	14.1527	13.6746	13.1089	9.2673	12.7644	10.8236	8.8804	8.4007	9.8996	10.5285	11.0904	8.8740	7.8995	10.3153	6.9503	17.9742	14.5810	15.0717	14.8180	15.6951	13.4799	11.1386	13.8217	10.5170	9.3891	8.9315	10.8289	10.3387	10.9370	8.0993	8.1766	13.4128	11.7894	8.4123	9.6360	10.1473	11.1797	12.9909	11.2302	9.8505	14.4500	11.9291	8.8915	8.9336
49.9000	13.3276	9.5846	8.7476	9.9319	12.2057	13.8752	13.2357	13.0621	9.1387	12.9787	10.1808	8.7409	8.5859	10.3792	11.4627	11.5574	9.2965	7.7935	9.9839	6.4958	17.0718	14.0107	15.4751	14.7681	14.9189	12.7332	10.2656	13.5881	10.3653	8.6182	8.4188	10.8459	10.1179	10.9705	8.6768	7.9092	13.6865	11.4481	8.6627	9.1270	10.1200	10.8227	11.8867	10.3155	9.0327	14.4201	11.4959	9.0657	9.1487
49.9500	13.0680	9.7359	8.6655	10.0557	12.3687	13.3239	13.7513	12.8720	9.2494	13.2384	10.7351	9.1911	9.2334	10.0881	11.0657	11.8924	9.8759	8.4337	10.0157	6.5285	17.5234	13.6375	15.5018	13.9913	14.7759	12.9870	9.9451	13.4820	11.5752	9.1111	8.4935	10.8657	11.2202	10.8207	7.7385	8.0020	13.4080	11.2990	8.6337	9.1133	10.3182	11.0331	12.0884	10.3552	9.4613	14.3244	12.9860	9.0123	8.8273
50.0000	13.2415	9.6531	8.7564	10.4944	12.3704	13.6557	13.7291	13.3678	9.5372	13.8873	10.4463	9.0233	8.8422	9.8982	10.6612	11.4617	9.3448	8.1321	9.9100	6.5558	17.8644	14.1856	16.1108	14.9539	15.1996	13.2749	10.3703	12.9264	11.6558	8.4882	8.7563	10.7252	12.2587	11.2878	8.1555	7.9265	14.1500	11.9656	8.6626	9.5159	10.4519	11.3188	12.6615	10.9612	10.2178	14.1433	11.7272	8.6252	8.9963
50.0500	12.9091	9.4546	8.5520	10.0907	12.1899	13.9191	13.8053	13.5091	9.2300	14.2161	10.3894	9.2430	8.6844	10.0228	10.6236	11.4837	9.3925	7.8319	10.1410	6.8303	18.3194	14.3143	15.8076	14.8311	15.2011	13.1390	10.9501	13.5411	11.1888	8.5643	8.7003	11.2936	12.5209	11.4424	8.3764	7.8364	13.6494	11.6088	8.7692	9.2998	10.5652	11.4970	12.6007	10.7311	9.0868	14.6629	11.6768	9.0943	8.7761
50.1000	12.6051	9.0112	8.8344	10.2218	12.2218	13.6477	13.8995	13.4039	9.4441	14.5852	10.9254	9.4232	8.6418	10.1378	10.5968	11.3386	9.3697	8.2598	10.3667	6.8342	17.7564	13.6484	14.8338	14.2763	14.4319	12.3593	9.9871	14.1740	11.5462	8.5803	9.1034	11.6015	12.0076	11.3855	8.3605	8.1493	13.0153	11.3446	8.5287	9.5858	10.4397	11.6071	12.5204	10.2903	9.8930	14.5825	11.7703	8.4532	8.3530
50.1500	12.6416	9.0601	8.5663	10.1434	12.2603	13.7095	13.2910	13.1218	9.3994	14.6797	11.4042	9.9270	8.4781	9.9951	10.9021	11.1643	8.8916	8.0310	9.9614	6.3526	18.3411	13.8966	15.5581	13.6997	15.2319	12.9854	10.5851	14.3539	11.3385	8.4629	8.4364	10.7448	10.5000	10.9177	8.0154	8.0580	12.7423	10.9262	8.4952	9.5478	11.2817	12.5398	12.8714	10.7759	9.6223	14.5081	11.6287	9.0060	9.4171
50.2000	12.8985	9.3249	9.1600	10.8433	12.6756	13.9294	14.1312	13.5639	9.5092	15.0701	12.4584	9.2472	8.8799	9.8183	10.5291	10.9773	8.8732	7.7189	10.3412	6.9647	18.3220	14.4398	15.4187	13.9750	14.9671	12.9418	10.4040	13.8525	11.7590	8.4632	8.7921	11.1876	10.9982	11.3289	8.4315	8.4315	13.2579	11.1458	8.2793	8.7872	9.7477	11.2103	11.9870	10.4187	9.9200	15.1825	11.6810	8.9452	8.9660
50.2500	13.0608	9.7074	8.7391	9.9948	11.9417	13.2275	13.5733	13.4580	9.3882	14.4602	11.5254	9.7405	8.7793	10.4080	11.1112	11.3301	8.8253	7.8367	10.0483	6.7527	17.3959	14.1546	15.6282	14.5167	15.3895	13.0312	10.2862	13.6442	11.2922	8.3183	8.6953	10.8421	10.7408	11.2943	8.2720	8.0281	13.9275	11.3994	8.0684	9.3441	10.5391	11.5514	12.5336	10.5002	9.7015	14.2430	11.5341	8.7641	9.0093
50.3000	13.2946	9.8189	8.4709	9.6586	11.9687	12.9049	13.2388	12.7948	9.0747	14.7141	11.3137	9.3266	8.9712	10.3814	10.1180	11.4772	9.6416	7.8595	10.0279	6.5447	18.0072	14.7135	16.2702	14.8831	15.3777	12.8317	10.7720	13.6571	11.2327	8.5919	8.7672	10.8289	10.2675	11.1667	8.7696	7.8824	14.2077	11.1889	8.8909	9.7090	10.3129	11.7012	12.7667	10.9424	10.3617	14.8759	11.5336	8.5219	9.2063
50.3500	13.3105	9.8219	8.8986	10.1125	12.2190	13.6932	13.7748	13.0561	9.2415	14.1019	11.2791	9.4963	8.9191	10.1203	10.3139	10.9951	9.1678	8.0451	10.6101	7.1061	17.8295	13.8510	15.8141	14.4189	14.9517	12.3476	10.3090	13.1726	11.1409	9.0211	8.4143	10.7642	10.1654	10.8937	8.4239	8.4086	13.4583	11.2889	8.7668	9.2637	10.4076	11.5097	12.8298	10.9719	10.2455	14.6159	12.0850	9.2371	8.9415
50.4000	12.9563	9.4210	9.0461	10.6691	12.6902	13.8929	14.0007	13.4777	9.6688	14.4688	12.2452	9.1803	9.2023	10.1597	10.8936	11.8451	9.9254	7.9457	9.8594	6.5268	16.7502	14.0643	15.7696	14.3244	14.8308	12.1961	10.0537	14.1604	11.9481	8.6702	8.2775	10.4565	9.7271	10.6623	8.1278	7.7519	14.2584	11.9025	8.4276	9.2651	10.8382	11.4741	12.2583	10.4779	9.8266	14.0709	11.8647	8.4485	8.8158
50.4500	12.8467	9.4974	8.6970	10.3861	12.2023	13.6478	13.8889	13.2475	9.4693	15.1772	11.6942	9.3188	9.3491	10.4223	11.2719	12.1783	10.0353	8.0433	10.4813	6.9570	17.4274	14.1774	16.0519	14.6822	15.1341	12.2279	10.5084	13.9175	10.9163	8.9490	8.4595	9.9179	9.6113	11.2067	9.1550	8.6430	13.9337	11.8803	8.2512	9.2576	10.8712	11.6467	12.5498	11.2288	9.9089	15.2838	11.9746	8.8580	8.8109
50.5000	13.1203	9.7264	9.0479	10.3828	12.2564	13.6644	13.6366	13.7440	9.6220	14.8978	12.0212	10.3680	9.1097	10.0762	10.5571	11.6233	9.7741	8.2712	10.1051	6.8042	17.4996	13.9766	15.8006	14.4754	14.8924	12.6704	10.2520	13.9741	10.9051	8.6100	8.8898	10.7239	10.5450	11.5361	9.1872	8.0616	13.6168	11.0492	8.5405	9.4105	10.3876	11.8213	12.7068	11.1913	10.6601	14.1819	11.8388	8.5534	8.7395
50.5500	12.8622	9.4278	9.1267	10.9137	13.0454	14.4692	14.1191	13.5915	9.4577	14.3281	11.6620	9.4889	9.0378	9.9190	10.4097	11.5851	10.4312	8.0600	9.7101	6.2973	18.1958	14.5685	16.1839	14.4278	14.9177	12.3079	10.3072	13.8978	10.6043	8.3895	8.6191	10.7791	10.3276	11.0312	8.7981	7.9310	13.8046	11.5190	8.4237	9.5168	10.2550	11.6490	12.6513	10.6531	9.6188	14.3960	11.2796	9.0267	8.8689
50.6000	12.9517	9.6769	8.8081	10.1079	12.0779	13.5576	13.6539	13.2595	9.1512	14.6088	11.6194	8.9986	8.7853	10.0165	10.4476	11.3443	9.5730	7.9939	10.3356	7.1570	17.4358	13.9636	15.7493	14.5052	14.7791	11.8758	10.2563	13.5955	10.9202	8.8926	8.6861	10.8222	10.4700	10.9318	8.4583	7.6818	13.9733	11.7994	8.5149	9.3017	10.3120	11.3278	12.1668	10.3759	8.9101	14.6196	11.5186	8.5405	9.1461
50.6500	12.8161	9.3824	9.2990	10.5223	12.3980	13.7497	14.0049	13.6721	9.8458	14.0649	11.4171	10.3332	9.3527	10.7324	10.1931	11.6489	9.8289	8.3059	9.9831	6.7164	17.4367	14.0714	16.1386	15.5088	14.7526	12.0909	9.5522	13.7128	11.4376	8.5766	8.3553	10.5147	9.3715	10.8261	8.4825	7.9387	14.1307	10.9687	8.3465	9.4763	10.2228	11.1453	12.1375	10.8438	10.0259	15.3916	12.3306	8.5578	8.8664
50.7000	13.2274	9.7470	8.7353	10.4587	12.0679	13.7144	13.7277	13.1799	9.0395	13.2731	9.8373	8.8775	9.3509	10.2392	11.3394	12.3249	10.2751	8.1755	10.1682	6.6801	17.1421	13.9286	15.6459	14.7649	15.1173	12.1923	10.1797	13.8263	10.8079	8.7638	9.3635	11.4788	11.0894	11.5913	8.6338	8.0677	14.4292	11.2821	8.5730	9.7673	10.9135	11.8888	12.5935	10.6314	9.6724	14.1545	11.6063	8.9290	8.6553
50.7500	12.2075	8.5880	8.6075	10.0023	11.5812	13.2840	13.3429	12.8719	8.8861	12.7674	10.1373	8.8336	9.2783	10.5945	11.4878	12.3117	10.6080	8.1869	10.4083	7.0794	18.2975	13.8181	15.9828	14.6017	14.7432	11.8532	10.2088	13.4889	10.9585	9.2052	8.1943	10.4395	9.5917	10.4825	8.3317	7.6324	14.5728	11.1469	8.5012	9.3168	10.4238	12.2818	12.8139	11.3194	10.4479	14.3843	11.7434	8.4183	8.6843
50.8000	13.1137	9.5799	8.6849	10.1045	12.0938	13.2808	13.5975	12.9936	9.1211	13.1646	10.5735	8.4975	8.9129	10.0043	11.7114	11.8225	10.2363	8.0012	10.4802	7.0802	18.1870	13.9277	16.2322	15.0002	15.1082	12.3131	10.1708	13.8484	11.0093	8.7568	8.5034	10.5236	9.7038	10.6382	8.2729	7.5729	13.7501	11.4570	8.7209	9.5632	10.2590	11.6291	12.8089	10.8862	10.2394	13.4922	11.2665	8.3196	8.8288
50.8500	12.9700	9.4889	8.3723	9.9559	11.9417	13.6429	13.5560	13.1974	9.1642	13.3673	10.4878	8.6614	8.3684	10.0205	11.7970	11.2248	9.5277	8.0427	10.4920	7.3166	18.5701	14.4358	15.9508	14.2385	14.9872	12.1552	10.4131	13.4797	10.6866	9.0842	8.5701	10.3140	9.3014	10.9046	8.5851	7.8737	13.4643	11.5721	8.7146	9.4123	10.4214	11.3127	12.3775	10.3930	9.3332	13.8087	11.4365	8.9692	9.0239
50.9000	13.0032	9.1876	9.0126	10.3573	12.3893	13.8405	14.0792	13.3897	9.4584	12.8779	8.8721	8.5693	8.3784	9.7011	11.7155	11.4442	9.8433	7.8366	9.9202	6.8760	19.0577	14.4215	16.4988	14.7083	15.3799	12.3072	10.9183	13.9528	11.0131	9.0180	8.2630	10.3018	9.3319	10.5723	8.4326	7.7178	14.2922	11.9254	8.6066	9.0481	10.2671	11.3976	12.1285	10.3013	9.2576	12.9122	11.7467	8.8827	8.9565
50.9500	13.1551	9.5471	8.8441	10.2826	12.3947	13.5523	13.8746	13.2218	9.4496	13.3670	9.0558	8.7865	9.0155	10.6568	12.3074	12.2456	10.8719	8.1368	10.1811	7.0580	18.3586	13.9994	15.5775	13.9883	14.6833	11.8145	10.7272	13.6269	10.9817	8.8495	8.3051	10.0303	9.6055	11.0766	8.9180	8.2329	13.4598	12.1180	8.5102	9.4832	10.5129	12.0945	12.7291	11.1854	9.8748	13.9661	11.6708	8.7397	8.7006
51.0000	12.7884	9.2066	8.6032	10.1786	11.7054	13.2290	13.9637	13.6677	9.9072	13.0952	8.9579	8.6894	9.0998	10.4074	12.5309	12.3973	10.9771	8.8181	10.3446	7.5301	19.2928	14.6328	16.0560	14.1791	15.4044	12.6034	11.1273	13.8243	10.9685	8.9954	8.4447	10.1246	9.3751	10.6742	8.1106	7.7717	13.9704	11.3677	8.5116	9.6416	10.4315	11.8016	12.7533	10.8873	9.7204	14.3736	12.6817	8.6813	9.1888
51.0500	12.4921	8.9418	8.8264	9.9789	11.6985	13.4148	13.7598	13.1554	9.1836	13.9611	9.3750	8.3162	8.7327	10.0215	11.8015	12.1082	10.5581	8.1810	10.4583	6.9427	18.9270	13.9504	15.7404	14.6644	15.2809	12.4040	10.8603	14.1254	11.0538	9.0276	8.6189	10.1806	9.5501	10.8422	8.2447	7.9525	13.5882	11.5717	8.5106	9.3474	10.6468	11.8344	12.4691	9.9247	9.6392	14.3943	11.5977	8.3982	8.1354
51.1000	13.3039	9.5662	8.6767	10.0044	11.5526	13.3738	13.6894	13.4491	9.6080	13.6606	9.1967	8.6379	8.6981	10.1538	12.3782	12.0832	11.0750	8.3311	10.0870	6.7703	17.4362	13.6665	15.7299	14.4310	14.7456	12.0444	10.4690	13.9486	11.5117	8.8875	8.6166	10.9192	10.3817	11.3825	8.6722	8.1920	12.6892	11.4111	8.4876	9.5651	10.7534	11.4780	12.5286	10.0932	9.5548	14.4292	12.4080	8.4564	8.7762
51.1500	12.4815	9.0144	8.7115	10.0269	12.1043	13.3311	13.6194	12.8934	9.0272	13.8794	8.9873	8.4888	8.9526	10.6167	12.0930	12.5511	11.0617	8.5354	11.1360	6.8843	18.2414	14.2341	16.4848	14.9679	15.2504	12.3890	10.6620	14.8114	11.7077	8.8324	8.7951	10.5301	9.7998	10.9209	8.6565	7.9628	12.3930	11.1951	9.2766	9.3029	11.0555	11.6297	11.9666	9.4015	9.1286	14.9729	12.6032	9.1056	8.6057
51.2000	12.8318	9.3649	8.4949	10.1380	12.1019	13.4377	13.8901	13.6120	9.4529	13.2768	9.1039	8.4944	8.8072	10.9086	11.8302	12.2074	10.7364	8.1317	10.5201	6.9154	18.3845	14.7290	17.0372	16.3619	15.4582	12.7319	10.8466	14.2947	12.5300	8.3986	8.5036	10.0232	9.5442	11.1696	9.0065	7.9264	13.5082	11.2637	8.3725	9.3534	10.6085	11.3103	12.4744	10.4322	9.6573	14.3013	12.2445	9.0295	8.6330
51.2500	13.5248	9.9395	8.5632	10.2183	12.3692	13.6414	14.1904	13.2476	9.5628	13.7352	9.3083	8.7032	9.1575	10.2805	11.6022	12.3304	10.9292	8.5607	10.4495	6.7040	18.1233	14.1757	15.7534	14.8146	15.2668	12.5719	10.5753	13.5235	10.6100	8.9213	9.1790	11.0391	10.5705	11.4668	8.6432	8.0814	14.1774	11.4703	8.4994	9.1161	10.4725	11.4648	12.3677	10.8507	10.0076	14.1506	12.0027	9.0548	9.0489
51.3000	13.0187	9.3142	9.1210	10.2761	12.2908	13.1134	13.6493	12.8055	9.3154	12.7535	10.3682	8.5809	8.7541	10.4579	11.9587	12.1389	10.8747	8.5826	10.2566	6.8573	17.9804	14.3004	16.5728	15.2290	15.5841	13.1347	10.7963	13.0325	10.7384	8.8259	8.7043	10.3750	9.5216	11.1879	8.9624	7.9086	13.4850	10.7405	8.5875	9.4277	10.7914	11.7143	12.3667	9.8940	9.5398	14.3894	12.1312	8.4224	8.8475
51.3500	12.8755	9.4764	8.7748	10.2063	12.3574	13.5085	13.6099	13.1643	9.2678	14.3918	10.5898	8.4390	8.7982	10.3552	11.9513	12.3172	10.7628	8.6563	10.0017	6.5856	17.5417	14.2002	15.9966	14.6424	15.3740	13.1174	10.5851	13.6677	11.2369	8.5500	8.5283	10.4865	9.5708	11.2258	8.9515	8.1488	14.3483	11.8526	8.8915	9.3159	10.4329	11.5904	12.3099	10.0093	9.8541	14.6971	12.1540	8.6397	9.3299
51.4000	13.4563	9.4105	9.2121	10.4703	12.6762	13.7710	13.8317	13.2855	9.3541	12.6072	10.3202	8.9454	8.7315	10.4859	12.1512	12.1105	10.7490	7.9398	10.5165	7.4139	18.3757	14.5509	16.5579	14.6452	15.0100	11.8454	10.4513	13.0547	10.9417	8.5542	8.3273	10.2752	9.8131	10.9141	8.3851	8.4102	14.2656	11.0998	8.6795	9.5812	11.0966	12.8156	12.5784	10.2236	9.7567	14.3778	12.2834	8.8476	9.2596
51.4500	12.7120	9.1936	8.6889	10.4667	12.0487	13.2336	14.2789	14.1007	10.2586	14.0449	11.3733	8.5495	9.1937	9.9641	12.3041	12.6415	10.9119	8.9653	10.4456	6.8303	16.9105	14.1592	16.7611	14.8083	15.4552	12.7650	10.7208	14.0334	11.2621	8.5326	8.3202	9.9121	9.4067	10.7945	8.4127	7.9791	14.6529	11.6473	8.2432	9.5353	10.1910	11.5914	13.0917	11.4732	10.2404	14.7687	11.8236	8.5493	8.5473
51.5000	13.0957	9.2775	8.6592	10.4291	11.9147	13.8366	14.3334	13.4391	10.3532	14.0489	11.3236	8.1679	8.6209	10.2894	11.9216	12.3080	10.8791	8.2979	9.7535	6.4039	16.3968	13.8809	16.2864	16.1797	15.8486	13.4737	11.0199	14.2296	11.4629	8.6065	8.2773	10.0567	9.7112	11.0169	8.7747	8.3357	14.5641	12.6551	8.5828	9.7609	10.5305	11.9972	12.9014	10.9984	9.7182	14.6920	12.4854	8.8927	8.7243
51.5500	12.5300	8.8997	8.6771	10.0866	12.1004	13.5044	13.6775	13.3691	9.7709	14.3893	11.4716	8.4802	9.1951	10.6538	12.0024	12.3546	10.7043	8.5522	10.4276	7.0313	16.4220	13.6814	16.0042	14.2966	15.3170	12.7369	10.6630	13.7756	11.2336	8.8569	8.3765	10.3078	9.8983	10.7768	8.2134	7.8192	13.6628	11.1963	8.5142	9.4476	10.9846	11.3022	12.4528	10.4739	9.8481	14.2721	12.1566	9.0978	9.2214
51.6000	12.5546	9.0616	8.8800	10.1545	12.2993	13.7037	13.6088	13.3793	9.0002	13.8881	10.7468	8.7089	9.0533	9.7391	11.8621	11.7096	10.6710	8.3025	10.1346	6.7364	16.9903	14.0218	16.4275	15.3096	15.3896	12.7383	10.6010	14.5032	10.9835	8.7610	9.2847	10.1366	10.2249	11.2438	8.4602	8.1003	14.4581	11.2246	8.4497	9.3192	10.1559	11.2589	12.5152	10.9410	9.2112	14.0269	11.8016	8.7752	8.7726
51.6500	13.1068	9.4790	8.6987	10.2692	12.2226	13.8473	13.8199	13.4283	9.5213	13.9571	11.5547	8.3048	9.1796	10.6099	12.2723	12.6297	11.1728	8.8112	10.4735	6.9867	17.5804	14.2570	16.6610	14.9227	15.1596	12.0528	10.4034	14.1400	10.8739	8.5537	8.1859	10.3754	9.6603	10.6953	8.5640	7.8021	13.8315	11.5889	8.8678	9.1956	10.2862	11.6025	12.3704	10.8612	9.6516	13.8860	12.3015	9.1270	9.2907
51.7000	12.6293	8.9858	8.9990	10.2168	12.1828	13.8694	13.9366	13.4005	9.3776	14.5391	12.1484	8.7953	8.7016	9.9084	12.1087	11.8552	10.7630	7.8533	10.3417	6.9824	17.4726	13.9247	16.7535	14.8640	14.7814	11.7879	10.6040	13.5660	10.7982	8.9876	9.0723	11.5227	10.6299	11.5865	9.2525	7.8528	13.3199	11.3958	8.4878	9.3674	10.4682	12.1902	12.6729	11.3522	10.0711	14.3588	12.4132	8.6770	9.4219
51.7500	12.8974	9.1994	9.2290	10.4925	12.5370	13.5869	13.5228	13.3021	9.7193	14.0754	11.6797	8.7724	9.4922	10.9827	11.7971	12.7207	11.2340	8.4796	10.0935	6.4809	17.2867	14.2105	16.6979	14.8853	15.1953	12.3494	10.6217	14.4291	11.1603	8.5156	8.0871	9.7878	9.1523	10.8148	8.4541	7.5485	14.3562	12.3327	8.4926	9.5467	10.6415	12.8270	13.2739	11.4364	10.1831	14.4416	11.8343	8.4951	9.2552
51.8000	13.0256	9.4359	8.8009	10.1770	11.9716	13.1519	13.2869	12.8307	9.0428	13.4051	10.7697	8.2789	9.0521	10.4509	12.1943	12.5664	11.4122	8.5936	10.1704	6.6324	16.7764	13.8296	16.0462	14.4458	15.1109	12.5953	10.1782	13.4406	10.5349	8.4008	8.3219	10.2306	9.4944	11.2131	9.3669	8.0247	13.7943	11.5891	8.5338	9.6607	10.9736	12.4337	13.1957	11.5138	9.6994	13.6227	11.4615	8.5516	8.9735
[truncated: 18,964 more rows]
[truncated: 23 more columns]
