# Supplementary material for: Structure of the stress-related LHCSR1 complex determined by an integrated computational strategy
Source: Commun Biol. 2022 Feb 17;5:145. doi: 10.1038/s42003-022-03083-8 (PMC8854571; doi:10.1038/s42003-022-03083-8)
Supplement: Supplementary file 16 — Supplementary Data 13 [file 42003_2022_3083_MOESM16_ESM.zip › Figure_S18_Dista604HBond.csv]

# Time [ns]	'LHCSR MD1 a604-Gln117@NE2'	'LHCSR MD2 a604-Gln117@NE2'	'LHCSR MD3 a604-Gln117@NE2'	'LHCSR MD4 a604-Gln117@NE2'	'LHCSR MD5 a604-Gln117@NE2'	'LHCSR MD6 a604-Gln117@NE2'	'LHCSR MD7 a604-Gln117@NE2'	'LHCSR MD8 a604-Gln117@NE2'	'LHCSR MD1 a604-His136@N'	'LHCSR MD2 a604-His136@N'	'LHCSR MD3 a604-His136@N'	'LHCSR MD4 a604-His136@N'	'LHCSR MD5 a604-His136@N'	'LHCSR MD6 a604-His136@N'	'LHCSR MD7 a604-His136@N'	'LHCSR MD8 a604-His136@N'	'CP29 a604-His136@N'
0.0500	5.3615	5.8811	3.1961	5.3296	4.0867	4.6779	3.1786	3.1347	2.8237	2.9522	7.1247	3.0879	3.0901	2.9745	3.8533	3.4991	3.0587
0.1000	4.9929	4.2110	2.7415	4.8520	4.1309	5.2902	2.8865	3.8378	2.8449	2.8772	6.9456	3.6921	2.8817	3.0142	4.2084	3.1886	2.8241
0.1500	4.9368	4.7504	2.8027	4.7691	4.2597	4.8775	2.8658	3.1830	2.9553	2.9564	7.2707	3.2906	2.8289	3.0159	4.1019	4.0245	2.6943
0.2000	4.8263	4.4217	2.8165	4.3208	3.9012	4.3946	2.8937	3.1118	2.9016	3.0272	7.1673	3.0327	2.9023	2.7147	4.1168	4.7537	2.7713
0.2500	5.6633	4.8750	2.9314	5.2690	4.2528	4.4781	3.0779	2.8892	2.9905	3.1530	7.5157	3.1690	2.8514	2.9781	4.4077	4.1356	2.8698
0.3000	5.5137	5.2902	2.7659	4.4931	4.0907	5.0423	3.5198	3.3254	2.8717	3.0786	7.3312	3.1617	2.8262	3.0944	3.6451	4.0498	2.8239
0.3500	5.5900	5.0788	2.8229	4.6532	4.4429	5.3632	3.0197	3.0734	2.9006	2.7663	7.0434	2.8572	3.3039	2.7420	4.3377	4.1576	2.9307
0.4000	5.8339	5.2218	2.8630	4.0340	4.0512	5.1868	2.7400	2.8373	2.8358	2.9855	7.0205	3.5756	2.9551	2.7962	3.5748	4.0466	3.4847
0.4500	5.0784	6.1753	2.8541	4.2927	4.6463	4.8465	2.9393	3.1030	3.1640	2.8015	7.7268	2.9024	2.9798	2.8754	3.4998	4.2714	2.9687
0.5000	5.5857	5.5296	2.9361	3.8219	4.1824	4.4838	2.8420	2.9211	2.8127	2.8308	7.2599	2.8985	2.8613	2.8414	4.1662	4.4083	2.8054
0.5500	5.5025	4.6036	2.8793	4.9498	3.3774	4.9680	2.8272	2.9659	3.1949	3.0569	6.9709	3.5417	2.7987	2.9224	4.1748	4.5007	2.9620
0.6000	4.9382	5.0675	2.7633	5.0387	4.3660	5.2495	2.9350	3.0697	2.8246	2.7079	6.5326	2.9467	2.9016	2.9648	4.7697	5.0202	3.1328
0.6500	4.5888	5.6863	2.9400	5.0593	3.5287	4.9653	3.5518	2.9571	2.8740	2.8344	7.5622	3.1800	2.9761	2.9462	4.6207	4.3418	2.8965
0.7000	5.3460	4.6999	2.8307	4.8181	4.2816	4.4979	2.9165	2.8730	2.7465	2.9339	6.9568	2.8898	2.7969	2.8827	4.4961	4.2745	2.6746
0.7500	5.1818	4.5726	3.0423	4.3366	4.1313	4.8030	2.9115	3.0008	3.2125	2.8994	7.7913	2.9977	2.9031	2.7173	4.6393	4.7333	2.9166
0.8000	4.8226	5.3739	2.8279	4.4542	3.7453	4.9915	2.9977	3.2051	2.8017	2.9136	7.2169	2.9751	2.9459	2.8328	4.1159	4.0837	2.8518
0.8500	5.2120	4.8893	2.9518	3.6700	3.6999	4.6706	3.0089	2.8772	2.8158	3.0145	7.2071	3.2250	3.0449	3.0715	4.1005	4.4745	3.0982
0.9000	4.9074	4.8745	2.9001	4.1505	3.5312	4.8972	2.8735	2.9867	2.8546	2.7474	7.6132	2.8927	3.0398	3.0107	3.9826	4.4181	2.7691
0.9500	5.1275	4.8358	3.0791	4.6231	4.2634	4.8008	2.8989	3.0642	2.9330	2.9030	7.8338	3.0560	3.2780	3.2010	4.0429	4.5440	3.0471
1.0000	5.4557	5.6686	2.8862	5.3991	3.8283	4.5448	3.1215	2.9155	3.0040	2.9812	7.5169	3.5670	3.0504	2.9905	4.7895	4.2666	2.8543
1.0500	5.3219	4.3708	2.9433	3.7278	3.8779	4.1931	3.2072	3.0143	2.9442	2.9390	7.8937	3.6301	2.7819	2.7744	4.2103	4.5758	3.0793
1.1000	4.6176	4.4904	2.7583	4.3786	4.8086	4.7501	3.4066	3.5047	3.1136	2.7801	7.4295	3.3682	3.2026	2.8959	4.2695	4.3547	2.8447
1.1500	5.2796	3.5143	2.9844	3.8454	3.6913	4.3625	2.7783	3.0498	2.7010	3.2169	7.2864	3.4203	2.9864	2.6927	4.0359	4.3789	2.8995
1.2000	4.9933	5.5875	3.1063	4.4289	3.9515	4.9231	2.9931	3.1468	3.0291	2.9304	7.4966	3.1332	2.8928	2.8756	4.3146	4.5474	3.0367
1.2500	5.5700	4.7811	3.0787	4.0728	4.3747	5.2312	2.8387	2.9855	3.1341	3.0268	7.2419	3.3567	2.9171	2.9950	4.7734	4.5111	2.7207
1.3000	5.0901	4.1173	3.0407	4.0269	3.6776	4.7135	3.0470	2.9910	2.9390	2.9911	7.2006	3.0620	2.9637	2.6832	4.6195	4.3445	2.7730
1.3500	4.8565	4.4867	3.2191	4.5563	4.1197	4.9778	2.8129	2.9186	3.0459	3.3402	7.5054	3.2275	2.9923	2.9535	5.1461	4.4892	2.6830
1.4000	4.9878	4.5320	2.6801	3.8695	4.4960	5.4061	3.3624	3.6422	2.7297	2.9329	7.1150	3.3681	2.9542	2.9248	4.5316	4.4260	2.7549
1.4500	5.4309	4.9117	3.5326	3.9225	4.2216	5.0818	3.0225	2.7955	2.9679	3.0976	7.0349	3.3968	2.9628	2.9392	5.1756	4.5915	2.9715
1.5000	5.0753	4.6788	2.9800	4.0645	3.6555	5.0287	3.0131	2.9066	3.2268	2.9605	7.1328	3.8219	2.9582	2.8676	4.7280	4.1636	2.8430
1.5500	5.2662	4.3017	2.7593	4.3513	4.0459	4.6810	3.0924	2.8641	3.2205	3.3067	7.5089	3.1414	3.0915	2.8334	5.2639	4.5818	3.0137
1.6000	5.3472	4.9850	2.8266	3.4989	4.3371	5.3616	3.1852	3.0882	3.0753	2.9951	7.8015	3.0663	2.9523	3.0351	5.2943	4.8098	2.7862
1.6500	4.9433	4.7288	2.7159	3.6479	4.0668	4.6667	2.8904	2.9753	3.1971	3.0998	7.0858	2.9706	2.9488	2.8698	4.9645	4.7582	2.9204
1.7000	5.0062	5.5881	2.8872	3.5028	4.1098	5.0752	3.0765	2.9560	2.9645	3.2407	7.6089	3.2310	2.9454	2.7742	4.6631	4.4378	2.8431
1.7500	5.0210	5.1945	3.3945	3.6619	3.8527	5.0559	3.2417	2.9342	3.1897	3.0042	7.6551	3.1318	2.8199	2.8717	4.2288	4.4282	2.7377
1.8000	4.8807	5.6984	2.7730	2.8541	3.7111	5.3175	2.8062	2.7416	3.0080	3.2428	7.2528	3.0526	2.9049	2.8422	4.1610	4.3828	2.8723
1.8500	4.6395	4.6384	2.8419	3.9788	3.7451	5.6195	3.0343	3.1176	2.9082	2.7497	7.4643	3.9478	3.1568	2.7452	4.0701	4.2631	2.9197
1.9000	5.7934	5.1825	2.8355	4.2347	3.8682	5.3513	3.1349	3.0834	3.2359	2.8430	7.3140	3.6293	2.8275	2.9269	3.9978	4.1968	3.1331
1.9500	5.2112	5.1426	2.9178	5.1094	3.9283	5.6672	3.2945	2.8590	3.1195	2.9870	7.2414	3.3845	2.7827	3.0304	4.1755	3.9589	2.7793
2.0000	4.9501	4.3957	3.0817	5.3185	4.7467	5.8066	2.9429	2.8764	3.1754	3.1584	8.0256	3.6686	3.0322	2.9075	3.7369	4.6274	2.8371
2.0500	5.2382	4.3384	3.0728	4.8220	3.6385	4.9847	3.0258	3.5120	2.8463	2.7371	7.9222	3.3985	3.1284	2.7196	3.5191	4.5241	3.0933
2.1000	5.1902	5.2091	3.1228	4.6739	3.9452	4.6934	2.9107	2.8390	2.7896	2.8252	7.7089	2.8617	2.9006	2.9404	3.5471	4.2717	2.9706
2.1500	5.2651	5.2541	2.9414	5.2126	4.3528	5.3341	2.9018	3.3467	3.1725	3.1465	7.2688	3.7511	2.8807	2.8993	3.7566	4.4238	3.2966
2.2000	5.3744	5.5072	2.9913	4.5427	4.3322	5.1986	3.2478	2.8617	3.1386	2.8847	7.6621	3.2029	2.9231	2.7783	4.1593	4.2042	3.1191
2.2500	5.3628	5.3218	2.9241	4.6560	4.9520	4.9514	2.7482	2.9661	3.0162	3.1530	7.5013	3.1900	2.7442	2.8347	4.1352	4.5677	2.9280
2.3000	5.5038	5.3057	2.9424	5.1483	4.1390	5.2749	2.8504	2.9822	2.9381	2.8101	7.6980	3.7563	3.3425	3.0032	4.5057	4.2614	3.0710
2.3500	5.0518	4.6556	2.7536	5.0811	3.7723	5.0067	2.9355	3.2655	3.0075	2.9362	6.7877	3.6223	2.9593	2.9597	3.2887	4.4945	3.4066
2.4000	5.2328	4.7900	2.8862	5.5227	4.4255	5.7489	2.7118	3.2462	3.4030	2.8680	7.5457	3.6446	2.8815	2.8853	4.0615	4.1413	3.2451
2.4500	4.6231	4.8387	3.1059	5.3140	4.0906	5.4626	2.8286	3.0136	3.1731	3.1221	7.9801	3.9687	3.0294	2.8870	3.9541	3.7756	3.0042
2.5000	5.0902	5.4035	2.7827	5.4803	3.7124	5.6130	2.9513	3.1237	3.1350	3.0161	7.8099	3.7316	2.9833	2.8463	4.6751	4.4826	3.3237
2.5500	5.0420	5.1251	2.7326	5.0408	3.8671	5.0182	2.9826	3.1284	2.8770	2.7883	8.2132	3.0198	2.8781	2.8115	4.3246	4.1905	2.9354
2.6000	4.8558	4.9431	2.8523	5.4798	4.0627	5.1540	2.8519	2.8036	2.9599	2.9466	7.6601	3.0111	2.9645	2.9320	4.3518	4.1769	2.8852
2.6500	5.3263	5.1826	2.9848	6.7979	4.0252	5.0727	3.2013	2.9213	3.0395	3.0459	7.4255	3.0321	2.7685	2.7588	4.3947	4.0159	2.8358
2.7000	5.8294	5.6749	3.1167	4.9864	4.3354	5.1130	3.0544	2.9991	2.8001	2.7198	7.4493	3.5941	2.9449	2.8506	4.4024	4.1228	2.8567
2.7500	5.6395	5.6923	2.9972	5.6413	4.1451	4.6318	2.7643	3.1898	3.1453	2.8616	7.2146	3.4397	3.1567	2.8901	4.6960	4.9061	2.8394
2.8000	5.7821	4.9735	2.9731	5.1786	3.9749	4.6384	3.0952	2.8103	3.3302	3.0072	6.9525	3.0188	2.9488	2.8856	4.2277	4.3428	3.1573
2.8500	5.4840	5.3521	3.5600	3.2762	4.2409	4.0961	2.8861	3.2519	2.8149	2.7872	8.6438	3.8655	2.7071	2.8804	4.4907	4.3655	3.1656
2.9000	3.8959	5.3568	2.8299	4.2956	3.9343	3.9598	2.9693	3.5682	2.8885	2.8529	8.3564	2.9527	2.8166	2.9731	4.5245	4.0234	2.9912
2.9500	3.6187	4.9637	2.8810	4.9846	4.1788	3.8840	3.1734	3.3078	2.8001	2.8619	8.2242	3.5345	2.9014	2.9233	4.5645	4.1644	2.9263
3.0000	5.7940	4.5977	3.5658	5.8750	4.3047	3.6921	3.0205	2.8174	2.8448	2.8380	7.8762	3.4315	2.9363	3.0135	4.6700	4.4107	4.1491
3.0500	5.6460	5.3836	3.1335	6.9397	3.8579	4.0570	3.0102	3.3010	3.2821	3.0476	7.8039	3.3433	3.1206	2.8132	4.3729	3.7368	3.5270
3.1000	5.8435	4.8813	2.9278	9.0755	4.1927	4.5138	3.0597	3.4995	3.0775	3.0074	7.9438	3.0576	2.8648	2.7341	3.6374	3.6270	3.6456
3.1500	5.6308	5.4469	2.8357	6.7368	4.3584	3.7527	2.9865	3.4018	3.0144	2.8092	7.8207	3.2489	2.9969	2.8601	4.2435	4.6894	3.6151
3.2000	5.5908	5.0470	2.7190	7.0653	4.2948	4.3192	3.1496	3.2112	3.3304	2.8567	7.3544	2.8975	2.9567	2.8270	4.1856	4.2582	3.2731
3.2500	5.2431	5.5451	3.0531	7.0778	4.2449	3.9818	3.0632	2.9592	3.2223	2.8927	7.5903	3.1061	3.1705	2.7805	4.6551	4.6199	2.8494
3.3000	5.8395	5.1246	3.1178	7.6931	4.4359	4.3215	2.9689	2.9071	3.2773	3.0390	8.2904	2.7555	2.8777	2.8253	4.0942	4.5950	3.2911
3.3500	5.1032	5.4182	2.9508	7.4004	4.0809	4.3695	3.0740	2.9647	2.9118	2.8313	7.8476	2.8424	2.8960	2.8358	3.9494	4.3182	3.2706
3.4000	5.2724	5.2224	2.8437	6.7939	4.5306	3.7219	3.1460	3.1576	3.1133	3.1795	7.6284	3.1691	3.1132	2.7245	3.9156	4.2971	2.8998
3.4500	5.3801	5.5240	2.6984	5.6326	4.4129	4.3442	2.8560	3.4542	2.9841	2.8418	8.0786	3.7633	3.1242	2.8406	3.7212	4.0069	2.8212
3.5000	5.2058	5.6730	3.2096	7.5004	4.3604	4.0372	3.1981	2.8299	3.0232	2.8071	8.3493	2.9754	2.7981	2.8343	4.3086	4.3420	3.2381
3.5500	5.2983	5.2300	3.4249	5.1733	4.0834	4.0496	3.4116	2.7824	3.1148	2.7675	8.5552	2.9823	2.7776	3.0257	4.6028	4.3445	3.2941
3.6000	5.4063	5.2519	3.0349	6.4426	4.2015	4.0569	3.0944	3.1162	3.3343	2.9013	7.7936	2.8963	2.7213	2.9204	4.2413	4.7200	3.3268
3.6500	5.0314	4.3662	2.8081	5.2051	4.2535	4.0401	2.8681	2.9486	2.8876	2.8101	7.9143	2.9022	3.2604	2.8291	4.2335	4.0083	3.1493
3.7000	5.0941	5.2473	2.8453	4.9632	3.9585	3.5694	2.9885	3.0821	2.8326	2.8089	7.2970	2.9417	2.8430	3.1133	4.4307	5.0267	3.1521
3.7500	5.8725	6.0769	2.8455	4.1903	4.4516	3.8406	2.8534	3.2559	3.2284	2.9376	8.1110	2.9777	2.8410	2.8648	4.3658	4.5613	3.1868
3.8000	5.5187	5.6205	2.9162	4.9920	3.7504	3.6552	2.8429	3.1869	3.0414	2.7525	7.9009	3.0968	3.0830	3.0955	4.3346	5.4853	3.1704
3.8500	5.3982	5.6785	2.7309	5.1930	4.6225	5.1056	2.8580	2.7872	3.1701	2.9611	7.8264	3.3839	2.8751	3.1934	4.6338	5.0858	3.2662
3.9000	5.1821	5.2272	2.8134	5.0621	4.5189	3.8558	2.8002	2.7715	3.0508	2.8855	7.5269	3.1404	2.8172	3.3810	4.6507	4.9485	2.9383
3.9500	5.6983	5.4563	3.1356	5.9865	4.1219	4.1707	2.8654	2.8758	3.2534	2.7740	7.9861	3.4938	3.1342	2.9670	4.6817	4.8456	3.5521
4.0000	5.4700	5.8731	2.9775	4.7872	4.1171	3.9645	2.8206	3.1046	3.3462	3.0145	8.1943	3.3874	2.8744	2.8786	4.3799	4.8916	3.2082
4.0500	5.3203	5.6766	3.0096	3.7988	4.3470	4.9272	2.9455	3.2758	2.9444	2.9531	8.2821	2.9189	2.8730	3.0244	4.4683	4.9936	3.0341
4.1000	5.3254	5.0345	2.8540	4.4550	4.3196	4.5657	3.2574	3.1430	3.1525	2.8728	7.6910	2.7615	2.8384	2.7125	4.3668	5.1608	2.8804
4.1500	5.4184	5.6208	2.6890	3.3244	4.0922	4.1391	2.8114	3.0128	3.2657	2.9175	7.7572	3.4982	2.8165	2.8394	4.6520	5.4006	3.1910
4.2000	5.8981	5.4174	2.6953	3.9289	4.6290	4.9449	2.8964	3.0927	3.3587	3.1214	7.9734	2.8310	2.9525	3.0187	4.5687	4.9320	3.1270
4.2500	5.4429	5.8064	3.0268	3.3973	4.5563	4.4586	2.9338	3.2887	2.9057	3.1145	7.7540	3.3025	2.8416	2.8146	4.6400	5.3865	3.1944
4.3000	5.3444	6.1756	3.0644	4.1333	4.1027	4.4419	2.9954	2.9983	2.9105	2.9209	7.2626	3.9731	3.0581	3.0289	5.0649	5.0709	4.0158
4.3500	5.8886	5.2186	2.7645	4.6192	4.2632	4.1190	2.7893	2.9946	3.0274	2.7490	7.5268	3.1223	2.9376	2.9321	4.3967	4.8341	3.2221
4.4000	5.6519	5.1073	2.8919	4.0623	4.3046	3.8758	3.2914	2.9768	2.8486	2.8195	7.9740	3.4644	3.0469	2.6441	4.2552	5.4198	3.0264
4.4500	5.4015	4.7132	3.0141	3.5736	3.9183	3.3793	3.0316	3.0539	3.0277	2.9571	7.5552	5.3520	2.8075	2.7025	4.3552	4.8124	3.0452
4.5000	5.5740	4.7113	2.7897	4.9433	3.3971	4.7017	2.7267	3.1054	3.1609	2.9812	7.4550	4.3811	3.1415	2.8379	4.7969	4.9120	3.6074
4.5500	5.3523	5.2663	3.1774	3.8255	4.2477	4.7282	2.6381	3.0863	3.0997	2.8865	7.4642	4.3728	3.1293	2.8333	4.5016	4.9625	2.8316
4.6000	5.1655	5.1490	3.0224	3.9634	4.3299	5.0222	2.9886	2.9843	3.3683	2.8326	7.0609	3.7549	3.0539	2.7879	4.7991	4.8898	2.9750
4.6500	5.4668	5.1024	3.3297	4.1252	3.8248	4.9926	2.8797	2.9604	3.3618	2.8995	7.7728	4.0790	3.1111	3.1132	4.5728	4.8666	2.9289
4.7000	5.2990	4.5863	2.8594	4.0849	4.0079	4.6221	2.9353	3.2532	3.4188	3.2656	7.0351	4.1375	2.8102	2.8292	4.6719	5.1074	3.0709
4.7500	5.2861	5.5770	2.7569	3.6133	3.5339	4.6498	2.9337	3.2264	3.3140	2.8457	7.0143	3.6163	3.2087	2.9251	4.2004	5.5390	3.2427
4.8000	5.4052	5.4020	3.0952	4.4969	4.1565	3.2564	2.7625	3.3906	3.2723	2.9183	7.7788	3.2804	2.9383	2.8184	4.5550	5.3233	3.1377
4.8500	5.4042	4.8016	2.8227	4.5714	3.8925	4.2489	2.7716	2.9967	3.2458	2.9956	8.2490	4.3148	2.8809	2.9563	4.8774	4.7889	2.8637
4.9000	4.9202	5.3506	2.9260	4.7344	4.3116	3.4911	2.9603	3.1095	3.0455	2.7437	7.6565	3.4749	3.0013	2.9930	4.9458	5.0247	3.6129
4.9500	5.3153	4.8894	3.0606	4.1482	3.9698	3.5802	2.8666	3.2243	3.3730	2.8362	7.7092	3.6610	3.1345	2.9729	4.6724	5.1300	3.2079
5.0000	5.4119	4.9136	3.1292	4.9041	3.7321	3.2388	2.6558	3.0951	3.1902	2.8464	7.8357	3.7884	3.0222	2.9637	4.3010	4.5853	3.0514
5.0500	4.8224	5.1687	3.0969	4.5784	4.2316	5.1492	3.0925	2.9554	3.1315	3.0370	7.5644	3.3915	2.8597	2.8762	4.2092	4.6421	3.3860
5.1000	5.4823	4.6888	2.7778	4.1894	4.0982	4.3237	2.9586	3.0464	2.9493	2.8585	7.7911	4.0199	2.9945	2.8364	4.1986	4.3008	2.9937
5.1500	5.9434	5.4097	2.8600	4.4379	4.2305	4.9271	3.0392	2.8162	3.1481	2.9194	7.7081	3.7009	2.8182	2.9654	4.6383	4.1941	2.7242
5.2000	5.3533	5.6395	3.0504	4.5098	4.6507	4.0265	3.2212	2.9823	2.9465	3.0511	8.3197	3.7761	3.2539	2.9391	3.7602	4.6496	3.0105
5.2500	5.4821	5.1478	2.9093	4.1332	4.0822	4.4115	2.9989	2.7905	3.3860	2.7353	7.6046	4.0789	2.7651	2.8697	4.4214	4.7159	2.7710
5.3000	5.3741	5.2604	2.8375	4.0571	3.5915	4.6861	2.9746	3.1894	3.3335	2.9308	7.8364	3.7116	2.9563	3.2485	4.3853	5.1274	2.7789
5.3500	5.7031	6.5460	2.8554	4.2540	4.7025	4.5400	2.8293	3.1406	3.0681	2.8758	7.6181	3.4407	2.8741	2.9099	4.4807	4.7749	2.8806
5.4000	5.2914	5.5451	3.1642	4.8724	4.6819	4.7890	2.8660	3.4371	3.0947	2.7925	7.9708	2.9387	2.8688	2.8480	4.6307	4.7995	2.7900
5.4500	5.3504	4.4413	2.8932	3.9800	4.5259	4.6775	2.8501	2.9473	3.2114	2.9986	7.5406	3.3326	2.9914	2.9473	4.5352	4.2468	3.1700
5.5000	5.1900	5.5396	3.4700	4.6480	3.5537	4.6539	2.7726	2.9518	2.9653	3.1874	7.5451	3.7718	3.1011	2.8718	4.2183	4.3177	3.0766
5.5500	5.3824	5.3295	2.9416	5.0854	3.8826	5.2083	3.0162	3.3763	3.1051	2.8859	8.1478	3.0460	3.1624	2.9214	4.1778	4.7321	2.9743
5.6000	5.3844	4.5358	2.9828	4.8590	3.6538	4.6236	2.8367	3.0843	3.2000	2.7914	7.3973	3.1343	2.7477	2.9397	5.0385	4.3371	2.7614
5.6500	5.2423	5.6301	2.8778	4.9777	4.2080	5.0191	2.8709	3.5965	3.1163	2.8432	7.5141	3.1358	2.9887	2.6766	4.2560	5.0614	2.7739
5.7000	5.1713	4.9471	2.7409	6.8490	3.9451	4.8784	2.9473	3.1385	2.9994	2.8070	7.0710	3.4451	2.9753	3.1529	4.6225	4.2592	2.7820
5.7500	5.3842	4.3545	3.1265	4.5705	3.8112	4.5426	2.9764	2.7541	3.0297	2.9139	7.3520	3.7081	3.1576	2.8093	5.0774	3.9382	2.8409
5.8000	4.9996	4.4739	2.7571	4.9199	4.0149	4.8433	3.8797	3.0843	3.1042	2.8591	6.9242	3.3869	2.9672	2.8464	4.6606	4.5656	2.7408
5.8500	5.6082	4.9240	3.0705	4.4447	4.0111	5.2904	2.8254	3.0413	3.4453	3.0002	8.0739	3.8650	2.6873	2.8316	5.1191	4.4887	2.8361
5.9000	5.3694	5.1121	2.9393	3.6733	3.9461	5.2349	3.0671	3.3853	3.4944	2.8306	8.2142	3.4354	2.8289	2.9944	4.7755	4.4720	2.9759
5.9500	5.1124	5.0987	3.1011	4.8597	3.3982	5.0134	2.7928	2.8097	3.4325	2.9072	7.1575	3.5253	2.8088	3.1638	5.4870	4.0769	2.9171
6.0000	5.2381	5.8622	3.0412	4.8303	4.1704	4.9402	3.1645	2.8879	3.4455	2.8193	7.1695	3.0696	2.7744	3.0690	5.1960	4.4692	2.8132
6.0500	3.5282	5.6893	2.8651	6.1079	4.2935	5.1046	2.9416	2.7970	2.9190	3.0859	7.5695	3.1257	2.8431	2.8022	4.2934	5.0955	2.9673
6.1000	5.2316	5.8918	3.0482	5.4627	3.7212	4.2551	3.8761	3.0722	3.6065	2.7485	7.5244	2.9063	3.0018	2.8897	4.8161	3.8863	3.0209
6.1500	3.9008	5.4194	3.0070	5.1155	3.6929	4.5113	3.5490	2.9454	3.0101	2.9226	7.8521	3.1204	2.8791	2.8705	4.5789	4.4849	2.9848
6.2000	4.8672	4.7258	2.8115	4.9013	4.2861	4.9705	3.0385	2.7564	3.1645	3.0046	6.7676	3.1663	2.6986	3.1183	5.3617	4.8933	2.8187
6.2500	5.2654	5.3199	2.8325	4.0870	3.6760	4.0769	2.8262	3.0381	3.1444	2.8531	7.7854	3.0591	2.9935	2.8706	4.7221	4.9358	2.7802
6.3000	5.1673	4.8654	2.8103	4.8389	3.3936	4.3710	2.7000	3.1003	3.0584	3.0328	7.3678	3.1187	3.0620	3.0246	4.7819	4.8085	3.0382
6.3500	4.3987	5.1293	3.1089	4.5012	3.9784	4.0685	2.8070	2.7237	2.9175	3.0259	7.9127	3.3196	3.0697	3.0142	5.0901	4.4320	2.7794
6.4000	5.4373	5.4675	3.1128	4.6370	3.9164	4.1806	3.2617	3.0383	3.1891	2.9815	6.8450	3.1319	2.8062	3.0084	5.2121	5.1626	2.7863
6.4500	5.3061	4.7541	3.0282	5.1008	3.9422	4.8767	2.9863	2.9600	2.8705	2.9642	7.5514	2.7510	2.7012	3.0595	4.8557	5.1214	2.9371
6.5000	5.0582	5.2391	3.2403	4.4331	4.7539	3.9975	3.3161	2.8858	3.0008	3.2225	7.6201	2.9758	2.8904	3.2024	5.0326	4.5944	3.0779
6.5500	5.2073	4.4607	2.9702	5.3733	3.9719	4.2452	2.9340	2.9103	3.2263	3.2162	9.1648	3.0208	2.8317	2.9620	4.3739	4.6115	3.1000
6.6000	5.7894	5.1102	2.9649	4.4287	3.6714	4.3371	2.9464	3.3372	3.2092	2.7647	8.5799	3.8509	3.1078	2.8685	4.4858	4.6241	2.8740
6.6500	5.4689	5.5520	3.1525	4.6011	3.7095	3.8734	2.7471	2.7880	3.1423	3.1154	8.7509	3.8365	2.7592	2.8778	4.2800	5.1240	2.7480
6.7000	5.2484	5.1123	3.2940	5.5155	3.6074	5.2108	3.1303	2.9629	3.0457	2.7956	8.6219	3.1474	2.9761	3.1710	4.3546	5.1511	3.0422
6.7500	5.3882	4.1990	2.8360	4.6380	4.3009	4.4173	2.8029	3.2267	2.9405	3.1813	8.4554	3.2683	3.0385	3.3939	4.4231	5.0216	2.6831
6.8000	5.6916	5.2755	3.1581	4.0036	4.5197	4.1534	2.8734	2.8230	3.2873	2.7556	7.8390	3.3643	2.9150	2.7480	4.1914	4.8589	3.1071
6.8500	5.1313	5.4083	2.9730	4.2186	4.1247	4.9243	2.8787	3.1393	2.9923	2.8835	7.9118	3.5008	2.8328	3.0552	4.0601	5.1052	2.7456
6.9000	5.1572	4.6927	2.8934	4.4416	3.9029	4.0089	3.0123	2.8857	3.1386	2.8167	7.9147	3.2430	2.9061	2.9136	4.3770	4.8893	3.1069
6.9500	5.1922	5.1105	2.9204	5.1407	3.7812	4.1952	3.0918	2.8937	3.0804	2.6969	7.7306	3.4259	2.9860	2.9245	4.8308	4.8252	2.8156
7.0000	4.7539	4.8148	2.9907	4.7814	4.2439	4.2661	3.0041	2.8450	3.0705	2.8013	7.6496	3.3553	2.9673	2.9347	4.3161	4.5008	2.8990
7.0500	5.0314	4.8584	2.7192	5.3311	3.9761	4.9021	2.8008	3.0684	3.1776	2.7952	7.3601	3.4135	2.8485	2.7714	4.4166	4.6827	3.1356
7.1000	5.2193	4.7233	2.8382	5.3308	4.3790	4.8692	2.9065	3.3465	3.2555	3.1615	7.0144	2.9810	3.2549	2.9639	4.3447	4.8031	2.9143
7.1500	5.1513	5.4808	2.9752	5.6310	3.8205	4.4622	2.9720	3.0190	3.3552	2.9194	7.3862	2.9525	2.9061	2.7181	4.5655	4.8273	2.9705
7.2000	4.9000	5.4319	2.8945	5.4789	4.0202	4.7955	3.0498	2.9947	3.0217	2.6997	8.0670	3.8011	2.8181	2.7740	4.1971	4.8663	2.7433
7.2500	5.4031	5.5446	3.2210	7.1360	4.3353	5.0415	3.0009	2.9786	3.3694	2.9790	7.9439	3.4736	3.1482	2.9062	4.6516	5.2346	2.9814
7.3000	4.9036	5.1157	2.9350	5.3666	4.0259	4.5390	2.8636	2.9008	2.8642	2.8644	7.6087	3.5538	3.0449	3.0430	4.3868	4.8398	2.9289
7.3500	5.0753	5.0562	2.9475	3.9975	4.2298	4.9423	2.9048	2.9866	2.9323	3.2222	7.2645	3.6350	3.0833	2.9723	4.3400	4.9499	2.8075
7.4000	4.6885	5.6540	2.9872	4.5069	4.3130	4.3674	3.0286	2.7877	3.0208	2.7698	7.8335	4.2012	2.8005	2.7335	4.5241	4.6458	2.8563
7.4500	5.2375	3.9978	2.7972	4.4069	4.0921	4.4159	2.9389	3.1298	3.1142	3.1727	7.8951	3.7299	2.8857	3.1420	3.7084	4.8700	2.9421
7.5000	4.8395	4.9396	2.8992	4.1842	3.7467	4.3630	3.0552	2.8268	3.0212	2.8461	7.3335	3.9850	2.6978	2.9743	4.4285	4.7508	2.7866
7.5500	5.0408	4.8340	2.7865	4.9250	4.5221	4.2770	2.7538	2.9002	2.8120	2.7747	7.7304	3.4580	2.9415	2.9439	4.1837	5.1998	2.9238
7.6000	5.2050	4.8178	2.8191	4.8308	4.2930	4.7389	2.8056	3.3275	2.9319	2.8290	7.2131	3.9042	2.8958	2.9739	4.4477	4.6423	3.1002
7.6500	5.0870	4.9870	2.8989	4.4129	4.1252	5.0736	3.1254	2.8898	2.9790	2.9753	7.7236	4.0493	2.9488	2.7996	4.3070	4.5899	3.1987
7.7000	5.1337	5.5902	2.8030	4.3492	4.8016	4.6066	3.1066	2.9130	2.9504	2.8085	7.8223	3.9316	2.9811	3.1345	4.4536	4.8727	2.9738
7.7500	5.3154	5.2253	2.7142	4.2174	3.9632	4.1871	3.1301	2.6987	2.9125	2.8667	7.2214	3.6741	2.7668	2.9221	4.8873	4.5461	2.8574
7.8000	5.0327	4.8935	3.1677	4.7498	4.0677	4.7832	3.1229	2.8269	3.4463	2.7749	7.8724	4.3473	2.9228	3.1255	4.0837	4.7307	2.9262
7.8500	4.8801	4.5627	2.8418	4.4634	4.7569	4.7094	2.7277	2.7563	2.9848	3.0714	7.9157	4.3879	3.0627	3.1257	4.4606	4.9367	2.8217
7.9000	5.1896	5.4922	3.1079	4.2813	4.2226	5.1799	3.0310	3.1444	2.9077	2.9014	7.7015	3.2502	3.1888	2.8946	4.6182	4.8256	2.9477
7.9500	5.4102	5.4144	2.8560	5.8108	4.4950	4.6397	3.0421	2.8463	3.0274	3.0430	8.2657	4.4892	3.0768	2.7986	4.6165	4.6743	2.8183
8.0000	5.9151	5.0300	2.7690	4.9625	4.0206	4.3745	3.7032	2.9893	3.3368	2.8363	7.7419	4.1522	2.8990	3.0681	4.4211	4.7282	2.7056
8.0500	5.4321	5.3341	2.8761	5.5508	4.8760	5.0508	3.1645	3.0912	2.9338	3.0413	8.1720	3.6472	3.2162	2.8369	4.3094	4.9023	2.9442
8.1000	4.9926	4.3749	2.7699	5.6437	4.0556	5.1648	2.8690	3.3091	2.9726	2.9591	8.0591	3.1167	2.9552	2.7818	4.9595	4.3240	2.9589
8.1500	4.9765	4.7432	2.7891	4.6742	3.9148	4.9807	3.8636	2.9856	3.1179	2.8778	7.4520	4.4859	2.8513	3.0666	4.6586	4.4614	3.0601
8.2000	5.2016	4.8664	3.0344	4.3589	3.9657	4.8259	3.0036	2.8439	2.8021	3.0581	7.4648	4.0213	2.8542	2.8109	4.3940	4.4651	3.0879
8.2500	5.0537	4.5946	2.8226	4.4889	4.6811	4.5048	3.3497	2.8335	3.1506	3.5121	7.4499	3.7212	3.2095	3.0508	4.0855	4.4842	2.8309
8.3000	4.9337	5.0831	2.7727	4.6167	4.1220	5.0074	3.1614	2.9419	2.8273	2.8348	7.7037	4.3100	3.1479	2.7483	4.3070	4.3284	3.1932
8.3500	5.4930	4.5616	2.8690	5.0490	4.6139	5.0851	2.8895	3.3886	2.8879	2.9717	7.6239	4.1084	2.8734	2.9717	4.3111	4.3149	2.8376
8.4000	5.0774	4.3025	2.7204	3.9666	4.1747	5.1569	2.8524	2.6464	3.0789	3.0480	7.5949	4.5336	2.9568	2.8611	4.5746	4.2706	2.9086
8.4500	5.3004	4.9927	2.8384	5.3116	4.3723	4.9074	2.9910	2.8739	3.0089	3.0663	7.2763	4.1154	2.7595	3.1168	4.7442	3.9507	2.7999
8.5000	5.3846	5.6920	3.1388	5.3344	4.8709	4.5243	2.8864	3.3455	2.9098	3.0536	7.9650	3.1963	3.0100	3.0331	4.3081	4.3217	3.0102
8.5500	5.2372	5.2929	2.9078	4.7698	4.1073	5.2063	2.7990	2.7610	3.0624	2.7421	7.7813	3.8963	2.9139	2.9711	4.2379	4.1800	2.9088
8.6000	5.5293	5.1287	2.8584	4.7611	3.9676	4.2516	2.9999	3.0466	2.9839	2.6638	7.6608	4.2730	2.7267	2.8863	4.3067	4.6510	3.3364
8.6500	5.3237	4.5887	2.7211	3.5401	4.5613	4.7864	3.1001	2.9272	3.3442	2.8420	7.8362	4.0025	2.8683	3.0169	4.2680	3.9962	2.9942
8.7000	5.2870	4.6930	3.1905	3.5860	3.8850	5.1815	3.0228	2.9860	2.8966	3.2502	8.0425	4.0640	2.9131	2.7223	4.5217	3.7254	2.8386
8.7500	4.8867	4.6908	2.8903	4.6641	4.0965	5.1024	3.0660	2.8391	3.0602	3.1237	7.7825	4.8598	3.5965	2.8972	4.6026	4.8493	2.9517
8.8000	5.2800	5.1221	2.8727	4.5566	4.0896	4.9876	3.1596	3.1152	2.9993	3.0456	7.9310	3.9870	3.0509	2.8548	4.2741	4.0244	3.1034
8.8500	5.4977	4.9300	3.5199	5.6367	4.3435	4.8339	2.8438	2.7960	2.8807	2.9431	7.5682	4.3406	2.8415	2.9946	4.6602	4.2532	3.0157
8.9000	5.5916	4.4275	2.8864	5.0572	3.2857	4.9453	2.9444	3.1916	2.9196	2.7533	8.0002	4.7161	2.8742	2.8006	4.3394	3.8941	3.2500
8.9500	5.9798	5.1000	3.0542	4.5690	3.1623	4.7310	2.8924	2.9493	3.0854	2.8634	7.6816	3.7294	3.1351	2.7785	4.9698	4.4788	3.2909
9.0000	5.8440	5.3184	2.9306	4.8937	3.0209	4.9070	2.9692	3.0155	3.0884	3.0081	7.8552	3.4641	2.8958	3.4720	4.5259	3.8570	3.7366
9.0500	4.9192	5.4188	3.2022	4.2187	3.2383	4.8342	3.2473	3.0090	2.8886	3.1631	7.6043	4.0196	3.1128	2.8515	4.5785	4.1920	4.8201
9.1000	4.9828	5.2205	2.6809	4.6243	3.1506	4.5351	3.4513	2.8120	2.8215	2.8542	7.7048	4.0617	3.2201	2.7747	4.1812	4.3064	4.5740
9.1500	4.4864	5.2402	2.7748	5.3645	4.6765	4.8453	3.2384	2.9947	3.0923	2.8993	8.0880	3.1580	2.8917	2.9361	4.5132	4.3907	2.8895
9.2000	5.0003	4.7483	2.9584	4.8404	4.6056	4.8449	2.9075	2.8142	3.2934	2.8454	7.4245	3.7243	3.1725	2.8941	4.8491	4.6507	3.1168
9.2500	4.9225	5.1466	3.4236	4.1261	4.0080	4.8962	2.7481	2.9815	3.4162	2.8260	8.0458	4.4056	3.0289	2.7185	4.2888	3.8250	3.2083
9.3000	5.2619	5.8118	2.7168	4.1076	4.7446	4.5552	3.1981	3.2383	3.2355	3.4097	8.5245	2.9772	2.9462	3.2528	4.3001	4.5774	3.1522
9.3500	4.9443	5.0272	3.1707	4.4825	4.0418	5.2988	2.8686	2.8851	2.9290	2.9497	8.0572	3.6375	3.0016	3.0736	4.5677	4.2764	2.8608
9.4000	5.1209	5.4063	2.7521	4.1913	4.3328	5.0157	2.9597	2.8880	2.9590	2.8379	7.8335	2.8081	2.8802	2.8346	4.3634	4.3037	3.4713
9.4500	5.4395	4.8932	2.7971	3.7456	4.4545	4.4811	3.0907	3.0356	3.3399	2.8040	7.5909	3.1549	2.6601	2.6831	4.3782	4.5004	2.8214
9.5000	5.3052	4.9400	2.9584	3.8226	4.5964	5.1019	2.8187	3.1422	2.9725	2.7627	8.0099	2.9851	2.9694	3.1341	4.4238	4.6719	2.8927
9.5500	5.3557	5.5494	2.8648	3.8636	4.8682	4.7055	3.0469	3.0975	3.3148	2.8601	6.7615	3.2349	2.9676	2.9249	4.0069	4.4084	2.8590
9.6000	6.3218	5.4201	2.8070	4.1760	3.5008	4.7861	2.8811	2.7192	3.0156	3.0067	7.2981	3.1212	3.1060	2.8708	4.5204	4.5069	2.7872
9.6500	5.1852	5.0569	2.7833	3.5792	4.9335	5.0493	2.8773	2.7878	3.2294	2.9497	8.0066	2.8723	3.0284	2.8765	4.1605	4.0805	3.2093
9.7000	5.4090	4.8367	3.0551	4.7769	4.4108	5.1975	3.2897	2.8590	2.9507	2.8644	7.4073	3.0367	2.8959	2.9034	4.3556	3.5044	2.7902
9.7500	5.1269	5.4032	2.8110	4.7978	4.3261	5.5752	3.1903	2.7991	3.0223	3.1108	7.5441	3.1153	3.2039	2.9028	4.4389	3.6003	2.8940
9.8000	4.9748	4.9185	3.1173	3.4989	4.6128	4.9972	2.8567	3.1658	2.9288	3.0298	7.4840	2.9246	2.9202	3.1174	4.2808	4.4107	2.7912
9.8500	5.3381	5.0453	2.8185	4.4180	4.4783	5.0691	3.2217	2.7558	2.8446	2.7574	7.5134	2.8741	2.9418	2.8545	3.3641	3.5260	3.0139
9.9000	5.6324	4.3345	2.9208	4.6930	4.4342	4.9822	3.8025	3.0333	3.0873	3.0221	7.3407	3.3797	2.9656	3.1370	4.2516	3.8050	2.8237
9.9500	5.0771	5.1796	3.1794	4.8955	4.2475	4.7024	2.9838	2.8144	3.0047	3.1381	7.2666	3.3788	2.9511	2.9761	3.9049	3.8336	2.8585
10.0000	5.3171	5.5711	2.9568	5.1299	5.6375	5.1309	3.3519	3.2569	3.1350	2.9794	8.7669	3.8329	3.3070	2.9941	4.4488	3.3828	3.0154
10.0500	5.2358	4.6919	2.8148	3.7400	5.1633	5.4984	2.7939	2.7011	2.9606	2.7517	8.7392	2.9488	2.9324	2.9105	3.9667	3.1077	2.7965
10.1000	5.2200	4.6673	2.7942	4.2564	5.1624	6.1295	3.0230	2.7864	3.0539	2.9661	8.3558	3.1582	3.1216	2.9887	4.1138	3.0097	2.8222
10.1500	5.4804	5.5050	2.8064	5.2529	4.9964	4.8742	3.2624	3.9971	3.1222	3.2810	8.3602	2.8118	3.2547	2.9130	3.9670	3.3651	2.8447
10.2000	5.3199	5.8048	2.9334	4.3285	5.1956	4.9668	3.2266	3.1804	3.1786	2.7468	7.6213	3.1976	2.9760	2.8206	3.7825	4.1358	2.8973
10.2500	6.0797	4.8110	3.4330	4.5162	5.1737	4.5223	3.2021	2.9643	3.0326	2.8982	7.3018	3.4996	2.9881	2.7214	4.2555	4.2310	2.9485
10.3000	5.1667	5.3732	2.9975	4.2616	4.1031	5.6660	2.8078	2.9532	3.1022	2.7574	7.4922	3.8954	2.8757	3.6604	4.6168	4.2655	2.7925
10.3500	5.6646	5.2722	3.1508	4.4659	4.6738	5.4143	2.8410	3.1165	2.9405	2.8038	7.9100	3.2598	2.9641	2.8935	4.1546	4.3294	2.9691
10.4000	5.0890	4.9083	2.7452	4.7061	3.8401	5.2410	2.9049	2.8494	3.3539	2.9062	8.2743	3.4200	2.8816	2.9776	4.4332	4.2621	2.7885
10.4500	5.3438	5.2651	2.9818	4.5876	3.9632	5.7689	2.9357	3.0840	3.0313	3.0756	7.6154	2.9946	2.9143	3.0216	3.6521	4.5443	2.9572
10.5000	4.8210	4.9415	3.0408	4.8381	4.7736	5.0856	2.7153	3.0833	3.1042	2.8519	7.5403	3.6162	3.2086	2.7664	4.0623	4.1751	3.0819
10.5500	4.7111	5.1809	3.1837	3.5944	3.8507	4.6025	2.9165	4.0155	3.0614	3.0726	7.2500	4.5291	2.7807	2.8200	4.2475	4.4477	2.9716
10.6000	3.0258	5.7201	3.3072	4.5582	4.0491	5.2444	2.9658	2.9957	3.2111	3.0681	8.0790	3.5578	2.8948	2.8662	4.3496	4.9955	3.2356
10.6500	5.4009	4.3932	2.9791	4.6945	3.9819	5.2474	2.9204	2.9595	3.5153	2.7702	8.1714	3.7543	2.8986	2.7527	4.2685	5.0012	2.8549
10.7000	2.7994	5.4506	2.9575	5.1746	4.4123	5.3444	2.9453	2.7381	3.5117	3.0898	7.7183	3.5065	3.4005	2.8052	4.5744	5.1257	2.8155
10.7500	5.5530	5.3550	2.9989	4.9374	3.7312	5.4240	3.0841	3.1895	3.1597	2.9137	7.3006	3.3967	3.1533	3.0483	4.4767	4.3406	2.8688
10.8000	5.1262	5.4632	3.1541	3.9230	4.1847	5.2087	2.7827	3.4923	3.1205	2.8536	7.7170	3.0917	3.3532	2.8691	4.1299	4.0033	2.9933
10.8500	5.1904	5.6339	3.0195	4.0721	4.0674	5.4927	2.7666	2.6166	3.0265	3.2421	7.9629	3.1907	3.4239	2.8393	4.1511	4.5086	2.8856
10.9000	3.7010	5.1627	3.1722	4.0957	4.7610	4.7566	2.8959	2.8955	3.3251	2.7473	7.1234	3.3643	3.7290	3.0947	3.6682	4.3159	3.0667
10.9500	5.7480	5.0390	3.0200	4.7439	4.9831	5.6547	2.8072	3.0574	3.0516	3.0813	7.6432	3.7101	3.1362	3.1667	3.3195	3.7661	2.8068
11.0000	4.9357	5.2544	3.1615	4.6697	4.4838	5.3594	3.1603	3.2657	2.8491	3.0057	8.5306	2.9064	3.2266	2.8771	3.0248	4.9128	2.8124
11.0500	5.3832	4.8769	3.4080	5.0473	4.3590	4.9824	3.0589	2.9806	3.4266	2.8710	8.3789	3.4761	3.6663	2.9444	4.3056	4.2240	2.8631
11.1000	5.1242	5.3412	2.9365	4.8359	2.9041	4.5209	2.8619	3.0113	3.0769	2.9160	7.4877	3.0375	3.6186	3.1789	4.5885	5.2426	2.8237
11.1500	4.9578	5.3700	2.8543	5.6180	3.7616	5.3722	2.8512	2.9357	3.1717	2.9157	7.2327	3.2562	3.3698	2.8789	4.4337	4.5844	2.8954
11.2000	5.3919	5.2413	2.8478	5.9085	3.3244	5.2666	2.7541	2.7822	3.0510	3.1043	7.4735	3.2083	3.0573	2.9594	4.3428	4.7793	3.3537
11.2500	4.7649	4.8716	2.7943	4.8935	3.4202	4.7387	3.1002	3.2753	2.9064	3.0171	7.1050	3.0827	3.0909	2.8404	3.7867	4.7158	3.1319
11.3000	4.6863	5.2670	2.9731	4.8513	3.4934	4.4153	3.5888	3.3731	2.8390	3.1073	7.2872	4.0221	2.9595	2.8064	3.8840	4.6379	3.2031
11.3500	5.3595	4.5792	2.8710	3.7036	3.2089	5.4546	2.9507	3.3139	3.1622	3.0122	7.3346	3.6465	2.8505	2.9585	3.7741	3.7876	2.8614
11.4000	5.5400	5.0683	2.8330	4.2011	3.7339	4.9450	2.9314	3.5070	2.8967	3.2729	7.1973	3.6668	3.4036	2.8267	4.3174	4.2846	3.0335
11.4500	4.8802	5.5395	2.9651	4.2181	4.7235	4.8330	2.9447	3.1616	3.0744	2.9999	7.1803	3.8027	3.0183	3.4073	4.5793	4.2607	3.0353
11.5000	4.9491	5.0553	3.1800	4.3171	4.5094	5.2600	3.2219	3.4259	3.1595	2.9169	7.1916	3.9521	2.8271	3.0563	4.6590	4.4076	3.2000
11.5500	5.3057	5.0672	2.8038	4.4971	4.8329	4.3313	3.6945	3.0745	2.9477	3.0756	7.4174	3.9273	2.9982	2.7537	4.8998	4.5779	2.9638
11.6000	5.1128	5.7239	2.8106	4.6736	5.0450	4.5649	2.9786	3.4425	3.3150	2.9334	7.0097	3.8335	3.2947	2.9429	4.5157	4.7101	3.1116
11.6500	5.1406	4.6803	2.7788	4.5816	4.3707	4.9198	3.0823	3.2241	2.8883	3.2601	7.0458	3.1117	2.8823	3.3410	4.1426	4.4942	2.9583
11.7000	5.1286	5.5256	2.7455	4.5022	4.8050	5.1093	2.8123	3.5490	3.0031	2.9987	7.0562	3.8054	2.8681	3.3357	4.5584	4.0323	2.9781
11.7500	5.2599	5.2552	2.9976	4.6148	4.5683	5.0076	3.5158	3.2089	2.9601	2.9447	7.0846	3.8930	3.1972	3.1045	4.3596	4.3008	2.8533
11.8000	4.7926	5.7305	3.2510	5.0388	4.1229	5.3459	3.0513	3.1484	2.8131	2.8404	6.5557	3.5716	2.8851	2.9016	4.8226	4.6049	3.0910
11.8500	5.6341	5.4537	2.9301	5.9137	3.8054	4.5967	3.0376	2.9349	3.1074	2.9365	7.1971	4.2694	2.9556	2.8577	4.8698	4.6443	2.9637
11.9000	3.2145	5.2573	3.0829	6.1396	4.6822	4.6588	2.9175	2.9891	3.0740	2.8509	7.6477	3.0618	3.0595	2.9649	4.4133	4.4705	2.8690
11.9500	4.4709	4.8434	2.8253	4.4161	4.0381	4.8290	2.8939	3.1672	3.3495	2.7993	7.0032	4.0247	2.9888	3.0695	4.6421	3.8695	3.0003
12.0000	4.5043	5.3488	2.8684	3.7973	3.9511	4.9678	2.8107	2.9052	3.1673	2.8636	6.6930	3.8167	2.9550	3.2219	4.5373	4.6593	2.8133
12.0500	5.5685	5.6686	2.8841	3.8410	5.2676	4.7717	3.0089	2.8420	3.0962	3.0622	6.5278	4.1256	3.0969	3.0010	4.6444	4.3315	2.8929
12.1000	4.6731	5.0895	2.8346	3.8124	4.4181	5.2806	2.9079	3.1060	2.9021	2.8700	6.7901	4.3634	3.2516	2.9591	4.4829	4.6417	2.7172
12.1500	5.3192	4.6867	2.8923	4.7621	4.7811	4.6032	2.8832	2.9430	3.2473	2.9390	6.4561	4.6332	2.8883	2.9242	3.3980	4.9185	2.8492
12.2000	5.4652	6.4689	2.8932	5.0067	4.7204	4.8668	2.9005	2.9506	2.9705	3.0485	6.6432	4.3813	2.9367	3.0637	4.7809	4.6452	2.8352
12.2500	5.6635	5.4115	3.0692	4.9488	4.3234	4.1131	2.8470	3.4179	3.4115	3.0307	7.1227	3.2965	2.8634	2.9576	4.5660	5.1437	3.1022
12.3000	4.8685	6.1150	2.8822	4.5368	4.7046	4.8702	3.5416	3.0317	3.0963	3.0496	7.4141	3.3551	3.1095	3.0760	4.3382	4.6311	2.7698
12.3500	3.4733	4.4316	2.6961	4.4357	4.3649	4.7917	2.7693	2.9139	3.1646	3.0546	7.2036	3.2384	3.0844	3.3452	4.4052	4.4389	3.1524
12.4000	5.4590	5.2600	2.9926	5.0034	4.6748	5.2225	3.0346	3.1812	2.9577	2.7956	7.1795	3.9706	3.1018	2.8152	5.0117	4.2942	3.2473
12.4500	3.6246	5.1877	2.8558	5.1931	4.9269	4.8646	3.2765	3.5236	3.2386	2.9078	6.9656	2.9982	2.9966	3.1617	4.1046	4.6262	2.9122
12.5000	5.6764	5.2537	2.9044	5.5229	4.9252	4.6196	3.3779	2.8096	3.2773	2.9498	7.1041	3.3784	3.4161	2.8849	4.4338	4.4750	2.8382
12.5500	5.5039	4.3625	2.8945	6.0246	4.7051	4.7616	3.0307	3.1589	3.2776	3.0302	6.9254	3.9852	3.0736	2.9525	3.7566	4.8986	2.8198
12.6000	4.4768	4.9293	3.0311	5.1662	4.0473	4.6338	2.9455	3.7965	2.9258	2.9288	6.9137	2.8896	3.1416	2.8849	4.7678	4.9283	2.8755
12.6500	5.5279	4.3455	2.8325	4.8251	4.2197	4.4414	2.8594	3.8193	3.0730	3.0545	6.9689	3.2409	2.9045	2.9528	4.3096	4.8508	3.0938
12.7000	5.3686	4.6059	3.0313	5.5844	4.2060	4.5858	2.9342	3.6280	3.2256	3.2415	7.2777	3.2910	2.8719	2.9173	4.4864	4.3341	2.9423
12.7500	5.1747	4.6118	2.7191	5.0063	4.6894	5.0094	3.5269	3.0905	3.1610	3.1378	6.7193	3.3426	2.8934	2.7778	4.3046	4.1551	3.0216
12.8000	4.7388	5.3520	2.9764	5.3317	4.2003	5.1599	2.7677	3.0239	3.1553	2.7546	7.7693	3.2029	2.9585	2.9306	4.7541	4.6368	3.1251
12.8500	5.6361	4.3795	2.7804	3.8997	4.4312	4.3379	3.0112	3.2197	3.1172	2.9878	7.0373	2.9622	2.7568	2.7502	4.4814	4.3858	2.9311
12.9000	4.2614	6.0249	2.8176	4.8887	4.1377	5.2387	2.7903	2.9028	2.9901	2.8721	7.2819	3.0056	3.1217	3.6088	4.1458	4.2812	2.9457
12.9500	5.1030	5.1329	2.9813	4.6860	4.7124	4.8763	2.8244	2.9250	3.6262	2.9752	8.1896	3.0117	2.9050	2.9175	3.8939	4.4285	2.8513
13.0000	4.6842	4.4885	3.0383	5.3388	4.1830	4.8718	2.8214	3.0448	3.4060	3.1322	7.9690	3.0810	3.1958	3.3433	4.3143	4.8481	3.0296
13.0500	4.1980	4.5326	2.7580	5.1395	4.4711	4.5712	3.1875	2.8659	3.0430	3.1017	7.7898	3.0523	3.1356	2.7470	3.7014	4.5117	3.2940
13.1000	5.3953	5.6910	2.8481	4.3814	4.2434	4.3656	2.9126	2.8768	3.2924	2.9100	7.9546	2.8418	2.8425	3.1166	3.8468	4.3638	3.0754
13.1500	4.8831	4.1566	2.8499	4.5544	3.0849	4.7450	2.8311	3.0802	3.1957	3.2183	7.7057	2.7966	2.9460	2.8529	4.2691	4.7439	2.8133
13.2000	4.6279	5.2431	2.7834	4.0464	3.9092	4.8627	3.3699	2.7322	3.1993	2.8932	7.3245	3.0243	2.9253	2.8821	3.6367	4.5225	3.1548
13.2500	3.0257	4.4721	2.7432	3.8486	4.8664	4.8323	3.4262	2.9850	2.9171	2.8694	7.1149	2.9206	3.0393	2.9277	3.4694	4.8349	2.8862
13.3000	4.1739	4.6728	2.7424	3.9821	4.3903	5.2765	2.9837	2.8682	2.8120	2.7176	6.7582	3.2350	2.8756	2.9741	3.2442	4.3048	2.9488
13.3500	5.5498	4.3726	2.8394	5.0531	3.9129	4.4430	4.0286	2.9212	3.1324	2.8419	7.5891	2.6468	3.0717	3.2121	3.1994	4.6986	3.6777
13.4000	5.2130	4.7846	3.0701	4.1727	4.2005	4.8220	3.0554	3.0308	2.9483	2.8853	6.9914	3.0149	2.9743	2.6624	3.0193	4.3256	3.2342
13.4500	4.9599	5.2005	2.8989	4.2195	4.1692	5.6253	3.2314	2.7868	3.2923	2.9218	7.3951	3.0411	2.8832	2.9741	3.7840	4.4721	3.1575
13.5000	5.7277	5.0505	2.9049	4.8037	3.4073	5.1916	3.0064	2.8886	3.4490	3.0092	6.7970	2.8124	2.9416	2.7761	3.6573	4.7549	2.9154
13.5500	6.1078	5.3680	3.0598	4.1073	4.1901	5.2050	2.9867	2.9616	3.2425	2.7735	7.0296	2.9854	2.8492	2.9153	4.4735	4.3076	3.0086
13.6000	5.1107	4.4181	2.8776	3.9468	4.0671	5.3568	2.7338	3.0178	2.8923	2.9088	7.5836	2.8210	2.9020	3.0997	4.3337	5.1437	2.9518
13.6500	5.6202	5.0469	2.9088	4.0339	4.5091	5.1591	2.9895	2.9131	2.9161	3.0010	6.5484	2.8202	3.1195	2.9576	4.1808	4.7962	3.0316
13.7000	4.3539	4.9703	2.7703	4.0108	3.8980	5.0608	3.0668	3.2778	3.1343	2.7346	6.6426	2.8147	2.9405	2.9345	4.1580	4.3239	2.9244
13.7500	4.9099	5.1352	2.8712	4.5106	3.7298	4.9993	2.9767	3.1140	2.9158	2.8171	7.0109	3.0065	2.9519	2.7649	3.9377	4.4871	2.8936
13.8000	4.7188	3.9287	2.9119	4.4362	3.6103	4.5144	3.0014	3.4879	3.0793	3.1592	7.3918	3.0299	2.9043	2.7870	3.7171	4.1026	3.1587
13.8500	5.4135	5.1108	2.8337	4.8585	3.8758	4.7524	2.8177	2.8549	3.1486	2.9581	7.4765	2.8931	2.7654	2.9487	4.2824	4.6532	2.8255
13.9000	5.2000	5.3116	2.8238	3.5434	4.3002	4.9687	2.8697	3.2261	2.9214	2.8209	7.0140	2.9801	2.9554	3.1612	3.6561	4.6549	3.0220
13.9500	5.8076	4.7556	2.8986	3.8423	3.5639	5.1291	3.2061	2.8166	2.8187	2.8614	7.6268	3.1540	2.8868	3.4594	4.3437	4.4278	3.0602
14.0000	5.1092	5.3105	2.9078	4.0686	3.9325	5.2745	2.9751	3.1407	2.9696	2.8485	7.5042	3.0284	3.1061	3.0785	3.8339	4.5323	3.3132
14.0500	5.0284	4.3183	2.9768	4.5025	4.0251	5.1518	3.0515	2.8416	3.2923	3.0650	7.4716	2.9674	2.9520	3.2342	3.9086	4.0622	3.1423
14.1000	4.9656	4.8377	2.9376	4.1193	4.0434	4.6557	3.2658	2.9198	3.3876	2.8649	7.3967	2.9841	2.9086	2.9514	4.2870	4.3970	2.9092
14.1500	4.8627	4.8328	2.6829	3.8884	3.9667	4.8469	3.0570	2.9990	3.0638	3.0354	7.1894	3.2918	2.9837	2.8569	4.0763	4.5589	3.2029
14.2000	5.3780	5.1204	3.1234	4.8108	3.4859	4.5590	3.4062	3.0972	3.0548	2.8623	7.5098	2.9025	3.0165	2.8738	4.3086	4.3396	4.0334
14.2500	4.9206	4.6334	2.7931	5.2874	4.0588	4.4931	2.9544	3.1082	3.0191	2.9879	7.4983	3.3982	2.9882	2.9978	4.3330	4.7847	4.4821
14.3000	5.0988	4.6127	2.8967	4.5322	4.2732	4.8313	2.9052	2.9210	2.7383	2.8803	7.7792	3.0156	3.0415	2.9559	4.3877	4.5244	3.5463
14.3500	4.6613	5.9610	2.8536	4.1741	3.8480	4.8625	3.4092	3.1241	3.0457	2.8773	7.8474	3.0534	2.9104	3.0055	4.2453	4.2609	3.6220
14.4000	5.5912	5.4146	2.7701	4.3703	4.7187	4.7323	2.7867	3.0466	2.8908	2.8988	7.8427	2.8212	3.0471	3.1745	4.0327	4.2949	3.3662
14.4500	4.5902	5.0343	2.8374	4.2195	4.2882	4.5713	2.8834	2.7204	2.9501	2.8165	7.3281	3.5803	3.0231	2.8815	4.3984	4.4013	3.0321
14.5000	5.2794	4.2243	2.8782	3.8705	4.3977	5.1743	2.9669	3.1087	3.0975	2.8005	7.0904	3.0015	2.6877	3.1148	4.1103	4.5278	3.6174
14.5500	5.9430	5.2458	2.7499	3.8283	4.2996	5.0213	3.1288	2.8112	3.1487	2.9182	7.1057	3.1957	3.1150	3.0366	4.4909	3.8879	3.4057
14.6000	5.2096	4.8925	2.6606	3.8898	3.7626	5.0681	3.0254	2.7912	2.9327	2.8390	6.8127	2.9059	2.9611	3.1016	4.0547	3.9603	3.8714
14.6500	5.5298	4.9393	2.7538	5.0287	4.1915	4.7146	3.0389	2.6897	3.1657	2.9058	7.2879	2.8178	2.9268	2.9792	4.5791	4.6425	3.1620
14.7000	5.5387	4.4330	2.8116	4.5283	4.0980	5.4994	2.7267	2.9330	3.1972	3.0882	8.2115	2.9719	3.0150	2.8568	4.3793	4.3927	2.9111
14.7500	5.3300	4.2836	2.7391	4.5461	4.0396	5.4759	3.4386	3.1757	2.9637	2.8535	6.8465	3.0255	2.9794	3.1045	4.3180	4.2866	3.6989
14.8000	5.4900	4.9048	2.7793	4.3015	3.9890	5.1876	2.9473	3.1777	3.2441	2.8875	7.1911	3.0982	2.8977	2.8722	4.2784	4.4373	3.3324
14.8500	4.9654	4.4195	2.9309	3.7991	4.5407	5.1028	2.9661	2.8685	3.0417	2.8492	7.1801	2.6647	2.8710	3.1222	4.3833	4.3887	3.3751
14.9000	5.1162	5.3695	2.6471	4.6037	4.1266	5.2587	2.8705	3.4061	3.0803	2.8911	7.6224	3.0262	3.7014	2.9126	4.0326	4.5571	3.1063
14.9500	5.7155	4.9776	3.0255	4.2253	3.8419	4.7870	2.8249	2.8277	3.2073	2.9231	7.1787	3.1318	2.9487	3.1429	3.9177	4.7626	3.2428
15.0000	5.2685	4.8973	2.7899	4.6320	4.5421	5.0998	2.9432	3.0300	3.4333	3.0788	8.0654	2.9946	2.8770	3.1504	4.3685	4.4201	3.1968
15.0500	5.1195	5.0445	3.2155	5.3803	4.3942	4.8985	3.0910	2.9093	3.2834	2.8819	7.5907	3.4097	2.8560	2.9214	4.1172	4.5861	3.1615
15.1000	4.9987	4.7113	2.9666	5.0623	3.9272	5.3125	3.0671	2.9810	2.9892	2.7910	7.4693	2.9307	2.9322	2.8818	4.2225	4.3090	3.4279
15.1500	5.3696	4.7562	2.9078	5.1254	3.4669	4.8196	3.3017	2.9073	3.0987	2.9512	7.4648	3.0516	2.8497	2.9863	4.1113	4.4669	3.4375
15.2000	5.4374	4.0785	2.8152	4.3994	4.3037	4.9954	3.0641	2.9899	2.7764	2.8720	7.3306	3.2429	2.9901	2.9176	4.0815	4.4294	3.6184
15.2500	5.1056	4.1292	2.9295	4.4048	4.1733	4.9435	3.5928	3.1135	2.8396	3.0620	7.2032	2.8105	2.8410	3.2387	4.5405	4.4946	3.1365
15.3000	5.2397	5.0826	3.1733	4.4237	3.3889	4.3907	3.1429	2.9685	2.8981	2.9220	7.3198	3.1145	2.9278	3.2440	4.1548	4.3905	3.2274
15.3500	4.8228	5.0627	2.7553	3.3570	4.3128	5.3685	3.1351	3.0173	2.8086	2.7670	7.1076	2.8386	2.9111	3.3006	4.3695	4.1373	3.1675
15.4000	5.0067	4.1996	2.9293	4.1467	4.0771	4.2740	2.7289	2.8929	3.1299	3.0645	7.8608	2.8136	2.9373	2.9770	4.6788	4.3290	3.0307
15.4500	5.3125	4.2036	2.7622	4.7271	4.2291	5.2887	2.8572	3.1391	2.7047	2.9496	7.8537	2.9202	2.9658	3.1929	4.6834	5.0361	3.5959
15.5000	5.2083	5.2487	2.9364	4.4581	4.0422	4.5973	2.9176	3.4459	3.1165	2.9579	8.1791	2.6943	3.0597	3.1560	4.2987	4.3167	2.8184
15.5500	4.9212	4.4027	2.8189	4.6050	4.3285	5.2327	3.1741	3.0545	3.0564	3.0331	7.6467	3.0201	2.8109	3.2037	4.2175	4.4231	2.9272
15.6000	4.9536	4.6119	2.9000	4.4422	4.2539	4.4751	3.0110	3.4120	3.2226	2.8526	7.5448	3.3215	3.0305	2.9249	4.5256	4.5404	3.2003
15.6500	5.4513	4.8226	2.9247	4.3064	4.0243	5.5309	2.9360	3.0857	3.2756	3.0774	7.7036	3.0825	3.0677	2.9818	4.1532	4.7287	3.1389
15.7000	5.5568	5.5978	3.1358	3.9831	3.6227	4.8636	3.5266	2.8231	3.7133	3.3135	8.1434	3.1544	3.0300	2.9771	4.3842	4.6511	3.1064
15.7500	5.3680	5.6912	2.9065	4.3694	4.0716	5.0531	3.0687	3.0393	3.1681	2.8289	8.2214	2.8598	3.4417	2.8934	3.7409	4.7076	2.9953
15.8000	5.3071	5.5929	2.8911	4.9862	3.6381	5.2581	3.2230	2.9489	3.1922	2.7933	6.9970	3.1264	2.9038	3.0008	4.4732	4.4570	3.5953
15.8500	5.5605	5.3911	2.9540	4.2802	4.0354	4.8754	2.7702	3.0620	3.0981	3.1860	7.6955	3.0510	2.8679	3.2714	4.3280	4.3173	2.8948
15.9000	5.2903	5.4948	2.8845	4.4273	3.6685	4.8286	2.9158	2.9933	2.8266	2.9345	7.7778	2.9121	3.0210	3.0549	4.2934	4.6263	2.9281
15.9500	5.1075	4.9608	2.9156	4.6915	3.9531	5.3496	3.2327	2.7246	3.1894	2.8829	7.3603	2.8412	2.8451	2.8676	4.0317	4.5273	2.8932
16.0000	5.2948	4.3672	2.7821	4.5365	5.1215	4.9879	2.8933	3.0294	2.8578	3.1069	7.2018	3.1877	3.4315	3.1465	4.3611	4.9757	2.9392
16.0500	5.5283	4.8163	3.0083	4.5108	4.3530	4.6854	2.9329	2.9489	3.2379	3.0319	7.6523	2.8780	3.1308	2.8337	4.2102	4.7947	2.9665
16.1000	5.0840	4.3810	2.7209	4.7939	4.3140	4.7618	2.9070	3.0463	2.9814	2.8718	7.5022	2.9904	2.9310	3.1697	4.4668	4.6453	3.0799
16.1500	5.5455	4.4452	2.7380	4.4900	4.6473	4.9866	3.3901	3.1848	3.0868	2.7815	7.1480	2.9919	2.8666	2.9176	4.3287	4.7172	2.9054
16.2000	5.6586	4.8617	2.7904	4.3291	4.1090	4.3900	3.1680	2.8650	3.0549	2.7714	7.7855	2.8651	2.9380	3.0385	4.3622	4.5336	2.9845
16.2500	5.6860	4.9065	2.8546	3.9168	4.0733	4.8972	3.0947	2.9831	2.9449	2.9671	7.7782	3.0540	2.8927	2.9666	4.3859	4.5538	2.9658
16.3000	4.8970	5.0184	3.0869	4.2074	4.4445	5.0498	3.3193	2.8336	3.1053	3.3655	7.5411	3.0172	2.8958	3.0203	4.1128	4.7026	3.1701
16.3500	5.3738	4.7490	2.8897	3.7013	4.4276	5.0194	2.8216	3.0187	2.7902	3.3574	6.7254	3.0262	3.3423	3.1996	4.2199	4.8284	3.1361
16.4000	5.5649	5.0823	2.8576	4.1916	4.5941	5.3006	2.9710	2.9442	3.3005	2.8489	7.0918	2.8174	2.7413	2.8604	3.8695	4.9196	3.4433
16.4500	5.6385	5.1943	2.9960	3.5532	4.3034	4.4338	3.0776	3.1816	3.1401	2.7711	7.4628	3.1713	2.9578	2.9770	4.0988	5.0072	2.8539
16.5000	5.2456	5.4429	2.9391	4.6028	4.3280	4.8509	3.0928	3.0238	3.2325	2.9197	7.5412	2.8674	3.0993	3.1022	4.4296	4.7439	3.0159
16.5500	5.4223	5.0754	2.8429	5.1583	3.9669	4.8024	2.9670	3.2246	3.0342	2.7663	7.2924	2.8240	3.0030	2.8786	4.2592	4.5969	4.2357
16.6000	5.2907	5.3066	2.8546	4.5461	4.7585	4.8679	3.0234	3.1060	2.7731	2.9785	7.3559	2.9922	2.8224	2.9187	3.8455	4.4323	4.6505
16.6500	4.9953	5.7351	2.9368	4.7614	3.7071	4.9807	3.0094	2.9610	3.0853	2.9517	7.2456	2.9264	3.1237	3.2425	3.7097	4.7313	3.0534
16.7000	5.4121	4.5101	2.8374	3.5178	4.0783	4.9085	2.7936	3.3698	2.9331	2.7871	7.5701	2.9567	2.9968	2.9912	4.3929	4.7671	3.1842
16.7500	5.7704	4.8189	2.6952	5.1050	4.0647	5.0623	2.8650	2.7832	3.1498	3.0416	6.9272	2.6666	3.2068	3.0995	4.6087	4.4667	3.1223
16.8000	5.3829	5.7057	2.9584	4.9065	4.8614	4.8455	3.1104	2.8121	2.8973	2.7358	7.5482	3.5625	2.9354	3.0265	4.6610	4.8005	3.8505
16.8500	5.1856	5.7739	2.7897	5.0813	4.4134	5.1237	2.7724	2.8864	2.9936	3.4156	8.0014	2.7627	2.8141	2.9328	4.5440	4.8140	3.1218
16.9000	5.1813	5.0517	2.7860	4.6533	4.2459	5.2879	3.0069	3.3564	3.1047	3.0532	7.6958	3.1072	2.8167	3.0112	4.0955	4.4060	2.9755
16.9500	5.8275	4.6373	2.7961	5.3728	3.7365	4.9892	3.2363	2.8796	3.1686	3.2746	7.9315	2.8298	3.2334	2.8768	4.4447	4.2235	3.1748
17.0000	5.0704	5.7539	2.6519	5.5240	4.0372	4.7000	2.7203	3.0805	3.2483	2.8971	7.3255	3.3884	2.9749	3.0580	4.2138	4.6061	3.6308
17.0500	5.0726	5.7011	2.8972	6.8312	4.4899	5.1352	3.0286	3.1389	2.9871	3.0613	7.4461	3.0613	2.8148	2.8713	3.9324	4.7000	4.0310
17.1000	5.4916	5.0811	2.8738	7.4973	4.4438	4.7295	3.0085	2.9296	2.8085	2.9684	7.2586	3.1468	2.8292	2.8222	4.2554	5.0806	4.8537
17.1500	5.5729	5.7526	2.8398	7.9782	4.2490	4.9510	2.9269	2.9677	2.8815	2.7749	7.7026	2.6447	3.1374	3.0025	3.8711	4.4795	4.2147
17.2000	5.8131	5.2127	3.0992	8.5698	3.8421	4.8606	3.3764	3.1255	3.0054	2.9989	7.7156	3.0342	2.9174	2.8889	4.7204	4.7438	4.5670
17.2500	5.5713	5.5620	2.8529	7.3928	4.9805	5.1627	3.0206	2.8965	2.9700	2.9713	7.1861	3.0804	3.1830	2.9225	4.2992	4.8070	4.8824
17.3000	5.0838	5.4360	2.8630	7.2919	4.2337	4.7712	2.8223	3.0924	2.7500	3.1353	7.3527	3.0091	2.9850	2.9947	4.3610	4.2815	4.5973
17.3500	5.1482	4.4480	2.8928	8.1220	4.3784	4.8348	2.8470	2.7969	2.8175	2.9036	7.8581	2.8136	3.1679	3.4525	4.4165	4.4009	4.3691
17.4000	5.5824	4.9032	2.7729	7.3778	4.6720	4.4150	2.7416	2.8472	2.9780	2.7769	7.2716	3.0159	2.9372	2.8469	4.5681	4.2767	4.3223
17.4500	5.1397	5.0773	2.6846	7.4823	4.4679	4.7213	2.8080	3.1157	2.8716	2.8879	7.3030	2.8778	2.9592	2.9650	4.2901	4.1237	5.0315
17.5000	5.3147	4.3696	2.7590	7.4216	3.8304	5.4536	2.7312	3.0786	2.9290	2.9749	8.1778	3.3301	2.9279	3.1235	4.2030	4.3526	5.5035
17.5500	5.3229	5.0579	2.8891	6.3175	3.7957	4.8463	3.0045	3.1758	3.1139	2.8169	8.0608	3.2160	2.9839	2.7886	3.9667	4.6938	4.8842
17.6000	5.3571	5.7935	3.0507	6.4385	3.9918	4.6497	3.0346	3.3146	2.9290	2.9662	7.4293	3.0210	2.9138	2.7732	4.1406	4.7362	4.8495
17.6500	5.1402	4.4638	2.7596	7.8178	3.8176	5.1700	3.0051	3.0098	2.6391	2.8154	7.1882	2.9717	2.9668	2.9359	4.1158	4.4192	4.9359
17.7000	5.2658	5.2521	2.8736	9.4313	4.4504	5.8001	2.8484	3.0321	2.8251	2.9189	7.1089	2.9219	3.0783	3.1435	4.4298	4.7677	4.7348
17.7500	5.2379	4.9179	2.7099	7.6032	3.8971	5.2628	2.9131	2.9608	2.6782	2.9782	7.5754	3.1947	2.8681	3.1119	4.8472	4.6608	4.7929
17.8000	5.4257	4.4817	3.0022	8.3912	4.0743	5.1907	2.9553	3.2112	2.7016	3.4545	6.9347	3.0621	2.8509	2.7748	4.9563	4.2521	4.8639
17.8500	5.4193	5.3544	2.7066	8.1290	3.9280	5.1796	2.8432	2.8873	2.9987	2.9060	7.1757	2.9105	2.9497	3.3264	4.5209	4.6242	4.8168
17.9000	6.1115	5.8099	3.1217	7.4822	4.1278	5.8686	3.1577	2.7866	3.0170	3.5455	7.1067	3.0094	2.8935	3.2550	4.5317	4.9223	4.9579
17.9500	5.5038	5.1750	2.9895	7.7250	4.5064	5.2032	3.1009	2.9980	2.9456	2.9751	7.1397	3.4906	2.8440	2.8539	4.5881	4.6143	4.6781
18.0000	5.5770	4.5911	2.7964	7.7667	3.8237	4.7966	3.1134	2.9497	2.9908	3.2401	6.8275	2.9287	3.1123	2.9560	4.0093	4.4585	4.6630
18.0500	5.8529	5.2883	3.0223	6.6664	4.2069	4.4439	3.1166	2.9902	2.8116	2.9179	7.1670	3.1962	3.2488	2.7113	4.3281	4.7092	4.0373
18.1000	5.3357	4.8380	2.8475	7.4626	3.5561	4.4549	3.0200	3.1501	2.9474	3.1951	7.5545	3.2308	2.9592	2.7785	4.1866	4.7507	4.1384
18.1500	5.2107	4.5540	2.6929	9.6762	4.1459	4.6820	3.0137	2.7793	2.8762	3.1695	7.0593	3.2469	2.8679	2.8925	5.0656	4.6740	4.6454
18.2000	5.4877	4.8238	2.6883	7.5164	3.9303	5.1610	2.8154	2.8206	2.9786	2.8921	7.7755	2.7960	3.0106	3.0211	4.3139	4.2607	4.7639
18.2500	4.8942	5.2246	2.8639	6.9791	4.1275	5.3194	2.9187	2.7850	3.2058	3.1363	7.1943	3.1516	2.9712	2.9968	4.4983	4.7431	4.1113
18.3000	5.2740	4.6525	2.8454	8.5228	4.1948	5.1674	3.2007	3.2775	2.8342	2.8608	7.3567	3.3295	3.0498	2.8305	3.9225	4.4262	4.7951
18.3500	5.6963	4.8799	3.0122	7.2005	3.7926	3.9754	3.0191	2.7589	3.0164	3.0141	7.6282	3.2168	2.9910	2.7928	4.0978	4.8024	4.8125
18.4000	5.0747	4.6782	2.8665	7.8395	4.5187	5.0265	2.9888	2.9220	3.2183	2.8842	7.3617	3.1981	3.0203	3.0607	4.2536	4.9544	4.6325
18.4500	5.5869	4.3107	3.2306	7.7440	3.9063	4.7771	3.0103	2.9031	3.2541	2.9537	7.9835	3.3728	2.9183	3.0064	4.0851	4.9581	4.8167
18.5000	4.8760	4.7069	2.9179	7.8761	4.1282	4.9551	3.2811	3.0142	2.8606	2.8462	8.1804	3.2680	2.7901	2.9522	4.2373	4.4906	3.9830
18.5500	5.0314	5.1355	2.6954	7.1951	4.2889	4.4869	3.2290	2.7514	2.9852	2.9021	8.0445	3.1957	2.9280	2.7445	4.2307	4.7226	4.3858
18.6000	5.5850	5.2074	2.8215	7.4147	3.8845	4.7077	2.7704	2.9687	3.1328	2.8607	8.3310	3.2857	2.9356	3.0881	3.9183	5.0386	3.1591
18.6500	5.2693	5.3350	2.8751	7.0988	3.5906	5.0588	3.3143	3.0934	2.8991	2.8223	8.4295	3.1773	2.9274	3.0322	4.4244	4.7198	3.9815
18.7000	5.2690	4.4769	2.8631	7.2280	3.7881	5.2876	3.2369	3.0622	2.9491	3.1619	8.0735	3.1587	2.8359	3.1230	4.3629	4.8717	4.1005
18.7500	5.2959	4.7638	3.2278	7.7040	3.9949	4.5760	2.8426	3.1210	2.9661	3.0681	7.6591	3.4183	2.9685	2.7958	4.3486	4.9781	3.9441
18.8000	5.1606	5.2787	3.1640	8.1493	4.2544	4.4612	2.9921	2.8742	3.0499	2.7642	8.7314	3.0810	2.8593	3.1910	4.3094	4.7098	2.9164
18.8500	5.2991	4.5340	2.9065	7.5056	3.9583	4.0801	2.8432	2.9831	3.0318	3.1068	8.2905	3.1045	2.8593	2.9242	3.7484	4.2055	3.2237
18.9000	5.4158	4.4442	2.9071	7.9023	3.7524	4.8391	2.8246	2.9992	2.9333	2.7973	8.9549	2.7360	3.7657	2.7745	4.0276	4.7782	4.3408
18.9500	5.4326	5.0607	2.9960	7.4246	3.9544	4.8849	3.0680	3.0715	2.8101	2.9251	8.8772	2.8844	3.1639	3.0136	4.3326	4.2190	4.1977
19.0000	5.6293	5.6470	2.8395	6.4686	3.8569	5.3487	3.0497	3.2129	2.9165	2.7901	8.3072	3.0396	2.7290	2.8650	4.8290	4.3360	4.7803
19.0500	5.5889	5.1024	2.8945	7.4634	4.6086	5.2710	3.1791	2.8252	3.0506	2.9862	8.0167	3.0508	3.0446	3.1209	4.2836	4.5027	3.9881
19.1000	5.6052	5.5145	2.9103	7.4687	3.5522	4.8412	2.8846	3.0766	3.1029	2.9251	8.1026	3.5586	3.0163	2.9828	4.1064	4.7274	3.8298
19.1500	5.0591	5.1960	2.7949	6.8362	3.9825	4.1649	3.0906	2.9562	2.9196	3.1216	7.9438	3.0766	2.9677	2.9384	4.1913	4.6185	2.9651
19.2000	5.6842	5.3827	2.9557	7.7535	4.0835	5.3715	2.8469	3.3366	2.9761	2.7915	7.8366	2.9136	2.9637	3.9594	4.0547	4.5898	3.8507
19.2500	5.5150	5.4335	2.9836	7.1982	4.2954	5.4343	2.9374	3.0444	3.0707	3.0140	7.5811	2.7867	2.8263	3.2972	4.4854	5.0700	4.0152
19.3000	5.4399	5.1967	2.6930	6.1538	3.8623	5.1374	3.4404	3.2061	2.9088	2.8404	7.3970	3.2599	2.8285	3.2505	4.3202	5.2204	3.1613
19.3500	5.4502	5.3467	3.3062	7.8770	3.6445	5.2284	2.9725	2.8502	3.0958	2.9938	8.3418	2.8954	3.0578	3.4926	4.0541	4.9556	3.2514
19.4000	5.4384	5.1138	2.8094	6.6811	4.2578	5.5527	3.1346	2.9173	3.4579	2.7752	7.1642	3.5465	3.0308	2.9021	4.1768	4.1775	3.3712
19.4500	5.3821	5.5754	2.7936	7.2796	4.0144	4.7889	3.3018	2.8702	3.3950	2.8857	7.2410	3.1204	3.2796	3.0934	4.7680	4.1103	3.8981
19.5000	5.2159	4.8153	2.8041	7.4224	4.1563	4.8116	3.0486	2.8549	3.2392	2.8460	7.5510	2.7902	2.9127	3.0337	4.6420	4.2876	3.6884
19.5500	5.1703	5.2078	2.7074	6.7395	4.4683	4.7495	3.2276	2.8607	2.8859	2.8189	7.2362	3.0828	3.0448	3.0588	4.3980	4.5809	4.0140
19.6000	5.3461	5.1575	2.9463	7.6784	4.0260	5.0409	3.8125	2.7162	2.9293	2.8631	7.4077	3.1041	3.0046	2.9490	4.0976	4.5006	3.3632
19.6500	5.0345	5.3371	3.0124	7.6727	3.9151	4.5362	3.1076	2.9514	2.8827	2.7668	7.0306	2.7858	3.0167	2.9275	4.2003	4.2931	3.1723
19.7000	5.2667	5.9253	2.8491	7.7798	4.0920	4.5123	2.9261	2.8559	3.0246	2.8743	7.2147	3.0606	2.8957	2.9958	4.7505	4.0359	3.2957
19.7500	5.4404	4.2795	2.8529	7.7081	3.5966	5.0116	2.9526	3.1353	2.9783	2.8784	6.8368	3.2807	3.0325	3.3739	4.2350	4.2352	3.4215
19.8000	5.3717	4.9905	2.8916	7.7018	3.9015	4.6895	2.9070	2.8387	2.8424	2.8634	7.7990	2.8850	3.2080	3.2142	4.3826	4.4215	3.0329
19.8500	5.1832	5.1370	2.9524	7.7484	3.8429	5.2460	3.0337	3.0995	2.9903	2.9537	8.5779	3.2855	3.0500	3.4016	4.1390	4.8085	3.1292
19.9000	5.0911	4.0021	3.0610	6.6090	3.9987	4.5267	2.9872	2.7186	2.9406	2.8852	8.0028	3.1943	3.0479	3.0543	3.8496	4.2132	3.1952
19.9500	5.3749	4.9249	3.1277	7.6561	3.7146	5.2087	2.7605	2.9524	2.9468	3.0267	8.4519	3.0661	2.8618	2.9124	4.0039	4.6802	3.6213
20.0000	5.0725	4.9006	3.5839	7.5787	4.1975	4.2998	2.8566	2.8433	2.7770	2.8613	8.2501	3.4278	2.9713	3.2305	4.1271	4.3866	3.2373
20.0500	5.6980	4.9492	2.7950	7.2077	4.0867	5.0761	3.2277	2.8529	2.8712	2.8899	7.8816	2.7282	2.7182	3.2258	4.3677	4.4667	3.3714
20.1000	5.0057	5.1363	2.9021	8.8862	3.6197	5.0817	2.9979	2.9663	2.9713	2.8467	8.4299	3.0233	3.1760	3.2120	4.4796	4.6065	4.1086
20.1500	5.3580	5.0902	2.8738	7.5764	3.7291	5.7114	2.8658	3.0059	3.1585	2.8555	8.2971	2.9327	2.9904	3.2367	4.8544	4.6395	3.0216
20.2000	5.4439	4.3596	3.0228	8.2128	3.5406	4.9414	2.9169	2.9972	3.0278	2.7824	6.9986	2.8971	2.9015	3.4035	4.2773	4.4229	3.4096
20.2500	5.7399	5.2838	2.6840	7.9292	3.5829	5.0268	2.9666	3.2201	2.9377	2.7654	7.9012	3.3486	3.0934	2.9142	4.8034	4.3274	2.9729
20.3000	5.3606	5.4788	2.8961	8.4948	3.8026	4.9412	2.8837	3.2868	2.9698	2.9697	8.0986	2.7963	3.1243	2.9241	4.3848	4.8575	3.0631
20.3500	5.4237	6.0337	2.9579	7.6505	4.4091	4.5415	3.7337	3.1410	3.4989	2.9966	7.8244	3.0546	3.1495	2.9135	4.5814	4.5403	2.9798
20.4000	5.6058	4.6183	2.9143	6.8899	3.5618	5.1946	2.9787	3.0286	3.5812	3.0309	7.4620	2.8712	2.8463	2.7632	4.5237	4.6534	3.1463
20.4500	3.3354	5.6135	2.9735	8.4606	4.1300	4.8443	2.8687	3.2849	3.0648	2.7298	7.3059	2.8942	3.1875	3.0868	4.1338	4.3403	2.7261
20.5000	3.3492	4.9412	2.6621	8.7539	3.7153	5.2266	3.1146	3.0471	3.3355	3.0652	7.9928	2.6124	3.2028	2.9158	4.4227	4.4804	2.8277
20.5500	3.1546	4.9058	2.9201	9.4349	4.6780	4.7846	2.8775	2.8844	3.0622	2.6697	8.0848	2.8448	2.8851	3.0344	4.3947	4.1459	3.0570
20.6000	3.0558	5.8907	2.9271	9.4625	3.9515	5.2748	2.9627	3.1853	3.1696	2.8969	9.1065	2.7688	3.0068	2.7024	4.0810	4.4912	2.8491
20.6500	2.9959	5.5333	2.9026	8.0726	4.4206	5.0316	2.9554	2.9593	3.3018	2.9234	7.6686	3.0721	3.1548	3.0170	4.4420	4.1737	3.0396
20.7000	3.2215	5.7543	2.9403	8.7340	3.7176	5.5532	3.0281	2.7073	3.4032	2.9497	7.9285	2.7551	3.2752	3.0166	4.5656	4.0607	3.2918
20.7500	3.3017	5.4316	2.7761	7.7473	4.0313	5.3879	3.0833	2.8221	3.5702	2.9871	7.9457	3.1032	3.2158	3.2997	4.5535	4.2881	2.8524
20.8000	2.9088	5.1292	2.7442	7.7892	4.0015	5.0119	2.9702	2.8348	3.5879	2.9602	7.4322	3.1186	3.0073	2.7728	3.8585	4.7593	2.7843
20.8500	2.9677	4.9604	2.8053	7.6647	3.6848	5.3101	3.0176	2.9490	3.5524	2.9079	7.3689	2.7816	3.3259	2.9644	4.2042	4.5369	2.8577
20.9000	3.2070	5.3445	2.7752	7.1860	3.4397	4.9938	3.0995	3.0903	3.3930	2.7977	6.8520	3.3945	3.0806	3.0955	4.6080	4.3567	2.9083
20.9500	3.0093	5.4883	2.9467	7.3352	3.8759	4.5231	2.8451	2.8943	3.8486	2.8610	8.4293	3.4218	2.7840	3.1228	4.0680	4.0057	2.9385
21.0000	3.0589	5.2270	2.8145	7.5033	4.3065	4.9181	2.6758	2.7153	3.2292	2.8270	7.9842	3.2300	2.8529	2.8066	4.4118	4.3917	2.9641
21.0500	3.1148	4.9324	3.1529	7.2888	4.3091	4.6659	2.9032	3.2536	3.6999	2.9361	7.8578	3.0521	2.8103	3.1370	4.6947	4.3878	3.2086
21.1000	3.2283	5.5869	2.8013	7.3581	4.3742	5.2762	2.8018	3.0405	3.6666	2.9889	7.6200	3.3202	3.0287	3.4208	3.8764	4.6577	2.9489
21.1500	3.5180	5.2177	2.8306	7.4864	3.2868	5.2125	2.9493	3.1145	3.9075	2.9853	7.3660	3.0539	3.1175	2.7798	4.0011	4.5293	3.1795
21.2000	3.3547	5.6350	2.8952	9.1456	4.0189	4.8872	2.8586	2.8606	3.3777	2.8941	8.4086	2.9189	3.0032	3.1818	4.4733	4.3148	3.0042
21.2500	3.3534	5.3371	2.8328	9.1352	4.0242	4.5858	3.0328	3.1495	3.9259	2.7978	8.4983	2.8539	3.0524	2.8522	4.6072	4.6305	2.9894
21.3000	2.8977	5.3577	2.8651	7.3217	4.2675	4.5554	2.9217	2.6400	3.9916	2.7735	8.6933	3.1663	2.8599	2.8791	3.8503	3.8961	2.9226
21.3500	3.1659	6.0091	2.8199	8.4238	3.8019	4.5083	3.1322	3.0998	3.7532	2.7752	7.8508	2.9785	3.3703	3.1555	4.0043	4.2486	3.0339
21.4000	3.0547	5.4537	2.8574	7.1289	3.7692	4.7457	3.1491	3.1347	4.0130	2.9421	7.6580	2.9451	2.9170	2.9772	4.0372	4.3760	3.2716
21.4500	2.8162	5.1433	3.2626	7.0668	4.1270	4.9382	2.8775	2.7985	3.6937	2.9339	7.9013	3.2286	3.0935	3.0388	4.3929	4.0962	2.8408
21.5000	3.4779	4.8698	3.0398	7.3664	3.8604	4.9835	2.9429	3.1816	3.7361	2.7986	7.5620	2.9117	3.2085	2.9864	4.3941	4.1094	2.7224
21.5500	5.0790	4.7816	2.8009	7.7040	4.8499	4.7033	2.9960	2.9595	2.7898	2.9869	7.3649	2.9365	3.1185	2.9086	3.7915	4.2921	2.9325
21.6000	5.3959	5.4134	3.0053	7.4759	3.9608	5.2744	3.0649	3.0402	2.9490	2.8672	7.8925	2.9637	2.8163	2.9847	4.3753	4.3414	2.8420
21.6500	5.5966	5.1535	2.9672	7.3174	3.6269	4.6567	3.6045	3.0120	3.1189	3.1532	7.9807	3.0983	2.9775	2.8037	3.9260	4.6141	3.0076
21.7000	5.4643	5.6154	3.0333	9.3870	3.6948	4.3767	2.8496	3.1182	3.2640	2.8827	7.6571	2.9683	2.7160	3.0502	4.1001	4.7516	2.7663
21.7500	4.3320	4.8208	2.8118	7.1586	2.9857	5.4766	2.8304	2.9792	3.4728	2.8338	7.6306	3.1354	3.0413	2.9243	3.9732	4.6892	2.9370
21.8000	6.1017	5.5008	2.7618	8.4175	3.8535	4.6759	2.8835	3.1061	3.1977	2.8702	7.2237	2.6876	2.9518	2.8583	3.9748	4.8416	3.0256
21.8500	5.7202	5.2992	2.8031	6.3322	3.6345	4.8988	2.9691	2.9980	3.8056	3.3537	7.5685	3.5830	2.7667	3.2239	3.4247	4.3328	2.9083
21.9000	5.6004	5.1957	2.8234	7.2367	4.5948	4.6690	3.0351	3.1114	3.9545	2.7727	7.3422	3.1845	3.2765	2.8281	3.3348	4.7589	2.7915
21.9500	5.5936	4.8572	2.9206	8.4625	4.6526	4.9873	3.0777	3.1118	4.2468	3.0327	7.4921	2.8617	3.1155	3.1433	3.1930	5.0050	3.0433
22.0000	5.5350	5.3574	2.8437	7.4630	4.1819	4.7182	3.0057	3.3042	3.2058	2.9194	8.9760	3.4298	2.6804	3.2796	3.9928	5.0481	2.8624
22.0500	5.2334	5.3020	3.0898	7.3882	4.2401	4.9382	3.1287	3.2220	3.4315	3.0781	9.0117	3.1325	2.8038	3.2366	3.8072	4.3061	2.9678
22.1000	5.2369	5.5062	2.9380	7.3024	4.1764	5.2893	3.0976	2.9706	3.3266	2.7768	8.8743	3.2135	3.0637	3.1673	3.7851	4.8596	2.8068
22.1500	5.4765	4.7858	3.0366	7.9489	4.2240	4.9147	3.0939	3.3303	2.9989	2.8183	8.5784	2.7762	2.9259	2.7152	3.7173	4.7432	2.8033
22.2000	5.3066	4.8525	2.9143	7.8773	4.3191	4.9599	3.4112	3.1058	3.9973	3.1039	9.1252	3.1012	2.7775	2.9445	3.2732	5.2341	3.2040
22.2500	5.0529	5.1470	2.8844	7.0217	4.3724	4.4687	3.1305	2.8225	3.4287	3.0139	8.5965	2.8109	3.1942	2.7651	3.7745	4.5232	2.8196
22.3000	5.5316	5.1183	2.7169	7.5644	4.0692	4.9903	2.8085	3.3089	3.2988	2.7636	9.2674	2.8766	2.8049	3.2474	3.4256	4.3706	2.9345
22.3500	5.5311	4.6990	2.7309	8.1559	3.8728	4.8025	2.8237	3.2303	3.5104	2.9706	8.8657	3.0558	2.9623	2.9447	3.7252	4.6225	3.2147
22.4000	5.0782	5.2977	2.9972	7.8194	4.3880	5.0219	2.8782	3.1097	3.3059	2.8191	8.3707	3.6867	2.8704	3.0040	3.8799	4.3552	2.7930
22.4500	5.3281	5.3216	2.8863	8.4941	3.4883	4.7298	3.0026	2.9584	2.9557	2.9223	8.1737	3.2346	2.7332	2.7507	3.6918	4.4405	2.7988
22.5000	4.6810	5.7434	2.8397	7.7121	3.7949	4.8132	2.9379	2.9691	2.9887	2.8066	8.1787	3.2277	3.0311	3.0087	3.6369	4.9089	2.9971
22.5500	5.4799	4.7498	2.7756	6.5029	4.2646	4.3248	2.9443	2.7950	3.2917	2.8223	8.0809	3.2962	2.8627	3.1647	3.2662	4.8295	2.9067
22.6000	5.8225	6.3585	2.9387	6.8494	3.6634	4.6925	3.0638	2.9355	3.2486	2.7619	8.0519	3.4336	2.8635	2.9122	3.4000	5.1335	3.0106
22.6500	4.9023	5.4577	2.8324	6.7292	4.1293	5.0565	3.1656	2.8823	3.3657	2.9980	7.4175	3.0906	2.7587	3.1861	3.9941	4.6421	2.7786
22.7000	5.3494	5.6036	3.0731	5.3770	4.4409	4.8943	2.8938	3.2071	3.2510	3.1054	8.1210	3.3565	2.9040	2.9148	3.8788	4.1980	2.9241
22.7500	5.3437	5.8692	2.7731	5.2596	4.0794	5.2160	2.9771	3.6498	2.9223	2.8987	8.4441	3.2716	2.8802	2.7326	3.8398	4.7275	2.8204
22.8000	5.3061	6.2010	3.3765	7.3796	4.1964	5.3376	2.9957	2.9778	3.0506	3.0614	8.2769	3.1212	2.7812	2.7722	3.9295	4.6864	2.9599
22.8500	5.2922	4.7914	2.6839	5.4413	4.1618	4.9558	2.9858	2.8703	3.0712	2.7926	8.3214	3.1970	2.7595	2.9532	3.8215	4.9744	2.8996
22.9000	5.4377	4.6501	2.8399	5.4483	3.8335	4.9669	3.0124	3.3831	3.1210	2.9801	7.5301	3.1715	2.7722	3.2796	3.4026	4.5305	2.7261
22.9500	5.3425	5.1353	3.2528	6.3376	4.7242	4.3996	3.1761	3.2077	2.8730	3.1127	8.4229	3.0900	2.8198	3.2402	2.9932	5.2899	2.9029
23.0000	5.5797	5.5107	3.1617	4.1678	4.4359	4.7858	2.8734	3.4020	3.1293	2.8410	7.9942	3.1657	2.9913	2.8505	3.2535	4.3976	3.1772
23.0500	5.2835	5.7440	2.9375	5.4071	4.5525	4.8978	3.0133	3.2453	3.0076	2.8000	7.7476	3.9786	2.7103	3.0627	2.9578	4.8990	3.0986
23.1000	5.6888	5.9401	2.8750	7.5928	4.3782	4.7187	2.9519	2.8489	3.3395	3.1576	8.0415	2.8239	2.9958	2.8977	3.0456	4.6846	2.8265
23.1500	5.3611	5.8418	3.1603	5.7061	3.7339	4.8294	2.9371	3.1927	2.9128	3.1605	7.9017	3.0533	2.7830	3.0839	2.9613	4.8560	3.1011
23.2000	5.4623	6.1854	3.0627	5.5412	4.4233	4.6397	2.9436	3.1507	3.5186	3.1802	8.2310	2.8151	2.9362	2.9553	3.1213	4.3431	2.8535
23.2500	5.4656	4.9947	2.7835	5.4096	3.3636	4.9340	2.8638	3.1793	3.1319	2.8147	7.5055	3.0485	2.9193	2.8094	3.2776	4.7851	2.9805
23.3000	5.2890	6.0001	2.9644	5.6262	4.2379	4.6477	3.0791	2.7832	3.3796	2.9597	7.8036	3.0599	3.0235	3.0856	3.3645	4.2892	2.9859
23.3500	5.5448	5.2297	2.8111	7.4440	4.0402	5.1218	2.8547	3.6372	3.2054	2.9371	8.0656	2.8889	3.0729	2.9602	3.3674	4.4180	2.8671
23.4000	5.3487	5.4608	2.7437	7.1218	3.7722	4.5128	3.3110	2.7899	3.1924	2.7409	6.8534	2.8692	2.9322	3.0155	3.2382	4.5818	3.0334
23.4500	5.1759	6.2339	2.7681	6.3773	3.8671	4.9738	2.9965	3.4966	2.8785	2.8882	7.9522	2.9984	2.8348	3.1085	3.3818	4.5019	2.8586
23.5000	5.4944	5.2983	3.0329	6.5197	3.7702	4.8033	2.7491	2.8335	3.0876	2.7553	8.2588	2.9192	2.9372	2.8537	3.1371	4.7846	2.9298
23.5500	5.4807	4.8589	2.8748	7.3542	4.4961	5.5570	2.9972	2.8866	2.7653	2.9025	7.7463	2.8365	3.0130	2.9587	3.2886	5.0822	2.9879
23.6000	5.1124	5.7493	2.9511	8.2955	4.0264	4.6104	3.2510	2.9222	2.9591	2.8405	8.4603	3.2853	2.8316	2.8839	3.0945	4.5273	2.9429
23.6500	5.7240	4.9940	2.8984	6.6173	3.9338	4.7136	3.6545	2.7985	2.9501	2.8392	8.7552	3.0775	3.0534	2.9234	2.8125	4.3209	2.7523
23.7000	5.5692	5.8779	2.8805	6.8779	4.3964	4.9005	2.8136	3.6811	2.8311	3.0128	8.1225	3.1406	2.9124	3.0373	3.3544	4.8101	2.8188
23.7500	3.1637	5.3308	2.8021	6.9289	3.7512	4.6409	2.7896	3.6638	2.8843	2.8809	8.1475	2.8842	3.0362	2.8686	3.5926	5.0179	2.8802
23.8000	3.2876	5.3599	2.9440	7.8260	3.5338	5.1223	2.8830	2.9432	3.2248	3.0453	8.2094	2.9917	3.0477	3.0228	3.1010	4.3542	2.7599
23.8500	3.6754	5.3401	2.8912	7.3496	4.1246	4.9492	2.8311	3.0903	2.8262	2.6947	7.8438	3.0892	3.3455	2.8631	3.8450	4.5139	2.8617
23.9000	3.0728	5.3735	2.9409	7.0031	4.0049	5.0017	2.9452	2.8837	3.0883	2.7419	7.4950	2.9806	2.8104	2.7944	3.5829	5.1932	2.8492
23.9500	3.1153	5.1504	2.8601	7.5126	4.2962	4.9679	3.0112	2.8744	3.0838	3.0536	7.6418	3.0305	2.8165	2.8092	3.9531	4.3988	2.9888
24.0000	3.1779	5.1993	2.9253	8.2223	4.1142	4.8024	2.7990	3.0243	3.1805	2.8619	7.8569	3.2735	3.1377	2.8928	3.7803	4.6219	2.6695
24.0500	3.7064	4.7927	2.9614	7.3581	4.4410	4.7768	3.0444	2.8490	3.1003	2.8775	8.0577	2.8030	2.7906	3.0287	2.9389	4.7042	2.9758
24.1000	3.3869	5.3742	2.6447	7.2512	4.1440	5.2234	2.8333	3.1633	2.8948	2.7905	7.4997	3.1297	2.8542	3.4881	3.4995	5.0060	3.0348
24.1500	3.4344	5.7275	2.9379	7.3456	4.2480	4.9062	3.1852	3.0094	2.9489	2.6816	7.8006	2.9824	2.9505	3.2048	3.7093	4.8293	3.0958
24.2000	3.3959	5.3428	3.0379	7.9099	4.0996	4.7367	3.1786	4.3745	2.6727	2.9730	8.4504	3.3082	2.9966	2.8107	3.7021	5.8392	2.8917
24.2500	3.1933	4.1657	2.6797	9.9635	3.7634	4.6824	2.9708	4.5412	3.0245	2.8055	7.8341	2.8851	2.8360	2.9559	3.6464	6.1882	3.1261
24.3000	3.2572	4.6460	2.8389	8.7994	3.4829	5.2892	2.8555	4.9280	3.0188	2.8514	8.0708	2.8600	3.0686	3.0344	3.6702	5.6017	3.2522
24.3500	3.5798	5.1833	2.8528	7.9487	4.4767	4.6015	3.1921	2.9106	2.7837	2.8501	7.1388	3.0055	2.9972	3.0841	3.0104	5.0832	3.1536
24.4000	3.0968	4.3974	3.0721	6.9420	4.0045	5.3225	3.0315	3.3526	3.0849	3.1430	8.3336	3.8268	2.8753	3.0249	2.9459	4.9751	2.9318
24.4500	3.2316	4.9669	2.9533	6.0529	4.2070	4.9479	2.9602	3.1282	3.0367	2.8597	7.7401	3.0896	3.2938	2.9540	3.1223	4.8370	3.1132
24.5000	2.9617	4.8821	2.9111	7.0551	4.5670	5.1796	3.0553	2.9550	3.2042	2.8853	7.7430	3.1667	2.9800	2.9191	3.1954	4.8219	2.8587
24.5500	3.1716	5.6485	2.8676	6.6201	3.9284	4.6410	2.8292	2.9300	3.5839	3.3071	7.1613	3.4938	2.8813	2.7983	3.0910	4.6654	2.7795
24.6000	3.2643	5.0170	2.8238	8.0241	4.1284	5.0488	2.6965	3.1755	3.5640	2.8992	7.7239	3.3945	3.0311	2.9436	3.1869	5.0507	2.8669
24.6500	3.1304	5.4885	2.7680	7.0549	3.9584	4.6935	2.8867	2.9674	3.9778	2.8880	7.3585	3.6138	3.0604	3.0569	2.9340	4.9032	2.8248
24.7000	2.8813	4.7645	2.8370	6.6571	4.1919	4.6770	2.9082	2.9286	3.9194	2.8977	7.8596	3.5325	3.0251	2.9910	2.9267	4.6824	3.2463
24.7500	3.0230	4.6785	2.8351	7.1289	4.1554	4.7964	2.9789	2.9509	3.3393	2.8057	7.7422	3.0630	2.9832	2.8935	2.8202	4.6809	3.0934
24.8000	2.7259	5.0233	2.9134	7.3413	3.7139	4.2346	3.1303	3.2999	3.7088	2.8699	6.9844	2.9427	2.7703	3.1921	2.9450	5.1668	3.1088
24.8500	3.0480	5.4469	2.8688	7.5971	3.9608	4.7094	2.8275	3.0370	3.1304	2.8244	7.2843	3.0839	2.7979	2.9206	2.9190	5.1272	2.8719
24.9000	3.1072	5.6111	2.9043	7.2504	4.2564	5.4252	2.9904	2.8800	3.2709	2.8580	7.3123	2.9889	2.9038	2.9980	3.3105	4.8622	2.6796
24.9500	3.1911	5.0134	2.7820	7.4171	4.5036	4.1139	2.9031	2.8821	3.6103	2.7973	7.3144	3.1036	2.9928	2.8287	3.8670	4.8789	2.7065
25.0000	3.4147	4.9690	2.8620	7.8708	4.0303	4.5814	4.0456	3.0595	4.1236	3.0248	7.4633	2.8747	2.9523	2.8749	3.1562	4.6020	3.0482
25.0500	2.8492	4.9062	2.8753	7.8760	4.3414	4.9759	2.9195	3.0733	4.0148	2.8586	7.6521	2.8789	3.0272	3.1851	3.4280	4.7296	2.8189
25.1000	3.1488	5.3174	2.9776	8.0471	4.0851	4.7483	3.2073	2.8701	4.4169	2.7705	7.8226	3.0020	2.7516	2.9500	3.3052	4.6723	2.9137
25.1500	3.3149	4.4589	2.7227	7.7568	4.2925	4.6378	3.1573	2.9460	4.4652	2.7561	7.0815	3.1684	2.7738	2.7473	4.2848	5.0765	3.0064
25.2000	3.2253	4.0387	2.6920	7.3649	4.1374	4.9782	3.3098	2.7612	4.0424	2.7857	7.8093	3.0185	3.0451	2.9448	3.6852	4.5479	3.4275
25.2500	3.5631	3.9382	3.0859	7.6410	4.2730	5.3846	2.9406	3.4125	4.1040	2.8990	7.5356	2.8355	2.8073	3.0758	3.2206	4.7831	2.8612
25.3000	3.4895	4.1552	2.9157	7.6305	4.3429	4.9212	3.1892	3.0726	3.8511	3.0372	7.7843	2.8715	2.8846	3.0201	3.4056	5.0284	2.8399
25.3500	3.3576	4.3387	2.8506	7.4237	3.8469	4.8550	3.1937	3.2823	4.1092	2.7536	8.1354	3.0229	2.9263	2.9876	3.2656	4.9488	2.9523
25.4000	3.0870	3.4561	2.9567	7.1612	4.0069	4.6729	2.8219	3.1540	3.4068	3.1779	8.0049	2.8714	2.7515	2.7979	3.3425	4.7041	2.9691
25.4500	3.4272	4.3894	2.8023	7.7599	4.2542	4.8687	3.2277	2.9770	3.2314	2.8198	8.0183	2.9455	2.7751	3.4225	3.3695	4.9579	3.0807
25.5000	2.9880	5.0687	2.8517	7.2652	4.0789	5.0445	3.1392	2.7456	3.3140	2.7503	8.0324	2.7814	2.9141	3.0242	3.4171	5.0698	3.2089
25.5500	3.9711	4.3359	3.0010	7.6503	3.7236	4.6389	2.6917	2.8256	3.3161	2.7355	8.5866	3.0616	2.9043	3.0042	4.3265	4.6628	2.8923
25.6000	3.0517	4.0846	2.7783	7.5355	3.9994	5.5025	3.1309	3.0668	3.5662	2.9942	7.5396	2.9153	3.0129	2.8849	4.0744	4.4421	2.9202
25.6500	3.2662	3.6683	2.8227	8.4133	3.4915	5.3950	2.9778	2.9867	3.1557	3.2098	7.9313	3.2197	2.8192	2.9837	3.7181	4.7836	2.8952
25.7000	3.5209	3.6950	2.7527	7.3048	4.0146	5.5628	2.8746	3.0152	3.0625	2.8651	8.0811	3.2742	2.9554	2.9027	4.0849	4.6662	3.1230
25.7500	3.0609	4.0325	2.7150	7.3275	3.6647	4.3639	3.3446	2.7965	3.3535	2.9027	8.3319	2.9565	3.1129	2.8199	3.6745	4.2754	3.0709
25.8000	3.3331	3.8140	3.0408	7.3447	3.8624	4.8854	3.1678	3.0802	2.9805	3.0563	7.9015	3.0385	2.9088	2.9056	4.3722	4.3913	3.6343
25.8500	3.5722	3.1517	3.2854	7.0796	4.5178	4.7493	3.1796	3.0137	3.0780	2.9276	8.1866	2.8395	2.8277	2.9006	4.4212	4.2522	2.8272
25.9000	3.1390	3.5336	2.8675	8.2144	3.8961	5.0623	3.9604	2.9788	3.8527	3.2301	7.7692	2.8833	2.8674	2.7748	4.3835	4.7204	2.9188
25.9500	2.9827	3.7457	2.7440	7.5620	3.9127	4.8699	2.8714	2.9825	3.4462	3.0939	8.1095	3.5296	2.8964	2.9960	4.3460	4.5849	2.7976
26.0000	3.1367	3.7774	2.8924	7.5361	3.9186	4.9481	3.0434	3.0124	3.0478	2.8675	7.7209	3.1680	2.9057	3.0810	4.4740	4.4838	2.7680
26.0500	3.5912	3.8614	2.7936	7.4060	3.9448	5.0014	3.1288	2.7877	3.2302	3.1124	7.6310	2.8919	3.0387	2.7932	4.9500	4.6006	3.0265
26.1000	3.1195	4.3020	2.8521	7.5425	4.1669	4.7160	3.4184	3.0881	3.3951	2.7615	7.9057	3.2942	2.7793	3.0398	4.9884	4.5801	3.7534
26.1500	3.2149	3.3790	2.9796	10.1431	3.8586	5.1169	3.1508	2.9512	3.0084	2.8135	7.6098	3.1219	2.8893	2.9010	4.6278	4.8656	2.9124
26.2000	3.1740	4.1090	2.7690	6.9881	4.4497	4.9188	2.8244	2.9640	3.0966	2.9864	7.1962	3.2377	3.0569	2.9944	4.7392	4.0839	2.8477
26.2500	3.2892	3.5032	2.8049	6.8376	4.1581	5.0110	2.9898	3.0055	3.2182	3.0412	8.0196	3.2906	3.0731	2.9585	4.5904	4.7312	2.8651
26.3000	3.3419	3.9362	2.9647	7.3255	3.9424	4.9184	3.0264	2.9831	3.1269	2.9384	7.9476	3.7612	3.0288	3.0842	4.6522	4.5071	2.7413
26.3500	5.0216	4.9721	2.8418	7.5112	3.7542	4.7328	3.4153	3.0335	3.0723	2.9731	7.3551	3.1158	2.9631	3.0146	5.2541	4.3529	2.8328
26.4000	4.8775	3.9023	2.9037	4.8726	4.2231	5.3307	2.9056	2.8885	2.9604	2.9732	7.2897	3.1619	2.8457	2.8002	4.9560	4.5881	3.1532
26.4500	3.8185	4.5987	3.1011	5.7075	3.9472	4.8843	4.2420	3.0932	2.9144	2.9247	7.4976	2.9004	2.8303	2.8820	5.7052	4.3448	2.8705
26.5000	3.3697	5.3172	2.7578	5.7091	4.0508	5.5735	2.9867	3.2397	3.0717	2.9580	8.5120	3.1306	2.9432	2.9850	5.0747	4.8121	3.5495
26.5500	3.5411	4.6603	2.7244	5.7468	4.0669	4.8385	2.9874	3.0637	3.2895	2.6809	8.0431	2.9373	3.0399	2.8624	3.6358	4.5301	3.4633
26.6000	3.3851	4.7342	2.8272	7.6674	4.1903	5.0296	2.9278	2.9247	3.0527	2.9220	7.6486	3.0203	2.7843	2.9131	3.9887	4.2475	3.1083
26.6500	3.9059	5.0694	2.8529	6.8158	3.8494	5.2064	2.8214	3.0407	3.2411	2.8634	7.9718	3.0284	3.0135	2.9589	4.1635	4.4262	3.0138
26.7000	3.4614	3.3719	2.8861	6.9577	4.1108	4.6557	2.9186	3.1499	3.4672	2.9101	7.5275	3.3141	2.7915	2.9429	4.9936	5.1267	3.0543
26.7500	3.1921	3.3202	2.8977	8.1390	3.6875	4.7230	3.0256	3.0459	3.4237	3.2359	8.1181	3.4174	2.9679	2.8500	4.4852	4.5730	2.7973
26.8000	3.1949	4.2821	2.8365	7.7707	4.0352	5.1550	2.9724	3.2548	3.1935	2.9508	7.8841	2.9615	3.0604	2.9122	4.7863	4.6163	3.1468
26.8500	3.0821	4.2371	2.8714	7.9470	4.0888	5.3716	3.0575	3.4226	3.0709	2.9569	8.1310	3.3784	2.8446	2.9304	4.6401	4.8084	2.8863
26.9000	3.0326	4.4884	2.8722	7.3264	3.7229	4.9652	2.7246	2.8567	3.4670	2.9633	7.5294	3.1501	2.8487	2.8863	4.5593	5.0793	2.8356
26.9500	3.2532	5.6943	2.9893	7.5509	3.5279	4.3122	3.7938	3.4384	3.6081	2.9512	8.1523	3.1138	2.9081	2.8613	4.9491	5.4366	3.0040
27.0000	3.6450	5.1283	2.8329	7.2221	4.0073	5.0572	3.0737	3.0867	3.1621	2.6672	7.9696	2.8704	3.0324	2.7249	4.8900	5.1943	2.8278
27.0500	3.0229	4.7501	2.7163	7.4606	4.0974	5.1846	3.7535	2.8851	3.3267	3.0641	8.2266	2.9648	2.9259	3.0299	4.7349	4.8398	2.8984
27.1000	3.5245	5.6263	2.7964	7.2846	4.0324	4.2712	3.7335	3.0618	3.0368	2.7856	8.0842	2.9144	2.8623	2.8028	5.3142	5.0787	2.9548
27.1500	3.1601	5.0889	2.9557	7.0494	4.3660	4.8459	4.0148	3.2361	3.1282	2.7157	7.5575	2.7675	2.7619	3.0084	4.9985	4.5009	2.8842
27.2000	3.4774	4.7654	2.7474	7.3408	4.2920	5.0382	3.0247	2.9201	2.9404	2.9209	8.1198	3.1705	3.0385	2.9265	4.8766	4.4510	2.9522
27.2500	3.5399	4.9100	3.0340	7.4778	3.9835	4.9268	3.0033	3.6172	2.8749	2.8491	7.3820	2.8234	2.8855	2.9811	5.2913	4.4751	2.9150
27.3000	3.3472	5.4906	2.8486	7.8528	4.1453	4.8463	2.7112	2.7413	3.3002	2.9184	7.5836	2.9550	3.0013	3.1886	4.8532	4.8335	2.9150
27.3500	3.1552	4.7443	2.8447	7.8814	4.2812	4.4639	3.2179	2.8884	2.8766	2.9523	7.5608	2.9653	2.8093	3.0337	4.4302	4.6881	3.4028
27.4000	3.3429	4.4259	2.7696	7.2799	4.1812	5.2326	3.3353	3.2151	3.0548	3.1600	8.3051	2.8697	2.8591	2.8807	4.1608	4.3140	3.4675
27.4500	4.5976	4.9911	2.9102	7.4071	4.5836	4.5736	3.0502	2.7469	2.9734	2.8511	8.1630	3.0949	3.0298	2.8672	4.0211	4.3907	2.8938
27.5000	4.2379	4.4142	2.9869	7.9492	4.5823	4.5292	2.9577	2.6650	3.2372	3.1281	8.1002	2.9138	2.8771	2.7643	4.4212	4.9355	2.8603
27.5500	3.4505	4.9415	2.8721	7.5031	4.7886	4.9104	2.9608	2.8466	2.9267	2.7598	8.0841	3.0401	3.0621	2.8202	4.5638	4.7719	2.8812
27.6000	3.6292	4.3048	2.8263	6.9431	4.8680	4.8706	3.0751	3.2388	2.7788	2.9617	7.8959	2.8200	2.7433	2.8092	4.5302	4.3522	2.8866
27.6500	4.4504	4.1827	2.7318	7.2605	4.0439	4.9474	3.1424	2.9744	2.9397	2.9350	7.3063	3.0146	2.8428	2.9285	4.6252	4.5504	2.9986
27.7000	5.1541	5.0051	3.0955	7.3780	4.1729	4.9408	3.0617	2.7198	2.9675	2.8124	7.3731	2.9360	2.8356	2.8105	4.8473	4.6984	3.3357
27.7500	5.1555	3.6627	3.3395	7.2242	4.5253	4.6366	3.1492	3.1644	2.9922	2.9101	8.7518	2.9363	2.7826	3.0399	5.0377	4.5528	3.0041
27.8000	4.5977	5.3622	2.8918	7.5911	4.0962	5.2410	2.7621	2.9386	2.9188	3.1181	7.6973	2.8172	3.1427	2.8810	5.2646	4.6898	2.9732
27.8500	4.7632	3.9032	2.8577	7.6420	3.5193	4.5812	3.5166	2.9581	2.9266	3.0091	7.2560	3.0202	2.8230	2.9585	5.2785	4.6134	3.0459
27.9000	4.9716	3.5148	2.8166	7.3104	4.4395	4.0796	3.4986	3.7005	2.8342	2.8852	7.1654	3.3116	2.8371	3.2588	5.2283	4.7850	2.8907
27.9500	4.5935	3.7888	2.9132	7.3023	4.3532	4.8241	4.2667	2.7144	3.0463	3.0628	7.9259	3.0527	2.8473	3.0556	5.5846	4.5018	2.9234
28.0000	5.3608	5.1094	2.9104	7.4586	4.2028	5.1594	3.0082	3.3951	3.2901	3.0274	8.2749	3.1253	2.9470	3.0879	5.0854	4.8218	3.4374
28.0500	5.1544	4.0546	2.9459	7.3696	4.3987	4.9720	2.9528	3.1030	3.2042	2.8642	7.9116	2.8515	2.8639	2.7703	5.0597	4.1975	3.2820
28.1000	5.2963	4.4548	2.6914	7.4097	4.2507	4.7705	3.0407	2.9894	3.1314	3.3736	7.8264	2.9592	3.1755	3.0117	4.8827	4.6328	3.1918
28.1500	5.2847	4.2173	2.7353	8.1497	4.0660	4.9821	3.3086	2.8997	2.8086	3.0709	8.5034	2.9134	3.0197	2.9738	5.2083	4.8088	2.9800
28.2000	5.4780	4.4658	2.7877	7.2932	4.4085	4.8223	3.0447	2.7402	2.9732	3.0818	8.4062	2.9510	2.9220	2.8304	5.0305	4.8040	3.1521
28.2500	5.2139	4.4778	2.8584	7.4170	4.3214	4.9706	3.3978	2.9506	2.7705	2.9541	8.2720	2.7314	2.8384	2.8399	4.8109	4.8268	2.8726
28.3000	5.2229	5.0827	2.9464	7.6693	4.2206	4.7476	3.0135	2.7786	3.0991	3.0387	7.7613	3.0150	2.8480	2.9518	5.0199	4.7007	3.4288
28.3500	5.7274	5.1238	2.7663	6.9094	3.7922	4.7300	2.9550	2.8764	2.9161	2.6863	7.9665	3.4984	2.8516	3.1021	5.3243	5.1080	3.0381
28.4000	5.2180	5.3880	2.6975	7.9156	3.8477	5.2876	3.1566	2.7803	3.0399	2.9657	7.6073	2.8583	3.5200	3.2283	5.0980	4.5901	3.0883
28.4500	5.3760	4.6773	2.8232	7.6855	4.0566	4.4755	3.0258	3.1228	2.8922	2.9408	8.0567	2.8438	2.9561	2.9609	4.6375	5.0915	2.9789
28.5000	5.5712	5.3705	3.0711	7.5202	3.1134	5.2504	2.9753	2.8045	3.0696	2.8135	7.9501	3.0995	2.9484	3.4638	5.3002	4.4792	2.9183
28.5500	4.9199	5.5058	3.0517	7.4102	3.8795	4.8966	2.9378	3.2935	2.9305	3.0070	8.2443	3.0769	3.1204	2.8965	4.7222	4.8762	2.8895
28.6000	4.7965	4.6976	2.7812	7.8054	4.8953	4.7075	3.2681	3.9620	2.8548	2.9391	7.9551	3.0921	3.2675	2.9997	5.0731	5.0731	2.9177
28.6500	5.2151	4.6864	2.7292	7.7527	4.9058	4.9334	3.4635	3.8452	3.0923	2.7432	8.0646	2.7928	2.8351	2.9243	4.1513	5.4494	2.9878
28.7000	5.8117	4.7036	3.0597	7.8586	4.6557	4.7320	3.1962	4.8639	3.1276	3.0018	7.6633	3.3309	2.8416	2.9733	4.6695	5.7925	3.2072
28.7500	5.0201	4.7048	2.9225	8.1108	5.0210	4.8276	2.7049	3.0541	2.8719	3.1407	7.9823	3.5509	2.9664	2.8729	4.4569	4.8057	3.4246
28.8000	4.9511	4.7216	2.9512	8.8613	4.2030	4.9983	3.0095	4.9323	2.8617	2.8163	7.1378	3.0547	2.7531	3.4996	4.0470	5.6644	3.6814
28.8500	6.1152	5.2650	2.7862	7.6674	3.8224	4.9270	3.1154	3.6607	2.9548	2.9745	7.4969	3.0073	2.8067	2.9479	4.0446	5.2195	2.9292
28.9000	5.6070	5.6527	3.1227	6.8349	4.2950	5.0623	2.8943	3.1856	2.9118	2.7133	7.3066	2.9820	3.1688	2.9578	4.5695	5.0620	3.3561
28.9500	5.5389	4.4348	3.4627	7.2657	4.7455	4.5388	3.1978	3.3653	3.0005	2.8881	8.4448	3.2990	2.7730	3.0232	5.0668	5.1824	3.2442
29.0000	5.5609	5.0925	3.0327	8.1354	4.1001	4.4767	3.5874	3.0249	3.0530	2.7987	7.4069	2.8062	2.8587	2.9835	4.8415	5.0974	3.0513
29.0500	5.4520	5.4090	2.9240	7.8722	4.0601	4.3662	3.5942	3.1479	2.7895	2.7224	7.1953	2.9540	2.8253	2.7429	4.6791	4.7907	2.8458
29.1000	5.2483	5.1366	3.0922	7.4199	5.2155	4.7152	3.2536	2.6876	3.0836	2.8954	7.4416	2.7485	2.9538	3.0709	4.6815	4.9659	2.9182
29.1500	5.2998	5.7980	2.8880	7.9456	4.4412	4.8734	2.8333	2.9285	3.1299	3.1010	7.2375	3.0006	3.0531	3.1639	4.6323	4.8297	3.2189
29.2000	3.6208	4.8443	2.9623	7.4447	4.7800	5.2635	2.9036	3.1359	2.8894	3.0785	7.4185	2.8489	3.1459	3.0461	4.7057	5.4336	3.0403
29.2500	3.8994	4.8581	3.0674	7.9394	4.2620	4.8576	2.9964	2.8744	2.8769	2.8682	7.1824	2.7047	2.7021	3.1694	4.7994	4.8942	3.3061
29.3000	3.0345	4.5422	3.3063	9.5151	4.9330	4.7549	3.1275	3.1520	2.7963	2.9386	7.1941	2.9683	2.8755	2.8902	4.3282	4.4024	3.5097
29.3500	3.3869	5.9509	2.9197	7.7924	4.2818	5.0167	2.7608	2.8823	2.9843	3.0423	7.9647	3.1851	3.0230	2.8674	4.5702	5.1648	2.9940
29.4000	3.7297	4.7166	3.1233	8.1632	4.4434	5.1545	3.3945	2.8307	2.9059	2.7947	7.6291	3.1456	2.9438	2.9561	4.2727	4.6890	3.5021
29.4500	3.0123	5.9136	3.0660	7.8210	3.8565	4.6679	3.0069	3.2399	2.7314	3.1479	7.0617	2.8940	2.8462	3.0526	4.2480	5.1939	2.9319
29.5000	3.1032	5.7612	3.0035	7.9972	4.3585	5.1721	3.6187	3.1469	2.8339	2.7066	7.7588	2.8157	3.0220	2.9444	4.6619	5.1974	3.0249
29.5500	3.1835	5.4503	3.0604	8.8538	4.6437	4.5563	2.9059	3.0940	3.1689	3.1663	7.7930	3.3505	2.9811	2.9686	4.2907	4.7733	2.9971
29.6000	3.4084	5.6486	2.8240	7.8034	4.5022	4.9791	2.9996	2.9200	3.4462	2.9818	7.3943	3.1347	2.8422	2.9832	4.4663	4.7134	2.7855
29.6500	2.8409	4.6392	3.0199	8.8257	4.3952	4.4393	2.9052	2.7851	3.2739	3.1917	6.7542	2.8908	3.0032	3.0395	4.1377	4.8795	2.9557
29.7000	3.0312	5.5744	3.0767	9.2870	4.7085	5.2060	2.9690	3.2759	3.1674	2.7153	7.3152	2.8680	2.9680	2.9388	4.1828	4.3453	3.0870
29.7500	3.2398	5.8811	2.8193	8.2436	4.2796	4.4916	3.0176	2.8792	3.1401	3.0653	6.8257	2.9552	2.8913	2.8401	4.9223	4.9715	2.9871
29.8000	3.5162	4.7151	2.8414	7.6271	3.7626	4.9275	2.9373	2.9256	2.9962	2.9347	8.0875	3.4902	2.8232	2.9471	3.8330	5.2731	2.8022
29.8500	3.6978	4.5322	2.8180	7.8868	3.9376	4.9063	3.1619	2.8484	3.0151	2.8314	7.8482	2.9323	2.9211	2.9170	4.3476	4.9490	2.8246
29.9000	3.5760	4.1407	2.9376	7.4776	4.0271	4.4703	2.8010	3.0978	2.9717	3.0983	7.2899	3.0245	2.9842	2.9415	4.2697	5.1019	3.1185
29.9500	2.9836	4.1991	2.9434	7.9666	4.1694	4.3199	3.3427	3.3240	2.8972	2.9325	7.6870	2.9422	2.8968	2.8097	4.4972	5.2619	2.9212
30.0000	3.2526	4.7117	3.0885	8.0158	4.0964	4.5630	3.1760	2.8240	2.8461	2.9529	7.6528	2.9356	3.4336	2.9549	4.4279	4.8002	2.8410
30.0500	3.0131	4.1144	2.7694	7.3875	3.8138	4.8148	3.0112	2.7390	2.9999	3.0110	7.4490	2.8035	2.8676	3.0396	4.5322	4.7506	2.9460
30.1000	3.2746	5.2044	2.8262	7.5273	3.4765	4.6481	2.9960	2.9181	3.0735	2.7558	6.5235	2.7998	3.0061	2.9742	4.7014	4.8723	3.3577
30.1500	3.0222	4.5685	2.8659	8.1430	4.2297	4.6824	2.8256	3.6924	2.7438	2.9304	7.4995	2.8895	2.6479	2.9971	3.8948	4.7512	2.9636
30.2000	3.0040	5.2466	2.7948	8.2326	3.4433	5.4675	3.0473	2.7900	3.0924	2.9925	7.0141	3.2964	2.8922	2.7233	4.2519	4.3409	3.0688
30.2500	3.4041	4.9525	2.7826	7.9354	4.3530	4.8373	2.8851	2.9236	3.1867	3.2143	6.6952	3.5112	2.8730	3.0524	4.6938	4.5793	3.6800
30.3000	3.1610	5.7235	2.9132	7.4165	4.0989	4.3556	2.7609	2.9184	2.8182	3.3300	7.0768	2.9668	2.9184	3.1638	4.6068	4.2463	4.4264
30.3500	2.7901	4.4946	2.9323	8.5581	4.8512	4.6148	2.9804	3.0048	2.7899	2.9847	7.4733	2.9529	2.8928	2.9027	4.4394	4.6177	5.2320
30.4000	2.9148	5.0408	2.9973	7.5950	4.2726	4.8646	2.8342	2.9537	2.9523	2.8802	7.5871	3.0772	3.1182	2.9989	4.6147	4.6796	5.5132
30.4500	3.2184	5.1369	2.8824	10.0590	4.0550	4.5026	2.6993	2.7262	2.9084	3.2157	7.1382	2.9499	3.1226	3.0918	4.8087	4.8825	4.2001
30.5000	3.0373	5.2629	3.0713	7.3338	4.8104	4.7740	3.0780	2.7884	2.9148	2.8518	7.4815	3.0077	3.1648	2.9114	4.6952	4.4820	3.8086
30.5500	3.2344	4.7926	3.0548	8.2538	5.0677	5.0442	2.9716	2.9097	2.9061	2.9759	7.3350	2.8191	3.2465	3.0586	4.4598	4.8527	5.0330
30.6000	3.7147	4.6892	2.8134	7.6589	3.9536	4.6122	2.8686	2.9492	2.8845	3.0661	7.1482	2.9636	3.1184	3.1843	4.8309	4.5205	5.3808
30.6500	3.4694	5.8047	2.9394	7.9700	3.2879	5.0737	3.0406	2.9787	2.8413	3.0176	8.4458	2.8948	3.0757	3.1162	4.3977	4.8792	4.4310
30.7000	3.5381	5.6143	2.7562	7.1727	4.3437	4.5897	3.6480	3.0614	2.7664	2.9110	7.9125	3.1332	3.0491	3.3635	3.8830	5.0951	3.3453
30.7500	3.4844	3.9995	2.8030	7.1785	4.9043	4.9737	2.8996	3.0618	2.9703	3.0081	7.5619	2.7980	3.3639	3.8968	4.0900	5.2053	2.6458
30.8000	3.3313	5.1278	2.7335	7.5105	4.0906	4.4247	3.6879	2.8653	2.8227	2.8172	6.8835	2.9444	2.7218	3.0599	4.1544	4.8891	2.9151
30.8500	4.8468	4.4745	2.7627	7.8757	4.1156	4.2281	3.0339	2.7146	2.9499	3.0827	7.8556	3.1777	2.9107	3.3561	3.8544	4.5536	2.7915
30.9000	5.1380	4.7634	2.7675	7.5366	4.1142	4.5499	3.6421	3.2259	2.7779	2.8692	7.9178	2.9546	2.9273	3.3455	4.9412	5.2426	2.9918
30.9500	4.5811	5.2469	2.9682	7.3095	4.2887	4.5312	2.9798	3.1126	2.9866	2.9648	7.9696	2.9783	3.1316	3.1725	3.9239	4.1043	3.0880
31.0000	5.0986	4.8347	3.0750	7.3279	4.2117	4.9888	2.9284	2.8075	2.9270	3.0407	8.1115	3.0854	2.8560	3.3139	3.8517	4.7040	3.1354
31.0500	3.2285	5.2284	2.8125	7.2484	4.5526	5.0743	3.1271	3.0699	3.0432	2.8969	6.9879	3.4398	3.2954	3.0447	4.0969	4.7756	2.9779
31.1000	4.5449	4.9692	2.9910	6.9000	4.1522	4.6572	2.9623	2.7686	2.9273	3.2959	7.4195	3.2372	2.9656	3.0626	4.1791	4.9677	3.3463
31.1500	3.4187	5.5906	2.8896	7.2820	3.6979	5.1624	2.9944	3.1686	2.8331	2.9265	6.7379	3.2634	3.0549	3.1658	4.4446	5.0502	3.1456
31.2000	3.2124	5.0525	2.8291	8.4165	4.5991	4.9632	2.9875	3.2652	3.0477	2.9345	7.8614	3.1068	2.7748	3.4669	4.4437	4.8911	2.8050
31.2500	3.0672	4.5634	3.0256	7.8187	4.0057	4.5009	3.0317	3.2139	3.0107	2.7910	7.7005	2.7295	2.9388	3.2602	3.6683	4.5370	2.8034
31.3000	3.3550	4.9359	3.0295	8.2845	4.1754	4.7732	3.0470	3.0339	2.8455	2.9042	7.1767	3.0990	3.1768	3.1882	3.5464	4.5879	2.9613
31.3500	3.1268	4.7210	2.8670	8.3698	3.9806	4.6029	3.6149	2.9086	2.9825	2.7755	6.5146	2.7702	2.8405	2.8551	3.1680	4.4787	3.0188
31.4000	3.1871	4.6646	2.7968	7.4645	4.0947	5.3106	2.9906	2.8231	2.6855	2.8489	7.5158	2.8641	2.9208	2.9151	2.8928	5.0687	2.9994
31.4500	2.8990	4.7491	3.1290	7.3087	4.2517	4.8458	3.1289	3.0756	2.8778	2.9707	7.5405	3.1233	2.9594	2.9833	3.5474	4.8807	2.9565
31.5000	3.4796	5.0988	2.7041	7.3169	4.0293	5.2364	3.3365	2.9745	2.8202	2.9138	7.7054	3.0831	2.8599	3.0914	3.1801	5.3731	2.7717
31.5500	3.9524	6.2512	3.0160	8.1818	4.8401	4.5352	3.0812	3.3118	3.0769	2.8697	7.4005	2.9527	2.8353	2.9175	2.8226	5.1097	2.9906
31.6000	3.9605	4.9329	3.0616	7.9962	4.2949	5.1520	3.1182	2.8059	2.8470	2.8162	7.9574	2.8375	3.0008	2.8806	2.9911	4.5002	3.3613
31.6500	3.8677	5.0223	2.6349	8.4914	3.6814	4.7443	2.7700	2.9446	2.8684	2.9893	6.9446	2.8277	3.0014	2.8919	3.1675	4.4090	2.8776
31.7000	3.4155	4.5038	3.0359	7.9554	4.4601	4.7777	2.9663	3.1779	3.0111	3.0031	7.1603	2.8686	2.7152	3.0782	2.9188	4.3569	2.8389
31.7500	3.2974	4.1049	2.9434	7.7732	3.8452	4.6844	2.9342	2.9330	3.0116	3.0271	7.2984	3.1790	3.1708	3.3758	3.2421	4.6914	3.4878
31.8000	4.9685	3.9940	3.1289	7.2176	4.3836	4.9065	3.1597	3.0140	2.8543	2.8737	7.0534	3.0008	2.8301	2.8391	3.0149	4.8423	3.6392
31.8500	5.5167	4.2234	2.8837	7.7372	4.5318	4.9103	2.8133	2.7253	2.9629	3.1537	7.7598	3.4717	3.0554	2.8583	3.1051	4.3739	3.4434
31.9000	4.6517	4.2561	2.9385	7.3992	3.8629	4.5734	3.1446	2.8814	2.8839	2.8679	6.9912	3.2192	2.8579	2.9784	2.8613	5.4306	2.8346
31.9500	4.9896	5.0263	2.8115	7.4970	3.6332	4.9310	3.2111	3.5428	2.8145	2.9628	6.4933	2.9572	2.9270	3.0366	3.4583	5.3175	2.8577
32.0000	5.1293	4.1638	2.7446	7.3651	3.9676	4.4294	3.0801	3.1374	2.8061	3.2212	7.0862	2.7897	3.0332	3.2093	3.7603	5.3196	2.6799
32.0500	5.4059	5.3078	2.8059	7.1934	4.6227	4.7667	3.0062	2.8663	2.8069	2.7488	6.2694	2.8756	2.9747	2.8234	3.0945	5.3843	2.8142
32.1000	5.1708	4.5313	2.8294	7.4448	4.0233	4.4755	3.0468	2.9162	2.7170	2.8148	7.5686	2.8940	2.9897	2.7208	3.2933	4.6930	2.9488
32.1500	5.5897	4.9977	2.9802	7.6151	4.4549	4.7887	3.1064	3.0528	2.8167	2.9887	6.9961	2.9473	2.8519	2.8677	3.1140	4.8883	2.8271
32.2000	5.3583	3.8761	2.9211	9.2606	4.2183	4.7088	2.9785	3.2854	2.7820	3.0250	7.5606	3.0165	2.7984	3.2345	3.3302	4.2916	3.2495
32.2500	5.1888	3.5569	2.8869	7.7369	4.0887	5.3728	3.0898	4.4037	2.8743	3.0519	6.7266	2.8014	3.1356	3.1790	3.3057	4.9025	2.9788
32.3000	4.9854	4.5432	2.7235	7.3330	3.8665	4.9480	3.0405	3.3959	2.8160	2.8245	7.4038	2.6708	3.3414	3.5449	2.9210	4.2667	3.2554
32.3500	5.0298	4.8460	2.8872	8.9968	3.8072	4.7323	3.6804	2.8056	2.8430	2.7385	7.0023	2.9864	2.7759	3.0200	2.8276	4.6389	2.9763
32.4000	5.1275	4.9170	3.0415	7.1237	3.8795	4.5057	3.0869	3.0344	2.9600	2.8107	7.1706	2.8798	2.9303	2.7984	3.0504	4.6267	3.3438
32.4500	5.5020	3.7986	2.8871	7.3450	4.0860	4.9431	2.9389	2.9101	2.6830	3.1309	7.5396	3.0493	2.8359	2.8377	3.0320	4.8261	2.8391
32.5000	5.6915	4.3915	3.0274	7.2130	4.1573	4.8048	3.2198	2.9528	3.1937	3.0582	7.2924	2.6213	2.9778	2.9572	3.0665	4.3537	2.9577
32.5500	5.0930	3.2244	3.1265	7.3781	4.2554	4.8325	3.1404	2.8556	2.9693	3.0269	7.0819	2.9882	2.8863	3.0738	3.4603	4.6937	3.2232
32.6000	4.8229	4.0804	2.8408	7.2061	3.6695	5.3185	3.1386	3.5660	2.8852	3.0344	7.5255	2.9271	3.2878	2.9390	3.3565	4.7797	2.9378
32.6500	5.3087	3.3999	2.9264	7.7361	3.6634	4.5201	3.0286	2.8104	2.7861	2.8190	7.1448	2.8281	3.0459	2.9740	3.1767	4.5103	2.9486
32.7000	5.7929	3.8897	2.7809	8.5234	4.3546	5.6315	3.1947	2.7591	2.8025	3.0365	7.1625	2.8163	2.9144	2.8768	3.4105	4.9843	2.9136
32.7500	4.9639	3.4458	2.7506	9.6692	3.1613	4.7223	3.5480	3.1263	3.0829	2.9170	7.1389	2.7225	3.0836	3.0553	2.9734	4.4998	2.7922
32.8000	4.7200	3.7126	3.0073	7.7676	3.1026	4.5960	2.9170	3.3423	2.8346	2.8060	7.0593	2.7745	3.2764	2.7803	3.7003	4.3721	3.2102
32.8500	5.4994	4.3303	3.0186	7.7069	3.2500	4.7427	3.4079	2.8415	3.0136	3.2709	6.6220	2.7342	3.0271	2.8028	3.7509	4.2534	2.8241
32.9000	5.0271	3.5123	2.9111	7.4205	3.4336	5.0141	3.3157	2.9841	2.8572	2.9999	7.0073	2.7486	2.9881	2.9223	3.2449	4.4036	2.9893
32.9500	5.3518	3.8602	3.2001	8.0700	3.4153	4.5559	2.8530	2.8339	3.0276	3.2522	7.0951	2.7935	2.9767	2.9229	3.1335	4.5142	3.0406
33.0000	5.2178	3.8678	2.8895	7.1704	3.8922	5.0677	3.1838	2.8558	2.7068	2.9132	7.5024	2.7182	2.9848	3.2638	3.0522	4.4801	2.9664
33.0500	4.4077	3.7474	2.8373	7.7913	3.4228	5.1871	3.1176	2.8993	3.0191	2.9443	6.6482	2.8703	3.0652	2.8423	3.1766	4.1690	3.2490
33.1000	4.9227	4.1395	2.8745	6.4859	3.7804	5.3954	3.3147	2.9224	2.9513	3.0704	7.0396	2.8876	3.1693	2.8370	3.1958	4.2644	3.0394
33.1500	4.7638	3.5020	3.2416	6.8356	5.0987	4.5799	3.2687	3.1222	2.9274	3.1370	7.4299	2.7438	3.0937	2.8860	2.7749	5.1419	3.0625
33.2000	3.1069	3.3282	2.7920	6.8949	6.0575	5.3225	3.1305	2.9533	3.1752	3.1617	7.4423	3.4207	3.1781	2.9909	3.3629	4.4981	2.9599
33.2500	3.7121	3.7798	2.8179	7.7215	5.6299	5.0239	3.3988	3.3098	3.0285	2.9410	7.2240	2.9854	3.0010	2.8604	3.0060	4.8696	3.0912
33.3000	3.6311	4.1265	3.0877	7.9075	4.8245	5.0306	3.2328	2.8930	2.8058	2.8426	8.2667	2.9687	3.1479	2.7676	3.6779	4.4115	3.5965
33.3500	3.2495	3.5379	2.8020	7.2158	5.0824	5.3025	3.5576	2.8484	2.9492	2.8824	8.2660	2.7425	3.1885	2.8674	3.2761	4.8400	3.0578
33.4000	5.0375	3.8120	2.8482	7.3281	5.0889	4.9151	3.1876	3.1267	3.2051	3.0421	7.7899	3.5693	3.0655	2.9527	3.6933	5.3582	3.0495
33.4500	4.8319	3.4311	2.8374	6.6000	4.0581	5.0185	3.1673	3.0503	3.5501	2.9155	7.5552	3.0731	2.9689	2.8028	3.3300	4.7900	2.8655
33.5000	4.8016	3.0989	2.8662	7.4608	5.1893	4.6049	3.7184	3.0257	3.2945	3.2174	7.6216	2.8330	2.9034	2.9777	3.1140	4.6364	3.3100
33.5500	4.0134	3.1412	2.8608	7.3727	5.1303	5.0380	2.7709	2.9549	2.9877	2.9803	7.3168	3.0098	2.8555	3.4885	3.9677	4.8818	3.0301
33.6000	4.3432	3.5677	2.7798	7.7815	4.7580	5.0820	3.0303	2.9059	2.9477	2.8994	7.0975	2.8638	2.8764	2.9768	3.6788	4.6245	3.0352
33.6500	4.1223	3.2400	2.6953	7.1714	4.6149	4.8603	3.7261	2.9624	2.8860	2.9653	7.0106	2.9127	2.9529	2.9543	3.4349	4.7593	2.9567
33.7000	3.0151	3.4596	2.9092	7.8033	4.5102	5.3033	3.1387	2.8476	2.9765	3.2778	7.5008	2.9469	2.8827	3.0124	3.4164	4.5338	3.3251
33.7500	4.2311	3.4553	2.8957	7.7967	3.6025	4.8125	3.1624	2.9271	2.8339	2.8698	7.4807	2.9422	2.9643	3.0301	3.1627	5.1148	2.8920
33.8000	2.9644	4.1815	2.8240	7.4736	5.1443	4.9548	2.8468	3.0105	3.0734	2.9055	7.2249	3.2568	2.8810	3.0780	3.3371	4.6461	2.7650
33.8500	3.2653	3.5120	2.7756	7.7424	5.1313	5.5856	2.8721	3.1370	2.9118	2.9685	7.3883	2.7115	2.9210	2.9442	3.5424	4.4332	3.2943
33.9000	2.9826	3.9007	2.9017	8.6581	5.2833	4.6134	2.9021	2.6570	2.8489	3.1277	7.7807	2.8149	3.0134	2.8288	3.3070	4.5642	3.1286
33.9500	4.8196	4.0064	2.9009	6.9270	4.8555	4.6953	3.1293	2.8420	3.0249	3.0116	7.3368	2.8977	2.9829	2.8588	3.4673	4.6091	2.9312
34.0000	4.3959	3.8448	2.7953	7.5076	5.8323	5.0616	3.0612	2.8441	3.1052	2.9165	7.8332	3.1709	2.8189	2.7922	4.1333	4.6460	2.9433
34.0500	4.4131	3.7982	2.9992	8.1717	5.1654	5.0406	3.0347	2.8280	2.8062	3.1348	7.2699	3.0160	3.1069	3.0258	3.6443	4.9832	3.1590
34.1000	4.7970	3.8093	3.0103	7.3853	2.7201	4.4912	3.0850	2.7979	3.3146	2.9457	7.2446	3.1324	2.9679	3.1256	3.1019	4.6859	3.1406
34.1500	2.7883	3.6032	2.8649	7.2153	4.6265	5.0245	2.9164	2.9198	2.8798	2.9329	7.6469	2.7872	2.8733	3.1379	3.4710	4.5534	3.1531
34.2000	5.3454	3.7477	2.7718	6.7967	4.6831	4.8851	3.3101	3.0129	3.2520	3.2833	7.9247	2.9103	3.3672	3.0582	3.5073	4.6582	3.1009
34.2500	3.9985	3.1480	3.1636	7.5120	4.9892	5.2046	3.2931	3.0331	3.8128	3.0491	7.5793	2.9664	3.0935	2.8212	3.4587	4.5223	3.4332
34.3000	3.4689	3.9670	2.7621	7.4008	4.7363	4.3665	3.2994	3.1571	3.2661	3.1997	7.2566	3.1292	2.8899	3.0154	3.1413	4.6735	3.0066
34.3500	3.7032	3.0677	2.7688	6.9088	4.8791	4.4769	3.0156	3.1513	2.8518	3.1743	7.6394	2.9830	2.9054	2.8813	3.5420	4.5657	2.8734
34.4000	3.6394	3.7287	2.9392	7.4555	4.5794	5.3222	3.1001	2.9438	2.9689	2.8323	7.1635	3.2481	2.8243	3.1671	3.3270	4.7904	3.2198
34.4500	2.9354	3.6317	3.0686	7.3505	5.0833	4.8916	3.2467	3.6007	2.8946	2.9084	7.3820	3.3022	2.8686	2.8791	4.0437	4.6504	3.2478
34.5000	3.2481	3.6538	2.9876	7.1863	4.7893	4.7131	2.9936	2.9931	3.4325	3.0692	7.8986	2.6757	2.8603	3.0036	2.9095	4.8494	2.9870
34.5500	3.7411	3.5071	2.9790	8.2824	4.6835	4.7602	3.0745	2.7509	2.7164	2.8874	7.6246	2.8909	2.7591	3.0041	2.8881	4.7364	2.9608
34.6000	2.7646	3.5467	2.6806	7.6637	5.1447	4.6445	3.3333	2.9133	2.8434	3.3226	7.9791	2.8743	3.0103	3.0342	3.0159	4.8426	3.0761
34.6500	2.7854	3.9087	3.1987	6.8105	5.4049	4.7333	2.9942	2.8293	2.9825	3.2459	7.7298	2.9834	2.8601	2.7884	3.5934	4.7400	2.9139
34.7000	4.6124	3.8145	2.9520	7.3465	4.6417	5.1901	2.9418	2.9847	2.8141	2.8786	8.4193	2.9567	2.8792	3.0007	3.8205	4.8121	2.8429
34.7500	3.6369	3.7095	3.0102	7.1010	4.6808	5.2488	2.9297	3.0794	2.8851	3.0850	8.3877	2.8919	2.9413	2.9326	3.3637	4.9554	2.9912
34.8000	3.4954	4.2177	3.0448	7.4380	4.3324	4.9261	2.8943	2.9475	3.0406	3.3644	8.1546	2.8736	2.9340	3.0082	3.8121	4.4136	3.3515
34.8500	2.8606	4.0052	3.4804	7.1276	4.7205	4.4345	2.9802	2.9996	2.8132	2.9734	8.6265	3.3339	2.8858	2.8734	3.9012	4.8455	3.1381
34.9000	4.9826	3.3897	2.8362	7.0517	3.8995	4.8392	2.6705	2.8822	3.0534	2.9196	8.0204	2.8727	2.9146	3.1705	3.1732	5.0712	2.8639
34.9500	4.0400	3.8006	2.8945	8.4132	4.2794	4.2874	2.6809	2.9315	3.0124	2.8551	7.6190	3.0646	2.7790	2.8498	2.7209	4.6208	3.0084
35.0000	3.0136	3.8917	2.7924	7.1375	4.6777	4.3553	2.8188	3.1265	3.0655	2.9412	7.1360	2.9360	2.7837	2.8554	3.4183	4.8784	3.1034
35.0500	2.8767	3.6234	2.9643	6.6777	3.9664	5.0910	3.0665	3.1242	2.7952	3.1945	7.2468	3.4775	3.0083	2.7831	3.1006	4.6387	2.9716
35.1000	3.9347	3.4214	2.9490	7.3024	4.2877	4.2776	3.3141	3.0011	3.0239	2.9470	7.3747	2.9020	2.7934	3.0131	3.6063	4.2991	3.0696
35.1500	4.8253	3.3326	3.0473	7.7521	4.4601	4.6176	3.1345	3.0902	3.8324	3.1195	6.4187	3.1496	2.7801	2.8245	3.1840	4.6423	3.5408
35.2000	4.3037	3.1835	3.0911	7.9529	4.6173	5.4042	2.8072	2.9173	2.8072	2.9109	7.1758	2.9899	2.8212	2.7536	3.5618	4.4822	3.6991
35.2500	5.1301	3.8176	2.9040	7.9143	5.1251	4.3506	2.8299	2.7167	3.1174	3.2386	6.4921	2.7455	2.8566	2.8956	3.4505	4.7114	3.3965
35.3000	4.7717	3.9597	2.7945	7.2611	4.9935	4.9186	2.8126	2.8957	3.0843	3.0924	7.3886	2.8208	2.8705	2.8682	3.1208	4.4032	3.7653
35.3500	4.2348	4.0674	2.7731	7.3736	4.8687	4.5377	3.0031	2.8565	2.8800	2.9795	6.7894	2.8566	2.7731	2.8114	3.1503	4.7100	2.9036
35.4000	5.2509	3.9764	2.7968	7.6795	5.1243	5.0398	3.3568	2.9191	2.8895	2.7478	6.5321	2.9776	2.8106	2.8610	4.0394	4.5346	2.8744
35.4500	5.1855	4.2992	2.8759	7.7954	4.0819	4.8567	2.9155	3.1705	3.2475	3.0941	6.5335	3.4210	2.8251	3.0184	3.2415	4.2567	2.8817
35.5000	4.7861	4.0911	3.0794	7.7339	4.4749	4.3367	2.9375	2.7593	2.7273	3.0426	6.4104	3.1816	2.9356	3.0498	3.1858	4.9916	2.8475
35.5500	5.0314	4.1965	2.7821	7.2211	4.8418	4.3172	3.1769	3.5892	2.8403	3.1345	6.5838	2.8725	2.8878	2.8567	3.1320	5.0591	3.3790
35.6000	5.4548	3.6150	2.9322	8.6306	4.1945	5.1119	3.1690	2.9533	2.7756	2.9614	6.9589	2.9946	2.8915	3.1599	3.2742	4.9865	3.0500
35.6500	5.1640	3.7974	2.8449	7.2350	5.1663	4.6165	3.4685	2.7679	2.9073	2.7637	6.6892	2.8850	2.8486	2.8843	3.0101	5.2818	3.6387
35.7000	4.9488	4.0878	2.7531	7.5185	2.9959	4.8641	2.9409	2.9956	2.8938	2.9195	6.2791	2.8020	3.0812	2.9798	3.6763	4.9105	3.2723
35.7500	5.2185	4.4072	2.8113	9.9805	5.5897	4.9565	3.3181	3.1673	3.0187	2.9447	7.0294	2.8704	3.1468	2.9378	3.1832	4.8000	3.0400
35.8000	4.9584	3.8167	2.8783	7.6684	4.6494	5.0892	2.9579	3.2269	2.9704	3.0781	6.7537	3.0366	2.9558	2.8614	3.3687	4.7023	3.0289
35.8500	5.0331	4.1490	3.0780	7.5130	2.8795	4.6403	3.0377	2.8861	2.8304	2.7986	6.9300	3.1503	3.3502	3.1585	3.1979	4.4773	3.0606
35.9000	5.2622	3.5856	2.8706	7.3764	3.5414	5.0048	3.1319	2.9352	3.0618	2.9286	6.9041	2.8881	3.3955	2.9107	3.0040	4.7655	3.3579
35.9500	5.2774	4.0769	3.0129	7.3429	5.2980	4.3273	2.7733	3.0112	2.7766	3.0463	6.3208	2.9383	3.2460	2.7897	3.1924	4.9261	2.6631
36.0000	5.0022	4.4828	2.9658	7.7647	5.0881	4.7341	2.9731	2.8488	2.8300	2.9807	6.7443	3.0468	3.1347	2.8472	2.8185	4.1842	3.2816
36.0500	5.4785	4.0345	2.8862	7.4846	5.5919	5.0376	3.3079	3.2289	3.1075	2.9074	6.5012	2.9657	3.2660	2.9538	3.1147	4.5136	2.8449
36.1000	5.4134	4.2438	2.9413	7.0872	5.1612	4.7794	3.2883	3.1994	2.8432	3.2307	6.9012	2.9644	2.6712	2.7791	3.0536	4.5352	2.8726
36.1500	4.9311	3.7781	2.7667	6.9380	5.4983	4.5169	2.9931	3.0813	3.1149	2.8257	6.5167	3.0591	2.8538	3.0465	3.1025	4.6272	2.7919
36.2000	4.6550	4.0654	2.9203	10.2018	5.3506	5.1381	2.9791	2.7660	2.7972	2.8861	6.2802	3.0391	2.9989	2.9072	3.1349	4.4966	3.2757
36.2500	4.6138	3.9608	2.8133	7.5382	5.6433	5.2682	3.1586	3.2476	2.7267	3.1554	6.6644	3.1701	2.8464	3.2251	3.0554	4.1888	3.2656
36.3000	5.3198	4.7894	2.8675	7.8812	5.7549	4.6342	2.6671	2.7691	2.8471	2.8405	7.1660	2.7382	3.0641	3.0690	3.0599	3.7446	3.0365
36.3500	5.6188	4.8300	2.7401	8.3025	5.0822	4.9730	2.9274	2.9106	3.1961	3.0223	6.6829	3.1405	2.7798	2.8710	3.4712	4.0681	3.3005
36.4000	5.4333	4.2101	2.9101	7.9857	5.1919	5.0850	2.9440	2.9047	3.0885	3.0779	7.1185	2.9715	3.1816	2.9043	3.1848	3.9464	2.7775
36.4500	5.5764	4.0547	2.6795	7.4013	4.3088	4.1354	3.0330	3.0602	3.0339	3.1594	6.8186	3.2487	2.8091	2.7921	3.1491	4.0002	3.2622
36.5000	5.6933	4.8232	2.9424	7.2780	5.3820	3.9399	2.8224	2.7609	2.9684	3.0346	7.1867	2.9013	2.9115	2.9939	3.0646	4.2604	2.8649
36.5500	5.6529	4.8723	2.9517	7.5608	4.9979	4.0945	2.9869	2.7161	2.8130	2.9429	7.3545	3.2244	3.0139	3.0441	2.8219	4.4492	3.1386
36.6000	5.7431	4.9108	2.9288	7.4507	5.2140	4.6015	3.1068	2.7435	2.9055	2.9429	7.1945	3.1314	2.9298	2.8457	2.8486	4.6219	2.8299
36.6500	5.7177	4.2965	2.9068	8.7866	5.0271	4.3176	3.0424	3.0205	2.8915	2.7738	6.7216	2.9697	2.9963	3.0074	3.0338	4.2955	3.1654
36.7000	4.9413	4.3944	3.0225	8.7017	5.7974	5.4214	3.0221	2.9135	2.8342	2.9525	6.7847	2.8460	2.8497	3.2040	3.2599	4.8334	2.7989
36.7500	5.6916	3.7090	2.7342	7.7383	5.4215	5.1853	2.9624	2.8937	3.2025	3.0049	7.1271	2.9865	3.0998	3.0671	3.3963	5.0847	2.7822
36.8000	5.3476	3.4780	2.7335	7.3586	5.3420	5.1136	3.1422	3.2168	3.1579	2.9162	6.9811	2.8891	2.9072	3.0459	3.3006	4.8377	3.0455
36.8500	4.4672	3.4919	2.8010	7.6095	4.6473	4.7129	3.6106	2.9138	2.8984	3.2777	7.2126	2.8003	3.3175	2.9664	3.0824	4.4196	2.9158
36.9000	5.0248	3.4407	2.7678	8.2613	5.2908	4.7290	2.7253	3.2219	3.1612	2.8251	6.8895	2.8050	2.9762	2.8614	3.0660	4.6573	3.0243
36.9500	4.7044	3.9528	2.9846	7.6450	4.6946	6.1041	3.1018	3.1171	2.7794	2.8795	6.9983	2.9860	2.8632	3.2547	3.2487	4.4239	3.3103
37.0000	4.6956	2.9969	2.7587	7.4901	5.2620	5.9295	2.9457	2.9695	2.8370	3.5028	7.4247	2.7097	3.0439	2.8823	3.0720	4.6579	2.9921
37.0500	4.9822	3.0971	2.8820	6.7849	4.6942	6.7596	3.2080	2.9026	2.7287	3.2059	7.1344	2.8795	2.9712	3.0794	3.0194	4.2470	3.3015
37.1000	5.2283	3.1901	2.8930	7.0167	4.8987	6.5904	4.0031	2.9089	3.0232	3.0249	7.3083	2.8698	2.8310	3.4265	3.2217	4.8668	2.7206
37.1500	5.2964	4.0688	3.0987	6.9784	4.6073	5.4080	3.0971	2.9557	3.0791	2.9900	7.5071	2.9361	2.9155	2.9416	3.1388	4.7690	2.9620
37.2000	5.2921	4.3331	2.8414	7.7014	4.8866	5.7203	2.9647	2.8005	2.7352	3.1548	7.0758	3.0569	2.8267	2.8568	3.2527	4.3278	3.2148
37.2500	5.2794	3.9239	2.8653	9.9217	5.0086	5.2422	2.8106	2.8812	2.9778	2.8693	6.5469	2.9403	2.9096	3.1289	2.9515	4.6950	2.9570
37.3000	4.9974	3.9497	2.7955	7.2658	3.8639	5.6508	2.7120	2.7874	2.7677	2.9657	7.1636	2.8358	2.9281	2.9108	2.9874	4.6451	2.8862
37.3500	4.8393	3.5520	2.7917	7.3132	5.3939	7.1638	3.0594	2.9889	2.7400	3.2841	6.9824	3.0924	2.8947	3.0971	3.3157	4.2354	2.8583
37.4000	5.6610	3.5091	2.8455	7.3560	2.9574	5.8347	2.9848	2.7398	3.3231	3.0981	7.1373	2.9639	3.4985	2.8692	3.0454	4.5345	3.0555
37.4500	5.2955	3.6219	2.7662	8.1334	2.8319	5.8524	3.0105	3.0288	2.9195	2.8311	7.2821	3.1103	2.9859	2.9748	3.1750	4.3759	3.1857
37.5000	4.7709	3.7130	3.0719	8.1219	4.0124	5.2490	2.9869	2.7438	2.9175	2.8324	7.4653	2.9819	3.1884	2.9703	3.0782	4.3522	3.4727
37.5500	4.8734	3.8823	2.6983	7.2077	5.3687	5.7403	3.1473	2.7528	2.9492	3.4267	7.9383	3.2002	2.7418	3.2226	2.8731	4.2868	2.9255
37.6000	5.4603	3.6789	2.7987	8.4150	4.7097	5.9770	2.9112	2.7461	2.8687	3.1192	7.3754	3.2982	2.9922	2.7485	3.0722	4.3842	2.8038
37.6500	4.6370	3.5448	2.7941	7.7558	4.7068	6.2559	2.9338	3.0513	2.8328	3.0019	7.4678	3.3717	2.9204	2.9239	2.8664	4.2476	2.7678
37.7000	4.9343	3.7799	2.8169	8.1763	4.8123	6.1214	2.8923	2.9750	2.8331	2.7312	7.7797	2.9079	3.3221	3.0255	3.2808	4.0153	3.2670
37.7500	4.5361	3.6336	2.8223	7.0424	5.0367	7.0208	2.9799	2.8102	3.0699	3.1286	7.1153	2.9919	2.9040	3.1791	3.1729	4.2522	3.1238
37.8000	5.0778	4.3825	2.8049	7.2005	4.9993	6.6728	2.6631	3.1413	2.9055	2.9423	7.2412	2.9637	2.9457	2.8531	3.1388	4.2290	3.2198
37.8500	4.3539	3.4763	3.1273	8.6068	4.6132	7.0059	2.7803	2.8599	2.8102	2.9553	7.9177	2.7167	2.9151	3.1931	2.9345	3.7568	2.8931
37.9000	4.8285	4.7242	2.8166	8.1824	4.1691	6.4407	2.8149	2.6724	2.9105	3.1800	7.2854	2.8932	2.8714	2.7516	3.2065	3.9787	3.0675
37.9500	4.5454	4.0587	2.9188	7.6016	4.3706	6.3162	4.7136	2.9578	2.9881	3.2007	7.7939	2.7716	2.8479	2.8376	2.9616	3.3813	3.2633
38.0000	4.5532	3.5708	3.0597	8.8716	4.0725	6.2711	2.8647	2.9943	3.0394	3.0045	7.7372	2.7181	2.8621	2.8824	3.1906	3.9548	3.1205
38.0500	4.8815	4.3085	3.0571	8.6857	4.0271	5.5988	2.9245	3.3403	2.9089	2.9676	7.2890	3.2221	2.8149	3.0607	3.3693	3.1144	2.8599
38.1000	4.4854	3.7311	2.9180	7.4043	4.0747	5.6124	3.1393	2.9743	2.8916	2.8889	7.9600	3.1649	3.1423	2.8749	3.1026	3.0830	3.0163
38.1500	4.6002	3.6055	2.9878	7.5197	3.6915	5.6749	3.2066	3.2974	2.9323	2.8400	7.9772	3.1943	3.1380	2.8031	2.9614	3.2964	3.1819
38.2000	4.1575	4.2834	2.8089	6.9618	2.7569	5.9493	5.4099	3.1683	2.8380	3.3344	8.0406	3.3158	2.9665	2.7689	3.1010	3.8282	2.7946
38.2500	4.7378	4.1649	2.9163	7.3744	4.3303	5.8228	5.1397	3.0997	2.7938	2.9997	7.6365	2.8739	2.8964	2.8609	3.1024	3.5377	3.0749
38.3000	5.0206	3.7918	2.8705	7.0905	3.0428	6.3047	5.1059	3.2449	2.7711	2.9722	7.6854	3.1883	3.0627	3.0148	3.2461	2.7647	2.8117
38.3500	3.9226	3.5919	2.9277	7.2306	3.3401	5.6680	3.4735	2.7920	2.7802	3.1359	8.1436	3.1919	2.7770	2.9715	3.1549	3.6947	2.9677
38.4000	3.8795	3.8617	2.9158	6.9241	3.7029	5.8165	3.1986	2.9238	2.6598	2.8717	8.0148	3.0992	3.0535	3.1327	3.0367	3.2690	3.3837
38.4500	3.7528	4.7397	2.9525	7.2268	3.6886	6.2197	2.8497	3.3431	2.9873	2.8620	7.6318	2.9725	2.8330	2.9269	3.1998	3.3906	3.1937
38.5000	4.3786	3.5602	2.7724	7.0454	3.8107	5.7574	3.2382	3.1349	2.7796	3.0599	7.6076	2.9012	3.0949	2.9796	3.5116	4.2985	3.0362
38.5500	4.2465	3.7983	2.9873	7.2627	2.9324	5.9703	3.0485	3.2570	2.6898	3.2543	7.5673	3.4805	3.2053	3.0610	3.2398	3.8528	2.6536
38.6000	4.7478	3.5844	2.9927	7.2425	4.1017	5.6372	2.8854	2.7847	2.7999	3.0226	7.5998	2.9947	3.0559	2.8638	2.7462	3.8137	3.2541
38.6500	4.2012	3.1286	2.8582	7.2487	3.7194	5.3810	2.9885	2.9308	2.9693	2.9196	7.6487	3.1784	2.9166	2.9764	3.2617	3.8351	3.1112
38.7000	4.1552	4.4484	3.1133	7.2142	4.1311	6.3545	3.0003	2.8631	2.8463	3.1915	7.9891	3.0796	2.8091	2.9330	3.5199	3.8645	3.1160
38.7500	4.3604	3.5194	2.8838	7.0120	3.6438	5.9888	3.1224	2.7923	2.8890	2.9456	8.2495	3.1703	2.9368	2.8802	2.8567	4.2704	2.9577
38.8000	4.8334	4.6787	2.9499	8.0720	2.9706	5.6754	2.9202	2.9272	2.9555	2.7796	7.8186	3.1016	3.0447	3.1703	3.0909	3.7744	2.9718
38.8500	4.4560	3.9499	2.8541	9.3966	4.0480	4.8776	3.0535	3.1095	2.8080	2.8600	7.2411	3.0586	2.7238	3.1729	3.3048	3.5555	3.0371
38.9000	4.5702	3.6284	2.9728	7.8031	3.9288	5.6587	3.1477	3.7474	2.8329	3.0463	7.5254	2.9020	3.0974	3.0768	3.3737	3.9659	2.9416
38.9500	5.1916	3.9299	3.0253	8.3530	4.1107	5.6948	3.1060	3.1900	2.9612	3.1120	7.5191	2.9390	2.9674	3.0317	3.2651	4.2150	3.2410
39.0000	4.9147	3.9587	2.9692	7.4281	3.8392	7.1214	3.2998	3.4391	2.9876	2.9597	7.9179	2.9603	2.8239	3.4465	3.1755	3.6877	3.3011
39.0500	5.4329	3.4690	2.9117	7.5283	3.1751	5.2936	3.0733	3.4996	2.9690	2.9841	7.7693	2.9055	3.1228	2.9611	3.1806	3.7631	2.8462
39.1000	4.1920	4.5883	2.9010	7.4934	3.0616	6.4712	3.3925	2.9540	2.8116	2.8470	8.1848	3.4814	2.9914	2.7782	3.2443	3.5707	2.8178
39.1500	5.2025	3.9928	2.8944	7.8239	2.9195	5.7862	2.9839	3.0741	2.7182	2.9682	6.8774	3.1333	2.9247	2.8487	3.3456	3.6484	2.8385
39.2000	4.6253	3.5929	3.0341	6.9962	2.9705	6.7476	3.1124	3.1738	2.7257	3.0514	7.5727	3.3390	2.8820	2.8890	3.1490	3.3867	2.9235
39.2500	4.3455	3.3451	2.7084	7.5066	3.9690	6.3971	3.2678	3.1378	2.6758	2.7852	7.3917	3.3719	2.8203	3.0791	3.7007	3.6814	2.7999
39.3000	4.1403	3.6635	2.7745	7.5761	2.8582	5.3451	3.5503	2.9383	2.7374	3.2655	8.0167	3.5042	2.8727	2.8219	2.9781	3.9986	2.9630
39.3500	5.0208	4.4068	2.8375	7.1462	3.7466	4.9881	3.6608	3.3063	2.8890	3.1374	8.1185	2.9749	2.9055	3.2856	2.7150	4.1145	3.0965
39.4000	4.5751	3.6745	2.7800	9.7689	4.0662	5.4975	3.2824	3.1229	2.8094	2.8085	7.4445	2.9136	2.8588	2.7256	3.4248	3.8425	2.8630
39.4500	4.3732	3.5526	2.8798	7.7184	3.3093	5.5861	2.8923	3.1983	2.8572	3.0280	7.6139	3.0759	2.9993	3.0930	3.2027	3.4623	3.0660
39.5000	5.2570	4.2691	2.9188	8.6237	3.0419	5.8114	2.8422	3.1504	2.9799	2.9170	7.1984	2.8002	3.0673	2.9899	3.4853	4.2491	2.9215
39.5500	5.6328	4.2090	2.8332	7.6372	3.9630	5.2345	3.4039	2.9600	2.9858	2.9692	7.1971	3.1315	2.8044	3.0118	3.3904	4.2075	2.8548
39.6000	5.1657	3.7342	2.8922	7.9863	3.1271	5.5921	3.0120	3.0336	2.8770	2.9400	6.8146	3.2270	2.9803	2.9040	3.1050	3.8694	2.7468
39.6500	5.0136	4.7443	2.8018	7.7029	2.9101	5.4025	3.6394	3.1634	2.7849	2.8618	7.0938	3.0259	2.8325	2.9919	3.0755	3.7671	2.7731
39.7000	4.4965	3.9944	2.8842	6.9223	4.4299	4.9974	3.4765	2.8916	2.9901	2.9284	7.5946	3.2224	2.8516	3.1240	3.5080	3.4385	3.0107
39.7500	5.2310	4.5374	2.8661	6.6175	2.7490	5.7303	3.1793	2.9587	2.8705	3.0074	7.8061	2.9054	2.8919	2.8348	3.2646	3.9084	2.6706
39.8000	4.7866	3.9474	2.9243	7.5116	3.7128	5.1886	2.9883	3.2048	2.9308	2.7487	7.6543	2.7772	2.7883	2.8606	3.4596	3.5766	3.4213
39.8500	5.3201	4.0366	2.9793	7.9397	3.6439	5.9767	3.2243	3.1046	2.7097	2.8192	7.5139	3.0827	3.2208	3.0843	2.9408	3.6435	2.9795
39.9000	5.0753	4.7191	3.0203	7.5614	3.4941	5.4271	4.0498	3.1034	2.9942	3.0245	7.3199	2.8631	2.8484	2.9797	2.9171	3.8286	3.0035
39.9500	4.9237	4.2775	2.9802	6.8910	3.6168	6.1703	2.9536	3.0555	3.0135	2.8549	7.4505	2.9439	2.9929	2.9454	3.2750	3.8269	2.7602
40.0000	4.8850	4.8848	2.8063	9.5238	3.4568	5.4519	3.0195	3.0111	2.8207	2.7547	7.3275	2.8128	3.0619	3.1602	3.2668	3.7679	3.2346
40.0500	4.6423	4.0049	2.9614	7.2746	3.5278	5.7319	3.7465	2.7846	3.1808	2.7503	8.0544	2.8852	2.8882	3.0042	3.2172	3.5603	3.1083
40.1000	4.8858	4.0602	3.2944	6.7054	3.7707	5.8142	3.2414	3.1606	3.1929	2.8118	8.6986	2.9443	2.9928	2.9428	3.5494	3.4154	3.2391
40.1500	5.0313	4.8477	2.9147	9.5132	3.9060	5.2478	3.1535	3.0788	2.9606	2.9516	8.0133	2.9675	2.8184	2.9167	3.5401	4.2256	2.9188
40.2000	4.7811	4.6133	3.1413	7.8671	3.7072	5.4438	3.7917	2.7907	2.7766	2.9917	8.3395	3.0080	2.8454	2.8532	2.9163	3.6759	3.5689
40.2500	5.0620	4.7427	3.0042	6.6684	4.0168	6.5275	3.2211	3.0766	2.8334	2.8390	7.5217	2.8457	2.8928	3.1382	3.0436	4.1443	2.9822
40.3000	4.5977	4.3500	2.9901	9.4185	3.5635	5.5616	2.8287	2.9014	3.2159	3.2097	7.7637	3.4117	3.2060	2.8578	3.1848	4.5261	2.8112
40.3500	4.9915	4.3937	2.7580	7.3685	2.9054	5.3371	3.0686	3.3532	2.8069	2.9740	7.5094	2.9286	2.8526	2.9191	3.4873	4.4843	2.8586
40.4000	5.2604	4.6372	3.0345	7.0533	3.5675	5.7239	3.2039	2.8064	3.0319	2.8071	7.7884	3.1643	2.8721	3.0842	3.2006	4.6504	2.7638
40.4500	4.9403	4.8895	2.7894	7.1347	3.4228	5.1746	3.6707	2.9486	2.9606	3.1904	7.8086	2.8552	2.9538	2.8046	3.4525	3.7844	3.0505
40.5000	4.5668	4.5092	2.7534	7.1413	3.8948	5.4067	3.0975	3.0833	2.8850	2.9696	8.5590	2.8238	3.0221	2.7510	3.4469	4.0572	2.9250
40.5500	4.5438	4.3725	3.1483	6.9952	4.0412	6.5541	3.2175	3.0543	2.8439	3.1314	7.8650	2.8365	2.8542	2.8683	3.1780	3.8282	3.1991
40.6000	4.7978	4.3944	3.3334	7.5934	4.0407	6.5035	3.8013	2.9548	2.9856	2.8784	7.8778	3.0541	2.7962	3.0433	3.0103	3.6100	4.2328
40.6500	4.5711	4.5862	3.2516	7.4183	3.4224	5.9238	3.1677	3.3896	2.9514	3.0632	7.6038	3.1841	3.2131	2.7465	3.3725	4.0966	3.0419
40.7000	4.5950	4.7506	3.0740	7.0182	3.4291	4.8067	3.3818	3.1527	3.1551	3.2660	7.6467	2.9087	2.8684	3.0592	2.9570	3.7534	2.9527
40.7500	3.9661	6.2913	2.7951	6.7755	3.9094	5.4551	2.9664	2.9233	2.9645	2.8544	7.8967	3.1163	2.9018	2.9352	3.2637	3.5382	2.6693
40.8000	4.8853	4.4098	2.8335	6.1843	3.6245	5.2499	3.2119	2.8745	3.1851	3.3045	7.5069	3.3573	2.9631	2.8750	3.4259	4.2959	3.2899
40.8500	5.0308	4.4635	2.9492	7.6568	3.3261	5.8466	3.0309	2.7612	3.2609	3.0783	8.5480	3.0777	2.9078	3.2003	2.9314	3.6558	2.9846
40.9000	4.5594	4.2771	2.9376	6.5038	3.5641	6.0553	2.8396	3.0314	3.2090	2.9967	7.8109	2.8969	2.9750	2.8803	3.6507	3.8085	2.9847
40.9500	4.2233	4.5119	2.7992	7.1796	3.5258	5.8173	2.9355	2.8551	2.7152	3.0687	8.6324	3.0879	2.8574	3.0602	3.0823	4.2140	3.1091
41.0000	5.5837	5.1817	2.6718	6.7846	4.1874	5.9402	3.5068	3.0972	3.3444	2.7965	8.9233	2.8305	2.8619	2.9645	3.0357	4.4702	3.3366
41.0500	5.2316	4.4410	3.0404	7.2028	3.2748	5.3522	3.4507	2.9875	2.9808	2.7867	7.4059	2.8791	3.0851	3.1248	3.0777	4.4184	3.1198
41.1000	4.6388	4.1998	2.8913	7.1148	3.8529	6.3525	3.2563	3.0254	2.8259	2.9785	7.9745	2.7259	3.2081	3.0208	2.9677	4.3060	2.7583
41.1500	4.5223	3.4724	3.0232	7.9428	4.3416	6.7984	3.0897	3.4618	2.8369	2.9390	7.6307	3.2093	3.0410	2.9625	3.1877	3.9567	3.3623
41.2000	4.7688	4.3079	3.0426	7.3534	4.9793	5.6755	3.1416	3.4482	2.8762	2.8110	7.2224	2.9537	2.9507	2.8027	3.6819	4.0345	2.9146
41.2500	4.4551	4.1797	3.0777	7.1312	4.1996	5.6460	2.9726	3.2787	2.7788	3.0023	7.2986	3.0168	2.7382	2.7856	3.2418	3.2516	3.6666
41.3000	4.7945	4.4807	3.1655	7.3132	5.1845	6.1734	2.9430	3.4206	2.9328	2.9736	7.1266	3.1087	2.7439	2.9641	3.3276	3.7273	2.9019
41.3500	4.7306	3.8879	3.1448	7.2130	4.3285	5.1402	3.0768	2.9393	3.0276	2.8960	7.1195	2.9948	2.9602	2.8661	2.7154	3.9978	2.9591
41.4000	4.2188	4.8635	2.7617	7.0400	4.9465	5.4532	2.9061	3.1230	2.9016	2.8485	7.3797	3.2353	2.9521	3.0076	2.8809	4.3907	2.8586
41.4500	4.9005	4.5787	3.0888	7.3728	3.9968	4.9585	3.8028	2.9995	3.1771	3.3340	7.5665	3.0106	3.0275	2.9219	2.8484	4.2790	2.9202
41.5000	4.6841	5.0387	2.8573	7.1997	3.7829	4.8730	2.8295	2.9561	2.9212	2.8724	7.1913	3.1107	3.2501	2.8515	2.9337	3.6180	2.7952
41.5500	4.2332	3.4817	3.0224	7.9719	3.8089	5.4514	3.2088	2.8902	2.9347	3.4619	6.8084	3.5537	3.0601	3.1801	3.7363	3.9173	2.9384
41.6000	4.7129	4.6752	3.0810	8.4196	3.6546	5.4357	3.0443	3.1755	2.7935	2.8906	6.9555	2.7693	3.0785	2.7420	2.9761	3.6881	2.7518
41.6500	4.2690	4.9485	2.9266	7.5007	3.8849	3.8256	2.9548	2.9506	3.0757	2.8480	6.9115	2.9550	3.0469	3.1662	3.2607	3.7323	3.3037
41.7000	4.9239	4.5615	3.1275	7.3627	3.3144	5.0628	3.0571	3.0327	2.8735	2.7550	7.5358	3.1814	3.0101	3.1060	3.1130	4.1389	2.8275
41.7500	4.8342	4.2037	3.0653	7.2832	3.7940	5.7181	3.2548	2.9052	3.2904	2.8566	7.4371	3.1788	3.2069	2.8077	2.9997	4.2871	3.0310
41.8000	4.7837	4.2694	2.9606	7.6240	4.1988	5.6605	3.3673	2.7603	2.9877	2.7966	7.1591	3.1984	2.7302	2.9565	2.9513	4.1705	3.4000
41.8500	5.6537	4.5618	2.8763	7.5239	3.9923	5.5890	2.9875	2.9089	3.5930	2.8412	7.5134	2.9486	2.9893	2.9848	3.3011	4.4227	2.8919
41.9000	4.2547	4.3864	2.9695	7.4870	3.2360	5.3781	3.0945	2.9865	3.1517	2.9553	7.1849	3.3070	2.9494	2.9646	4.1099	4.1375	2.8661
41.9500	4.1504	4.2366	2.8570	7.9384	4.1629	5.2043	3.3212	3.1037	2.9429	3.4857	6.7676	3.3274	2.7856	2.7731	3.3555	4.4131	3.3856
42.0000	4.5660	4.2470	2.9854	7.3532	3.9172	5.7947	2.8241	3.0163	2.9139	3.0024	7.1900	2.7999	3.2668	2.7741	3.2195	4.2117	3.0059
42.0500	4.2456	4.1353	2.8268	6.8930	3.8321	4.7934	3.3446	2.8911	3.0922	3.3492	6.8967	2.9022	3.1964	2.9127	2.9080	4.7009	3.3998
42.1000	4.1966	4.4326	3.1150	7.3524	3.5248	5.2084	2.8893	2.9244	3.2731	3.0993	7.3540	3.0855	2.8574	2.8378	3.2591	4.2288	3.0246
42.1500	4.4656	4.5252	2.9425	7.3466	3.4748	5.7032	2.9072	3.0653	3.2902	3.0686	6.6960	3.1836	3.0462	3.1738	3.0500	4.6971	3.1127
42.2000	4.7469	4.0942	2.6838	7.4452	3.8705	5.5647	3.2475	3.7108	3.2349	2.9821	6.7936	2.9412	2.9177	2.9483	2.9010	4.2524	2.9585
42.2500	3.6657	3.7550	3.0443	6.9073	3.1221	5.6967	2.7799	2.8494	2.9087	2.7759	7.5712	2.8721	2.7968	3.0771	3.2930	4.5103	2.9421
42.3000	4.0633	3.8592	2.8844	7.2041	2.8175	4.9219	2.8533	3.0910	3.2572	2.9420	7.6323	3.1634	3.2131	3.1837	3.7133	4.4716	2.8429
42.3500	4.3217	4.7896	3.0586	8.5153	3.5126	6.1684	2.7609	2.8815	3.4390	2.8179	6.7369	2.8427	2.8095	3.0269	3.3271	4.2434	3.1720
42.4000	4.6781	3.7438	2.9413	7.4540	3.2201	5.6077	3.1710	3.0423	2.9887	2.8848	7.3355	3.1031	3.0628	3.0693	3.5315	4.4931	3.5577
42.4500	4.2507	4.4585	2.8982	7.1292	3.7587	5.0476	3.5771	2.9270	3.0580	2.8820	7.1966	3.1114	2.8576	2.8671	3.1457	4.5408	2.7793
42.5000	4.0446	4.1393	3.1514	7.9207	4.3562	5.5159	3.1265	2.8302	2.9419	2.9163	7.3295	2.8332	2.9424	2.9694	3.5375	4.1807	3.3235
42.5500	4.2120	4.1860	2.8713	7.1928	3.9686	5.1824	3.2808	3.0760	2.9392	3.1185	7.2367	2.8346	3.0281	2.6857	3.3531	4.2395	2.9849
42.6000	4.1436	3.9988	2.9154	7.8108	3.7218	5.7219	3.0311	3.1731	2.7393	2.8870	7.0164	2.9592	2.8203	2.8297	3.2984	4.0056	3.1311
42.6500	3.8901	4.1163	2.7157	7.5047	4.4605	6.3360	2.9871	3.0656	3.1081	2.9864	6.9845	3.0455	3.0645	3.0631	3.2657	4.1848	3.1497
42.7000	4.5877	4.0159	2.9468	7.6715	4.1256	6.5295	3.0470	2.8772	2.8789	2.8738	7.2121	2.7703	3.0195	3.3234	3.0540	4.2293	2.7669
42.7500	4.1674	4.1083	3.0650	7.5716	4.0220	5.9234	3.0857	2.6943	2.9757	2.8830	8.0733	3.2568	2.8619	2.9558	3.0686	4.5180	2.8545
42.8000	4.5005	4.9908	3.0589	7.7263	3.9842	6.4944	3.0137	3.0264	3.3178	2.9277	7.1242	2.8086	3.1724	2.9859	3.2626	3.8146	2.8709
42.8500	3.8121	3.6529	2.7869	7.9753	4.4126	5.4599	3.4432	2.8511	3.5318	3.0296	8.0590	3.4391	2.9239	2.9542	3.7194	4.5933	3.2315
42.9000	4.7751	4.4713	2.7974	6.8937	3.3302	5.8370	2.7754	3.2263	3.0045	2.9311	7.5850	3.8075	2.9520	3.0068	3.1172	4.5284	2.8854
42.9500	4.3382	4.3494	2.8817	9.2400	3.8870	5.9790	3.0349	3.2435	3.3025	3.0035	6.9662	3.0216	3.1110	2.9603	2.9540	3.9510	3.1383
43.0000	4.6344	3.7526	2.9581	7.4664	3.7499	6.1492	2.7082	2.8317	3.2793	3.0193	6.1509	3.1020	2.9006	3.0759	3.2332	3.9055	2.9020
43.0500	4.5437	3.6881	2.9941	7.4226	3.4027	5.9219	3.1662	3.1734	3.0302	2.9631	7.5966	2.9512	2.9137	2.8970	3.7306	4.2694	2.9191
43.1000	4.1265	4.8555	2.7142	9.2392	3.9665	5.6195	3.4869	2.9544	2.8238	3.0265	7.6513	2.8688	2.9712	2.8492	3.2669	4.4752	2.8625
43.1500	4.6087	4.1435	2.8488	8.8140	3.5009	6.0124	2.9091	2.8684	2.8999	3.3224	7.4643	3.1514	2.7948	2.7970	3.1445	4.0894	2.8361
43.2000	4.8991	4.0541	3.0990	8.8467	3.7211	5.9307	3.0065	2.8534	3.1037	3.2012	7.3149	2.9698	3.0138	3.0703	3.3807	4.3279	2.8561
43.2500	4.4483	3.7949	2.8523	8.0262	3.3302	5.8894	3.1511	3.0341	3.2474	3.0151	7.4442	2.7394	2.8803	3.2264	3.6238	4.1043	2.9410
43.3000	4.6526	3.7691	2.8108	8.9967	3.7280	4.8848	2.9329	3.1810	3.0047	3.0035	7.0876	2.9805	3.0516	3.3063	3.6440	4.0747	2.9565
43.3500	5.4775	4.1685	2.9047	8.9322	3.3874	5.0114	2.7271	2.7212	3.5594	2.8296	7.3066	3.2408	2.9097	2.9979	3.8672	3.8323	2.8876
43.4000	4.8177	3.7925	2.7126	7.3201	4.8315	5.8907	2.9525	3.3001	2.8663	2.8873	6.6256	2.8358	3.1091	2.9833	4.1571	4.1124	2.9659
43.4500	5.3309	4.5584	2.9691	7.6040	4.1444	5.9226	2.9432	2.7986	3.1265	2.9000	7.4662	3.3572	3.0111	2.7711	3.9516	4.5001	2.8515
43.5000	5.4338	4.7893	2.9123	7.8993	3.8033	5.7924	2.9393	2.9777	3.3346	2.9960	6.8531	3.1471	2.9429	2.7554	4.1073	4.4479	2.8799
43.5500	4.5791	4.4522	2.9631	8.0598	3.4036	5.8556	2.9987	3.0020	2.9936	3.0110	8.1403	2.7581	3.0931	2.9194	4.1988	4.5042	2.9747
43.6000	5.0713	4.2327	2.8388	8.4316	4.3073	5.5704	3.4258	2.8140	3.0319	2.8968	6.6458	2.7828	2.8996	3.0820	3.5686	4.5913	3.0734
43.6500	4.4431	4.6089	2.9292	8.3718	4.0113	5.3745	3.0698	2.9017	3.0248	2.9923	7.3390	2.7684	2.9780	2.6670	3.8534	4.1343	2.8655
43.7000	5.0699	4.0430	2.9691	8.2671	3.9124	5.0059	2.8706	2.8062	2.8366	3.0719	7.7562	3.0768	3.0902	3.1107	3.3191	4.4112	3.2541
43.7500	5.4269	4.0745	2.7769	6.8981	4.0663	5.3377	2.9467	2.8267	3.1376	3.0289	7.9275	2.7785	2.8272	2.8946	3.6699	4.2559	2.9870
43.8000	4.9357	5.1146	2.9846	8.6952	4.0721	6.2866	3.2126	2.8955	3.0345	3.0879	7.7249	2.8674	2.9313	2.8197	3.4088	4.2882	3.0602
43.8500	4.6475	4.3844	3.1330	8.9711	4.1570	6.6199	2.7070	2.8621	3.2022	3.2263	7.7270	3.1087	3.0461	3.0172	3.6093	3.8447	2.9457
43.9000	5.2386	4.8520	2.9143	9.3145	4.1346	6.7272	2.9974	3.0060	3.4104	3.2397	7.7206	2.7775	2.8086	2.8151	3.8115	4.1861	2.8999
43.9500	5.1853	5.0379	2.8659	8.1535	4.0857	6.5063	2.8247	3.1250	3.0898	2.8148	7.3390	3.1636	2.9901	2.8870	3.6673	4.1312	3.3122
44.0000	4.8887	4.0481	2.8344	7.8147	3.7646	5.6542	2.9397	2.6720	2.9047	3.3896	7.9133	2.8842	3.3716	2.9752	3.7540	3.9394	2.8917
44.0500	4.7665	4.1552	2.8152	8.5912	3.6076	5.1950	3.1256	3.0740	2.9889	3.6409	7.5292	2.8547	2.8792	2.8386	3.1197	4.2686	2.9579
44.1000	4.4617	4.4825	3.0829	8.2486	3.7529	6.3323	3.4552	2.8495	3.3088	3.1589	8.0353	3.0153	3.1002	2.9254	3.0733	4.3638	2.9686
44.1500	4.7178	4.8124	2.7689	7.9057	3.6675	6.4978	2.8400	2.9474	3.1734	2.8557	7.7823	3.1171	2.9374	2.9666	3.2013	4.1769	3.0029
44.2000	4.1537	4.4458	2.8150	8.5444	3.3280	5.2018	2.8847	2.8170	3.0319	3.0152	7.7156	2.9555	3.1013	2.9649	3.6435	4.5993	2.9345
44.2500	4.5815	4.5628	2.7904	7.9396	3.8004	5.4412	2.7425	3.1140	2.9399	3.2989	7.1385	2.9031	2.9459	3.2414	3.3583	4.5492	2.9986
44.3000	4.7977	5.0797	2.8740	9.7154	3.8002	5.8959	3.2487	3.1148	3.2045	2.9914	8.2221	2.8414	2.9183	3.2133	3.1876	4.6749	3.2831
44.3500	4.7580	5.1303	3.0482	7.6986	4.0607	5.6628	2.7761	3.2802	2.9248	3.0054	6.8219	2.7892	3.0010	2.8850	3.3409	4.6287	2.7533
44.4000	4.5836	4.0432	2.8876	7.8315	3.6377	4.8307	2.8851	2.7738	2.9557	3.0824	7.2787	2.8658	2.8212	2.7555	3.2742	4.6812	3.1565
44.4500	4.1035	4.7415	2.9429	7.5788	3.5904	6.1806	3.0356	2.9694	2.9426	2.8785	7.3297	2.9015	3.0123	3.0369	2.9291	4.4080	3.2108
44.5000	4.1883	5.4331	3.0647	8.1798	3.7910	6.1209	2.9047	2.9826	3.0831	2.8380	7.4185	2.8474	2.8381	2.9851	3.3117	4.4321	3.4095
44.5500	4.8234	4.2581	2.9713	7.5145	3.9576	6.2859	2.8702	2.7610	2.8775	2.7648	6.3408	2.9625	2.9242	2.8716	3.1951	4.5748	3.2371
44.6000	4.5305	3.6171	2.7421	7.6540	3.9914	6.2360	2.7421	3.4047	3.1121	2.9426	6.9644	3.0587	3.2506	3.2650	3.1982	5.0039	3.2833
44.6500	4.9251	4.1696	2.7457	7.8251	3.9759	6.2353	2.9622	2.7889	2.9919	3.4558	7.1647	3.0783	3.1658	2.6864	3.1016	4.2230	3.2608
44.7000	4.9802	3.8312	2.7665	8.9794	4.1860	6.1875	2.8182	2.9305	2.9337	3.1622	7.1536	3.0755	3.1880	3.0332	2.9360	4.5969	3.2360
44.7500	5.1572	4.2653	3.2966	8.0633	4.2634	6.3650	2.9024	2.7372	2.9336	3.0042	7.2492	2.9230	2.8500	3.0633	3.2026	4.6279	3.1032
44.8000	4.4021	4.8138	2.9287	7.9229	4.2595	5.5269	3.7568	3.1886	2.8746	3.2197	7.0530	3.2360	2.9652	2.7635	2.9372	4.4980	2.9656
44.8500	4.4665	5.0354	2.6294	7.1681	4.2082	6.1174	4.5926	3.2666	3.0931	2.9954	7.8227	2.9503	2.9121	3.1203	2.9827	4.5098	3.2237
44.9000	4.3222	4.4275	3.1797	8.8699	3.7700	6.1523	5.0803	2.8198	2.9897	2.7878	7.7723	3.1122	3.0676	2.8627	2.8767	4.8737	2.9350
44.9500	4.5699	5.4724	3.1066	7.8063	4.9282	5.5675	4.6879	3.3319	2.8799	2.7399	7.7760	3.0337	4.0629	2.9722	3.4020	4.8035	3.0464
45.0000	4.9933	5.0770	2.8644	7.4575	4.1225	5.5908	5.0130	2.9371	3.1669	2.8575	7.9583	2.9663	2.7299	2.8688	2.8600	4.8081	2.7738
45.0500	4.9253	3.6885	2.7478	9.0238	4.3644	6.0829	3.8766	2.9461	3.1510	2.6991	7.2226	2.9688	2.9750	3.0372	2.9378	4.7542	2.7881
45.1000	4.6963	4.0884	2.8135	8.9636	4.5924	5.2614	4.6847	2.9737	2.7365	2.8565	6.6347	3.1078	2.8993	2.6827	3.0613	4.3001	3.1451
45.1500	4.8873	4.1680	2.8759	9.0026	4.1312	5.4011	3.7378	2.8583	2.7886	2.9348	7.0476	3.1017	2.7283	3.1067	2.8941	4.6146	3.0168
45.2000	5.8401	4.3777	2.8421	7.4568	4.0155	6.0407	4.8612	3.0600	3.0489	2.7808	8.1089	3.0071	2.9092	2.9049	3.0149	4.5463	2.8101
45.2500	5.2418	3.8390	3.0355	9.2336	4.1941	6.1631	5.1720	2.9056	3.1572	2.9292	7.4389	2.9067	3.2695	3.1305	2.8327	4.9569	2.9294
45.3000	4.8691	4.0159	2.7178	7.8175	3.7725	5.4965	4.6614	3.1154	3.1123	2.7605	8.3460	2.8977	3.1244	3.1740	3.0506	4.8083	3.0913
45.3500	4.6407	4.6486	2.9413	9.6944	4.3640	5.6180	5.3272	2.9859	3.2085	2.8499	7.5177	2.8335	2.8909	2.8794	2.8219	5.1171	3.3677
45.4000	4.5709	4.0617	2.7453	9.0059	4.6229	5.1007	4.5094	2.8257	2.9406	2.9250	7.5156	3.0745	3.1369	2.7232	3.0919	4.6924	2.8073
45.4500	5.1052	3.5881	2.7369	8.9162	4.5265	5.8258	5.0777	3.1351	3.2484	3.0613	7.3297	2.8560	3.1211	2.8484	3.2679	4.8705	2.8665
45.5000	5.1016	3.6167	2.7777	8.2300	3.6573	5.1098	4.7159	2.8397	3.4084	2.8814	6.6913	2.9280	2.8370	3.2392	3.0767	4.9455	2.9741
45.5500	4.7982	4.3882	2.8304	8.4594	5.2342	5.5011	4.6434	3.0454	3.0270	2.6845	7.3091	2.9086	3.0301	2.8694	3.0551	5.1390	3.2664
45.6000	5.0178	4.2215	2.9009	9.2398	3.7288	4.9115	4.2638	3.1375	3.0069	2.9168	7.2192	2.7578	2.6681	2.8601	3.0442	5.0916	3.1321
45.6500	4.8488	4.4542	3.1831	9.0292	4.1856	5.7298	4.8395	3.2845	2.9230	2.8579	7.4684	2.8449	2.9544	3.0184	3.4526	5.0737	3.2427
45.7000	5.1689	4.3756	2.9720	7.4814	4.3230	5.2902	4.3681	2.8916	3.1901	3.0074	7.0732	3.0511	2.9526	3.0326	3.2787	4.6856	2.9886
45.7500	5.2348	4.5015	3.0769	9.6458	4.8051	5.1974	4.2395	3.9327	3.3246	3.1900	7.1143	2.8964	2.7248	2.9894	3.1117	4.5345	2.8540
45.8000	4.6262	4.8924	2.7503	9.3032	4.5084	5.0590	4.6832	2.8545	3.4197	2.8773	6.3044	3.1395	2.8631	2.7668	2.8755	4.5379	3.0374
45.8500	5.0347	4.6751	2.9165	7.2943	3.5870	5.6303	4.5355	3.2952	3.2729	2.6650	7.6476	2.8588	2.8486	2.7877	2.9637	4.8725	2.8089
45.9000	4.5046	5.2790	3.1087	7.0822	3.9355	5.2581	3.6137	2.9296	3.3356	2.7617	7.2420	2.8673	2.7770	2.7604	3.0242	4.5596	3.1457
45.9500	5.3382	3.8900	3.1877	7.4653	3.8294	5.8089	3.0540	2.8029	3.7263	3.5037	7.7947	2.8668	2.8060	2.9817	3.2116	4.7471	2.9182
46.0000	5.0972	3.1979	2.7938	8.7249	4.1732	5.2028	2.8646	3.4649	3.1587	2.8974	7.1703	2.8235	2.9042	2.7450	3.2299	4.7802	3.0375
46.0500	5.5447	4.1758	2.8955	8.2701	3.9137	5.9271	4.1863	3.4192	3.3125	3.0285	7.2258	3.0321	2.9425	2.9580	3.5269	4.7747	2.7741
46.1000	5.2712	3.6628	2.8976	7.5887	4.2723	5.2805	4.6114	3.4207	3.3409	3.0810	6.5947	3.1813	2.8787	2.7692	2.7745	4.8698	2.6653
46.1500	4.7589	4.7364	2.8720	8.9803	3.6525	5.1859	4.3323	3.6568	3.9330	2.8737	7.5072	2.8759	2.9206	2.8168	3.5237	5.0208	2.9550
46.2000	2.7392	4.5137	3.0014	9.0451	4.0996	5.0907	4.8616	3.2947	3.3224	2.9532	7.2383	3.0432	2.8418	2.8365	2.8862	4.4187	3.1830
46.2500	3.1903	3.6465	2.7886	8.4280	4.0997	5.3703	4.4596	2.9032	3.6719	3.2556	7.1523	3.0432	2.8594	2.9605	2.9534	4.5609	3.3750
46.3000	3.0166	4.7357	3.1244	7.2282	4.4512	4.8481	4.5511	2.9706	3.7162	2.8311	7.4217	3.1215	2.9028	2.9758	3.0818	4.3685	3.1194
46.3500	3.1128	4.4018	3.0609	7.9727	4.5789	5.6583	2.7463	3.0461	3.5023	3.1421	7.4409	2.8974	2.8824	3.0747	3.0658	4.5546	3.0743
46.4000	3.7246	4.7591	3.1673	7.8609	4.7931	5.9770	2.8905	3.0632	3.4643	2.8540	7.5257	2.7296	3.1559	3.0359	3.0716	5.1136	3.0484
46.4500	2.7762	3.9545	2.9954	7.2694	3.9496	5.6859	2.9553	3.4793	3.4363	3.1099	7.4069	2.7460	3.0959	3.0695	3.2001	4.6660	3.2114
46.5000	5.1754	4.5259	2.8941	7.9108	4.4365	5.6767	3.0508	3.2046	3.9275	2.8827	7.2267	3.0139	2.7131	2.7779	3.0795	4.8850	3.1994
46.5500	2.9474	3.2952	2.7659	7.8005	4.6140	5.5015	2.9879	4.5408	4.0913	3.5096	7.7311	2.8982	2.9232	2.8350	2.8611	5.1410	2.9628
46.6000	2.9618	3.9006	2.9638	7.4668	4.5337	5.3487	3.9710	4.5019	3.3659	2.8508	7.6811	3.2420	2.9113	2.8158	3.3547	5.4391	2.8885
46.6500	2.9935	4.1990	3.0333	7.3626	4.1930	5.3279	2.8431	3.1696	4.0878	3.2521	7.1555	2.8842	2.7297	2.9720	3.3304	5.0477	3.1719
46.7000	3.5942	4.2113	2.8474	9.0076	4.7027	5.7692	4.3714	3.4783	3.4661	3.0736	7.5543	2.9393	2.9312	2.8794	3.3527	5.1802	3.0324
46.7500	3.1898	4.1203	3.1880	9.4285	4.1398	5.2318	4.1496	3.3798	3.6300	3.0648	7.5456	3.0046	3.0198	2.8619	2.8741	4.9072	3.0178
46.8000	3.2949	3.9692	2.9746	10.4191	4.7077	5.8225	4.1932	2.8128	3.1094	2.8783	7.2985	2.9336	2.7361	3.1271	3.0926	4.9077	2.9253
46.8500	3.3355	3.8019	3.2015	7.8010	4.1346	7.5522	4.9439	3.2788	3.8691	2.8468	7.2967	2.8264	2.9988	3.1975	2.8337	4.8802	3.1912
46.9000	3.1675	4.1971	2.7999	7.7870	4.5669	5.0622	4.6345	3.2397	4.2607	2.9591	7.2905	2.7472	3.0077	2.9976	2.9183	4.4273	3.0303
46.9500	3.5287	4.0885	2.8779	7.9573	3.9961	6.6911	5.0392	3.2976	3.4500	2.7990	7.0750	2.9955	2.8939	3.1841	2.9147	5.1294	2.8662
47.0000	3.5491	3.9106	2.6769	7.2198	3.7325	5.0161	4.4341	3.4692	3.0583	2.7962	7.3957	2.9320	2.8185	3.0649	3.1356	5.1751	3.1896
47.0500	3.1290	3.8674	2.8430	9.6146	4.7563	7.4893	4.9329	3.3338	3.7862	2.9039	7.5111	2.7935	2.9649	2.8700	3.2702	4.8668	2.9314
47.1000	3.5337	4.1763	2.8779	7.6295	4.4684	6.1304	4.2861	3.4390	3.8449	2.8013	7.0907	3.0171	3.1966	2.8390	2.9820	4.5912	2.8044
47.1500	3.3619	4.0057	2.9643	7.3018	4.1439	6.3701	5.3687	2.9629	4.0098	2.9196	7.4354	2.9008	3.0143	2.8733	2.7544	4.8265	3.0436
47.2000	4.3193	4.1342	2.8340	6.8632	4.3693	6.7472	4.8272	3.0726	3.4335	2.9451	7.2734	2.8107	3.2881	3.0272	2.8943	4.7809	2.9298
47.2500	4.1608	3.9063	2.9161	7.7662	3.7334	6.6875	3.7439	2.9139	3.3739	3.5229	6.7841	2.8182	2.9787	2.8113	3.3316	4.7092	3.0719
47.3000	3.9703	3.8859	2.8415	8.2102	4.3603	7.0763	3.1789	2.9097	3.1985	2.7125	7.3174	2.9904	3.0548	3.4139	3.1836	4.8534	2.9676
47.3500	3.6578	3.5035	2.9296	7.5797	4.8034	6.2999	3.3245	2.9590	3.4473	3.3687	7.0676	2.7955	2.9251	2.9986	2.7579	4.5248	2.9331
47.4000	3.0706	3.4794	2.9469	7.8382	3.9728	7.1383	3.1929	3.1147	3.2299	3.5135	6.8495	2.8344	2.7036	3.3452	2.9471	4.7108	2.9818
47.4500	2.8886	4.0499	4.0792	8.0578	4.1916	5.6824	2.9228	3.5010	3.4117	3.0485	7.2826	2.9628	2.9847	2.9903	3.1191	4.8258	2.8885
47.5000	3.1224	4.2028	3.3354	7.7851	3.8770	6.0837	2.9782	3.4447	3.8067	3.0189	7.8554	3.1201	2.8143	2.8765	2.8672	4.6306	2.8636
47.5500	2.9544	3.8220	2.7929	7.7193	4.3051	7.0234	2.8839	3.1124	3.3405	2.8292	6.8751	2.7877	2.7243	3.0904	3.1661	4.6648	4.4300
47.6000	2.9861	3.7643	2.9295	7.5398	4.2235	6.6653	3.2116	3.0016	4.0772	2.8862	7.1596	2.9464	2.7613	3.1466	2.7775	4.8284	3.1125
47.6500	2.8670	3.5437	2.8126	10.5533	4.2546	6.5704	3.2225	4.1067	3.6512	2.9924	6.6836	2.9243	2.9476	3.2598	2.9184	4.6328	2.9321
47.7000	4.3354	3.9068	2.8910	8.5292	3.7332	6.9882	3.1227	2.8832	3.4762	3.0806	7.4003	2.7491	2.9533	2.9033	3.0944	4.4763	2.8417
47.7500	2.8956	3.6364	2.8041	8.0462	3.5852	5.7838	3.0315	3.0486	3.3763	2.8084	7.4481	2.9282	2.9063	2.7759	2.8286	4.9015	2.9142
47.8000	3.5464	3.8158	2.9151	6.8703	3.8489	5.8994	2.8873	3.3725	3.0760	3.1368	7.5541	3.0644	2.9381	3.2263	2.8099	4.8532	3.3844
47.8500	2.9477	4.2236	3.0845	7.7431	4.5249	6.3854	3.0528	3.0098	3.3492	3.0062	7.7440	2.8560	2.8652	3.0475	2.9813	4.9769	3.1047
47.9000	2.8700	3.9249	2.6577	7.6579	4.3919	7.1045	3.3413	2.9493	2.9763	2.8729	7.7035	2.8008	3.0485	3.7595	3.1598	4.3680	3.4028
47.9500	5.2419	3.9466	3.6686	7.5705	3.0831	6.7895	3.3088	3.3026	2.9236	3.2059	8.7051	3.0030	2.9551	3.0829	2.8751	3.9556	2.7994
48.0000	2.9813	4.3285	2.8592	7.3994	4.3618	5.6847	2.7260	3.2177	3.6862	2.8603	7.9844	3.0774	3.0465	2.9751	2.8107	4.7505	3.1525
48.0500	2.9636	4.3569	3.0088	7.2568	3.8139	6.6165	2.9852	3.0079	3.0672	2.9715	8.0507	3.0692	2.8525	3.6636	3.1294	4.4639	2.8855
48.1000	2.9126	3.3877	2.9901	7.6838	4.4372	6.5794	3.2426	2.9627	3.4480	3.0265	7.9139	3.0088	3.2304	3.0260	3.5114	4.3630	3.2266
48.1500	3.3976	4.2146	2.9092	7.6822	3.9137	6.0030	3.1227	2.7578	3.4119	2.9917	7.8207	2.9205	2.9519	3.0751	3.1241	4.5736	3.1124
48.2000	2.9282	3.4995	2.8589	7.9031	4.2279	4.8746	2.9630	3.7215	3.4634	3.0868	7.8257	2.9847	2.9201	2.8870	3.0702	4.7533	3.4538
48.2500	3.2980	3.5780	2.9420	7.5638	3.8366	6.4083	3.0496	2.7436	3.2744	3.3359	8.6488	3.3187	2.9901	3.0050	3.0536	4.5311	3.1722
48.3000	3.3062	4.0133	2.9571	7.8262	4.0258	5.9027	3.1508	2.9623	3.2920	2.9322	8.3125	3.3142	3.0318	2.9443	3.1750	5.3067	3.2564
48.3500	4.9088	3.8442	3.0199	7.2045	4.2311	6.1529	3.3748	3.1392	3.0038	2.8328	7.6706	2.8832	3.0086	3.0857	3.3846	4.2352	2.9834
48.4000	5.4498	3.7222	2.9491	7.0346	5.1534	6.1952	3.0366	2.9324	3.4308	2.7902	7.7848	2.9908	2.9997	3.0146	3.2347	4.5937	3.0938
48.4500	5.5752	3.8072	3.0943	7.6978	4.4034	6.3293	2.7443	2.9606	3.6717	2.8108	7.8992	2.9276	3.1972	2.8773	3.2322	4.5943	3.6046
48.5000	4.8393	3.3555	2.8503	7.9681	4.3016	5.3996	3.9084	2.9617	3.6252	2.8502	8.1192	3.0375	2.9528	2.7936	3.2349	4.9424	3.0184
48.5500	3.7571	4.5436	2.7275	7.3811	4.4521	5.6392	3.5275	2.8114	4.2476	3.1021	7.3474	3.1157	2.9402	2.8233	3.0124	5.0119	2.8605
48.6000	2.7951	3.2973	2.9641	7.6638	3.7982	6.2064	2.9587	3.5933	3.3652	2.8656	7.8601	3.1655	2.8188	2.7977	3.1965	4.8652	3.4705
48.6500	3.0662	3.6103	2.8721	7.7370	3.9419	5.0298	2.9667	3.2611	3.6402	3.0407	7.6627	3.0712	2.9739	3.0410	2.9244	4.5467	2.8690
48.7000	3.4090	3.7751	2.8957	8.3252	3.8919	5.4964	3.2824	3.1188	3.2866	3.2735	7.6159	2.8858	3.0133	3.0088	3.1453	4.5272	3.0137
48.7500	3.0476	3.5458	3.0248	8.1847	3.7921	5.4151	3.1621	3.1576	3.2767	3.0555	7.7060	2.9416	3.0437	3.0359	3.1914	4.2903	3.1908
48.8000	2.8300	4.0292	2.8562	7.5720	4.6180	6.2586	2.8641	3.3420	3.8708	3.2132	7.9282	3.0679	3.2566	2.8132	2.8099	4.2552	2.8727
48.8500	2.9418	4.3855	2.7058	7.7569	5.0540	5.9193	2.9195	2.7835	3.7181	2.9894	7.7416	2.9013	3.0585	2.6984	3.5936	4.4889	3.0435
48.9000	3.0466	4.1941	2.9892	7.1617	3.9014	5.8163	2.8264	3.1298	3.3159	3.0168	7.8783	2.8841	3.2030	2.9375	3.0348	4.5899	3.1660
48.9500	3.3489	3.9590	2.8688	7.4101	4.1224	4.9270	2.7456	2.8916	4.1964	2.7293	7.7249	3.0016	3.4278	3.0825	3.4633	4.3840	3.0472
49.0000	6.3019	3.5984	2.9198	7.8694	4.4406	6.0199	3.0834	3.0309	3.7720	2.7203	7.8762	2.8368	3.0992	2.8773	3.1165	4.5738	3.1882
49.0500	6.3351	3.8934	2.8436	8.1011	4.5058	5.7109	3.1441	2.9622	3.0918	2.8049	7.8445	2.9177	2.8816	2.8129	3.1391	4.6285	2.9999
49.1000	6.3534	4.7116	2.8324	7.6508	4.3632	5.6966	2.9411	2.8535	3.3425	2.9492	7.5485	2.8656	3.0203	2.8926	3.2442	4.4041	2.8615
49.1500	6.5441	4.6198	2.9296	6.9091	4.3240	5.3433	3.2195	2.7707	2.8170	2.7794	7.4756	2.9266	3.1012	2.8967	3.2991	4.8346	3.3493
49.2000	6.5109	3.9789	2.9084	7.2550	4.5976	5.1958	3.2675	2.7365	3.2701	2.9675	8.0700	2.9720	3.0386	2.8213	3.1027	4.3899	3.5114
49.2500	6.3939	3.7361	2.9653	7.6850	4.3984	5.4860	3.0709	3.0693	3.3457	3.1220	8.1660	2.9997	2.8168	2.8686	3.2865	5.0598	3.1156
49.3000	5.4842	3.9926	2.9239	7.2082	3.7964	5.2022	3.7298	3.1504	3.4099	2.8767	7.8051	2.9286	2.8616	2.9603	3.1107	5.0024	3.0050
49.3500	7.4904	4.5436	2.8676	8.1999	4.7356	5.7841	2.8373	2.9513	3.7050	2.8587	7.8162	3.0483	2.9292	2.9045	3.3145	4.7426	3.2673
49.4000	5.1091	4.1684	2.9392	7.2987	3.0359	6.2547	2.7728	2.8404	3.5258	2.8729	7.7888	2.9777	2.9416	2.8041	2.9254	4.5409	3.1761
49.4500	5.3578	4.1475	2.7568	9.5274	4.0618	6.1481	3.3950	3.0120	2.9354	2.8906	8.0271	2.6863	2.7924	2.8527	3.3382	4.6218	3.0178
49.5000	4.9071	3.5460	2.8222	7.4284	4.1223	5.4230	4.1895	2.8140	2.7566	2.9891	7.7883	3.0834	3.1634	3.1066	3.4284	4.8948	2.7963
49.5500	5.5325	4.0827	2.9582	7.8195	4.4136	5.6389	4.7637	2.9340	3.2705	2.7509	7.4751	2.8245	2.7434	2.8273	3.0960	5.1444	3.1202
49.6000	3.5067	3.7536	2.9825	7.0856	4.0584	4.8327	4.6289	3.2616	3.9931	3.0679	7.9178	2.9602	2.8779	2.8728	2.8438	4.4013	2.9031
49.6500	3.2012	3.5800	3.2071	7.6398	4.2083	5.4428	5.2589	3.4296	3.5192	2.7968	7.7505	2.7106	3.2306	2.7981	3.2671	4.5365	3.2675
49.7000	2.7719	3.3927	3.0912	7.5000	4.1359	5.0318	4.8260	3.2116	3.9138	3.4109	8.2339	2.8012	3.1567	2.8392	3.1000	4.6723	2.8500
49.7500	3.1694	3.5041	3.3268	6.9842	4.8813	4.9854	3.1815	3.0392	4.1887	2.9731	7.3533	2.8362	2.8246	2.8312	2.9711	4.5521	3.2453
49.8000	3.3452	3.3580	2.8910	7.2135	4.0702	4.4587	2.8914	3.2603	4.1648	2.6991	7.4337	3.0944	2.8926	2.8551	2.9385	4.5634	2.8238
49.8500	2.9317	3.1664	2.8547	7.5843	4.3825	4.7960	3.1073	3.1284	4.1649	3.0548	8.3952	2.8166	2.8400	2.9486	3.0789	4.7575	2.8658
49.9000	3.4199	4.2267	2.8933	7.5525	4.6029	5.1296	3.0910	3.3094	4.2312	3.1103	7.7625	2.9584	2.7254	2.9445	2.9284	4.1487	2.8819
49.9500	2.9828	4.1319	2.8340	8.7938	4.7417	5.9243	2.8095	2.9865	4.2119	3.6899	7.3337	3.1466	2.6693	2.7474	2.8490	4.5782	3.1704
50.0000	5.4528	3.7026	2.9438	7.3081	4.6855	5.5838	2.8774	3.0487	3.3617	2.7547	8.3848	2.9233	2.9264	2.9439	2.9477	4.9040	3.1536
50.0500	3.2208	3.6398	3.2346	8.1542	4.6278	5.4316	3.0706	2.9841	3.5632	2.9090	7.9494	2.8950	2.9805	3.0111	2.8909	4.2444	2.8690
50.1000	3.1870	3.6772	2.8350	7.9140	4.4920	5.5432	2.9487	2.8891	4.1881	2.9959	7.6201	3.0124	2.8982	2.7234	3.2021	4.2606	2.7896
50.1500	4.0273	3.6126	3.3980	7.1742	5.0456	5.4578	2.9299	3.0311	3.3740	2.9869	7.8572	3.2067	2.9853	2.8443	3.2056	4.2597	2.9298
50.2000	5.0800	3.3187	3.0465	7.7212	4.2606	4.9549	3.3849	2.8719	4.6794	2.9566	7.7136	2.8386	2.8851	3.1186	3.2703	4.6541	3.2094
50.2500	4.7798	3.9162	2.6449	8.1357	4.0272	5.2552	2.9053	2.9798	3.9649	3.0575	7.6579	2.8287	2.8133	2.9488	3.5250	4.3289	2.8977
50.3000	5.4523	3.1815	2.7666	7.9205	2.7509	5.7966	3.3675	3.9942	3.8873	3.1917	7.9532	2.8665	3.0226	2.7999	2.8049	5.3980	2.9731
50.3500	2.9766	3.4683	2.8198	7.2673	2.9815	5.6589	3.0760	2.8340	4.0111	2.9627	7.7542	3.0629	3.0140	2.9051	2.9059	4.5589	2.9532
50.4000	3.1196	3.3040	2.8911	7.7644	4.0582	5.3991	2.7627	2.9840	4.0678	3.0498	7.5242	3.2356	2.9288	2.9817	3.0174	4.0963	2.8714
50.4500	3.3568	3.9795	2.8035	8.1117	4.8390	4.9093	3.0535	2.9832	4.3604	3.0319	8.0334	2.8121	3.1462	2.8769	2.8602	4.7273	2.9791
50.5000	5.2397	3.7138	2.9008	8.5335	4.1371	5.1301	3.0449	2.8488	3.7134	2.6559	7.3057	3.0197	2.9187	2.7535	2.6126	4.5747	3.0275
50.5500	5.8990	3.6603	2.7619	7.2694	4.4003	5.4229	3.0495	2.8742	4.1416	2.8378	8.5829	3.0101	2.8897	2.8383	3.1175	4.5358	3.0617
50.6000	2.9275	3.4659	2.8609	7.6502	4.6380	5.1063	3.0387	3.5646	4.1534	2.8972	8.5624	2.8249	2.7899	3.1186	3.1140	4.9259	3.0570
50.6500	2.9125	3.5101	2.8269	7.1684	4.7872	5.1079	2.9204	3.0941	3.5823	2.8551	9.2206	2.9219	2.8054	2.8567	2.9609	4.6503	2.9218
50.7000	2.7999	3.7066	2.7019	7.5199	4.8360	5.5733	2.9658	2.8389	3.8648	2.7665	8.4680	2.8656	2.8940	2.8733	2.9532	4.6303	2.9708
50.7500	2.9446	3.4206	3.0550	7.0950	3.8389	5.1950	3.2319	3.0290	3.6294	2.9003	8.0335	3.1481	3.2283	2.9131	3.6173	5.0915	3.0234
50.8000	2.7410	3.6301	2.8448	7.2804	4.3244	5.2070	2.9075	3.0223	4.2408	2.6437	7.5976	3.1001	3.1842	2.9586	3.0327	4.8391	2.7311
50.8500	2.8618	3.8192	3.2755	7.2196	4.2627	5.3596	2.8642	2.8255	3.6909	2.7618	7.9537	2.8269	2.7481	3.0360	3.7610	4.9010	2.8580
50.9000	3.2949	3.0932	2.8114	7.5124	4.9641	5.3345	3.0156	3.1547	4.2591	3.0316	7.3634	2.8272	2.9722	2.8805	3.2320	4.6930	3.3055
50.9500	3.3117	3.2450	3.0956	9.5055	4.2028	5.0037	2.9899	3.1650	4.0016	2.9957	7.7124	3.0355	2.9157	2.8019	3.4382	4.9461	2.9521
51.0000	2.7951	3.7649	2.9780	7.1239	4.2983	5.4379	2.6363	2.8686	4.0575	3.1176	8.1990	2.9385	2.8385	2.9580	2.8485	4.0816	3.1224
51.0500	2.7683	3.6155	2.8266	7.1176	4.6668	5.2973	3.1380	2.7835	3.9777	3.0992	7.5956	2.9015	2.9127	3.2227	3.2557	4.6005	3.1278
51.1000	3.1841	3.5730	2.8638	8.3965	4.3963	4.3992	2.9455	2.8986	4.3304	3.2424	7.9903	3.1416	3.0945	2.9302	3.4597	4.6723	2.9430
51.1500	2.7674	3.3873	2.8987	7.2679	4.5134	4.9184	3.1915	3.0503	4.7388	3.4809	7.6480	3.2256	2.7746	2.9122	3.0639	4.4833	2.9797
51.2000	2.9567	3.9887	3.0133	7.9684	4.8790	5.1845	3.0410	3.2318	4.2749	2.9802	7.4720	3.1677	3.1087	2.8867	3.3184	4.6036	3.1975
51.2500	2.9794	3.5120	2.9274	8.5412	4.6383	5.4010	2.9796	2.7845	4.5381	2.8595	7.6411	3.0176	2.7570	3.2297	3.1709	4.8920	2.8016
51.3000	2.9456	3.3096	2.8947	6.9590	4.6415	5.0358	3.4437	2.8017	4.4054	2.9407	7.7731	3.1847	2.9473	3.1436	2.9694	4.3531	3.0582
51.3500	2.7466	3.3347	3.1572	10.3974	4.7245	5.3531	3.2772	3.2232	4.5823	2.8935	8.6324	3.1362	2.8333	3.1600	3.1895	4.4934	3.1168
51.4000	2.7499	3.2397	3.0904	9.7375	4.2115	5.0502	3.0284	2.8598	4.1893	3.0028	7.8997	2.8844	2.7438	3.1231	2.9925	4.5412	2.9683
51.4500	2.7813	3.3767	3.0934	10.2884	3.9294	5.2090	2.5912	2.6659	3.5220	3.0555	8.3697	2.9023	2.7558	2.8035	3.2548	4.8041	2.8418
51.5000	3.5179	3.3702	3.2899	7.4788	4.3810	5.6546	2.9901	2.8043	4.5821	3.0404	7.7048	2.8608	2.9825	2.8179	3.3949	4.3272	3.0164
51.5500	4.0622	3.4527	2.8986	7.9342	4.7401	5.4516	2.8122	2.7474	4.3346	2.8574	7.8579	2.8262	3.0939	2.6765	3.8688	4.2237	2.9518
51.6000	4.2791	3.4349	3.0661	7.2530	4.2430	5.0047	3.0444	2.8838	4.5342	2.8098	7.5840	2.7724	2.9674	2.8792	3.3581	4.5341	3.0858
51.6500	5.2703	3.4553	3.0275	7.8045	3.7553	5.4490	3.1326	2.7773	4.1293	2.9322	7.5588	2.8980	2.9895	2.7852	3.7124	4.8620	3.0772
51.7000	5.1119	3.7552	3.1215	7.2162	4.0473	4.9903	2.9499	2.8565	4.3930	3.0336	8.1356	2.9927	2.9188	2.8306	3.2487	4.7499	3.0423
51.7500	4.9770	3.6193	2.8461	7.7171	4.1246	5.2386	3.1472	3.0663	4.4309	3.2947	7.3668	3.0944	3.3711	2.8112	3.2205	4.5729	3.0193
51.8000	5.0194	3.5729	2.9294	7.8909	4.5193	5.2913	3.0522	3.2447	4.6762	3.0079	7.4218	2.9536	3.4156	2.9193	3.1741	4.5909	2.8313
51.8500	5.3580	3.7587	3.1129	7.9123	4.7082	5.1069	2.9669	3.1114	4.4599	2.9000	7.9802	2.7893	3.0618	2.8025	2.9903	4.4350	2.9675
51.9000	4.7563	3.1892	2.7813	8.0188	4.8188	5.1570	3.0660	2.8202	3.8989	3.1799	7.2540	2.8675	3.0939	3.1068	3.0709	4.2610	2.9784
51.9500	4.6469	3.9406	3.1362	7.1720	4.4567	5.0598	3.2686	3.0407	4.5559	3.1098	7.2256	3.0760	3.1853	2.9854	3.5809	4.0778	3.1027
52.0000	5.1001	4.2027	3.9854	7.7326	4.6905	5.3796	3.0291	3.0329	5.1838	2.9041	7.4172	3.1184	3.1482	3.1584	3.0919	4.0511	3.1001
52.0500	5.4173	3.6343	3.0282	7.5392	3.6520	5.4188	2.8870	2.9202	5.3585	2.8758	7.4313	3.1063	2.7898	3.1225	3.1600	4.2790	3.0414
52.1000	3.5923	3.4392	2.9381	7.3563	4.4898	5.1688	2.8983	2.8343	4.5947	3.1080	7.8003	3.0291	3.0966	2.7903	3.0321	3.9944	2.9261
52.1500	4.2129	3.5924	2.8024	7.8277	3.9734	4.9080	2.8835	2.7682	5.4095	2.9950	7.2840	3.3896	2.7410	2.7260	3.1821	4.2833	2.9256
52.2000	5.1720	4.2651	3.0022	7.3316	4.6467	5.0080	2.9972	2.8708	5.8892	3.0614	7.4607	2.8675	3.0958	2.7028	3.3086	4.7112	2.8322
52.2500	4.3960	3.2589	3.3880	7.9762	3.9252	4.6111	3.1707	3.0491	5.4561	2.9917	7.7338	3.0335	3.2576	2.8989	3.0868	4.6818	2.8424
52.3000	5.3830	3.7128	2.9265	7.8699	4.6961	4.9835	3.0141	2.8790	5.2045	3.0047	7.8794	3.1821	2.9801	2.9987	2.8683	4.4120	3.1167
52.3500	4.0825	3.6358	3.1487	7.6951	4.2516	5.5310	3.0295	2.9386	4.4883	2.9489	7.8534	3.0518	2.9858	2.7390	2.9271	4.5860	2.9776
52.4000	4.6664	3.7685	3.0381	7.6470	4.3084	5.1944	3.0762	2.8542	4.9052	2.8263	8.0337	2.8957	3.2116	3.0063	3.4271	4.8283	2.9238
52.4500	4.6651	3.9886	2.8587	7.0840	4.3827	4.5966	2.7607	2.9356	5.6640	2.9312	6.7611	2.9573	3.0058	2.8147	3.1851	4.3591	3.0119
52.5000	3.6216	4.4019	2.7673	8.8989	4.6444	4.9538	5.1875	2.5671	5.2456	3.0927	7.6347	2.9287	3.1701	3.0130	2.9186	4.4634	2.9692
52.5500	4.8970	3.5671	2.8702	7.7715	5.4446	5.4141	4.3451	2.8901	5.4825	3.2475	7.9095	3.0041	3.0497	2.9277	2.9445	4.7557	2.9576
52.6000	3.1262	3.7571	2.7795	7.7900	4.6714	5.4062	4.0395	2.9207	5.0052	3.0524	7.3606	2.8569	2.9185	2.9277	3.4341	4.5884	2.9176
52.6500	4.6250	3.8234	2.7400	7.2557	4.3584	5.8563	5.1244	3.0822	5.8103	3.1667	7.4198	3.0351	3.0953	3.1938	3.1766	4.6712	3.1079
52.7000	4.3628	3.2814	2.7956	7.4858	4.6897	6.2597	4.5295	3.1990	5.7924	3.2153	8.4658	2.8336	3.0576	3.0028	3.0266	4.5613	3.1177
52.7500	4.1655	3.6703	2.8216	8.0079	4.8793	5.3945	4.2216	3.0645	5.3886	3.4140	7.8121	3.1064	3.0950	3.0643	3.0876	4.6158	3.1537
52.8000	4.3509	3.5287	2.8174	7.5613	4.8181	4.8439	4.0148	2.9660	4.5505	3.0660	7.1425	3.0727	2.7302	2.9367	2.7806	4.7667	3.1965
52.8500	3.9758	3.6957	2.8632	7.3813	4.2348	5.0169	4.9915	2.6340	4.0379	2.8443	7.8611	3.2937	2.8977	2.8865	3.0297	4.8914	3.0817
52.9000	4.6720	3.9845	3.4284	8.0415	5.0975	4.0349	5.0154	3.1317	5.4463	2.8721	7.7154	3.5911	3.1833	3.0031	2.9050	4.5260	3.0731
52.9500	4.6526	4.4022	2.9650	6.9847	4.8719	5.4536	4.9368	2.7991	5.5887	3.3080	7.5789	3.2682	3.2599	2.9099	3.1128	4.6650	2.7184
53.0000	4.2729	3.8333	2.8146	7.3210	4.0003	5.3301	5.1510	3.0585	5.7290	3.1661	7.2961	3.1202	2.9443	2.8026	2.7744	4.6657	2.8839
53.0500	3.4750	3.3839	3.0186	7.3054	4.6535	5.1984	3.0044	2.9943	4.0799	3.0670	7.4237	3.0294	2.9855	3.0564	2.8540	4.2383	3.0090
53.1000	3.8120	3.7845	2.9842	7.2338	5.1800	5.4836	2.7801	2.9586	4.4725	2.8987	7.2973	2.8386	3.1055	2.9152	3.1156	4.1217	2.8478
53.1500	3.5710	4.2796	2.8808	7.3529	5.0987	5.3035	2.7822	3.0690	4.3981	2.8928	7.3614	2.8320	3.1710	2.9007	2.8818	4.1786	2.9650
53.2000	4.4465	4.0463	2.8398	6.9968	4.7114	5.3388	2.8086	3.1741	4.0073	3.1032	7.6134	3.1498	3.1427	3.0011	3.2949	3.2155	2.8809
53.2500	3.5028	3.7659	2.8011	7.7104	4.8181	5.3159	2.7616	2.9692	4.2921	3.4119	8.5825	2.8363	3.3410	3.2324	3.4201	4.2320	2.7755
53.3000	4.2300	4.0411	3.1940	10.8492	4.7539	5.7256	2.9828	2.8897	4.2470	2.7953	7.9261	2.8812	2.9960	3.0788	3.0591	4.3497	2.7677
53.3500	2.8865	4.0328	2.8936	7.1514	5.0386	5.6619	3.0151	2.8519	4.5016	2.8650	7.4828	3.2640	3.3850	2.8246	2.8740	4.1978	3.0041
53.4000	3.0650	3.3753	2.9194	7.7367	4.8275	5.6801	2.9497	3.1541	4.4158	2.9015	7.9236	2.8412	3.2604	3.1425	3.1499	4.0459	3.3154
53.4500	2.7969	3.5245	3.0209	7.5607	4.7662	6.0351	3.4035	3.0436	4.0882	3.2099	8.1585	3.0476	3.1818	3.2369	3.0099	3.6338	2.8780
53.5000	3.6189	3.8499	2.9069	8.1855	4.8986	5.9528	2.9657	2.8166	4.3169	2.9021	7.2181	3.0232	3.1946	2.9580	2.9369	3.9023	3.1465
53.5500	3.4396	3.5130	2.8441	7.8881	4.9890	6.0434	2.8338	2.6890	4.1901	2.8028	7.8642	2.8992	3.0592	2.8607	3.1496	3.6026	3.1854
53.6000	4.7534	3.3489	2.7294	8.3422	4.9543	6.1658	3.1886	2.9506	5.1642	3.6194	7.8193	3.0621	3.5521	3.1486	3.3108	3.1413	2.7987
53.6500	5.0278	3.3595	2.9235	7.8109	4.9980	6.0893	3.1808	2.9081	4.9177	3.1075	7.8549	3.2971	3.5101	2.9393	2.9990	4.4510	2.9690
53.7000	4.7482	3.7552	3.0453	7.1289	4.6311	5.7218	3.3799	2.8959	5.3969	3.4726	8.1956	3.0505	2.9910	3.1144	2.9208	3.9645	2.7791
53.7500	3.9391	3.7773	3.2616	7.5913	4.1117	5.4166	2.9082	2.8377	5.0966	2.9003	8.2756	3.0421	3.0675	2.7432	3.2260	4.3588	3.0909
53.8000	3.8875	3.4629	2.8400	9.8686	4.7301	5.9500	3.2079	3.0965	5.3097	3.0584	7.5428	3.0201	3.1906	3.4556	3.3786	4.0736	3.0323
53.8500	4.0427	4.3374	3.0389	7.9401	5.2436	5.5227	3.1555	3.0416	5.0357	2.8362	7.8035	3.0491	2.7298	2.7852	2.8657	4.2100	3.0127
53.9000	3.5441	3.7937	2.9762	6.9319	4.6484	5.5017	2.8856	2.7679	5.2102	3.0562	7.4269	3.2796	2.9797	2.9910	3.2447	3.8758	3.2727
53.9500	3.5631	3.1764	2.8061	8.1024	4.7326	5.3322	2.7801	2.7721	4.9360	2.8123	7.4951	2.9526	3.1248	2.8637	2.8285	4.3691	3.2415
54.0000	3.6728	4.0998	3.2574	8.0988	4.3551	5.4658	3.0596	3.1642	4.8573	3.0672	7.9772	2.8872	3.1516	2.8087	3.3623	4.1046	2.8339
54.0500	2.7333	3.8372	3.1475	9.8597	4.8914	5.7636	3.0471	2.7899	5.6120	2.8245	7.6450	3.3284	3.0889	2.9366	2.8457	4.3093	2.7689
54.1000	3.8943	4.2166	3.1191	8.9704	4.3926	5.5797	2.9292	3.0385	5.0879	3.0369	8.3492	2.9408	2.9292	2.8492	3.1495	4.2038	2.9145
54.1500	4.4456	3.7263	2.9385	8.4582	5.1592	5.9055	3.0354	2.9356	4.5805	3.2840	8.1286	3.1710	2.7433	2.7229	3.1876	3.9469	2.9286
54.2000	5.5501	3.4022	3.1739	7.9254	5.5615	5.3302	2.7906	3.1747	4.5416	2.8476	7.8736	2.8598	2.8551	2.7481	3.2493	4.1220	2.8197
54.2500	4.3921	4.0616	2.9735	9.7490	5.0183	6.0625	3.2713	2.7241	4.7054	2.8466	7.4977	3.0941	3.1087	2.7571	3.2017	4.2230	2.8810
54.3000	5.9279	4.4057	3.1341	7.6429	5.1584	5.3911	3.4084	2.8404	3.8955	2.9907	7.7037	3.1601	3.0019	3.0907	3.0170	4.1655	2.6735
54.3500	3.4677	3.5036	2.9105	8.3652	5.1564	5.6864	3.0698	3.1797	5.1825	3.2117	7.1997	3.2187	2.7772	3.0126	2.9223	4.1513	2.8594
54.4000	4.9999	3.7039	2.9558	7.3437	5.2254	5.4230	3.0321	3.2883	4.7931	2.9588	7.0473	3.3360	3.0489	2.7499	3.0510	4.1801	2.8250
54.4500	5.3638	3.7670	3.0608	7.4807	5.7379	5.5808	2.6994	2.9277	4.9715	3.0351	7.0971	3.1135	2.9684	2.9277	3.0703	4.1346	2.9454
54.5000	5.9073	3.9204	2.8375	7.4272	4.9716	5.8739	3.0140	3.2793	4.2623	3.2513	7.5408	2.9522	2.7609	2.7404	2.8533	4.3527	2.8176
54.5500	5.8958	3.2194	2.9801	7.0641	5.6902	6.4871	2.8630	3.2316	4.0040	3.0422	7.5130	2.8138	2.8667	2.7798	3.2881	4.1366	3.1345
54.6000	5.2066	4.4971	2.7139	7.8251	5.2653	5.7255	2.9661	3.0459	4.6455	2.9048	7.3690	3.0695	3.2221	3.4979	2.9334	4.2600	2.9499
54.6500	5.3611	3.9918	2.7742	7.6340	5.5682	5.5454	2.7984	2.8831	3.8701	3.2084	7.6226	2.8828	3.3702	2.9267	3.3478	4.5328	3.0511
54.7000	5.5124	3.8989	2.9800	7.7239	3.7572	5.2221	2.9427	3.1125	5.1905	3.1699	7.7526	3.3703	3.1164	2.8716	3.0158	4.6092	3.2445
54.7500	3.3639	3.6340	2.9919	7.9833	4.9565	5.1108	3.1065	2.8254	5.7521	2.9101	7.4709	2.8785	2.8696	2.8162	2.8262	4.1571	3.0887
54.8000	2.9193	4.9290	3.2809	8.0913	5.2709	5.5861	2.8155	2.8884	5.2493	3.0706	6.6241	2.9858	3.1174	3.0193	2.8068	4.3366	2.9710
54.8500	5.3871	4.2964	2.7978	7.4144	5.3149	4.9132	3.0383	2.7680	5.2065	3.0420	6.8609	3.0219	2.9451	2.8735	3.1976	4.3665	3.2496
54.9000	4.9474	3.0618	2.9638	7.2245	5.7863	4.3304	3.0962	3.2180	4.3327	3.2911	7.6562	2.9842	2.8534	2.9600	3.3808	4.5328	2.9369
54.9500	2.8528	4.1435	2.8609	7.7444	5.3704	5.4497	3.0446	3.2492	4.7053	2.8978	7.2377	2.8734	2.9677	2.9575	2.9160	4.4890	2.9613
55.0000	2.7018	3.4051	2.8384	7.5537	5.2369	4.5893	2.9230	2.8466	4.5790	3.0609	6.9710	3.1281	2.9407	2.9936	3.2027	4.6081	2.8877
55.0500	2.8324	3.9411	3.0247	7.2738	4.2368	5.0581	2.8709	2.9973	4.3008	3.2476	7.0953	3.0319	3.2794	3.0351	3.1368	4.4267	2.8694
55.1000	5.5394	4.4141	3.2434	8.0050	4.4375	5.3643	3.2442	2.8946	4.4258	2.7717	7.6290	2.9114	2.9301	2.9385	3.2968	4.8377	3.4064
55.1500	5.6251	3.0884	3.3175	6.9961	3.7859	4.9497	3.9371	3.0206	3.9043	3.1619	7.7734	2.7304	3.0225	2.8690	3.2770	4.2123	2.9164
55.2000	5.1514	3.3202	2.9399	7.3474	5.2753	5.1163	4.4309	3.0550	3.9111	2.9140	7.9410	3.2404	2.9559	2.9578	3.0082	4.4282	2.7559
55.2500	5.7331	3.2446	2.7427	7.3940	5.2466	5.5050	4.4372	3.4378	3.2614	3.0670	7.3589	2.9788	2.9132	3.1098	3.3530	4.6648	3.0600
55.3000	4.6402	3.3711	2.9232	7.3050	4.8574	4.8903	3.0882	2.8257	3.2253	2.9074	7.2510	3.0415	3.0925	3.1745	3.5556	3.9400	2.8976
55.3500	5.1567	3.6732	3.0286	7.7443	5.0944	5.0943	2.9406	3.0814	3.2140	2.9756	7.5995	2.8938	2.9307	3.4922	3.4232	4.7107	2.9005
55.4000	5.1138	4.3297	3.1166	7.6655	5.0415	5.4936	2.7636	3.0308	3.2498	2.9253	8.4596	2.8911	2.9379	3.0031	3.0560	4.5750	3.0049
55.4500	5.1269	3.5936	3.0224	7.4758	5.6365	5.2746	2.9435	3.0046	3.3738	2.8943	7.6477	3.0249	2.7785	2.8132	3.1433	4.5453	2.8446
55.5000	5.1627	3.7115	3.1953	8.2522	5.2182	5.1112	3.1437	2.6345	3.4801	2.9096	7.3933	2.9428	2.8506	2.8005	3.1910	4.6112	3.3087
55.5500	4.8320	3.4191	2.9437	7.9254	6.1270	5.6219	2.8649	2.8328	2.9431	3.3893	7.7374	3.1925	3.1672	2.9793	3.0998	4.9037	2.8394
55.6000	4.3867	4.2053	3.1785	7.4610	4.7299	5.6507	3.1093	2.8768	2.9640	2.7706	7.9474	2.7759	2.8333	3.1047	3.1625	4.0235	2.7971
55.6500	5.0568	3.6211	2.9997	7.3466	5.4349	5.3117	3.9718	3.5065	3.0357	3.1148	6.7276	2.8937	2.8364	2.7993	3.1801	4.5553	2.8253
55.7000	5.8688	4.1317	3.0228	7.2975	4.8272	5.8295	3.0356	2.7417	3.3930	2.9088	6.9793	3.1933	3.3005	2.8541	2.9705	4.4225	2.7661
55.7500	4.9964	3.9802	2.9079	8.4777	5.0163	5.9593	2.9273	3.0106	3.1774	2.8963	7.0043	2.6781	3.0198	2.7857	3.4306	4.6406	2.9930
55.8000	5.4934	3.7707	3.1365	7.9183	4.7274	5.0158	3.0386	3.5794	3.2196	2.7348	6.8939	2.9556	3.0371	2.8219	2.9690	4.5423	3.0776
55.8500	5.0936	4.1730	2.8099	7.4325	5.1280	6.1825	3.3252	3.0757	3.2837	2.9250	7.4721	2.8332	3.1430	2.9028	3.0819	4.6946	2.8613
55.9000	5.8719	3.5755	2.9495	7.7695	4.8955	5.9695	3.1245	3.1124	3.7819	2.8433	7.1869	2.9780	3.0797	3.0030	3.3097	4.8570	3.1338
55.9500	4.8506	3.9711	3.0837	7.4999	4.8800	5.1229	3.6617	3.1677	3.1955	2.8987	7.5913	2.8927	2.9507	2.6880	3.0377	4.6458	3.3227
56.0000	4.8347	3.8251	2.9837	7.2131	4.8163	5.4603	3.0922	3.0204	3.0226	2.9866	7.2572	2.8813	3.0407	2.8518	3.0694	4.6587	3.1413
56.0500	4.9232	3.7566	3.1504	7.2086	4.7987	5.3593	4.0156	2.9058	3.2017	3.0112	7.9229	3.1178	3.2290	2.9484	2.8588	4.5729	3.4353
56.1000	5.0986	4.3173	2.8030	7.7372	4.8060	4.9836	3.4207	2.8446	3.4397	3.2804	7.5939	2.8617	2.8744	2.9409	2.9899	4.8312	3.1058
56.1500	5.8860	4.2095	2.9117	7.8844	4.5780	5.3501	2.9703	2.9722	3.8391	2.8221	7.1206	3.0032	2.8882	3.2781	3.1370	4.8812	2.9678
56.2000	5.1571	3.6574	3.1651	7.9299	4.7820	5.4475	3.1733	3.4751	3.8637	2.8346	8.4383	3.1904	3.0890	2.7770	3.0682	4.6604	2.9877
56.2500	5.9432	4.0216	2.9338	7.5790	5.2557	5.5587	3.0979	3.2509	3.6667	2.8763	7.6663	3.1659	3.1085	2.8498	2.9158	4.6037	3.0460
56.3000	5.4529	3.7798	2.8325	7.3926	4.4021	6.0451	3.1175	2.8420	3.6974	3.0348	7.9708	2.8803	2.8599	2.8489	2.7621	4.5440	2.8757
56.3500	5.7923	3.2343	2.7820	7.4484	4.0425	6.2749	2.8297	3.5022	3.7922	2.8581	7.5598	2.6869	3.0358	2.5869	3.1065	4.7007	3.0540
56.4000	5.6103	3.0348	2.8110	7.2806	5.4252	5.5394	3.0937	2.8538	3.7851	3.5250	7.2003	3.3027	2.9785	2.9749	3.5125	5.2724	2.7398
56.4500	6.3888	4.0216	2.8900	7.0872	4.7696	4.9429	2.9392	2.8092	3.9357	3.1800	7.7184	3.1698	3.0318	2.9604	2.8027	5.1735	2.7344
56.5000	5.2859	3.9519	3.2597	7.8077	4.6872	5.1534	2.8048	2.9947	3.5746	2.7418	7.9105	3.0607	3.3741	2.7756	2.9209	4.7042	3.2724
56.5500	5.9270	4.1063	2.7168	7.4416	5.0642	5.7621	2.8356	2.8528	3.4089	2.8463	6.8542	2.9332	3.1286	2.8844	3.0737	4.8457	3.0934
56.6000	5.1523	3.5093	2.8047	8.0224	4.3202	5.6634	3.3595	2.9150	3.6090	2.8853	7.5639	2.7858	2.8330	2.8025	2.9128	5.1505	2.9781
56.6500	4.9031	3.8759	3.0603	7.2239	4.9314	5.3985	3.1364	3.2113	3.4051	2.9758	7.9083	2.9827	2.8565	2.8199	3.1914	4.9770	2.9119
56.7000	5.3664	4.1600	3.0966	7.1216	5.2677	5.6540	2.9400	2.9680	3.1241	2.9586	7.5849	2.8523	3.0051	2.7393	3.1752	5.1025	2.9852
56.7500	5.2605	4.1866	3.0910	8.0108	4.8974	5.5079	2.9084	3.3209	3.5660	3.4987	7.6436	2.7880	3.1042	2.8847	2.9450	4.8277	3.2175
56.8000	5.6431	3.4024	3.3474	7.8148	5.3824	5.2889	2.7626	3.0073	3.3957	3.1681	7.6598	2.9523	2.6887	2.8511	3.0023	4.8593	3.0306
56.8500	4.9407	3.2667	3.1040	7.4301	5.0864	5.7297	3.1001	3.7571	3.4235	3.2038	7.5607	2.9668	3.0748	3.0033	2.8295	4.5755	3.1750
56.9000	5.8361	3.3239	2.8843	7.3537	4.8374	5.0369	2.9719	2.8187	3.9626	3.0180	7.4642	2.9367	2.9108	2.8071	2.8233	5.0625	3.0187
56.9500	5.4880	3.5033	3.4075	7.2862	4.6332	5.1551	2.9535	3.1710	3.4928	3.0000	7.6611	3.4101	2.9296	2.8474	3.1325	5.8315	2.9070
57.0000	5.3799	3.1595	2.9259	7.6091	5.1655	5.6061	2.8717	3.0840	3.4475	2.9835	7.9126	2.9525	2.8749	2.9646	3.1797	5.3517	2.8120
57.0500	6.0069	3.8325	3.0839	7.2304	4.8532	5.3824	3.2486	2.8473	3.5032	3.1229	7.9792	3.0105	3.2265	2.7555	2.8589	5.0381	2.8833
57.1000	5.3718	3.9274	3.4084	7.2440	4.5636	4.9547	3.0559	3.0510	3.6523	3.1018	7.4684	2.8865	3.0388	3.1601	3.0058	5.2812	2.8142
57.1500	5.8708	3.6038	2.9821	7.1710	5.1189	5.1176	2.9180	3.2561	4.1385	3.1348	7.9343	3.2316	2.9117	2.8487	3.1141	4.6129	3.0920
57.2000	5.4199	3.3687	2.8162	7.3652	4.8955	5.2598	3.1137	3.3285	3.9024	3.1918	7.5529	2.9076	3.3204	3.0378	2.9937	4.5691	3.1100
57.2500	5.4046	3.3643	2.8845	7.4207	5.0238	5.3502	2.8387	3.0087	3.6163	2.8795	7.9355	3.4020	2.9043	2.7950	3.1894	5.0553	2.7598
57.3000	5.7303	4.2166	2.7962	6.8409	4.4528	4.7018	2.8205	3.0619	3.4998	3.0411	7.2111	2.9298	2.8319	2.9722	3.0873	4.8951	2.9917
57.3500	5.0353	3.2776	3.0575	8.3159	5.6551	5.5625	3.0924	3.1255	3.2637	3.0195	7.6700	3.2055	3.1767	2.8736	3.0069	5.0734	3.1281
57.4000	6.0890	3.5359	2.6850	7.3496	4.4583	4.6240	3.3088	3.1251	3.5911	2.9352	6.5297	3.3552	2.8142	2.9176	3.0464	4.8059	3.1588
57.4500	5.9047	3.4163	2.9666	7.5619	4.9048	5.0917	3.0520	2.9707	2.9277	2.8920	7.7023	2.8849	3.1515	2.9296	3.0684	4.7990	3.0965
57.5000	6.1558	3.4325	2.7839	7.0409	4.8490	5.3189	2.9052	2.8035	3.6153	3.1740	7.2632	3.4434	3.0600	2.7749	2.7681	5.3624	2.9183
57.5500	5.5521	3.2343	2.7368	7.6069	4.4220	5.3266	3.3832	2.6846	3.7390	3.1853	7.2712	3.5797	3.1302	2.7301	2.9078	5.1936	3.0508
57.6000	5.8572	3.9967	2.8178	6.8130	4.3303	5.4084	3.3612	2.9023	3.7167	3.2438	7.4223	3.3773	2.8669	2.8673	3.1674	5.2460	3.4244
57.6500	5.4104	3.2952	2.8482	6.7930	4.7452	5.5709	3.0926	2.8815	2.9189	2.7424	7.2752	2.9965	2.8089	2.7270	3.1524	4.8241	3.4584
57.7000	6.0637	3.9607	2.7615	6.8302	5.3069	5.2998	2.8370	2.8877	2.9923	2.9039	8.0435	3.2332	3.3797	2.7377	3.0637	4.5765	2.8502
57.7500	5.0695	3.8077	3.2069	7.5923	4.9108	5.1536	2.9981	2.9746	3.2066	2.8113	8.2703	2.8214	3.2914	2.8594	3.2190	4.7794	2.8300
57.8000	5.2764	3.5474	2.9508	6.9341	4.2212	5.1859	3.7331	3.0040	3.3032	3.0212	7.9575	3.0346	2.9053	2.7620	3.4667	5.2281	2.9082
57.8500	4.9924	3.6242	3.0479	7.0744	4.1144	5.0618	4.4122	2.7608	3.1763	3.1595	6.8754	3.6760	2.9958	2.7358	3.4437	5.1313	2.8638
57.9000	5.9496	3.6987	2.9488	7.2024	4.4845	5.4316	3.0837	3.0111	3.4052	3.0933	7.5938	3.6297	3.6137	2.9280	3.0416	5.0498	2.9933
57.9500	6.2507	3.8171	2.7492	7.6115	4.8388	5.8446	2.9041	2.9628	3.1992	3.1546	6.9842	3.0346	3.1099	2.7836	3.2747	5.2920	2.9784
58.0000	5.4636	3.6397	3.1060	7.3312	4.8457	5.0759	2.9743	2.8467	3.1934	2.9564	6.9528	2.8678	2.7893	2.9713	3.2788	5.0005	3.1194
58.0500	5.7567	4.1865	2.9461	7.5348	5.0549	5.3552	3.1550	3.1753	3.1608	2.9845	6.8380	3.0053	3.4471	2.8149	3.1696	4.7544	3.0441
58.1000	5.3102	3.6426	2.9440	7.2754	4.5386	5.0158	3.3114	3.0698	3.5614	3.0736	7.1341	3.0795	3.0413	2.8426	2.8244	4.9840	2.7385
58.1500	5.8641	3.7359	2.8875	7.4468	4.6279	4.4670	3.1086	3.1688	3.4527	2.9251	7.1401	3.0868	3.4775	2.9315	2.8305	5.2950	3.1893
58.2000	5.5471	3.5317	2.8444	8.1083	5.1368	5.5559	2.7638	2.7729	3.1705	2.8574	6.9608	2.9321	3.1897	3.0314	2.9182	4.6857	3.1838
58.2500	5.4734	3.2508	2.7951	7.3659	4.6700	4.8895	3.1045	2.8477	3.5232	3.0169	7.4275	2.9055	3.0226	3.0302	3.1046	4.6973	3.0174
58.3000	4.8004	4.2487	2.9172	7.2770	4.2643	5.5864	3.3869	2.7914	3.5420	3.3558	7.7995	2.9632	3.1086	2.9162	3.1170	4.7380	2.9760
58.3500	5.6145	3.3290	6.2163	7.4089	4.2659	5.4582	3.4996	3.1168	3.3329	2.9718	7.9654	3.5571	3.0178	2.9165	3.2024	4.1087	2.8794
58.4000	5.3523	3.9100	2.7635	7.5609	4.5493	5.0691	3.0461	2.7351	3.1975	2.9697	7.7845	3.1851	2.9932	3.1113	3.0913	4.6905	3.1934
58.4500	5.3887	3.7507	3.1392	7.5020	4.4460	5.7627	2.8436	3.1925	3.2246	3.0503	8.0914	2.7132	3.2248	2.6675	3.1584	4.8163	2.8173
58.5000	6.0121	3.6196	3.6797	8.0335	4.4083	4.9650	2.9453	2.8926	3.4663	2.8194	8.6685	3.0004	2.9791	2.8075	3.4034	4.3051	3.1628
58.5500	5.8122	4.0314	3.2676	7.2888	4.5649	5.3915	2.9797	3.0647	3.2389	2.9354	8.1244	3.1845	3.2807	2.9721	3.2305	4.4383	2.9549
58.6000	5.6994	4.3861	2.9726	7.5289	4.6781	4.8613	3.1061	3.1234	3.7136	3.2036	7.8801	2.9265	2.8940	3.0137	3.0745	4.6089	3.3261
58.6500	5.0576	4.0077	3.3800	7.6794	4.8374	4.8899	3.0974	3.3107	3.3254	3.0502	7.5921	3.0754	3.1741	2.9681	3.0530	4.6955	2.7910
58.7000	5.6279	4.8852	2.9903	7.8374	4.4631	5.6550	3.0024	2.8873	3.1899	2.9705	7.3182	3.1083	2.9736	2.9026	3.1616	4.6030	3.0161
58.7500	5.7216	4.8309	3.0296	7.6716	4.0334	4.7569	3.1647	3.0800	3.2564	2.9958	8.2807	3.1219	3.0844	2.7812	3.1624	4.5248	2.8861
58.8000	5.7918	4.5694	2.9428	9.1200	4.8005	4.8588	2.9499	3.0314	3.6291	2.8157	7.5036	3.2186	2.9936	2.7483	3.0054	4.6293	2.7266
58.8500	6.6368	3.7787	3.0439	7.9502	4.5960	5.4687	2.6972	2.9262	4.0770	3.0813	7.7524	2.9446	2.8657	2.8157	2.8466	4.6058	3.0636
58.9000	5.5489	4.1632	3.0982	8.1268	4.3784	4.8094	2.8872	3.0184	4.0443	3.1617	7.9164	3.2385	2.9665	2.9642	3.0551	5.1656	3.1674
58.9500	6.4915	3.2365	2.7556	7.1608	4.6729	5.1180	2.8025	2.9564	3.8399	2.8989	7.7873	3.2966	3.1215	2.8326	3.0472	4.3078	2.9752
59.0000	5.2391	3.8218	2.8946	7.8349	5.0396	5.5652	3.0282	3.1426	3.6831	2.7308	8.1385	2.9392	3.2206	2.8743	2.9618	4.5146	2.8304
59.0500	6.1489	3.4755	3.4931	9.9518	4.8808	5.0597	3.0892	2.9767	3.7125	2.8541	8.2460	3.0526	2.9763	2.9057	3.0710	4.3148	2.8469
59.1000	5.8379	3.6872	2.8923	9.2452	4.2308	5.3205	3.4038	3.0811	2.9355	3.0990	8.1189	3.2386	2.8927	2.8351	2.9516	4.5756	3.0562
59.1500	5.4769	4.0808	2.9334	7.1950	4.4725	5.0709	3.1717	2.9821	3.6757	3.1630	8.2375	2.9831	2.7629	3.1982	3.2978	4.4113	3.3208
59.2000	5.1998	4.2169	3.0617	8.2702	4.2908	5.1506	3.2808	2.8867	3.7939	2.9736	8.0074	3.1206	2.8103	2.7830	3.1780	4.6899	3.1885
59.2500	6.0422	3.8887	2.8502	7.4177	4.0393	5.4658	3.2015	3.1528	3.8576	3.5543	8.3605	3.0067	2.9300	2.7329	3.0110	4.5157	2.9339
59.3000	5.3966	3.6652	2.9354	7.3935	4.3654	5.2082	3.0208	2.8205	3.4949	2.7696	7.9433	3.0192	3.1830	2.8656	3.0932	5.0382	2.8367
59.3500	5.7324	5.0687	2.7880	7.1412	4.8850	5.7784	3.3884	3.1692	3.1010	2.9377	7.1601	2.9623	2.7160	2.8523	3.3731	4.9058	2.9456
59.4000	5.5956	3.9250	2.9587	7.6657	4.3106	5.0711	4.8356	3.0140	2.9436	2.8180	7.4555	3.0438	3.0512	2.7317	3.1138	4.4659	2.9850
59.4500	6.0125	3.7150	2.7222	7.9601	4.5351	5.1926	5.0684	2.9024	3.3991	3.2049	7.4275	2.9705	2.9818	3.0763	2.8607	4.3782	2.8738
59.5000	6.1009	5.0914	3.1040	7.1293	4.7859	5.2556	3.8931	3.0508	3.8336	3.0502	6.6256	2.8835	3.2092	2.7920	3.2872	4.2129	2.7758
59.5500	5.7949	3.8034	2.8872	7.4818	3.9888	5.7142	4.3381	2.9365	3.1469	3.1854	7.3417	3.4632	3.0493	3.0016	3.1901	3.9913	3.1258
59.6000	5.7170	3.6941	2.8739	7.3525	5.0064	5.4882	4.8855	2.9649	3.8536	2.9430	7.4957	2.9271	3.1993	2.9048	2.9212	4.6740	2.8514
59.6500	6.1831	3.6846	2.8269	7.0424	4.2266	5.4885	5.3920	3.2641	3.4937	3.0805	6.8740	3.0135	2.8146	2.7800	3.2893	4.3393	2.8824
59.7000	6.2001	4.5753	2.7139	7.3829	3.8110	6.0210	4.6098	2.9036	3.4650	3.1209	7.0642	2.9649	2.7194	2.8579	3.5472	4.5132	2.9408
59.7500	6.2318	4.0394	3.4324	7.0261	4.2592	4.9411	3.0791	3.1428	3.5047	3.0743	7.0956	2.8737	2.8488	2.9679	3.0544	4.2275	2.9767
59.8000	5.6417	4.7788	3.2103	6.9136	3.7461	4.9812	2.9860	3.3542	3.0786	2.8571	7.8392	3.6446	2.9464	2.9837	3.3228	4.3775	2.8896
59.8500	5.5108	3.4860	3.0049	7.0840	4.1867	5.4620	3.1044	2.8114	3.3739	3.1741	7.5264	3.2225	3.0308	2.9783	3.0527	4.6297	2.8300
59.9000	5.6713	4.9497	2.9559	6.8952	4.2529	5.3397	3.2739	2.9308	3.1383	2.9202	7.6078	3.2527	3.0169	2.7348	3.2312	4.2892	2.9642
59.9500	6.4869	3.9306	2.8426	6.9551	4.2127	4.8005	2.8085	2.8756	3.5966	3.0046	7.5230	2.9870	3.1700	2.9041	3.4943	4.3382	3.0889
60.0000	6.1822	4.1230	3.0353	7.4680	3.6555	4.8264	2.9011	2.8855	3.7905	2.9554	8.0252	2.8379	2.9411	2.8404	2.8994	4.7074	2.9492
60.0500	5.1790	4.6288	2.9137	7.0031	4.1678	4.9880	3.2679	2.9283	3.1865	2.9379	7.7014	3.2183	2.9242	3.0688	2.9107	4.3746	2.8152
60.1000	5.2510	4.5859	2.8677	6.9080	4.3052	5.0132	2.8795	3.1906	3.2621	2.9279	7.8872	3.2641	2.8034	2.9691	3.1558	4.5036	2.9484
60.1500	6.4533	5.6467	2.8926	7.5249	4.5845	5.0945	3.2637	2.9066	3.7943	2.7916	7.5011	3.1345	2.9357	2.9380	2.9763	5.1581	2.9411
60.2000	6.6227	5.8249	2.9902	7.0645	4.1573	5.5630	2.8804	2.9943	3.9955	3.1226	7.5015	3.1025	2.7596	2.9292	3.2082	4.3891	2.8160
60.2500	6.1393	4.3299	2.9917	6.9171	4.5206	4.7385	3.2247	2.8555	3.5997	3.0290	7.1794	3.1733	2.8131	2.7736	2.9354	5.1331	2.8595
60.3000	6.3535	3.7750	3.0276	7.3312	4.1898	5.4514	2.9471	3.0749	3.9386	3.2996	7.8916	3.5183	2.9476	2.8756	3.1588	5.3135	2.8141
60.3500	7.0304	4.2538	2.8999	7.7759	4.1033	4.9393	3.0550	3.0967	3.8667	2.9118	7.5690	3.1540	3.0845	2.7546	3.2041	4.5764	3.1206
60.4000	5.6577	3.5341	2.8631	7.5707	3.7486	5.1991	4.7879	3.2442	3.2722	2.9247	7.4487	2.9428	2.9926	2.9312	3.0227	4.8123	2.8802
60.4500	6.2199	4.2787	2.8792	7.3825	3.8691	5.0906	5.5504	2.8705	3.6220	2.8840	7.3037	2.9180	2.8720	3.0590	3.1808	5.0470	2.8573
60.5000	5.7055	3.9828	2.9249	7.9700	4.2170	5.3226	2.8570	2.9422	3.4807	3.1171	7.6339	2.9776	2.9041	3.0934	3.1376	4.3123	3.0589
60.5500	6.0038	4.4889	3.6074	7.4157	3.7460	5.4720	2.8711	3.0183	3.6996	2.8754	7.4558	2.9953	3.1127	3.0145	3.2219	4.5317	3.1468
60.6000	6.1572	4.4883	2.8638	7.0886	3.6689	5.3707	2.9089	2.9126	3.3078	2.7767	7.7388	2.9558	3.0236	3.0086	3.2984	3.7705	2.7844
60.6500	5.8822	4.0626	3.3701	7.3795	4.1281	5.3816	2.9279	3.1035	3.2587	2.8631	7.9828	2.9590	2.7763	2.8276	3.1431	4.7271	3.1904
60.7000	5.5309	3.9312	2.7971	7.1803	3.9136	5.1751	2.9973	3.2563	3.5891	2.8493	7.3375	3.5442	3.0331	2.7696	2.9885	4.7376	2.7967
60.7500	6.0812	4.1268	3.3041	7.6446	3.8432	4.7720	3.0272	2.8732	3.6519	2.6764	7.1412	2.8850	2.9592	3.1070	3.3468	4.5347	2.8719
60.8000	5.6092	4.1036	2.9921	7.1894	3.9822	4.6718	2.8593	2.9714	3.3745	3.0165	7.2763	3.0382	3.1949	2.8028	3.5324	4.3726	4.0666
60.8500	5.8002	3.8802	2.9584	7.7190	4.1326	5.0640	3.0327	3.0774	3.8264	2.8529	7.4962	3.1604	3.0026	2.9511	3.0331	4.5064	3.1490
60.9000	5.8444	4.8010	2.9097	7.5274	3.7444	5.2957	2.9654	2.7168	3.0570	3.0570	7.9594	3.0496	3.1214	2.8397	3.3206	4.2674	3.1272
60.9500	5.9797	4.1633	2.9830	7.0946	3.8980	5.1366	3.1686	2.9466	3.8000	2.7266	7.6170	3.0581	3.1687	2.9814	3.2841	4.5326	2.7126
61.0000	5.7405	3.6859	2.9207	7.3138	4.8062	5.5349	3.0050	3.2631	3.4408	2.9392	7.9797	3.3537	3.1693	2.8116	3.1471	4.4266	2.8733
61.0500	5.8362	4.3237	2.9751	7.4565	3.8623	5.2756	3.3312	3.6300	3.3428	3.0586	8.1047	2.8949	3.1396	2.8318	3.0617	4.8837	3.1877
61.1000	5.9497	3.5941	2.9873	6.4610	3.9127	5.0620	2.9613	2.9066	3.2539	3.0501	8.0280	2.8959	3.1115	3.0741	3.1220	4.7170	3.3407
61.1500	5.4982	4.0431	2.9472	7.0626	3.9610	5.6752	3.2898	3.5955	3.3623	3.0782	8.2795	3.0482	2.8873	3.0740	2.9656	4.6246	2.8764
61.2000	5.9572	3.8363	2.9553	7.5312	4.5559	5.5465	2.9402	2.7646	4.0973	3.0574	8.1807	2.9694	3.2866	2.7050	3.0405	4.9122	2.9742
61.2500	5.7337	3.7480	3.0434	7.6479	4.3263	5.4534	2.9547	2.9824	3.0908	2.7948	8.2758	3.2894	3.3272	3.0744	2.9170	4.8253	3.1049
61.3000	5.5510	4.2264	2.8989	7.1479	4.5751	5.0417	3.2361	3.2924	3.8032	2.7805	7.4787	2.8620	2.8727	2.9959	3.2203	4.8145	3.2380
61.3500	6.2221	3.6774	3.5007	8.8619	4.9331	5.2990	2.9752	2.7727	3.2086	2.9805	6.9585	2.7537	2.9199	2.8001	3.2408	4.6202	2.7693
61.4000	5.8025	3.2928	2.9182	7.5058	3.6177	4.7855	3.3409	2.9500	3.0092	2.9186	7.4599	2.8909	3.0356	2.8452	3.2002	4.6513	3.0524
61.4500	5.7346	4.0704	3.1803	7.6239	5.3333	5.2213	2.8494	2.8790	3.5620	2.8165	7.0730	2.9968	3.2874	2.8635	2.9502	4.5556	3.5780
61.5000	5.5621	4.9119	3.0377	7.1895	4.6334	5.4800	3.0271	2.9825	3.5228	2.8365	7.1831	3.1833	3.0650	2.8686	2.9462	4.7194	2.7560
61.5500	6.5316	3.9313	3.3188	7.0373	4.2678	6.0655	2.9978	3.1835	3.3886	2.7963	7.7072	3.0376	3.0718	2.7776	3.4533	4.5732	2.9313
61.6000	5.6584	3.8215	2.8304	7.2874	4.4584	4.9527	3.2828	2.8672	3.2486	2.7849	6.5501	3.1413	2.7941	2.8477	3.0565	4.5144	2.8719
61.6500	5.7011	4.4858	3.1492	7.7761	3.9918	5.2056	3.1472	2.9501	3.2760	2.9662	7.1143	3.1996	2.9573	2.9700	3.2794	4.7265	2.7591
61.7000	5.5867	4.2040	2.9665	7.3272	4.7544	4.5565	3.3214	3.2804	4.2051	2.7777	7.3600	2.8880	3.0296	2.9961	3.1519	4.1384	2.9749
61.7500	6.1009	4.3837	2.9318	7.2800	4.7963	5.1417	3.2060	2.7723	3.6146	3.0020	7.1401	2.9441	3.0661	2.8177	2.9290	4.0573	2.9574
61.8000	5.8143	4.4581	3.0669	7.4480	4.7271	5.0591	3.1852	3.0404	3.5999	3.1134	7.2726	2.9290	2.9769	2.9518	3.2652	4.2476	3.0456
61.8500	5.1295	4.0399	3.2172	8.1493	4.1327	5.1220	3.2815	3.0224	4.0161	2.9447	7.2128	3.1188	2.9128	2.9517	3.4786	4.2526	2.9554
61.9000	6.0882	4.5900	2.7877	8.1502	3.9375	5.2039	2.9550	2.9019	4.0103	2.9356	7.4847	3.1317	2.9816	2.8480	3.2385	4.1304	3.0640
61.9500	5.3946	3.7101	2.8906	7.3210	4.9201	5.6942	3.4918	2.9496	2.9550	3.0154	7.6151	2.9241	2.9297	2.7511	2.8673	4.2815	3.0528
62.0000	6.2348	3.7501	3.1447	7.3059	3.9910	4.7307	2.7648	2.8029	3.6708	3.1481	7.4264	2.9120	3.0887	2.9896	4.1691	4.4419	3.0400
62.0500	6.1080	4.2020	2.8892	7.8856	2.8877	5.0934	3.0777	2.8551	3.4851	2.9083	7.6194	3.4635	3.4459	2.7874	3.0033	4.5318	2.9168
62.1000	5.8155	4.3414	2.8023	7.5696	3.2672	5.7328	3.0422	2.9262	3.4332	2.7425	8.1371	3.1252	3.0908	2.9180	3.0279	4.6761	2.9196
62.1500	5.4250	3.6505	3.0355	7.6553	4.1135	5.4615	2.8319	2.8273	3.5677	2.8808	7.5588	3.0414	3.1563	2.8618	3.1123	4.1480	2.9104
62.2000	6.3060	4.6368	2.8859	7.4147	2.7234	5.2803	2.9813	2.7875	3.6655	2.9588	7.5649	2.8753	2.9610	2.6674	3.2171	4.2044	3.0335
62.2500	5.6315	4.6032	2.7391	7.0437	2.9684	5.6617	2.7740	3.1169	3.7301	2.9092	7.4220	2.8945	2.8876	2.8378	3.1443	4.0239	3.0537
62.3000	5.1591	4.2294	3.0201	7.2987	2.8021	5.5410	2.9731	3.0780	3.3009	2.6829	7.8888	2.8726	3.1143	2.8732	3.0934	4.7803	3.1253
62.3500	5.9440	3.9742	3.0030	7.5270	2.8791	5.3615	2.9901	3.0373	4.0416	3.1172	7.9169	2.9059	3.0620	2.7121	3.1260	4.4822	2.8568
62.4000	6.1269	5.0102	2.9419	7.3903	2.7941	5.5410	3.2351	2.8117	3.6713	2.7966	7.7774	2.8874	3.3164	2.8870	3.1045	4.3313	2.9118
62.4500	6.0770	5.3530	2.9253	7.3910	3.4145	5.0791	2.9605	2.8568	4.0773	2.7649	7.9125	2.8601	2.9205	2.7477	3.3735	4.2946	3.2365
62.5000	5.7635	5.1649	3.0302	7.2151	4.0103	5.6225	3.3891	2.7832	3.4174	2.9438	7.7987	3.1841	2.9113	3.0126	3.2571	4.6667	2.7699
62.5500	5.4599	5.0704	2.9888	7.7170	2.9638	5.2783	2.8404	3.0691	3.5355	2.8165	7.9242	2.9544	3.1846	2.7582	3.0624	4.3754	2.8622
62.6000	4.9810	3.8616	3.2454	7.6120	2.8225	5.8296	3.0484	3.3217	3.0851	2.9448	7.4196	3.0343	3.0061	2.8256	2.9634	4.5051	2.8881
62.6500	5.2469	3.9666	2.8171	7.8934	2.9038	5.4389	2.7666	2.8157	3.3168	2.9378	7.7206	3.0752	3.0870	3.0239	3.0325	4.7187	2.8720
62.7000	5.5701	3.7241	3.2765	8.4317	2.9573	4.6002	3.2679	2.8459	2.9678	3.0190	7.7845	3.0086	3.3770	2.8780	2.8551	4.3651	2.9099
62.7500	5.3880	4.6567	2.7962	7.4467	3.3392	5.2926	3.5703	2.8822	2.9991	2.8956	7.8296	2.9338	2.8803	2.9050	3.1220	4.2260	2.8884
62.8000	5.8800	4.5838	2.9073	9.4732	2.8264	5.4538	3.1472	3.0048	3.4900	2.9338	7.6079	2.8680	2.8864	2.7191	3.1688	4.3741	3.1538
62.8500	5.8172	3.7339	2.8062	8.1900	3.7199	5.8535	3.0342	2.8629	3.1988	2.7759	7.9573	2.7998	2.9263	2.7953	3.0018	4.3818	3.2922
62.9000	5.3574	4.1712	3.1161	8.2340	3.1429	5.5602	3.2092	2.9775	3.4688	3.0298	8.0362	2.9461	3.0337	2.8954	3.1640	3.6431	3.0559
62.9500	4.7999	4.8195	2.9953	7.7043	3.9683	4.9989	3.1267	2.9687	3.3966	2.7494	7.4715	3.0198	3.1435	2.7186	3.6099	4.3023	2.9555
63.0000	6.0859	3.8192	2.9080	7.8452	2.8857	5.3349	3.1176	2.8695	4.3884	2.8358	7.6043	2.8453	3.1127	3.0978	3.2575	4.7946	2.9414
63.0500	5.4547	4.5263	2.6827	7.4448	3.1113	5.4393	3.0146	2.9196	3.1670	2.7734	7.5309	3.0408	2.8903	2.9004	3.6902	4.2443	2.9062
63.1000	6.3088	4.6674	3.1120	6.9050	2.9538	5.2423	3.1768	2.7986	3.7951	2.9337	8.1104	2.9266	2.9475	2.7681	3.3083	4.5355	3.1668
63.1500	5.8201	4.8388	2.9498	7.5698	3.5635	4.8798	2.8694	3.2621	4.1727	3.1335	7.7733	3.2598	2.8349	2.8802	3.4282	4.2379	3.1391
63.2000	5.4601	3.6869	2.8499	7.2895	3.6180	5.4104	3.0702	2.8509	3.8472	3.1262	7.1212	3.1445	2.9282	2.8691	3.2559	4.5376	3.0581
63.2500	6.2264	3.7952	3.1294	7.8353	3.7593	5.3343	2.8672	3.2043	4.2446	2.7756	7.2425	3.0395	3.1600	2.8975	3.2076	4.1170	3.4734
63.3000	5.7767	4.1904	2.9072	7.4569	3.6782	5.0923	2.9513	2.8969	3.8224	2.9381	7.4828	2.7372	2.7492	2.7576	3.2154	3.9385	2.6648
63.3500	6.2848	4.5686	2.9445	7.8930	3.7740	4.8412	3.2435	2.8904	3.0523	2.7365	7.9816	3.0618	2.9047	2.7299	3.2078	4.8332	3.7265
63.4000	6.2308	4.9502	3.0009	7.4378	3.9136	5.0501	2.9617	2.9793	3.5230	3.1095	7.7035	2.9892	3.0628	2.9112	3.3036	4.1447	2.9823
63.4500	6.5328	4.1174	2.9433	7.3220	4.6712	5.3209	3.0645	3.1941	4.2195	2.8068	7.8319	2.7688	2.8741	2.7857	2.9825	4.2030	2.8398
63.5000	6.6109	3.8118	3.1887	7.2124	4.2195	5.3226	3.4611	2.9022	4.3448	2.7919	7.7738	3.1058	2.8883	2.8583	2.7294	4.0634	2.9700
63.5500	6.1272	3.8481	2.9135	8.4714	3.7032	5.3008	3.3355	2.8910	3.5228	3.2379	7.7608	3.1249	3.0522	2.9768	3.3681	4.1775	3.1759
63.6000	6.2666	3.9470	2.7801	7.7265	4.1869	4.7543	2.9647	3.0274	3.7449	3.0631	7.1370	2.7952	3.1513	2.8046	3.0695	4.5365	2.8044
63.6500	6.0773	4.0112	3.4008	8.0406	3.7272	5.0824	3.0401	2.8964	3.4656	2.8225	7.5461	3.0119	3.1451	2.9435	2.8647	4.3855	3.0071
63.7000	6.8758	4.4008	3.0984	7.5274	3.8301	5.5761	3.0208	3.3057	3.7395	2.8059	7.4932	2.7692	2.8714	2.9085	2.9622	4.9712	2.8887
63.7500	6.9862	4.4465	2.7932	7.9476	3.6837	5.1718	3.0170	2.8592	3.7858	2.9161	7.7095	2.9258	2.7561	2.9850	3.0058	4.8074	2.8670
63.8000	5.5036	3.9832	2.8847	7.3326	3.7404	4.6086	2.7541	2.7467	3.7378	3.1527	7.4460	3.6066	2.8238	2.9794	2.9344	4.5394	2.9302
63.8500	6.3771	3.7548	2.7449	7.2758	4.1520	5.3073	3.1509	2.8673	3.3158	2.8491	7.7249	3.1911	3.0216	2.7847	3.0228	4.3448	2.8475
63.9000	6.8471	3.7506	2.8048	7.7383	5.0344	4.9693	2.8215	3.1211	3.6520	2.9414	7.0506	2.8300	3.1335	2.9142	3.2763	5.1326	3.4526
63.9500	6.1380	3.7093	2.8023	8.7302	3.8232	5.1281	2.8685	2.8261	4.1393	2.8548	8.1439	2.8559	3.4829	2.9706	3.3061	4.6653	3.0115
64.0000	6.7915	4.6918	2.8658	7.3372	3.9931	5.2538	2.7927	2.9512	3.4007	3.3130	7.8358	2.9127	2.8456	2.8791	3.3692	4.7288	2.8363
64.0500	5.7902	4.4041	3.1100	8.2486	3.9211	5.5112	2.9859	3.0820	3.4791	2.7504	7.4927	3.1797	2.9801	2.9242	3.2077	4.8451	3.0157
64.1000	6.5203	4.0611	2.8658	7.1695	3.5796	5.1561	2.9768	2.9179	3.7035	3.0333	7.3648	2.6982	2.9845	2.9187	3.1641	4.7575	3.0157
64.1500	7.2527	4.3835	2.9709	7.9392	3.8749	5.5277	2.9547	3.2075	3.2030	3.3354	7.1856	2.9070	2.9221	2.8181	3.1008	4.5794	3.4415
64.2000	5.1955	4.1920	2.8954	7.2581	4.7309	5.2896	3.2894	3.7603	4.6044	3.3663	7.6925	3.3556	3.0213	2.9859	3.0461	4.7502	2.9049
64.2500	6.4003	3.5092	2.7632	7.7120	3.8495	4.8267	2.9984	3.9707	4.2326	2.7340	7.9494	3.2302	3.1423	2.9462	3.8237	4.4851	3.1029
64.3000	5.8782	3.7646	2.9125	7.2861	3.8920	5.4793	3.0497	2.9171	3.4254	3.1194	8.1002	2.8166	2.9458	2.8581	2.9791	4.4941	3.2186
64.3500	5.3752	3.9533	2.7094	8.2247	4.3301	5.2721	3.1662	3.0386	3.6220	2.9131	8.1952	2.8351	2.7956	3.0276	2.9249	4.3158	2.8259
64.4000	5.2568	4.5268	2.9279	6.9080	4.4102	5.3028	3.0941	3.4062	3.0695	2.8947	7.7791	2.9568	3.0647	2.7425	3.2871	4.3816	2.7741
64.4500	5.9338	3.9233	2.7962	7.3240	4.3626	5.3196	2.9976	2.8279	4.0664	2.9695	7.6535	2.8373	2.8174	2.9224	3.4702	4.2082	3.1384
64.5000	5.2354	3.7786	3.0636	7.2665	3.7169	4.8409	3.1257	3.7195	3.6936	2.8711	7.4249	2.9508	2.8505	2.8936	3.4436	4.6367	2.8695
64.5500	5.9232	4.3977	2.9594	6.9847	4.0705	5.3778	3.0825	3.3575	2.8868	3.1256	8.2950	2.9438	3.2472	2.9147	3.1928	4.8541	2.8456
64.6000	6.0003	3.7943	2.9742	7.2878	3.4964	5.6974	2.7736	2.8409	3.4676	3.1047	7.4031	2.8062	3.0302	3.0708	3.2554	4.7309	3.1115
64.6500	5.6361	3.9641	2.9285	7.1774	3.6955	5.2417	3.2660	2.8206	3.4694	3.0862	7.4113	2.7272	3.0219	2.8902	3.0636	4.5142	2.8486
64.7000	5.3415	4.0640	2.7853	7.6577	3.8885	5.3112	2.9448	2.9115	3.2731	3.1189	7.4789	2.8369	2.7990	2.6907	3.3245	4.4795	3.0555
64.7500	5.5066	4.8053	2.8727	7.8071	3.4863	4.9406	2.9444	2.9706	3.5679	2.8489	7.7731	3.1278	3.1088	2.8159	3.1754	4.0711	3.4181
64.8000	5.9761	4.1060	2.9911	8.1169	2.9603	5.2084	3.8293	2.9238	3.4124	3.0488	8.1185	2.7887	3.2805	2.7266	2.7462	4.8666	2.7434
64.8500	5.4865	4.4367	2.8751	8.3537	3.8785	5.2830	3.0154	2.7787	3.4383	3.2063	7.8745	3.2031	2.9726	2.7566	3.5094	4.7074	3.2782
64.9000	5.9678	4.3544	3.6076	8.2865	3.7052	5.2506	3.1397	2.8669	3.1195	3.0651	7.0623	3.0180	2.9732	2.9055	3.4068	4.7046	3.1690
64.9500	5.6899	5.0284	2.8775	8.4060	3.4309	5.1090	3.6289	2.9038	3.2903	2.9551	7.5842	3.2533	3.2113	3.0168	2.9080	4.6236	2.7773
65.0000	5.7829	5.0398	2.8729	7.8032	4.1718	5.2040	3.6922	3.2161	2.9871	2.9601	7.4674	2.9825	2.9049	2.8418	3.0892	4.6075	2.9637
65.0500	5.7841	4.1740	2.7701	7.4868	3.8380	5.2165	2.7766	2.9581	3.2617	3.2570	7.4145	3.1815	2.8422	2.7597	3.1703	4.4343	3.0347
65.1000	5.8047	4.2529	3.3128	7.8413	4.0257	5.5135	3.0855	2.6985	3.1925	2.9627	6.5700	3.1812	2.8085	2.9490	3.2326	4.6695	3.0537
65.1500	6.0832	4.0606	2.8723	8.2883	4.2469	5.6299	2.8517	2.9793	3.4921	2.9619	7.4128	2.9094	2.8716	2.8392	3.0810	4.6168	3.6917
65.2000	5.5322	4.8271	2.7639	7.0906	4.1530	5.3941	2.9682	3.0173	3.3781	3.1294	7.7133	3.2249	3.1292	2.8256	2.9297	4.7918	3.1071
65.2500	5.9828	4.0066	2.9587	8.5888	3.4983	5.1089	4.1523	3.3987	3.8738	2.9200	7.5525	3.6419	3.1078	2.7502	2.9845	4.2639	2.9767
65.3000	5.5531	4.3662	2.9366	7.0171	3.0692	5.6252	3.2670	3.0847	3.2322	2.9016	8.1131	3.0996	2.8328	2.8006	3.0589	4.6449	3.0766
65.3500	6.7656	4.4490	2.7951	7.3209	4.0844	5.2694	2.9654	2.8291	3.2876	2.7917	7.6221	3.1356	2.8222	2.7779	3.3959	4.5916	2.9968
65.4000	6.1799	4.8732	2.9697	7.5492	4.0838	5.2278	3.1510	2.7352	3.2074	3.1253	7.3908	2.8839	2.9971	2.8758	3.3216	4.6553	3.0502
65.4500	5.9635	4.1844	3.0274	7.9832	4.2623	5.3890	2.9241	3.0277	3.1611	3.4882	7.3984	2.8968	3.1181	3.2719	3.0749	4.4944	3.5334
65.5000	6.4164	4.4138	3.1029	7.8745	3.7123	5.0073	2.8404	2.8144	3.5524	3.0534	8.3261	3.1643	2.9854	2.9315	3.6418	4.6834	2.8738
65.5500	6.5129	4.2929	2.9650	7.6582	4.4604	5.0561	3.0267	2.9970	3.1880	2.8297	7.9835	2.8667	2.9231	3.0251	3.0261	4.6485	3.3387
65.6000	5.3761	4.3552	3.0489	7.8436	3.8649	4.8447	2.7826	2.9224	3.6653	3.1577	7.9089	2.7932	2.7959	2.7710	3.1747	4.4271	2.8273
65.6500	5.9515	5.0256	2.8519	7.6429	4.2893	5.3879	3.3082	2.8744	3.5907	2.8947	7.3920	2.8688	2.9549	2.8348	2.8539	3.7126	2.8074
65.7000	6.4270	5.1920	2.6920	7.6957	3.9929	5.1096	2.9616	2.7520	3.6568	3.0787	7.5098	3.0436	2.9912	2.7936	3.2920	4.2807	3.0630
65.7500	6.1439	4.1305	3.0481	7.2845	3.5515	5.3654	3.8105	2.8510	3.7955	2.9147	7.4427	2.5846	2.8225	3.0372	2.9242	4.3537	2.9120
65.8000	5.9654	3.7055	2.8300	7.3365	3.5310	4.9651	3.1582	3.0305	3.6121	2.9415	7.8760	2.7907	2.6721	3.0715	3.1440	4.1143	2.8943
65.8500	5.8592	4.5109	2.9772	8.6058	3.6256	5.2394	3.0382	2.7673	3.5813	2.8115	7.8865	3.5173	3.0923	2.9620	3.0435	4.5954	3.0110
65.9000	6.6291	4.4765	2.8154	7.7396	3.9713	5.5698	3.4935	2.9954	3.3292	3.0014	8.0586	3.0805	2.8651	2.7967	3.6844	4.8286	3.1237
65.9500	4.8584	3.9712	2.6793	7.4535	3.8021	4.8091	2.9603	3.0683	3.8362	3.1896	7.4618	3.0354	3.0216	3.1903	3.1786	4.6856	2.8929
66.0000	6.0818	5.3715	2.9039	6.7204	3.0670	5.6174	3.4111	2.7899	3.0040	2.8626	7.6213	3.4674	3.2699	2.8875	2.8897	4.5601	2.9229
66.0500	5.7670	3.9200	2.9399	8.1135	4.0132	5.6973	2.9810	2.9902	3.2702	2.9949	7.5583	2.9094	2.9251	2.9074	3.4053	4.0756	2.7940
66.1000	6.2147	3.9488	2.7950	8.0215	4.0812	5.0360	3.0505	3.1502	3.7457	3.0267	7.8082	3.0267	3.1842	3.1741	3.3883	4.4057	3.2962
66.1500	6.7105	4.6172	2.8092	8.5793	3.6150	5.6566	4.2941	2.9951	4.0131	3.0884	8.1436	2.7474	3.0909	2.8181	2.9590	4.3459	2.8771
66.2000	6.8625	4.3982	2.7848	8.6536	4.1811	5.4108	3.1113	2.8214	4.4225	2.9703	7.8207	2.8837	3.0368	2.9936	2.9176	4.1419	3.0208
66.2500	6.6692	3.3261	2.9622	8.4241	3.9636	5.2675	3.0149	2.8508	3.7999	3.2111	7.2377	2.9871	3.0154	3.2612	3.4058	4.3792	2.8676
66.3000	6.0793	3.7864	2.7475	7.5262	3.7348	5.8615	2.8288	3.3890	4.4474	2.8770	7.8622	2.8407	3.3467	3.0145	3.0449	4.4437	3.0515
66.3500	5.2604	3.8967	3.2071	7.7449	3.7881	5.5520	3.0025	2.8959	3.6104	2.9019	7.9701	3.2491	2.9149	2.7593	3.2081	4.1055	3.3503
66.4000	6.0739	4.6607	2.8161	7.2955	3.9686	5.2356	3.0613	2.9780	3.0810	3.0898	7.4074	2.9256	2.8293	3.0077	3.4119	4.0999	2.8816
66.4500	5.6787	3.7184	2.9255	7.3631	4.0211	5.3540	3.2795	2.9188	3.1645	2.8597	7.4654	2.8447	2.8933	2.8575	3.1819	4.2787	3.1439
66.5000	7.0112	4.4612	2.9875	7.7933	4.0462	5.2646	3.2292	2.8641	3.6795	3.3007	7.8753	3.1667	2.9216	3.0495	2.8516	4.0704	3.1216
66.5500	6.7847	4.4215	2.9494	7.6749	3.7988	4.9318	3.1868	2.8189	3.8797	2.9202	7.5850	3.2044	3.0673	2.8027	3.3342	4.4941	3.0415
66.6000	6.6823	4.5611	2.8586	7.4372	3.1119	5.2347	4.0126	2.8493	3.2652	2.9080	7.6146	3.0370	2.7977	2.7882	3.0449	4.1697	2.9083
66.6500	6.2490	3.9090	2.9917	8.2513	4.1045	4.7539	4.6382	2.9776	3.9306	2.7834	7.9316	3.2702	2.8069	2.9133	2.8475	3.9999	2.9345
66.7000	5.9182	5.0887	3.1972	7.3867	3.7402	4.9477	2.8830	3.1462	3.5670	2.8867	8.0709	2.9380	3.3742	2.8477	3.5287	4.1794	2.8430
66.7500	5.8879	4.6357	2.8774	7.4961	3.6980	6.0758	2.9560	2.8450	3.8021	2.8234	7.5304	2.8223	3.0804	2.7414	3.2428	4.1970	2.9676
66.8000	6.3609	4.3278	3.0827	7.1117	3.7161	5.4165	2.9104	2.9281	3.8404	2.9759	7.5840	3.0455	3.4727	2.9608	3.2012	4.7454	2.9078
66.8500	5.6609	4.4410	3.0106	7.0252	3.7624	5.5330	3.8299	2.8111	4.0987	2.8421	7.6861	2.8478	2.8043	2.8177	3.0237	4.4648	2.8413
66.9000	5.7198	3.8676	3.5131	7.6167	3.7641	5.5451	3.0363	2.9759	3.2073	3.0408	8.4408	2.9781	3.1286	2.6933	3.0569	4.5562	3.4802
66.9500	5.5286	3.7343	2.9555	6.6784	3.7844	5.3506	2.8325	2.8279	3.5468	3.0143	8.0558	2.8830	2.7745	2.8901	3.2085	4.4435	3.0543
67.0000	6.0348	4.2327	3.1587	7.2820	3.7752	5.2959	2.9707	3.1278	3.2993	3.0288	7.9845	2.8591	3.0347	2.7680	3.1599	3.9436	2.9580
67.0500	5.6249	4.7058	3.0035	7.3297	4.1367	5.2592	2.9362	2.8135	3.7337	2.8458	8.2351	2.9828	3.2424	3.0596	3.1356	4.5937	2.9006
67.1000	5.1742	4.7090	3.2663	7.2579	4.6989	5.4698	3.0257	2.8613	3.0273	2.9160	7.2794	3.2115	2.8460	2.7220	3.0326	4.5234	3.0719
67.1500	5.8814	4.5196	3.0429	6.9179	4.9045	5.2078	3.2116	3.0860	3.1611	2.8892	7.8842	2.9838	2.9000	2.8816	2.9279	4.6195	3.1201
67.2000	6.1513	3.9033	2.9736	6.8924	4.6602	4.8179	3.6250	3.4697	3.0835	3.0386	7.9948	3.3867	2.9113	2.8016	3.2433	4.7421	2.9246
67.2500	5.0113	4.4215	2.8910	6.9722	4.1335	5.4040	2.8758	3.0160	3.5201	2.8911	7.8517	3.5982	3.0587	2.8893	3.0150	4.2577	2.7180
67.3000	6.4192	3.7354	3.0266	7.6748	4.6619	5.2171	3.5208	2.8823	3.4254	3.1812	7.3987	2.9733	2.8792	3.0251	3.2564	4.5629	2.8111
67.3500	5.2964	3.6433	2.9238	6.9824	4.4650	5.1337	3.1870	3.2850	3.0633	3.0384	8.0862	3.1658	2.8568	2.8100	3.3036	4.1957	2.7666
67.4000	6.4317	4.0883	3.0102	7.0871	3.7358	4.9081	3.1218	3.0869	2.8927	2.9019	7.8393	2.9175	2.9166	2.8329	3.3525	5.2565	3.2671
67.4500	5.3264	3.1825	2.9414	6.6534	3.8464	4.8278	3.0388	2.9688	3.2226	3.3547	8.1983	3.5009	2.8257	3.0259	2.9783	5.0327	2.9289
67.5000	5.8308	4.2445	2.9620	7.8515	4.0482	5.3540	2.9075	3.1594	3.0455	3.0468	7.9765	3.2136	3.0620	2.7662	2.9995	4.5552	2.7895
67.5500	6.3919	3.7602	3.1915	7.5794	3.7848	5.3050	2.9649	3.0062	3.3098	3.4279	7.5645	2.9822	2.8825	3.0012	2.8003	4.3822	2.8466
67.6000	6.5488	4.1796	2.9514	7.1803	3.8067	5.5195	3.1810	3.1434	3.6393	3.0703	7.6902	3.2109	3.0778	2.7755	2.8330	4.4460	2.9521
67.6500	6.3971	4.1846	2.8994	7.1957	2.9950	5.6909	3.1648	2.8866	3.5859	2.9711	7.9078	3.4511	3.5196	2.9077	3.0723	4.7797	2.9171
67.7000	5.4299	4.7486	2.8365	7.1421	3.6293	5.1510	3.0933	2.7563	3.9347	2.9347	7.5058	2.9651	3.3641	2.9689	3.1924	4.1173	2.7447
67.7500	5.8737	5.1184	2.9042	7.2858	3.9083	5.2449	2.9245	2.9546	3.8153	3.1483	7.6848	3.2614	3.0628	2.8091	3.0783	4.8035	2.8830
67.8000	6.1111	4.7637	3.0600	6.9793	3.6188	4.9874	2.7918	3.0314	3.4971	2.8306	7.0888	3.0765	2.9410	2.9291	3.1800	4.7980	2.9997
67.8500	5.4627	3.9908	2.8220	8.2092	2.9194	5.3857	3.0671	3.0242	3.1838	2.8238	8.2035	3.0095	3.0613	2.8366	3.0838	4.6192	3.3910
67.9000	5.1829	3.7452	2.8573	7.5859	3.1331	5.1636	3.1892	2.9561	3.4854	3.2251	7.6221	3.1958	3.1393	3.2280	3.0966	4.6215	3.2358
67.9500	5.5111	3.8608	2.8565	7.3426	3.9484	5.8456	3.1293	2.9006	3.4967	3.4665	7.6454	3.0593	2.8933	3.0339	3.0689	4.2625	2.9532
68.0000	5.6954	3.6282	2.9913	7.5091	4.5355	4.7726	2.8114	3.0912	3.7350	3.3725	7.3851	2.9804	3.0410	2.8701	3.0579	4.5814	3.4047
68.0500	5.8225	4.4884	2.7229	7.3794	3.9699	5.0659	2.8408	2.8926	3.0838	3.2540	7.3830	2.9817	2.9258	3.0552	3.2797	4.1941	2.8266
68.1000	6.6205	3.4413	2.8846	6.9038	4.3406	4.9699	3.6259	2.8870	3.3129	2.9191	7.7804	3.0407	2.8926	3.1284	2.7834	4.2113	2.9364
68.1500	6.1382	4.1479	3.1503	7.3953	4.5076	5.5567	2.8849	2.7642	3.2053	2.9715	7.6451	2.9953	2.7175	2.7810	2.9691	4.1588	2.9206
68.2000	5.5546	3.9382	3.1182	7.5652	4.0510	4.6973	3.0401	3.1724	3.4829	2.8545	7.6916	3.0130	3.1106	2.7985	2.9975	4.3378	3.0017
68.2500	5.8046	4.2781	2.8803	7.4566	4.1926	4.9968	2.9342	3.1140	3.2582	3.1208	7.5701	3.4107	3.0426	3.3473	3.0705	4.4897	2.7860
68.3000	6.9937	3.7389	2.8697	6.9924	3.6917	5.1161	2.9357	2.8879	3.9144	3.1780	8.2119	3.0119	2.8993	3.0653	3.0503	4.5344	3.0429
68.3500	7.3446	4.4375	3.0999	7.3632	3.7278	5.1507	3.1660	3.0075	3.0360	2.7821	7.9515	3.2229	3.0819	3.1680	2.7736	4.4484	2.8031
68.4000	6.3877	3.6106	2.9514	7.1229	3.3189	5.1769	2.8443	3.3434	3.2398	3.2094	8.1920	3.1923	3.3749	3.2078	2.9399	4.2445	2.9480
68.4500	5.4156	3.8108	3.0482	7.0754	4.1876	5.3888	3.1228	2.7199	3.2947	3.5957	7.9078	2.9407	2.9351	3.0098	3.2239	4.4814	2.9301
68.5000	6.1054	4.5201	3.0352	7.5480	4.2642	5.1102	2.8683	2.8103	3.1621	2.9542	7.3112	3.1424	3.0128	2.8067	2.8651	4.4550	2.8838
68.5500	6.0187	4.6018	2.8163	7.7044	4.0217	5.1762	3.3991	3.1890	3.1047	2.9540	7.6425	3.3969	2.9778	2.7616	2.9844	4.4155	2.9736
68.6000	6.5493	4.5199	2.8634	7.2324	4.3694	5.5323	3.0066	3.0038	3.7658	2.9354	7.2488	3.1932	2.8137	2.8652	3.1367	4.3956	2.8507
68.6500	6.0658	4.7919	2.7556	6.9926	3.5116	5.2652	2.9150	2.7392	4.0028	2.9008	8.0884	2.8656	2.7923	2.8198	2.9024	4.4773	2.7456
68.7000	6.2197	5.0786	2.9708	6.8550	2.8921	5.4813	2.8669	2.7929	3.3585	2.8307	7.9450	3.2259	2.8389	3.0529	2.8340	4.3087	2.9267
68.7500	5.6994	4.3197	2.7501	7.4242	3.5388	4.8230	2.9142	3.1308	3.9285	2.8198	7.7848	3.1699	3.2078	2.8672	3.2168	4.2014	2.8902
68.8000	6.7364	4.8778	3.0164	7.1300	4.3539	5.2091	2.8455	2.9642	3.6988	2.7861	7.5255	3.4141	2.8452	2.9377	3.0309	4.3773	2.7281
68.8500	5.3783	4.5715	2.8820	6.7178	3.7711	5.5033	3.7934	2.9088	3.1344	2.9571	7.1624	3.5499	2.9514	2.9300	2.8047	4.7790	2.7399
68.9000	6.4275	5.0690	2.9016	7.2142	2.9402	5.2041	3.0316	2.9081	3.5884	2.9082	8.0699	3.0703	2.8574	3.0376	3.3087	4.8132	2.9529
68.9500	6.7111	3.3338	2.8946	7.5692	2.7821	5.3659	3.4366	2.9331	3.9210	2.8728	8.0106	3.1985	2.8018	2.8602	2.8514	4.6688	2.9376
69.0000	6.5516	3.9953	2.8263	6.7305	3.3486	5.1395	2.9347	2.7448	3.3613	2.8051	6.8433	3.3390	2.9735	2.7938	2.7423	4.9844	2.8951
69.0500	5.1920	5.1002	3.0327	7.6245	2.8348	5.3471	3.0198	2.8617	3.1658	3.1509	8.0354	3.6761	2.8859	2.9244	2.8163	4.2236	2.9276
69.1000	5.5971	5.0090	2.8065	7.4569	3.2192	5.6309	3.1091	2.8420	3.6158	2.8387	7.4594	3.1016	2.8118	2.7481	3.1101	4.2147	2.9795
69.1500	5.9166	4.6353	2.7427	6.9520	3.8808	5.2039	2.8445	2.9815	3.9199	2.7927	7.2328	3.5677	2.8774	3.3371	3.1069	4.4010	3.1543
69.2000	5.9053	4.9568	2.8102	6.8709	3.6771	5.3558	2.6928	3.1045	3.0211	2.8271	7.2444	3.6672	2.8672	2.8190	3.0151	4.3546	2.9578
69.2500	6.5895	4.2963	2.9842	9.0397	3.4768	6.0101	3.3777	2.9064	3.5703	2.8963	7.6438	2.9781	2.7900	2.9093	3.0098	4.6560	2.8081
69.3000	5.6086	3.7358	2.9048	6.8639	3.9070	5.6894	2.9394	2.9870	3.3560	3.0683	7.6120	3.0685	3.0912	2.9595	3.1670	4.5123	3.0254
69.3500	5.7095	4.9994	3.0449	7.0202	3.0939	5.0859	2.8383	2.9169	3.3653	2.7614	7.8857	3.0869	3.0021	2.9952	2.9418	4.0819	3.1600
69.4000	6.1955	3.7099	3.0742	7.3198	2.9952	5.3400	2.8828	3.1054	3.2492	3.1397	7.6828	2.9771	2.8758	3.0797	3.2700	4.6948	3.1440
69.4500	5.7234	4.3571	2.7802	7.7747	3.6980	5.5648	2.7979	3.0368	3.2064	2.8867	7.8696	2.9187	3.1426	2.8227	3.4754	4.1892	3.2675
69.5000	5.0730	4.4568	2.9221	7.8908	2.8551	5.6074	2.8449	3.1750	2.8162	2.9171	7.3587	2.9481	3.1519	2.9259	3.8490	4.1031	2.7786
69.5500	6.4871	3.6586	3.0103	7.5783	2.7740	5.3562	3.1180	3.0529	3.6911	2.8071	7.9493	3.0312	2.9997	3.1674	3.0972	4.2073	3.1254
69.6000	5.6062	4.3891	2.8795	8.1105	2.8581	5.5335	3.2804	2.9576	3.7597	2.8297	7.8022	3.5039	2.9620	2.9385	3.2056	4.2279	2.9902
69.6500	6.5819	4.0391	2.8719	7.0261	2.9548	5.2260	3.5294	2.7400	3.3328	2.8677	7.6970	3.5982	3.0538	3.0236	3.1515	4.0565	3.0101
69.7000	6.1518	3.8779	2.7479	7.5895	2.9074	4.9937	2.8914	2.9912	3.5830	2.8502	7.4833	3.7799	3.0012	2.7823	3.2225	4.4407	2.7893
69.7500	6.0245	3.8403	3.3001	7.1232	3.1126	5.2183	3.5734	2.7933	3.4790	3.1085	7.9466	3.3772	2.8444	2.8222	2.9130	4.5582	2.8979
69.8000	6.1437	3.5456	2.9300	6.9030	2.9328	5.4083	3.3203	2.8988	3.6171	3.1689	8.0359	2.8941	3.1478	2.9225	3.4787	4.0464	2.6345
69.8500	5.6221	4.2428	2.8253	7.3862	2.8944	5.2762	3.2010	3.0186	3.5592	2.7870	7.4721	3.2881	3.4031	3.0909	3.1061	4.4779	3.2540
69.9000	5.2946	4.2286	2.8411	7.2775	3.7130	5.3946	3.2127	2.9251	3.2207	2.9268	7.2080	3.9440	2.8331	3.0224	3.2336	3.9051	2.8578
69.9500	5.3448	3.6313	2.8449	7.8493	3.8722	5.9695	3.2817	2.9006	3.6593	2.9514	7.8932	3.1012	2.9848	2.9071	2.9766	3.8923	3.0222
70.0000	6.5210	4.3602	3.2200	7.7600	2.8564	4.4350	3.0790	3.4225	3.0983	2.8213	7.8131	3.4946	3.0381	2.9984	2.8951	3.7276	3.7740
70.0500	5.3405	3.9953	2.9088	7.0136	2.7907	5.1581	2.7638	2.8806	2.9766	3.2576	7.5712	3.1436	3.2224	3.1237	3.0403	3.6596	2.8925
70.1000	6.2109	3.6851	3.4901	7.3603	2.8811	5.3192	3.1470	3.5001	3.0509	2.8839	7.7347	2.9854	2.9878	2.9166	2.9381	4.1894	3.1074
70.1500	5.5344	3.8600	2.9339	7.6055	3.5075	5.8172	3.1282	2.7770	3.3521	3.2433	8.1817	2.6409	3.1014	3.0837	3.0374	3.7986	2.9675
70.2000	5.7149	4.4112	2.9439	8.0775	3.1232	5.1398	3.5330	3.2022	3.1482	2.7858	8.0072	2.9943	3.1508	2.8142	2.9160	4.6562	3.0094
70.2500	5.8324	3.6926	3.1709	7.6472	3.8163	5.2491	2.8543	2.8716	3.0857	2.7552	7.1521	3.0915	2.8744	2.8091	2.9811	4.1592	2.7808
70.3000	5.3133	3.6822	3.2855	7.8749	3.8897	5.4374	3.3290	3.0147	3.6060	3.1292	8.0926	3.1185	3.0429	2.9491	2.9899	4.0875	2.9028
70.3500	6.0961	4.0698	2.8812	8.2341	2.7660	5.0025	3.2551	2.9614	3.4992	2.8805	7.6442	3.1040	2.9426	3.0187	2.7851	4.2428	2.8406
70.4000	6.3205	3.5879	2.9726	8.4596	2.9041	5.3541	2.8598	3.0547	3.2535	2.9791	7.8652	3.2100	3.0771	2.9590	2.9668	4.4504	2.9221
70.4500	6.0319	3.8365	2.8630	8.2445	2.8437	5.1933	3.1835	3.0619	3.4637	2.9901	7.7666	3.9044	3.1520	2.8393	3.0459	3.2600	2.8198
70.5000	5.8125	4.1321	2.7831	7.6535	4.2912	5.0678	2.8711	2.8509	3.4967	2.8751	7.4952	4.2472	2.8453	3.0508	3.0740	3.9150	2.6999
70.5500	5.4523	3.6760	3.0710	8.5453	3.8163	5.5477	3.3312	2.9579	3.1758	3.0405	8.1655	3.4065	2.7795	2.8466	2.8436	3.4190	2.8846
70.6000	5.9629	4.3798	2.9540	8.5284	2.9405	4.3963	2.9028	2.8184	3.4034	2.7573	7.4839	2.6562	2.8860	2.8440	2.9215	3.5116	2.8558
70.6500	5.5881	3.7776	2.6367	9.3396	2.6826	5.4504	3.5533	3.0950	3.2951	2.8027	7.7217	3.1318	3.0303	2.9115	2.9761	3.2004	3.1419
70.7000	5.1269	3.4004	2.8329	9.1212	3.1591	4.9240	3.2701	2.8757	3.0627	2.8962	6.7773	3.1377	3.0764	3.1118	2.8533	3.6189	2.7022
70.7500	5.1102	4.1739	2.7880	7.7225	4.4130	5.0100	3.2106	3.2711	3.1318	3.0092	7.8789	3.1800	3.0385	2.6838	3.2632	3.3873	3.0550
70.8000	5.9087	5.1753	2.9469	7.2664	3.1133	4.8395	3.4757	3.1356	3.5751	3.0400	8.0127	2.9664	3.5698	2.9353	2.9629	2.8799	2.9719
70.8500	6.1196	3.4407	2.6954	8.8810	3.6160	5.5526	3.3562	2.8631	3.1397	3.3014	7.5104	2.8438	2.8736	2.7820	3.0332	3.4539	2.8767
70.9000	5.5558	4.6880	3.0414	8.7494	2.8313	5.9378	2.8258	3.0900	3.1999	2.7640	7.3014	3.1812	2.8124	2.8070	2.9487	3.0261	3.0471
70.9500	5.9200	3.5879	2.9246	8.1465	3.5779	5.4336	3.2565	3.0529	3.4262	3.0301	7.0801	3.1285	2.8827	2.7980	2.8590	3.2390	3.1614
71.0000	6.3576	3.7053	2.9678	8.2175	3.7496	4.8021	3.3899	3.1037	3.2795	2.9558	7.7909	3.2296	2.9326	3.0499	3.0852	3.0199	2.9794
71.0500	6.2139	3.8922	2.8416	8.1719	3.4148	5.4213	3.1502	2.9716	2.9012	2.9009	7.3033	3.1155	3.2182	2.9631	2.8997	3.3292	3.1224
71.1000	5.7115	5.5038	2.8618	7.6947	3.2353	5.1611	3.3583	2.9708	3.6814	2.9662	7.5570	3.1768	3.0584	3.1478	3.2047	3.3131	3.0249
71.1500	6.1784	5.0790	3.1466	7.7928	4.1505	5.3902	3.0177	2.9530	3.3518	2.8255	7.1776	2.8130	3.2639	2.7894	2.9093	3.2005	3.1235
71.2000	5.6140	4.4847	2.9773	9.4060	4.6105	5.7110	2.7353	2.9202	3.2588	2.7019	7.6224	2.8714	3.0414	3.0447	3.4001	3.7160	2.9209
71.2500	5.1710	5.1235	2.7151	8.0004	4.2970	5.4642	3.1775	3.3506	3.4405	2.9925	7.4589	3.1425	3.1164	2.7899	3.2919	2.9795	3.0811
71.3000	5.2736	4.5729	2.8152	7.5607	3.5316	5.3505	2.7586	3.1050	3.2974	2.8348	7.9493	3.0773	3.2124	2.9565	2.8954	3.4365	3.1516
71.3500	5.6784	4.3654	3.0565	7.9530	3.9516	5.2868	3.3527	3.0089	3.1597	2.7711	7.9690	2.9185	3.1510	2.9483	2.7674	3.4243	2.9345
71.4000	5.3227	3.9883	3.2655	7.5975	3.8779	5.2721	3.4412	2.7838	3.2204	3.0819	7.7025	2.7416	2.9858	2.7874	3.0958	3.6489	3.0334
71.4500	5.2731	4.3891	3.0841	7.1184	3.7764	5.5093	2.8596	3.1163	3.8614	2.9839	7.1632	3.4371	3.0221	2.9900	3.0503	3.0497	2.8170
71.5000	5.3016	3.5926	3.2326	7.2957	3.8790	5.5974	2.8419	2.8570	2.9938	2.8992	7.2338	3.3382	2.8796	3.0838	3.2834	2.8608	2.8619
71.5500	5.7926	4.4123	3.0641	7.6711	4.0620	5.5110	2.9589	2.9159	3.1993	2.8238	7.3892	2.8873	2.8269	2.8936	3.0421	3.4969	3.0907
71.6000	5.3270	5.5150	3.1221	7.8930	4.3926	5.3674	3.2827	3.0473	3.2003	2.9598	6.9622	3.3877	2.9087	3.0561	2.9964	3.4651	2.9400
71.6500	6.4812	5.2910	2.8989	7.1531	3.6023	5.4031	2.9690	2.7803	3.5079	3.1446	7.8366	2.8038	2.8842	3.1579	3.1006	3.0228	2.9784
71.7000	5.9356	4.9114	2.9292	7.4019	3.6087	5.2425	2.8281	3.0419	3.7888	3.1668	7.1106	3.1082	3.5019	2.8787	3.5907	3.1477	3.1728
71.7500	5.9583	4.9934	2.8549	7.2427	4.3503	5.5907	2.9079	2.8405	2.8861	2.7617	7.3040	2.9439	2.9759	3.0548	3.1924	3.6954	2.7622
71.8000	5.5428	5.0608	3.0424	7.6132	5.3995	5.0985	2.8018	2.9150	2.9924	2.9694	7.3434	3.0465	3.4087	2.9131	3.5914	3.7176	3.1030
71.8500	5.1719	3.6965	2.7407	7.7610	3.4358	5.7130	2.9145	3.1907	3.3115	2.8413	7.4039	3.3697	3.2166	2.8359	3.1263	3.4022	3.1499
71.9000	6.2963	4.4621	2.9242	8.0149	3.0195	5.5933	3.1169	3.1426	3.4808	2.7616	7.4781	2.9512	3.1095	3.0194	2.9941	3.7627	2.7356
71.9500	5.9957	3.7061	2.7828	8.3571	2.6901	5.3974	2.7402	2.8604	3.6593	2.9821	7.0428	2.9310	2.8140	2.9680	3.0043	3.2226	2.8029
72.0000	5.6179	4.3724	4.5006	8.3464	3.8110	5.4968	2.9216	2.8125	3.6839	2.8219	6.6789	3.5601	2.8213	2.9973	3.0678	3.1585	2.8742
72.0500	5.6258	5.2556	4.0433	6.9552	4.3036	5.3521	2.9226	2.7534	3.8278	2.8467	6.8063	3.0520	2.9438	2.8705	3.1060	3.3558	3.3706
72.1000	5.9713	4.9622	2.9673	6.9662	3.8979	5.6487	3.1670	2.7968	3.4447	2.8233	7.2602	3.7739	3.0910	3.0535	2.8563	3.0729	2.9443
72.1500	5.6651	4.2159	3.2445	7.1967	4.1189	5.4003	2.8686	2.9263	3.6093	2.8787	7.4756	2.9754	3.0026	2.8727	3.0836	3.0784	2.9257
72.2000	6.3222	3.5748	3.0102	7.7811	3.7421	5.3803	2.8265	3.0135	3.9158	2.9404	7.0811	2.9095	2.8479	2.8506	3.2672	2.9725	2.8563
72.2500	5.5937	5.2588	2.8230	7.9180	3.9542	5.4948	3.2605	2.8927	4.1521	2.8675	7.2877	2.8295	2.8854	2.9256	3.2042	3.2637	3.6024
72.3000	6.5389	4.8781	2.8114	7.1682	4.0589	5.8442	3.1617	3.4799	3.2150	2.8232	7.3599	2.8171	3.0941	2.9780	3.4380	2.9913	3.3286
72.3500	6.1573	4.2886	2.9766	8.1779	4.2144	5.5276	2.9554	3.1038	4.1596	3.2101	7.5092	2.8220	2.9431	3.0610	3.1194	3.1717	2.9488
72.4000	5.4554	3.8014	2.8639	7.5361	3.3905	5.3613	3.1234	2.8468	3.5456	3.2425	7.4246	3.2745	2.8201	3.0016	3.1156	2.9784	3.0209
72.4500	5.5276	4.7117	2.8485	6.7506	4.2596	5.5804	2.8923	2.9541	3.8990	2.9492	7.6297	2.9663	3.0086	2.8969	3.2500	2.9977	3.4617
72.5000	5.8693	3.6619	2.8359	7.0429	4.7712	5.2554	2.7638	3.0783	3.5591	2.9629	7.9625	3.1842	3.1439	3.0240	3.2590	2.8802	2.8319
72.5500	5.3245	5.5039	2.9308	7.7677	4.6888	4.8578	2.8737	2.7819	3.2154	3.0290	7.2521	3.1071	3.0501	3.0040	3.2031	3.2356	3.2142
72.6000	6.1038	4.5040	2.7992	7.5948	4.3588	5.2639	2.7687	2.9019	3.7269	2.8935	7.6599	3.5145	2.8053	2.9600	3.1125	3.3912	2.8788
72.6500	6.0696	4.6370	3.0705	7.4815	2.8572	5.8498	2.8720	3.1110	3.6727	2.9801	7.8076	3.8295	3.4087	2.9096	3.4393	3.2603	2.8935
72.7000	6.4936	4.3099	2.8210	7.4368	4.8142	5.2754	3.2214	2.9846	3.1768	2.8101	8.2372	2.8763	3.0726	2.9438	2.9653	2.9574	2.7441
72.7500	6.2310	5.0357	2.8112	7.6512	4.1391	5.1519	3.0055	3.2839	3.4798	2.9419	7.2977	3.2327	2.9792	3.1397	3.2854	3.1063	3.1377
72.8000	5.9057	4.2471	3.0309	7.1656	3.9260	4.8958	2.9724	3.0478	3.5493	2.6665	7.8464	3.0776	3.1024	2.8627	3.3485	3.0119	3.1264
72.8500	5.7624	4.0855	2.8505	7.5128	4.1122	5.7473	2.9189	2.7813	3.0678	2.8778	7.3884	3.1081	2.8081	2.8632	3.1460	3.1481	2.8259
72.9000	6.6059	3.9075	2.9330	7.2207	4.0643	5.3705	3.0753	2.9060	3.1665	3.0756	8.0953	3.1134	2.8135	3.0449	2.9700	3.2077	2.9765
72.9500	4.9883	4.7019	2.8989	7.6470	4.2560	5.3918	2.8655	3.1159	3.5038	2.9971	7.9072	2.9408	3.0730	2.9474	3.1997	3.1219	2.7290
73.0000	6.1558	3.0441	2.8963	7.9038	4.3526	5.5303	3.0166	2.8604	3.2608	3.0100	8.2753	3.1824	2.8420	2.7763	3.1018	3.5392	2.8828
73.0500	5.4004	4.2028	2.8527	7.9837	4.1371	5.3892	2.8663	3.1602	3.2484	2.9378	8.2131	3.2796	2.9894	3.0334	3.1990	3.4748	2.8535
73.1000	5.9899	3.9979	2.7932	7.6021	3.7003	5.1490	3.0020	2.9914	3.4759	3.1640	7.9511	3.6268	2.9577	2.7752	2.9300	3.4618	2.8951
73.1500	6.9346	4.2428	2.8824	7.3277	3.6933	5.0692	2.8451	3.4621	3.1363	2.8207	7.7456	2.9633	3.3757	3.3506	3.2230	3.2422	2.8374
73.2000	5.1707	4.0224	2.8475	7.0799	4.2577	5.4146	2.9852	3.2410	3.3791	2.9887	7.9748	3.4366	3.0504	2.7759	3.0371	3.8759	3.1135
73.2500	5.3991	3.4418	2.8244	7.6224	4.5661	5.4979	2.9913	3.0892	2.9791	2.9056	7.4764	2.9498	2.9276	3.0769	2.8868	3.4223	3.0217
73.3000	5.6540	4.1191	3.1218	8.7663	4.2703	5.5852	2.8679	3.0447	3.5480	3.0957	7.9748	3.1198	2.9423	2.8832	3.0274	3.7097	3.1526
73.3500	5.4406	3.6988	3.3643	10.5044	4.2991	5.3820	2.9175	2.9198	3.4991	2.8574	7.9000	3.2760	2.9030	2.8877	3.0114	3.6540	3.0132
73.4000	6.0464	3.7014	2.8278	7.5085	4.2058	5.8596	2.9295	3.3077	3.3963	2.8367	8.0481	3.2557	2.9965	2.9964	3.6938	3.3138	2.9609
73.4500	5.7282	3.7925	2.9116	7.6314	3.5884	5.3668	2.7925	2.6907	3.2175	3.1505	7.7704	2.8047	2.9648	2.9048	2.7810	3.4535	2.7900
73.5000	6.1275	3.8105	2.8588	7.4853	3.6657	4.9752	2.9875	2.9908	3.5087	3.0818	7.2207	3.7292	3.0477	2.7175	2.9222	3.5851	2.8284
73.5500	5.1745	3.7944	2.7644	7.8509	4.4897	4.8256	2.7691	2.8285	3.6834	2.8943	7.6790	3.0639	2.9303	2.8528	3.0134	3.3806	3.2145
73.6000	5.5485	4.3979	2.8440	6.8063	4.2278	5.6136	3.2080	3.3359	3.7784	3.0140	7.5879	2.9841	3.0838	2.9096	2.9729	4.1245	2.8351
73.6500	6.0013	3.3689	2.9852	7.4385	4.4563	5.2729	2.8395	3.3089	3.4518	3.0672	7.7718	3.3790	3.4978	2.9530	3.0555	3.4268	2.9063
73.7000	6.3992	4.3051	3.0126	8.1313	4.8282	5.4348	3.0585	2.8350	3.2516	2.9139	7.8076	3.2139	3.2776	3.1653	3.0651	3.6059	3.4087
73.7500	5.9833	3.2780	2.8473	7.7690	4.0580	5.4323	3.4848	2.8627	3.8484	3.5444	7.5737	3.3947	2.9441	2.8877	2.9154	3.2023	3.2653
73.8000	6.8614	3.6961	2.9117	8.4424	5.5895	5.3915	3.1091	2.9978	3.8821	3.4135	7.6059	3.4153	3.3931	3.0725	3.0248	3.0951	2.8825
73.8500	6.0218	3.3793	2.8838	8.0933	4.2181	5.2922	3.5959	3.2636	3.3166	3.0409	7.8141	3.0192	2.9716	3.0077	3.2419	3.2544	2.7426
73.9000	6.1489	3.8868	2.9187	8.7369	4.2966	5.5751	2.8119	2.8865	3.5385	3.1780	7.2083	3.0417	2.9352	3.1271	3.1114	3.3729	2.8514
73.9500	6.5601	3.8558	2.9901	7.8187	4.1172	5.4855	3.0492	3.0750	3.7293	3.1700	8.1265	3.3493	2.9155	3.1040	3.2899	2.9328	2.9749
74.0000	6.5633	4.0010	3.0983	9.1318	4.3639	5.5883	3.2129	2.7918	2.9723	3.0298	7.8040	3.3731	2.8096	2.7532	2.8557	3.2404	3.1011
74.0500	6.0669	3.4595	3.0302	7.6959	3.9063	5.6159	3.0085	3.0538	3.6341	3.0966	8.0270	3.2907	2.8306	2.7489	3.1740	3.4931	2.8492
74.1000	7.0958	3.8089	3.0788	9.0761	3.7669	5.3817	3.1599	2.9462	3.1338	2.9880	8.0108	3.0823	3.0961	2.9862	2.9168	3.0503	2.8204
74.1500	6.0499	3.7486	2.8754	7.4689	3.6281	5.0002	3.0820	2.8610	3.3098	2.8740	7.7304	2.9844	3.0287	3.0081	3.1674	3.0872	3.1270
74.2000	6.3132	3.4507	2.7173	7.8410	4.0249	5.2755	3.1893	2.9372	3.6321	3.2479	8.4083	3.0595	2.8802	2.8870	3.5367	3.3564	3.2237
74.2500	6.0920	4.1837	3.1891	6.9764	4.4591	5.7584	2.9563	3.0327	3.4899	3.0422	8.0383	2.9208	3.0864	2.6638	3.1061	3.2661	2.7764
74.3000	6.3116	3.6217	3.1115	6.8408	4.2445	4.8596	3.3954	3.0022	3.3480	2.8782	7.9512	2.8357	3.2531	2.8563	3.0264	3.2797	2.7887
74.3500	6.4685	3.8595	2.7361	7.1324	3.9831	5.6432	2.9480	3.0330	3.1066	3.2077	7.7877	3.1142	2.8249	2.8076	3.3043	3.4953	2.8089
74.4000	6.9221	3.7005	3.3364	7.9143	3.8605	5.3634	3.3794	3.0241	3.1972	2.8688	7.9943	3.2079	2.9109	3.1042	3.1744	3.7051	3.0270
74.4500	6.8618	3.9805	2.9358	7.5218	4.7861	5.4682	2.8782	3.0879	3.1689	2.9422	7.4995	2.9708	3.2060	2.8641	3.2116	3.6470	2.9968
74.5000	5.2697	3.6142	3.1330	7.2209	3.8358	5.8096	3.0848	2.7227	3.5326	2.8833	7.7720	3.1088	3.0095	2.9504	2.9828	3.5292	2.7834
74.5500	6.1231	3.3080	2.8743	7.7908	4.3083	4.7272	2.9407	3.0986	3.3317	2.8935	7.3602	3.2289	2.8318	3.0047	3.4300	3.8400	2.8198
74.6000	6.7510	3.6736	3.0114	7.5539	4.1774	5.1961	3.2518	3.2368	3.3677	2.9026	8.0049	3.4992	2.8069	2.8497	3.3199	3.4100	2.8875
74.6500	6.1446	3.5960	2.9255	7.1466	4.2836	5.4690	3.5412	2.8475	3.5807	2.8359	7.5744	2.9063	2.6848	2.9166	3.2483	3.1520	2.8727
74.7000	5.9410	3.6235	2.7634	7.3910	4.6090	5.2907	3.4296	3.0934	3.3458	2.9300	6.8666	3.4896	3.1013	2.7768	3.1034	2.9665	3.0464
74.7500	5.8444	3.9616	2.6871	7.1013	3.7509	5.6161	3.0461	2.7696	3.7652	3.0811	7.6662	3.0516	2.8170	3.0798	3.1295	3.1840	2.9000
74.8000	5.8867	3.7333	2.9536	6.3755	4.1845	5.7145	2.8426	2.9825	3.6731	2.8053	7.5383	3.5732	2.9879	2.9668	3.3544	3.0292	3.0258
74.8500	6.7665	3.8342	3.0370	7.2930	3.8082	5.0051	2.9057	2.9427	3.6390	2.9160	7.5682	3.2192	3.1389	2.9456	3.1541	3.2782	3.0003
74.9000	6.8828	4.1842	2.8794	7.6358	4.7778	5.8305	2.8113	3.1262	3.3619	2.7773	7.5449	3.2679	2.9314	2.8503	2.8354	3.7491	3.0867
74.9500	6.9217	3.9182	3.1265	6.2929	4.5397	5.5456	2.8504	3.4218	3.6946	3.2177	7.5595	2.9582	2.9820	3.0644	3.1188	3.2974	3.0794
75.0000	6.6586	3.1850	2.7623	7.0586	4.3541	5.7287	2.9820	2.7441	3.5830	2.9741	7.2667	3.2310	2.9745	2.7334	3.0646	3.0045	2.7552
75.0500	6.3676	3.4665	2.9645	7.4656	4.0815	5.7145	2.8437	2.9192	3.1725	2.9491	7.9227	3.1771	3.1668	2.7201	3.1305	2.9090	3.0759
75.1000	5.6964	3.9599	2.9426	8.1111	4.3465	5.5035	2.9620	3.0722	3.2995	2.8348	8.2619	3.0800	3.1580	2.8220	2.9237	3.1356	2.9586
75.1500	5.8566	3.7649	2.8825	7.6589	3.5735	5.0688	2.8485	2.8176	3.0978	3.1868	7.5267	3.3665	3.0739	2.9626	3.2742	3.2479	3.2278
75.2000	6.5137	3.7935	2.8463	8.1009	4.3708	5.5493	2.8336	3.0407	2.9850	2.8156	7.7330	3.1351	2.9668	2.8906	3.0758	2.9937	2.8606
75.2500	5.9569	3.3431	2.8708	7.6043	4.2596	5.6636	2.8438	3.0532	3.5145	2.8597	7.3384	2.8880	2.9454	2.8701	3.0774	3.1494	2.8908
75.3000	6.7625	4.1367	3.2979	8.6020	4.4514	5.4089	2.8412	2.7020	2.9158	2.9138	7.3179	3.1817	2.9826	2.8459	3.4226	3.7033	3.2580
75.3500	6.1542	3.5074	2.9838	7.7256	4.2059	5.8163	2.8867	3.4496	3.5650	2.9066	7.7658	3.2890	3.4405	2.9507	3.1094	3.0210	3.0389
75.4000	5.9285	3.7028	2.8236	7.2644	4.8168	5.0688	2.8573	3.6801	2.9916	2.8742	7.3990	2.9822	2.8821	2.9777	3.0503	3.4636	3.0603
75.4500	6.9676	3.9277	2.9748	7.4153	3.7062	5.6523	2.7551	3.6508	2.9673	2.8683	7.5276	2.8333	2.9801	2.9316	3.2784	3.3491	3.4028
75.5000	5.9553	4.4611	2.8463	8.7198	4.1365	5.4452	2.9590	3.0590	2.9009	3.0317	7.4741	2.8789	2.8472	3.0199	3.3797	3.0519	2.8997
75.5500	6.1761	4.0962	2.7155	7.5653	4.5277	4.9886	3.5102	3.0201	3.0093	3.1603	7.1002	2.8077	3.0077	2.9928	3.0029	3.1659	3.0238
75.6000	6.7455	3.7094	2.8750	7.4298	3.6501	4.8495	3.0604	2.8842	2.8523	2.7938	7.6331	2.8856	2.8977	2.9740	3.2718	3.0630	2.7737
75.6500	7.1275	4.1825	2.9781	7.6386	4.1548	5.1133	3.1624	3.0172	3.2880	3.0581	7.7243	3.0230	3.0410	3.0979	3.3547	3.1511	3.3589
75.7000	6.2994	4.2679	3.0667	7.7029	3.3433	5.2339	2.7820	2.8800	3.3846	3.0335	7.6565	2.9919	3.1375	3.2286	3.6515	2.9885	3.2718
75.7500	6.3774	3.6547	2.7207	7.2478	4.5739	4.3461	3.0535	2.8668	3.5869	3.1139	6.5547	3.2642	3.1200	3.4209	2.9919	3.1429	3.2618
75.8000	5.4270	4.2794	3.0367	7.7165	4.1032	5.1966	2.8914	3.0136	3.7625	3.0638	7.1318	2.9513	3.1697	3.2417	3.4403	2.8541	2.8149
75.8500	6.4103	3.6445	2.7501	7.9694	3.9015	5.1026	2.9666	2.9377	3.0695	3.1338	7.7007	2.8890	2.9774	3.0201	3.0433	3.4807	3.0333
75.9000	6.9802	3.7502	2.9447	7.2504	4.1852	5.6414	3.0473	3.1661	3.5469	3.1696	7.4643	3.0576	2.8625	3.0080	3.0204	2.9685	3.4155
75.9500	5.8836	4.1834	2.7189	7.7082	3.9944	4.8930	3.0275	2.9584	3.2253	2.8604	7.6628	3.1031	2.7949	2.9094	3.3037	3.0674	2.8784
76.0000	6.3005	3.3870	2.9893	8.4278	4.3712	4.8067	3.5151	2.9049	3.2528	2.9889	7.1558	2.9060	2.8357	3.1312	3.0355	3.2132	2.9565
76.0500	6.5734	4.1175	2.8053	8.9134	3.7921	5.5517	3.0262	3.0521	3.1244	3.0197	7.8610	2.9093	2.7336	3.1118	3.2207	3.6260	3.1014
76.1000	5.9304	4.4325	2.9107	7.7626	4.1636	5.5494	2.8701	2.8307	3.0539	2.9693	7.1486	3.1724	3.1772	2.9050	3.3152	3.1610	3.2851
76.1500	5.8111	3.8070	2.7474	7.0264	3.9635	4.8996	2.8990	2.9646	3.3823	3.1582	7.1026	2.8084	2.8445	2.7786	3.0931	3.1250	3.1475
76.2000	5.9239	3.8535	3.1650	7.1068	3.9094	5.1486	3.0760	2.9230	3.1294	3.0270	7.4571	3.0511	2.8026	3.5125	2.8384	3.1372	3.1704
76.2500	5.9629	3.1231	2.8200	8.9122	3.9127	5.3229	2.9742	2.8238	3.0680	2.8706	7.9057	3.1179	3.0587	3.0356	3.6772	3.3511	2.9124
76.3000	5.6770	3.6314	2.9854	7.5591	4.4907	4.7045	2.9534	3.1210	3.7219	2.9391	7.4206	3.5187	2.9486	2.8994	3.1904	3.1978	2.8729
76.3500	5.8091	3.9780	2.7997	7.5709	4.3260	5.7494	2.8771	2.7775	3.1486	2.8232	7.0781	2.7633	3.1026	3.1281	3.3662	2.9198	2.9573
76.4000	5.4134	3.5569	3.0155	7.7468	4.9511	5.5592	3.2468	3.0231	2.8600	2.9059	7.0127	3.3420	2.8792	3.0088	3.2721	3.2921	3.0750
76.4500	6.1341	4.0002	2.8886	9.6617	4.4060	5.2722	2.6898	3.1730	3.2025	2.8388	7.4440	3.1507	2.8819	3.1490	3.4732	3.3747	3.0604
76.5000	6.5467	3.3960	3.0737	8.0686	3.7189	5.3963	2.9321	3.0550	3.0829	3.1143	6.7852	2.9385	2.8357	2.8820	3.1115	3.2834	3.1843
76.5500	5.8833	4.0466	3.0384	7.6820	5.0500	5.5999	3.1875	2.8743	3.4713	3.0413	7.2981	3.2705	3.3223	2.7887	3.0487	3.2818	3.1532
76.6000	5.3246	4.3554	2.9592	7.2132	5.2392	5.3030	3.0475	3.2515	3.2760	2.9618	7.8099	2.9734	3.3519	3.0199	3.1912	3.1387	2.9069
76.6500	5.9734	3.7563	2.7017	7.8129	4.0256	4.8901	3.0266	2.9448	3.4994	3.1350	7.6813	2.7522	2.9403	2.9583	3.3324	2.8316	3.2648
76.7000	5.1532	3.2565	2.8909	7.4120	4.1768	5.8104	3.5472	3.1338	3.2644	2.8066	7.5776	3.0118	2.9327	2.9440	3.0152	3.1461	3.0132
76.7500	5.7571	3.8920	2.9411	7.7278	3.5653	5.5220	3.3215	2.8879	3.5029	2.9030	7.1298	3.0400	2.9858	2.8795	2.8871	3.0840	3.0543
76.8000	6.4673	3.7727	2.9889	8.5344	3.7026	5.5635	4.1521	3.1072	3.5384	2.9625	7.3897	2.8964	2.9081	2.9266	3.1732	2.9385	2.8110
76.8500	5.6285	3.9027	2.8770	8.1698	3.5770	4.7729	3.1612	2.9913	2.8241	2.9991	7.2870	2.9151	3.0287	3.0435	3.1207	3.1063	2.9227
76.9000	6.6242	3.5335	2.8609	7.8158	3.6269	5.2405	2.8138	3.4105	3.6046	2.8498	7.9010	3.0640	2.8440	2.8118	3.4916	2.9163	3.3270
76.9500	6.5429	3.4585	2.9958	10.0466	3.8034	5.6969	3.5956	3.2195	3.2088	3.0573	7.9119	3.2604	2.9478	2.8442	3.1884	2.8795	2.8488
77.0000	6.5435	4.1875	2.7886	7.4398	4.1009	5.8038	3.6721	2.9324	3.7691	2.9889	6.7769	3.4695	2.9747	3.0178	3.4664	2.9870	2.7823
77.0500	6.5527	4.3058	2.9175	8.4987	4.1461	5.1461	2.9167	2.9320	3.5547	2.8847	7.5985	3.0658	2.9497	2.7786	3.1762	2.9121	3.0788
77.1000	6.8182	4.5703	2.7616	7.0320	3.8438	5.3307	3.1201	2.8997	3.1247	3.0327	6.9224	3.4532	3.2228	2.8993	3.2910	2.9705	3.1799
77.1500	5.9785	3.6466	2.9103	8.5164	4.0193	4.9415	4.0332	3.1312	3.7403	3.0109	7.2764	3.3865	2.9308	3.1199	3.1349	2.9343	3.0820
77.2000	5.8018	3.6575	3.1098	8.3534	3.7461	5.2119	3.0760	3.2185	3.5131	2.8532	7.4592	2.9985	2.8872	2.8827	3.3713	2.9123	2.8438
77.2500	2.7653	3.8259	3.0522	7.8609	4.0878	5.1341	3.4271	3.1476	3.8392	2.9717	6.8745	2.9591	2.8832	3.1396	2.9631	3.4804	2.8436
77.3000	2.9765	3.7075	3.0602	7.5221	4.0122	5.4810	3.5471	2.9504	4.4310	2.8854	7.6030	3.2005	3.2051	3.0324	3.3876	2.8999	3.0058
77.3500	3.1301	3.7326	3.0867	9.6110	4.0097	5.1866	2.8634	2.8422	4.5631	2.7195	7.0375	3.0292	3.1414	2.9180	3.3082	2.8967	2.8816
77.4000	3.0078	3.4686	3.0326	8.1563	3.5011	5.3352	2.8604	2.9945	4.8634	3.1184	7.5616	2.8899	2.7842	2.7988	3.4975	3.1367	2.9671
77.4500	3.0264	3.4460	2.8861	7.7499	3.9053	5.1237	3.0714	2.7800	5.0220	2.8186	7.6036	3.2323	3.1755	2.7476	3.4538	3.1619	3.3172
77.5000	2.8653	3.5194	3.0240	8.0409	4.0228	5.2662	3.1930	2.9690	4.4105	2.9443	7.6955	2.8733	2.8712	3.2535	2.8784	3.4887	2.9757
77.5500	4.5643	3.8756	2.9560	7.6597	3.2783	5.5181	3.2510	3.1482	4.1816	2.8499	8.1328	2.8995	3.0132	2.8101	3.0326	3.0319	3.1313
77.6000	3.0048	4.4102	2.8311	7.1410	4.1327	5.7581	3.3071	3.0103	4.7003	2.9973	7.4012	2.8671	2.7882	2.8663	3.4229	3.3342	2.8140
77.6500	3.2192	3.2368	3.3730	7.6521	4.2156	5.2456	3.4735	2.7914	4.1941	3.0757	7.9224	3.0286	3.1126	3.0518	3.1635	3.0874	3.0330
77.7000	4.5689	3.8480	2.6894	7.9171	3.9908	5.0422	3.3583	2.9206	4.5357	3.1508	7.7071	2.7431	2.9477	2.8945	3.1812	3.4342	4.0128
77.7500	3.1499	4.0951	3.0951	7.6767	4.2427	5.5128	3.0306	2.8654	4.7157	3.0147	7.8443	2.8389	2.7805	2.9746	3.2970	3.4180	4.3233
77.8000	3.1719	4.8133	2.6980	7.6843	4.1882	2.7922	3.0826	2.8228	4.2545	2.8243	7.7476	3.1488	3.1632	3.4409	3.0248	2.9991	4.3434
77.8500	2.8554	4.0924	2.7910	8.7863	4.1227	5.8143	3.3148	2.8412	4.1367	3.4017	7.5346	2.8183	2.9933	3.3123	2.9273	3.3876	3.9534
77.9000	2.8598	3.6126	2.9591	7.5104	3.8975	3.8685	3.2086	3.1069	5.0103	3.0645	8.0174	3.6864	2.9045	3.1906	3.0581	3.0509	3.0335
77.9500	2.9107	4.0284	2.9358	8.1431	4.1094	3.6656	3.7120	2.8522	4.6531	2.9448	7.5602	3.3049	2.9724	2.8482	2.9623	3.1853	3.0474
78.0000	2.7357	3.6369	2.9442	7.6023	3.9942	2.8264	3.5407	3.2356	5.0561	3.0772	7.8926	3.0264	3.2948	3.2058	2.7949	3.5019	2.7933
78.0500	2.9363	3.6296	2.8790	7.9807	4.0135	4.3924	3.2852	2.9375	4.8694	3.1262	8.2321	3.4925	2.8651	3.0715	3.7185	2.9806	3.0400
78.1000	2.7844	4.3359	2.9236	8.4086	4.5487	3.4260	3.6156	3.0978	4.6036	2.9850	8.1891	3.3732	3.2046	2.9551	3.6091	3.4821	3.0897
78.1500	2.9604	3.3779	2.9251	8.4097	3.8498	4.4075	3.0010	2.9346	4.6273	2.9704	7.7274	2.9533	3.1548	3.0079	3.2220	3.0701	2.9602
78.2000	2.7368	3.5007	3.2966	7.8910	3.8003	3.0278	3.2279	2.9283	3.8688	3.0937	7.4101	3.1746	2.9001	3.0936	3.1668	3.2114	3.1546
78.2500	2.7809	3.5143	2.8274	7.8454	3.6989	5.5680	3.0711	3.0097	3.7155	2.9064	7.7429	3.0087	2.7953	3.1007	3.2245	3.4990	3.3234
78.3000	3.0987	4.0162	3.1833	8.6045	3.6662	5.8864	3.2932	2.8714	4.6378	2.8889	8.2408	3.0284	3.2992	2.7738	3.5301	3.1446	3.1169
78.3500	3.0367	3.7338	2.6281	7.7498	3.9965	5.9013	3.0962	2.7956	4.8591	3.1322	8.0942	3.0054	3.1197	2.9348	3.5368	3.3917	3.1828
78.4000	2.7225	3.7959	3.3149	7.8907	4.3867	5.0772	2.8196	2.7499	3.6083	2.9059	8.0045	3.3150	3.1791	2.8348	3.0738	3.1352	3.1395
78.4500	2.7259	4.2355	2.9658	6.9183	4.2023	5.6849	3.1437	3.0795	4.1341	3.1525	8.1965	3.4219	3.2521	2.8218	3.2306	3.0419	2.7960
78.5000	2.9103	3.5792	3.1050	7.3602	4.1734	5.6548	3.2586	2.8202	3.5323	3.0437	7.9221	3.1109	2.7837	2.7342	3.0463	2.9424	3.0154
78.5500	2.7523	4.3837	3.0897	7.3990	3.9609	6.0516	3.0574	3.0227	3.8868	3.1483	7.5221	3.7057	2.9681	2.7193	3.5056	3.2409	2.8702
78.6000	2.8175	3.5538	3.0909	7.4619	4.6418	4.5928	3.3414	3.1330	3.6790	2.9273	7.2086	2.9476	2.6269	2.9936	3.0334	3.2975	2.8746
78.6500	3.1893	3.3507	2.8421	7.4543	4.2084	2.8254	3.2407	2.7613	4.7209	3.1248	7.5257	3.0991	3.1074	2.8915	3.5229	3.0100	3.0788
78.7000	2.8826	3.8136	2.7999	9.8853	4.4556	5.3484	3.5973	2.8514	4.9120	3.0147	7.5984	3.4002	2.8149	3.4491	3.2760	3.3555	2.9947
78.7500	2.7194	4.2972	2.8823	7.8412	3.7896	5.5943	3.3095	2.7112	4.2503	2.7647	7.7604	3.2206	2.9834	3.0666	3.3779	3.0753	2.9690
78.8000	2.9756	3.6096	2.9641	7.1115	4.1831	4.4154	3.0335	3.0282	4.3597	3.0356	7.6309	3.1072	2.8187	3.0178	3.4144	3.0430	3.0367
78.8500	3.0321	3.8546	2.8148	7.0905	3.9859	5.5066	2.9011	3.1169	3.9472	3.1030	7.6357	3.1145	2.8144	3.3385	3.0022	3.5141	3.0610
78.9000	2.8969	3.4865	2.7728	6.7648	3.8473	6.1636	2.8494	2.9858	3.5907	3.1885	7.8095	2.8760	2.8350	3.1955	3.2543	3.1802	3.8451
78.9500	2.7576	3.7400	3.1548	7.5941	4.0245	5.8085	3.7387	2.9205	4.0316	3.4467	7.3360	3.4232	3.1009	3.2890	3.2868	3.0502	3.0345
79.0000	2.9902	3.5591	2.7926	7.5654	4.1236	6.3346	4.3345	3.1100	4.9429	2.9382	7.1778	3.0651	3.2330	2.8860	3.2468	2.9574	2.9118
79.0500	2.7972	4.0007	2.7594	7.1149	4.5264	5.7661	3.3328	3.1588	4.4887	2.9584	7.5574	3.2055	2.9867	2.8050	3.3525	3.1696	2.9180
79.1000	3.0893	3.8590	2.8482	7.4071	4.4281	6.5624	3.3237	3.0875	3.4790	2.9182	7.8396	3.0769	2.8139	3.0364	3.4985	3.3788	3.0734
79.1500	2.8492	3.8998	2.9522	6.5488	4.1174	5.5120	3.0088	3.0525	3.8647	3.1517	7.6802	2.8899	2.8895	2.9122	3.2852	3.0690	3.4095
79.2000	2.9175	3.4159	2.7855	8.3941	4.2535	5.5016	3.0576	2.9484	4.1810	3.0707	7.7113	3.0578	3.0335	2.8034	3.4428	2.9161	2.7540
79.2500	2.9822	3.7826	2.8951	7.0278	4.6722	5.4757	3.4611	2.8993	4.1872	2.8072	8.7348	2.9727	3.0624	2.9347	3.3026	3.0025	2.6889
79.3000	2.8758	3.5777	2.7843	9.5152	4.5774	6.3742	3.5989	3.0772	3.7113	3.1654	9.0888	2.8642	2.9680	2.8548	3.1088	3.4962	2.8854
79.3500	2.8443	3.7370	2.9437	7.8102	4.1912	5.1868	3.2547	3.0468	3.9314	3.3164	8.0098	3.1357	2.7411	2.6971	3.4501	3.3873	2.7913
79.4000	3.0300	3.3556	3.0196	9.1648	4.3871	4.9350	3.0984	3.0882	4.8517	3.2190	7.3154	2.6700	2.8493	2.9352	3.3317	3.0175	3.3242
79.4500	3.1065	3.8103	3.0515	8.8998	4.0221	5.1921	3.0059	2.7439	3.7287	2.7884	7.9447	3.1818	2.9273	2.8243	3.5586	3.6194	2.9014
79.5000	2.7742	4.0180	2.8502	9.4925	4.3092	5.3484	3.0035	3.0928	3.8112	3.0350	7.4049	3.5293	2.8045	3.0874	3.2941	2.8247	3.1468
79.5500	2.7379	4.0260	3.1074	9.1606	4.2507	6.1763	2.9353	3.1937	4.7620	2.8112	7.8976	2.8804	2.8992	2.7778	2.9186	4.0149	3.2966
79.6000	2.8358	3.8766	2.9264	9.9983	4.0508	5.1884	3.1833	3.1596	4.0674	3.4636	7.6724	3.0340	3.0592	2.9338	3.4869	3.6350	3.4123
79.6500	3.0460	4.0342	2.8605	7.6603	4.1241	4.8216	3.7658	2.7803	4.8534	2.7897	7.4872	2.8360	2.8264	2.9293	3.3860	3.6234	3.2840
79.7000	2.7488	3.5282	2.9866	7.6843	4.0115	5.2581	3.0208	2.6975	4.7171	2.9921	7.6156	3.4750	2.7174	2.9287	3.3856	3.3636	2.8626
79.7500	2.8237	3.4092	2.8126	7.2295	4.3906	5.3782	3.1377	3.2660	4.4376	3.0747	7.7791	2.9699	2.9893	3.1380	3.1496	3.7095	4.9067
79.8000	3.1460	4.3520	3.0532	7.3373	4.1579	5.5896	3.0815	2.9879	5.4161	3.0035	7.3953	2.8190	2.8740	2.8075	3.0309	2.9189	3.5697
79.8500	2.9162	4.2242	3.0693	7.8258	4.5445	5.0733	2.7186	2.8649	4.3605	2.9214	7.9315	3.5581	2.8303	2.9507	3.5834	3.1988	3.5389
79.9000	2.8322	3.5766	2.9207	7.0348	3.9301	6.4038	2.9885	2.8043	5.4630	3.0183	7.5386	3.0051	3.1350	2.8379	3.2299	3.3606	3.0225
79.9500	2.8492	4.0337	2.8309	8.8633	4.3773	5.4279	3.0068	3.0186	4.4018	3.1542	7.4525	3.1206	2.7262	2.7239	3.3118	3.5507	3.1058
80.0000	2.6527	4.1372	3.0426	8.5829	4.4220	5.7613	3.0366	2.7668	4.1741	3.5812	7.8371	2.8620	2.9268	2.9007	3.3504	3.0193	3.0795
80.0500	2.7122	3.9081	3.2761	8.6763	5.5107	5.3563	3.1030	2.9473	4.0544	2.7980	8.1617	3.7400	3.3870	2.9839	3.8117	3.0147	3.1122
80.1000	3.6708	4.2447	2.7180	7.3981	3.9008	5.3255	3.2437	3.1112	5.6601	3.1538	7.6683	4.3092	3.0748	2.7793	3.5379	3.2037	3.2019
80.1500	2.7681	4.0766	2.9350	6.9019	4.1710	6.0556	3.3274	2.7954	5.6427	2.9031	8.0623	3.4793	2.9603	2.9023	3.1727	3.2839	3.1047
80.2000	2.8065	3.6060	2.9761	7.3619	3.7986	5.1112	3.1277	2.9119	5.5891	3.1284	7.7855	2.9911	2.8443	2.9454	3.1172	3.6217	2.9539
80.2500	3.0983	4.0465	3.0271	7.3654	3.4005	5.3247	3.3455	3.1004	4.9817	2.9317	7.9388	3.6133	2.9680	2.7594	3.1716	3.4648	3.0163
80.3000	2.8049	3.8336	2.7289	7.2367	4.1297	5.9291	3.0223	3.0713	4.8967	2.8104	7.3321	4.2460	2.9484	2.8358	3.4688	3.3495	3.0599
80.3500	2.8425	3.4780	2.8267	7.2082	4.2410	6.0650	3.1097	3.3111	4.4663	3.1525	7.6850	3.9081	3.1788	2.8902	3.3084	3.6328	2.9864
80.4000	2.7921	3.7445	3.1566	7.8147	4.3243	5.6879	2.8143	2.8200	4.0515	3.1602	7.5917	3.0315	3.0524	2.8429	3.2467	3.8613	2.8113
80.4500	2.6413	3.7433	2.8568	8.1251	3.7132	5.2625	3.0022	2.8916	3.7669	3.3009	8.0883	3.0134	3.3244	2.8987	3.2753	3.4434	3.2827
80.5000	2.9588	3.7843	2.8543	7.6008	3.8554	5.5866	2.9139	2.8402	4.3823	3.0483	7.7871	3.8955	3.2342	2.7767	3.3883	3.8012	3.0742
80.5500	2.9172	4.3807	2.7954	8.5348	3.8184	5.2897	2.8129	2.7875	4.2384	3.3053	7.7100	2.9472	2.9497	2.8470	3.5095	4.2878	3.1594
80.6000	2.9111	3.7885	2.8869	6.9322	4.0393	5.7810	3.6672	3.0254	4.8976	3.6853	7.7577	3.1313	3.1777	2.7847	3.5903	3.5593	3.5264
80.6500	2.9475	4.5974	2.8901	6.9926	4.0652	5.2829	3.4321	2.9784	5.2536	3.2231	7.7964	2.7611	3.2225	2.9221	3.1724	3.9461	3.0282
80.7000	2.7554	3.5992	2.9362	7.2500	3.8835	5.3277	3.3778	2.9656	5.0918	3.1515	7.8869	2.8119	2.7565	3.0208	3.2772	4.0284	3.4492
80.7500	3.3012	5.2201	3.1863	8.9880	3.6274	5.2678	3.4703	2.9693	5.4587	3.0452	7.9315	3.0099	2.8541	2.9373	2.8676	4.0605	2.9109
80.8000	2.9764	4.5560	2.8579	8.3110	4.1437	5.5326	3.0466	3.0668	6.1105	3.0616	7.6741	3.1280	2.9523	3.0279	3.2133	3.4826	3.4435
80.8500	2.6836	3.5261	2.7965	7.6325	4.2861	5.6687	3.2033	2.7841	5.4486	3.0614	7.8842	2.7881	2.8327	3.0230	3.2725	3.4893	3.0957
80.9000	2.8571	3.3887	2.8326	6.6182	4.3952	5.8370	2.9368	2.8097	6.0052	2.9833	8.1879	2.9277	2.9550	2.9574	3.5941	3.9039	3.0891
80.9500	2.9188	3.6426	3.0342	7.5210	4.2787	5.7859	3.2721	3.1099	5.5883	2.8068	7.5675	2.9070	3.0198	3.0020	3.0665	4.0028	2.8556
81.0000	2.7620	3.9711	2.8984	7.7566	3.9448	5.8283	3.1616	3.0596	5.8401	3.3613	8.0043	2.9288	2.7722	3.0448	3.4622	3.6534	3.2802
81.0500	2.7011	3.5469	2.9242	6.8959	4.6049	5.3738	3.2701	3.0791	6.3327	2.9475	7.7742	3.0093	2.9753	2.9109	3.2733	3.4750	2.8305
81.1000	3.8043	4.2463	3.0239	7.2321	3.4327	5.9423	3.0098	2.8065	5.8182	3.0411	7.5186	2.9505	2.9326	2.9179	2.8787	3.2694	3.1515
81.1500	2.8066	3.4779	3.0423	7.1183	4.3443	5.1847	3.0014	2.9719	5.7754	2.9187	7.7195	2.7661	2.9728	2.8884	3.3014	3.6249	2.7205
81.2000	2.9736	3.4400	2.9104	8.1563	4.0660	5.3228	3.3031	2.8627	5.6303	3.1076	8.4384	3.0630	2.9662	2.8773	3.1896	3.9328	3.0640
81.2500	3.2198	3.6755	3.0623	7.0137	4.2338	5.4574	2.9341	2.7473	5.9339	2.9513	7.6106	3.3879	2.8223	2.9187	3.3907	3.2906	2.9007
81.3000	2.8454	3.5451	2.8205	7.0209	3.9853	5.3187	3.4958	2.7302	4.7126	2.9872	7.5454	2.7273	2.9191	3.0620	2.8862	3.9817	3.3637
81.3500	2.8212	3.9304	2.8047	8.6068	4.0781	6.4527	3.2124	2.7768	4.5444	2.9913	7.6104	3.1407	3.0241	2.8270	3.3046	3.9811	3.0090
81.4000	2.7462	3.5878	3.0787	8.6495	4.1129	5.4814	2.8282	3.0680	4.8903	3.7582	7.9956	3.3033	2.9800	3.2243	3.0039	3.7607	2.9076
81.4500	3.2438	3.6821	2.9421	6.5943	3.6968	6.0949	3.0840	3.0607	5.4116	3.2421	7.8199	3.0453	2.9478	2.9194	3.4743	4.1245	3.0248
81.5000	2.9918	3.6156	2.9754	8.5102	4.4984	5.3227	3.5121	2.9446	4.6246	2.9324	7.6613	3.4128	2.9950	3.0232	3.0343	3.8127	3.1702
81.5500	2.6220	4.0018	3.1745	8.3740	3.6759	5.0001	2.7674	3.5142	3.9890	3.2809	7.6448	3.0235	2.8512	2.9404	3.3340	3.5831	2.8274
81.6000	2.9013	3.7503	2.8114	8.4375	4.5111	6.1575	3.3613	3.0320	5.5390	2.7956	8.1849	2.9941	2.8234	3.1744	3.2161	3.2895	2.8545
81.6500	3.0117	4.4374	3.0544	10.2713	3.9205	5.5634	3.8333	3.0685	4.8718	3.0346	8.2676	3.3439	2.9973	2.9946	3.0535	3.7409	2.9070
81.7000	3.2811	4.2039	2.8579	8.6958	4.1122	5.2909	3.2413	3.1615	4.6603	2.7801	8.1371	3.0872	3.2420	3.0168	3.1756	3.4029	2.8826
81.7500	2.7783	5.2870	3.3771	8.9168	3.6197	6.1422	3.7166	2.9422	3.1707	2.9218	7.6417	3.4110	3.0477	2.8602	3.0753	3.3206	2.9809
81.8000	2.7366	4.1052	2.9661	8.6974	3.8085	5.2852	3.1122	3.3089	4.5110	3.0853	7.5732	3.0641	2.9168	2.9919	3.2686	3.7901	2.9492
81.8500	3.0328	3.5546	3.0491	8.8704	4.4903	4.0260	3.2771	3.0389	3.3665	2.9938	7.8447	3.0883	3.0267	3.2816	3.2801	3.6988	3.1400
81.9000	2.9818	4.1868	2.8222	9.2820	4.0660	3.7748	3.4220	3.0539	4.6935	3.0963	8.1191	3.4226	3.0060	3.8511	3.0070	3.3021	3.3088
81.9500	2.8168	3.7916	2.9116	9.1059	3.6883	4.4184	3.0376	3.1318	3.4425	3.1213	8.1488	3.4529	2.7692	2.8840	3.0977	3.3549	2.8451
82.0000	2.8597	3.4094	2.8341	9.0350	4.1139	5.2354	3.2308	3.1746	4.0671	2.9798	7.9115	3.2328	3.1779	2.6717	3.2917	3.6467	3.0891
82.0500	2.8888	3.5081	2.8282	9.0538	4.0808	5.0859	3.0043	3.0143	4.6643	3.0685	8.0652	2.9730	2.8356	3.2782	3.6707	3.3720	3.0218
82.1000	2.7816	3.8634	3.2396	9.1794	4.7513	5.0195	3.0403	3.0661	3.5473	2.8677	8.5312	3.6879	3.1794	3.0062	3.1301	3.8133	3.0398
82.1500	3.0160	3.5668	3.2375	9.4494	4.3381	5.1588	2.8518	2.9804	3.8750	2.9106	7.8294	3.5834	3.0487	2.8633	3.7043	3.1796	2.9988
82.2000	2.9884	3.4250	2.8541	9.5953	4.4173	3.7460	3.0219	2.8733	3.9262	2.9324	7.8208	3.3646	3.4861	2.9537	3.4637	3.6538	2.9272
82.2500	2.8613	4.1027	2.8734	8.1684	3.7209	3.1572	2.9804	3.0138	3.3867	2.8835	8.0521	3.2697	2.9938	2.9883	3.4504	4.0395	3.1179
82.3000	2.8547	4.1162	2.8960	7.4252	3.9691	3.0242	3.0994	2.8616	3.3712	2.7584	8.4679	3.8175	3.1130	2.9441	3.5151	3.6340	3.2780
82.3500	2.8364	3.8939	3.0289	7.3709	3.9112	3.7996	2.8264	2.8941	3.9099	2.9918	7.9569	3.4870	3.2918	3.0186	3.2167	2.9402	2.7843
82.4000	2.7327	3.4801	3.0991	7.7205	3.8746	3.5023	3.1211	2.9591	3.7094	2.8911	8.1299	3.5577	2.9232	2.9584	3.2010	3.3051	2.8638
82.4500	2.7904	3.3734	3.0540	7.2775	4.2941	5.6250	3.6237	3.0938	4.0946	3.3878	8.1246	2.8556	2.9594	2.9062	3.3876	3.0208	3.0666
82.5000	2.8233	3.5243	2.9476	8.4291	4.2858	5.3628	2.8716	2.7567	3.8797	2.8504	7.9898	3.0971	2.9017	2.9790	3.3994	3.7921	3.0701
82.5500	2.8393	3.6295	2.9486	7.7058	3.7121	5.2738	2.8404	3.5578	4.8914	2.8656	7.7399	3.0587	3.0238	2.8464	3.6591	3.1952	3.0609
82.6000	2.7695	3.5353	2.9567	7.7807	3.9854	5.1299	3.2485	2.9010	3.6452	3.1092	7.3532	3.2562	2.8121	2.8491	3.1398	3.0589	3.1751
82.6500	2.8868	3.5965	2.9039	7.8653	3.3842	5.0984	3.3550	2.8891	3.6919	2.9512	8.0975	3.5750	3.0046	2.9834	3.5295	2.9741	3.1630
82.7000	3.0487	4.0584	3.2497	7.2300	4.6051	5.5753	3.0439	2.9373	3.2849	2.8711	8.0635	2.8835	2.7494	2.9043	3.0326	3.6016	3.0866
82.7500	2.6992	3.7670	2.7463	9.6401	3.8461	5.5034	2.8842	2.9964	4.6982	2.9438	7.8112	3.0200	2.8540	2.9309	3.5593	3.1285	3.1870
82.8000	3.4025	3.6795	2.8798	7.8493	3.9460	4.9331	2.9010	2.7477	4.4590	2.9591	7.8837	3.5369	2.9722	3.0224	3.9639	3.0630	2.9521
82.8500	3.0395	3.7159	3.1037	7.6794	4.0190	5.1752	3.0619	3.1102	4.8750	3.2719	8.0314	3.0052	2.8010	2.9236	3.0800	3.5877	3.4580
82.9000	2.8856	3.5665	3.0761	8.0393	4.4032	5.3645	2.8985	3.0889	5.3340	3.0920	7.7025	3.2764	2.9841	3.0492	3.2485	3.6133	3.3434
82.9500	2.7214	3.8346	2.9116	9.8900	4.2460	5.0334	3.5678	3.1406	5.1217	2.9400	7.9044	3.0146	3.0325	2.9253	3.4843	3.8172	3.0302
83.0000	2.9420	3.4986	3.0492	7.4581	3.9325	4.4523	2.8727	2.8736	4.7072	2.9701	7.6294	3.1199	2.9104	3.3582	3.7661	3.2115	3.1093
83.0500	2.7016	3.7234	3.0408	7.0904	4.4137	4.9057	3.1738	2.8966	5.2145	2.8737	7.6478	3.3021	2.9533	3.2286	3.3766	3.4820	2.7044
83.1000	3.1103	3.9743	2.8872	8.9766	3.8439	4.3547	2.9558	3.1396	5.4689	2.9046	7.6469	3.2054	3.0130	3.2151	3.4956	3.3160	2.9221
83.1500	2.8545	3.9099	2.9317	7.8783	4.3570	4.1361	2.8389	3.0811	4.7515	2.8550	7.8045	2.9998	2.8438	2.9043	4.0659	3.6179	3.4783
83.2000	2.8698	4.8904	2.8896	7.2615	4.0040	3.9972	3.0395	2.9895	5.2930	3.0143	7.7452	2.9934	2.7975	3.7301	3.3867	3.7588	3.0208
83.2500	2.7122	4.1295	3.0050	7.6609	4.0384	4.5089	3.6621	2.9944	4.9435	2.9764	7.3925	3.0463	2.8182	3.0135	3.4238	3.6542	2.9876
83.3000	2.7558	3.9406	3.2107	7.6936	3.9147	4.2562	3.2875	3.2023	4.4915	2.9583	7.3964	3.0828	2.9826	2.7783	2.9875	3.6996	3.0832
83.3500	2.9236	4.2213	2.9291	8.1258	4.2881	4.0586	2.8650	2.7754	3.9378	3.1921	7.4785	2.9393	2.9498	2.9851	3.7165	3.5180	2.8575
83.4000	2.6795	3.7723	2.8159	8.1426	4.0602	4.8580	3.0543	2.8130	5.2453	2.7869	7.6342	2.9300	3.2982	2.8189	3.7467	3.6984	3.5378
83.4500	2.9004	3.3012	3.0251	7.7109	4.2330	3.8260	3.3031	2.9126	5.1867	3.3248	8.0818	2.9400	2.8742	3.7350	3.8869	3.0445	2.9105
83.5000	3.0069	3.8435	2.9350	7.4149	4.2118	4.1855	2.8719	3.1288	4.8995	2.9349	7.3152	2.8701	3.1898	3.1266	3.9759	3.0571	2.7478
83.5500	2.8389	3.3390	2.9411	8.3910	3.7560	4.9344	2.7268	2.9432	5.4584	2.9511	7.9265	3.0185	2.8951	3.2427	3.8557	3.0395	3.1273
83.6000	2.8009	3.8447	2.8547	7.9988	4.1564	2.9176	3.0026	3.0445	5.6535	2.9443	7.3545	2.8623	2.8274	3.6185	3.4571	3.2152	3.0206
83.6500	2.8464	4.1182	3.0290	7.4166	4.4204	2.9200	3.0408	3.0865	5.7146	3.2495	8.0616	2.9883	2.9457	4.3429	3.5943	2.9239	2.9966
83.7000	2.8007	3.9039	3.1569	7.6530	4.2404	2.8622	3.3143	3.1888	6.3538	3.0203	8.1943	3.0295	2.8776	4.5678	3.2502	3.0299	2.7433
83.7500	2.9739	3.9254	2.8530	7.0651	4.2846	2.9062	2.8771	3.2037	5.2919	3.0318	7.8456	3.2387	2.9695	4.0063	3.2461	3.0571	3.0476
83.8000	2.9006	4.0502	2.7389	7.0688	3.9705	3.3282	3.2449	3.2919	5.2193	2.8494	8.0554	3.2553	2.9744	4.8046	3.3043	3.0215	2.9919
83.8500	2.7050	3.7730	3.2124	7.2899	3.9658	3.0948	2.9351	3.3693	5.3888	2.9815	7.9732	3.1310	3.0282	4.3704	3.3159	3.0222	2.8365
83.9000	2.7286	3.7993	2.7869	8.8048	3.7536	2.8504	3.2624	3.2164	5.3069	3.1215	8.2274	2.8489	2.9203	4.7608	3.0021	3.1461	3.0097
83.9500	2.9672	3.3474	2.8118	7.3958	4.0269	2.8203	3.0874	2.9392	5.0726	3.0831	7.8732	2.9152	3.0228	4.2636	3.1691	2.9839	3.0670
84.0000	2.7783	3.5480	2.8743	9.0315	3.9014	2.8348	3.5133	2.7249	5.6426	2.8610	8.1247	3.7648	3.1010	4.6210	3.4764	2.9562	3.0519
84.0500	2.7742	3.6719	2.8687	7.8683	4.0289	2.8422	3.1023	2.9294	5.3253	3.0939	8.0250	3.3572	2.8792	4.2912	3.2602	2.9625	3.1513
84.1000	3.0074	3.7031	3.0873	8.0604	4.1593	3.0300	3.0931	2.7433	5.7629	2.9204	8.0983	2.9815	2.9459	4.2635	3.3121	3.0270	3.4011
84.1500	2.7997	4.0431	2.8180	7.6468	3.8900	3.9367	2.8302	3.1049	5.6531	2.9187	7.4972	3.1600	3.0817	4.0123	3.4924	2.9822	3.1226
84.2000	6.2098	3.3943	2.9322	8.0466	4.2802	2.8820	3.2541	2.8917	5.1352	2.9251	7.6861	2.9792	2.9765	4.7257	3.5172	3.0265	3.0833
84.2500	6.2058	3.6049	2.6823	8.0285	3.6248	4.2787	3.0919	3.1457	4.9561	2.8641	7.8221	2.9382	2.7067	3.7017	3.1895	3.0991	3.2303
84.3000	6.3743	3.3475	2.9274	8.5270	3.6396	2.7693	2.9866	2.8491	4.4014	3.1064	8.2806	3.4053	2.8406	3.4998	3.4386	3.3752	3.0766
84.3500	2.6914	3.4842	3.0438	9.0399	3.5136	4.3211	2.9586	2.8396	5.7211	2.9040	7.3126	2.9241	2.8607	3.3389	3.3052	3.2484	3.1291
84.4000	2.7115	4.0390	2.8525	10.1625	3.7789	4.4587	3.0503	3.1864	5.5539	2.9271	7.7663	2.8413	3.1179	3.1266	3.5986	3.0989	2.8785
84.4500	2.8089	4.0314	2.7160	8.9633	3.6605	4.3695	2.9000	3.1607	4.3379	2.9095	7.4591	2.8718	2.8449	3.3229	3.6007	3.1222	3.6929
84.5000	2.9203	3.2545	2.9434	7.2983	4.0088	4.4820	2.9307	2.9200	5.2724	3.0004	8.2808	2.8052	2.8377	3.1784	3.2889	2.9155	4.3076
84.5500	2.8222	3.5220	2.9435	9.5554	4.3507	5.0329	2.8853	2.9823	4.6818	2.9047	7.7942	3.0289	2.9976	3.4667	3.4546	3.1716	3.3557
84.6000	2.7378	3.3161	2.9062	9.5877	3.4339	4.7930	2.9793	2.7168	4.2089	3.1902	8.3691	3.5705	2.7866	3.6610	3.4331	3.1271	3.6189
84.6500	2.8738	3.8192	2.6709	7.3384	4.2238	4.3702	3.2858	2.8150	4.9493	2.7063	7.7505	3.4697	2.9655	3.1024	3.6957	3.1715	4.8779
84.7000	2.6790	4.0536	3.2340	7.2445	4.3942	5.3963	3.0623	2.8068	5.0648	2.9895	7.5752	2.7319	2.9659	2.9858	3.7433	2.8593	3.3470
84.7500	2.8219	4.2333	2.9446	7.8521	4.5422	5.7200	3.0313	2.9401	5.5575	2.8732	8.3618	3.0981	2.9822	3.3375	3.1363	3.0402	3.3691
84.8000	2.8586	4.2094	2.9037	7.6885	4.4464	5.3032	3.0851	2.8888	5.0665	2.7697	7.7622	3.4981	3.3895	2.8334	3.4048	3.0711	3.0328
84.8500	2.8316	4.0741	2.8018	7.6426	4.0241	5.7120	3.0841	3.0062	5.0063	2.7203	8.1592	3.4643	3.0566	2.8478	3.2594	3.0062	3.1333
84.9000	2.8424	4.1482	3.0536	8.1650	4.3230	5.1685	3.0330	3.0355	4.5610	2.9326	8.0092	3.3398	3.0446	2.7593	3.1546	3.0543	3.0809
84.9500	2.9077	4.1019	2.8859	7.7578	4.3246	5.2877	2.9283	2.8178	5.1088	2.9753	8.1301	3.4125	2.7559	2.8513	3.3927	3.4279	3.0981
85.0000	2.9607	3.8466	3.0099	8.0148	4.0803	4.4090	3.1518	2.8679	4.8297	2.8752	7.6444	2.9459	3.2343	3.8518	3.3267	3.2744	3.4202
85.0500	2.8853	3.4296	3.3947	8.2159	4.1413	5.5973	2.8995	2.7056	5.3116	3.0272	7.6206	3.0297	3.2837	2.8728	3.3125	3.4474	3.2102
85.1000	3.0047	3.6444	3.0300	8.8560	4.5352	5.9793	2.9642	2.7496	4.6087	3.0378	8.2362	2.9593	3.0504	2.9657	3.5973	3.5950	3.1900
85.1500	2.8941	4.2454	2.8974	7.3746	3.7482	5.1998	2.7144	2.8336	3.8168	3.1174	7.3173	2.9759	3.0736	2.9900	3.6282	3.1825	3.6078
85.2000	3.1370	4.1338	3.1506	8.0740	3.4503	5.4056	2.7566	2.9653	3.7693	3.1547	7.7007	2.8842	2.8112	3.0765	3.5525	2.9857	3.1700
85.2500	2.8364	4.3705	2.8630	7.6149	4.3547	5.6294	2.8276	3.2196	4.3216	3.1271	8.1996	3.0296	2.8272	3.0251	3.7359	2.9944	3.0843
85.3000	2.7236	3.3256	2.7699	7.6496	3.8635	5.4983	2.9090	2.7846	3.8203	3.0396	7.6018	3.7678	2.8667	3.0168	3.5856	3.0797	2.9948
85.3500	2.8425	3.6659	3.1027	7.4617	3.5726	6.0096	3.3569	2.8506	4.1868	3.0077	8.1868	2.9982	2.7806	2.7745	3.0421	3.4077	2.9706
85.4000	2.7992	3.5868	2.9766	8.6418	3.9558	4.9907	3.1011	3.4678	4.8556	3.3264	7.8369	2.8432	3.1532	2.7822	3.2483	3.1790	2.8996
85.4500	2.8058	4.5766	3.2148	10.0924	4.6788	4.5446	2.8712	3.1633	4.0110	3.0356	8.1990	2.8866	2.9645	2.8479	3.2594	2.8715	3.3806
85.5000	2.7739	4.0517	3.1400	10.2867	3.9968	4.7187	2.8460	2.8121	4.5417	3.1437	8.6006	2.8759	2.9212	3.2490	3.3480	2.9379	3.5809
85.5500	2.7978	3.8015	2.9757	7.8269	3.9000	4.4825	3.0204	3.0644	4.4708	2.9553	8.2163	3.1890	2.9186	3.0433	3.1508	3.0035	3.3733
85.6000	2.9567	3.5674	2.8364	7.7907	4.1857	4.6624	3.1131	2.8163	5.3131	3.0557	8.4172	2.9392	3.0341	2.9157	3.5592	3.1988	3.1967
85.6500	2.6916	4.0762	2.8797	8.6085	4.0866	5.4934	2.8618	2.8915	4.5185	3.0420	7.8520	2.6702	2.9483	2.9302	3.5083	3.2801	2.9024
85.7000	2.8472	3.6146	3.3075	8.9721	3.7446	5.2048	2.7623	2.9343	4.7137	3.2088	8.1501	3.1308	2.9384	3.0250	3.1145	3.1959	3.4705
85.7500	2.9378	3.9463	2.8728	8.7136	4.0918	5.0473	3.2840	2.8447	4.0876	2.9891	7.7664	3.2716	3.0193	3.0454	2.9892	3.0227	3.1295
85.8000	2.7712	4.2027	2.7477	9.7917	4.3115	5.3634	2.9109	2.9628	5.0212	2.8676	7.9011	3.0406	2.9798	2.8522	3.3321	2.9375	3.1691
85.8500	2.9582	3.6489	3.0647	7.5598	3.9576	5.3651	2.9783	2.8894	4.8139	3.4636	8.2626	3.0950	2.8025	2.8781	3.3594	3.3823	2.9234
85.9000	2.7489	3.3784	3.1223	8.0252	4.1228	4.9255	3.0895	2.9527	4.2026	3.0334	7.9418	3.1338	2.8277	2.9307	3.6416	3.6482	2.8803
85.9500	2.9331	4.1860	2.7366	8.5219	4.2765	4.7224	2.8852	2.7725	5.0970	2.8981	7.4119	3.0375	2.9550	3.1889	3.6771	3.3005	2.8215
86.0000	2.7899	3.4143	2.7743	7.8925	4.1149	5.7735	3.0912	3.1109	4.8789	2.8393	8.1870	3.1391	2.9713	3.4223	3.0649	3.3686	2.8695
86.0500	2.7156	3.7038	2.9893	7.3818	4.0350	5.0614	3.0834	2.9877	5.0851	2.9025	7.4727	3.1254	3.0347	2.8044	3.3491	3.1195	2.8703
86.1000	2.8682	3.8207	2.9138	7.6912	3.7733	5.5016	2.9041	2.7474	5.3339	2.9329	7.8352	2.9625	3.0361	2.8718	3.7260	3.6064	2.9309
86.1500	2.8223	3.9853	2.9406	8.5002	3.5268	5.5186	2.8646	3.0934	4.3625	2.9448	7.9375	3.2846	3.0217	2.9419	3.5896	3.5905	2.8935
86.2000	2.8533	4.0750	3.0330	7.9634	4.0283	5.3533	3.2030	2.9572	4.7104	2.8948	7.7978	3.0142	3.0577	2.8785	3.7596	3.8212	2.9696
86.2500	2.8699	3.5660	2.7820	7.4702	4.2319	5.4068	2.8950	2.9715	5.0318	3.0946	7.8147	2.8007	3.0147	2.9929	3.6724	4.0418	2.8695
86.3000	2.8263	3.0660	2.9386	7.4259	4.1536	5.6372	3.1371	3.1665	5.1787	3.3019	8.0301	3.1217	2.8754	2.9417	3.2352	3.7135	2.7663
86.3500	3.1309	3.9947	3.0250	7.6953	4.1614	5.3804	2.7850	3.0434	4.4456	2.8520	7.8256	3.2638	3.0424	2.8729	3.1584	4.4321	2.7442
86.4000	2.6860	3.6618	3.0266	7.9195	4.0504	5.0551	3.0344	2.8554	4.7975	3.0521	8.0058	2.8325	2.9828	2.7220	3.4787	3.5375	2.8829
86.4500	2.8506	3.9695	2.7204	7.5520	4.0681	5.1874	3.5344	3.1932	4.3647	2.9817	8.2739	2.9292	2.9448	2.8498	3.2574	3.2015	2.9013
86.5000	2.8118	3.7710	3.0497	7.5749	3.9069	5.1776	2.9698	2.7826	4.8493	2.9815	7.8942	2.9319	2.8186	2.9543	3.2652	3.6459	3.2348
86.5500	2.8039	4.2386	2.8229	7.3908	4.5882	5.3302	2.9697	2.8029	5.0694	2.6930	8.0222	3.0029	3.2933	2.9873	3.3052	3.8619	2.9150
86.6000	2.7094	3.5957	3.0631	8.5769	4.1703	5.3056	3.1723	2.8560	5.1443	3.0547	8.5372	3.7053	2.9627	2.7891	2.8801	3.9663	3.2429
86.6500	2.8571	3.5550	2.9565	9.3635	4.1461	5.6464	3.3400	2.8716	4.4157	3.1425	7.7200	3.1861	3.0620	3.1136	3.1317	3.8778	3.0022
86.7000	2.7016	3.5209	3.0482	9.9281	4.1156	5.1567	3.2883	2.7925	4.0116	2.7882	7.8509	3.1222	2.7977	2.9976	3.0713	3.8705	2.9561
86.7500	2.9532	3.5572	2.8857	8.0298	3.6895	5.7874	3.2844	2.7884	5.3665	2.9334	7.6364	3.3233	2.8958	3.1692	3.3963	3.7236	3.0900
86.8000	3.0749	3.6231	2.8444	6.9312	4.2533	5.5290	3.0115	3.3452	5.4330	3.0291	7.2356	2.7855	3.0584	2.9463	3.3392	4.2496	2.8920
86.8500	2.9105	4.0929	3.0862	7.5784	4.1415	5.7692	3.0778	3.2527	4.8107	3.0197	7.6709	3.0302	3.1900	2.9114	3.4569	3.9826	2.8947
86.9000	2.8512	3.8836	5.4467	7.5494	3.8510	5.1110	2.7649	2.9491	4.4641	2.7005	7.1697	3.5099	2.8794	2.9810	3.2989	4.0134	3.0098
86.9500	2.8421	4.6367	5.3625	7.3437	3.8287	5.2535	3.2403	3.1695	5.6822	2.8788	7.0648	2.9948	3.0167	2.9530	3.0602	3.2270	3.4327
87.0000	2.8015	3.2052	4.4740	7.8643	4.2659	5.2610	3.3052	3.0033	5.3171	3.0790	6.9006	2.8016	3.0314	2.9235	2.9248	3.6013	2.9633
87.0500	2.9017	4.0218	5.4121	7.3962	3.6054	5.2391	2.8074	2.9296	4.2993	2.9673	6.8199	2.9514	2.9984	2.6508	3.4130	3.9675	2.9333
87.1000	2.9536	3.7983	3.5085	8.0854	3.9095	5.4470	2.8903	3.1511	5.3511	3.1508	7.4145	2.9242	2.9086	3.0033	3.3271	3.8798	3.2088
87.1500	2.9856	3.6615	3.2931	7.9427	4.0009	5.3841	2.9298	2.9243	4.5211	3.1015	7.8655	2.5594	3.0209	2.7740	3.2530	3.0212	2.9819
87.2000	3.0505	3.5694	3.3617	6.7604	4.0650	6.1117	3.6703	3.0064	4.0156	3.0471	7.6895	3.1236	2.9986	2.7863	3.4130	3.2589	3.1588
87.2500	2.8660	3.1742	2.9031	8.2321	3.5256	5.2952	3.1445	2.9113	3.8941	3.1764	7.9823	3.3499	2.9377	2.7272	3.2974	3.8282	2.8265
87.3000	2.7703	4.0711	2.9090	9.6852	3.9005	5.0274	2.9284	3.0403	5.6069	3.0707	7.6600	2.8254	2.6654	2.8976	3.4436	3.8936	2.7969
87.3500	2.8471	4.1024	3.0691	9.4991	3.7295	5.7529	2.8514	2.9442	4.6406	2.9300	7.6322	2.7538	3.1590	2.8058	3.3669	3.2401	2.9175
87.4000	2.7214	3.3880	2.7650	9.4098	4.3349	5.8153	3.1541	3.0749	4.6873	2.9057	7.5433	2.8204	2.8844	2.9666	3.5213	3.3099	3.0607
87.4500	2.7663	3.9618	2.9198	9.7215	3.6104	5.4426	3.1889	2.9239	4.5706	2.9011	7.8000	3.1943	3.1797	2.9567	3.3243	3.5140	3.0165
87.5000	3.0865	3.7208	2.9038	10.2111	3.5361	5.0922	2.7873	2.9643	5.0927	3.1152	7.7441	2.7247	2.9596	2.8925	3.2795	3.9638	3.0831
87.5500	2.7097	3.5905	2.8297	9.9013	4.6231	5.7794	3.0136	3.2425	5.5792	3.0718	7.9022	2.9764	3.1280	2.9432	3.3451	3.3522	2.8370
87.6000	2.9582	3.8024	2.7595	9.0793	3.4879	5.3669	2.9942	2.8106	4.9619	3.1425	7.6815	2.9898	2.9838	2.7666	3.2379	3.2627	3.0150
87.6500	2.9636	3.8872	2.8539	7.3491	4.1608	5.2254	3.0152	2.9139	4.8595	3.1185	6.7694	2.9711	2.8405	2.8368	3.0322	3.0819	3.0243
87.7000	3.1908	4.0303	2.9191	7.4703	4.1418	5.0787	3.3266	2.7209	5.4089	3.1893	7.3208	2.7708	2.8942	2.8308	3.1237	3.0259	2.9735
87.7500	2.7214	3.9237	2.9334	6.9160	3.8183	5.3475	3.2532	2.7939	4.7654	3.2275	8.1070	2.9863	2.7841	3.0197	3.3274	2.8723	3.0200
87.8000	2.8506	3.9523	2.8104	8.9081	4.2117	4.8806	2.9709	2.8351	4.9529	3.0982	7.3291	3.0102	2.7616	3.1125	3.2390	3.0826	2.7863
87.8500	2.7716	3.9776	2.7753	7.2808	4.0087	5.1767	3.1137	2.9045	5.1617	2.9854	8.0230	2.7567	2.9510	2.9098	3.4805	3.1863	4.2204
87.9000	2.7547	4.5052	2.9775	9.2203	4.1079	5.2695	3.1899	2.8594	4.8499	2.9554	7.5429	2.8979	2.8406	2.8639	3.4545	2.9374	2.8104
87.9500	2.8936	4.5168	2.7263	9.6016	4.5473	5.2482	3.1849	3.2109	5.1044	2.7778	7.6130	2.9070	3.1941	2.7836	3.0628	2.8519	2.9167
88.0000	2.9749	4.4308	3.0411	7.8472	3.8285	5.3262	3.2451	2.8780	5.1400	3.0499	7.5451	2.8020	2.8557	2.8341	3.1019	2.9789	2.8808
88.0500	2.6536	4.0890	2.6630	8.2100	3.9130	5.3592	3.2752	2.9266	5.0519	3.2163	7.6418	3.0765	2.8925	2.8651	3.1594	2.8376	3.0797
88.1000	2.9818	3.7124	2.9551	6.7259	4.3658	5.0635	2.7664	3.1064	5.3202	2.9371	7.5617	2.9634	2.8497	2.8357	3.1181	3.0475	2.9877
88.1500	2.7125	3.9424	3.0567	7.6437	4.2016	4.7609	2.8039	3.1114	4.5368	2.8585	7.5524	3.9583	2.8569	2.7519	3.1721	3.3110	3.0279
88.2000	2.8874	4.0457	3.0641	10.0559	3.6494	4.8669	2.9899	2.9269	4.9081	2.7107	8.3776	3.2295	3.3660	2.8886	3.0836	3.4032	3.3748
88.2500	2.7118	4.0245	2.7799	8.4552	4.2409	5.1370	3.3685	2.8727	4.6533	2.9452	7.5716	2.9614	3.2495	2.7909	2.7379	3.8944	3.1239
88.3000	2.6759	4.0566	2.8904	7.7717	3.9275	5.7544	3.0222	3.0954	4.3783	3.3668	8.3476	3.2762	2.8020	2.9393	3.1825	3.8947	2.8330
88.3500	3.2059	3.5064	2.9195	7.3009	4.2322	5.0868	3.1581	3.0155	4.4223	2.9539	7.6801	2.9202	3.2639	2.8263	3.5400	3.1971	3.3078
88.4000	2.8346	3.5646	3.0503	10.5847	3.7406	5.7761	2.8418	2.9630	4.7836	3.0861	7.3729	3.5806	2.7271	2.8750	3.2340	3.1607	3.1676
88.4500	2.7685	3.7789	2.7614	9.9998	4.0699	5.6532	2.9776	3.0652	5.0365	2.8579	7.6272	2.6921	2.9249	3.0003	3.2199	3.0262	3.1959
88.5000	2.9282	4.1240	3.0318	9.3012	3.7606	5.5151	2.9397	3.0876	4.9950	3.1289	8.0199	3.1058	2.9243	2.9039	2.9274	2.9942	3.1512
88.5500	2.8714	3.7441	2.9394	7.5294	3.8075	5.5226	3.0338	2.8794	4.6524	3.0951	7.6824	3.1187	2.8804	2.7579	3.1490	3.1302	2.8231
88.6000	2.7644	4.1844	3.0517	7.4493	4.2377	5.5773	2.7416	2.9597	4.8793	2.8820	7.4965	3.0517	2.9144	3.1498	2.9848	3.0737	3.1012
88.6500	2.9018	4.0739	2.9612	8.2746	3.9248	5.7550	3.0384	3.1240	4.6018	2.8883	7.3957	3.1611	2.9145	2.8673	3.3152	3.4198	3.0939
88.7000	2.7693	3.7801	2.7571	8.4536	3.8636	5.3547	3.0660	2.9097	4.7359	2.9482	7.8421	2.7051	3.0184	2.6940	3.3417	3.5093	3.1772
88.7500	3.2731	4.1058	3.0712	7.6135	3.7429	5.7683	2.9993	3.1078	4.3875	2.8630	8.4442	2.9768	3.0242	2.9112	3.3469	3.6532	3.0433
88.8000	2.9334	3.7161	2.7684	6.8455	4.4310	5.3759	3.2059	2.8869	4.6794	3.5420	7.1837	2.7380	2.9963	2.7663	3.3656	3.4301	2.8115
88.8500	3.0030	3.4905	2.8956	7.1823	3.9439	5.1681	3.3759	2.9907	5.2057	3.0454	7.6899	2.8324	2.9255	2.7749	3.5809	3.7567	2.8588
88.9000	3.2652	3.5635	2.9032	7.0991	4.4297	5.2398	3.1678	2.9404	4.9790	2.9630	7.6828	2.9634	2.8696	2.8376	3.8566	3.3125	2.9076
88.9500	2.6989	4.1493	2.7073	7.6019	3.6798	5.5049	3.1302	2.7746	4.8832	2.9368	7.9345	3.1896	2.8431	2.9359	3.7896	2.8700	2.7854
89.0000	2.7926	4.2287	2.7408	7.4881	3.7955	5.3776	3.0570	2.9312	4.5875	2.9395	7.6178	2.8515	3.1437	3.0522	3.5400	3.2335	3.1541
89.0500	3.1139	4.0807	2.9121	7.4909	3.8165	5.4513	3.1102	3.2173	5.1196	2.9610	8.0202	2.9769	2.8879	3.0853	3.1039	2.9112	2.9246
89.1000	3.1302	4.7840	2.9595	7.6498	4.3233	5.4346	2.7369	2.8937	5.5578	3.1684	7.7640	3.0603	2.7241	3.0749	3.7117	3.0884	3.1574
89.1500	2.8422	4.1553	2.8742	7.3370	4.1622	5.6422	3.2219	2.9116	5.0978	3.0059	8.1140	2.8777	3.0632	2.8725	3.7034	2.9447	3.0671
89.2000	2.9258	4.5340	2.8638	7.6170	3.6700	5.4663	3.5275	3.4139	5.0998	2.8546	7.7809	3.1739	3.1947	2.9968	3.9954	3.2328	2.9663
89.2500	2.8848	3.6651	2.9092	7.5395	3.9715	5.1582	2.9524	3.1741	4.6600	3.1995	8.1138	2.9460	2.8813	2.8945	3.3212	3.0809	2.9537
89.3000	3.2771	3.7857	2.9846	7.2504	4.2568	5.2569	2.9461	2.8947	3.9853	3.4018	8.0441	2.9608	2.9680	2.8352	3.4404	3.4294	3.0701
89.3500	2.8941	3.7632	2.9481	7.8132	3.9019	5.5329	2.9709	2.9606	4.1545	3.1617	7.6550	3.1377	3.1614	2.7921	3.3091	2.9874	2.8253
89.4000	2.8715	4.0265	2.8225	7.1487	3.3077	5.0370	2.8073	2.9487	4.6650	3.0003	8.0741	3.1529	2.9648	2.7132	3.7563	3.0424	3.2100
89.4500	3.0331	3.8516	3.0151	7.3730	3.9404	5.2244	3.3172	3.1134	4.4135	3.1806	7.9842	3.3142	2.8879	2.7531	3.6743	2.8977	3.1738
89.5000	2.6645	3.8830	2.8354	7.4448	4.2219	5.1405	3.0112	2.8989	4.7069	2.8397	7.6756	3.1418	2.9645	2.9449	3.3830	3.3526	2.8759
89.5500	2.8861	4.2018	2.8766	6.9642	4.3657	5.6120	2.9557	2.8680	4.6453	2.8361	7.7447	3.6097	2.8265	3.0328	3.4827	3.5162	2.8191
89.6000	2.6914	4.2976	2.8065	7.5920	3.6997	5.8364	3.2164	3.0447	4.9787	2.9801	7.4430	3.0990	2.9917	2.8809	3.6970	3.2184	2.8065
89.6500	2.7080	4.1597	2.8881	7.3593	4.4285	5.4099	2.9956	3.2709	5.0411	3.1847	8.2124	2.8357	2.7886	2.8246	3.3415	3.0534	3.2083
89.7000	3.1462	3.7743	2.8659	7.8473	4.5168	5.3766	3.3857	3.7289	4.7824	2.7187	8.2532	2.8875	2.9340	2.7750	2.9633	2.9200	3.2016
89.7500	2.7222	3.6926	2.8802	6.8608	4.0896	5.3436	2.9389	2.8813	5.0269	2.9792	7.5357	2.7888	3.1875	2.8682	3.5326	3.2471	3.1489
89.8000	2.6857	3.6489	2.9356	7.5430	4.2133	5.1482	3.2298	3.1705	4.8847	3.0090	7.8636	2.8831	2.9717	2.7040	3.0148	3.0882	2.9233
89.8500	3.0105	4.4614	2.6567	8.2277	4.2702	5.4993	3.0864	3.2643	4.9163	3.1838	8.1995	3.1556	2.8840	2.8851	3.1423	3.0872	2.7303
89.9000	2.7675	3.6908	2.8141	7.4006	3.9547	5.3020	3.0949	2.8211	4.6793	2.9315	8.0236	3.0449	2.9562	2.6851	3.0157	3.1511	3.0129
89.9500	2.8252	4.0820	2.9436	7.5166	3.7337	5.2167	3.2083	2.9504	5.1941	3.3331	7.9252	2.9173	3.1041	3.1552	2.9840	3.4189	3.1892
90.0000	2.7491	3.7688	3.0010	8.9510	3.7774	4.9172	2.8226	2.8551	4.5904	3.0405	7.6637	2.9597	2.8317	2.9665	3.2505	3.1584	3.5302
90.0500	2.8674	3.4169	2.9242	7.7358	4.1230	6.0384	2.8187	3.0318	4.7192	3.5091	7.5343	2.8234	2.7011	3.0298	2.7607	2.8758	3.0586
90.1000	2.8376	3.9811	2.8791	7.2131	4.0992	5.6492	2.8304	3.0629	4.9980	2.8873	7.8259	2.7585	3.0886	2.8370	3.1720	2.8456	2.8650
90.1500	3.3257	3.6530	2.8993	8.1226	4.0506	5.2628	2.7166	2.8764	4.7423	3.1628	7.8112	2.9946	2.8074	3.1342	3.1800	3.0479	3.1688
90.2000	3.0238	3.9778	2.7267	7.4755	3.6115	5.3174	3.0790	2.9771	5.2289	3.1170	7.2698	3.0498	2.8944	3.0031	3.0887	3.4244	3.2095
90.2500	2.7689	3.8782	2.7247	6.9944	3.5016	6.6736	3.0457	2.9748	4.6001	3.0955	7.1807	2.8293	3.0070	2.8409	3.0377	3.0420	3.0102
90.3000	2.9479	4.2711	2.7701	7.9458	4.7132	5.5851	3.0920	2.8978	4.2862	3.0097	8.4438	3.1906	2.9377	2.9002	2.9186	3.1771	3.1092
90.3500	3.0121	4.0013	2.9621	8.4965	4.1834	5.8318	2.7618	3.2065	5.5150	3.0508	8.5207	3.1325	2.9638	2.8396	3.4308	3.0627	3.2059
90.4000	2.8327	3.7411	2.8184	8.0375	4.1868	4.6556	2.9468	2.7032	4.3253	3.0084	8.1196	2.8699	2.9445	2.6875	3.2108	3.1508	2.8135
90.4500	2.9893	3.3491	3.1623	7.3908	4.0124	4.7345	2.9253	2.9337	4.9248	3.1095	7.7114	2.8162	2.7221	3.1318	3.2667	3.5160	2.9065
90.5000	3.3295	3.9015	3.0322	7.9436	3.6197	5.3325	3.3150	2.7971	4.6629	2.8583	7.2650	2.8652	3.0090	2.8482	3.7775	3.3367	2.7513
90.5500	3.1129	3.6540	3.1829	7.5703	4.2028	5.4568	2.8930	2.9314	5.1223	3.0364	8.3275	3.0183	2.8696	2.8781	3.4537	3.2461	2.8924
90.6000	2.9676	3.6530	2.8602	8.1384	4.1909	5.3674	2.7967	3.4978	4.6937	3.1395	8.2478	2.8109	2.9021	2.8116	3.7744	3.6726	3.0588
90.6500	2.8968	4.0514	2.8450	8.3249	4.9598	5.1534	2.8903	2.9253	4.1817	3.3444	7.6071	2.9034	3.1688	3.0201	3.1959	3.7385	3.1953
90.7000	2.8343	4.0091	2.8835	7.7238	4.6613	5.6172	2.7587	2.9863	4.6461	3.0287	7.8178	3.0804	3.1288	2.9885	3.5718	3.6517	2.8966
90.7500	2.8208	3.8210	2.8616	7.1884	5.2966	5.1739	2.9469	2.8267	4.4965	3.0846	7.7631	3.2369	3.0078	2.7815	3.4513	3.3359	3.4534
90.8000	3.4716	4.0424	3.3841	8.4710	5.2486	4.9462	2.9307	3.2112	4.8895	3.0475	7.8483	3.3445	2.7699	2.7998	3.4818	3.3732	2.8648
90.8500	2.7556	3.8704	2.9907	7.2615	4.3056	5.9914	2.8233	3.1975	4.4294	2.7953	6.9793	2.8520	2.8890	2.7847	3.8816	3.7185	3.0581
90.9000	2.7842	3.9362	2.8471	7.9899	5.0685	5.1068	3.3268	3.3159	4.3911	2.9679	8.4238	2.8978	2.9827	2.8239	3.1811	3.4724	2.9779
90.9500	2.9166	4.3967	2.7403	7.0013	4.7589	5.2516	2.8102	3.3488	4.0721	3.0787	8.1359	2.7068	3.1415	2.7352	3.3445	3.7613	3.1782
91.0000	2.6710	3.8312	2.9309	7.2410	4.0792	5.2969	2.9659	3.0014	4.6467	2.9305	8.0128	2.9547	3.1051	2.7147	3.3063	4.0541	2.8986
91.0500	2.8631	3.8883	3.0820	7.2625	5.1476	6.0002	2.8280	3.2901	4.8846	2.8502	8.2682	3.0343	2.9341	2.8739	3.5188	3.8630	3.1570
91.1000	2.9848	3.4632	3.3502	7.8813	5.1596	5.9212	3.0407	2.8071	5.3710	2.9780	8.4687	2.9233	3.1447	2.9292	3.3461	3.7065	3.3967
91.1500	2.5984	3.5150	2.9979	8.0287	4.8882	5.4105	2.8069	3.2795	4.6794	2.9020	8.2962	2.9157	3.1921	2.8825	3.6683	4.1937	2.8587
91.2000	2.9005	3.7811	2.9472	8.1116	4.2427	4.9635	2.7878	3.1788	5.4005	3.0391	8.4361	2.8723	3.0625	2.9456	3.0081	3.2165	2.7825
91.2500	2.6465	3.9621	2.9436	7.1819	3.3908	6.1967	2.8686	2.8270	4.4656	2.7929	8.3984	2.9604	3.1162	2.8625	3.4169	4.0984	3.1745
91.3000	2.8438	3.6704	2.8952	7.2312	6.4843	6.0981	3.0289	3.0219	4.3642	3.2545	7.7813	2.9943	2.9511	3.0549	2.9845	4.0616	2.8517
91.3500	2.8081	3.4478	2.7982	6.9323	4.9022	5.4240	2.9047	2.8775	4.7521	2.9458	7.9759	2.8785	3.1613	2.9551	3.1459	3.3817	2.7703
91.4000	2.9230	3.8921	3.3269	7.6102	4.8250	5.9364	2.7714	3.1353	4.2520	3.1178	8.2988	2.9526	3.0761	2.9075	2.8759	3.5046	2.9358
91.4500	3.1732	3.9424	3.1054	7.3411	5.3413	5.4093	2.8914	3.3289	4.2349	3.2101	7.9502	2.8213	3.2450	2.7012	2.9893	3.3927	2.8655
91.5000	2.7518	3.4860	2.8261	8.3315	5.4476	6.0445	3.0361	2.7870	4.9847	2.9100	8.0723	2.8717	2.9891	2.8839	3.0021	3.5490	3.3841
91.5500	2.8298	3.6777	2.9850	6.8508	4.8493	6.3026	2.9830	2.9504	4.0291	3.0461	8.2105	2.7714	3.2456	3.2404	3.1423	3.5401	3.0146
91.6000	2.8289	3.7239	2.9112	7.2448	4.6168	5.2646	3.0098	3.0354	4.4724	2.9547	8.1801	3.1259	3.0445	2.6422	3.0923	2.9509	2.8314
91.6500	2.8471	3.8647	3.0742	7.3542	4.5589	5.8186	2.8429	3.1784	4.9288	3.1214	8.9023	2.8369	2.9273	2.7373	3.4429	3.6883	2.7961
91.7000	2.8063	4.0420	2.7575	9.0902	4.7251	5.4199	3.1586	3.0310	5.6820	2.9316	7.9177	2.6567	3.3135	2.8498	3.5908	3.2545	3.0246
91.7500	3.0730	3.5456	2.7455	7.4128	5.2356	5.2183	3.3092	3.0574	5.9579	3.1040	7.4320	2.9890	2.9539	3.1003	3.4666	3.3243	2.9147
91.8000	2.8704	3.6102	2.7594	7.6606	4.6078	5.6452	3.9474	2.9963	5.4186	3.0777	7.5939	2.7877	2.8084	3.0775	2.9570	3.7406	3.3046
91.8500	2.8432	3.6531	2.8357	7.3372	5.2972	6.2391	3.4032	3.2466	5.7245	3.1982	7.8169	2.9208	2.8848	2.8447	2.9675	4.1261	3.3514
91.9000	3.0214	3.7305	2.6418	7.1092	5.2802	5.4951	3.6419	3.0257	6.1090	2.8330	7.7218	2.8221	2.8559	2.9947	3.1135	4.2256	3.3005
91.9500	2.8405	3.9079	3.1159	7.2362	4.9272	5.5000	3.4889	3.5498	6.0379	2.9599	7.8069	2.9340	2.6828	3.0607	2.9138	3.8265	2.8234
92.0000	3.4361	3.7526	3.0404	7.8159	4.8959	5.3353	3.7617	3.1093	5.5831	2.8869	7.8285	2.8868	2.9947	2.8092	2.9535	4.0194	3.0679
92.0500	3.0433	3.6379	2.7764	7.1606	4.8551	6.4387	3.3374	3.1830	6.3185	2.9821	7.9277	2.8080	2.8461	3.1044	3.1655	3.1719	2.8330
92.1000	2.8238	3.4960	2.9681	7.6426	5.0875	5.7622	4.1927	2.9765	5.2624	3.0610	7.9123	2.9719	3.6389	2.9103	3.0983	4.2281	2.8130
92.1500	2.9093	4.2195	2.9086	7.0087	5.0473	5.5895	3.0043	3.1738	5.5376	2.7879	8.0029	2.8422	2.8850	2.8203	3.2915	3.7318	2.7837
92.2000	3.1718	4.1923	3.1352	7.5274	5.3058	5.4241	3.4279	2.9913	5.7364	3.1662	8.0579	2.7527	3.0055	3.0804	3.2453	3.8650	2.7123
92.2500	4.0855	3.6003	2.8868	6.9364	4.6992	5.7118	2.8491	3.0222	5.5312	2.7871	6.9833	2.9213	2.8733	2.8521	3.2549	3.9732	2.9661
92.3000	3.0315	4.1720	2.7827	7.9085	4.1623	5.2415	3.2374	2.8718	5.6531	2.9366	8.2630	2.7360	3.0061	2.8322	3.3360	4.2495	3.4303
92.3500	2.9554	3.8141	2.8531	8.7979	4.9771	5.3463	2.7801	2.9968	5.6821	3.3808	8.2763	2.7279	2.7916	2.7537	3.1845	4.3624	3.2107
92.4000	2.8099	4.1640	2.7842	7.9405	5.4365	4.9631	3.2021	2.8772	5.4035	3.0401	8.1619	2.9704	2.9055	2.8578	3.1701	3.7913	2.8682
92.4500	3.5289	4.6381	2.9778	8.4227	5.0039	5.7157	2.8912	3.0478	5.0063	2.9194	7.4793	2.7832	2.8838	2.9991	3.0330	3.6223	3.0257
92.5000	2.9267	3.6107	2.8343	7.3642	5.2968	5.5277	2.9485	3.0173	5.3413	3.0516	7.6030	2.8789	2.8769	3.1872	2.9075	3.2543	3.0968
92.5500	2.8304	3.9737	2.8951	7.3906	4.8861	5.2752	3.4435	3.2935	5.6249	3.4941	7.9132	2.9568	3.2299	2.8274	3.0991	3.5333	3.0034
92.6000	3.0127	3.6406	3.2504	6.6845	4.5996	5.1781	3.2495	2.8821	6.7493	3.3117	8.9676	2.8100	3.0490	3.0098	3.0328	4.2881	3.0592
92.6500	2.8594	3.7949	2.8624	7.1433	4.8579	5.3776	3.3595	3.3413	5.3025	2.8260	8.1440	2.9842	2.9665	3.0464	3.0176	4.0839	3.2316
92.7000	3.2192	4.1627	2.8072	8.5422	4.4693	5.3512	2.8002	3.1439	5.1492	3.2705	7.5378	3.2690	2.9953	2.9179	3.1359	4.0012	2.8251
92.7500	2.8137	4.0714	2.8234	7.4358	4.9579	5.7482	3.0032	3.1742	5.4029	3.0378	7.9094	3.1186	3.0233	3.1265	2.9483	3.9777	2.8523
92.8000	3.1538	3.8708	2.8577	6.8652	4.2729	5.5485	2.8773	3.3731	5.9409	3.1175	8.3710	2.8732	3.1734	3.2984	2.9548	4.5338	3.0996
92.8500	2.9091	3.8446	2.9064	7.2038	4.3793	5.4449	3.0148	2.8528	5.2127	3.1895	7.8076	2.7963	2.9660	2.9028	3.0533	4.1801	2.9546
92.9000	2.7973	3.3850	3.1182	6.9865	4.9618	4.9583	2.8864	3.5233	5.7993	3.0614	7.9151	3.0748	3.1699	3.1199	2.9747	3.7668	2.9475
92.9500	3.1265	3.4325	2.9557	6.8048	4.8913	6.1195	3.0665	2.9117	6.4985	3.0119	8.1889	2.9317	2.8423	2.9341	3.1174	3.8182	3.4359
93.0000	2.8583	3.9056	3.0801	7.1056	4.4836	5.4130	3.0036	2.8751	5.8668	3.0247	7.7275	3.0080	2.8781	2.7146	2.8678	4.1344	3.2844
93.0500	2.8834	4.2263	3.0145	7.5465	5.0226	5.8610	3.1358	2.9650	5.5347	2.9637	6.9512	3.3640	2.8171	2.9974	3.0480	3.7586	2.8907
93.1000	2.9693	3.5631	2.9303	7.9407	4.9431	5.0125	2.7586	3.1247	5.9059	3.1228	8.4284	2.8920	3.2829	2.8358	2.9223	3.4648	3.0485
93.1500	2.8143	3.8095	3.1291	7.3964	4.4377	5.5879	3.2311	2.9333	5.5285	3.1041	8.0979	2.8348	2.8416	2.8465	3.4113	3.9246	2.8250
93.2000	2.7745	4.3746	2.6855	7.7524	5.0997	6.0579	3.5847	2.8253	6.1169	2.7851	7.7304	2.8775	2.8833	2.8374	3.3966	3.9482	2.7931
93.2500	3.0404	4.4318	2.8764	6.6931	4.4975	5.4104	3.3703	2.8088	5.8719	3.0881	7.4523	2.8670	3.0327	2.8194	2.9167	3.7307	2.9844
93.3000	2.8944	3.9453	2.8482	6.9273	4.1789	5.4161	2.7318	3.0630	6.4395	3.0942	7.6291	3.5064	2.8607	2.7290	3.1556	4.0979	3.2069
93.3500	3.0001	3.6425	3.0279	7.6449	4.8477	5.3377	3.0160	2.9768	5.4303	3.1095	7.6534	3.1129	2.9030	3.0162	3.0704	4.5851	2.8486
93.4000	3.0622	3.6034	2.9057	8.0629	5.5374	5.7967	3.4523	2.8511	6.1003	3.3806	8.0217	2.8164	3.1325	3.0641	2.9742	4.1362	2.9007
93.4500	2.9250	4.2201	2.9240	7.6406	5.1857	5.1492	2.9304	3.2449	6.6699	2.9454	8.0378	2.8183	2.9957	2.9203	3.2775	4.1637	2.8527
93.5000	2.8677	3.6045	2.8900	7.3351	4.9182	5.2704	3.1001	2.7883	7.2207	2.8437	7.9680	2.8582	3.0546	3.1120	3.5931	4.0055	3.0694
93.5500	2.9060	3.9092	2.8165	7.0835	4.5283	5.3665	3.0178	3.1001	7.4202	3.1897	8.0366	2.9275	2.9477	2.8493	3.0576	4.1942	3.0006
93.6000	2.8642	3.5363	2.7269	7.5788	4.6803	5.3254	2.9993	2.8924	7.0027	3.0164	8.0895	2.8500	3.0657	2.9232	3.3767	4.2833	2.8977
93.6500	3.0998	3.7531	2.8169	8.0576	3.7634	5.4560	3.3458	2.9204	7.4385	3.0383	7.4552	2.6954	3.0341	2.9959	3.0804	4.7474	2.9066
93.7000	3.0612	3.9462	3.0051	8.3754	4.6631	4.9781	3.0908	3.2407	7.3480	3.2377	7.8823	2.8748	2.7987	2.9205	3.0262	4.2165	2.7997
93.7500	2.8663	3.4142	2.7466	8.4658	4.5874	5.1950	3.3050	2.9158	6.8437	3.0094	7.6952	2.7850	2.9318	2.9443	3.3118	4.3948	2.9671
93.8000	2.9181	4.1132	2.9974	7.6087	4.4026	4.9155	3.0528	2.8165	6.7462	3.1917	7.8040	3.0834	3.0679	3.1467	3.1452	4.3640	2.8437
93.8500	2.7634	4.4534	3.6079	8.0249	4.4823	5.3395	2.9135	3.0112	6.2348	2.7135	7.9609	2.7622	3.1843	2.8566	3.4700	4.4812	2.9701
93.9000	3.1837	3.8560	2.8106	7.2655	5.2832	5.4113	3.1283	3.2108	6.5057	3.1315	8.3834	2.9676	2.8255	2.8428	3.3804	4.5120	2.8620
93.9500	3.0835	3.7302	3.0008	7.5185	4.8673	5.0111	2.8835	2.9829	6.9880	2.9015	7.6550	2.9589	2.8190	2.9755	3.0279	4.3388	3.1174
94.0000	2.8654	3.9199	2.9000	7.1019	4.4720	5.7187	3.1544	2.7929	6.9849	2.8494	7.5912	3.0715	2.9513	2.9307	2.9675	4.3497	3.0790
94.0500	2.7810	3.7335	2.8949	7.4417	4.2964	5.3303	3.0581	3.1136	7.3830	3.1604	7.9539	2.8749	2.9989	3.0237	3.0409	4.3348	2.9516
94.1000	3.0112	3.6930	3.3691	7.2420	4.8706	6.0367	3.2073	3.4351	8.9336	2.9452	8.2993	2.8687	3.0851	2.9962	3.0420	4.3964	2.9374
94.1500	2.8843	3.8952	3.1083	7.9254	3.9770	5.4976	3.1981	2.9372	7.9474	2.9704	7.6674	3.1395	2.9395	2.7015	3.3093	4.0738	2.9140
94.2000	2.7538	3.4465	2.8394	7.3919	3.8262	5.1181	3.4640	2.9162	7.2992	3.4169	7.8841	2.8599	3.0171	2.7460	3.0284	3.2610	3.1814
94.2500	3.0920	3.8034	2.8395	8.0070	4.6879	5.6173	3.0203	3.2220	8.2464	3.2054	7.7659	2.8915	3.0415	2.9945	3.1483	4.1703	2.8352
94.3000	2.9097	3.4011	2.9669	8.4729	4.3635	5.8113	2.9207	3.3078	8.5743	2.8947	7.9563	3.2612	3.0365	2.9904	3.3309	4.6830	3.0204
94.3500	2.8578	3.3708	2.8586	7.9793	4.5676	6.0893	3.1656	2.9854	7.5762	2.8997	7.8174	3.1250	2.9686	2.8617	3.0117	3.9904	3.0357
94.4000	2.7524	4.3542	3.5121	9.3185	5.1268	5.5104	2.8779	2.9331	7.8570	2.9802	7.7324	2.9663	2.9895	2.9534	3.0580	3.9426	2.9417
94.4500	3.1088	3.6628	2.7122	7.7040	4.2736	5.4579	3.3598	2.9594	8.3125	3.0265	7.8857	2.9909	2.8559	2.8866	3.1156	4.2543	2.8193
94.5000	2.8190	4.1872	3.0931	7.0609	5.0091	5.1480	2.8691	2.7867	9.1293	2.9994	7.9699	2.7849	2.8058	2.8454	3.5277	3.9411	3.0640
94.5500	3.0429	3.4710	3.0468	7.7708	4.8114	5.4789	3.1529	3.1750	9.2646	3.0821	7.8280	2.8938	3.1112	3.3127	3.2758	4.3940	2.9304
94.6000	2.8665	3.2681	2.7991	7.9168	4.7745	5.6880	3.2278	3.1523	8.0343	2.8931	8.0780	2.7037	2.8557	2.8682	3.1237	4.2002	2.8931
94.6500	3.8605	3.9938	2.6966	7.6211	4.3797	5.8039	3.2326	2.9114	7.9374	2.9355	7.9714	2.8779	2.8023	2.9375	3.4904	4.4657	2.8458
94.7000	3.0328	3.9507	2.7947	8.0274	3.9901	5.7280	3.1199	2.7478	7.6706	2.8575	7.8250	3.0009	2.8547	3.2651	2.9906	4.5035	3.0278
94.7500	3.4498	3.8079	2.6760	7.4147	4.3202	5.6435	3.5394	2.9681	7.7033	3.0400	7.9267	2.6570	2.9674	3.1079	2.8489	4.6705	3.0396
94.8000	2.9084	3.9253	2.8570	7.6442	4.9476	5.8568	2.9943	3.4746	7.4557	2.8112	8.0020	2.8638	3.0760	3.0028	2.8764	4.4000	2.7997
94.8500	2.8112	3.7654	2.8807	6.7132	4.6628	5.6579	3.3325	2.8361	8.0923	3.0782	8.0459	2.9899	2.9194	3.0684	3.3285	3.8848	3.2017
94.9000	2.8631	3.6998	2.9211	7.2881	4.4510	5.9105	3.1662	3.2362	7.9705	3.2406	7.6120	2.8344	3.1664	3.0259	3.1423	3.4989	2.8151
94.9500	2.7795	3.9477	3.2578	8.3008	3.9650	4.5776	3.3406	3.2622	7.9707	2.9690	8.1263	3.0040	2.8975	3.0200	3.3987	4.0109	2.8821
95.0000	2.8736	4.1140	2.9452	7.5022	4.4916	4.7165	2.9101	2.7683	7.9836	2.8861	7.7503	2.8837	2.8495	2.8711	3.2857	4.2018	2.8376
95.0500	3.1732	4.0219	2.9308	8.2543	5.0084	5.6378	3.1628	3.1106	7.8760	3.0728	7.5815	2.7588	2.8290	2.9761	3.0653	3.8365	2.9038
95.1000	3.1939	5.0799	2.7996	7.7739	4.2796	5.5507	2.9182	2.9742	7.7653	2.8594	8.4359	2.9839	2.9264	2.9384	3.1781	4.2284	2.7787
95.1500	2.7667	4.6452	2.9719	7.5114	4.1651	5.2714	3.0493	3.0533	8.1181	3.3515	7.7417	2.8889	3.1662	4.0332	3.0537	4.2102	2.8558
95.2000	3.0100	3.9322	2.9536	8.2580	3.5117	4.8160	3.0537	2.8566	8.1567	3.1143	7.6025	2.7768	2.7987	2.8097	3.0940	3.6962	2.8548
95.2500	2.9525	5.2538	2.7965	6.9366	4.3116	5.3712	4.0808	2.8425	6.8574	3.0678	7.6720	2.7656	3.4229	3.0967	3.1146	3.7991	2.8495
95.3000	2.8686	5.6782	2.7732	7.1183	4.0594	5.4693	3.1175	3.0469	7.4316	2.9353	7.3010	2.8282	3.1760	3.0368	3.5618	3.9208	3.0472
95.3500	2.8461	3.3928	2.8428	8.1040	5.1728	5.0291	3.1640	3.2841	6.9077	3.0034	7.8870	2.8838	2.8069	2.9408	3.4039	3.3421	2.9526
95.4000	2.8151	3.9238	2.9558	7.8307	4.5289	5.7009	3.0310	3.0702	7.5739	2.9067	7.8887	3.0401	2.9106	2.8507	2.9944	3.1425	2.9279
95.4500	2.9593	4.0871	3.0819	7.6916	4.4236	5.9429	3.3229	2.8938	7.6480	2.8270	7.9683	2.8411	2.9697	2.9145	3.6075	3.4158	2.8673
95.5000	2.9154	4.6513	2.8899	7.8238	4.5706	5.9250	2.8801	3.0825	6.8804	2.9784	8.6426	2.8221	3.2249	2.7876	3.2316	3.8576	2.9212
95.5500	2.9988	3.9354	2.8331	9.4482	4.7802	5.9647	3.1273	3.4941	7.8364	2.8536	7.3074	2.7105	3.1297	2.8878	3.0452	3.2984	2.8614
95.6000	2.7824	3.6880	2.8063	7.3528	4.2515	5.6291	3.0349	2.8213	6.8984	2.9181	7.7753	2.8320	2.6819	2.7455	3.6491	3.9023	3.0414
95.6500	2.8714	3.2082	2.8348	7.3530	4.2726	5.5796	3.4870	3.0008	7.0703	3.1887	7.6380	2.8694	2.8117	3.0938	3.2643	3.9380	2.9252
95.7000	2.8316	3.8442	2.7641	7.5195	4.6228	4.2713	2.7928	3.0007	7.4262	3.0558	7.6529	2.9593	2.8515	2.9444	3.3419	3.8484	2.9330
95.7500	2.8736	3.6641	2.9493	6.8608	4.5863	5.6747	3.0818	2.9952	7.4622	2.7709	7.5712	2.8295	3.0267	3.1866	3.3807	3.7428	2.8521
95.8000	2.8713	4.0982	3.2876	7.5292	4.9444	5.4609	3.6547	2.9477	7.0595	2.9382	7.9457	2.9078	3.0073	2.9328	2.9090	4.1994	2.7129
95.8500	2.8451	3.9120	2.9333	7.2672	4.3820	5.6126	3.4057	3.2242	6.9598	2.6769	7.5141	2.7419	2.9129	2.8350	3.0295	3.8826	2.8645
95.9000	2.9194	3.6447	3.1306	7.8755	3.9235	5.3205	3.1296	3.1872	7.8070	2.9286	7.3015	2.8134	3.2459	2.8906	3.0587	3.2336	2.8707
95.9500	2.7707	3.2114	2.8009	8.0370	5.0027	5.9651	3.1135	2.9817	7.0937	3.0050	7.7558	2.8967	3.0584	2.8464	2.7667	4.2253	2.7552
96.0000	2.7720	3.8121	2.9609	7.1904	4.5248	5.2751	3.2352	2.8769	8.4647	2.7522	8.0535	2.9496	2.8053	2.8178	2.9684	4.5413	3.0890
96.0500	3.0292	3.7349	3.1189	8.0282	5.1730	5.1628	2.8827	3.7284	7.5730	3.0221	7.8223	2.8576	3.2210	3.0909	3.0826	4.1699	2.7104
96.1000	2.8533	3.2292	2.9200	7.2090	4.0022	5.6669	3.2743	3.7161	6.6869	3.1849	8.1240	2.7284	3.1345	3.0369	2.9901	4.5657	3.1825
96.1500	2.8286	3.5529	3.1374	7.2132	4.8333	5.8507	3.0301	2.7116	6.3588	2.8145	7.2840	3.0970	3.1063	3.1789	2.9148	4.1951	2.9710
96.2000	2.7539	4.2053	2.7377	7.3810	5.1753	5.4017	3.2630	3.1481	7.4926	2.8688	8.0513	3.1422	3.0828	3.0122	3.1423	4.1939	3.1245
96.2500	3.1133	4.0699	2.8912	7.2798	4.6184	5.4370	2.9715	3.0893	6.8445	2.8465	7.5869	2.7524	2.9561	3.0433	3.0081	4.0078	3.0240
96.3000	5.2806	4.0447	2.6696	6.8691	4.5743	5.7027	3.0370	3.2061	7.8521	2.7531	7.5655	2.8789	3.1492	2.9653	2.8637	3.8473	2.7792
96.3500	4.7944	3.7519	2.9144	7.6118	5.0819	5.3960	3.4238	2.8952	8.0720	2.7881	7.6737	3.0292	3.2032	2.7831	2.9567	3.8112	2.9447
96.4000	2.9135	4.3962	2.7807	7.1957	5.4400	5.0477	3.0135	2.9384	7.4100	2.7713	7.5150	2.9057	3.0018	3.2177	3.0194	3.9486	2.7821
96.4500	2.8906	3.9928	2.9797	8.3904	4.5026	5.5694	2.7565	3.1252	7.9960	2.8072	7.5630	3.3387	3.2063	3.1192	2.8951	4.1320	3.0635
96.5000	2.8974	3.9309	2.8260	7.7655	5.6725	5.7997	2.9169	2.9894	8.1604	3.0617	8.1499	2.6385	2.7822	2.9113	3.0436	4.3550	2.8449
96.5500	3.0645	3.2539	3.0138	7.8837	4.8995	5.2556	2.8146	3.1180	8.3915	2.9562	7.7586	3.1018	3.0649	3.0841	2.9691	4.6372	2.9772
96.6000	3.1971	3.3654	2.6491	9.0106	4.6444	4.4180	2.9593	3.0605	7.2556	2.7876	7.7924	2.7463	3.0286	3.0701	2.9519	4.4344	3.1222
96.6500	2.9434	4.4592	2.9373	9.8366	3.9720	5.0145	3.1548	3.0518	7.6174	2.9587	7.4099	2.7676	2.9903	3.0374	3.0092	4.7952	2.6989
96.7000	3.0147	4.6499	3.0307	6.8889	4.9585	5.7714	3.0373	3.9537	7.8896	3.3039	7.6004	2.8063	2.9197	3.1177	4.1336	3.7806	3.2418
96.7500	2.8292	3.6664	3.0185	6.8805	4.9734	4.8566	2.9112	2.9229	7.9236	2.8489	8.1567	2.7996	2.7556	3.0980	3.0305	3.9955	3.4430
96.8000	3.0316	4.1438	2.8922	6.7417	5.3079	5.5910	3.0390	2.9900	8.0488	3.2291	7.8402	2.7938	2.8505	3.1575	3.6892	4.2257	3.0095
96.8500	2.7246	3.6681	2.9151	7.1372	4.5124	6.5829	3.0385	3.1469	8.2201	3.5190	7.4507	2.8113	3.4108	2.8416	3.1681	3.9903	2.7804
96.9000	3.4803	3.7996	2.7722	9.2429	5.1645	5.8046	2.9502	3.1604	8.2131	2.9729	7.1549	3.2559	2.9181	3.1064	3.0880	3.8141	3.0590
96.9500	2.8757	4.1181	2.8421	7.6732	4.2395	5.3112	3.0257	3.0327	7.6771	3.0694	7.1450	3.2010	2.7295	2.8791	3.1658	3.8765	3.0629
97.0000	2.6385	3.4995	3.1273	8.9312	4.9794	5.6056	2.9263	3.0446	7.8429	3.0501	7.7997	2.8480	3.0313	2.9901	3.1840	3.9414	2.9382
97.0500	3.5774	3.9515	2.9858	7.2871	4.6384	5.6365	3.0352	2.7620	7.9787	2.8029	7.4319	3.1176	3.0330	3.0360	2.9154	4.2669	2.9352
97.1000	3.1344	3.7590	2.7238	7.5279	4.4007	5.8964	3.1207	3.4056	6.5215	2.8712	7.5890	2.8552	2.8396	2.9223	3.3913	2.7936	2.7654
97.1500	3.0320	3.7696	2.9509	8.7585	5.4948	5.2521	3.1045	2.8963	6.4549	2.9911	8.1053	2.8419	2.8482	3.1211	3.3065	3.9338	3.3128
97.2000	3.0625	3.6722	3.0831	7.5039	4.5092	5.4625	3.1977	2.8977	7.8424	2.8958	7.9038	2.8254	2.9534	2.8002	3.1701	3.2907	2.9281
97.2500	2.9673	3.9352	3.0585	8.0686	4.2005	5.3654	2.8385	2.9174	7.2251	3.0121	6.5071	2.8524	3.1183	3.2704	3.4513	3.6635	2.7632
97.3000	2.8641	4.0076	3.0282	9.1239	4.8081	5.3939	2.9538	3.1247	7.6858	2.9973	6.8393	2.9427	2.8710	3.2452	3.0975	3.2933	2.9114
97.3500	2.6925	3.8721	2.9077	7.4767	4.9338	5.5251	2.8597	3.2703	8.2712	2.8475	7.1281	3.0338	2.8566	3.2614	3.0381	3.8258	3.1633
97.4000	3.6443	3.7281	2.8060	7.9007	4.6639	5.2291	2.8823	3.5385	8.3161	2.8791	7.1766	2.9552	2.7621	2.7230	2.9737	3.4198	2.8263
97.4500	2.9199	3.9209	2.8638	7.9075	4.7191	5.2488	2.9026	3.2395	8.2079	2.7112	7.7708	2.5828	3.3269	2.8570	3.2444	3.7816	2.9515
97.5000	2.8925	3.8554	2.7000	7.9972	5.3789	5.8686	2.9112	2.8756	7.9286	3.0875	6.8138	3.1427	3.0270	2.8603	3.3974	3.2198	3.2111
97.5500	2.8617	3.7150	2.7214	8.3142	4.5476	5.6162	2.8607	2.9176	7.0697	2.9666	7.2560	2.8369	3.0143	2.8809	3.3087	3.7221	3.3112
97.6000	2.8704	3.2117	2.6945	7.9341	4.5027	6.0061	3.1357	2.8425	8.0742	3.1356	7.2961	3.1448	3.2136	2.9155	2.9547	2.9220	2.8668
97.6500	2.7966	3.8332	2.9376	8.4831	4.1761	5.5636	2.9432	2.8655	7.4453	2.7691	7.6782	3.1992	3.0769	2.8274	2.9865	2.9816	2.9473
97.7000	3.0124	3.0425	3.0157	8.1014	3.8756	5.2869	3.1285	3.1139	6.9949	3.0440	8.1651	3.1729	2.9081	2.7252	2.9248	2.9472	3.2086
97.7500	3.0280	3.3650	2.7283	9.0397	4.7511	5.2307	3.0457	3.2241	7.8214	2.9729	8.0169	2.9476	3.0414	2.8721	2.9917	2.8911	2.9819
97.8000	2.9263	3.0374	2.7592	7.9059	4.4060	5.4189	3.2342	2.8268	7.1347	2.8425	7.8468	2.8875	2.9926	3.1751	3.2890	3.1414	2.8402
97.8500	2.8808	3.4472	3.0572	7.6091	4.9680	5.7843	3.0492	2.9269	7.6998	2.9744	7.4526	3.0880	2.8937	2.9564	3.3485	2.9129	3.1453
97.9000	2.9339	4.1522	2.7493	7.5193	4.7829	5.6549	3.0842	2.8198	6.8841	2.8691	8.0434	3.2007	3.0799	2.6989	3.0994	3.0637	2.9412
97.9500	2.9381	4.2775	2.9393	7.7426	4.6447	5.2703	2.9968	2.8336	7.1162	3.2745	8.0294	3.0505	3.1337	2.8862	3.0112	2.9827	2.7910
98.0000	2.8080	3.6122	2.7432	7.3914	5.3038	5.6535	2.7474	2.9140	7.6058	2.8502	7.6101	2.8127	2.9041	3.2268	3.2219	3.0032	3.0660
98.0500	2.7102	3.7227	2.8148	7.4931	4.4574	5.1422	3.0707	3.0156	7.0957	3.2394	8.0142	3.1648	3.0718	2.9778	3.4609	3.0537	3.0358
98.1000	3.3596	3.8996	2.7846	7.4907	3.9368	4.9343	4.8185	3.2962	7.7650	2.7294	7.8170	3.1709	3.0514	2.7166	3.0193	3.2456	2.9277
98.1500	3.1143	3.7337	2.8324	7.6707	3.8509	5.2658	3.1552	2.8971	7.4379	3.1737	7.7770	3.7800	3.0415	2.8043	3.1761	3.0686	2.8644
98.2000	3.1401	3.7980	2.7891	6.7928	4.7191	5.5150	4.7185	2.9233	7.1163	2.7173	7.6872	3.0497	3.1638	2.7270	3.1544	2.9494	3.0779
98.2500	2.9128	3.3573	2.8974	6.7561	4.8496	5.1952	4.4686	2.9987	7.2883	3.1980	7.5288	2.8589	3.1741	3.1036	3.0863	2.8716	2.9978
98.3000	3.0920	3.6352	2.7981	9.2584	4.5961	5.6677	4.2428	2.9520	7.7569	3.0045	7.2333	3.1303	3.2134	3.2499	3.1001	2.9810	2.8578
98.3500	2.7928	3.9305	2.8255	8.6767	5.2456	6.0836	4.2568	3.1613	7.3321	3.0219	7.7198	3.0976	2.9500	2.8207	3.1243	3.0690	2.7550
98.4000	3.2488	4.0679	2.7635	7.5507	4.5115	5.6674	4.1580	3.0376	7.4787	2.8415	7.5458	2.8964	2.8517	2.8899	3.1316	3.3040	2.9082
98.4500	2.8090	3.8392	3.2318	7.9349	3.8148	5.3961	4.0907	3.0582	6.5982	3.2086	8.1202	3.0648	2.8741	2.9861	2.8542	2.9245	2.9170
98.5000	2.7446	3.7450	2.7375	7.7171	5.2362	5.2694	4.5438	3.0821	6.8112	3.1315	7.8687	4.1218	3.1946	2.9045	3.4834	3.1201	3.0247
98.5500	2.8240	3.8256	2.9538	7.7284	3.6618	5.2442	5.1512	3.0500	7.4814	3.2691	6.9022	3.5278	2.9793	3.7050	2.8109	3.0387	2.8233
98.6000	2.9458	3.6221	2.7459	7.5742	4.4800	5.5650	4.3725	2.9329	7.2931	2.9386	7.3656	2.8114	2.6321	2.9998	3.1512	2.8432	3.0127
98.6500	2.9534	3.8030	2.9497	8.0681	4.9727	5.2654	4.7791	2.7542	8.2265	2.9056	7.4404	2.9739	2.9155	3.0720	3.0452	3.1479	3.0017
98.7000	2.7499	3.8991	2.9061	8.6544	5.0155	5.2228	4.8354	2.7589	8.0796	2.8781	7.4259	2.7111	3.0132	3.2420	2.8567	3.2402	2.9763
98.7500	2.6541	3.9468	2.7695	7.1601	4.9789	5.4868	4.7055	2.8409	8.2080	3.0038	7.8561	3.0083	2.9606	3.0046	3.1274	2.9664	2.9188
98.8000	2.9276	3.8929	2.8082	7.0215	5.1997	5.7638	3.8152	3.2333	6.6808	3.3633	7.2137	2.7606	3.0168	2.7572	2.9758	3.3433	3.0129
98.8500	2.9779	3.5593	2.8152	9.4736	4.9648	4.9308	5.0968	2.7886	7.8448	2.7513	7.1522	3.2530	3.0252	2.8710	3.1158	2.9871	2.9456
98.9000	2.8285	3.6256	2.8915	9.3767	4.6427	5.1129	4.5002	3.1271	7.7645	3.0704	7.7842	2.8055	3.1484	3.3884	3.2884	2.8067	3.0387
98.9500	3.1462	3.7974	3.0493	10.3981	4.7584	5.1412	4.9464	2.9905	7.6759	2.9656	7.3012	2.8615	3.1952	3.2030	2.9080	2.7572	3.0370
99.0000	2.7248	3.7186	2.9598	7.9014	4.7566	5.4567	4.9876	2.8932	7.0065	3.0998	7.6277	2.7230	3.2702	2.9195	2.8891	3.1466	2.8220
99.0500	3.0164	3.6602	2.7970	7.6954	4.8364	5.7835	4.3694	2.9382	6.8555	3.1152	7.7061	3.0696	2.8568	3.1252	3.1058	2.8668	3.0073
99.1000	2.8771	3.8798	2.8382	8.3676	4.1395	5.0057	4.5802	2.9006	6.8340	2.8100	6.9753	2.9902	3.0719	3.1346	2.8711	2.9032	3.0367
99.1500	3.0494	3.8649	2.9117	8.5457	4.3813	5.3420	4.5198	2.9549	7.4097	3.2578	7.6870	3.2087	3.2043	3.2615	3.1214	3.2203	3.2451
99.2000	2.7726	3.8513	2.8530	8.0909	4.6237	5.8058	4.6570	2.9396	7.6146	2.7702	7.9066	2.7421	2.8922	3.0458	3.1476	2.8801	2.8810
99.2500	3.2883	4.2077	2.7214	7.8216	5.0505	5.5527	4.4489	2.8015	7.5018	3.1251	7.7269	2.7655	3.2383	2.8968	3.2060	2.8952	2.8721
99.3000	3.3272	3.7817	2.9383	7.7440	4.5492	6.2404	4.3113	3.1494	7.0205	2.9213	7.2472	2.8761	3.0109	3.1257	3.0179	2.7572	2.9722
99.3500	2.9683	4.3268	2.7332	6.9430	5.4075	5.4088	2.8548	3.0588	7.3751	3.0425	7.5213	2.9219	2.9274	2.9801	3.2194	2.9831	2.8393
99.4000	3.0088	3.4429	2.8565	8.2386	4.7550	5.5705	4.6664	3.0019	7.6519	2.9643	6.8450	2.9219	3.3871	3.1155	3.0162	3.1890	2.9045
99.4500	2.9221	3.8820	2.8640	7.7521	5.3485	5.1703	4.8066	3.2040	7.4409	2.8418	7.6347	2.8839	2.8962	2.8364	2.7577	2.9105	3.1067
99.5000	4.4370	3.9465	2.9974	8.0102	5.4785	5.7933	4.8005	3.1844	6.9690	2.9980	7.4972	2.8655	2.9384	3.1467	3.3622	2.8421	2.9722
99.5500	4.1469	4.1612	2.7750	7.4510	4.8424	5.7407	4.3608	3.0215	7.2898	2.8122	7.5888	2.9420	3.3484	2.7029	2.9742	2.9605	2.9215
99.6000	3.6271	4.2327	2.6697	8.2570	4.9454	5.3842	4.5657	3.1192	6.7058	3.3789	7.4197	2.6873	3.1797	3.1807	3.0283	3.0097	2.9747
99.6500	3.6034	4.2121	2.8944	8.2994	5.5424	5.6926	5.1817	2.8565	6.3474	3.0514	7.7492	2.8510	3.2941	3.1965	3.3607	3.1081	3.0480
99.7000	3.1262	4.1167	2.8737	8.2057	4.4705	6.1247	4.7895	3.0209	5.6549	3.1157	7.4479	3.0783	2.9992	2.8443	2.9740	3.1085	2.8104
99.7500	2.9010	3.6769	2.8880	7.3440	4.8437	5.8036	4.6293	2.9995	5.0294	2.7960	7.7090	2.7890	2.8316	2.9217	3.0210	2.9581	2.9365
99.8000	4.3377	3.4073	2.8153	7.2901	4.7213	5.7944	3.0367	3.0137	4.3718	2.8177	7.5906	3.1715	3.4961	3.3073	3.0510	2.9947	2.8860
99.8500	3.0220	4.0159	2.8989	6.9381	4.6968	5.5667	3.5484	2.8255	4.3879	3.1175	7.3220	3.0781	2.9768	2.8935	2.9294	3.0893	2.8275
99.9000	3.1757	3.6519	2.8965	7.3102	5.3305	5.3777	3.2087	3.1462	5.4647	3.2252	7.1781	2.9436	3.3131	2.8864	3.0371	2.9328	2.7930
99.9500	2.8699	4.0174	2.8744	7.9976	4.9427	5.5458	3.0124	2.8340	5.1275	3.3692	7.8034	3.0985	2.8746	3.0009	3.1195	2.9665	2.8829
[truncated: 18,001 more rows]
