# Supplementary material for: Structure of the stress-related LHCSR1 complex determined by an integrated computational strategy
Source: Commun Biol. 2022 Feb 17;5:145. doi: 10.1038/s42003-022-03083-8 (PMC8854571; doi:10.1038/s42003-022-03083-8)
Supplement: Supplementary file 17 — Supplementary Data 14 [file 42003_2022_3083_MOESM17_ESM.zip]

Archive with 2 entries (2 files):
- Figure_S19_aMD_sstype_D.csv
- Figure_S19_aMD_sstype_E.csv
