# Supplementary material for: Structure of the stress-related LHCSR1 complex determined by an integrated computational strategy
Source: Commun Biol. 2022 Feb 17;5:145. doi: 10.1038/s42003-022-03083-8 (PMC8854571; doi:10.1038/s42003-022-03083-8)
Supplement: Supplementary file 17 — Supplementary Data 14 [file 42003_2022_3083_MOESM17_ESM.zip › Figure_S19_aMD_sstype_D.csv]

Time (ns)	Glu 232	Glu 233	Ile 234	Phe 235	Val 236	Hie 237	Leu 238	Phe 239	Lys 240	Arg 241	Leu 242	Gly 243	Leu 244
0	7	0	4	4	4	4	4	4	7	6	6	0	0
1	7	0	6	6	4	4	4	4	7	7	7	0	0
2	7	0	6	6	4	4	4	4	0	6	6	0	0
3	7	0	6	6	4	4	4	4	0	6	6	0	0
4	7	0	6	6	4	4	4	4	0	6	6	0	0
5	7	0	6	6	4	4	4	4	0	6	6	0	0
6	7	0	4	4	4	4	4	4	0	7	7	0	0
7	6	6	4	4	4	4	4	4	0	7	7	0	0
8	7	0	0	4	4	4	4	4	0	7	7	0	0
9	7	0	0	3	3	3	3	6	0	7	7	0	0
10	7	0	0	6	4	4	4	4	0	7	0	0	0
11	7	0	4	4	4	4	6	6	0	0	0	0	0
12	7	6	4	4	4	4	6	6	0	7	0	0	0
13	6	4	4	4	4	4	6	6	0	7	7	0	0
14	7	0	4	4	4	4	4	6	0	7	0	0	0
15	3	3	4	4	4	4	6	6	0	7	7	0	0
16	3	3	4	4	4	4	6	6	0	7	0	0	0
17	3	3	4	4	4	4	4	4	0	7	7	0	0
18	6	6	4	4	4	4	4	4	0	7	7	0	0
19	6	6	4	4	4	4	4	4	0	0	0	0	0
20	6	6	4	4	4	4	6	6	0	0	0	0	0
21	6	6	7	4	4	4	4	6	0	0	0	0	0
22	7	6	6	4	4	4	4	7	0	7	0	0	0
23	7	7	4	4	4	4	4	6	0	7	7	0	0
24	7	7	4	4	4	4	7	7	0	7	0	0	0
25	7	7	4	4	4	4	7	7	0	0	7	0	0
26	4	4	4	4	4	4	4	4	0	7	7	0	0
27	4	4	4	4	4	4	4	4	0	0	7	0	0
28	4	4	4	4	4	4	4	4	0	7	7	0	0
29	4	4	4	4	4	4	4	6	0	0	7	0	0
30	6	6	4	4	4	4	4	6	0	0	6	6	0
31	4	4	4	4	4	4	4	6	0	0	6	6	0
32	6	4	4	4	4	4	4	6	0	0	7	0	0
33	4	4	4	4	4	4	4	6	0	0	7	0	0
34	4	4	4	4	4	4	4	6	0	0	7	0	0
35	4	4	4	4	4	4	4	6	0	0	6	6	0
36	6	6	4	4	4	4	4	4	0	0	7	0	0
37	6	6	4	4	4	4	4	4	0	0	7	0	0
38	6	6	4	4	4	4	4	4	0	7	7	0	0
39	3	3	4	4	4	4	4	4	0	0	6	6	0
40	7	7	4	4	4	4	4	4	7	0	0	0	0
41	6	6	6	6	4	4	4	4	0	0	0	0	0
42	7	7	6	6	4	4	4	4	0	0	0	0	0
43	6	6	6	6	4	4	4	4	7	0	6	6	0
44	6	6	6	6	4	4	4	4	0	0	0	0	0
45	7	7	6	6	6	6	6	7	7	0	0	0	0
46	7	7	6	6	3	3	3	6	0	0	7	0	0
47	6	0	6	6	4	4	4	4	7	7	7	0	0
48	7	7	6	6	6	6	6	6	0	7	7	0	0
49	3	3	6	6	6	6	6	6	0	3	3	3	0
50	6	6	6	6	6	6	6	6	0	3	3	3	0
51	6	4	4	4	4	6	6	6	0	0	6	6	0
52	6	6	6	6	6	6	6	6	0	3	3	3	0
53	7	7	6	6	6	6	6	6	0	3	3	3	0
54	3	3	6	6	6	6	6	6	0	3	3	3	0
55	6	6	6	6	6	6	6	6	0	3	3	3	0
56	3	3	3	6	6	6	6	6	0	3	3	3	0
57	7	7	4	4	4	4	4	6	0	6	6	6	0
58	6	6	4	4	4	4	4	6	0	3	3	3	0
59	7	0	4	4	4	4	4	6	0	3	3	3	0
60	3	3	4	4	4	4	4	6	0	6	6	0	0
61	7	6	4	4	4	4	4	6	0	3	3	3	0
62	6	6	4	4	4	4	4	4	0	7	7	0	0
63	7	7	4	4	4	4	4	4	0	7	0	0	0
64	7	7	4	4	4	4	6	6	0	7	7	0	0
65	6	6	4	4	4	4	6	6	0	7	7	0	0
66	7	7	6	6	6	6	6	6	0	0	6	6	0
67	7	7	4	4	4	4	6	6	0	0	7	0	0
68	7	7	4	4	4	4	6	6	0	0	7	0	0
69	7	7	4	4	4	4	4	4	0	0	7	0	0
70	7	7	4	4	4	4	4	4	0	7	7	0	0
71	6	7	4	4	4	4	6	6	0	6	6	0	0
72	7	7	4	4	4	4	6	6	0	6	6	0	0
73	6	7	6	6	4	4	4	4	0	6	6	0	0
74	7	7	4	4	4	4	4	4	0	6	6	0	0
75	3	3	4	4	4	4	4	4	0	6	6	0	0
76	3	3	4	4	4	4	4	4	7	6	6	0	0
77	3	3	6	6	6	6	6	6	7	6	6	0	0
78	6	6	6	6	6	6	6	6	0	7	7	0	0
79	3	3	6	6	6	6	6	6	0	0	7	0	0
80	6	6	6	6	4	4	4	4	0	6	6	0	0
81	7	7	6	6	4	4	4	4	7	0	0	0	0
82	3	3	6	6	6	6	6	7	7	0	0	0	0
83	7	7	4	4	4	4	4	4	7	0	6	6	0
84	7	7	6	6	4	4	4	4	7	0	7	0	0
85	7	7	4	4	4	4	4	7	7	0	7	0	0
86	6	6	6	6	4	4	4	4	6	0	6	6	0
87	7	7	4	4	4	4	4	4	0	0	7	0	0
88	7	7	4	4	4	4	4	4	7	0	6	6	0
89	6	6	6	6	4	4	4	4	7	0	6	6	0
90	7	7	6	6	4	4	4	4	7	0	6	6	0
91	7	7	4	4	4	4	4	4	6	0	7	0	0
92	7	7	6	6	4	4	4	4	6	0	0	0	0
93	7	7	6	6	4	4	4	4	7	0	0	0	0
94	7	7	4	4	4	4	4	4	0	0	0	0	0
95	6	7	4	4	4	4	4	4	0	0	0	0	0
96	6	0	4	4	4	4	4	4	6	0	0	0	0
97	6	7	4	4	4	4	4	4	0	0	0	0	0
98	7	0	4	4	4	4	4	4	0	0	0	0	0
99	6	7	4	4	4	4	4	4	0	0	0	0	0
100	6	7	4	4	4	4	4	4	7	0	7	0	0
101	6	0	4	4	4	4	4	4	7	0	0	0	0
102	6	0	4	4	4	4	4	4	7	0	0	0	0
103	7	7	4	4	4	4	4	4	7	0	0	0	0
104	7	0	4	4	4	4	4	4	0	0	0	0	0
105	6	7	4	4	4	4	4	4	0	0	0	0	0
106	7	7	4	4	4	4	4	6	7	0	0	0	0
107	6	0	4	4	4	4	4	4	0	0	0	0	0
108	7	0	4	4	4	4	4	6	0	0	0	0	0
109	6	7	4	4	4	4	4	6	0	0	0	0	0
110	6	0	4	4	4	4	4	4	0	0	0	0	0
111	6	7	4	4	4	4	4	4	7	0	0	0	0
112	6	0	4	4	4	4	4	4	0	0	0	0	0
113	6	0	4	4	4	4	4	6	0	0	0	0	0
114	6	7	4	4	4	4	4	6	0	0	0	0	0
115	6	0	4	4	4	4	4	4	0	0	0	0	0
116	6	7	4	4	4	4	4	4	0	0	0	0	0
117	6	7	4	4	4	4	6	6	0	0	0	0	0
118	6	7	4	4	4	4	4	4	0	0	0	0	0
119	6	7	4	4	4	4	6	6	7	0	0	0	0
120	6	7	4	4	4	4	6	6	7	0	0	0	0
121	6	0	4	4	4	4	4	6	7	0	0	0	0
122	6	0	4	4	4	4	4	6	7	0	0	0	0
123	6	0	4	4	4	4	4	4	7	0	0	0	0
124	7	7	4	4	4	4	6	6	7	0	0	0	0
125	6	0	4	4	4	4	4	6	7	0	0	0	0
126	6	0	4	4	4	4	4	4	7	0	0	0	0
127	6	6	4	4	4	4	4	4	7	0	0	0	0
128	6	7	4	4	4	4	4	4	0	0	0	0	0
129	6	0	4	4	4	4	4	4	0	0	0	0	0
130	6	0	4	4	4	4	4	4	0	0	0	0	0
131	6	7	4	4	4	4	4	4	0	0	0	0	0
132	6	7	4	4	4	4	4	4	7	0	0	0	0
133	6	7	4	4	4	4	4	4	0	0	0	0	0
134	7	0	4	4	4	4	4	4	0	0	0	0	0
135	7	7	4	4	4	4	4	4	0	0	0	0	0
136	7	7	4	4	4	4	4	4	0	0	0	0	0
137	6	0	4	4	4	4	4	6	0	0	0	0	0
138	6	6	4	4	4	4	4	6	7	0	0	0	0
139	6	0	4	4	4	4	4	4	7	0	0	0	0
140	6	0	4	4	4	4	4	4	0	0	0	0	0
141	6	7	4	4	4	4	4	4	7	0	0	0	0
142	6	0	4	4	4	4	4	6	0	0	0	0	0
143	6	0	6	6	4	4	4	4	0	0	0	0	0
144	6	0	4	4	4	4	4	4	0	0	0	0	0
145	6	0	4	4	4	4	6	6	6	0	0	0	0
146	6	0	4	4	4	4	4	4	0	0	0	0	0
147	6	7	4	4	4	4	4	4	0	0	0	0	0
148	6	0	4	4	4	4	4	4	0	0	0	0	0
149	6	0	4	4	4	4	4	4	7	0	0	0	0
150	6	7	4	4	4	4	4	6	0	0	0	0	0
151	7	7	4	4	4	4	4	4	0	0	0	0	0
152	6	7	4	4	4	4	4	6	0	0	0	0	0
153	6	4	4	4	4	4	4	6	0	0	0	0	0
154	6	4	4	4	4	4	4	4	0	0	7	0	0
155	6	4	4	4	4	4	4	6	0	0	0	0	0
156	6	4	4	4	4	4	4	6	0	0	0	0	0
157	6	0	4	4	4	4	4	4	7	0	0	0	0
158	7	7	4	4	4	4	6	6	0	0	0	0	0
159	6	7	4	4	4	4	4	7	0	0	0	0	0
160	6	6	4	4	4	4	4	4	7	0	0	0	0
161	7	6	6	4	4	4	4	7	0	7	0	0	0
162	6	4	4	4	4	4	4	4	6	0	7	0	0
163	6	4	4	4	4	4	4	4	0	0	0	0	0
164	6	4	4	4	4	4	4	4	0	0	7	0	0
165	6	6	4	4	4	4	4	6	6	0	7	0	0
166	6	7	4	4	4	4	4	6	6	0	7	0	0
167	6	6	6	6	4	4	4	4	7	0	0	0	0
168	6	6	6	6	6	6	6	6	6	0	0	0	0
169	4	4	4	4	4	4	4	4	0	0	0	0	0
170	7	4	4	4	4	4	4	4	7	0	0	0	0
171	4	4	4	4	4	4	4	4	7	7	0	0	0
172	7	4	4	4	4	4	4	4	7	0	0	0	0
173	4	4	4	4	4	4	4	4	0	0	0	0	0
174	4	4	4	4	4	4	4	4	0	0	0	0	0
175	7	4	4	4	4	4	4	4	0	7	0	0	0
176	7	4	4	4	4	4	4	4	0	0	0	0	0
177	4	4	4	4	4	4	4	7	0	0	0	0	0
178	4	4	4	4	4	4	4	4	0	0	0	0	0
179	4	4	4	4	4	4	4	4	0	0	0	0	0
180	7	4	4	4	4	4	4	4	7	0	0	0	0
181	7	4	4	4	4	4	4	4	0	0	0	0	0
182	7	4	4	4	4	4	4	4	6	0	0	0	0
183	6	6	4	4	4	4	4	4	7	0	7	0	0
184	6	6	4	4	4	4	4	4	0	0	7	0	0
185	7	0	4	4	4	4	4	6	7	0	7	0	0
186	7	6	4	4	4	4	4	6	0	7	7	0	0
187	6	6	4	4	4	4	4	6	0	0	7	0	0
188	7	0	4	4	4	4	4	6	0	0	7	0	0
189	6	6	4	4	4	4	4	6	0	0	0	0	0
190	7	6	4	4	4	4	4	6	7	0	0	0	0
191	7	0	4	4	4	4	4	6	0	0	0	0	0
192	7	6	4	4	4	4	4	6	6	6	0	0	0
193	7	0	4	4	4	4	4	6	0	0	7	0	0
194	6	6	4	4	4	4	4	6	0	7	7	0	0
195	6	6	4	4	4	4	4	6	0	0	0	0	0
196	0	6	4	4	4	4	4	6	7	0	0	0	0
197	7	6	4	4	4	4	4	6	7	0	0	0	0
198	7	0	0	4	4	4	4	6	0	0	0	0	0
199	6	6	4	4	4	4	4	6	7	0	0	0	0
200	6	6	4	4	4	4	4	6	6	6	0	0	0
201	7	0	4	4	4	4	4	6	7	0	0	0	0
202	7	0	4	4	4	4	4	6	0	0	0	0	0
203	6	6	4	4	4	4	4	6	7	7	7	0	0
204	7	0	4	4	4	4	4	6	0	0	0	0	0
205	6	6	4	4	4	4	4	6	0	0	7	0	0
206	7	0	4	4	4	4	4	6	0	0	7	0	0
207	7	0	4	4	4	4	4	6	0	0	7	0	0
208	7	0	4	4	4	4	4	4	0	0	7	0	0
209	7	0	4	4	4	4	4	6	0	0	7	0	0
210	7	0	4	4	4	4	4	6	0	7	7	0	0
211	7	6	4	4	4	4	4	6	7	0	0	0	0
212	7	0	4	4	4	4	4	4	0	0	0	0	0
213	7	0	4	4	4	4	4	6	0	0	0	0	0
214	7	0	4	4	4	4	4	6	0	0	0	0	0
215	7	0	4	4	4	4	4	4	6	0	7	0	0
216	6	6	4	4	4	4	4	4	6	7	7	0	0
217	7	0	4	4	4	4	6	3	3	3	0	0	0
218	7	0	4	4	4	4	4	4	6	7	0	0	0
219	6	6	4	4	4	4	4	3	3	3	0	0	0
220	7	0	6	6	4	4	4	4	6	6	0	0	0
221	7	0	4	4	4	4	4	4	6	6	7	0	0
222	7	0	4	4	4	4	4	4	6	6	7	0	0
223	7	0	4	4	4	4	4	4	6	6	7	0	0
224	7	6	6	6	4	4	4	4	6	6	7	0	0
225	7	0	4	4	4	4	6	6	6	6	0	0	0
226	7	0	0	4	4	4	4	4	6	6	0	0	0
227	7	0	0	4	4	4	4	4	6	6	0	0	0
228	7	0	4	4	4	4	4	6	6	6	0	0	0
229	7	0	4	4	4	4	4	6	6	6	0	0	0
230	7	0	4	4	4	4	4	4	6	6	0	0	0
231	7	0	6	6	4	4	4	4	6	6	7	0	0
232	7	0	4	4	4	4	4	4	4	4	7	0	0
233	7	0	4	4	4	4	4	4	6	6	0	0	0
234	7	0	4	4	4	4	4	4	6	6	0	0	0
235	7	0	4	4	4	4	4	4	6	6	0	0	0
236	7	0	4	4	4	4	4	4	6	6	0	0	0
237	7	0	4	4	4	4	4	4	4	4	7	0	0
238	7	0	4	4	4	4	4	4	6	6	0	0	0
239	7	0	4	4	4	4	4	4	4	4	0	0	0
240	7	0	4	4	4	4	4	4	6	6	7	0	0
241	7	0	4	4	4	4	4	4	4	4	7	0	0
242	7	0	4	4	4	4	4	4	6	6	0	0	0
243	7	0	4	4	4	4	4	4	4	4	0	0	0
244	7	0	4	4	4	4	4	4	4	6	7	0	0
245	7	0	4	4	4	4	4	4	4	6	0	0	0
246	7	0	4	4	4	4	4	4	4	6	0	0	0
247	7	0	4	4	4	4	4	4	4	4	4	0	0
248	7	0	4	4	4	4	4	4	4	4	6	0	0
249	7	0	4	4	4	4	4	4	4	4	4	0	0
250	0	0	4	4	4	4	4	4	4	6	6	0	0
251	7	0	4	4	4	4	4	4	4	4	6	0	0
252	7	0	4	4	4	4	4	4	4	4	4	6	0
253	7	0	4	4	4	4	4	4	4	4	6	0	0
254	0	0	4	4	4	4	4	4	4	6	6	0	0
255	0	0	6	6	6	6	6	6	6	6	6	0	0
256	7	0	6	6	4	4	4	4	4	4	6	0	0
257	7	0	4	4	4	4	4	4	4	4	4	0	0
258	0	0	4	4	4	4	4	4	4	4	4	0	0
259	7	0	0	4	4	4	4	4	4	4	6	0	0
260	7	0	4	4	4	4	4	4	4	4	6	0	0
261	7	0	4	4	4	4	4	4	4	4	6	0	0
262	7	0	0	4	4	4	4	4	4	4	4	0	0
263	7	0	0	4	4	4	4	4	4	4	4	0	0
264	7	0	0	4	4	4	4	4	4	4	6	6	0
265	7	0	0	4	4	4	4	4	4	4	4	4	0
266	7	0	0	4	4	4	4	4	4	4	6	6	0
267	7	0	7	4	4	4	4	4	4	4	6	6	0
268	7	0	4	4	4	4	4	4	4	3	3	3	0
269	7	0	0	4	4	4	4	4	4	4	6	6	0
270	7	0	4	4	4	4	4	4	4	4	6	6	0
271	7	0	4	4	4	4	4	4	4	4	4	6	0
272	7	0	4	4	4	4	4	4	4	4	6	0	0
273	7	0	4	4	4	4	4	4	4	4	4	0	0
274	7	0	4	4	4	4	4	4	4	4	6	6	0
275	7	0	4	4	4	4	4	4	4	4	6	6	0
276	7	0	4	4	4	4	4	4	4	4	4	4	0
277	7	0	4	4	4	4	4	4	4	4	4	0	0
278	7	0	4	4	4	4	4	4	4	4	6	6	0
279	7	0	4	4	4	4	4	4	4	4	4	0	0
280	7	7	4	4	4	4	4	4	4	4	4	4	0
281	7	0	4	4	4	4	4	4	4	4	4	4	0
282	7	0	4	4	4	4	4	4	4	4	4	4	0
283	7	0	4	4	4	4	4	4	4	4	4	6	0
284	7	0	0	4	4	4	4	4	4	4	6	6	0
285	7	0	4	4	4	4	4	4	4	4	4	6	0
286	7	0	4	4	4	4	4	4	4	4	4	6	0
287	7	0	4	4	4	4	4	4	4	4	4	4	0
288	7	0	0	4	4	4	4	4	4	4	4	6	0
289	7	0	0	4	4	4	4	4	4	4	4	6	0
290	7	0	0	4	4	4	4	4	4	4	4	4	0
291	7	0	0	4	4	4	4	4	4	4	4	6	0
292	7	0	0	4	4	4	4	4	4	4	4	6	0
293	7	0	0	4	4	4	4	4	4	6	6	6	0
294	7	0	7	4	4	4	4	4	4	4	4	6	0
295	7	0	0	4	4	4	4	4	4	4	4	6	0
296	7	0	0	4	4	4	4	4	4	4	4	6	0
297	7	0	0	4	4	4	4	4	4	4	4	0	0
298	7	0	0	4	4	4	4	4	4	6	6	0	0
299	7	0	4	4	4	4	4	4	4	4	4	0	0
300	7	0	4	4	4	4	4	4	4	6	6	0	0
301	7	6	4	4	4	4	4	4	4	4	6	6	0
302	7	0	4	4	4	4	4	4	4	4	6	6	0
303	7	0	4	4	4	4	4	4	4	4	6	6	0
304	7	6	4	4	4	4	4	4	4	4	4	6	0
305	7	0	4	4	4	4	4	4	4	4	4	0	0
306	7	0	4	4	4	4	4	4	4	6	6	0	0
307	7	0	4	4	4	4	4	4	4	4	6	6	0
308	7	0	4	4	4	4	4	4	4	4	4	6	0
309	6	6	4	4	4	4	4	4	4	4	4	6	0
310	7	6	4	4	4	4	4	4	4	4	4	6	0
311	7	0	4	4	4	4	4	4	4	4	4	6	0
312	7	0	4	4	4	4	4	4	4	4	4	6	0
313	7	6	4	4	4	4	4	4	4	4	4	4	0
314	7	0	4	4	4	4	4	4	4	4	4	4	0
315	7	6	6	6	4	4	4	4	4	4	4	4	0
316	7	0	4	4	4	4	4	4	4	4	4	4	0
317	7	0	6	6	4	4	4	4	4	4	4	4	0
318	7	0	6	6	4	4	4	4	4	4	4	4	0
319	6	6	6	6	4	4	4	4	4	4	4	6	0
320	7	0	4	4	4	4	4	4	4	4	4	6	0
321	7	0	4	4	4	4	4	4	4	4	4	6	0
322	7	0	4	4	4	4	4	4	4	4	4	6	0
323	7	0	6	6	4	4	4	4	4	4	4	6	0
324	7	0	6	6	4	4	4	4	4	4	4	6	0
325	7	6	6	6	4	4	4	4	4	4	4	6	0
326	7	0	6	6	4	4	4	4	4	4	6	6	0
327	7	0	0	7	4	4	4	4	4	4	4	6	0
328	7	0	4	4	4	4	4	4	4	4	4	6	0
329	7	0	6	6	4	4	4	4	4	4	4	4	0
330	7	0	7	7	4	4	4	4	4	4	4	6	0
331	7	0	4	4	4	4	4	4	4	4	4	0	0
332	7	0	6	6	4	4	4	4	4	4	4	6	0
333	7	0	6	6	4	4	4	4	4	4	4	6	0
334	0	0	6	6	4	4	4	4	4	4	4	6	0
335	0	0	4	4	4	4	4	4	4	4	4	6	0
336	0	0	7	4	4	4	4	4	4	4	4	6	0
337	7	0	4	4	4	4	4	4	4	4	4	6	0
338	0	0	4	4	4	4	4	4	4	4	4	0	0
339	7	0	7	4	4	4	4	4	4	4	4	4	0
340	7	0	4	4	4	4	4	4	4	4	4	4	0
341	7	0	4	4	4	4	4	4	4	4	4	0	0
342	0	0	4	4	4	4	4	4	4	4	4	6	0
343	0	0	4	4	4	4	4	4	4	4	4	4	0
344	0	0	7	4	4	4	4	4	4	4	4	0	0
345	7	0	4	4	4	4	4	4	4	4	4	0	0
346	0	0	4	4	4	4	4	4	4	4	4	0	0
347	0	0	4	4	4	4	4	4	4	4	4	6	0
348	7	0	4	4	4	4	4	4	4	6	7	0	0
349	0	0	4	4	4	4	4	4	4	6	7	0	0
350	0	0	4	4	4	4	4	4	4	4	6	6	0
351	0	0	4	4	4	4	4	4	4	4	4	0	0
352	0	0	4	4	4	4	4	4	4	4	4	0	0
353	0	0	4	4	4	4	4	4	4	4	6	0	0
354	0	0	4	4	4	4	4	4	4	4	6	0	0
355	0	0	4	4	4	4	4	4	4	4	7	0	0
356	0	0	4	4	4	4	4	4	4	4	6	0	0
357	0	0	4	4	4	4	4	4	4	4	6	0	0
358	0	0	4	4	4	4	4	4	4	4	6	0	0
359	0	0	4	4	4	4	4	4	4	4	6	0	0
360	0	0	4	4	4	4	4	4	4	4	4	0	0
361	0	0	4	4	4	4	4	4	4	4	4	6	0
362	0	0	4	4	4	4	4	4	4	4	6	0	0
363	0	0	4	4	4	4	4	4	4	4	6	0	0
364	7	0	4	4	4	4	4	4	4	4	4	0	0
365	0	0	4	4	4	4	4	4	4	4	4	0	0
366	0	0	4	4	4	4	4	4	4	4	4	0	0
367	0	0	4	4	4	4	4	4	4	4	4	0	0
368	0	0	4	4	4	4	4	4	4	4	4	0	0
369	7	0	4	4	4	4	4	4	4	4	4	0	0
370	0	0	4	4	4	4	4	4	4	4	6	0	0
371	0	0	4	4	4	4	4	4	4	4	4	0	0
372	7	0	4	4	4	4	4	4	4	4	4	0	0
373	0	0	4	4	4	4	4	4	4	4	4	6	0
374	7	0	4	4	4	4	4	4	4	4	4	6	0
375	7	0	4	4	4	4	4	4	4	4	4	6	0
376	7	0	4	4	4	4	4	4	4	4	4	6	0
377	7	0	4	4	4	4	4	4	4	4	4	4	0
378	0	0	4	4	4	4	4	4	4	4	4	0	0
379	0	0	4	4	4	4	4	4	4	4	4	0	0
380	0	0	4	4	4	4	4	4	4	4	4	6	0
381	7	0	4	4	4	4	4	4	4	4	6	0	0
382	7	0	4	4	4	4	4	4	4	4	4	0	0
383	7	0	4	4	4	4	4	4	4	4	4	6	0
384	0	0	4	4	4	4	4	4	4	4	4	6	0
385	0	0	4	4	4	4	4	4	4	4	4	0	0
386	0	0	4	4	4	4	4	4	4	4	4	0	0
387	7	0	4	4	4	4	4	4	4	6	6	0	0
388	7	0	4	4	4	4	4	4	4	4	4	0	0
389	0	0	4	4	4	4	4	4	4	4	7	0	0
390	0	0	4	4	4	4	4	4	4	4	4	0	0
391	0	0	4	4	4	4	4	4	4	4	7	0	0
392	0	0	4	4	4	4	4	4	4	4	7	0	0
393	0	0	4	4	4	4	4	4	4	4	6	0	0
394	0	0	4	4	4	4	4	4	4	4	4	0	0
395	0	0	4	4	4	4	4	4	4	4	4	0	0
396	0	0	4	4	4	4	4	4	4	4	6	0	0
397	7	0	4	4	4	4	4	4	4	6	0	0	0
398	0	0	4	4	4	4	4	4	4	4	0	0	0
399	7	0	4	4	4	4	4	4	4	4	0	0	0
400	0	0	4	4	4	4	4	4	6	6	0	0	0
401	7	0	4	4	4	4	4	4	4	6	7	0	0
402	0	0	4	4	4	4	4	4	4	7	7	0	0
403	0	0	4	4	4	4	4	4	4	4	0	0	0
404	0	0	4	4	4	4	4	4	4	4	0	0	0
405	0	0	4	4	4	4	4	4	4	6	7	0	0
406	7	0	4	4	4	4	4	4	4	4	7	0	0
407	7	0	4	4	4	4	4	4	4	4	0	0	0
408	0	0	0	4	4	4	4	4	4	4	0	0	0
409	0	0	0	4	4	4	4	4	4	4	0	0	0
410	0	0	0	4	4	4	4	4	4	6	7	0	0
411	0	0	4	4	4	4	4	4	4	6	7	0	0
412	0	0	4	4	4	4	4	4	6	6	7	0	0
413	0	0	4	4	4	4	4	4	4	4	7	0	0
414	7	0	4	4	4	4	4	4	4	4	0	0	0
415	7	0	4	4	4	4	4	4	4	4	0	0	0
416	7	0	4	4	4	4	4	4	4	4	0	0	0
417	7	0	4	4	4	4	4	4	6	6	0	0	0
418	7	0	4	4	4	4	4	4	4	4	0	0	0
419	7	0	4	4	4	4	4	4	4	4	7	0	0
420	7	0	4	4	4	4	4	4	4	6	0	0	0
421	0	0	4	4	4	4	4	4	4	4	7	0	0
422	0	0	4	4	4	4	4	4	4	4	7	0	0
423	7	0	4	4	4	4	4	4	4	4	7	0	0
424	7	0	4	4	4	4	4	4	4	4	0	0	0
425	7	0	4	4	4	4	4	4	4	4	0	0	0
426	7	0	4	4	4	4	4	4	4	4	7	0	0
427	0	0	4	4	4	4	4	4	4	4	7	0	0
428	0	0	4	4	4	4	4	4	4	4	7	0	0
429	0	0	4	4	4	4	4	4	4	4	7	0	0
430	0	0	4	4	4	4	4	4	4	4	7	0	0
431	0	0	4	4	4	4	4	4	4	4	7	0	0
432	7	0	4	4	4	4	4	4	4	4	7	0	0
433	0	0	4	4	4	4	4	4	4	4	7	0	0
434	0	0	4	4	4	4	4	4	4	4	7	0	0
435	0	0	4	4	4	4	4	4	4	4	7	0	0
436	0	0	4	4	4	4	4	4	4	4	7	0	0
437	0	0	4	4	4	4	4	4	4	4	7	0	0
438	7	0	4	4	4	4	4	4	4	4	7	0	0
439	7	0	4	4	4	4	4	4	4	4	7	0	0
440	0	0	4	4	4	4	4	4	4	4	7	0	0
441	0	0	4	4	4	4	4	4	4	4	7	0	0
442	7	0	4	4	4	4	4	4	4	4	7	0	0
443	7	0	4	4	4	4	4	4	4	4	7	0	0
444	7	0	4	4	4	4	4	4	6	6	6	6	0
445	0	0	4	4	4	4	4	4	6	6	7	0	0
446	7	0	4	4	4	4	4	4	6	6	6	6	0
447	0	0	4	4	4	4	4	4	6	6	7	0	0
448	0	0	4	4	4	4	4	4	4	6	7	0	0
449	0	0	4	4	4	4	4	4	4	4	0	0	0
450	0	0	4	4	4	4	4	4	4	4	7	0	0
451	0	0	4	4	4	4	4	4	4	4	7	0	0
452	0	0	4	4	4	4	4	4	4	4	7	0	0
453	0	0	4	4	4	4	4	4	4	4	7	0	0
454	7	0	6	6	4	4	4	4	4	4	0	0	0
455	7	0	4	4	4	4	4	4	4	4	7	0	0
456	7	0	4	4	4	4	4	4	4	4	6	6	0
457	7	0	4	4	4	4	4	4	6	6	7	0	0
458	7	0	4	4	4	4	4	4	4	4	7	0	0
459	0	0	4	4	4	4	4	4	4	4	7	0	0
460	0	0	4	4	4	4	4	4	4	4	7	0	0
461	7	0	4	4	4	4	4	4	6	6	7	0	0
462	7	0	6	6	4	4	4	4	4	4	7	0	0
463	7	0	4	4	4	4	4	4	4	6	7	0	0
464	0	0	4	4	4	4	4	4	6	6	7	0	0
465	0	0	4	4	4	4	4	4	6	6	7	0	0
466	7	0	4	4	4	4	4	4	4	6	0	0	0
467	0	0	4	4	4	4	4	4	6	6	0	0	0
468	7	0	4	4	4	4	4	4	6	6	0	0	0
469	0	0	4	4	4	4	4	4	4	6	0	0	0
470	0	0	4	4	4	4	4	4	4	4	0	0	0
471	0	0	6	6	4	4	4	4	4	4	7	0	0
472	0	0	4	4	4	4	4	4	4	4	7	0	0
473	0	0	4	4	4	4	4	4	4	7	7	0	0
474	7	0	4	4	4	4	4	4	4	4	7	0	0
475	0	0	4	4	4	4	4	4	4	4	7	0	0
476	0	0	4	4	4	4	4	4	4	4	7	0	0
477	0	0	4	4	4	4	4	4	4	4	7	0	0
478	0	0	4	4	4	4	4	4	4	4	7	0	0
479	7	0	4	4	4	4	4	4	4	4	7	0	0
480	7	0	4	4	4	4	4	4	4	4	7	0	0
481	7	0	4	4	4	4	4	4	4	4	7	0	0
482	0	0	4	4	4	4	4	4	4	4	7	0	0
483	7	0	4	4	4	4	4	4	4	4	7	0	0
484	0	0	4	4	4	4	4	4	4	4	7	0	0
485	7	0	4	4	4	4	4	4	6	6	7	0	0
486	0	0	4	4	4	4	4	4	4	4	7	0	0
487	0	0	4	4	4	4	4	4	4	4	7	0	0
488	7	0	4	4	4	4	4	4	4	4	4	0	0
489	7	0	4	4	4	4	4	4	4	4	7	0	0
490	7	0	4	4	4	4	4	4	4	4	7	0	0
491	0	0	4	4	4	4	4	4	4	4	0	0	0
492	0	0	4	4	4	4	4	4	4	4	7	0	0
493	0	0	4	4	4	4	4	4	4	4	7	0	0
494	7	0	4	4	4	4	4	4	4	4	7	0	0
495	7	0	4	4	4	4	4	4	4	4	7	0	0
496	0	0	4	4	4	4	4	4	4	4	7	0	0
497	0	0	4	4	4	4	4	4	4	4	7	0	0
498	0	0	4	4	4	4	4	4	4	4	4	0	0
499	0	0	4	4	4	4	4	4	4	4	4	0	0
500	0	0	4	4	4	4	4	4	4	4	4	0	0
501	7	0	4	4	4	4	4	4	4	4	4	4	0
502	0	0	4	4	4	4	4	4	4	4	4	6	0
503	0	0	4	4	4	4	4	4	4	4	4	6	0
504	7	0	4	4	4	4	4	4	4	4	4	0	0
505	0	0	4	4	4	4	4	4	4	4	4	6	0
506	7	0	4	4	4	4	4	4	4	4	4	6	0
507	7	0	4	4	4	4	4	4	4	4	4	6	0
508	7	0	4	4	4	4	4	4	4	4	4	6	0
509	7	0	4	4	4	4	4	4	4	4	6	6	0
510	7	0	4	4	4	4	4	4	4	4	4	6	0
511	7	0	4	4	4	4	4	4	4	4	4	6	0
512	7	0	4	4	4	4	4	4	4	4	6	6	0
513	7	0	4	4	4	4	4	4	4	4	4	6	0
514	0	0	4	4	4	4	4	4	4	4	4	6	0
515	7	0	4	4	4	4	4	4	4	4	4	6	0
516	7	0	4	4	4	4	4	4	4	4	4	6	0
517	7	0	4	4	4	4	4	4	4	4	6	6	0
518	7	0	4	4	4	4	4	4	4	4	4	6	0
519	0	0	4	4	4	4	4	4	4	4	4	6	0
520	0	0	4	4	4	4	4	4	4	4	4	6	0
521	7	0	4	4	4	4	4	4	4	4	4	6	0
522	7	0	4	4	4	4	4	4	4	4	4	6	0
523	7	0	4	4	4	4	4	4	4	4	4	6	0
524	0	0	4	4	4	4	4	4	4	4	4	6	0
525	0	0	4	4	4	4	4	4	4	4	4	6	0
526	0	0	4	4	4	4	4	4	4	4	4	6	0
527	0	0	4	4	4	4	4	4	4	4	4	6	0
528	7	0	4	4	4	4	4	4	4	4	6	6	0
529	7	0	4	4	4	4	4	4	4	4	4	6	0
530	0	0	4	4	4	4	4	4	4	4	4	6	0
531	0	0	4	4	4	4	4	4	4	4	4	6	0
532	7	0	4	4	4	4	4	4	4	4	4	6	0
533	7	0	4	4	4	4	4	4	4	4	4	6	0
534	0	0	4	4	4	4	4	4	4	4	4	6	0
535	0	0	4	4	4	4	4	4	4	4	6	6	0
536	7	0	4	4	4	4	4	4	4	4	4	6	0
537	7	0	4	4	4	4	4	4	4	4	4	6	0
538	0	0	4	4	4	4	4	4	4	4	4	6	0
539	7	0	4	4	4	4	4	4	4	4	6	6	0
540	0	0	4	4	4	4	4	4	4	4	4	6	0
541	0	0	4	4	4	4	4	4	4	4	4	6	0
542	7	0	4	4	4	4	4	4	4	4	4	6	0
543	7	0	4	4	4	4	4	4	4	4	4	4	0
544	7	0	4	4	4	4	4	4	4	4	4	0	0
545	7	0	4	4	4	4	4	4	4	4	7	0	0
546	7	0	4	4	4	4	4	4	4	4	4	0	0
547	7	0	4	4	4	4	4	4	4	4	4	0	0
548	7	0	4	4	4	4	4	4	4	4	4	0	0
549	7	0	4	4	4	4	4	4	4	4	6	0	0
550	7	0	4	4	4	4	4	4	4	6	6	0	0
551	7	0	6	6	4	4	4	4	4	4	4	0	0
552	0	0	4	4	4	4	4	4	4	4	4	0	0
553	0	0	6	6	4	4	4	4	4	4	4	0	0
554	7	0	4	4	4	4	4	4	4	4	4	0	0
555	0	0	4	4	4	4	4	4	4	4	4	0	0
556	0	0	4	4	4	4	4	4	4	4	4	0	0
557	0	0	4	4	4	4	4	4	4	4	6	6	0
558	0	0	4	4	4	4	4	4	4	4	4	6	0
559	0	0	4	4	4	4	4	4	4	4	4	4	0
560	7	0	4	4	4	4	4	4	4	4	4	0	0
561	0	0	4	4	4	4	4	4	4	4	4	4	0
562	0	0	4	4	4	4	4	4	4	4	4	6	0
563	0	0	4	4	4	4	4	4	4	4	4	6	0
564	0	0	4	4	4	4	4	4	4	4	4	6	0
565	0	0	4	4	4	4	4	4	4	4	4	6	0
566	7	0	4	4	4	4	4	4	4	4	4	6	0
567	0	0	4	4	4	4	4	4	4	4	4	6	0
568	0	0	4	4	4	4	4	4	4	4	4	6	0
569	0	0	4	4	4	4	4	4	4	4	4	6	0
570	0	0	4	4	4	4	4	4	4	4	4	0	0
571	7	0	4	4	4	4	4	4	4	4	6	6	0
572	0	0	4	4	4	4	4	4	4	4	4	6	0
573	0	0	4	4	4	4	4	4	4	4	4	6	0
574	0	0	4	4	4	4	4	4	4	4	4	0	0
575	0	0	4	4	4	4	4	4	4	4	4	6	0
576	0	0	4	4	4	4	4	4	4	4	4	0	0
577	0	0	4	4	4	4	4	4	4	4	4	6	0
578	0	0	4	4	4	4	4	4	4	4	4	6	0
579	0	0	4	4	4	4	4	4	4	4	4	6	0
580	0	0	4	4	4	4	4	4	4	4	6	6	0
581	0	0	4	4	4	4	4	4	4	4	4	0	0
582	7	0	4	4	4	4	4	4	4	4	4	6	0
583	0	0	4	4	4	4	4	4	4	4	4	6	0
584	0	0	4	4	4	4	4	4	4	4	4	6	0
585	0	0	4	4	4	4	4	4	4	4	4	6	0
586	0	0	4	4	4	4	4	4	4	4	6	6	0
587	0	0	4	4	4	4	4	4	4	4	4	0	0
588	0	0	4	4	4	4	4	4	4	4	7	0	0
589	7	0	4	4	4	4	4	4	4	4	7	0	0
590	0	0	4	4	4	4	4	4	4	4	7	0	0
591	7	0	4	4	4	4	4	4	4	4	7	0	0
592	0	0	4	4	4	4	4	4	4	4	0	0	0
593	0	0	4	4	4	4	4	4	4	4	7	0	0
594	0	0	4	4	4	4	4	4	4	4	7	0	0
595	0	0	4	4	4	4	4	4	4	6	7	0	0
596	0	0	4	4	4	4	4	4	4	4	7	0	0
597	0	0	4	4	4	4	4	4	4	4	7	0	0
598	7	0	4	4	4	4	4	4	4	4	6	6	0
599	0	0	4	4	4	4	4	4	4	4	4	0	0
600	0	0	4	4	4	4	4	4	4	4	4	0	0
601	0	0	4	4	4	4	4	4	4	4	4	0	0
602	0	0	4	4	4	4	4	4	4	4	4	4	0
603	0	0	4	4	4	4	4	4	4	6	6	0	0
604	7	0	4	4	4	4	4	4	4	4	4	4	0
605	0	0	4	4	4	4	4	4	4	4	4	4	0
606	0	0	4	4	4	4	4	4	4	6	6	0	0
607	0	0	0	4	4	4	4	4	4	4	4	0	0
608	0	0	0	4	4	4	4	4	4	4	4	0	0
609	0	0	4	4	4	4	4	4	4	4	4	0	0
610	0	0	7	4	4	4	4	4	4	4	4	4	0
611	0	0	4	4	4	4	4	4	4	4	4	0	0
612	0	0	4	4	4	4	4	4	4	4	4	0	0
613	0	0	4	4	4	4	4	4	4	4	6	6	0
614	0	0	4	4	4	4	4	4	4	4	4	0	0
615	0	0	4	4	4	4	4	4	4	4	4	0	0
616	0	0	4	4	4	4	4	4	4	4	4	0	0
617	7	0	6	6	4	4	4	4	4	4	4	0	0
618	7	0	4	4	4	4	4	4	4	4	4	0	0
619	0	0	4	4	4	4	4	4	4	4	4	0	0
620	7	0	4	4	4	4	4	4	4	4	4	0	0
621	7	0	4	4	4	4	4	4	4	6	6	0	0
622	0	0	4	4	4	4	4	4	4	4	6	6	0
623	0	0	6	6	4	4	4	4	4	4	6	0	0
624	0	0	4	4	4	4	4	4	4	4	4	0	0
625	7	0	4	4	4	4	4	4	4	4	4	0	0
626	7	0	4	4	4	4	4	4	4	4	4	4	0
627	7	0	4	4	4	4	4	4	4	4	4	0	0
628	0	0	4	4	4	4	4	4	4	4	4	4	0
629	7	0	4	4	4	4	4	4	4	4	4	0	0
630	7	0	4	4	4	4	4	4	4	4	4	4	0
631	7	0	4	4	4	4	4	4	4	4	4	6	0
632	0	0	4	4	4	4	4	4	4	4	4	0	0
633	7	0	4	4	4	4	4	4	4	4	4	0	0
634	0	0	4	4	4	4	4	4	4	4	4	6	0
635	0	0	4	4	4	4	4	4	4	4	4	0	0
636	7	0	4	4	4	4	4	4	4	4	7	0	0
637	0	0	4	4	4	4	4	4	4	4	7	0	0
638	0	0	4	4	4	4	4	4	4	4	6	0	0
639	0	0	4	4	4	4	4	4	4	4	7	0	0
640	7	0	4	4	4	4	4	4	4	4	7	0	0
641	0	0	4	4	4	4	4	4	4	4	7	0	0
642	0	0	4	4	4	4	4	4	4	6	6	0	0
643	0	0	4	4	4	4	4	4	6	6	6	0	0
644	7	0	4	4	4	4	4	4	4	6	6	0	0
645	0	0	4	4	4	4	4	4	4	6	6	6	0
646	0	0	4	4	4	4	4	4	4	6	6	0	0
647	0	0	4	4	4	4	4	4	4	6	6	0	0
648	7	0	4	4	4	4	4	4	4	4	4	0	0
649	0	0	4	4	4	4	4	4	4	6	6	0	0
650	0	0	4	4	4	4	4	4	6	6	6	0	0
651	7	0	4	4	4	4	4	4	4	4	4	0	0
652	7	0	4	4	4	4	4	4	4	4	4	0	0
653	0	0	4	4	4	4	4	4	4	4	4	0	0
654	0	0	4	4	4	4	4	4	4	4	4	0	0
655	7	0	4	4	4	4	4	4	4	4	4	0	0
656	0	0	4	4	4	4	4	4	4	4	4	0	0
657	0	0	4	4	4	4	4	4	4	4	4	0	0
658	0	0	4	4	4	4	4	4	4	4	4	0	0
659	0	0	4	4	4	4	4	4	4	6	6	0	0
660	0	0	4	4	4	4	4	4	4	4	4	0	0
661	0	0	4	4	4	4	4	4	4	4	4	0	0
662	0	0	4	4	4	4	4	4	4	4	4	0	0
663	0	0	4	4	4	4	4	4	4	4	4	0	0
664	0	0	4	4	4	4	4	4	4	4	4	4	0
665	0	0	4	4	4	4	4	4	4	4	4	0	0
666	0	0	4	4	4	4	4	4	4	4	4	0	0
667	0	0	4	4	4	4	4	4	4	4	4	0	0
668	0	0	4	4	4	4	4	4	6	6	6	0	0
669	0	0	4	4	4	4	4	4	4	4	4	4	0
670	0	0	4	4	4	4	4	4	4	4	4	0	0
671	0	0	4	4	4	4	4	4	4	4	4	0	0
672	0	0	4	4	4	4	4	4	4	4	4	0	0
673	0	0	4	4	4	4	4	4	4	4	4	0	0
674	7	0	4	4	4	4	4	4	4	4	7	0	0
675	7	0	4	4	4	4	4	4	4	6	6	0	0
676	0	0	4	4	4	4	4	4	4	4	4	0	0
677	7	0	4	4	4	4	4	4	4	4	4	0	0
678	7	0	4	4	4	4	4	4	4	4	4	0	0
679	7	0	4	4	4	4	4	4	4	4	4	0	0
680	7	0	6	6	4	4	4	4	4	4	4	0	0
681	7	0	6	6	4	4	4	4	4	4	4	0	0
682	7	0	6	6	4	4	4	4	4	4	6	0	0
683	7	0	6	6	4	4	4	4	4	4	4	0	0
684	7	0	6	6	4	4	4	4	4	4	7	0	0
685	7	0	6	6	4	4	4	4	4	6	6	0	0
686	7	0	6	6	4	4	4	4	4	4	7	0	0
687	7	0	6	6	4	4	4	4	4	4	0	0	0
688	0	0	6	6	4	4	4	4	4	4	0	0	0
689	7	0	6	6	4	4	4	4	4	4	0	0	0
690	0	0	4	4	4	4	4	4	4	4	4	0	0
691	7	0	4	4	4	4	4	4	4	4	4	0	0
692	7	0	4	4	4	4	4	4	4	4	4	0	0
693	7	0	4	4	4	4	4	4	4	4	6	0	0
694	7	0	4	4	4	4	4	4	4	4	0	0	0
695	7	0	4	4	4	4	4	4	6	6	0	0	0
696	0	0	4	4	4	4	4	4	4	4	4	0	0
697	7	0	4	4	4	4	4	4	4	4	7	0	0
698	7	0	4	4	4	4	4	4	4	4	4	0	0
699	7	0	6	6	4	4	4	4	4	4	7	0	0
700	7	0	4	4	4	4	4	4	4	6	0	0	0
701	7	0	4	4	4	4	4	4	4	4	4	6	0
702	7	0	6	6	4	4	4	4	4	4	4	6	0
703	7	0	6	6	4	4	4	4	4	4	4	0	0
704	7	0	4	4	4	4	4	4	4	4	4	0	0
705	7	0	4	4	4	4	4	4	4	4	4	0	0
706	7	0	4	4	4	4	4	4	4	4	4	6	0
707	7	0	4	4	4	4	4	4	4	4	4	0	0
708	7	0	4	4	4	4	4	4	4	4	4	6	0
709	7	0	4	4	4	4	4	4	4	4	4	0	0
710	7	0	4	4	4	4	4	4	4	4	4	0	0
711	7	0	4	4	4	4	4	4	4	4	4	6	0
712	7	0	4	4	4	4	4	4	4	4	4	6	0
713	0	0	4	4	4	4	4	4	4	4	4	6	0
714	7	0	4	4	4	4	4	4	4	4	4	0	0
715	7	0	4	4	4	4	4	4	4	4	4	6	0
716	7	0	4	4	4	4	4	4	4	4	4	0	0
717	7	0	4	4	4	4	4	4	4	4	4	0	0
718	7	0	4	4	4	4	4	4	4	4	4	0	0
719	0	0	4	4	4	4	4	4	4	4	4	0	0
720	0	0	6	6	4	4	4	4	4	4	4	0	0
721	0	0	6	6	4	4	4	4	4	4	6	6	0
722	0	0	6	6	4	4	4	4	4	4	6	6	0
723	0	0	6	6	4	4	4	4	4	6	7	0	0
724	0	0	6	6	4	4	4	4	4	4	4	0	0
725	0	0	6	6	4	4	4	4	4	4	4	4	0
726	7	0	4	4	4	4	4	4	4	6	6	0	0
727	0	0	4	4	4	4	4	4	4	6	6	0	0
728	0	0	4	4	4	4	4	4	4	6	6	0	0
729	0	0	6	6	4	4	4	4	4	4	4	4	0
730	0	0	6	6	4	4	4	4	4	4	4	4	0
731	0	0	6	6	4	4	4	4	4	6	6	0	0
732	0	0	6	6	4	4	4	4	4	6	6	0	0
733	0	0	6	6	6	4	4	4	4	6	6	0	0
734	0	0	4	4	4	4	4	4	4	6	6	0	0
735	0	0	6	6	4	4	4	4	4	6	6	0	0
736	0	0	4	4	4	4	4	4	4	6	6	0	0
737	0	0	4	4	4	4	4	4	4	6	6	0	0
738	0	0	4	4	4	4	4	4	4	6	6	0	0
739	0	0	6	6	4	4	4	4	4	6	6	0	0
740	0	0	6	6	4	4	4	4	4	4	4	0	0
741	0	0	4	4	4	4	4	4	4	4	4	0	0
742	0	0	6	6	4	4	4	4	4	4	4	0	0
743	0	0	6	6	4	4	4	4	4	4	4	0	0
744	0	0	6	6	4	4	4	4	4	4	4	0	0
745	0	0	4	4	4	4	4	4	4	4	4	0	0
746	0	0	6	6	4	4	4	4	4	4	4	0	0
747	0	0	4	4	4	4	4	4	4	4	4	4	0
748	0	0	4	4	4	4	4	4	4	4	4	0	0
749	0	0	4	4	4	4	4	4	4	6	7	0	0
750	7	0	4	4	4	4	4	4	4	4	4	0	0
751	7	0	4	4	4	4	4	4	4	4	6	0	0
752	0	0	4	4	4	4	4	4	4	4	4	0	0
753	0	0	4	4	4	4	4	4	4	4	4	4	0
754	0	0	4	4	4	4	4	4	4	4	4	0	0
755	7	0	4	4	4	4	4	4	4	4	4	0	0
756	7	0	4	4	4	4	4	4	4	4	4	0	0
757	0	0	4	4	4	4	4	4	4	4	7	0	0
758	0	0	4	4	4	4	4	4	4	4	6	0	0
759	0	0	4	4	4	4	4	4	4	4	7	0	0
760	0	0	4	4	4	4	4	4	4	4	7	0	0
761	7	0	4	4	4	4	4	4	4	4	7	0	0
762	0	0	4	4	4	4	4	4	4	4	6	0	0
763	7	0	4	4	4	4	4	4	4	4	7	0	0
764	0	0	4	4	4	4	4	4	4	4	7	0	0
765	7	0	4	4	4	4	4	4	4	4	7	0	0
766	7	0	4	4	4	4	4	4	4	4	0	0	0
767	7	0	4	4	4	4	4	4	4	4	0	0	0
768	7	0	4	4	4	4	4	4	4	4	7	0	0
769	0	0	4	4	4	4	4	4	4	4	7	0	0
770	7	0	4	4	4	4	4	4	4	4	0	0	0
771	7	0	4	4	4	4	4	4	4	6	0	0	0
772	7	0	4	4	4	4	4	4	4	7	0	0	0
773	0	0	4	4	4	4	4	4	4	4	0	0	0
774	0	0	4	4	4	4	4	4	4	4	6	0	0
775	7	0	4	4	4	4	4	4	4	4	6	0	0
776	0	0	4	4	4	4	4	4	4	4	7	0	0
777	7	0	4	4	4	4	4	4	4	4	0	0	0
778	0	0	4	4	4	4	4	4	4	6	6	0	0
779	7	0	4	4	4	4	4	4	4	4	6	0	0
780	7	0	4	4	4	4	4	4	4	4	7	0	0
781	0	0	4	4	4	4	4	4	4	4	7	0	0
782	7	0	4	4	4	4	4	4	4	4	7	0	0
783	7	0	4	4	4	4	4	4	4	4	6	0	0
784	7	0	4	4	4	4	4	4	4	4	7	0	0
785	0	0	4	4	4	4	4	4	4	4	0	0	0
786	7	0	4	4	4	4	4	4	4	4	7	0	0
787	7	0	4	4	4	4	4	4	4	4	7	0	0
788	7	0	4	4	4	4	4	4	4	4	0	0	0
789	0	0	4	4	4	4	4	4	4	4	6	0	0
790	7	0	4	4	4	4	4	4	4	4	4	0	0
791	7	0	4	4	4	4	4	4	4	4	4	0	0
792	7	0	4	4	4	4	4	4	4	4	4	0	0
793	7	0	4	4	4	4	4	4	4	4	4	6	0
794	7	0	4	4	4	4	4	4	4	4	4	6	0
795	7	0	4	4	4	4	4	4	4	4	4	6	0
796	7	0	4	4	4	4	4	4	4	4	4	0	0
797	7	0	4	4	4	4	4	4	4	4	4	6	0
798	7	0	4	4	4	4	4	4	4	4	6	6	0
799	0	0	4	4	4	4	4	4	4	4	4	4	0
800	7	0	4	4	4	4	4	4	4	4	6	6	0
801	7	0	4	4	4	4	4	4	4	4	4	0	0
802	0	0	4	4	4	4	4	4	4	4	6	0	0
803	7	0	4	4	4	4	4	4	4	4	4	0	0
804	7	0	4	4	4	4	4	4	4	4	6	0	0
805	7	0	4	4	4	4	4	4	4	4	7	0	0
806	7	0	4	4	4	4	4	4	4	4	7	0	0
807	0	0	4	4	4	4	4	4	4	4	4	0	0
808	0	0	4	4	4	4	4	4	4	4	4	0	0
809	7	0	4	4	4	4	4	4	4	6	6	0	0
810	0	0	4	4	4	4	4	4	4	4	4	0	0
811	7	0	4	4	4	4	4	4	4	4	6	0	0
812	7	0	4	4	4	4	4	4	4	4	6	0	0
813	0	0	4	4	4	4	4	4	4	4	4	0	0
814	7	0	4	4	4	4	4	4	4	4	4	4	0
815	0	0	4	4	4	4	4	4	4	4	7	0	0
816	0	0	4	4	4	4	4	4	4	4	4	0	0
817	7	0	4	4	4	4	4	4	4	4	4	0	0
818	0	0	4	4	4	4	4	4	4	4	6	0	0
819	7	0	4	4	4	4	4	4	4	4	4	0	0
820	7	0	4	4	4	4	4	4	4	4	7	0	0
821	7	0	4	4	4	4	4	4	4	4	4	0	0
822	7	0	4	4	4	4	4	4	4	4	4	0	0
823	7	0	4	4	4	4	4	4	4	4	6	0	0
824	7	0	4	4	4	4	4	4	4	4	4	0	0
825	0	0	4	4	4	4	4	4	4	4	6	0	0
826	7	0	4	4	4	4	4	4	4	4	6	0	0
827	7	0	4	4	4	4	4	4	4	4	4	0	0
828	7	0	4	4	4	4	4	4	4	4	4	0	0
829	7	0	4	4	4	4	4	4	4	4	4	0	0
830	0	0	4	4	4	4	4	4	4	4	4	0	0
831	7	0	4	4	4	4	4	4	4	4	4	0	0
832	7	0	4	4	4	4	4	4	4	4	4	0	0
833	7	0	4	4	4	4	4	4	4	4	4	0	0
834	7	0	4	4	4	4	4	4	4	4	4	0	0
835	7	0	4	4	4	4	4	4	4	4	6	0	0
836	7	0	4	4	4	4	4	4	4	4	4	0	0
837	7	0	4	4	4	4	4	4	4	4	6	0	0
838	7	0	4	4	4	4	4	4	4	4	7	0	0
839	7	0	4	4	4	4	4	4	4	4	6	0	0
840	7	0	4	4	4	4	4	4	4	4	4	0	0
841	7	0	4	4	4	4	4	4	4	4	4	0	0
842	7	0	4	4	4	4	4	4	4	4	4	0	0
843	7	0	4	4	4	4	4	4	4	4	4	0	0
844	7	0	4	4	4	4	4	4	4	4	4	0	0
845	7	0	4	4	4	4	4	4	4	4	6	0	0
846	7	0	4	4	4	4	4	4	4	4	4	0	0
847	7	0	4	4	4	4	4	4	4	4	4	0	0
848	7	0	4	4	4	4	4	4	4	4	4	0	0
849	7	0	4	4	4	4	4	4	4	4	4	0	0
850	7	0	4	4	4	4	4	4	4	4	4	0	0
851	7	0	4	4	4	4	4	4	4	4	4	0	0
852	7	0	4	4	4	4	4	4	4	4	4	6	0
853	0	0	4	4	4	4	4	4	4	4	4	4	0
854	7	0	4	4	4	4	4	4	4	6	6	0	0
855	7	0	4	4	4	4	4	4	4	4	4	0	0
856	0	0	4	4	4	4	4	4	4	4	4	0	0
857	0	0	4	4	4	4	4	4	4	4	6	0	0
858	0	0	4	4	4	4	4	4	4	4	4	0	0
859	7	0	4	4	4	4	4	4	4	4	6	0	0
860	7	0	4	4	4	4	4	4	4	4	4	0	0
861	7	0	4	4	4	4	4	4	4	4	4	6	0
862	7	0	4	4	4	4	4	4	4	4	4	0	0
863	7	0	4	4	4	4	4	4	4	4	4	0	0
864	7	0	4	4	4	4	4	4	4	4	7	0	0
865	0	0	4	4	4	4	4	4	4	4	4	0	0
866	7	0	4	4	4	4	4	4	4	4	4	0	0
867	7	0	4	4	4	4	4	4	4	4	4	0	0
868	7	0	4	4	4	4	4	4	4	4	4	0	0
869	7	0	4	4	4	4	4	4	4	4	6	0	0
870	7	0	4	4	4	4	4	4	4	4	6	0	0
871	7	0	4	4	4	4	4	6	6	0	7	0	0
872	7	0	4	4	4	4	4	4	4	4	7	0	0
873	7	0	4	4	4	4	4	4	4	4	4	0	0
874	0	0	4	4	4	4	4	4	4	4	4	0	0
875	7	0	4	4	4	4	4	4	4	4	4	0	0
876	7	0	7	4	4	4	4	4	4	4	4	0	0
877	7	0	4	4	4	4	4	4	4	4	4	0	0
878	7	0	4	4	4	4	4	4	4	4	4	0	0
879	7	0	4	4	4	4	4	4	4	4	4	0	0
880	7	0	7	4	4	4	4	4	4	4	4	0	0
881	7	0	4	4	4	4	4	4	4	4	4	0	0
882	0	0	4	4	4	4	4	4	4	4	6	6	0
883	7	0	4	4	4	4	4	4	4	4	4	0	0
884	7	0	4	4	4	4	4	4	4	4	4	0	0
885	7	0	0	4	4	4	4	4	4	4	4	0	0
886	7	0	4	4	4	4	4	4	4	4	6	0	0
887	7	0	4	4	4	4	4	4	4	4	4	0	0
888	7	0	4	4	4	4	4	4	4	4	4	0	0
889	7	0	7	4	4	4	4	4	4	4	4	0	0
890	7	0	4	4	4	4	4	4	4	4	4	0	0
891	7	0	4	4	4	4	4	4	4	4	7	0	0
892	7	0	7	4	4	4	4	4	4	4	7	0	0
893	7	0	4	4	4	4	4	4	4	4	7	0	0
894	7	0	4	4	4	4	4	4	4	4	4	0	0
895	7	0	4	4	4	4	4	4	4	6	6	0	0
896	7	0	4	4	4	4	4	4	4	4	6	0	0
897	7	0	4	4	4	4	4	4	4	4	4	0	0
898	7	0	7	4	4	4	4	4	4	4	6	0	0
899	7	0	4	4	4	4	4	4	4	4	6	0	0
900	7	0	4	4	4	4	4	4	4	4	4	0	0
901	7	0	4	4	4	4	4	4	4	4	4	0	0
902	7	0	4	4	4	4	4	4	4	4	6	0	0
903	7	0	4	4	4	4	4	4	4	4	4	0	0
904	7	0	4	4	4	4	4	4	4	4	4	0	0
905	0	0	4	4	4	4	4	4	4	4	4	0	0
906	7	0	0	4	4	4	4	4	4	4	4	0	0
907	7	0	0	4	4	4	4	4	4	4	7	0	0
908	7	0	0	4	4	4	4	4	4	4	4	0	0
909	7	0	4	4	4	4	4	4	4	4	4	0	0
910	7	0	4	4	4	4	4	4	4	4	6	0	0
911	7	0	4	4	4	4	4	4	4	4	4	0	0
912	7	0	4	4	4	4	4	4	4	4	4	0	0
913	7	0	4	4	4	4	4	4	4	4	4	0	0
914	7	0	4	4	4	4	4	4	4	4	7	0	0
915	7	0	4	4	4	4	4	4	4	4	4	0	0
916	0	0	4	4	4	4	4	4	4	4	4	0	0
917	7	0	4	4	4	4	4	4	4	6	6	0	0
918	7	0	4	4	4	4	4	4	4	6	6	0	0
919	0	0	4	4	4	4	4	4	4	6	6	0	0
920	7	0	4	4	4	4	4	4	4	4	4	0	0
921	7	0	4	4	4	4	4	4	4	4	4	0	0
922	7	0	4	4	4	4	4	4	4	4	4	0	0
923	7	0	4	4	4	4	4	4	4	4	4	0	0
924	7	0	4	4	4	4	4	4	4	4	4	0	0
925	7	0	4	4	4	4	4	4	4	4	4	0	0
926	7	0	4	4	4	4	4	4	4	4	4	0	0
927	7	0	4	4	4	4	4	4	4	4	4	4	0
928	7	0	4	4	4	4	4	4	4	4	4	0	0
929	7	0	4	4	4	4	4	4	4	4	4	0	0
930	7	0	4	4	4	4	4	4	4	4	4	4	0
931	7	0	4	4	4	4	4	4	4	4	4	0	0
932	7	0	4	4	4	4	4	4	4	4	4	4	0
933	7	0	4	4	4	4	4	4	4	4	4	6	0
934	7	0	7	4	4	4	4	4	4	4	4	0	0
935	7	0	4	4	4	4	4	4	4	4	4	0	0
936	7	0	4	4	4	4	4	4	4	4	4	6	0
937	7	0	4	4	4	4	4	4	4	4	4	6	0
938	7	0	4	4	4	4	4	4	4	4	4	6	0
939	0	0	4	4	4	4	4	4	4	4	4	0	0
940	7	0	4	4	4	4	4	4	4	4	4	0	0
941	7	0	4	4	4	4	4	4	4	4	4	6	0
942	0	0	4	4	4	4	4	4	4	4	4	0	0
943	0	0	4	4	4	4	4	4	4	4	4	6	0
944	7	0	4	4	4	4	4	4	4	4	4	6	0
945	7	0	4	4	4	4	4	4	4	4	4	6	0
946	7	0	4	4	4	4	4	4	4	4	4	0	0
947	7	0	4	4	4	4	4	4	4	4	4	6	0
948	7	0	4	4	4	4	4	4	4	4	4	6	0
949	7	0	4	4	4	4	4	4	4	4	4	6	0
950	7	0	4	4	4	4	4	4	4	4	4	0	0
951	7	0	4	4	4	4	4	4	4	4	4	6	0
952	7	0	4	4	4	4	4	4	4	4	4	6	0
953	7	0	4	4	4	4	4	4	4	4	4	6	0
954	7	0	4	4	4	4	4	4	4	6	6	6	0
955	7	0	4	4	4	4	4	4	4	4	4	6	0
956	7	0	4	4	4	4	4	4	4	4	4	6	0
957	7	0	4	4	4	4	4	4	4	4	4	6	0
958	7	0	4	4	4	4	4	4	4	4	4	6	0
959	7	0	4	4	4	4	4	4	4	4	6	6	0
960	7	0	4	4	4	4	4	4	4	4	4	6	0
961	7	0	4	4	4	4	4	4	4	4	4	6	0
962	7	0	4	4	4	4	4	4	4	4	4	6	0
963	7	0	4	4	4	4	4	4	4	4	4	6	0
964	7	0	4	4	4	4	4	4	4	4	4	6	0
965	7	0	4	4	4	4	4	4	4	4	4	6	0
966	7	0	4	4	4	4	4	4	4	4	4	4	0
967	0	0	4	4	4	4	4	4	4	4	4	0	0
968	0	0	4	4	4	4	4	4	4	4	4	4	0
969	7	0	4	4	4	4	4	4	4	4	4	0	0
970	7	0	4	4	4	4	4	4	4	4	4	0	0
971	7	0	4	4	4	4	4	4	4	6	6	0	0
972	7	0	4	4	4	4	4	4	4	4	4	4	0
973	7	0	4	4	4	4	4	4	4	4	4	0	0
974	7	0	4	4	4	4	4	4	4	6	6	0	0
975	7	0	4	4	4	4	4	4	4	4	4	0	0
976	7	0	4	4	4	4	4	4	4	6	6	0	0
977	7	0	4	4	4	4	4	4	4	4	4	0	0
978	7	0	4	4	4	4	4	4	4	4	6	0	0
979	7	0	4	4	4	4	4	4	4	4	4	4	0
980	7	0	4	4	4	4	4	4	4	4	4	0	0
981	7	0	4	4	4	4	4	4	4	4	4	4	0
982	7	0	4	4	4	4	4	4	4	4	4	4	0
983	7	0	4	4	4	4	4	4	4	4	4	6	0
984	7	0	4	4	4	4	4	4	4	4	4	6	0
985	7	0	4	4	4	4	4	4	4	4	4	0	0
986	7	0	4	4	4	4	4	4	4	4	4	4	0
987	7	0	4	4	4	4	4	4	4	4	4	6	0
988	7	0	6	6	4	4	4	4	4	4	6	6	0
989	7	0	4	4	4	4	4	4	4	4	6	6	0
990	7	0	4	4	4	4	4	4	4	4	4	4	0
991	7	0	4	4	4	4	4	4	4	4	4	6	0
992	7	0	4	4	4	4	4	4	4	4	4	6	0
993	7	0	7	4	4	4	4	4	4	6	6	6	0
994	7	0	4	4	4	4	4	4	3	3	3	0	0
995	7	0	4	4	4	4	4	4	3	3	3	6	0
996	7	0	4	4	4	4	4	4	3	3	3	0	0
997	7	0	4	4	4	4	4	4	4	4	4	0	0
998	7	0	4	4	4	4	4	4	4	6	6	0	0
999	7	0	4	4	4	4	4	4	4	4	4	4	0
