# Supplementary material for: Structure of the stress-related LHCSR1 complex determined by an integrated computational strategy
Source: Commun Biol. 2022 Feb 17;5:145. doi: 10.1038/s42003-022-03083-8 (PMC8854571; doi:10.1038/s42003-022-03083-8)
Supplement: Supplementary file 17 — Supplementary Data 14 [file 42003_2022_3083_MOESM17_ESM.zip › Figure_S19_aMD_sstype_E.csv]

Time (ns)	Ser 120	Leu 121	Phe 122	Tyr 123	Asn 124	Phe 125	Asp 126	Gly 127	Gln 128	Ile 129	Ser 130	Gly 131	Pro 132	Ala 133	Ile 134	Tyr 135	Hie 136	Phe 137	Gln 138	Gln 139	Val 140
0	0	6	6	4	4	4	4	4	4	6	6	7	0	0	1	1	6	6	1	1	0
1	0	4	4	4	4	4	4	4	4	4	6	7	0	0	1	1	6	6	1	1	0
2	0	4	4	4	4	4	4	4	4	4	4	7	0	0	0	2	6	6	2	0	0
3	0	4	4	4	4	4	4	4	4	4	4	7	0	0	1	1	6	6	1	1	0
4	0	4	4	4	4	4	4	4	4	4	4	7	0	0	1	1	6	6	1	1	0
5	0	4	4	4	4	4	4	4	4	4	4	7	0	0	1	1	6	6	1	1	0
6	0	4	4	4	4	4	4	4	4	4	4	7	0	0	1	1	6	6	1	1	0
7	0	4	4	4	4	4	4	4	4	4	4	7	0	0	1	1	6	6	1	1	0
8	0	4	4	4	4	4	4	4	4	4	4	7	0	0	2	7	7	7	7	2	0
9	0	4	4	4	4	4	4	4	4	4	4	7	0	0	1	1	6	6	1	1	0
10	0	4	4	4	4	4	4	4	4	4	4	7	0	0	1	1	6	6	1	1	0
11	0	4	4	4	4	4	4	4	4	4	4	7	0	0	1	1	6	6	1	1	0
12	0	4	4	4	4	4	4	4	4	4	4	7	0	0	1	1	6	6	1	1	0
13	0	4	4	4	4	4	4	4	4	4	7	7	0	0	1	1	6	6	1	1	0
14	0	4	4	4	4	4	4	4	4	4	4	7	0	0	1	1	6	6	1	1	0
15	0	4	4	4	4	4	4	4	4	4	4	7	0	0	1	1	6	6	1	1	0
16	0	4	4	4	4	4	4	4	4	4	4	7	0	0	1	1	6	6	1	1	0
17	0	6	6	4	4	4	4	4	4	4	4	7	0	0	2	7	7	7	7	2	0
18	0	4	4	4	4	4	4	4	4	4	6	7	0	0	1	1	6	6	1	1	0
19	0	4	4	4	4	4	4	4	4	4	4	7	0	0	2	7	7	7	7	2	0
20	0	4	4	4	4	4	4	4	4	4	6	7	0	0	2	7	7	7	7	2	0
21	0	4	4	4	4	4	4	4	4	4	7	7	0	0	1	1	6	6	1	1	0
22	0	4	4	4	4	4	4	4	4	4	4	7	0	0	1	1	6	6	1	1	0
23	0	4	4	4	4	4	4	4	4	4	6	7	0	0	1	1	6	6	1	1	0
24	0	4	4	4	4	4	4	4	4	4	6	7	0	0	0	2	6	6	2	0	0
25	0	4	4	4	4	4	4	4	4	4	6	7	0	0	2	7	7	7	7	2	0
26	0	4	4	4	4	4	4	4	4	4	6	7	0	0	1	1	6	6	1	1	0
27	0	4	4	4	4	4	4	4	4	4	6	7	0	0	1	1	6	6	1	1	0
28	0	4	4	4	4	4	4	4	4	4	6	7	0	0	1	1	6	6	1	1	0
29	0	4	4	4	4	4	4	4	4	4	6	7	0	0	1	1	6	6	1	1	0
30	0	4	4	4	4	4	4	4	4	4	6	7	0	0	0	2	6	6	2	0	0
31	0	4	4	4	4	4	4	4	4	4	6	7	0	0	1	1	6	6	1	1	0
32	0	4	4	4	4	4	4	4	4	4	4	7	0	0	1	1	6	6	1	1	0
33	0	4	4	4	4	4	4	4	4	4	7	7	0	0	0	2	6	6	2	0	0
34	0	4	4	4	4	4	4	4	4	4	4	7	0	0	0	2	6	6	2	0	0
35	0	4	4	4	4	4	4	4	6	6	6	7	0	1	1	1	6	6	1	1	1
36	0	4	4	4	4	4	4	4	4	4	6	7	0	0	1	1	6	6	1	1	0
37	0	4	4	4	4	4	4	4	4	4	6	7	0	0	0	2	6	6	2	0	0
38	0	4	4	4	4	4	4	4	4	4	6	7	0	0	1	1	6	6	1	1	0
39	0	4	4	4	4	4	4	4	4	4	6	7	0	0	1	1	6	6	1	1	0
40	0	4	4	4	4	4	4	4	4	4	6	7	0	1	1	1	6	6	1	1	1
41	0	4	4	4	4	4	4	4	4	4	6	7	0	1	1	1	6	6	1	1	1
42	0	4	4	4	4	4	4	4	4	4	6	7	0	0	0	2	6	6	2	0	0
43	0	4	4	4	4	4	4	4	4	4	6	7	0	0	1	1	6	6	1	1	0
44	0	4	4	4	4	4	4	4	4	4	6	7	0	0	1	1	6	6	1	1	0
45	0	4	4	4	4	4	4	4	4	4	6	7	0	1	1	1	6	6	1	1	1
46	0	4	4	4	4	4	4	4	4	4	6	7	0	1	1	1	6	6	1	1	1
47	0	4	4	4	4	4	4	4	4	4	6	7	0	0	1	1	6	6	1	1	0
48	0	4	4	4	4	4	4	4	4	4	7	7	0	1	1	1	6	6	1	1	1
49	0	4	4	4	4	4	4	4	4	4	6	7	0	1	1	1	6	6	1	1	1
50	0	4	4	4	4	4	4	4	4	4	6	7	0	1	1	1	6	6	1	1	1
51	0	4	4	4	4	4	4	4	4	4	4	7	0	0	0	2	6	6	2	0	0
52	0	4	4	4	4	4	4	4	4	4	6	7	0	0	1	1	6	6	1	1	0
53	0	4	4	4	4	4	4	4	4	4	6	7	0	0	1	1	6	6	1	1	0
54	0	4	4	4	4	4	4	4	4	4	6	7	0	1	1	1	6	6	1	1	1
55	0	4	4	4	4	4	4	4	4	4	6	7	0	0	0	2	6	6	2	0	0
56	0	4	4	4	4	4	4	4	4	4	4	7	0	1	1	1	6	6	1	1	1
57	0	6	6	4	4	4	4	4	4	4	6	7	0	0	2	7	7	7	7	2	0
58	0	4	4	4	4	4	4	4	4	4	6	7	0	0	1	1	6	6	1	1	0
59	0	4	4	4	4	4	4	4	4	4	6	7	0	1	1	1	6	6	1	1	1
60	0	4	4	4	4	4	4	4	4	4	6	7	0	1	1	7	7	7	7	1	1
61	0	4	4	4	4	4	4	4	4	4	6	7	0	0	2	7	7	7	7	2	0
62	0	4	4	4	4	4	4	4	4	4	6	7	0	0	1	1	6	6	1	1	0
63	0	4	4	4	4	4	4	4	4	4	4	7	0	0	1	1	6	6	1	1	0
64	0	4	4	4	4	4	4	4	4	4	4	7	0	1	1	1	6	6	1	1	1
65	0	4	4	4	4	4	4	4	4	4	6	7	0	0	1	1	6	6	1	1	0
66	0	4	4	4	4	4	4	4	4	4	6	7	0	1	1	1	6	6	1	1	1
67	0	4	4	4	4	4	4	4	4	4	6	7	0	0	1	1	6	6	1	1	0
68	0	4	4	4	4	4	4	4	4	4	6	7	0	0	1	1	6	6	1	1	0
69	0	4	4	4	4	4	4	4	4	4	6	7	0	1	1	1	6	6	1	1	1
70	0	4	4	4	4	4	4	4	4	4	6	7	0	1	1	1	6	6	1	1	1
71	0	4	4	4	4	4	4	4	4	4	6	7	0	0	1	1	6	6	1	1	0
72	0	4	4	4	4	4	4	4	4	4	4	7	0	1	1	1	6	6	1	1	1
73	0	4	4	4	4	4	4	4	4	4	6	7	0	0	0	2	6	6	2	0	0
74	0	4	4	4	4	4	4	4	4	4	4	7	0	1	1	1	6	6	1	1	1
75	0	4	4	4	4	4	4	4	4	4	6	7	0	0	2	7	7	7	7	2	0
76	0	4	4	4	4	4	4	4	4	4	6	7	0	0	1	1	6	6	1	1	0
77	0	4	4	4	4	4	4	4	4	4	6	7	0	0	2	7	7	7	7	2	0
78	0	4	4	4	4	4	4	4	4	4	6	7	0	1	1	1	6	6	1	1	1
79	0	4	4	4	4	4	4	4	4	4	6	7	0	0	1	1	6	6	1	1	0
80	0	4	4	4	4	4	4	4	4	4	6	7	0	1	1	1	6	6	1	1	1
81	0	4	4	4	4	4	4	4	4	4	6	7	0	0	0	7	7	7	0	0	0
82	0	4	4	4	4	4	4	4	4	4	6	7	0	0	1	1	6	6	1	1	0
83	0	4	4	4	4	4	4	4	4	4	6	7	0	0	1	1	6	6	1	1	0
84	0	4	4	4	4	4	4	4	4	4	6	7	0	1	1	1	6	6	1	1	1
85	0	4	4	4	4	4	4	4	4	4	6	7	0	1	1	1	6	6	1	1	1
86	0	4	4	4	4	4	4	4	4	4	4	7	0	0	1	1	6	6	1	1	0
87	0	4	4	4	4	4	4	4	4	4	7	7	0	0	0	2	6	6	2	0	0
88	0	4	4	4	4	4	4	4	4	4	6	7	0	0	0	2	6	6	2	0	0
89	0	4	4	4	4	4	4	4	4	4	6	7	0	0	1	1	6	6	1	1	0
90	0	4	4	4	4	4	4	4	4	4	6	7	0	0	1	1	6	6	1	1	0
91	0	4	4	4	4	4	4	4	4	4	4	7	0	0	1	1	6	6	1	1	0
92	0	4	4	4	4	4	4	4	4	4	6	7	0	0	1	1	6	6	1	1	0
93	0	4	4	4	4	4	4	4	4	4	6	7	0	0	1	1	6	6	1	1	0
94	0	4	4	4	4	4	4	4	4	4	6	7	0	0	1	1	6	6	1	1	0
95	0	4	4	4	4	4	4	4	4	4	6	7	0	1	1	1	6	6	1	1	1
96	0	4	4	4	4	4	4	4	4	4	6	7	0	0	1	1	6	6	1	1	0
97	0	4	4	4	4	4	4	4	4	4	7	7	0	0	1	1	6	6	1	1	0
98	0	4	4	4	4	4	4	4	4	4	6	7	0	0	2	0	7	7	7	2	0
99	0	4	4	4	4	4	4	4	4	4	6	7	0	1	1	1	6	6	1	1	1
100	0	4	4	4	4	4	4	4	4	4	7	7	0	0	2	0	7	7	7	2	0
101	0	4	4	4	4	4	4	4	4	4	6	7	0	0	1	1	6	6	1	1	0
102	0	4	4	4	4	4	4	4	4	4	6	7	0	0	1	1	6	6	1	1	0
103	0	4	4	4	4	4	4	4	4	4	7	7	0	0	2	0	7	7	7	2	0
104	0	4	4	4	4	4	4	4	4	4	7	7	0	0	1	1	6	6	1	1	0
105	0	4	4	4	4	4	4	4	4	4	7	7	0	0	1	1	6	6	1	1	0
106	0	4	4	4	4	4	4	4	4	4	7	7	7	0	1	1	6	6	1	1	0
107	0	4	4	4	4	4	4	4	4	4	6	7	0	0	1	1	6	6	1	1	0
108	0	4	4	4	4	4	4	4	4	4	4	7	0	0	1	1	6	6	1	1	0
109	0	4	4	4	4	4	4	4	4	4	7	7	0	0	1	1	6	6	1	1	0
110	0	4	4	4	4	4	4	4	4	4	7	7	0	0	1	1	6	6	1	1	0
111	0	4	4	4	4	4	4	4	4	4	7	7	0	0	1	1	6	6	1	1	0
112	0	4	4	4	4	4	4	4	4	4	7	7	0	0	1	1	6	6	1	1	0
113	0	4	4	4	4	4	4	4	4	4	7	7	0	1	1	1	6	6	1	1	1
114	0	4	4	4	4	4	4	4	4	4	7	7	0	0	1	1	6	6	1	1	0
115	0	4	4	4	4	4	4	4	4	4	6	7	0	0	1	1	6	6	1	1	0
116	0	4	4	4	4	4	4	4	4	4	6	7	0	0	1	1	6	6	1	1	0
117	0	4	4	4	4	4	4	4	4	4	6	7	0	1	1	1	6	6	1	1	1
118	0	4	4	4	4	4	4	4	4	4	6	7	0	1	1	1	6	6	1	1	1
119	0	4	4	4	4	4	4	4	4	4	6	7	0	0	1	1	6	6	1	1	0
120	0	4	4	4	4	4	4	4	4	4	6	7	0	0	1	1	6	6	1	1	0
121	0	4	4	4	4	4	4	4	4	4	6	7	0	1	1	1	6	6	1	1	1
122	0	4	4	4	4	4	4	4	4	4	4	7	0	0	1	1	6	6	1	1	0
123	0	4	4	4	4	4	4	4	4	4	7	7	0	1	1	1	6	6	1	1	1
124	0	4	4	4	4	4	4	4	4	4	7	7	0	1	1	1	6	6	1	1	1
125	0	4	4	4	4	4	4	4	4	4	6	7	0	1	1	1	6	6	1	1	1
126	0	4	4	4	4	4	4	4	4	4	6	7	0	1	1	1	6	6	1	1	1
127	0	4	4	4	4	4	4	4	4	4	6	7	0	0	1	1	6	6	1	1	0
128	0	4	4	4	4	4	4	4	4	4	6	7	0	1	1	1	6	6	1	1	1
129	0	4	4	4	4	4	4	4	4	4	7	7	0	1	1	1	6	6	1	1	1
130	0	4	4	4	4	4	4	4	4	4	7	7	0	1	1	1	6	6	1	1	1
131	0	4	4	4	4	4	4	4	4	4	6	7	0	1	1	1	6	6	1	1	1
132	0	4	4	4	4	4	4	4	4	4	6	7	0	1	1	1	6	6	1	1	1
133	0	4	4	4	4	4	4	4	4	4	6	7	0	1	1	0	7	7	7	1	1
134	0	4	4	4	4	4	4	4	4	4	6	7	0	1	1	1	6	6	1	1	1
135	0	4	4	4	4	4	4	4	4	4	4	7	0	0	1	1	6	6	1	1	0
136	0	4	4	4	4	4	4	4	4	4	6	7	0	1	1	1	6	6	1	1	1
137	0	4	4	4	4	4	4	4	4	4	6	7	0	1	1	1	6	6	1	1	1
138	0	4	4	4	4	4	4	4	4	4	6	7	0	1	1	1	6	6	1	1	1
139	0	4	4	4	4	4	4	4	4	4	6	7	0	1	1	1	6	6	1	1	1
140	0	4	4	4	4	4	4	4	4	4	6	7	0	1	1	0	7	7	7	1	1
141	0	4	4	4	4	4	4	4	4	4	6	7	0	1	1	1	6	6	1	1	1
142	0	4	4	4	4	4	4	4	4	4	6	7	0	0	1	1	6	6	1	1	0
143	0	4	4	4	4	4	4	4	4	4	6	7	0	1	1	1	6	6	1	1	1
144	0	4	4	4	4	4	4	4	4	4	6	7	0	1	1	1	6	6	1	1	1
145	0	4	4	4	4	4	4	4	4	4	6	7	0	1	1	1	6	6	1	1	1
146	0	4	4	4	4	4	4	4	4	4	4	7	0	1	1	1	6	6	1	1	1
147	0	4	4	4	4	4	4	4	4	4	6	7	0	1	1	1	6	6	1	1	1
148	0	4	4	4	4	4	4	4	4	4	6	7	0	1	1	1	6	6	1	1	1
149	0	4	4	4	4	4	4	4	4	4	6	7	0	1	1	1	6	6	1	1	1
150	0	4	4	4	4	4	4	4	4	4	6	7	0	1	1	1	6	6	1	1	1
151	0	4	4	4	4	4	4	4	4	4	6	7	0	1	1	1	6	6	1	1	1
152	0	4	4	4	4	4	4	4	4	4	6	7	0	1	1	1	6	6	1	1	1
153	0	4	4	4	4	4	4	4	4	4	6	7	0	0	1	1	6	6	1	1	0
154	0	4	4	4	4	4	4	4	4	4	6	7	0	0	1	1	6	6	1	1	0
155	0	4	4	4	4	4	4	4	4	4	6	7	0	0	1	1	6	6	1	1	0
156	0	4	4	4	4	4	4	4	4	4	6	7	0	0	1	1	6	6	1	1	0
157	0	4	4	4	4	4	4	4	4	4	6	7	0	0	1	1	6	6	1	1	0
158	0	4	4	4	4	4	4	4	4	4	6	7	0	0	1	1	6	6	1	1	0
159	0	4	4	4	4	4	4	4	4	4	6	7	0	0	1	1	6	6	1	1	0
160	0	4	4	4	4	4	4	4	4	4	6	7	0	0	1	1	6	6	1	1	0
161	0	4	4	4	4	4	4	4	4	4	6	7	0	0	1	1	6	6	1	1	0
162	0	4	4	4	4	4	4	4	4	4	6	7	0	0	1	1	6	6	1	1	0
163	0	4	4	4	4	4	4	4	4	4	6	7	0	0	1	1	6	6	1	1	0
164	0	4	4	4	4	4	4	6	6	6	6	7	0	0	1	1	6	6	1	1	0
165	0	4	4	4	4	4	4	4	6	6	6	7	0	0	1	1	6	6	1	1	0
166	0	4	4	4	4	4	4	6	6	6	6	7	0	0	2	7	7	7	7	2	0
167	0	4	4	4	4	4	4	4	4	4	6	7	0	0	1	1	6	6	1	1	0
168	0	4	4	4	4	4	4	4	4	4	6	7	0	1	1	1	6	6	1	1	1
169	0	7	4	4	4	4	4	4	4	4	6	7	0	0	1	1	6	6	1	1	0
170	0	4	4	4	4	4	4	4	4	4	6	7	0	1	1	1	6	6	1	1	1
171	0	4	4	4	4	4	4	4	4	4	6	7	0	0	1	1	6	6	1	1	0
172	0	4	4	4	4	4	4	4	4	4	6	7	0	0	1	1	6	6	1	1	0
173	0	4	4	4	4	4	4	4	4	4	6	7	0	0	1	1	6	6	1	1	0
174	0	4	4	4	4	4	4	4	4	4	6	7	0	0	1	1	6	6	1	1	0
175	0	4	4	4	4	4	4	4	4	4	6	7	0	0	1	1	6	6	1	1	0
176	0	4	4	4	4	4	4	4	4	4	6	7	0	0	1	1	6	6	1	1	0
177	0	4	4	4	4	4	4	4	4	4	6	7	0	0	2	7	7	7	7	2	0
178	0	4	4	4	4	4	4	4	4	4	6	7	0	0	0	2	6	6	2	0	0
179	0	4	4	4	4	4	4	4	4	4	6	7	0	1	1	7	7	7	7	1	1
180	0	4	4	4	4	4	4	4	4	4	6	7	0	0	0	2	6	6	2	0	0
181	0	4	4	4	4	4	4	4	4	4	6	7	0	0	0	2	6	6	2	0	0
182	0	4	4	4	4	4	4	4	4	4	6	7	0	0	1	1	6	6	1	1	0
183	0	4	4	4	4	4	4	4	4	4	6	7	0	0	1	1	6	6	1	1	0
184	0	4	4	4	4	4	4	4	4	4	6	7	0	0	1	1	6	6	1	1	0
185	0	4	4	4	4	4	4	4	4	4	6	7	0	0	2	7	7	7	7	2	0
186	0	4	4	4	4	4	4	4	4	4	6	7	0	1	1	1	6	6	1	1	1
187	0	4	4	4	4	4	4	4	4	4	6	7	0	0	2	7	7	7	7	2	0
188	0	4	4	4	4	4	4	4	4	4	6	7	0	0	1	1	6	6	1	1	0
189	0	4	4	4	4	4	4	4	4	4	6	7	0	0	1	1	6	6	1	1	0
190	0	4	4	4	4	4	4	4	4	4	6	7	0	1	1	1	6	6	1	1	1
191	0	4	4	4	4	4	4	4	4	4	6	7	0	0	2	7	7	7	7	2	0
192	0	4	4	4	4	4	4	4	4	4	6	7	0	0	1	1	6	6	1	1	0
193	0	4	4	4	4	4	4	4	4	4	6	7	0	0	2	7	7	7	7	2	0
194	0	4	4	4	4	4	4	4	4	4	6	7	0	0	1	1	6	6	1	1	0
195	0	4	4	4	4	4	4	4	4	4	6	7	0	0	1	1	6	6	1	1	0
196	0	4	4	4	4	4	4	4	4	4	6	7	0	0	1	1	6	6	1	1	0
197	0	4	4	4	4	4	4	4	4	4	6	7	0	0	1	1	6	6	1	1	0
198	0	4	4	4	4	4	4	4	4	4	6	7	0	1	1	7	7	7	7	1	1
199	0	4	4	4	4	4	4	4	4	4	6	7	0	1	1	1	6	6	1	1	1
200	0	4	4	4	4	4	4	4	4	4	6	7	0	0	1	1	6	6	1	1	0
201	0	4	4	4	4	4	4	4	4	4	6	7	0	1	1	1	6	6	1	1	1
202	0	4	4	4	4	4	4	4	4	4	6	7	0	0	1	1	6	6	1	1	0
203	0	4	4	4	4	4	4	4	4	4	6	7	0	1	1	7	7	7	7	1	1
204	0	4	4	4	4	4	4	4	4	4	6	7	0	1	1	1	6	6	1	1	1
205	0	4	4	4	4	4	4	4	4	4	6	7	0	0	1	1	6	6	1	1	0
206	0	4	4	4	4	4	4	4	4	4	6	7	0	1	1	1	6	6	1	1	1
207	0	4	4	4	4	4	4	4	4	4	6	7	0	0	1	1	6	6	1	1	0
208	0	4	4	4	4	4	4	4	4	4	6	7	0	0	1	1	6	6	1	1	0
209	0	4	4	4	4	4	4	4	4	4	6	7	0	0	1	1	6	6	1	1	0
210	0	4	4	4	4	4	4	4	4	4	6	7	0	0	1	1	6	6	1	1	0
211	0	4	4	4	4	4	4	4	4	4	6	7	0	0	1	1	6	6	1	1	0
212	0	4	4	4	4	4	4	4	4	4	6	7	0	0	1	1	6	6	1	1	0
213	0	4	4	4	4	4	4	4	4	4	6	7	0	0	1	1	6	6	1	1	0
214	0	4	4	4	4	4	4	4	4	4	6	7	0	0	1	1	6	6	1	1	0
215	0	4	4	4	4	4	4	4	4	4	6	7	0	1	1	1	6	6	1	1	1
216	0	4	4	4	4	4	4	4	4	4	6	7	0	0	1	1	6	6	1	1	0
217	0	4	4	4	4	4	4	4	4	4	6	7	0	0	1	1	6	6	1	1	0
218	0	4	4	4	4	4	4	4	4	4	6	7	0	0	1	1	6	6	1	1	0
219	0	4	4	4	4	4	4	4	6	6	6	7	0	0	1	1	6	6	1	1	0
220	0	4	4	4	4	4	4	4	4	4	6	7	0	0	1	1	6	6	1	1	0
221	0	4	4	4	4	4	4	4	4	4	6	7	0	0	2	7	7	7	7	2	0
222	0	4	4	4	4	4	4	4	4	4	7	7	0	0	1	1	6	6	1	1	0
223	0	4	4	4	4	4	4	4	6	6	7	7	0	0	0	7	7	7	7	0	0
224	0	4	4	4	4	4	4	4	4	4	7	7	0	0	1	1	6	6	1	1	0
225	0	4	4	4	4	4	4	4	4	4	6	7	0	0	1	1	6	6	1	1	0
226	0	4	4	4	4	4	4	4	6	6	6	7	0	0	0	2	6	6	2	0	0
227	0	4	4	4	4	4	4	4	4	4	6	7	0	0	0	2	6	6	2	0	0
228	0	4	4	4	4	4	4	4	4	4	6	7	0	0	1	1	6	6	1	1	0
229	0	4	4	4	4	4	4	4	4	4	6	7	0	0	1	1	6	6	1	1	0
230	0	4	4	4	4	4	4	4	4	4	6	7	0	0	1	1	6	6	1	1	0
231	0	4	4	4	4	4	4	4	4	4	6	7	0	0	1	1	6	6	1	1	0
232	0	4	4	4	4	4	4	4	4	4	6	7	0	0	2	7	7	7	7	2	0
233	0	4	4	4	4	4	4	4	4	4	6	7	0	0	0	7	7	7	7	0	0
234	0	4	4	4	4	4	4	4	4	4	6	7	0	1	1	1	6	6	1	1	1
235	0	4	4	4	4	4	4	4	4	4	6	7	0	0	1	1	6	6	1	1	0
236	0	4	4	4	4	4	4	4	4	4	6	7	0	0	1	1	6	6	1	1	0
237	0	4	4	4	4	4	4	4	6	6	6	7	0	0	0	2	6	6	2	0	0
238	0	4	4	4	4	4	4	4	4	4	6	7	0	0	2	7	7	7	7	2	0
239	0	4	4	4	4	4	4	4	4	4	6	7	0	0	1	1	6	6	1	1	0
240	0	4	4	4	4	4	4	4	4	4	6	7	0	0	0	2	6	6	2	0	0
241	0	4	4	4	4	4	4	4	4	4	6	7	0	0	0	2	6	6	2	0	0
242	0	4	4	4	4	4	4	4	4	4	6	7	0	0	1	1	6	6	1	1	0
243	0	4	4	4	4	4	4	4	4	4	6	7	0	0	0	2	6	6	2	0	0
244	0	4	4	4	4	4	4	4	4	4	6	7	0	1	1	7	7	7	7	1	1
245	0	4	4	4	4	4	4	4	6	6	7	7	0	1	1	1	6	6	1	1	1
246	0	4	4	4	4	4	4	4	4	4	6	7	0	0	1	1	6	6	1	1	0
247	0	4	4	4	4	4	4	4	4	4	6	7	0	1	1	7	7	7	7	1	1
248	0	4	4	4	4	4	4	4	4	4	6	7	0	0	1	1	6	6	1	1	0
249	0	4	4	4	4	4	4	4	4	4	6	7	0	0	1	1	6	6	1	1	0
250	0	4	4	4	4	4	4	4	4	4	6	7	0	0	0	2	6	6	2	0	0
251	0	4	4	4	4	4	4	4	4	4	6	7	0	0	2	7	7	7	7	2	0
252	0	4	4	4	4	4	4	4	4	4	6	7	0	0	0	2	6	6	2	0	0
253	0	4	4	4	4	4	4	4	4	4	6	7	0	0	1	1	6	6	1	1	0
254	0	4	4	4	4	4	4	4	4	4	6	7	0	0	1	1	6	6	1	1	0
255	0	4	4	4	4	4	4	4	4	4	6	7	0	0	0	2	6	6	2	0	0
256	0	4	4	4	4	4	4	4	4	4	6	7	0	0	1	1	6	6	1	1	0
257	0	4	4	4	4	4	4	4	4	4	6	7	0	0	1	1	6	6	1	1	0
258	0	4	4	4	4	4	4	4	4	4	6	7	0	0	0	2	6	6	2	0	0
259	0	4	4	4	4	4	4	4	4	4	6	7	0	0	1	1	6	6	1	1	0
260	0	4	4	4	4	4	4	4	4	4	6	7	0	0	1	1	6	6	1	1	0
261	0	4	4	4	4	4	4	4	4	4	6	7	0	0	1	1	6	6	1	1	0
262	0	4	4	4	4	4	4	4	4	4	6	7	0	0	1	1	6	6	1	1	0
263	0	4	4	4	4	4	4	4	4	4	6	7	0	0	1	1	6	6	1	1	0
264	0	4	4	4	4	4	4	4	4	4	6	7	0	0	1	1	6	6	1	1	0
265	0	4	4	4	4	4	4	4	4	4	6	7	0	0	2	7	7	7	7	2	0
266	0	4	4	4	4	4	4	4	4	4	6	7	0	0	1	1	6	6	1	1	0
267	0	4	4	4	4	4	4	4	4	4	6	7	0	0	1	1	6	6	1	1	0
268	0	4	4	4	4	4	4	4	4	4	6	7	0	0	2	7	7	7	7	2	0
269	0	4	4	4	4	4	4	4	4	4	6	7	0	1	1	1	6	6	1	1	1
270	0	4	4	4	4	4	4	4	4	4	6	7	0	1	1	1	6	6	1	1	1
271	0	4	4	4	4	4	4	4	4	4	4	7	0	1	1	7	7	7	7	1	1
272	0	4	4	4	4	4	4	4	4	4	6	7	0	1	1	1	6	6	1	1	1
273	0	4	4	4	4	4	4	4	4	4	7	7	0	0	0	2	6	6	2	0	0
274	0	4	4	4	4	4	4	4	4	4	4	7	0	0	1	1	6	6	1	1	0
275	0	4	4	4	4	4	4	4	4	4	6	7	0	0	1	1	6	6	1	1	0
276	0	4	4	4	4	4	4	4	4	4	6	7	0	1	1	1	6	6	1	1	1
277	0	4	4	4	4	4	4	4	4	4	4	7	0	1	1	1	6	6	1	1	1
278	0	4	4	4	4	4	4	4	4	4	6	7	0	0	1	1	6	6	1	1	0
279	0	4	4	4	4	4	4	4	4	4	6	7	0	0	2	7	7	7	7	2	0
280	0	4	4	4	4	4	4	4	4	4	6	7	0	1	1	7	7	7	7	1	1
281	0	4	4	4	4	4	4	4	4	4	6	7	0	0	1	1	6	6	1	1	0
282	0	4	4	4	4	4	4	4	4	4	6	7	0	0	1	1	6	6	1	1	0
283	0	4	4	4	4	4	4	4	4	4	6	7	0	0	1	1	6	6	1	1	0
284	0	4	4	4	4	4	4	4	4	4	6	7	0	1	1	1	6	6	1	1	1
285	0	4	4	4	4	4	4	4	4	4	6	7	0	0	1	1	6	6	1	1	0
286	0	4	4	4	4	4	4	4	4	4	6	7	0	0	1	1	6	6	1	1	0
287	0	4	4	4	4	4	4	4	4	4	6	7	0	0	0	2	6	6	2	0	0
288	0	4	4	4	4	4	4	4	4	4	6	7	0	0	1	1	6	6	1	1	0
289	0	4	4	4	4	4	4	4	4	4	6	7	0	0	1	1	6	6	1	1	0
290	0	4	4	4	4	4	4	4	4	4	6	7	0	0	1	1	6	6	1	1	0
291	0	4	4	4	4	4	4	4	4	4	6	7	0	0	1	1	6	6	1	1	0
292	0	4	4	4	4	4	4	4	4	4	6	7	0	0	1	1	6	6	1	1	0
293	0	4	4	4	4	4	4	4	6	6	6	7	0	0	1	1	6	6	1	1	0
294	0	4	4	4	4	4	4	4	4	4	6	7	0	0	1	1	6	6	1	1	0
295	0	4	4	4	4	4	4	4	4	4	6	7	0	0	1	1	6	6	1	1	0
296	0	4	4	4	4	4	4	4	4	4	6	7	0	0	1	1	6	6	1	1	0
297	0	4	4	4	4	4	4	4	4	4	6	7	0	0	0	2	6	6	2	0	0
298	0	4	4	4	4	4	4	4	4	4	6	7	0	0	1	1	6	6	1	1	0
299	0	4	4	4	4	4	4	4	4	4	6	7	0	0	2	7	7	7	7	2	0
300	0	4	4	4	4	4	4	4	4	4	6	7	0	0	0	2	6	6	2	0	0
301	0	4	4	4	4	4	4	4	4	4	6	7	0	0	2	7	7	7	7	2	0
302	0	4	4	4	4	4	4	4	4	4	6	7	0	0	1	1	6	6	1	1	0
303	0	4	4	4	4	4	4	4	4	4	6	7	0	0	1	1	6	6	1	1	0
304	0	4	4	4	4	4	4	4	4	6	6	7	0	0	1	1	6	6	1	1	0
305	0	4	4	4	4	4	4	4	4	4	6	7	0	0	2	7	7	7	7	2	0
306	0	4	4	4	4	4	4	4	4	4	6	7	0	0	1	1	6	6	1	1	0
307	0	4	4	4	4	4	4	4	4	4	6	7	0	0	1	1	6	6	1	1	0
308	0	4	4	4	4	4	4	4	4	4	4	7	0	0	1	1	6	6	1	1	0
309	0	4	4	4	4	4	4	4	4	4	4	7	0	0	2	7	7	7	7	2	0
310	0	4	4	4	4	4	4	4	4	4	6	7	0	0	2	7	7	7	7	2	0
311	0	4	4	4	4	4	4	4	4	4	6	7	0	0	1	1	6	6	1	1	0
312	0	4	4	4	4	4	4	4	4	4	6	7	0	0	1	1	6	6	1	1	0
313	0	4	4	4	4	4	4	4	4	4	6	7	0	0	1	1	6	6	1	1	0
314	0	4	4	4	4	4	4	4	4	4	6	7	0	0	2	7	7	7	7	2	0
315	0	4	4	4	4	4	4	4	4	4	6	7	0	0	1	1	6	6	1	1	0
316	0	4	4	4	4	4	4	4	4	4	6	7	0	0	1	1	6	6	1	1	0
317	0	4	4	4	4	4	4	4	4	4	6	7	0	0	1	1	6	6	1	1	0
318	0	4	4	4	4	4	4	4	4	4	6	7	0	0	2	7	7	7	7	2	0
319	0	4	4	4	4	4	4	4	4	4	6	7	0	0	2	7	7	7	7	2	0
320	0	4	4	4	4	4	4	4	4	4	6	7	0	0	1	1	6	6	1	1	0
321	0	4	4	4	4	4	4	4	4	4	6	7	0	0	1	1	6	6	1	1	0
322	0	4	4	4	4	4	4	4	4	4	6	7	0	0	1	1	6	6	1	1	0
323	0	4	4	4	4	4	4	4	4	4	6	7	0	0	1	1	6	6	1	1	0
324	0	4	4	4	4	4	4	4	4	4	6	7	0	0	2	7	7	7	7	2	0
325	0	4	4	4	4	4	4	4	4	4	6	7	0	0	1	1	6	6	1	1	0
326	0	4	4	4	4	4	4	4	4	4	6	7	0	0	1	1	6	6	1	1	0
327	0	4	4	4	4	4	4	4	4	4	6	7	0	0	1	1	6	6	1	1	0
328	0	4	4	4	4	4	4	4	4	4	6	7	0	0	1	1	6	6	1	1	0
329	0	4	4	4	4	4	4	4	4	4	6	7	0	0	2	7	7	7	7	2	0
330	0	4	4	4	4	4	4	4	4	4	6	7	0	0	1	1	6	6	1	1	0
331	0	4	4	4	4	4	4	4	4	4	6	7	0	0	1	1	6	6	1	1	0
332	0	4	4	4	4	4	4	4	4	4	4	7	0	0	1	1	6	6	1	1	0
333	0	4	4	4	4	4	4	4	4	4	4	7	0	0	2	7	7	7	7	2	0
334	0	4	4	4	4	4	4	4	4	4	4	7	0	0	2	7	7	7	7	2	0
335	0	4	4	4	4	4	4	4	4	4	4	7	0	0	0	2	6	6	2	0	0
336	0	4	4	4	4	4	4	4	4	4	7	7	0	0	1	1	6	6	1	1	0
337	0	4	4	4	4	4	4	4	4	4	4	7	0	0	2	7	7	7	7	2	0
338	0	4	4	4	4	4	4	4	4	4	4	7	0	0	1	1	6	6	1	1	0
339	0	4	4	4	4	4	4	4	4	4	4	7	0	0	1	1	6	6	1	1	0
340	0	4	4	4	4	4	4	4	4	4	4	7	0	0	1	1	6	6	1	1	0
341	0	4	4	4	4	4	4	4	4	6	6	7	0	0	1	1	6	6	1	1	0
342	0	4	4	4	4	4	4	4	4	4	6	7	0	0	1	1	6	6	1	1	0
343	0	4	4	4	4	4	4	4	4	4	6	7	0	0	1	1	6	6	1	1	0
344	0	4	4	4	4	4	4	4	4	6	6	7	0	0	1	1	6	6	1	1	0
345	0	4	4	4	4	4	4	4	4	4	4	7	0	0	1	1	6	6	1	1	0
346	0	4	4	4	4	4	4	4	4	4	4	7	0	0	2	7	7	7	7	2	0
347	0	4	4	4	4	4	4	4	4	4	4	7	0	0	2	7	7	7	7	2	0
348	0	4	4	4	4	4	4	4	4	4	4	7	0	0	2	7	7	7	7	2	0
349	0	4	4	4	4	4	4	4	4	4	4	7	0	0	1	1	6	6	1	1	0
350	0	4	4	4	4	4	4	4	4	4	6	7	0	0	1	1	6	6	1	1	0
351	0	4	4	4	4	4	4	4	4	4	4	7	0	0	2	7	7	7	7	2	0
352	0	4	4	4	4	4	4	4	4	6	6	7	0	0	1	1	6	6	1	1	0
353	0	4	4	4	4	4	4	4	4	6	6	7	0	0	1	1	6	6	1	1	0
354	0	4	4	4	4	4	4	4	4	4	4	7	0	0	1	1	6	6	1	1	0
355	0	4	4	4	4	4	4	4	4	4	4	7	0	0	2	7	7	7	7	2	0
356	0	4	4	4	4	4	4	4	4	4	4	7	0	0	2	7	7	7	7	2	0
357	0	4	4	4	4	4	4	4	4	4	4	7	0	0	1	1	6	6	1	1	0
358	0	4	4	4	4	4	4	4	4	4	4	7	0	0	1	1	6	6	1	1	0
359	0	4	4	4	4	4	4	4	4	4	7	7	0	0	1	1	6	6	1	1	0
360	0	4	4	4	4	4	4	4	4	4	4	7	0	0	2	7	7	7	7	2	0
361	0	4	4	4	4	4	4	4	4	4	4	7	0	0	1	1	6	6	1	1	0
362	0	4	4	4	4	4	4	4	4	4	4	7	0	0	0	7	7	7	7	0	0
363	0	4	4	4	4	4	4	4	4	4	4	7	0	0	1	1	6	6	1	1	0
364	0	4	4	4	4	4	4	4	4	4	4	7	0	0	2	7	7	7	7	2	0
365	0	4	4	4	4	4	4	4	4	4	4	7	0	0	1	1	6	6	1	1	0
366	0	4	4	4	4	4	4	4	4	6	6	7	0	0	2	7	7	7	7	2	0
367	0	4	4	4	4	4	4	4	4	4	4	7	0	0	1	1	6	6	1	1	0
368	0	4	4	4	4	4	4	4	4	4	4	7	0	0	2	7	7	7	7	2	0
369	0	4	4	4	4	4	4	4	4	4	4	7	0	0	1	1	6	6	1	1	0
370	0	4	4	4	4	4	4	4	4	4	4	7	0	0	2	7	7	7	7	2	0
371	0	4	4	4	4	4	4	4	4	4	4	7	0	0	1	1	6	6	1	1	0
372	0	4	4	4	4	4	4	4	4	4	4	7	0	0	1	1	6	6	1	1	0
373	0	4	4	4	4	4	4	4	4	4	4	7	0	0	0	2	6	6	2	0	0
374	0	4	4	4	4	4	4	4	4	4	4	7	0	0	1	1	6	6	1	1	0
375	0	4	4	4	4	4	4	4	4	4	4	7	0	0	1	1	6	6	1	1	0
376	0	4	4	4	4	4	4	4	4	4	4	7	0	0	0	2	6	6	2	0	0
377	0	4	4	4	4	4	4	4	4	4	4	7	0	0	1	1	6	6	1	1	0
378	0	4	4	4	4	4	4	4	4	4	4	7	0	0	0	2	6	6	2	0	0
379	0	4	4	4	4	4	4	4	4	4	4	7	0	0	1	1	6	6	1	1	0
380	0	4	4	4	4	4	4	4	4	4	4	7	0	0	0	2	6	6	2	0	0
381	0	4	4	4	4	4	4	4	4	4	4	7	0	0	0	2	6	6	2	0	0
382	0	4	4	4	4	4	4	4	4	4	4	7	0	0	2	7	7	7	7	2	0
383	0	4	4	4	4	4	4	4	4	4	6	0	0	0	1	1	6	6	1	1	0
384	0	4	4	4	4	6	4	4	4	4	6	7	0	0	0	2	6	6	2	0	0
385	0	4	4	4	4	4	6	6	6	6	6	7	0	0	1	1	6	6	1	1	0
386	0	7	4	4	4	4	4	4	4	4	6	7	0	0	1	1	6	6	1	1	0
387	0	6	4	4	4	4	4	4	4	4	6	7	0	0	1	1	6	6	1	1	0
388	0	4	4	4	4	4	4	4	4	4	6	7	0	0	1	1	6	6	1	1	0
389	0	4	4	4	4	4	4	4	4	4	4	7	0	0	1	1	6	6	1	1	0
390	0	4	4	4	4	4	4	4	4	4	4	7	0	0	0	2	6	6	2	0	0
391	0	4	4	4	4	4	4	4	4	4	4	7	0	0	0	2	6	6	2	0	0
392	0	4	4	4	4	4	4	4	4	4	4	7	0	0	1	1	6	6	1	1	0
393	0	4	4	4	4	4	4	4	4	4	4	7	0	0	1	1	6	6	1	1	0
394	0	4	4	4	4	4	4	4	4	4	4	7	0	0	1	1	6	6	1	1	0
395	0	4	4	4	4	4	4	4	4	4	4	7	0	0	1	1	6	6	1	1	0
396	0	4	4	4	4	4	4	4	4	4	4	7	0	0	1	1	6	6	1	1	0
397	0	4	4	4	4	4	4	4	4	4	4	7	0	0	1	1	6	6	1	1	0
398	0	4	4	4	4	4	4	4	4	4	4	7	7	0	1	1	6	6	1	1	0
399	0	4	4	4	4	4	4	4	4	4	4	7	0	0	1	1	6	6	1	1	0
400	0	4	4	4	4	4	4	4	4	4	4	7	1	1	1	1	6	6	1	1	1
401	0	4	4	4	4	4	4	4	4	4	4	7	0	0	1	1	6	6	1	1	0
402	0	4	4	4	4	4	4	4	4	4	4	7	0	0	2	7	7	7	7	2	0
403	0	4	4	4	4	4	4	4	4	4	4	7	1	1	1	1	6	6	1	1	1
404	0	4	4	4	4	4	4	4	4	4	4	7	0	0	1	1	6	6	1	1	0
405	0	4	4	4	4	4	4	4	4	4	4	7	0	0	1	1	6	6	1	1	0
406	0	4	4	4	4	4	4	4	4	4	4	7	0	0	2	0	7	7	7	2	0
407	0	4	4	4	4	4	4	4	4	4	4	7	1	1	1	1	6	6	1	1	1
408	0	4	4	4	4	4	4	4	4	4	4	0	1	1	1	1	6	6	1	1	1
409	0	4	4	4	4	4	4	4	4	4	4	7	1	1	1	1	6	6	1	1	1
410	0	4	4	4	4	4	4	4	4	4	4	0	1	1	1	1	6	6	1	1	1
411	0	4	4	4	4	4	4	4	4	4	4	7	1	1	1	1	6	6	1	1	1
412	0	4	4	4	4	4	4	4	4	4	4	7	1	1	1	1	6	6	1	1	1
413	0	4	4	4	4	4	4	4	4	4	4	7	1	1	1	1	6	6	1	1	1
414	0	4	4	4	4	4	4	4	4	4	4	7	1	1	1	1	6	6	1	1	1
415	0	4	4	4	4	4	4	4	4	4	4	7	1	1	1	1	6	6	1	1	1
416	0	4	4	4	4	4	4	4	4	4	4	7	2	0	0	2	6	6	2	0	0
417	0	4	4	4	4	4	4	4	4	4	4	7	1	1	1	1	6	6	1	1	1
418	0	4	4	4	4	4	4	4	4	4	4	7	1	1	1	1	6	6	1	1	1
419	0	4	4	4	4	4	4	4	4	4	4	7	1	1	1	1	6	6	1	1	1
420	0	4	4	4	4	4	4	4	4	4	4	7	1	1	1	1	6	6	1	1	1
421	0	4	4	4	4	4	4	4	4	4	4	7	1	1	1	1	6	6	1	1	1
422	0	4	4	4	4	4	4	4	4	4	4	7	1	1	1	1	6	6	1	1	1
423	0	4	4	4	4	4	4	4	4	4	4	7	1	1	1	1	6	6	1	1	1
424	0	4	4	4	4	4	4	4	4	4	4	7	1	1	1	1	6	6	1	1	1
425	0	4	4	4	4	4	4	4	4	4	4	7	1	1	1	1	6	6	1	1	1
426	0	4	4	4	4	4	4	4	4	4	4	7	1	1	1	1	6	6	1	1	1
427	0	4	4	4	4	4	4	4	4	4	4	7	1	1	1	1	6	6	1	1	1
428	0	4	4	4	4	4	4	4	4	4	4	7	1	1	1	1	6	6	1	1	1
429	0	4	4	4	4	4	4	4	4	6	6	7	1	1	1	1	6	6	1	1	1
430	0	4	4	4	4	4	4	4	4	6	6	7	1	1	1	1	6	6	1	1	1
431	0	4	4	4	4	4	4	4	4	4	4	7	1	1	1	7	7	7	7	1	1
432	0	4	4	4	4	4	4	4	4	4	4	7	1	1	1	1	6	6	1	1	1
433	0	4	4	4	4	4	4	4	4	4	4	7	1	1	1	1	6	6	1	1	1
434	0	4	4	4	4	4	4	4	4	4	6	7	1	1	1	1	6	6	1	1	1
435	0	4	4	4	4	4	4	4	4	4	4	7	1	1	1	1	6	6	1	1	1
436	0	4	4	4	4	4	4	4	4	4	4	7	0	1	1	1	6	6	1	1	1
437	0	4	4	4	4	4	4	4	4	4	6	7	1	1	1	1	6	6	1	1	1
438	0	4	4	4	4	4	4	4	4	4	4	7	1	1	1	1	6	6	1	1	1
439	0	4	4	4	4	4	4	4	4	4	6	7	1	1	1	7	7	7	0	1	1
440	0	4	4	4	4	4	4	4	4	4	6	7	1	1	1	1	6	6	1	1	1
441	0	4	4	4	4	4	4	4	4	4	6	7	1	1	1	1	6	6	1	1	1
442	0	4	4	4	4	4	4	4	4	4	7	0	1	1	1	1	6	6	1	1	1
443	0	4	4	4	4	4	4	4	4	4	4	7	1	1	1	1	6	6	1	1	1
444	0	4	4	4	4	4	4	4	4	4	6	7	1	1	1	1	6	6	1	1	1
445	0	4	4	4	4	4	4	4	4	4	6	7	1	1	1	1	6	6	1	1	1
446	0	4	4	4	4	4	4	4	4	4	6	7	1	1	1	1	6	6	1	1	1
447	0	4	4	4	4	4	4	4	4	4	4	7	1	1	1	1	6	6	1	1	1
448	0	4	4	4	4	4	4	4	4	4	6	7	1	1	1	1	6	6	1	1	1
449	0	4	4	4	4	4	4	4	4	4	4	7	1	1	1	0	7	7	7	1	1
450	0	4	4	4	4	4	4	4	4	4	7	0	1	1	1	1	6	6	1	1	1
451	0	4	4	4	4	4	4	4	4	4	7	7	1	1	1	1	6	6	1	1	1
452	0	4	4	4	4	4	4	4	4	4	4	7	1	1	1	0	7	7	0	1	1
453	0	4	4	4	4	4	4	4	4	4	4	7	1	1	1	1	6	6	1	1	1
454	0	4	4	4	4	4	4	4	4	4	7	7	1	1	1	0	7	7	0	1	1
455	0	4	4	4	4	4	4	4	4	4	7	0	1	1	1	1	6	6	1	1	1
456	0	4	4	4	4	4	4	4	4	4	4	7	1	1	1	1	6	6	1	1	1
457	0	4	4	4	4	4	4	4	4	4	4	7	1	1	1	1	6	6	1	1	1
458	0	4	4	4	4	4	4	4	4	4	4	7	1	1	1	1	6	6	1	1	1
459	0	4	4	4	4	4	4	4	4	6	6	7	2	0	0	7	7	7	7	0	0
460	0	4	4	4	4	4	4	4	4	6	6	7	1	1	1	1	6	6	1	1	1
461	0	4	4	4	4	4	4	4	4	6	6	7	1	1	1	1	6	6	1	1	1
462	0	4	4	4	4	4	4	4	4	4	4	7	1	1	1	1	6	6	1	1	1
463	0	4	4	4	4	4	4	4	4	6	6	7	1	1	1	1	6	6	1	1	1
464	0	4	4	4	4	4	4	4	4	6	6	7	1	1	1	1	6	6	1	1	1
465	0	4	4	4	4	4	4	4	4	4	4	7	1	1	1	1	6	6	1	1	1
466	0	4	4	4	4	4	4	4	4	4	4	7	1	1	1	1	6	6	1	1	1
467	0	4	4	4	4	4	4	4	4	4	6	7	1	1	1	1	6	6	1	1	1
468	0	4	4	4	4	4	4	4	4	4	4	7	1	1	1	1	6	6	1	1	1
469	0	4	4	4	4	4	4	4	4	4	4	7	1	1	1	1	6	6	1	1	1
470	0	4	4	4	4	4	4	4	4	4	4	7	1	1	1	1	6	6	1	1	1
471	0	4	4	4	4	4	4	4	4	4	4	7	1	1	1	1	6	6	1	1	1
472	0	4	4	4	4	4	4	4	4	4	4	7	1	1	1	1	6	6	1	1	1
473	0	4	4	4	4	4	4	4	4	6	6	7	1	1	1	1	6	6	1	1	1
474	0	4	4	4	4	4	4	4	4	6	6	7	1	1	1	1	6	6	1	1	1
475	0	4	4	4	4	4	4	4	4	4	4	7	1	1	1	1	6	6	1	1	1
476	0	4	4	4	4	4	4	4	4	6	6	7	1	1	1	1	6	6	1	1	1
477	0	4	4	4	4	4	4	4	4	4	4	7	1	1	1	1	6	6	1	1	1
478	0	4	4	4	4	4	4	4	4	4	4	7	1	1	1	1	6	6	1	1	1
479	0	4	4	4	4	4	4	4	4	6	6	7	1	1	1	1	6	6	1	1	1
480	0	4	4	4	4	4	4	4	4	4	4	7	1	1	1	1	6	6	1	1	1
481	0	4	4	4	4	4	4	4	4	4	4	7	1	1	1	1	6	6	1	1	1
482	0	4	4	4	4	4	4	4	4	4	4	7	1	1	1	1	6	6	1	1	1
483	0	4	4	4	4	4	4	4	4	4	4	7	1	1	1	1	6	6	1	1	1
484	0	4	4	4	4	4	4	4	4	4	4	7	1	1	1	1	6	6	1	1	1
485	0	4	4	4	4	4	4	4	4	4	4	7	1	1	1	1	6	6	1	1	1
486	0	4	4	4	4	4	4	4	4	6	6	7	1	1	1	1	6	6	1	1	1
487	0	4	4	4	4	4	4	4	4	6	6	7	1	1	1	0	7	7	0	1	1
488	0	4	4	4	4	4	4	4	4	6	6	7	1	1	1	0	7	7	0	1	1
489	0	4	4	4	4	4	4	4	4	4	4	7	1	1	1	0	7	7	0	1	1
490	0	4	4	4	4	4	4	4	4	4	4	7	1	1	1	1	6	6	1	1	1
491	0	4	4	4	4	4	4	4	4	4	4	7	2	0	0	2	6	6	2	0	0
492	0	4	4	4	4	4	4	4	4	4	4	7	1	1	1	1	6	6	1	1	1
493	0	4	4	4	4	4	4	4	4	4	4	0	1	1	1	1	6	6	1	1	1
494	0	4	4	4	4	4	4	4	4	4	4	7	1	1	1	1	6	6	1	1	1
495	0	4	4	4	4	4	4	4	4	6	6	0	1	1	1	1	6	6	1	1	1
496	0	4	4	4	4	4	4	4	4	4	4	7	1	1	0	0	7	7	7	0	2
497	0	4	4	4	4	4	4	4	4	4	4	7	1	1	1	0	7	7	7	1	1
498	0	4	4	4	4	4	4	4	4	4	4	7	1	1	1	1	6	6	1	1	1
499	0	4	4	4	4	4	4	4	4	4	4	7	1	1	1	1	6	6	1	1	1
500	0	4	4	4	4	4	4	4	4	6	6	7	1	1	1	1	6	6	1	1	1
501	0	4	4	4	4	4	4	4	4	4	4	7	1	1	0	0	6	6	7	0	2
502	0	4	4	4	4	4	4	4	4	4	4	7	1	1	1	1	6	6	1	1	1
503	0	4	4	4	4	4	4	4	4	4	4	7	1	1	1	1	6	6	1	1	1
504	0	4	4	4	4	4	4	4	4	4	4	7	1	1	1	1	6	6	1	1	1
505	0	4	4	4	4	4	4	4	4	6	6	7	1	1	1	0	7	7	7	1	1
506	0	4	4	4	4	4	4	4	4	4	4	7	1	1	1	0	7	7	7	1	1
507	0	4	4	4	4	4	4	4	4	4	6	7	1	1	1	1	6	6	1	1	1
508	0	4	4	4	4	4	4	4	4	4	6	7	1	1	1	0	7	7	0	1	1
509	0	4	4	4	4	4	4	4	4	4	4	7	1	1	1	0	7	7	0	1	1
510	0	4	4	4	4	4	4	4	4	4	7	7	2	0	0	0	7	7	7	0	0
511	0	4	4	4	4	4	4	4	4	4	7	7	1	1	1	1	6	6	1	1	1
512	0	4	4	4	4	4	4	4	4	4	4	7	1	1	1	1	6	6	1	1	1
513	0	4	4	4	4	4	4	4	4	4	4	7	1	1	1	1	6	6	1	1	1
514	0	4	4	4	4	4	4	4	4	4	4	7	1	1	1	1	6	6	1	1	1
515	0	4	4	4	4	4	4	4	4	4	4	7	1	1	1	1	6	6	1	1	1
516	0	4	4	4	4	4	4	4	4	4	7	7	1	1	1	1	6	6	1	1	1
517	0	4	4	4	4	4	4	4	4	4	6	0	1	1	1	1	6	6	1	1	1
518	0	4	4	4	4	4	4	4	4	4	6	7	1	1	1	1	6	6	1	1	1
519	0	4	4	4	4	4	4	4	4	4	6	0	1	1	1	1	6	6	1	1	1
520	0	4	4	4	4	4	4	4	4	4	6	7	1	1	1	1	6	6	1	1	1
521	0	4	4	4	4	4	4	4	4	4	6	7	1	1	1	1	6	6	1	1	1
522	0	4	4	4	4	4	4	4	4	4	6	7	1	1	1	1	6	6	1	1	1
523	0	4	4	4	4	4	4	4	4	4	4	7	1	1	1	1	6	6	1	1	1
524	0	4	4	4	4	4	4	4	4	4	4	7	1	1	1	1	6	6	1	1	1
525	0	4	4	4	4	4	4	4	4	4	4	7	1	1	1	1	6	6	1	1	1
526	0	4	4	4	4	4	4	4	4	4	7	7	1	1	1	1	6	6	1	1	1
527	0	4	4	4	4	4	4	4	4	4	4	7	1	1	1	1	6	6	1	1	1
528	0	4	4	4	4	4	4	4	4	4	4	7	1	1	1	1	6	6	1	1	1
529	0	4	4	4	4	4	4	4	4	4	6	7	1	1	1	1	6	6	1	1	1
530	0	4	4	4	4	4	4	4	4	4	6	7	0	1	1	1	6	6	1	1	1
531	0	4	4	4	4	4	4	4	4	4	4	7	1	1	1	1	6	6	1	1	1
532	0	4	4	4	4	4	4	4	4	4	6	7	1	1	1	1	6	6	1	1	1
533	0	4	4	4	4	4	4	4	4	4	6	7	1	1	1	1	6	6	1	1	1
534	0	4	4	4	4	4	4	4	4	4	4	7	1	1	1	1	6	6	1	1	1
535	0	4	4	4	4	4	4	4	4	4	4	7	1	1	1	1	6	6	1	1	1
536	0	4	4	4	4	4	4	4	4	4	6	7	1	1	1	1	6	6	1	1	1
537	0	4	4	4	4	4	4	4	4	4	4	7	1	1	1	1	6	6	1	1	1
538	0	4	4	4	4	4	4	4	4	4	7	7	1	1	1	1	6	6	1	1	1
539	0	4	4	4	4	4	4	4	4	4	7	7	1	1	1	1	6	6	1	1	1
540	0	4	4	4	4	4	4	4	4	4	4	7	1	1	1	1	6	6	1	1	1
541	0	4	4	4	4	4	4	4	4	4	4	7	1	1	1	1	6	6	1	1	1
542	0	4	4	4	4	4	4	4	4	4	4	7	1	1	1	1	6	6	1	1	1
543	0	4	4	4	4	4	4	4	4	4	7	7	1	1	1	1	6	6	1	1	1
544	0	4	4	4	4	4	4	4	4	4	6	7	1	1	1	1	6	6	1	1	1
545	0	4	4	4	4	4	4	4	4	4	6	7	1	1	1	1	6	6	1	1	1
546	0	4	4	4	4	4	4	4	4	4	6	7	1	1	1	1	6	6	1	1	1
547	0	4	4	4	4	4	4	4	4	4	6	7	1	1	1	1	6	6	1	1	1
548	0	4	4	4	4	4	4	4	4	4	6	7	0	1	1	1	6	6	1	1	1
549	0	4	4	4	4	4	4	4	4	4	6	7	0	0	1	1	6	6	1	1	0
550	0	4	4	4	4	4	4	6	6	6	6	7	0	1	1	1	6	6	1	1	1
551	0	4	4	4	4	4	4	4	4	4	6	7	0	1	1	1	6	6	1	1	1
552	0	4	4	4	4	4	4	4	4	4	6	7	0	1	1	1	6	6	1	1	1
553	0	4	4	4	4	4	4	4	4	4	6	7	0	0	1	1	6	6	1	1	0
554	0	4	4	4	4	4	4	4	4	4	6	7	0	0	1	1	6	6	1	1	0
555	0	4	4	4	4	4	4	4	4	4	6	7	0	0	1	1	6	6	1	1	0
556	0	4	4	4	4	4	4	4	4	4	6	7	0	0	1	1	6	6	1	1	0
557	0	4	4	4	4	4	4	4	4	4	4	7	1	1	1	1	6	6	1	1	1
558	0	4	4	4	4	4	4	4	4	4	6	7	1	1	1	1	6	6	1	1	1
559	0	4	4	4	4	4	4	4	4	4	6	7	1	1	1	1	6	6	1	1	1
560	0	4	4	4	4	4	4	4	4	4	7	7	1	1	1	1	6	6	1	1	1
561	0	4	4	4	4	4	4	4	4	4	6	7	1	1	1	1	6	6	1	1	1
562	0	4	4	4	4	4	4	4	4	4	4	7	1	1	1	1	6	6	1	1	1
563	0	4	4	4	4	4	4	4	4	4	7	7	1	1	1	1	6	6	1	1	1
564	0	4	4	4	4	4	4	4	4	4	6	7	1	1	1	1	6	6	1	1	1
565	0	4	4	4	4	4	4	4	4	4	4	7	1	1	1	1	6	6	1	1	1
566	0	4	4	4	4	4	4	4	4	4	6	7	1	1	1	1	6	6	1	1	1
567	0	4	4	4	4	4	4	4	4	4	4	7	1	1	1	1	6	6	1	1	1
568	0	4	4	4	4	4	4	4	4	4	6	7	1	1	1	1	6	6	1	1	1
569	0	4	4	4	4	4	4	4	4	4	4	7	1	1	1	1	6	6	1	1	1
570	0	4	4	4	4	4	4	4	4	4	4	7	1	1	1	1	6	6	1	1	1
571	0	4	4	4	4	4	4	4	4	4	6	7	1	1	1	1	6	6	1	1	1
572	0	4	4	4	4	4	4	4	4	4	4	7	1	1	1	1	6	6	1	1	1
573	0	4	4	4	4	4	4	4	4	4	6	7	1	1	1	1	6	6	1	1	1
574	0	4	4	4	4	4	4	4	4	4	6	7	1	1	1	1	6	6	1	1	1
575	0	4	4	4	4	4	4	4	6	6	6	7	1	1	1	1	6	6	1	1	1
576	0	4	4	4	4	4	4	4	4	4	4	7	1	1	1	1	6	6	1	1	1
577	0	4	4	4	4	4	4	4	4	4	6	7	1	1	1	1	6	6	1	1	1
578	0	4	4	4	4	4	4	4	4	4	4	7	1	1	1	1	6	6	1	1	1
579	0	4	4	4	4	4	4	4	4	4	6	7	1	1	1	1	6	6	1	1	1
580	0	4	4	4	4	4	4	4	4	4	6	7	1	1	1	1	6	6	1	1	1
581	0	4	4	4	4	4	4	4	4	4	4	7	1	1	1	1	6	6	1	1	1
582	0	4	4	4	4	4	4	4	4	4	7	7	1	1	1	1	6	6	1	1	1
583	0	4	4	4	4	4	4	4	4	4	4	7	1	1	1	1	6	6	1	1	1
584	0	4	4	4	4	4	4	4	4	4	6	7	1	1	1	1	6	6	1	1	1
585	0	4	4	4	4	4	4	4	4	4	6	7	1	1	1	1	6	6	1	1	1
586	0	4	4	4	4	4	4	4	4	4	6	7	1	1	1	1	6	6	1	1	1
587	0	4	4	4	4	4	4	4	4	4	6	7	1	1	1	1	6	6	1	1	1
588	0	4	4	4	4	4	4	4	4	6	6	7	1	1	1	1	6	6	1	1	1
589	0	4	4	4	4	4	4	4	4	4	6	7	0	1	1	1	6	6	1	1	1
590	0	4	4	4	4	4	4	4	4	4	6	0	1	1	1	1	6	6	1	1	1
591	0	4	4	4	4	4	4	4	4	4	6	7	1	1	1	1	6	6	1	1	1
592	0	4	4	4	4	4	4	4	4	4	7	7	1	1	1	1	6	6	1	1	1
593	0	4	4	4	4	4	4	4	4	4	6	7	1	1	1	1	6	6	1	1	1
594	0	4	4	4	4	4	4	4	4	4	6	7	1	1	1	1	6	6	1	1	1
595	0	4	4	4	4	4	4	4	4	4	6	7	1	1	1	1	6	6	1	1	1
596	0	4	4	4	4	4	4	4	4	4	6	7	1	1	1	1	6	6	1	1	1
597	0	4	4	4	4	4	4	4	4	4	6	7	1	1	1	1	6	6	1	1	1
598	0	4	4	4	4	4	4	4	4	4	4	7	1	1	1	1	6	6	1	1	1
599	0	4	4	4	4	4	4	4	4	4	6	7	1	1	1	1	6	6	1	1	1
600	0	4	4	4	4	4	4	4	4	4	6	7	1	1	1	1	6	6	1	1	1
601	0	4	4	4	4	4	4	4	4	4	4	7	1	1	1	1	6	6	1	1	1
602	0	4	4	4	4	4	4	4	4	4	6	7	1	1	1	1	6	6	1	1	1
603	0	4	4	4	4	4	4	4	4	4	4	7	1	1	1	1	6	6	1	1	1
604	0	4	4	4	4	4	4	4	4	4	6	7	1	1	1	1	6	6	1	1	1
605	0	4	4	4	4	4	4	4	4	4	6	7	1	1	1	1	6	6	1	1	1
606	0	4	4	4	4	4	4	4	4	4	6	7	1	1	1	1	6	6	1	1	1
607	0	4	4	4	4	4	4	4	4	4	6	7	1	1	1	1	6	6	1	1	1
608	0	4	4	4	4	4	4	4	4	4	6	7	1	1	1	1	6	6	1	1	1
609	0	4	4	4	4	4	4	4	4	4	6	7	1	1	1	1	6	6	1	1	1
610	0	4	4	4	4	4	4	4	4	4	6	7	1	1	1	1	6	6	1	1	1
611	0	4	4	4	4	4	4	4	4	4	6	7	1	1	1	1	6	6	1	1	1
612	0	4	4	4	4	4	4	4	4	4	6	7	1	1	1	1	6	6	1	1	1
613	0	4	4	4	4	4	4	4	4	4	7	7	1	1	1	1	6	6	1	1	1
614	0	4	4	4	4	4	4	4	4	4	7	7	1	1	1	1	6	6	1	1	1
615	0	4	4	4	4	4	4	4	4	4	6	7	1	1	1	1	6	6	1	1	1
616	0	4	4	4	4	4	4	4	4	4	6	7	1	1	1	1	6	6	1	1	1
617	0	4	4	4	4	4	4	4	4	4	6	7	1	1	1	1	6	6	1	1	1
618	0	4	4	4	4	4	4	4	4	4	7	7	1	1	1	1	6	6	1	1	1
619	0	4	4	4	4	4	4	4	4	4	6	7	1	1	1	1	6	6	1	1	1
620	0	4	4	4	4	4	4	4	4	4	6	7	1	1	1	1	6	6	1	1	1
621	0	4	4	4	4	4	4	4	6	6	6	7	1	1	1	1	6	6	1	1	1
622	0	4	4	4	4	4	4	4	4	4	7	7	1	1	1	1	6	6	1	1	1
623	0	4	4	4	4	4	4	4	4	4	6	7	1	1	1	1	6	6	1	1	1
624	0	4	4	4	4	4	4	4	4	4	6	7	1	1	1	1	6	6	1	1	1
625	0	4	4	4	4	4	4	4	4	4	4	7	1	1	1	1	6	6	1	1	1
626	0	4	4	4	4	4	4	4	4	4	6	7	1	1	1	1	6	6	1	1	1
627	0	4	4	4	4	4	4	4	4	4	6	7	2	0	0	2	6	6	2	0	0
628	0	4	4	4	4	4	4	4	4	4	6	7	1	1	1	1	6	6	1	1	1
629	0	4	4	4	4	4	4	4	4	4	6	7	1	1	1	1	6	6	1	1	1
630	0	4	4	4	4	4	4	4	4	4	6	7	1	1	1	1	6	6	1	1	1
631	0	4	4	4	4	4	4	4	4	4	6	7	1	1	1	1	6	6	1	1	1
632	0	4	4	4	4	4	4	4	4	4	6	7	1	1	1	1	6	6	1	1	1
633	0	4	4	4	4	4	4	4	4	4	6	7	1	1	1	1	6	6	1	1	1
634	0	4	4	4	4	4	4	4	4	4	6	7	1	1	1	1	6	6	1	1	1
635	0	4	4	4	4	4	4	4	4	4	6	7	1	1	1	1	6	6	1	1	1
636	0	4	4	4	4	4	4	4	4	4	4	7	1	1	1	1	6	6	1	1	1
637	0	4	4	4	4	4	4	4	4	4	6	7	1	1	1	1	6	6	1	1	1
638	0	4	4	4	4	4	4	4	4	4	6	7	1	1	1	1	6	6	1	1	1
639	0	4	4	4	4	4	4	4	4	4	6	7	1	1	1	1	6	6	1	1	1
640	0	4	4	4	4	4	4	4	4	6	6	7	1	1	1	1	6	6	1	1	1
641	0	4	4	4	4	4	4	4	4	4	6	7	1	1	1	1	6	6	1	1	1
642	0	4	4	4	4	4	4	4	4	4	4	7	1	1	1	1	6	6	1	1	1
643	0	4	4	4	4	4	4	4	4	4	6	7	1	1	1	1	6	6	1	1	1
644	0	4	4	4	4	4	4	4	4	4	6	7	1	1	1	1	6	6	1	1	1
645	0	4	4	4	4	4	4	4	4	4	6	7	1	1	1	1	6	6	1	1	1
646	0	4	4	4	4	4	4	4	4	4	6	7	1	1	1	1	6	6	1	1	1
647	0	4	4	4	4	4	4	4	4	4	4	7	1	1	1	1	6	6	1	1	1
648	0	4	4	4	4	4	4	4	4	4	4	7	1	1	1	1	6	6	1	1	1
649	0	4	4	4	4	4	4	4	4	4	6	7	1	1	1	1	6	6	1	1	1
650	0	4	4	4	4	4	4	4	6	6	6	7	0	1	1	1	6	6	1	1	1
651	0	4	4	4	4	4	4	4	6	6	6	0	1	1	1	1	6	6	1	1	1
652	0	4	4	4	4	4	4	4	4	4	4	0	1	1	1	1	6	6	1	1	1
653	0	4	4	4	4	4	4	4	4	4	6	7	1	1	1	1	6	6	1	1	1
654	0	4	4	4	4	4	4	4	4	4	6	7	1	1	1	1	6	6	1	1	1
655	0	4	4	4	4	4	4	4	4	4	4	7	1	1	1	1	6	6	1	1	1
656	0	4	4	4	4	4	4	4	4	4	6	7	1	1	1	1	6	6	1	1	1
657	0	4	4	4	4	4	4	4	4	4	6	7	0	1	1	1	6	6	1	1	1
658	0	4	4	4	4	4	4	4	4	4	6	7	0	1	1	1	6	6	1	1	1
659	0	4	4	4	4	4	4	4	4	4	6	7	1	1	1	1	6	6	1	1	1
660	0	4	4	4	4	4	4	4	4	4	6	7	1	1	1	1	6	6	1	1	1
661	0	4	4	4	4	4	4	4	4	4	6	7	0	1	1	1	6	6	1	1	1
662	0	4	4	4	4	4	4	4	4	4	6	7	1	1	1	1	6	6	1	1	1
663	0	4	4	4	4	4	4	4	4	4	4	7	1	1	1	1	6	6	1	1	1
664	0	4	4	4	4	4	4	4	4	4	7	7	1	1	1	1	6	6	1	1	1
665	0	4	4	4	4	4	4	4	4	4	4	7	1	1	1	1	6	6	1	1	1
666	0	4	4	4	4	4	4	4	4	4	6	7	1	1	1	1	6	6	1	1	1
667	0	4	4	4	4	4	4	4	4	4	4	7	1	1	1	1	6	6	1	1	1
668	0	4	4	4	4	4	4	4	4	4	7	7	1	1	1	1	6	6	1	1	1
669	0	4	4	4	4	4	4	4	4	4	4	0	1	1	1	1	6	6	1	1	1
670	0	4	4	4	4	4	4	4	4	4	6	7	1	1	1	1	6	6	1	1	1
671	0	4	4	4	4	4	4	4	4	4	7	0	1	1	1	1	6	6	1	1	1
672	0	4	4	4	4	4	4	4	4	4	7	7	1	1	1	1	6	6	1	1	1
673	0	4	4	4	4	4	4	4	4	4	7	7	1	1	1	1	6	6	1	1	1
674	0	4	4	4	4	4	4	4	4	4	4	7	1	1	1	1	6	6	1	1	1
675	0	4	4	4	4	4	4	4	4	4	4	7	1	1	1	1	6	6	1	1	1
676	0	4	4	4	4	4	4	4	4	4	4	7	1	1	1	1	6	6	1	1	1
677	0	4	4	4	4	4	4	4	4	4	4	7	1	1	1	1	6	6	1	1	1
678	0	4	4	4	4	4	4	4	4	4	4	7	1	1	1	1	6	6	1	1	1
679	0	6	6	4	4	4	4	4	4	4	4	7	1	1	1	1	6	6	1	1	1
680	0	4	4	4	4	4	4	4	4	4	4	7	1	1	1	1	6	6	1	1	1
681	0	6	6	4	4	4	4	4	4	4	4	7	1	1	1	1	6	6	1	1	1
682	0	6	6	4	4	4	4	4	4	4	4	7	1	1	1	1	6	6	1	1	1
683	0	6	6	4	4	4	4	4	4	4	4	7	1	1	1	1	6	6	1	1	1
684	0	6	6	4	4	4	4	4	4	4	4	7	1	1	1	1	6	6	1	1	1
685	0	6	6	4	4	4	4	4	4	4	4	7	1	1	1	1	6	6	1	1	1
686	0	6	6	4	4	4	4	4	4	4	4	7	1	1	1	1	6	6	1	1	1
687	0	6	6	3	3	3	6	6	6	6	6	7	1	1	1	1	6	6	1	1	1
688	0	6	6	4	4	4	4	4	4	4	4	7	1	1	1	1	6	6	1	1	1
689	0	4	4	4	4	4	4	4	4	4	4	7	1	1	1	1	6	6	1	1	1
690	0	4	4	4	4	4	4	4	4	4	4	7	1	1	1	1	6	6	1	1	1
691	0	6	6	4	4	4	4	4	4	4	4	7	1	1	1	1	6	6	1	1	1
692	0	4	4	4	4	4	4	4	4	4	4	7	1	1	1	1	6	6	1	1	1
693	0	4	4	4	4	4	4	4	4	4	4	0	1	1	1	1	6	6	1	1	1
694	0	6	6	4	4	4	4	4	4	4	4	7	1	1	1	1	6	6	1	1	1
695	0	6	6	4	4	4	4	4	4	4	4	7	1	1	1	1	6	6	1	1	1
696	0	6	6	4	4	4	4	4	4	4	4	7	1	1	1	1	6	6	1	1	1
697	0	6	6	4	4	4	4	4	4	4	4	7	1	1	1	1	6	6	1	1	1
698	0	4	4	4	4	4	4	4	4	4	6	7	1	1	1	1	6	6	1	1	1
699	0	6	6	4	4	4	4	4	4	4	4	7	1	1	1	1	6	6	1	1	1
700	0	4	4	4	4	4	4	4	4	4	7	7	1	1	1	1	6	6	1	1	1
701	0	6	6	4	4	4	4	4	4	4	6	7	1	1	1	1	6	6	1	1	1
702	0	4	4	4	4	4	4	4	4	4	4	7	1	1	1	1	6	6	1	1	1
703	0	4	4	4	4	4	4	4	4	4	4	7	1	1	1	1	6	6	1	1	1
704	0	4	4	4	4	4	4	4	4	4	4	7	1	1	1	1	6	6	1	1	1
705	0	4	4	4	4	4	4	4	4	4	4	7	1	1	1	1	6	6	1	1	1
706	0	6	6	4	4	4	4	4	4	4	6	7	1	1	1	1	6	6	1	1	1
707	0	6	6	4	4	4	4	4	4	4	4	7	1	1	1	1	6	6	1	1	1
708	0	4	4	4	4	4	4	4	4	4	4	7	1	1	1	1	6	6	1	1	1
709	0	4	4	4	4	4	4	4	4	4	4	7	1	1	1	1	6	6	1	1	1
710	0	4	4	4	4	4	4	4	4	4	4	7	1	1	1	1	6	6	1	1	1
711	0	4	4	4	4	4	4	4	4	4	4	7	1	1	1	1	6	6	1	1	1
712	0	4	4	4	4	4	4	4	4	4	4	7	1	1	1	1	6	6	1	1	1
713	0	4	4	4	4	4	4	4	4	4	4	7	1	1	1	1	6	6	1	1	1
714	0	6	6	4	4	4	4	4	4	4	4	7	1	1	1	1	6	6	1	1	1
715	0	6	6	4	4	4	4	4	4	4	4	7	1	1	1	1	6	6	1	1	1
716	0	4	4	4	4	4	4	4	4	4	6	7	1	1	1	1	6	6	1	1	1
717	0	6	6	4	4	4	4	4	4	4	4	7	1	1	1	1	6	6	1	1	1
718	0	6	6	4	4	4	4	4	4	4	4	7	1	1	1	1	6	6	1	1	1
719	0	4	4	4	4	4	4	4	4	4	4	7	1	1	1	1	6	6	1	1	1
720	0	6	6	4	4	4	4	4	4	4	4	7	1	1	1	1	6	6	1	1	1
721	0	4	4	4	4	4	4	4	4	4	4	7	1	1	1	1	6	6	1	1	1
722	0	4	4	4	4	4	4	4	4	4	4	7	1	1	1	1	6	6	1	1	1
723	0	4	4	4	4	4	4	4	4	4	4	7	1	1	1	1	6	6	1	1	1
724	0	4	4	4	4	4	4	4	4	4	4	7	1	1	1	1	6	6	1	1	1
725	0	6	6	4	4	4	4	4	4	4	4	7	1	1	1	1	6	6	1	1	1
726	0	6	6	4	4	4	4	4	4	4	7	7	1	1	1	1	6	6	1	1	1
727	0	4	4	4	4	4	4	4	4	4	4	7	1	1	1	1	6	6	1	1	1
728	0	6	6	4	4	4	4	4	4	4	4	7	1	1	1	1	6	6	1	1	1
729	0	4	4	4	4	4	4	4	4	4	4	7	1	1	1	1	6	6	1	1	1
730	0	4	4	4	4	4	4	4	4	4	4	0	1	1	1	1	6	6	1	1	1
731	0	4	4	4	4	4	4	4	4	4	4	7	1	1	1	1	6	6	1	1	1
732	0	4	4	4	4	4	4	4	4	4	4	7	1	1	1	1	6	6	1	1	1
733	0	4	4	4	4	4	4	4	4	4	4	7	1	1	1	1	6	6	1	1	1
734	0	4	4	4	4	4	4	4	4	4	4	7	1	1	1	1	6	6	1	1	1
735	0	4	4	4	4	4	4	4	4	4	4	7	1	1	1	1	6	6	1	1	1
736	0	6	6	4	4	4	4	4	4	4	4	7	1	1	1	1	6	6	1	1	1
737	0	4	4	4	4	4	4	4	4	4	4	7	1	1	1	1	6	6	1	1	1
738	0	4	4	4	4	4	4	4	4	4	4	7	1	1	1	1	6	6	1	1	1
739	0	4	4	4	4	4	4	4	4	4	4	7	1	1	1	1	6	6	1	1	1
740	0	4	4	4	4	4	4	4	4	4	4	7	1	1	1	1	6	6	1	1	1
741	0	4	4	4	4	4	4	4	4	4	4	7	1	1	1	1	6	6	1	1	1
742	0	4	4	4	4	4	4	4	4	4	4	7	2	0	0	2	6	6	2	0	0
743	0	4	4	4	4	4	4	4	4	4	4	7	1	1	1	1	6	6	1	1	1
744	0	4	4	4	4	4	4	4	4	4	4	7	1	1	1	1	6	6	1	1	1
745	0	6	6	4	4	4	4	4	4	4	4	7	1	1	1	1	6	6	1	1	1
746	0	4	4	4	4	4	4	4	4	4	4	7	1	1	1	1	6	6	1	1	1
747	0	4	4	4	4	4	4	4	4	4	4	7	1	1	1	1	6	6	1	1	1
748	0	4	4	4	4	4	4	4	4	4	4	7	1	1	1	1	6	6	1	1	1
749	0	4	4	4	4	4	4	4	4	4	7	7	1	1	1	1	6	6	1	1	1
750	0	4	4	4	4	4	4	4	4	4	4	7	1	1	1	1	6	6	1	1	1
751	0	6	6	4	4	4	4	4	4	4	4	7	1	1	1	1	6	6	1	1	1
752	0	4	4	4	4	4	4	4	4	4	4	7	2	0	0	2	6	6	2	0	0
753	0	6	6	4	4	4	4	4	4	4	4	7	1	1	1	1	6	6	1	1	1
754	0	4	4	4	4	4	4	4	4	4	4	7	1	1	1	1	6	6	1	1	1
755	0	4	4	4	4	4	4	4	4	4	4	7	2	0	0	2	6	6	2	0	0
756	0	4	4	4	4	4	4	4	4	4	4	7	1	1	1	1	6	6	1	1	1
757	0	4	4	4	4	4	4	4	4	4	4	7	2	0	0	2	6	6	2	0	0
758	0	4	4	4	4	4	4	4	4	4	4	7	1	1	1	0	7	7	0	1	1
759	0	4	4	4	4	4	4	4	4	4	4	7	1	1	1	1	6	6	1	1	1
760	0	4	4	4	4	4	4	4	4	4	4	7	1	1	1	1	6	6	1	1	1
761	0	4	4	4	4	4	4	4	4	4	4	7	2	0	0	2	6	6	2	0	0
762	0	4	4	4	4	4	4	4	4	4	6	7	1	1	1	1	6	6	1	1	1
763	0	4	4	4	4	4	4	4	4	4	4	7	1	1	1	1	6	6	1	1	1
764	0	4	4	4	4	4	4	4	4	4	4	7	1	1	1	7	7	7	7	1	1
765	0	4	4	4	4	4	4	4	4	4	4	7	1	1	1	1	6	6	1	1	1
766	0	4	4	4	4	4	4	4	4	4	4	7	1	1	1	1	6	6	1	1	1
767	0	4	4	4	4	4	4	4	4	4	4	7	1	1	1	1	6	6	1	1	1
768	0	4	4	4	4	4	4	4	4	4	4	7	1	1	1	1	6	6	1	1	1
769	0	4	4	4	4	4	4	4	4	4	4	7	1	1	1	1	6	6	1	1	1
770	0	4	4	4	4	4	4	4	4	4	4	7	1	1	1	7	7	7	7	1	1
771	0	4	4	4	4	4	4	4	4	4	4	7	1	1	1	1	6	6	1	1	1
772	0	4	4	4	4	4	4	4	4	4	4	7	1	1	1	1	6	6	1	1	1
773	0	4	4	4	4	4	4	4	4	4	6	7	1	1	1	1	6	6	1	1	1
774	0	4	4	4	4	4	4	4	4	4	4	7	1	1	1	7	7	7	7	1	1
775	0	4	4	4	4	4	4	4	4	4	4	7	0	1	1	1	6	6	1	1	1
776	0	4	4	4	4	4	4	4	4	4	6	7	1	1	1	1	6	6	1	1	1
777	0	6	6	4	4	4	4	4	4	4	4	7	1	1	1	1	6	6	1	1	1
778	0	6	6	4	4	4	4	4	4	4	4	7	1	1	1	1	6	6	1	1	1
779	0	4	4	4	4	4	4	4	4	4	4	7	1	1	1	1	6	6	1	1	1
780	0	4	4	4	4	4	4	4	4	4	4	7	1	1	1	1	6	6	1	1	1
781	0	4	4	4	4	4	4	4	4	4	4	7	1	1	1	1	6	6	1	1	1
782	0	4	4	4	4	4	4	4	4	4	4	7	1	1	1	1	6	6	1	1	1
783	0	6	6	4	4	4	4	4	4	4	4	7	0	1	1	1	6	6	1	1	1
784	0	4	4	4	4	4	4	4	4	4	4	7	2	0	0	2	6	6	2	0	0
785	0	6	6	4	4	4	4	4	4	4	4	7	1	1	1	1	6	6	1	1	1
786	0	4	4	4	4	4	4	4	4	4	4	7	1	1	1	1	6	6	1	1	1
787	0	4	4	4	4	4	4	4	4	4	4	7	1	1	1	1	6	6	1	1	1
788	0	4	4	4	4	4	4	4	4	4	4	7	1	1	1	1	6	6	1	1	1
789	0	4	4	4	4	4	4	4	4	4	6	7	1	1	1	1	6	6	1	1	1
790	0	4	4	4	4	4	4	4	4	4	6	7	1	1	1	1	6	6	1	1	1
791	0	4	4	4	4	4	4	4	4	4	4	7	1	1	1	1	6	6	1	1	1
792	0	4	4	4	4	4	4	4	4	4	4	0	1	1	1	1	6	6	1	1	1
793	0	4	4	4	4	4	4	4	4	4	7	7	1	1	1	1	6	6	1	1	1
794	0	4	4	4	4	4	4	4	4	4	7	0	1	1	1	1	6	6	1	1	1
795	0	4	4	4	4	4	4	4	6	6	7	0	1	1	1	0	7	7	7	1	1
796	0	4	4	4	4	4	4	4	4	4	4	0	1	1	1	0	7	7	7	1	1
797	0	4	4	4	4	4	4	4	4	4	4	7	1	1	1	1	6	6	1	1	1
798	0	4	4	4	4	4	4	4	4	4	7	7	1	1	1	1	6	6	1	1	1
799	0	4	4	4	4	4	4	4	4	4	4	7	1	1	1	1	6	6	1	1	1
800	0	4	4	4	4	4	4	4	4	4	6	7	1	1	1	1	6	6	1	1	1
801	0	4	4	4	4	4	4	4	4	4	4	7	1	1	1	1	6	6	1	1	1
802	0	4	4	4	4	4	4	4	4	4	7	7	1	1	1	1	6	6	1	1	1
803	0	4	4	4	4	4	4	4	4	4	4	7	1	1	1	1	6	6	1	1	1
804	0	4	4	4	4	4	4	4	4	4	4	7	1	1	1	1	6	6	1	1	1
805	0	4	4	4	4	4	4	4	4	4	4	7	1	1	1	1	6	6	1	1	1
806	0	4	4	4	4	4	4	4	4	4	7	0	1	1	1	1	6	6	1	1	1
807	0	4	4	4	4	4	4	4	4	4	4	7	0	1	1	1	6	6	1	1	1
808	0	4	4	4	4	4	4	4	4	4	4	7	1	1	1	1	6	6	1	1	1
809	0	4	4	4	4	4	4	4	4	4	4	0	1	1	1	1	6	6	1	1	1
810	0	4	4	4	4	4	4	4	4	4	7	7	1	1	1	1	6	6	1	1	1
811	0	4	4	4	4	4	4	4	4	4	6	7	0	0	1	1	6	6	1	1	0
812	0	4	4	4	4	4	4	4	4	4	4	0	0	0	1	1	6	6	1	1	0
813	0	4	4	4	4	4	4	4	4	4	4	0	1	1	1	1	6	6	1	1	1
814	0	4	4	4	4	4	4	4	4	4	4	0	1	1	1	1	6	6	1	1	1
815	0	4	4	4	4	4	4	4	4	4	4	0	1	1	1	0	7	7	7	1	1
816	0	4	4	4	4	4	4	4	4	4	4	0	1	1	1	1	6	6	1	1	1
817	0	4	4	4	4	4	4	4	4	4	4	0	1	1	1	1	6	6	1	1	1
818	0	4	4	4	4	4	4	4	4	4	4	0	0	1	1	1	6	6	1	1	1
819	0	4	4	4	4	4	4	4	4	4	4	0	1	1	1	1	6	6	1	1	1
820	0	4	4	4	4	4	4	4	4	4	4	0	1	1	1	1	6	6	1	1	1
821	0	4	4	4	4	4	4	4	4	4	4	0	1	1	1	1	6	6	1	1	1
822	0	4	4	4	4	4	4	4	4	4	4	0	1	1	1	1	6	6	1	1	1
823	0	6	4	4	4	4	4	4	4	4	4	0	1	1	1	1	6	6	1	1	1
824	0	4	4	4	4	4	4	4	4	4	4	0	0	1	1	0	7	7	0	1	1
825	0	4	4	4	4	4	4	4	4	4	4	0	1	1	1	1	6	6	1	1	1
826	0	4	4	4	4	4	4	4	4	4	4	0	0	1	1	1	6	6	1	1	1
827	0	4	4	4	4	4	4	4	4	4	4	0	0	1	1	0	7	7	0	1	1
828	0	4	4	4	4	4	4	4	4	4	4	0	1	1	1	1	6	6	1	1	1
829	0	4	4	4	4	4	4	4	4	6	6	0	1	1	0	0	7	7	7	0	2
830	0	4	4	4	4	4	4	4	4	4	4	0	0	1	1	0	7	7	0	1	1
831	0	4	4	4	4	4	4	4	4	4	4	0	1	1	1	0	7	7	0	1	1
832	0	4	4	4	4	4	4	4	4	4	4	7	1	1	1	0	7	7	0	1	1
833	0	4	4	4	4	4	4	4	4	4	4	7	1	1	1	1	6	6	1	1	1
834	0	4	4	4	4	4	4	4	4	4	4	7	1	1	1	1	6	6	1	1	1
835	0	4	4	4	4	4	4	4	4	4	7	7	0	0	1	1	6	6	1	1	0
836	0	4	4	4	4	4	4	4	4	4	7	0	1	1	1	1	6	6	1	1	1
837	0	4	4	4	4	4	4	4	4	4	7	0	1	1	1	1	6	6	1	1	1
838	0	4	4	4	4	4	4	4	4	4	7	0	1	1	1	1	6	6	1	1	1
839	0	4	4	4	4	4	4	4	4	4	7	0	1	1	1	1	6	6	1	1	1
840	0	4	4	4	4	4	4	4	4	4	7	7	1	1	1	1	6	6	1	1	1
841	0	4	4	4	4	4	4	4	4	4	7	7	1	1	1	1	6	6	1	1	1
842	0	4	4	4	4	4	4	4	4	4	7	7	1	1	1	1	6	6	1	1	1
843	0	4	4	4	4	4	4	4	4	4	4	7	1	1	1	1	6	6	1	1	1
844	0	4	4	4	4	4	4	4	4	4	6	7	1	1	1	1	6	6	1	1	1
845	0	4	4	4	4	4	4	4	4	4	6	7	1	1	1	1	6	6	1	1	1
846	0	4	4	4	4	4	4	4	4	4	4	7	1	1	1	0	7	7	7	1	1
847	0	4	4	4	4	4	4	4	4	4	6	7	0	0	1	1	6	6	1	1	0
848	0	4	4	4	4	4	4	4	4	4	6	7	0	0	1	1	6	6	1	1	0
849	0	4	4	4	4	4	4	4	4	4	4	7	1	1	1	1	6	6	1	1	1
850	0	4	4	4	4	4	4	4	4	4	4	7	1	1	1	1	6	6	1	1	1
851	0	4	4	4	4	4	4	4	4	4	4	7	1	1	1	1	6	6	1	1	1
852	0	4	4	4	4	4	4	4	4	4	4	7	1	1	1	1	6	6	1	1	1
853	0	4	4	4	4	4	4	4	4	4	4	7	1	1	1	1	6	6	1	1	1
854	0	4	4	4	4	4	4	4	4	4	6	7	1	1	1	1	6	6	1	1	1
855	0	4	4	4	4	4	4	4	4	4	6	7	1	1	1	1	6	6	1	1	1
856	0	4	4	4	4	4	4	4	4	4	4	7	1	1	1	1	6	6	1	1	1
857	0	4	4	4	4	4	4	4	4	4	4	7	1	1	1	1	6	6	1	1	1
858	0	4	4	4	4	4	4	4	4	4	6	7	1	1	1	1	6	6	1	1	1
859	0	4	4	4	4	4	4	4	4	4	6	7	1	1	1	1	6	6	1	1	1
860	0	4	4	4	4	4	4	4	4	4	4	7	1	1	1	1	6	6	1	1	1
861	0	4	4	4	4	4	4	4	4	4	7	7	1	1	1	1	6	6	1	1	1
862	0	4	4	4	4	4	4	4	4	4	6	7	0	0	1	1	6	6	1	1	0
863	0	4	4	4	4	4	4	4	4	4	6	7	1	1	1	1	6	6	1	1	1
864	0	4	4	4	4	4	4	4	4	4	6	7	0	0	1	1	6	6	1	1	0
865	0	4	4	4	4	4	4	4	4	4	6	7	0	0	1	1	6	6	1	1	0
866	0	4	4	4	4	4	4	4	4	4	6	7	1	1	1	1	6	6	1	1	1
867	0	4	4	4	4	4	4	4	4	4	6	7	1	1	1	1	6	6	1	1	1
868	0	4	4	4	4	4	4	4	4	4	6	7	1	1	1	1	6	6	1	1	1
869	0	4	4	4	4	4	4	4	4	4	6	7	1	1	1	1	6	6	1	1	1
870	0	4	4	4	4	4	4	4	4	4	7	7	1	1	1	1	6	6	1	1	1
871	0	4	4	4	4	4	4	4	4	4	4	7	1	1	1	1	6	6	1	1	1
872	0	4	4	4	4	4	4	4	4	4	4	7	1	1	1	1	6	6	1	1	1
873	0	4	4	4	4	4	4	4	4	4	6	7	1	1	1	1	6	6	1	1	1
874	0	4	4	4	4	4	4	4	4	4	6	7	1	1	1	1	6	6	1	1	1
875	0	4	4	4	4	4	4	4	4	4	4	7	1	1	1	1	6	6	1	1	1
876	0	4	4	4	4	4	4	4	4	4	4	7	1	1	1	1	6	6	1	1	1
877	0	4	4	4	4	4	4	4	4	4	4	7	0	0	2	7	7	7	7	2	0
878	0	4	4	4	4	4	4	4	4	4	4	7	1	1	1	1	6	6	1	1	1
879	0	4	4	4	4	4	4	4	4	4	4	7	1	1	1	1	6	6	1	1	1
880	0	4	4	4	4	4	4	4	4	4	4	7	1	1	1	1	6	6	1	1	1
881	0	4	4	4	4	4	4	4	4	4	4	7	1	1	1	1	6	6	1	1	1
882	0	4	4	4	4	4	4	4	4	4	4	7	0	0	1	1	6	6	1	1	0
883	0	4	4	4	4	4	4	4	4	4	4	7	0	1	1	1	6	6	1	1	1
884	0	4	4	4	4	4	4	4	4	4	4	7	0	0	1	1	6	6	1	1	0
885	0	4	4	4	4	4	4	4	4	4	4	7	0	0	1	1	6	6	1	1	0
886	0	4	4	4	4	4	4	4	4	4	4	7	1	1	1	1	6	6	1	1	1
887	0	4	4	4	4	4	4	4	4	4	6	7	0	0	1	1	6	6	1	1	0
888	0	4	4	4	4	4	4	4	4	4	4	7	0	0	0	2	6	6	2	0	0
889	0	4	4	4	4	4	4	4	4	4	4	7	0	0	1	1	6	6	1	1	0
890	0	4	4	4	4	4	4	4	4	4	7	7	0	0	1	1	6	6	1	1	0
891	0	4	4	4	4	4	4	4	4	4	4	7	0	0	1	1	6	6	1	1	0
892	0	4	4	4	4	4	4	4	4	4	4	7	0	0	1	1	6	6	1	1	0
893	0	4	4	4	4	4	4	4	4	4	4	7	0	0	1	1	6	6	1	1	0
894	0	4	4	4	4	4	4	4	4	4	6	7	0	0	1	1	6	6	1	1	0
895	0	4	4	4	4	4	4	4	4	4	6	7	0	0	1	1	6	6	1	1	0
896	0	4	4	4	4	4	4	4	4	4	7	7	0	0	1	1	6	6	1	1	0
897	0	4	4	4	4	4	4	4	4	4	6	7	0	0	1	1	6	6	1	1	0
898	0	4	4	4	4	4	4	4	4	4	6	7	0	0	1	1	6	6	1	1	0
899	0	4	4	4	4	4	4	4	4	4	6	7	0	0	1	1	6	6	1	1	0
900	0	4	4	4	4	4	4	4	4	4	6	7	0	1	1	1	6	6	1	1	1
901	0	4	4	4	4	4	4	4	4	4	6	7	0	0	1	1	6	6	1	1	0
902	0	4	4	4	4	4	4	4	4	4	4	7	0	1	1	1	6	6	1	1	1
903	0	4	4	4	4	4	4	4	4	4	4	7	1	1	1	1	6	6	1	1	1
904	0	4	4	4	4	4	4	4	4	4	7	0	1	1	1	1	6	6	1	1	1
905	0	4	4	4	4	4	4	4	4	4	4	0	1	1	1	1	6	6	1	1	1
906	0	4	4	4	4	4	4	4	4	4	4	0	0	0	1	1	6	6	1	1	0
907	0	4	4	4	4	4	4	4	4	4	7	7	1	1	1	1	6	6	1	1	1
908	0	4	4	4	4	4	4	4	4	4	7	0	1	1	1	1	6	6	1	1	1
909	0	4	4	4	4	4	4	4	4	4	7	7	1	1	1	1	6	6	1	1	1
910	0	4	4	4	4	4	4	4	4	4	7	0	1	1	1	1	6	6	1	1	1
911	0	4	4	4	4	4	4	4	4	4	4	7	1	1	1	7	7	7	7	1	1
912	0	4	4	4	4	4	4	4	4	4	7	0	1	1	1	1	6	6	1	1	1
913	0	4	4	4	4	4	4	4	4	4	7	7	1	1	1	0	7	7	7	1	1
914	0	4	4	4	4	4	4	4	4	4	7	7	0	0	1	1	6	6	1	1	0
915	0	4	4	4	4	4	4	4	4	4	7	7	0	0	1	1	6	6	1	1	0
916	0	4	4	4	4	4	4	4	4	4	4	0	0	0	2	7	7	7	7	2	0
917	0	4	4	4	4	4	4	4	4	4	4	7	1	1	1	1	6	6	1	1	1
918	0	4	4	4	4	4	4	4	4	4	4	7	2	0	0	2	6	6	2	0	0
919	0	4	4	4	4	4	4	4	4	4	6	7	0	0	1	1	6	6	1	1	0
920	0	4	4	4	4	4	4	4	4	4	4	7	0	0	1	1	6	6	1	1	0
921	0	4	4	4	4	4	4	4	4	4	4	7	1	1	1	1	6	6	1	1	1
922	0	4	4	4	4	4	4	4	4	4	4	7	0	0	1	1	6	6	1	1	0
923	0	4	4	4	4	4	4	4	4	4	4	7	1	1	1	1	6	6	1	1	1
924	0	4	4	4	4	4	4	4	4	4	4	7	1	1	1	1	6	6	1	1	1
925	0	4	4	4	4	4	4	4	4	4	4	7	1	1	1	1	6	6	1	1	1
926	0	4	4	4	4	4	4	4	4	4	4	7	1	1	1	1	6	6	1	1	1
927	0	4	4	4	4	4	4	4	4	4	4	7	1	1	1	1	6	6	1	1	1
928	0	4	4	4	4	4	4	4	4	4	4	7	1	1	1	1	6	6	1	1	1
929	0	4	4	4	4	4	4	4	4	4	4	7	1	1	1	1	6	6	1	1	1
930	0	4	4	4	4	4	4	4	4	4	4	7	1	1	1	1	6	6	1	1	1
931	0	4	4	4	4	4	4	4	4	4	7	7	1	1	1	1	6	6	1	1	1
932	0	4	4	4	4	4	4	4	4	4	6	7	1	1	1	1	6	6	1	1	1
933	0	4	4	4	4	4	4	4	4	4	7	7	1	1	1	1	6	6	1	1	1
934	0	4	4	4	4	4	4	4	4	4	4	7	1	1	1	1	6	6	1	1	1
935	0	4	4	4	4	4	4	4	4	4	4	7	1	1	1	1	6	6	1	1	1
936	0	4	4	4	4	4	4	4	4	4	6	7	1	1	1	1	6	6	1	1	1
937	0	4	4	4	4	4	4	4	4	4	4	7	1	1	1	1	6	6	1	1	1
938	0	4	4	4	4	4	4	4	4	4	4	7	1	1	1	7	7	7	7	1	1
939	0	4	4	4	4	4	4	4	4	4	7	7	1	1	1	1	6	6	1	1	1
940	0	4	4	4	4	4	4	4	4	4	7	7	1	1	1	1	6	6	1	1	1
941	0	4	4	4	4	4	4	4	4	4	7	7	1	1	1	1	6	6	1	1	1
942	0	4	4	4	4	4	4	4	4	4	7	7	1	1	1	1	6	6	1	1	1
943	0	4	4	4	4	4	4	4	4	4	4	7	1	1	1	1	6	6	1	1	1
944	0	4	4	4	4	4	4	4	4	4	7	7	1	1	1	1	6	6	1	1	1
945	0	4	4	4	4	4	4	4	4	4	7	7	1	1	1	1	6	6	1	1	1
946	0	4	4	4	4	4	4	4	4	4	7	7	1	1	1	1	6	6	1	1	1
947	0	4	4	4	4	4	4	4	4	4	4	7	1	1	1	1	6	6	1	1	1
948	0	4	4	4	4	4	4	4	4	4	4	7	1	1	1	7	7	7	7	1	1
949	0	4	4	4	4	4	4	4	4	4	7	7	1	1	1	1	6	6	1	1	1
950	0	4	4	4	4	4	4	4	4	4	7	7	1	1	1	1	6	6	1	1	1
951	0	4	4	4	4	4	4	4	4	4	4	7	1	1	1	7	7	7	7	1	1
952	0	4	4	4	4	4	4	4	4	4	6	7	1	1	1	1	6	6	1	1	1
953	0	4	4	4	4	4	4	4	4	4	4	7	1	1	1	1	6	6	1	1	1
954	0	4	4	4	4	4	4	4	4	4	4	7	1	1	1	1	6	6	1	1	1
955	0	4	4	4	4	4	4	4	4	4	4	7	1	1	1	7	7	7	7	1	1
956	0	4	4	4	4	4	4	4	4	4	4	7	1	1	1	1	6	6	1	1	1
957	0	4	4	4	4	4	4	4	4	4	4	7	1	1	1	1	6	6	1	1	1
958	0	4	4	4	4	4	4	4	4	4	7	7	1	1	1	1	6	6	1	1	1
959	0	4	4	4	4	4	4	4	4	4	7	7	1	1	1	7	7	7	0	1	1
960	0	4	4	4	4	4	4	4	4	4	6	7	1	1	1	1	6	6	1	1	1
961	0	4	4	4	4	4	4	4	4	4	4	7	1	1	1	1	6	6	1	1	1
962	0	4	4	4	4	4	4	4	4	4	4	7	1	1	1	1	6	6	1	1	1
963	0	4	4	4	4	4	4	4	4	4	4	7	1	1	1	1	6	6	1	1	1
964	0	4	4	4	4	4	4	4	4	4	6	7	1	1	1	1	6	6	1	1	1
965	0	4	4	4	4	4	4	4	4	4	6	7	1	1	1	1	6	6	1	1	1
966	0	4	4	4	4	4	4	4	4	4	7	7	1	1	1	1	6	6	1	1	1
967	0	4	4	4	4	4	4	4	4	4	4	7	1	1	1	1	6	6	1	1	1
968	0	4	4	4	4	4	4	4	4	4	4	7	1	1	1	7	7	7	7	1	1
969	0	4	4	4	4	4	4	4	4	4	4	7	1	1	1	7	7	7	7	1	1
970	0	4	4	4	4	4	4	4	4	4	6	7	1	1	1	1	6	6	1	1	1
971	0	4	4	4	4	4	4	4	4	4	4	7	1	1	1	1	6	6	1	1	1
972	0	4	4	4	4	4	4	4	4	4	4	7	1	1	1	1	6	6	1	1	1
973	0	4	4	4	4	4	4	4	4	4	7	7	1	1	1	1	6	6	1	1	1
974	0	4	4	4	4	4	4	4	4	4	4	7	1	1	1	1	6	6	1	1	1
975	0	4	4	4	4	4	4	4	4	4	4	7	1	1	1	1	6	6	1	1	1
976	0	4	4	4	4	4	4	4	4	4	4	7	1	1	1	1	6	6	1	1	1
977	0	4	4	4	4	4	4	4	4	4	7	7	1	1	1	1	6	6	1	1	1
978	0	4	4	4	4	4	4	4	4	4	4	7	1	1	1	1	6	6	1	1	1
979	0	4	4	4	4	4	4	4	4	4	6	7	1	1	1	1	6	6	1	1	1
980	0	4	4	4	4	4	4	4	4	4	6	7	1	1	1	0	7	7	7	1	1
981	0	4	4	4	4	4	4	4	4	4	6	7	1	1	1	1	6	6	1	1	1
982	0	4	4	4	4	4	4	4	4	4	7	7	1	1	1	1	6	6	1	1	1
983	0	4	4	4	4	4	4	4	4	4	4	7	1	1	1	1	6	6	1	1	1
984	0	4	4	4	4	4	4	4	4	4	7	7	0	1	1	1	6	6	1	1	1
985	0	4	4	4	4	4	4	4	4	4	7	7	0	0	2	0	7	7	7	2	0
986	0	4	4	4	4	4	4	4	4	4	7	7	0	1	1	7	7	7	7	1	1
987	0	4	4	4	4	4	4	4	4	4	7	7	1	1	1	1	6	6	1	1	1
988	0	4	4	4	4	4	4	4	4	4	7	0	1	1	1	1	6	6	1	1	1
989	0	4	4	4	4	4	4	4	4	4	7	7	1	1	1	1	6	6	1	1	1
990	0	4	4	4	4	4	4	4	4	4	4	7	1	1	1	1	6	6	1	1	1
991	0	4	4	4	4	4	4	4	4	4	6	7	1	1	1	1	6	6	1	1	1
992	0	4	4	4	4	4	4	4	4	4	7	7	1	1	1	1	6	6	1	1	1
993	0	4	4	4	4	4	4	4	4	4	7	0	1	1	1	1	6	6	1	1	1
994	0	4	4	4	4	4	4	4	4	4	7	0	1	1	1	1	6	6	1	1	1
995	0	4	4	4	4	4	4	4	4	4	7	7	1	1	1	1	6	6	1	1	1
996	0	4	4	4	4	4	4	4	4	4	7	7	1	1	1	1	6	6	1	1	1
997	0	4	4	4	4	4	4	4	4	6	6	7	1	1	1	0	7	7	0	1	1
998	0	4	4	4	4	4	4	4	4	4	4	7	1	1	1	0	7	7	7	1	1
999	0	4	4	4	4	4	4	4	4	4	4	7	1	1	1	0	7	7	7	1	1
