# Supplementary material for: Structure of the stress-related LHCSR1 complex determined by an integrated computational strategy
Source: Commun Biol. 2022 Feb 17;5:145. doi: 10.1038/s42003-022-03083-8 (PMC8854571; doi:10.1038/s42003-022-03083-8)
Supplement: Supplementary file 18 — Supplementary Data 15 [file 42003_2022_3083_MOESM18_ESM.zip › Figure_S20_GeomEfit.csv]

# 'LHCSR chl-a vac'	'LHCSR chl-a fit'	'CP29 chl-a vac'	'CP29 chl-a fit'	'CP29 chl-b vac'	'CP29 chl-b fit'
-1467.9290	-1481.5025	-921.8917	-625.5315	-1139.6614	-1055.9988
-700.8958	-871.0885	-316.9759	-532.1526	-644.4370	-588.4369
-976.7374	-792.3131	-683.1516	-855.3245	-1448.5717	-1402.1997
-1154.1793	-973.6721	-521.8407	-491.7044	-852.5280	-703.3777
256.4843	151.4159	-521.0341	-651.3701	-947.7014	-834.1950
-1613.9153	-1783.9569	-132.2749	-90.3888	-1039.6486	-890.0147
-658.9549	-549.1206	-244.3860	-513.2377	-1691.3446	-1506.4620
17.7442	-124.4863	-864.6263	-617.3885	-189.5403	-42.7577
-105.6586	-38.9727	-601.6896	-608.8545	-914.6327	-1058.0930
-571.0405	-519.8529	-1010.6127	-937.6179	-1396.1457	-1364.5414
-992.0619	-827.1658	-231.4811	-489.9315	-826.7183	-970.0221
-1367.1097	-1052.8891	-529.9062	-695.8373	-884.7902	-1006.0958
-474.2540	-618.0558	-233.9008	-394.6619	-556.5225	-577.5723
-686.3778	-606.6642	-670.2467	-788.5105	-1192.8939	-1082.4667
-1063.8452	-679.8247	-688.7975	-493.6505	-537.1652	-474.9762
-1202.5726	-1026.2530	-818.6527	-1035.4112	-883.1771	-814.0685
-66.9440	-204.2210	-1053.3600	-1227.1954	-712.1875	-638.2429
-268.5826	-419.2571	-745.2563	-969.4259	-813.0068	-1052.3961
-327.4611	-316.7075	-790.4233	-616.4451	-619.4338	-859.1742
-601.6896	-357.4571	-933.9900	-1025.4421	-1006.5799	-883.1954
158.0847	198.9864	-10.4852	-19.6862	-651.6960	-661.6901
-603.3027	-819.9542	-926.7310	-713.5243	-1157.4056	-1366.3139
-43.5539	-160.5521	-172.6026	-207.7477	-397.6313	-450.3997
210.5107	-461.8990	-597.6568	-508.5450	-776.7119	-971.4201
-1308.2312	-851.0092	-369.4019	-431.9902	-1313.0706	-1306.2203
-842.0428	-575.1694	-918.6655	-798.4508	-1232.4151	-879.1083
-1.6131	-500.0615	-966.2522	-993.9241	-799.2954	-910.4087
-696.0564	-851.9187	-354.8839	237.2607	-1804.2622	-1696.7475
-225.0287	-254.7430	-1018.6782	-982.1676	-1804.2622	-1768.5625
-700.8958	-995.9976	-387.9527	-261.9145	-1897.8225	-1761.2516
-448.4442	-518.6304	-479.0933	-418.5658	-1313.0706	-1530.1052
-584.7519	-584.9103	-145.9863	-383.8472	-692.0237	-986.5483
154.0519	115.6298	-257.2909	-290.2852	-1000.1274	-983.2688
-379.0806	-418.9897	-218.5762	-279.0454	-676.6991	-620.3954
-1011.4192	-938.0726	-850.1083	-800.2104	-892.8557	-724.8727
102.4324	-116.4429	-833.9772	-958.9845	-480.7064	-797.1655
-718.6400	-676.5751	-286.3268	-536.9378	-798.4888	-744.5389
-601.6896	-674.8795	-503.2899	-542.7193	-519.4210	-527.3120
43.5539	53.9779	-142.7601	-311.9744	-1241.2872	-1193.5052
-777.5184	-583.3058	-659.7615	-817.7990	-1150.9531	-1128.3064
-1414.6964	-1345.2805	-398.4379	-405.3938	-469.4147	-350.3190
-287.1334	-393.5488	-804.1347	-624.1377	-657.3418	-756.1443
50.0064	-23.9733	-759.7742	-642.4402	-764.6136	-753.9107
-1904.2749	-1842.8524	-893.6623	-1037.7580	-1473.5749	-1466.8816
149.2126	-156.6029	-455.7032	-107.1821	-449.2508	-431.0595
-1037.2290	-1010.9518	-401.6641	-185.3614	-456.5098	-271.3412
-110.4980	-170.6620	-885.5967	-893.1199	-972.7046	-1011.6069
-794.4561	-911.9252	-559.7487	-595.4263	-696.0564	-925.3372
-939.6359	-808.7286	-798.4888	-875.0904	-1258.2249	-1362.0587
-695.2499	-654.8152	-649.2763	-598.9834	-864.6263	-599.5027
175.8289	-37.8311	-1122.7237	-993.0786	-173.4092	-350.3849
-1525.1944	-1306.4527	-531.5193	-318.4926	-1104.1730	-732.1378
-1163.0514	-1154.5059	0.0000	-41.2308	-529.0997	-788.4595
-709.7679	-747.8644	-608.9486	-379.5844	-894.4688	-884.7930
353.2708	224.5414	-963.0259	-1018.5670	-750.0956	-722.8372
-600.8830	-737.2695	-547.6504	-522.8853	-1216.2840	-1235.0948
-637.1780	-529.9345	-375.8543	-458.9788	-1419.5357	-1472.6556
-553.2963	-626.3879	96.7865	-2.9013	-1282.4215	-1535.9393
-860.5935	-824.7647	-95.1734	-307.4393	-687.1843	-859.5183
-727.5121	-565.2602	-264.5498	-132.0685	-51.6195	-159.9946
-1021.0979	-1175.7606	-735.5776	-770.8984	-433.1197	-362.2100
-696.0564	-643.9898	-569.4274	-645.5222	-653.3091	-617.1878
-601.6896	-552.1065	-326.6545	-272.4024	-1217.0906	-925.6891
160.5043	8.2136	-787.1971	-649.2446	-406.5034	-404.1000
-623.4665	-736.8097	-258.9040	-271.8803	-731.5448	-673.2371
-1492.1256	-1104.7410	-953.3473	-687.7368	-1082.3960	-1112.7427
-812.2003	-571.4588	-355.6905	-269.6690	-1799.4229	-1407.7819
-1206.6054	-970.1069	-531.5193	-541.0993	-1242.9003	-1355.4884
-774.2922	-847.1688	-16.9376	-97.2551	-683.9581	-629.6711
-609.7551	-505.0135	-700.8958	-668.2104	-438.7656	-455.4522
-1789.7442	-1736.7443	-741.2235	-483.8872	-1050.9404	-1151.8983
-451.6705	-678.4951	-67.7506	-123.0944	-1100.9467	-1066.0206
-600.8830	-632.8998	-1079.1698	-743.2484	-1476.8011	-1340.2782
-1040.4552	-1035.1291	-363.7560	-868.0800	-1319.5230	-1493.2198
-361.3364	-411.8097	-188.7337	-502.2695	-550.8767	-413.2669
-797.6823	-806.8270	-649.2763	-296.5648	-1607.4629	-1485.5264
-273.4219	-372.2280	-1335.6541	-1335.0703	12.0983	-142.0073
-422.6345	-451.5387	-521.0341	-707.0005	-1754.2558	-1596.9325
-883.1771	-517.4643	-650.8894	-673.3517	-1421.1488	-1418.8160
-375.8543	-277.1228	216.1566	369.5535	-560.5553	-426.0643
-240.3532	-97.2346	-609.7551	-532.7807	-690.4106	-914.4653
-705.7351	-791.1040	-855.7542	-726.0481	-1451.7979	-1442.4504
-350.0446	-129.4318	-379.0806	-463.1847	-567.8143	-618.3079
-307.2972	-246.5478	-1733.2854	-1189.9737	-765.4201	-944.9236
-758.1611	-947.6523	-141.1470	-190.4349	-1662.3086	-1405.0494
-519.4210	-511.2213	-714.6072	-521.1554	-1124.3368	-1204.3794
-158.0847	-160.4416	-290.3596	-360.5514	-968.6718	-832.8093
-203.2517	-268.1268	-682.3450	-755.1831	-1026.7437	-1229.8648
-434.7328	-461.5679	525.0669	408.4482	-1163.0514	-1179.3555
-962.2194	-1414.5212	-306.4907	-617.7693	-2030.0974	-1730.4327
-300.8448	-456.7625	-229.8680	-360.0140	-653.3091	-546.2662
-601.6896	-628.2463	-911.4065	-489.6494	-1312.2640	-1205.7580
-518.6145	-362.7813	-366.9822	-437.0215	-546.0373	-276.7042
292.7792	-6.4344	-1146.9203	-976.7386	-1116.2713	-1135.4456
-608.1420	-713.9335	-1029.1634	-1230.3527	-1121.9172	-1104.4152
-624.2731	-521.5035	-1175.9563	-979.6257	-479.0933	-470.6537
-1246.1265	-1246.5910	-671.0533	-800.7193	-1187.2481	-1204.3347
-940.4424	-771.8134	-643.6304	-402.9953	-488.7720	-776.0846
-952.5407	-941.2449	-1248.5462	-1274.3493	-308.1038	-732.3704
-684.7647	-906.2003	-826.7183	-786.7387	-296.0055	-103.2056
-352.4643	-760.9954	146.7929	271.5226	-266.1629	-431.1322
-1327.5885	-1239.4770	-1087.2353	-915.8574	-954.1538	-1093.3317
-498.4506	-675.8958	-872.6919	-543.7097	-1467.1224	-1427.8754
-379.8871	-543.5138	-1186.4415	-869.4554	-1262.2576	-1227.1141
-42.7474	-115.6662	-1492.1256	-1251.7644	-1669.5676	-1887.0889
-854.1411	-864.9271	-948.5080	-1018.2383	-825.1051	-636.8048
-854.1411	-771.1691	-1121.9172	-1059.6718	-1517.1288	-1501.3730
-1243.7069	-1389.0803	-891.2426	-1051.0042	-1221.1234	-1125.4690
-559.7487	-442.3417	-883.9836	-692.3974	-1437.2799	-1350.9460
-155.6650	-128.4422	-410.5362	-470.1966	-896.0819	-1003.4508
-694.4433	-873.8413	-459.7360	-605.8572	-988.0291	-1032.7089
66.1375	-232.4339	-815.4265	-1010.1232	-1783.2918	-1743.8397
-1387.2736	-1183.3754	-941.2490	-1026.2696	150.8257	-0.9933
-437.9590	-636.7742	-843.6559	-1105.2789	-685.5712	-717.8980
-1207.4119	-864.0361	61.2981	-61.6699	-1324.3623	-1356.3331
-1239.6741	-845.3660	-412.9558	-740.5529	-862.2066	-993.3113
-755.7415	-713.9504	-439.5721	-578.1915	-612.9813	-690.4933
-648.4697	-716.5385	-571.8471	-458.7807	-879.1443	-809.2779
-1019.4848	-477.1785	233.9008	96.2669	-1021.9044	-1051.2219
-317.7824	-736.1962	-496.8375	-592.9779	-1448.5717	-1429.8997
-488.7720	-274.4613	-611.3682	-666.8793	-958.9932	-1189.8691
-750.0956	-872.1903	-751.7087	-908.9894	-629.9190	-529.0060
-499.2572	-422.6208	-892.8557	-791.8054	-1100.1402	-1106.3899
-123.4028	-397.1178	-162.1174	-103.2346	-667.0205	-593.7427
-1147.7269	-1123.6397	-410.5362	-391.0264	-856.5608	-825.3706
-1313.8771	-1485.4212	-662.9877	-493.8921	-200.8320	-322.6455
-114.5307	-351.9851	-488.7720	-341.5168	-1057.3928	-1128.5531
-487.9654	-377.4108	-798.4888	-728.9467	-452.4770	-590.2019
-743.6432	-696.4628	-26.6163	-60.9411	-392.7920	-391.3023
-354.0774	-904.9403	-1184.0219	-986.9902	-1288.0674	-1430.8820
-510.5489	-503.4603	76.6227	116.8835	8.8721	-164.0217
-978.3505	-786.3967	30.6491	-155.7485	-361.3364	-449.4277
-1258.2249	-1034.1959	-425.8607	-423.1536	-1155.7924	-1139.0786
-81.4620	-524.3204	-530.7128	-630.8668	-920.2786	-991.9903
-1426.7947	-1460.1086	-1259.0314	-1245.2822	-709.7679	-864.0022
-638.7911	-769.0717	-472.6409	-567.1163	-532.3259	-375.7162
-533.1325	-330.0931	-208.8976	-136.3890	-610.5617	-591.5461
-514.5817	-853.3394	-478.2868	-636.5207	-256.4843	-518.2470
-483.9326	-387.0431	-78.2358	-183.9601	-1515.5157	-1342.4413
-1037.2290	-1066.1878	-1249.3528	-918.3018	-550.0701	-390.4313
-515.3883	-540.8301	150.0191	40.5665	-1029.1634	-975.4526
-421.0214	-388.3052	-487.1589	-701.8412	276.6482	377.8170
-270.1957	-346.7045	-34.6818	-274.0331	-154.8584	-548.9662
-756.5480	-603.8526	-712.9941	-438.4601	-733.1579	-753.6662
-809.7806	-708.5194	-312.9431	-138.5463	-1479.2208	-1692.2531
-122.5963	-247.0709	-653.3091	-705.8731	-1766.3541	-1674.2120
-383.9199	-273.6046	-327.4611	-398.2376	-807.3609	-758.1395
-651.6960	-705.3852	-95.1734	5.5717	-833.9772	-1288.6563
-1553.4238	-1275.1557	-1099.3336	-776.0170	-1425.9882	-1325.4576
-160.5043	-238.2858	-515.3883	-650.1815	-1355.8179	-1145.9771
-835.5904	-588.4922	-580.7192	-530.9603	-929.9572	-759.5205
-1086.4288	-1106.6994	-1332.4279	-966.2000	-1333.2344	-1434.7581
-1261.4511	-1179.4467	-1000.9340	-855.2204	0.0000	-267.1983
-571.0405	-505.4640	-821.8789	-536.1331	-1356.6245	-1402.8888
-1163.0514	-1361.7944	-499.2572	-611.3557	-1352.5917	-1076.5133
-1171.9235	-1309.8332	-466.9950	-391.1455	-1500.9977	-1608.0348
673.4729	441.3086	-621.8534	-597.9282	-380.6937	-451.0654
-922.6982	-825.1049	-582.3323	-649.6814	-964.6391	-1053.3605
-905.7606	-1113.7912	-1033.1962	-1071.5947	-893.6623	-1088.1573
-571.8471	-529.2228	-1021.0979	-929.0690	-954.1538	-942.2452
-937.2162	-587.1782	-493.6113	-551.2043	-716.2203	-843.7880
-967.8653	-955.3180	-669.4401	-531.6138	-1313.0706	-1260.6372
-719.4465	-553.3076	-1245.3200	-1205.1493	-1144.5007	-1074.1089
-1391.3063	-1318.1576	-888.0164	-641.7809	-821.8789	-796.8789
-132.2749	-520.0124	-913.8261	-930.4549	-616.2076	-818.5399
-1582.4597	-1561.7597	-569.4274	-666.5860	-808.9741	-998.6510
-1138.8548	-815.1321	-83.0751	-281.2769	-736.3842	-655.3208
-617.0141	-696.2729	-920.2786	-871.3184	-1292.1001	-1280.2817
-537.9718	-651.9737	-535.5521	-374.1021	-1350.1721	-1074.1860
-553.2963	-820.8988	-846.8821	-691.9802	-433.9263	-548.5664
-996.0947	-1055.5672	-1417.1161	-596.8140	-1213.0578	-1341.4462
-603.3027	-413.3345	-952.5407	-867.9008	-1195.3136	-1035.8811
-82.2685	43.0751	-1066.2649	-1191.0049	-776.7119	-705.5154
-387.9527	-469.9301	-501.6768	-619.6587	-1381.6277	-1356.5647
68.5571	-8.4959	-966.2522	-749.8524	-806.5544	-956.7430
-873.4984	-656.3013	-1111.4320	-1135.3898	-1194.5071	-1177.7860
35.4884	17.8214	-565.3946	-481.7974	-911.4065	-1018.2966
-318.5890	-384.8265	-1060.6190	-1014.9720	-1092.8812	-945.3427
-153.2453	-283.6918	-109.6914	-431.8741	-712.1875	-890.5115
-400.0510	-814.3063	-1263.0642	-935.3757	-767.8398	-477.9137
-456.5098	-631.8595	-759.7742	-626.5521	-1381.6277	-1284.2934
-216.9631	-435.9313	-787.1971	-944.2436	-608.1420	-765.1589
-717.8334	-541.1323	-1213.8644	-1274.0501	-1397.7588	-1536.7415
-511.3555	-431.0653	-828.3314	-699.0716	54.8457	20.3694
-452.4770	-662.9787	-1012.2258	-991.4759	-54.0391	-232.7377
-546.8439	-688.2670	-879.9508	-759.7278	-922.6982	-737.9738
-750.9021	-802.2441	-830.7510	-843.9886	-150.0191	126.7353
-328.2676	-494.7737	-1112.2385	-848.1824	-285.5203	-601.6981
-770.2594	-635.2525	-879.9508	-731.0641	-1188.8612	-1201.5496
-527.4866	-384.6155	-1130.7893	-999.8771	-396.0182	-521.6982
-425.0542	-281.7518	-905.7606	-1058.9280	-889.6295	-1006.7579
-827.5248	-867.7222	-540.3914	-433.9490	-1023.5175	-1204.3489
-585.5585	-812.7000	-937.2162	-1013.0906	-1822.0064	-1499.2308
-243.5794	-72.1256	-8.8721	-136.2604	-683.1516	-755.0906
-587.9782	-450.3453	-752.5152	-973.5992	-1459.0569	-1234.5798
-33.0687	-29.3264	-847.6887	-529.5686	-654.1156	-471.0213
-786.3905	-854.5736	310.5234	32.6747	-1972.0255	-2028.5168
-212.1238	-766.1757	-1038.8421	-943.1530	-887.2098	-865.3318
-608.9486	-190.4724	-362.9495	-513.9571	-896.0819	-833.4585
-199.2189	-258.8933	-104.8521	-362.9476	-881.5640	-992.4723
-314.5562	-342.6586	-1035.6158	-998.2559	-764.6136	-867.2815
-8.0655	-321.4393	-50.0064	-204.3796	-1225.9627	-1232.4412
292.7792	41.1381	-1376.7884	-1173.7138	-535.5521	-885.7005
-939.6359	-795.5444	-39.5212	-80.4856	-965.4456	-1105.4638
-207.2845	-17.3776	-157.2781	-441.9349	-1711.5084	-1382.8388
-655.7287	-601.1761	-608.1420	-568.7387	-565.3946	-358.7683
17.7442	-694.7928	-937.2162	-757.8414	-1154.1793	-1388.7008
-1260.6445	-1286.5353	-636.3714	-385.4656	-1279.1953	-1135.0357
-853.3345	-839.8185	-446.0246	-366.3926	-988.8357	-1024.3512
-195.9927	-289.3497	-664.6008	-628.7046	-571.8471	-667.7325
-639.5976	-574.7394	-943.6686	-858.3612	-1209.0250	-1112.8259
-763.0005	-704.1505	-981.5767	-1114.3521	-883.1771	-800.7044
-709.7679	-511.4746	-881.5640	-727.2330	-723.4793	-1067.2542
-258.0974	100.3223	-150.8257	-392.3761	-625.0797	-708.6532
-826.7183	-987.0740	-799.2954	-813.8950	-1525.1944	-1555.7613
-733.9645	-610.9836	-571.8471	-455.1005	-986.4160	-1065.6721
-784.7774	-554.6065	-1649.4037	-1648.1799	-1859.9144	-1873.1551
-679.9254	-1014.7937	-1031.5831	-1157.5846	-827.5248	-929.1142
-142.7601	-104.8541	-333.1070	-394.3983	-411.3427	-538.3744
-894.4688	-957.4185	227.4483	-153.8175	-1041.2617	-984.8456
-287.1334	-330.0460	-170.9895	-598.8572	-750.0956	-740.2203
-532.3259	-643.4475	-559.7487	-647.7761	-370.2085	-571.7525
-1879.2717	-1683.3080	-475.0605	-516.8987	-927.5376	-833.1867
-622.6600	-724.8661	-533.1325	-530.7554	-1158.2121	-1268.4003
-1229.1889	-1572.7483	-511.3555	-504.8156	-141.9536	4.2796
-483.1261	-354.0019	-208.8976	-326.4735	-793.6495	-697.0631
-838.8166	-858.3937	-681.5385	-539.2627	-1876.0455	-2204.6168
-110.4980	-367.8213	54.8457	29.8205	-626.6928	-519.4342
857.3673	580.1301	-1037.2290	-1137.0962	-1645.3710	-1827.9737
-55.6523	-346.4654	-9.6787	-160.5988	-157.2781	-265.9912
-665.4074	-441.6807	-881.5640	-892.8388	-508.1293	-665.0677
-929.1507	-960.4124	312.1366	68.2826	-779.9381	-707.9606
-554.1029	-392.7126	169.3764	72.2881	-750.9021	-864.9849
-632.3386	-277.9046	-1138.0482	-1247.6082	-786.3905	-613.0801
-362.9495	-223.6001	-475.0605	-412.5071	-967.8653	-1091.2551
-451.6705	-443.8957	-438.7656	-357.5663	-1030.7765	-1135.2824
421.8279	-92.1468	-1592.9449	-1473.1056	-1229.1889	-1503.4114
-1075.9436	-872.1551	-979.9636	-1034.5950	-1684.0856	-1630.3334
-314.5562	-285.8638	-850.9149	-718.8603	-1007.3864	-1038.8312
-109.6914	-156.3013	-13.7114	-358.2557	-960.6063	-817.7504
-756.5480	-662.9938	-404.0838	-461.3674	-1554.2303	-1323.2993
-1173.5366	-1205.2089	-748.4825	-985.3080	-878.3377	-817.7859
-75.8161	-399.2536	-490.3851	-466.3446	-471.0278	-410.2139
257.2909	280.1350	-520.2276	-379.9520	-621.0469	-516.9047
-618.6272	-540.9654	155.6650	130.5204	-1783.2918	-1886.6977
-372.6281	-535.4621	-975.9308	-702.5817	-1377.5949	-1221.6056
-485.5457	-255.4083	-241.1598	-122.3281	-108.8848	-271.5518
-1292.9067	-1048.8175	-798.4888	-732.2360	-1947.8289	-2139.2535
-670.2467	-662.0596	-918.6655	-1049.3087	-1017.0651	-1035.0176
-329.8807	-382.3447	212.1238	69.7672	-528.2931	-505.5219
-854.9477	-747.7168	-1007.3864	-902.1431	-650.8894	-656.3977
283.1006	233.7717	-487.9654	-560.3952	-1701.8298	-1787.4935
-543.6177	-663.6674	-1063.8452	-886.2765	-1304.1985	-965.3850
-246.8056	-367.9844	-498.4506	-422.4192	-1517.1288	-1472.5616
-583.9454	-370.3580	-892.8557	-747.4268	-619.4338	-590.4005
-667.8270	-488.6203	-500.8703	-524.9205	-1346.1393	-1377.4584
-1121.9172	-1062.8031	-115.3373	-208.8467	-534.7456	-659.2670
-29.0360	-219.9802	-525.8735	-582.0804	-1052.5535	-1003.9201
-221.8025	-149.1073	308.9103	176.2986	-1638.1120	-1544.6404
-738.8038	-927.1505	-496.8375	-477.2788	-1334.8475	-1485.8109
-449.2508	-330.6911	-300.8448	-425.2477	-792.8430	-912.2715
-955.7670	-1253.0138	-822.6855	-913.1420	-1997.0287	-1679.6184
-1012.2258	-1090.7146	-742.0300	-838.4941	-1455.0241	-1056.9808
-879.1443	-568.6738	-638.7911	-611.7520	-815.4265	-944.1918
-62.9112	-77.3799	-850.1083	-927.7406	-354.8839	-296.1664
-944.4752	-751.0162	-1176.7629	-1228.9312	-1060.6190	-1211.6669
-1154.1793	-868.8627	-39.5212	-567.2097	-1501.8043	-1431.2975
-842.0428	-855.0137	-1143.6941	-1042.2275	-394.4051	-153.6639
-528.2931	-606.6815	-236.3204	-533.5868	-1206.6054	-1163.1556
-1032.3896	-870.8790	-749.2890	-577.3594	-1333.2344	-1340.1779
177.4420	230.0872	-1096.1074	-1309.9803	-819.4593	-878.4716
-632.3386	-493.2081	249.2253	83.1004	-827.5248	-931.5242
-31.4556	-88.9597	-317.7824	-92.3836	-1238.0610	-1276.7726
-791.2299	-602.4429	-488.7720	-681.1509	-922.6982	-1050.3419
-625.8862	-569.7554	302.4579	-393.8993	189.5403	-49.6374
-925.1179	-1009.3020	-1229.9955	-1208.1475	-382.3068	-651.3297
-266.1629	-313.1053	-846.8821	-1013.3627	-1261.4511	-1142.4461
-696.8630	-807.4088	208.0910	395.3628	-1713.1215	-1840.2029
-951.7342	-1056.6140	633.9518	618.3852	-546.8439	-438.1178
-840.4297	-847.0532	-908.1802	-599.8504	-792.8430	-811.5894
-102.4324	-15.6510	585.5585	168.4213	-972.7046	-1101.8881
-933.9900	-1041.9759	-1396.9522	-1240.2066	-933.1834	-750.5164
-674.2795	-810.6031	-582.3323	-372.0572	-1526.8075	-1426.3416
-508.9358	-1035.7672	-655.7287	-588.6319	-507.3227	-519.2223
-517.0014	-285.7514	21.7770	-151.2779	-310.5234	-445.1502
-192.7665	-352.0619	-1275.9691	-973.8031	-809.7806	-622.7983
-706.5416	-582.2054	-1184.0219	-1017.9507	-1639.7251	-1408.6065
-975.9308	-1020.0943	658.1484	310.0043	-1250.1593	-880.1749
-1032.3896	-671.7774	-834.7838	-1120.6624	-1630.0464	-1603.2916
-889.6295	-849.8838	-542.8111	-632.9522	-1130.7893	-1041.0720
-1343.7196	-1607.4008	34.6818	-102.6078	-1154.1793	-1291.3337
-763.8070	13.8370	-596.0437	-554.1518	-1719.5740	-1537.3521
-469.4147	-542.0350	-750.9021	-502.9249	-471.8343	-581.9703
-1537.2927	-1078.7502	-552.4898	-604.7926	-1254.1921	-1445.9060
-387.1461	-278.7217	-1077.5567	-1103.0765	-1660.6955	-1275.1474
-699.2827	-797.7827	-562.9750	-484.5627	-526.6800	-628.8449
-550.0701	-433.6782	-1203.3792	-1052.7055	-1553.4238	-1507.9997
-1345.3327	-1194.6453	-742.8366	-868.4444	-1048.5207	-1040.9888
345.2053	176.5096	-313.7497	-283.5533	-1807.4884	-1479.2319
-58.0719	-352.2222	-825.9117	-966.2270	-575.8798	-497.3219
-90.3341	-160.2056	54.0391	16.8239	-726.7055	-671.8187
-810.5872	-987.2883	-212.1238	-312.9360	-1308.2312	-1454.7584
-833.1707	-724.8809	-868.6591	-724.7397	-1273.5494	-1344.1263
-1036.4224	-971.5213	-662.9877	-679.8500	-393.5985	-345.8842
-483.1261	-382.2668	-460.5426	-676.7503	-1310.6509	-1340.4713
-846.0756	-678.2302	175.8289	46.8263	-1453.4110	-1376.0974
21.7770	-210.4124	-960.6063	-913.6605	-1360.6573	-1132.0105
-1780.8721	-1231.0935	-611.3682	-574.1893	-1088.8484	-1120.3645
-284.7137	-180.7972	-866.2394	-758.3353	-803.3282	-924.3678
-762.1939	-750.2839	-305.6841	-644.6882	-1262.2576	-1056.7543
-279.8744	-268.0113	-542.8111	-652.9508	-1337.2672	-1304.3653
-502.4834	-297.3577	241.9663	176.1903	-761.3873	-625.7713
-704.1220	-573.0582	-985.6095	-872.4228	-1605.8498	-1564.6147
-1191.2808	-822.5157	145.9863	-65.2930	-1085.6222	-1028.1170
-1003.3537	-659.1113	-1437.2799	-1516.6332	-1029.9700	-1062.5820
-1001.7406	-917.3058	-863.0132	-794.1511	-140.3405	-421.8569
-1356.6245	-1467.9412	-1273.5494	-868.8069	-1610.6891	-1523.3454
-396.8248	-623.4017	52.4260	66.2452	-1136.4351	-1075.8645
4.8393	-8.1370	-810.5872	-754.3153	-1655.8562	-1618.9322
-780.7447	-747.8203	-415.3755	-62.9486	-1446.1520	-1259.5207
-1109.0123	-1133.6927	-715.4137	-766.2539	-1475.9945	-1258.1643
-808.9741	-818.7269	-78.2358	-446.8798	-1280.8084	-1376.0889
-590.3978	-561.9770	-939.6359	-989.7938	-983.1898	-1136.8780
-428.2804	-312.5960	-279.0678	-284.9815	-703.3154	-838.5765
96.7865	-98.6710	-139.5339	-139.8206	-992.0619	-835.6350
-346.8184	-194.4346	-1684.0856	-1163.7025	-1827.6523	-1608.7715
-662.9877	-368.1616	-740.4169	-687.6005	-717.0269	-507.8106
-582.3323	-859.8122	-806.5544	-679.5235	-508.1293	-735.3564
-721.0596	-288.4428	-528.2931	-763.9168	-1150.1466	-1072.8569
-397.6313	-264.4236	304.8776	-102.2445	-1339.6868	-1370.7859
46.7802	251.9745	-601.6896	-620.6303	-1063.8452	-1065.4896
-1220.3168	-1037.4818	-712.9941	-566.6360	-1723.6067	-1626.6765
-428.2804	-427.2642	-274.2285	-654.2203	-441.9918	-563.0695
-177.4420	-421.6896	-829.1379	-713.0547	-1569.5549	-1256.4126
-1697.7970	-1220.0807	-669.4401	-451.3793	-1650.2103	-1639.3758
-75.0096	282.5007	-457.3163	-613.3377	-1817.1670	-1723.9978
-473.4474	-335.3110	-588.7847	-769.8719	-626.6928	-684.7066
-882.3705	-686.4146	-889.6295	-1104.1802	-1120.3041	-1229.4116
-1507.4502	-1440.4204	-534.7456	-811.0029	-824.2986	-735.1910
-850.1083	-993.5148	18.5508	-55.6232	-571.0405	-523.0931
-323.4283	-332.0541	-1451.7979	-1262.7610	-280.6809	-499.1730
-892.8557	-702.6922	-1068.6846	-1300.2252	-1537.2927	-1520.9783
-1036.4224	-775.0906	-437.9590	-451.8288	-707.3482	-712.5660
-690.4106	-591.8785	-373.4347	-340.4659	-790.4233	-1055.5845
563.7815	234.6115	-106.4652	-13.4979	-854.9477	-770.6170
-710.5744	-801.7981	-579.1061	-342.3426	-907.3737	-809.1700
-875.9181	-1005.8086	-487.1589	-194.8751	-508.9358	-550.6742
-608.1420	-626.7675	-260.5171	-268.7751	-821.8789	-1103.8098
-138.7274	-120.9365	-806.5544	-817.3946	-1134.8220	-1348.2568
-225.8352	-150.3483	-753.3218	-735.3044	-808.1675	-830.9475
-961.4128	-713.8336	-1093.6878	-986.6432	-1043.6814	-1175.5806
-1338.8803	-1055.9276	-407.3100	-661.0395	-813.0068	-705.9167
-854.9477	-776.8265	-885.5967	-697.3533	-603.3027	-643.9790
-731.5448	-682.6498	-802.5216	-635.5770	-1413.8899	-1347.9002
-365.3691	-9.6698	-863.0132	-912.0070	-1054.1666	-951.0364
-287.1334	-278.2869	-365.3691	-518.4932	-1307.4247	-1175.3859
-647.6632	-646.6742	-612.9813	-813.8498	-683.1516	-534.7208
-1144.5007	-1026.4186	-825.9117	-719.6185	-1458.2503	-1546.3442
-958.1866	-960.6770	-600.8830	-474.9577	-226.6418	-374.1032
-669.4401	-630.1897	-279.0678	-251.5219	-1123.5303	-1131.6472
-847.6887	-700.8532	-400.0510	-544.9076	-434.7328	-760.2556
49.1998	-160.0366	113.7242	146.8720	-1154.1793	-1087.9801
-292.7792	-443.0819	-511.3555	-752.4689	-698.4761	-933.6047
-712.1875	-653.5175	-595.2371	-342.0360	-994.4816	-959.0516
-1204.9923	-1236.1674	-566.2012	-498.0590	-933.1834	-969.3450
-589.5913	-586.5233	-1212.2513	-1567.0364	-738.8038	-885.5848
-586.3650	-594.8066	-1134.8220	-1061.0773	-137.9208	-197.1958
-624.2731	-646.0155	-1089.6550	-1081.1881	-1184.0219	-1382.9464
-1117.8844	-1163.8822	-1138.0482	-1124.4637	-1409.0505	-1351.6318
-322.6218	-306.3307	-1271.9363	-1385.5625	-883.1771	-880.2508
-1150.1466	-811.7335	-189.5403	-107.4950	-274.2285	-339.7803
-511.3555	-466.1683	-1016.2585	-1156.1579	-914.6327	-965.5366
-612.1748	-685.2052	-778.3250	-742.3578	-1398.5653	-1403.6650
-810.5872	-984.2477	-514.5817	-509.1609	-1197.7333	-1249.1176
-832.3641	-855.1006	-945.2817	-1108.4879	-1585.6859	-1532.6560
-437.9590	-342.3923	-794.4561	-879.0706	-516.1948	-432.4516
-658.9549	-853.9932	147.5995	94.7850	-1071.1042	-1028.6019
-1177.5694	-985.9560	-1048.5207	-789.6257	-1131.5958	-1163.4924
-1556.6500	-1434.5252	278.2613	198.2154	-1830.8785	-2043.0532
-334.7201	-251.2247	-437.1525	-321.9626	-1506.6436	-1713.9887
-925.1179	-1066.8978	-1188.0546	-842.4800	-812.2003	-940.0587
-41.9408	-444.0024	70.1702	-173.0597	-903.3409	-916.2919
-682.3450	-597.0225	-955.7670	-930.8615	-1415.5030	-1425.5136
-641.2107	-504.7106	-774.2922	-561.9621	-1298.5526	-1323.7139
-1004.9668	-1124.8338	-506.5162	-684.8998	119.3701	99.6418
-1029.1634	-1128.9103	29.0360	236.0251	-1005.7733	-891.7240
426.6673	-28.9637	-680.7319	-430.8509	-1671.1807	-1522.5493
-120.9832	-718.2651	-708.1548	-695.5072	-358.1102	-325.9254
-825.9117	-638.9062	-542.0046	-932.7231	-1567.9417	-1509.6880
-934.7965	-888.1563	-491.1916	-602.3808	-1008.1930	-1071.6496
-452.4770	-405.8719	-269.3892	-497.6683	-610.5617	-741.8739
258.9040	62.3754	-903.3409	-890.5479	-1866.3669	-1849.2088
-370.2085	-202.4790	-822.6855	-814.7243	-1034.0027	-966.1052
-776.7119	-907.3937	417.7952	127.4413	-1832.4916	-1668.3789
-72.5899	-89.7319	-570.2340	-324.5193	-696.0564	-625.8801
-1151.7597	-1347.3647	-341.1725	-374.3844	-979.9636	-1058.8772
-170.1830	-256.8076	-412.1493	-509.3523	-915.4392	-933.0764
-300.0382	-338.7771	-267.7761	-476.4988	-695.2499	-987.4207
-780.7447	-513.9432	-340.3660	-392.4062	-860.5935	-708.7293
-991.2553	-954.2079	-1147.7269	-1322.3260	-1361.4638	-1318.0446
-821.8789	-869.8897	-650.0828	-294.0719	-1334.8475	-1233.1875
-312.9431	-64.2607	-646.8566	-749.4778	-958.9932	-1024.5189
-534.7456	-676.9298	-441.9918	-626.9073	-230.6746	-438.9596
301.6513	142.8255	-480.7064	-352.5526	-647.6632	-504.2896
-174.2157	147.3192	-501.6768	-553.7351	-1201.7660	-1193.1981
-1213.0578	-1398.3423	183.0878	-350.0652	-715.4137	-827.5207
-737.1907	-490.7758	-1129.1762	-985.2865	-309.7169	-233.1693
-771.0660	-839.0330	-1022.7110	-1119.0185	-563.7815	-633.5015
-736.3842	-664.5492	-689.6040	-493.6269	-1972.8320	-1798.1859
132.2749	-219.9165	-295.1989	-536.8091	-1179.1825	-818.4918
-877.5312	-630.7458	314.5562	11.9482	-1058.1994	-1016.8939
-1170.3104	-880.5298	-1117.0778	-819.8818	-131.4684	-194.8824
-316.1693	-322.0682	-772.6791	-893.0705	-786.3905	-608.1379
-525.0669	-819.1551	-454.8967	-716.2814	-1512.2895	-1386.9605
93.5603	205.3113	-254.8712	-354.5307	-1173.5366	-1064.7020
-1181.6022	-1161.8611	-1406.6309	-1129.3963	-424.2476	-452.2449
-1232.4151	-749.7094	-662.1812	-773.7880	-1196.9267	-1356.6829
-537.9718	-328.1552	-458.9295	-571.1697	221.8025	212.1768
-144.3732	-75.1200	-420.2148	-495.1942	-810.5872	-503.8278
-560.5553	-750.7319	-588.7847	-492.2784	-475.8671	-687.5932
249.2253	-295.4841	-336.3332	-508.3548	-2194.6345	-1987.4744
-1145.3072	-1176.0309	-378.2740	-593.0358	-808.9741	-738.5016
-931.5703	-1018.7909	-738.8038	-521.5059	-1004.9668	-980.9991
-229.0614	-285.8258	-926.7310	-838.9629	-967.0587	-1001.2047
-724.2858	-518.2777	-868.6591	-898.6214	-712.1875	-725.4337
-479.0933	-487.1921	-717.8334	-890.2360	-1351.7852	-1175.7514
275.0350	141.7087	-1204.1857	-1089.5736	-1118.6909	-1048.6369
-179.0551	-202.8439	-16.9376	-98.4211	-972.7046	-833.0737
-358.9167	-225.7152	-478.2868	-536.5687	-1307.4247	-1405.6052
-692.0237	-600.0232	-500.0637	-405.6163	-1200.9595	-1380.1863
-1020.2913	-1037.0462	-245.1925	-375.1275	-1010.6127	-1051.8539
-1399.3719	-1224.4873	-833.9772	-535.3752	-1663.9217	-1605.4715
-490.3851	-598.1185	-1262.2576	-1143.1386	-2122.0446	-1935.3176
-275.8416	-47.9985	-1021.0979	-763.5900	-1077.5567	-1038.7621
-641.2107	-862.2668	-315.3628	-247.1077	-633.9518	-830.5073
-53.2326	25.9876	-863.0132	-784.5966	-1347.7524	-1423.3353
-661.3746	-675.1184	-1085.6222	-653.2016	-1223.5430	-1111.3372
-641.2107	-481.9391	-632.3386	-318.3015	231.4811	-18.3145
-471.0278	-365.9452	-872.6919	-883.0714	-1117.0778	-1396.2241
68.5571	-146.9972	-896.8885	-881.3958	-1354.2048	-1293.2601
-975.1243	-905.7805	-658.9549	-516.9798	-70.1702	-230.7364
80.6554	-518.2934	-259.7105	-325.3251	-707.3482	-629.6750
-568.6208	-588.3535	-30.6491	-337.4417	-1225.9627	-810.7465
-311.3300	-252.7289	-751.7087	-836.4900	-829.1379	-879.1184
-855.7542	-857.8432	-283.9071	-68.0290	-773.4857	-756.1673
-1210.6381	-1221.8535	13.7114	18.9003	-888.0164	-1009.7147
-853.3345	-783.6066	-167.7633	-312.5405	-1440.5061	-1514.7982
-628.3059	-988.6572	-967.0587	-806.3249	-500.8703	-708.0005
-235.5139	-239.3144	135.5011	284.3238	-955.7670	-1021.4856
-205.6714	-229.2432	-234.7073	-465.9825	-950.9276	-946.7612
-664.6008	-547.0712	-898.5016	-933.3056	-715.4137	-646.3198
-177.4420	-280.3464	-931.5703	-1130.7586	-1588.9122	-1611.7520
-1118.6909	-932.5172	-1601.8170	-1610.3685	-2215.6049	-2027.4399
-591.2044	-683.5652	217.7697	-151.7231	-1533.2599	-1614.7773
-441.9918	-631.9923	-1045.2945	-953.0299	-652.5025	-923.7555
-921.0851	-833.3494	-649.2763	-542.8380	-603.3027	-722.1207
-734.7711	-437.4103	-1422.7620	-1413.9313	-1492.9322	-1484.9208
-1442.1193	-1371.1964	-722.6727	-447.2325	-1556.6500	-1543.4427
254.8712	-110.5974	-1384.8539	-1195.8580	-632.3386	-765.7748
-640.4042	-554.6104	-667.8270	-373.9075	-1854.2686	-1768.5113
-600.0765	-678.0487	-120.9832	-68.7492	-1171.1170	-1331.3644
-482.3195	-476.7535	-100.8193	-339.0550	-2019.6122	-2100.9587
-774.2922	-523.8893	-471.0278	-415.4604	-1330.8147	-1333.3697
-485.5457	-478.6913	-72.5899	-185.3390	-1135.6286	-1224.3173
-815.4265	-466.4773	-533.9390	-476.9358	-1483.2535	-1482.0835
-721.8662	-982.3672	-458.1229	-715.1057	-1822.8129	-1822.4434
-518.6145	-626.4995	-625.8862	-685.1349	-1555.8434	-1372.2096
-467.8015	-602.1739	-592.0109	-665.5934	-1184.8284	-1374.8295
-561.3619	-749.4251	-749.2890	-753.5136	-1146.1138	-1291.3186
167.7633	-293.4194	-678.3122	-700.5163	-1417.9226	-1537.0976
-745.2563	-686.9432	-109.6914	41.3622	-898.5016	-1070.0293
-489.5785	-347.0290	-583.9454	-684.8534	-1186.4415	-1099.0402
244.3860	30.9845	-848.4952	-1016.1306	-290.3596	-492.0448
-833.1707	-788.3291	114.5307	25.3518	-1016.2585	-1254.4211
-22.5835	41.0196	-204.8648	-462.0789	-602.4961	-687.3457
-558.1356	-386.6529	37.1015	-97.6516	-1521.9681	-1536.4750
-568.6208	-624.3445	-1485.6732	-1581.7434	-1909.1142	-1931.6697
-266.9695	-59.5471	-717.8334	-833.2963	-675.8926	-986.6296
-1216.2840	-1028.9756	-24.1966	-90.6563	-852.5280	-745.2385
-231.4811	-493.5850	-354.8839	-540.2964	-1176.7629	-1096.8577
-1251.7724	-1115.9333	-574.2667	-688.3838	-596.0437	-389.7434
-146.7929	-177.7053	-371.8216	-375.9887	-860.5935	-886.6066
-1000.1274	-757.0902	-338.7528	-547.2203	-1018.6782	-1139.3465
-406.5034	-448.8780	-846.8821	-761.6425	-1509.0633	-1541.6941
-674.2795	-784.4727	-584.7519	-317.6646	-1099.3336	-1077.8777
-370.2085	-378.3908	-1538.0992	-1565.9370	-457.3163	-618.5980
-252.4515	-425.2553	-425.8607	-444.6222	-1029.9700	-1050.3593
-506.5162	-138.8680	-221.8025	-145.3110	-1820.3933	-1849.3681
-287.1334	-549.4784	-187.1206	-4.2399	-377.4675	-564.5273
-347.6249	21.1551	-408.1165	-373.4582	-829.9445	-541.1337
83.8817	-59.7002	-675.0860	-572.3153	-827.5248	-705.8182
-360.5298	-169.6027	-931.5703	-1044.8596	-1409.8571	-1279.8779
-437.9590	-468.1917	-686.3778	-696.0113	-1664.7283	-1761.4722
-693.6368	-204.8507	-841.2362	-607.3251	-1694.5708	-1479.8060
-621.0469	-501.8852	-12.0983	108.7313	-1071.9108	-962.4988
-314.5562	-605.5248	-675.8926	-630.0652	-1117.0778	-936.2743
-1088.8484	-1107.6544	-854.1411	-632.9039	-254.8712	-514.4940
-469.4147	-212.4009	-744.4497	-719.5986	-1277.5822	-1050.7811
-515.3883	-269.1551	-208.8976	-239.3992	-646.0501	-391.7524
-364.5626	-380.8382	165.3437	38.3135	-1375.9818	-1371.4193
-664.6008	-184.8464	-927.5376	-826.8828	-994.4816	-903.4927
-965.4456	-986.3040	-616.2076	-322.2082	-1338.8803	-1227.9854
-352.4643	-533.7049	-1313.8771	-1057.3958	-1542.1320	-1381.0726
-242.7729	-498.3904	-592.0109	-448.8614	-1538.9058	-1427.2152
-725.0924	-722.2652	-348.4315	-357.7683	-1216.2840	-903.4197
-783.1643	-855.6199	-1465.5093	-1171.9189	-2107.5266	-1887.8341
230.6746	10.1670	-441.1853	-363.5579	-1367.9163	-1447.2203
-154.8584	-460.4295	-844.4625	-752.9969	-992.8685	-1062.0760
54.8457	88.6614	-521.0341	-392.9601	-427.4738	-428.2317
-867.8525	-808.7765	-649.2763	-1050.8544	-787.1971	-826.0030
-595.2371	-596.5646	-924.3113	-782.7769	-696.8630	-697.0054
-1294.5198	-1160.3929	-3.2262	-28.8323	-208.8976	-282.4369
-992.8685	-1046.6225	-646.8566	-683.3512	-799.2954	-615.3072
-46.7802	-356.2741	-826.7183	-725.5368	-1037.2290	-724.8302
-1054.1666	-941.5950	-1557.4565	-1332.6656	-566.2012	-432.7478
634.7583	512.3833	-88.7210	-324.3755	-405.6969	-124.7563
-431.5066	-152.6174	-915.4392	-920.3066	-893.6623	-506.9423
-837.2035	-836.7808	-573.4602	-843.7114	-979.9636	-866.8806
-430.7000	-324.9979	-32.2622	118.3387	-701.7023	-661.8472
-954.9604	-826.0709	-846.0756	-897.0518	-1238.0610	-1258.1247
-758.1611	-518.5341	-810.5872	-925.3432	-523.4538	-641.6852
-242.7729	-265.5899	-168.5699	-202.5279	-682.3450	-494.9044
-724.2858	-611.8901	-957.3801	-953.9994	-2176.8903	-2104.9921
-441.9918	-597.6056	-312.9431	-375.9517	-1030.7765	-1021.8340
-400.8575	-430.0699	-923.5048	-690.2064	-1799.4229	-1631.9068
-899.3081	-1102.8015	-605.7223	-810.7441	-659.7615	-838.6377
66.1375	-91.2611	-116.1438	-268.0880	-1325.9754	-875.7872
-561.3619	-838.4981	-518.6145	-488.3050	28.2294	91.3535
-644.4370	-603.8605	-471.8343	-458.2648	-567.0077	-712.8778
-834.7838	-833.4813	-523.4538	-444.7073	-913.0196	-886.9230
-415.3755	-427.3106	-1084.8157	-1182.4471	-791.2299	-788.7695
-975.1243	-662.2516	-523.4538	-494.2431	-1626.8202	-1416.6016
-1717.1543	-1616.0529	-609.7551	-808.1958	-1257.4183	-945.7418
-687.1843	-453.5479	-8.8721	-90.5181	-750.9021	-862.9147
-725.8990	-707.2749	-800.9085	-678.3708	-733.9645	-904.8528
16.9376	-158.5620	-740.4169	-875.9600	-104.0455	-308.1732
-514.5817	-479.6297	-1170.3104	-1021.7887	-1172.7301	-1133.1655
-1166.2777	-1193.4989	-1459.8635	-1361.1797
-711.3810	-562.8952	-692.8302	-666.9583
-1508.2567	-1132.0872	-579.9126	-737.5941
-1356.6245	-1131.6504	-652.5025	-677.0508
-679.1188	-326.4431	-1058.1994	-1056.1253
8.8721	-92.1680	-451.6705	-495.8452
-1315.4902	-1354.4746	-820.2658	-640.6156
-1611.4957	-1648.7735	-729.9317	-803.5955
-510.5489	-213.5496	-767.8398	-653.9094
-1000.1274	-942.9654	-149.2126	-228.1824
231.4811	162.0336	-799.2954	-995.4363
-608.1420	-517.1441	-1324.3623	-1333.6180
-320.2021	-166.9557	-521.0341	-528.6323
-571.8471	-407.9725	-241.1598	-312.3803
-1744.5772	-1282.6363	-333.9135	-429.2251
-996.9012	-1128.4027	-226.6418	50.4805
-500.0637	-724.7072	-1277.5822	-988.6572
-1314.6837	-1545.1756	-595.2371	-402.9030
-854.9477	-847.7596	-938.0228	-554.7297
-1178.3760	-1180.2372	-782.3578	-803.3733
-1131.5958	-1015.0709	-804.1347	-579.7355
-1271.9363	-1391.1572	-450.0574	-832.8249
-62.9112	-63.7953	-750.9021	-373.0031
-920.2786	-1024.4017	-1082.3960	-1239.1087
-334.7201	-378.1498	-1555.0369	-1372.0662
-393.5985	-393.0310	-1105.7861	-1254.4983
-919.4720	-968.6083	-743.6432	-469.1068
379.8871	214.0778	-271.8088	-245.2794
-416.1821	-571.4531	-539.5849	-497.2235
16.9376	-288.1087	-164.5371	-325.0407
-670.2467	-301.0237	-343.5922	-644.1658
-162.1174	-565.9307	-172.6026	-283.7503
-772.6791	-576.3664	-1163.0514	-996.8863
-623.4665	-711.6614	-333.1070	-505.5684
-325.0414	-473.5969	-550.0701	-439.0560
-404.0838	-624.6131	-1281.6149	-1143.0032
-1238.0610	-919.5523	-523.4538	-567.8636
-1373.5621	-449.9499	-1384.8539	-1422.3018
-663.7943	-671.4466	-456.5098	-638.6715
-855.7542	-705.9453	-903.3409	-673.3574
-1139.6614	-1092.3396	-319.3955	-376.9021
19.3573	-28.6903	-220.1893	-34.1916
-346.0118	-552.3737	-380.6937	-543.2465
-1007.3864	-653.5598	-658.9549	-698.2028
-1176.7629	-1358.3998	-183.0878	-99.4659
-690.4106	-724.7584	-353.2708	-289.6309
-479.8999	-849.1214	-711.3810	-622.6524
-799.2954	-815.3259	-1678.4397	-1480.9172
-363.7560	-334.9753	-948.5080	-1297.3388
-432.3132	-575.4264	-863.8198	-902.5821
-860.5935	-966.6121	-675.8926	-748.6065
152.4388	132.2626	172.6026	-89.5647
-62.1047	-107.0503	-828.3314	-753.3464
-1696.1839	-1373.3295	-1037.2290	-952.6290
-674.2795	-621.3597	-1006.5799	-1150.3482
-938.0228	-788.2464	-1221.1234	-1139.8788
-289.5530	-257.3704	-487.9654	-269.2087
51.6195	-395.1414	-672.6664	-641.4235
-500.0637	-395.9903	-927.5376	-961.8740
-754.9349	-575.7187	-387.1461	-97.3106
-329.8807	-239.9752	-227.4483	-332.5764
-686.3778	-737.0332	-1010.6127	-978.2756
-896.8885	-926.4581	-385.5330	-387.1633
-109.6914	-272.2134	-593.6240	-606.7883
-1009.8061	-1004.8599	-867.0460	-777.9232
-244.3860	-302.6947	-557.3291	-698.9455
-609.7551	-785.3420	-856.5608	-410.8541
-827.5248	-1354.6138	-1223.5430	-909.8688
-391.1789	-722.4751	70.1702	80.8966
20.9704	-537.0958	-252.4515	-440.3707
-509.7424	-631.5813	-441.1853	-138.3634
-764.6136	-725.1181	-283.1006	-356.4795
-650.8894	-690.6804	-595.2371	-707.9036
-813.0068	-778.0529	-729.9317	-792.0324
-175.8289	-140.1331	-813.0068	-891.8525
16.1311	-29.0267	-773.4857	-733.5115
-746.0628	-460.0856	-412.9558	-288.1387
-0.8066	58.2366	-299.2317	-389.9838
-525.8735	-654.2945	-856.5608	-686.0927
-142.7601	-219.6987	166.1502	233.5325
-290.3596	-279.3583	106.4652	57.4774
-837.2035	-1069.3673	-230.6746	-444.7979
-879.1443	-901.0128	-890.4361	-801.8929
-617.8207	-810.8513	-739.6104	-636.6707
-571.0405	-397.9954	-612.1748	-609.3144
-888.0164	-841.8797	-1046.1010	-425.9419
-397.6313	-115.4517	159.6978	-22.7136
-835.5904	-853.5904	-249.2253	-257.4012
-1101.7533	-802.3720	-405.6969	-449.5391
-913.8261	-832.2607	-394.4051	-164.9022
-988.8357	-962.4864	-637.1780	-514.7080
-763.0005	-930.5653	-67.7506	-325.1033
-118.5635	-243.4446	-389.5658	-493.1947
-1072.7173	-911.5399	-856.5608	-917.6926
-336.3332	-500.7796	-954.1538	-1223.6503
-327.4611	-590.7403	-597.6568	-621.6361
-1495.3518	-1275.3595	-85.4948	-164.5736
-325.8480	-254.7533	-1282.4215	-1343.1728
-862.2066	-693.4864	-954.1538	-990.7894
-554.9094	-439.3165	-450.8639	-490.5375
-875.9181	-913.1762	-120.9832	-122.3563
-858.1739	-1020.4407	-1420.3423	-1449.4140
-369.4019	-366.7740	-248.4188	-284.0119
-305.6841	-432.7837	-280.6809	-421.7789
-775.0988	-654.4562	-197.6058	-200.4761
-365.3691	-454.4913	-410.5362	-234.2142
-469.4147	-198.9937	-652.5025	-524.9588
-745.2563	-790.8894	-1057.3928	-1275.5568
-266.1629	-327.9459	250.8384	26.9344
-732.3514	-464.3133	-900.9213	-927.6185
-1700.2167	-1135.0514	-358.1102	-281.9417
-650.8894	-725.6255	-684.7647	-574.1047
-346.0118	-123.1006	-687.1843	-603.1197
-576.6864	-738.5512	-1008.1930	-870.4648
-994.4816	-1015.2687	-600.0765	-710.4349
-301.6513	-217.3189	-963.8325	-899.0414
-732.3514	-849.8928	-241.9663	-238.4588
-1595.3646	-1474.1552	-917.0523	-913.8773
-904.1475	-595.3420	-173.4092	-276.9815
-378.2740	-513.1138	-818.6527	-888.0603
-1310.6509	-1096.8828	-909.7934	-921.1334
-146.7929	-201.5896	453.2836	236.8434
257.2909	133.6450	-573.4602	-649.5893
-90.3341	-185.1551	-91.9472	-303.1797
-625.8862	-649.3401	-909.7934	-938.6053
-1596.1711	-1357.0088	-570.2340	-415.9667
-1170.3104	-1103.2609	-199.2189	-241.4884
-396.8248	-547.7257	-730.7383	-808.1432
-439.5721	-172.6036	-338.7528	-191.6888
-168.5699	-89.0419	-704.9285	-744.4293
12.0983	-206.4515	-128.2421	-316.4226
-1151.7597	-1125.2752	-934.7965	-885.1804
-1259.0314	-1292.7416	-293.5858	-545.8217
-546.0373	-571.0801	-299.2317	-221.6043
-500.0637	-796.0048	-858.1739	-709.1118
-220.1893	-359.8928	-281.4875	-439.6912
-646.8566	-692.2050	-1008.1930	-1194.0752
-316.9759	-507.6350	-204.8648	-282.3726
-1330.8147	-1016.0794	-913.8261	-898.8031
-539.5849	-469.2060	-259.7105	-606.5110
-350.0446	-140.6191	-556.5225	-443.5434
-673.4729	-235.8288	-726.7055	-705.9197
118.5635	80.5264	-852.5280	-954.4113
-493.6113	-352.3786	-1102.5599	-1072.5925
-967.0587	-848.8549	402.4706	110.0685
-571.0405	-475.6454	-1240.4807	-1153.3960
-134.6946	-307.0488	-783.9709	-659.4749
-483.9326	-469.1726	-412.1493	-542.0182
-1200.9595	-1139.9450	10.4852	597.3814
-669.4401	-681.8176	-330.6873	-227.6624
-247.6122	-201.3971	-535.5521	-781.5299
-821.0724	-521.4870	-942.0555	-937.7677
-730.7383	-568.8550	-474.2540	-591.8868
-386.3396	-282.5999	-43.5539	-183.2388
-781.5512	-667.4531	-322.6218	-654.5302
704.1220	573.2527	-464.5753	-625.5018
-1484.0601	-1269.0576	-187.1206	-491.8110
-292.7792	-222.6234	-175.8289	-585.0371
-800.9085	-912.6563	-941.2490	-687.1793
-305.6841	-248.4754	-1295.3264	-914.8918
-128.2421	-188.8452	-1130.7893	-709.8416
-425.8607	-450.1444	-650.0828	-691.6718
-346.0118	-618.2390	-407.3100	-442.1780
-931.5703	-752.0162	-637.9845	-981.7453
53.2326	-91.8063	-97.5931	-267.9223
-517.0014	-580.2492	-401.6641	-649.2093
-1067.0715	-958.3523	-821.0724	-742.9657
-428.2804	-404.2392	-416.1821	-508.1975
-463.7688	-286.6321	-773.4857	-586.3780
-942.0555	-1103.5998	321.8152	247.0607
-1395.3391	-1303.9758	-2.4197	-174.7754
312.1366	164.8199	-1313.8771	-1198.9179
-556.5225	-564.0067	689.6040	438.1681
-1157.4056	-1239.9658	-587.1716	-835.8818
-662.9877	-505.6691	-375.0478	-453.4299
-331.4939	-544.7826	-646.0501	-855.9720
-1148.5335	-1119.9445	-617.8207	-488.4078
-314.5562	-573.6212	187.9272	-59.6329
-472.6409	-814.1057	-901.7278	-978.4677
291.9727	107.5503	-971.8980	-915.1086
-445.2180	-935.2231	-575.8798	-386.3005
-647.6632	-651.7680	-638.7911	-564.1008
-699.2827	-947.8018	-310.5234	-317.5196
-110.4980	-520.5528	-468.6081	-469.2020
-1438.8930	-1402.7201	-1380.0146	-1458.1778
-185.5075	-100.3127	-707.3482	-784.8532
-1374.3687	-1712.6189	235.5139	201.6881
-1066.2649	-1127.9065	-909.7934	-1056.6801
-311.3300	-419.2421	-872.6919	-1094.0788
-642.0173	-691.9755	-784.7774	-749.8069
-135.5011	-266.4608	-282.2940	-19.4573
-438.7656	-461.0084	-813.0068	-588.3424
-1105.7861	-1077.0579	-1480.0273	-1051.9348
-555.7160	-469.2987	37.9081	155.1225
-1013.0323	-900.6179	-967.8653	-1053.2853
-817.0396	-828.1533	-183.0878	-161.2267
-466.1884	-599.4862	-205.6714	-235.0108
-1112.2385	-1135.3937	-472.6409	-183.0964
-389.5658	-446.4717	-1111.4320	-950.7984
-562.9750	-462.1691	76.6227	-200.0641
-854.9477	-684.1798	-1371.9490	-1070.6794
-491.1916	-680.7174	-387.9527	-446.3059
-779.1315	-604.9283	-779.1315	-815.4223
-597.6568	-558.4932	-971.0915	-1156.0978
-192.7665	-643.0439	-170.1830	-169.4133
-911.4065	-932.3827	-552.4898	-561.9193
-760.5808	-1001.3662	22.5835	-48.1908
-731.5448	-744.7277	-545.2308	-517.7384
-542.8111	-515.6683	-32.2622	-432.9499
-357.3036	-590.5368	-593.6240	-709.6476
69.3637	70.3760	-1739.7378	-1708.1343
-518.6145	-835.7580	-619.4338	-474.9351
-741.2235	-647.4470	-874.3050	-865.0076
-460.5426	-155.1919	-1187.2481	-1184.0092
172.6026	59.3352	-1080.7829	-1041.5755
-810.5872	-815.2600	-1079.1698	-1526.8649
-1088.0419	-1108.8033	-785.5840	-764.5013
-269.3892	-204.4808	-1225.1561	-1054.8910
-587.1716	-576.7942	-658.9549	-755.5777
-571.0405	-665.1833	-971.8980	-956.1553
-429.0869	-542.0584	-617.8207	-732.3927
-625.0797	-668.2508	-491.9982	-536.5847
259.7105	77.8457	-397.6313	-310.3259
-482.3195	-262.9855	586.3650	182.0268
-2.4197	-278.2267	-1795.3901	-1602.9326
-1057.3928	-1038.9357	-1405.8243	-1093.0675
-195.1862	-307.9933	-1344.5262	-1157.2997
-733.1579	-623.4906	-454.0901	-615.3910
-312.1366	-284.0366	-742.0300	-789.6852
-546.8439	-412.3166	227.4483	28.9917
-144.3732	-203.3335	-648.4697	-721.4354
-543.6177	-358.3896	-1714.7346	-1520.2741
-731.5448	-753.9345	-642.8239	-811.6764
-986.4160	-883.3450	-763.8070	-744.3940
-600.0765	-640.3231	-115.3373	-287.1120
-667.0205	-424.0613	-287.1334	-319.4172
-751.7087	-661.7465	-1129.9827	-1100.7063
-520.2276	-847.2346	-640.4042	-736.7040
255.6777	56.6738	712.1875	442.9235
-615.4010	-413.0303	-459.7360	-304.9012
-98.3996	156.6149	193.5731	180.7576
-633.9518	-630.6727	429.0869	348.1557
-1355.8179	-1045.0351	-958.1866	-692.4106
90.3341	-199.9885	-212.9304	-265.3051
-138.7274	-483.9463	-743.6432	-640.2677
-1114.6582	-903.7271	-421.0214	-367.3344
-299.2317	-285.1772	-326.6545	-308.1980
-1050.9404	-1033.1049	185.5075	153.0413
-936.4097	-696.5630	-208.0910	-243.5129
-1442.9258	-1070.2623	-961.4128	-852.3656
-1209.0250	-1020.8376	-13.7114	-116.4617
-378.2740	-651.4891	-933.1834	-664.2382
25.0032	-45.9455	-304.0710	47.0897
126.6290	-28.6226
-836.3969	-852.6441
-1365.4966	-1425.1142
-1020.2913	-1082.9598
-763.0005	-619.7637
-162.1174	-330.4466
-1115.4647	-1120.5621
-307.2972	-271.8140
-499.2572	-491.3115
-521.0341	-482.1192
-684.7647	-981.3120
-679.1188	-666.2659
-636.3714	-579.9198
-761.3873	-229.7876
-654.1156	-552.2063
-1416.3095	-1123.0267
-354.0774	-529.9071
-681.5385	-690.0619
-369.4019	-442.0894
-504.9031	-859.4806
-396.8248	-230.9522
-578.2995	-571.8549
-717.8334	-768.9788
-1071.9108	-932.4086
-1417.9226	-1043.4676
-427.4738	-656.3688
-1008.9995	-979.8198
-291.1661	38.4247
-1479.2208	-1413.1484
169.3764	-87.5239
-929.9572	-641.6707
-479.0933	-387.5700
95.1734	-330.0610
-965.4456	-859.7902
-220.9959	-488.5747
-1380.8211	-1235.4938
-277.4547	-208.3438
-296.0055	-559.5514
-1393.7260	-1346.2826
-418.6017	-439.8875
-979.9636	-365.1851
-947.7014	-883.5895
-91.1406	119.2341
-104.0455	129.2964
-813.0068	-845.4385
-262.9367	-183.7238
-826.7183	-842.0994
-783.9709	-597.1015
-889.6295	-715.7609
-339.5594	-337.3227
-1249.3528	-904.9670
-542.0046	-400.4734
-1053.3600	-1153.2119
-326.6545	-515.9248
-896.8885	-506.7454
-782.3578	-797.5548
-1100.9467	-990.4715
-592.0109	-433.7840
-1259.8380	-1210.8254
-614.5944	-733.1909
-1346.1393	-1055.9030
-483.1261	-323.6997
-776.7119	-730.7755
-146.7929	-349.1124
-367.7888	-377.6886
-836.3969	-864.8366
-120.9832	93.5350
-1088.8484	-885.7455
-592.0109	-805.6496
-1238.8675	-1390.4328
-710.5744	-426.6093
-694.4433	-532.5970
-945.2817	-601.3926
-583.1388	-824.8901
-120.9832	-1.9519
-896.0819	-936.1571
-752.5152	-1086.1723
317.7824	124.8740
-684.7647	-693.8539
56.4588	-117.3224
-987.2226	-707.5093
-854.9477	-871.0252
-1363.0769	-795.7737
-632.3386	-364.5120
142.7601	-137.4541
-816.2330	-1012.7832
-600.8830	-384.3914
-512.1620	-327.9797
-1131.5958	-1052.9651
-669.4401	-546.9023
-1055.7797	-998.6970
-705.7351	-830.5903
-815.4265	-643.7503
-433.1197	-399.0499
-612.9813	-588.8373
-209.7041	-224.4189
-233.0942	-534.2835
-892.0492	-487.1265
-1065.4584	-879.9545
458.1229	182.9560
-971.8980	-752.2334
-415.3755	-425.2480
-1084.8157	-797.3549
-434.7328	-378.5236
-1451.7979	-1452.0170
-873.4984	-1056.2385
-987.2226	-957.4124
-1121.1106	-924.7172
-914.6327	-558.8819
-387.1461	-457.7689
-920.2786	-822.6941
-1266.2904	-1237.2639
-600.0765	-715.5219
-768.6463	-829.5658
-365.3691	-371.5648
-795.2626	-828.9051
-89.5275	-163.7372
-863.0132	-686.9769
-425.8607	-418.6665
-589.5913	-728.1925
-1423.5685	-1305.4822
-728.3186	-968.3448
-647.6632	-555.1513
-110.4980	-75.2675
-582.3323	-514.2419
-933.1834	-666.6654
-849.3018	-826.6863
-380.6937	-877.6666
-1384.8539	-1145.4212
-904.1475	-1170.5302
-1381.6277	-1223.6168
-515.3883	-415.4677
-1221.9299	-1129.1397
-574.2667	-503.5173
-1060.6190	-713.6337
-998.5143	-927.4784
-767.8398	-730.3325
-712.9941	-439.4638
-324.2349	-538.8897
-247.6122	-588.6064
-223.4156	-293.8497
-850.1083	-1167.2191
-220.1893	-486.3318
-108.8848	-119.0363
36.2949	159.2709
-807.3609	-705.2235
-47.5867	-72.1317
-531.5193	-427.2041
-31.4556	-161.1596
-526.6800	-384.8353
-994.4816	-809.7559
-1122.7237	-951.3475
-831.5576	-807.2109
-871.8853	-868.1292
-216.9631	-105.2086
-1053.3600	-1060.4965
-187.1206	-324.8036
-924.3113	-674.2795
-1502.6108	-1665.0309
-256.4843	-87.4029
-847.6887	-746.1281
-742.0300	-695.5099
-412.9558	-885.9212
-350.0446	-314.5364
-1267.0970	-1253.1572
-717.0269	-370.0770
-284.7137	-275.6826
-416.9886	-524.1891
-5.6459	126.3221
364.5626	152.7365
-61.2981	-316.7819
-178.2485	-276.6360
-1210.6381	-1412.8848
-513.7751	-409.2478
-743.6432	-828.4134
-817.8462	-403.6851
-1514.7092	-1375.1307
-430.7000	-670.5514
-340.3660	-435.5021
-640.4042	-877.1380
-70.1702	-181.0915
-598.4634	-499.6885
-579.9126	-466.8535
-956.5735	-859.5977
-1113.8516	-1105.2904
-563.7815	-638.7683
-847.6887	-862.3555
-1066.2649	-793.3648
-642.0173	-920.3248
-292.7792	-311.7747
-107.2717	78.8386
-583.9454	-550.3103
-363.7560	-242.7087
-485.5457	-661.5868
-796.8757	-950.6784
-963.0259	-1284.7180
-359.7233	-161.9266
-1664.7283	-1419.7954
-828.3314	-863.9792
-1204.9923	-964.7699
-1442.9258	-1161.9479
-1152.5662	-784.7567
-679.9254	-551.0789
-317.7824	-396.7325
98.3996	-291.9688
-360.5298	-366.8833
-257.2909	-383.8515
-1234.0282	-1163.5066
-826.7183	-635.4473
-731.5448	-719.4244
-373.4347	-432.1805
-778.3250	-602.8728
-173.4092	-421.9565
-1023.5175	-1201.1456
-1129.9827	-969.5855
-1259.0314	-1164.0316
-1.6131	-226.3013
-582.3323	-507.3569
-453.2836	-339.4903
-513.7751	-397.4998
-161.3109	-71.0533
-797.6823	-910.1113
-975.9308	-867.7294
-904.1475	-589.6994
-746.0628	-780.1045
-557.3291	-618.5588
-955.7670	-1031.5736
-1069.4911	-947.9694
-685.5712	-846.5246
-971.0915	-1135.1564
-917.0523	-828.0888
-715.4137	-829.9381
-695.2499	-575.7691
-716.2203	-729.1040
-718.6400	-676.5756
-305.6841	-87.0311
-513.7751	-420.6761
-550.8767	-601.5189
-1246.1265	-1202.6626
-713.8006	-649.8535
-1065.4584	-1067.2799
-670.2467	-867.5239
-829.9445	-426.5501
-1515.5157	-1292.1210
-1376.7884	-1219.0938
-189.5403	-210.5588
-763.8070	-828.7231
-1008.9995	-864.9106
-982.3833	-832.7615
-839.6231	-776.7881
-986.4160	-780.2879
-563.7815	-953.2756
-641.2107	-432.5716
-1234.0282	-1043.0791
-714.6072	-786.4558
-127.4356	-219.9692
-1137.2417	-1028.8682
-208.0910	-449.7031
-687.9909	-791.0568
-301.6513	-581.1711
-1277.5822	-1041.8477
-204.8648	-238.6952
-1148.5335	-1130.2856
-1393.7260	-1619.0485
-832.3641	-500.5074
-654.1156	-658.9892
-913.8261	-923.4842
-16.9376	-92.0484
-756.5480	-479.0796
-836.3969	-785.2126
-678.3122	-627.5284
-737.1907	-905.3256
-1122.7237	-794.3974
-1052.5535	-912.3808
-185.5075	-425.3961
-833.1707	-733.0045
-488.7720	-639.9360
-904.9540	-635.2526
-983.1898	-679.5712
-1234.0282	-913.6263
-87.1079	-118.0810
-1109.0123	-1222.7929
-799.2954	-715.6253
-666.2139	-610.4980
-804.1347	-636.6837
-651.6960	-752.3577
-404.8903	-102.9204
-650.8894	-586.7406
320.2021	420.0674
321.0086	0.6547
-550.0701	-655.0229
-434.7328	-465.5940
-1007.3864	-927.4521
94.3669	112.7091
-447.6377	-197.1697
-1078.3632	-1005.8789
-152.4388	-418.9961
-227.4483	-245.1325
-254.0646	-380.5728
163.7305	-56.4042
-29.8425	-105.3871
7.2590	-353.3953
-1402.5981	-1137.7985
-678.3122	-582.7822
-867.8525	-865.3594
-1699.4101	-1849.4492
-367.7888	-586.8887
-1242.0938	-1228.7413
-763.0005	-652.5230
-1342.1065	-1208.1903
-858.1739	-721.7592
-515.3883	-421.7570
-46.7802	-464.4148
-254.0646	-176.5929
-1049.3273	-952.1725
-1253.3855	-1117.4466
-271.0023	-163.1251
-217.7697	-16.0508
-917.0523	-487.1639
-774.2922	-902.8797
-982.3833	-833.4743
-464.5753	-490.8656
-184.7010	-591.3292
-459.7360	-342.7744
-860.5935	-834.7730
-117.7569	-362.4264
245.9991	240.9853
-708.9613	-619.4041
-691.2171	-593.1460
-436.3459	-453.5355
-325.8480	-405.3787
-1312.2640	-1123.1700
-305.6841	-420.3387
33.0687	-13.3876
-708.9613	-846.7465
-855.7542	-945.9585
-1259.0314	-992.5724
-830.7510	-886.2024
-682.3450	-616.1066
-531.5193	-657.0664
-624.2731	-315.1594
-71.7833	38.8885
560.5553	258.5463
-916.2458	-873.4814
-954.1538	-959.7463
-1325.9754	-1211.0094
-871.0787	-806.4666
-1699.4101	-1745.3184
-692.8302	-500.5022
-1284.8411	-1189.8689
63.7178	229.8231
-820.2658	-599.8958
-735.5776	-388.5815
-1316.2968	-1489.9616
-918.6655	-847.8610
-201.6386	-171.1320
-722.6727	-584.7902
665.4074	603.7069
-836.3969	-977.9578
-1275.1625	-1347.3571
-436.3459	-638.1610
-599.2699	-624.7009
-820.2658	-552.2033
-805.7478	-823.6314
-963.0259	-1029.5943
-1064.6518	-650.7475
-451.6705	-484.3243
-658.1484	-982.3761
-696.0564	-643.0132
-241.1598	-92.2100
-312.9431	-256.4565
-444.4115	-460.7809
-847.6887	-1035.6816
-1921.2126	-1957.5828
-901.7278	-1104.4103
-1383.2408	-1208.3056
-425.8607	-716.4262
-1379.2080	-1276.5639
-349.2381	-210.3779
-1059.0059	-1141.0915
63.7178	17.1859
73.3964	51.8534
-116.9504	270.8604
-510.5489	-508.2353
-739.6104	-341.5238
-2176.8903	-1756.6946
-726.7055	-781.9284
-745.2563	-919.1142
-978.3505	-719.3759
-347.6249	-292.7349
-631.5321	-446.9922
-1024.3241	-1136.1556
-891.2426	-734.5823
-1345.3327	-1574.3983
-212.9304	-242.9670
-705.7351	-360.4685
-678.3122	-687.7954
-1054.9731	-926.9500
-472.6409	-736.1702
-262.9367	-368.4228
-734.7711	-620.0347
-637.9845	-238.2797
-396.0182	-351.0149
12.9049	-272.3271
-648.4697	-620.2018
-655.7287	-522.6198
-424.2476	-248.7633
-996.0947	-901.6133
-417.7952	-546.5791
392.7920	200.8707
-562.9750	-666.7324
-195.1862	-359.3907
-940.4424	-1055.1578
-741.2235	-589.3340
-728.3186	-637.6218
-285.5203	-364.0849
-860.5935	-774.1608
54.0391	110.4178
-91.9472	-83.0751
-746.8694	-581.3388
-908.9868	-1020.3502
-707.3482	-893.8107
-358.9167	-20.0645
-905.7606	-979.2426
-408.9231	-306.9836
-1573.5876	-1693.3106
-341.1725	-292.4556
-643.6304	-584.3865
-683.9581	-674.7708
-514.5817	-527.6199
-1005.7733	-1039.8815
-594.4306	-702.7695
-1078.3632	-985.9219
-1017.0651	-942.1234
-443.6049	-724.4557
-938.0228	-656.1069
-458.9295	-571.0709
-138.7274	-105.9948
-1149.3400	-1108.2891
-685.5712	-592.5375
-954.9604	-793.7888
-656.5353	-563.0396
-865.4329	-889.4030
-1046.9076	-1090.6367
-736.3842	-848.3976
-1509.8698	-1204.1093
-1175.1498	-1164.6351
-884.7902	-806.7545
348.4315	-0.8903
-357.3036	-191.8397
-507.3227	-537.5273
-706.5416	-345.0358
-545.2308	-503.0660
-417.7952	-277.3259
-794.4561	-641.2472
-735.5776	-852.9350
-606.5289	-688.2673
-305.6841	-583.6299
-1003.3537	-946.7104
-367.7888	-397.0842
-746.0628	-706.7452
-1164.6645	-1104.9226
-609.7551	-457.0474
-1201.7660	-1285.8097
-871.8853	-665.5973
-1038.8421	-909.1295
-1178.3760	-1363.3790
-803.3282	-681.0911
-433.9263	-260.3531
-1120.3041	-980.4779
-421.0214	-342.2258
-748.4825	-654.9523
-845.2690	-906.1464
-592.8175	-495.4380
-392.7920	-510.9625
-721.0596	-539.3098
-1323.5558	-1029.8639
-352.4643	-420.4966
-37.1015	-161.5791
-981.5767	-765.1613
-1319.5230	-1435.4889
-687.1843	-760.4857
-1018.6782	-560.2361
40.3277	90.9476
-880.7574	-864.6023
-913.0196	-713.3793
-954.9604	-1061.0009
-760.5808	-625.8430
-633.9518	-531.6652
-863.8198	-764.1793
-1161.4383	-1120.1885
-802.5216	-966.9762
-846.8821	-826.0129
-447.6377	-232.7522
-1208.2185	-1170.7609
-174.2157	-160.6122
-940.4424	-904.5317
-1211.4447	-609.0410
-268.5826	-209.0683
-584.7519	-204.4594
-955.7670	-1057.7844
-154.0519	-34.4499
-121.7897	-307.8732
-923.5048	-782.3296
-1031.5831	-723.3099
-827.5248	-628.0688
84.6882	-341.7543
-194.3796	-336.6458
-891.2426	-718.2555
-227.4483	-112.4462
-54.0391	-187.2219
-456.5098	-320.6850
-1069.4911	-971.2559
-1129.1762	-1259.6049
-726.7055	-570.7389
-737.1907	-602.7660
-592.8175	-531.7828
-300.8448	-479.2918
-621.8534	-332.8541
-1094.4943	-1176.0969
-798.4888	-851.1833
-484.7392	-434.6154
-154.8584	-431.2058
-51.6195	-257.9393
-544.4242	-682.7309
-950.1211	-1004.0049
-938.8293	-920.6205
-392.7920	-736.6806
-321.0086	-669.8127
-934.7965	-1063.6073
-434.7328	-604.8121
-901.7278	-1001.4019
-204.8648	-225.3180
-1339.6868	-985.9403
-659.7615	-819.5385
-494.4178	-404.9655
-661.3746	-671.1603
-359.7233	-491.9277
-120.9832	-382.1218
-789.6168	-629.9835
-467.8015	-175.5241
166.1502	41.8906
-760.5808	-891.2423
-160.5043	-219.3395
-604.1092	-472.7728
-1038.0355	-1085.2370
-97.5931	-316.2862
-684.7647	-600.2883
-821.0724	-867.5983
-581.5257	-607.0562
-429.0869	-585.1722
-1045.2945	-795.9137
-184.7010	-101.5859
-310.5234	-101.1418
51.6195	-291.9524
-670.2467	-846.8520
-767.0332	-701.0252
-870.2722	-573.4824
-1298.5526	-1027.4232
-250.8384	-151.2012
-714.6072	-831.0258
-553.2963	-627.7160
-817.0396	-785.3145
-564.5881	-712.8283
-484.7392	-381.0655
-315.3628	-441.9395
-308.1038	-270.0724
-1411.4702	-879.6001
-936.4097	-810.0948
-509.7424	-823.2151
235.5139	264.3268
-1023.5175	-1002.2532
-1235.6413	-1084.9025
-518.6145	-517.1525
-466.9950	-483.2143
-1524.3878	-1311.4438
-386.3396	-262.4551
-779.1315	-778.7615
-891.2426	-731.4720
-480.7064	-409.2293
-1508.2567	-1413.4626
-413.7624	-534.0399
-839.6231	-719.9089
-400.0510	-494.8923
316.1693	228.1552
208.8976	188.2201
-387.9527	-553.2242
-493.6113	-401.1404
-640.4042	-721.6534
-1034.0027	-867.7159
-1194.5071	-983.6717
-534.7456	-518.6106
-1872.0127	-1411.8368
-578.2995	-471.1289
-466.1884	-445.5596
-378.2740	-441.3519
-1264.6773	-1113.0580
-424.2476	-424.7619
-265.3564	-471.3791
-414.5690	-235.9030
-421.0214	-529.6793
-998.5143	-620.0184
-1241.2872	-1348.0400
-791.2299	-832.0180
-1071.9108	-1270.4476
-791.2299	-571.4084
-175.8289	55.6029
311.3300	143.9028
-836.3969	-884.1056
-551.6832	-626.5315
-852.5280	-823.2135
-1012.2258	-810.2859
-19.3573	58.6215
-244.3860	-174.5644
-611.3682	-419.0832
-1235.6413	-1059.4701
-671.8598	-438.2783
-927.5376	-614.5201
-1267.0970	-1256.8868
-555.7160	-780.0370
-254.0646	-412.3139
-483.9326	-440.3581
-750.9021	-686.8498
-876.7246	-574.3976
-1154.1793	-1158.5101
-478.2868	-546.8234
212.9304	260.1418
-722.6727	-834.9432
-889.6295	-673.8814
-1042.8748	-829.4426
-1579.2335	-1200.9525
-1257.4183	-1082.2619
-872.6919	-657.6316
-437.9590	-602.5581
-1412.2767	-1419.1908
-1071.1042	-1212.6524
-241.9663	-246.0437
-1034.0027	-987.2675
-554.9094	-458.1071
-571.8471	-402.3695
-91.9472	-109.7749
-344.3987	-411.4923
-544.4242	-570.6261
-893.6623	-871.4000
-688.7975	-964.1951
-876.7246	-1061.7851
-843.6559	-1017.6752
-1.6131	-71.8251
-139.5339	-267.1636
-459.7360	-463.8386
-91.9472	-34.1131
-704.9285	-501.0422
-21.7770	129.1408
-950.1211	-454.8119
-768.6463	-621.1597
-534.7456	-363.0636
-334.7201	-565.3523
-54.0391	-293.8264
105.6586	-189.8039
-1246.1265	-865.8329
-602.4961	-715.2234
-506.5162	-720.5026
-805.7478	-896.3024
-925.9244	-621.3304
-1221.1234	-1124.9959
26.6163	-231.6508
-442.7984	-240.7915
-202.4452	-222.0143
-1146.9203	-1087.4256
-362.9495	-192.1663
-846.0756	-555.2846
-625.8862	-379.7329
-542.0046	-413.7991
-711.3810	-846.5929
-779.1315	-737.7181
-484.7392	-525.2253
-712.1875	-688.9325
-608.9486	-621.0283
-245.1925	-411.3549
554.9094	202.0383
-1377.5949	-1039.9091
-808.9741	-400.5305
-572.6536	-434.3145
-954.1538	-892.0987
-1522.7747	-1604.9159
-898.5016	-841.1890
-282.2940	-92.3921
-667.0205	-674.3327
-893.6623	-789.1635
-1154.9859	-1221.7607
-1129.9827	-901.0317
81.4620	-201.8451
-1434.0537	-1302.2876
-854.1411	-805.5789
-802.5216	-478.4069
-533.1325	-818.3185
208.8976	-118.6496
73.3964	-64.3060
-574.2667	-534.8619
-175.8289	-331.1953
-1249.3528	-1132.8757
-371.0150	-290.0864
-426.6673	-448.2742
-859.7870	-1040.9878
-640.4042	-864.2451
-817.8462	-696.7873
-1051.7469	-1052.8652
-195.1862	-362.4330
-1258.2249	-800.1715
-783.1643	-503.1822
-295.1989	-111.6968
-836.3969	-422.7838
-450.0574	-767.9313
-1101.7533	-862.4449
-1025.9372	-896.6897
-327.4611	-953.4676
-1300.9722	-993.6336
-1529.2271	-1445.4679
-1200.9595	-809.5896
-747.6759	-815.6090
-1016.2585	-788.2296
-723.4793	-783.6903
-1238.8675	-1033.5256
-656.5353	-725.5586
-588.7847	-576.2631
-586.3650	-662.7697
-617.0141	-1076.6152
-1125.9499	-877.5564
-521.0341	-401.2656
-297.6186	-569.2118
-494.4178	-568.4560
-456.5098	-660.1582
-1254.1921	-1159.9671
42.7474	142.3089
-925.9244	-768.2148
-672.6664	-646.8992
-141.1470	-282.4527
-870.2722	-746.2319
-447.6377	-794.3515
-1216.2840	-853.2834
-664.6008	-423.1211
-1384.0473	-1133.7685
-291.9727	-55.2659
-463.7688	-560.9092
-316.1693	-554.7815
-763.8070	-607.1269
-689.6040	-757.8457
-215.3500	-370.7592
-1419.5357	-1399.2916
-804.9413	-780.9190
136.3077	377.5021
-480.7064	-151.7397
-195.9927	-5.4067
-235.5139	-72.3739
-564.5881	-595.4058
-1053.3600	-621.2031
-836.3969	-780.6483
-1026.7437	-872.0619
-571.8471	-215.3395
-967.8653	-1120.2570
-809.7806	-355.0926
-381.5002	-568.5169
-401.6641	-368.7925
-839.6231	-775.9885
-1115.4647	-1168.5340
-508.1293	-526.2573
-687.1843	-803.4238
-1095.3009	-700.4478
-929.1507	-898.3316
-931.5703	-1116.1428
-725.0924	-795.0013
-726.7055	-769.8881
-91.1406	34.3838
4.8393	-19.7321
-162.9240	-251.7140
-20.9704	-181.2705
-782.3578	-624.4713
-356.4970	-562.2977
-792.0364	-989.2237
-1084.0091	-980.4266
-1205.7988	-1050.5185
-337.1397	-981.4101
-870.2722	-1137.7806
-329.8807	-325.6302
-5.6459	-222.3040
-1327.5885	-1246.5210
8.0655	6.2046
-63.7178	-208.0375
-1057.3928	-927.4646
-489.5785	-482.4523
-53.2326	-262.3825
-178.2485	-342.7820
-1396.9522	-1124.2527
-1683.2790	-1186.5917
-754.1284	-998.7918
-747.6759	-914.9599
-86.3013	-396.1930
-795.2626	-768.1629
-994.4816	-858.5779
-551.6832	-817.2143
-341.9791	-238.9819
-937.2162	-770.1265
-339.5594	-459.3525
-533.9390	-490.8836
-938.0228	-543.3331
-827.5248	-621.1477
-512.1620	-666.0494
-554.9094	-722.6274
-445.2180	-451.2065
-1632.4661	-1737.0592
-184.7010	-276.4408
-1182.4087	-836.3281
-549.2635	-493.6235
1234.0282	346.8470
-1325.9754	-1316.5946
-408.1165	-705.2887
-754.9349	-810.4024
-390.3723	-442.8535
-396.8248	-468.2892
-430.7000	-501.9382
-615.4010	-424.5036
-477.4802	-486.8675
-294.3924	-755.8014
-832.3641	-654.6515
-598.4634	-744.4683
-442.7984	-521.9351
-479.0933	-551.4372
-406.5034	-309.9319
-1142.8876	-934.3516
-646.8566	-752.3371
-650.8894	-601.4043
-691.2171	-891.7558
415.3755	405.7391
-498.4506	-554.4343
-658.1484	-1189.1562
-891.2426	-688.9432
-359.7233	-185.3842
-927.5376	-709.0936
-235.5139	-335.0696
-967.0587	-676.3415
-271.8088	-402.6768
-962.2194	-851.3625
-502.4834	-537.9420
-566.2012	-448.7728
-172.6026	-416.5240
-1290.4870	-1306.3166
-1147.7269	-1083.2096
-890.4361	-702.0119
-191.9599	-149.4144
-919.4720	-924.7043
-782.3578	-758.6291
-628.3059	-586.8111
-879.1443	-776.1274
-1034.8093	-995.5490
-360.5298	-377.1360
-571.0405	-861.8401
18.5508	55.4700
-583.1388	-508.1201
-975.1243	-707.9582
-624.2731	-872.6202
-234.7073	-624.5530
-921.8917	-838.5301
-1070.2977	-857.1511
-219.3828	-226.3541
-1252.5790	-1159.9959
-646.8566	-785.9159
-832.3641	-540.7232
-697.6696	-677.7942
-671.0533	-555.0404
245.9991	237.4923
-8.0655	-111.1695
-430.7000	-682.0705
-475.8671	-650.0857
262.9367	73.6519
-827.5248	-851.4933
-162.9240	-336.8845
-1392.1129	-1371.9291
297.6186	230.5923
-317.7824	-411.3696
-67.7506	-259.2599
-279.0678	-247.7263
-1305.8116	-1253.4425
-1197.7333	-1221.1536
30.6491	-139.0654
-992.8685	-1126.1526
-1162.2449	-1343.7428
-263.7433	-59.1810
-742.0300	-606.2453
-1120.3041	-875.8033
-1517.9354	-1562.1470
-325.8480	-197.2572
-275.8416	-283.5112
144.3732	-117.9540
-1023.5175	-772.9691
-746.0628	-830.6956
-195.9927	-223.5801
-703.3154	-953.3596
-450.8639	-582.4649
-963.8325	-1050.9844
-718.6400	-660.6186
-361.3364	-527.4959
-1309.8443	-1194.7936
-975.9308	-698.7053
-1222.7365	-991.8798
-442.7984	-355.8896
12.0983	-112.2216
-1007.3864	-893.9778
296.0055	180.2970
-855.7542	-1064.7311
-963.0259	-867.7324
-1210.6381	-876.9964
-820.2658	-646.1564
-457.3163	-531.9846
-1467.1224	-1491.1448
-393.5985	-513.2696
641.2107	226.1879
-581.5257	-875.1150
-389.5658	-455.7847
-811.3937	-883.9455
-534.7456	-481.7026
-533.9390	-577.3349
-530.7128	-569.8272
-334.7201	-507.9641
-567.0077	-262.8322
-275.8416	-498.4827
68.5571	453.8477
-806.5544	-693.9273
-264.5498	-350.8106
-1162.2449	-1072.2066
-427.4738	-358.2586
-572.6536	-187.2169
-592.0109	-762.6543
-401.6641	-390.8639
-918.6655	-458.7820
-56.4588	-118.9719
-762.1939	-924.1588
-329.0742	-444.5197
-556.5225	-682.3172
-843.6559	-408.9376
-390.3723	-350.5004
31.4556	-145.9794
-637.1780	-538.0840
59.6850	-10.1481
-1396.1457	-714.8640
-405.6969	-526.3790
-892.8557	-732.8742
-922.6982	-999.8292
-1082.3960	-1114.6033
-638.7911	-749.8039
-566.2012	-300.1659
-934.7965	-993.3926
-217.7697	-379.3786
-431.5066	-753.8955
-545.2308	-617.2497
286.3268	55.3965
-1024.3241	-990.7490
-1161.4383	-928.2772
-1006.5799	-918.8806
-679.1188	-752.6459
-230.6746	-373.2124
292.7792	286.2460
-336.3332	-333.0840
-250.0319	-359.8312
-496.0310	-642.0258
-648.4697	-780.7517
-1450.9914	-1471.5079
-885.5967	-970.5161
-513.7751	-510.9833
-479.8999	-281.5181
-1513.9026	-1454.1321
-1432.4406	-1298.9226
401.6641	101.8642
-929.9572	-779.0316
-338.7528	-731.6798
-1059.0059	-1233.8805
-474.2540	-469.5422
-938.8293	-673.8808
293.5858	84.5744
-442.7984	-541.2498
-717.0269	-518.2745
-354.8839	-567.4680
-1465.5093	-1258.1507
-43.5539	-189.7774
-756.5480	-840.2345
-896.0819	-719.8293
-454.0901	-299.6068
-187.9272	-42.1106
-934.7965	-1127.4281
91.9472	58.0362
-411.3427	-559.8694
-79.0423	-167.3146
-599.2699	-720.1216
-434.7328	-194.6012
-571.0405	-782.4853
-595.2371	-318.3875
-26.6163	-190.7167
-1158.2121	-841.1914
-405.6969	-432.1155
-1089.6550	-922.6199
-849.3018	-866.1388
1444.5389	578.8245
-593.6240	-638.8753
-556.5225	-625.6336
319.3955	188.0703
-395.2117	-374.2306
-642.0173	-506.2609
-595.2371	-397.2039
-1259.0314	-1359.8266
-1167.8908	-762.4339
-474.2540	-397.7856
-519.4210	-311.4861
-754.9349	-737.8170
-239.5467	-284.7218
-145.9863	-670.1193
-865.4329	-864.1822
297.6186	149.0260
-1388.8867	-1384.0065
-798.4888	-789.1144
-1046.1010	-1038.0593
-1496.1584	-1442.4626
237.1270	109.9961
-303.2645	-305.3667
-848.4952	-454.2568
567.8143	36.3590
-1010.6127	-1023.0977
-366.1757	-526.6259
-464.5753	-272.6462
-563.7815	-4.7596
-667.8270	-566.0292
-693.6368	-467.8009
-251.6450	-407.6420
-537.1652	-464.0920
-491.1916	-516.1064
-595.2371	-926.8409
-951.7342	-977.9309
241.9663	168.9696
-791.2299	-693.0317
1.6131	-290.4327
-513.7751	-630.1013
-1125.1434	-956.3057
-661.3746	-632.8101
-507.3227	-536.8396
-974.3177	-997.6787
-721.0596	-724.9226
-1441.3127	-1186.5934
-220.9959	-413.1698
33.0687	91.5723
-656.5353	-625.6324
-846.8821	-523.6411
-494.4178	-573.6025
-408.9231	-300.6360
-504.9031	-626.0580
-712.9941	-738.8713
-1088.0419	-892.2389
18.5508	102.1486
-698.4761	-688.2400
-971.8980	-1136.1049
-846.0756	-714.8095
-1430.0209	-1310.9010
-1418.7292	-1585.0875
-350.0446	-429.1595
-808.9741	-897.4084
-621.8534	-668.1563
-1341.3000	-792.8777
-849.3018	-860.3766
-882.3705	-739.6428
-146.7929	-109.9204
-1559.8762	-1391.7134
-800.9085	-629.3823
-577.4929	-187.4627
-1054.1666	-639.7542
-1474.3814	-1168.7001
-681.5385	-661.8698
-381.5002	-508.5417
-476.6736	-638.5573
-687.1843	-816.0319
-460.5426	-827.1247
-1040.4552	-881.2556
319.3955	352.7284
-43.5539	86.1168
-50.8129	-128.5703
47.5867	-19.9950
-476.6736	-472.2243
-799.2954	-584.9485
-631.5321	-787.0721
-1204.1857	-962.0599
-1057.3928	-753.0017
-338.7528	-449.2396
-1347.7524	-1218.1835
-816.2330	-648.9563
-1416.3095	-1296.6906
-42.7474	-224.7566
-987.2226	-950.0286
-1090.4615	-986.9826
-1571.9745	-1450.8210
-1003.3537	-969.4528
-197.6058	-216.2518
-702.5089	-801.3662
-386.3396	-738.0193
-117.7569	-296.3031
-26.6163	-127.2786
63.7178	299.4039
-222.6090	-475.1781
-37.9081	-336.1533
-321.0086	67.6573
-453.2836	-460.8243
-1016.2585	-993.3760
530.7128	179.9041
-445.2180	-481.7744
-583.9454	-781.7948
-120.1766	40.1824
-123.4028	-58.9226
-193.5731	-236.8889
-425.0542	-550.3642
-1087.2353	-824.3854
-484.7392	-615.8836
68.5571	-170.7634
-803.3282	-770.0456
-658.1484	-690.4395
101.6259	-105.6817
-967.8653	-920.0140
-513.7751	-762.1073
-1050.1338	-1041.6468
-41.1343	-134.0653
12.9049	-329.9042
-847.6887	-943.8181
-360.5298	-388.0377
-380.6937	-232.3637
-100.0127	-51.2632
65.3309	238.6808
-315.3628	-448.5508
-1003.3537	-1188.9942
-17.7442	-159.2633
-671.0533	-650.4073
-608.9486	-534.6043
-679.1188	-834.7633
-642.8239	-584.6211
-141.1470	-263.9636
-986.4160	-1102.3045
-958.1866	-931.5505
-582.3323	-885.8155
-669.4401	-724.2039
-1170.3104	-961.3254
-546.0373	-602.3594
-542.0046	-472.2930
-198.4124	-262.1149
-390.3723	-395.1114
-370.2085	-336.3163
-386.3396	-553.1807
-434.7328	-565.1741
-542.0046	-326.6156
-109.6914	-413.0474
-767.8398	-679.4007
-696.8630	-730.3925
-1611.4957	-1397.6343
-422.6345	-434.9085
-1341.3000	-1247.9580
-652.5025	-976.6360
-891.2426	-855.6165
-989.6422	-948.4483
-348.4315	-693.9759
-244.3860	-312.0653
-24.1966	-91.4327
-887.2098	-596.3855
-678.3122	-485.0314
-66.1375	214.4735
-542.8111	-660.1626
-813.0068	-1157.2904
-457.3163	-508.6724
-491.9982	-710.8967
-1763.1279	-1548.4833
664.6008	518.6815
362.9495	144.4969
-753.3218	-773.6902
80.6554	5.3557
-394.4051	-342.9307
-666.2139	-237.3203
-418.6017	-516.4790
-888.0164	-821.3765
-762.1939	-573.9876
-457.3163	-487.7168
-402.4706	-328.4667
-1092.0746	-873.2199
-686.3778	-914.9171
-1188.0546	-955.6028
-546.0373	-557.2450
-895.2754	-969.4704
-583.9454	-392.2674
-617.0141	-792.3505
-212.9304	-512.9772
-1090.4615	-1043.8649
28.2294	-248.9796
-496.8375	-488.3385
-842.0428	-988.2509
-622.6600	-781.9774
-512.1620	-483.7462
-303.2645	-174.7735
-165.3437	-240.1182
-863.8198	-1088.2244
-270.1957	-246.3989
-168.5699	-219.5360
-11.2918	-306.0526
-460.5426	-190.9045
-432.3132	-383.6436
-616.2076	-604.5899
-556.5225	-691.3194
-959.7997	-1042.4872
-391.9854	-425.1837
-636.3714	-636.9328
[truncated: 1,265 more rows]
