# Supplementary material for: Structure of the stress-related LHCSR1 complex determined by an integrated computational strategy
Source: Commun Biol. 2022 Feb 17;5:145. doi: 10.1038/s42003-022-03083-8 (PMC8854571; doi:10.1038/s42003-022-03083-8)
Supplement: Supplementary file 18 — Supplementary Data 15 [file 42003_2022_3083_MOESM18_ESM.zip › Figure_S21_DistortionE.csv]

# 'Chl name'	'LHCSR Cluster 1'	'LHCSR Cluster 1 err.'	'LHCSR Cluster 2'	'LHCSR Cluster 2 err.'	'LHCSR Cluster 3'	'LHCSR Cluster 3 err.'	'LHCSR Cluster 4'	'LHCSR Cluster 4 err.'	'CP29'	'CP29 err.'
'a602'	-21.7126	17.3868	17.5276	18.4073	-22.4107	24.3208	27.7942	17.1912	37.9052	19.1525
'a603'	-5.6316	19.5224	-12.4886	19.0576	19.9941	26.3564	8.0977	17.8040	-7.3530	19.7429
'a604'	3.7925	17.8331	-35.9445	16.7836	68.9939	24.8379	4.9979	15.1029	-29.8509	20.6212
'a609'	-3.7568	21.4215	-26.3821	19.6360	-20.3429	28.0182	11.7668	17.1519	11.6135	19.6999
'a610'	26.3298	17.9902	-55.5519	18.9850	-35.5061	23.3417	19.3283	17.5220	-12.4651	23.1835
'a611'	30.5629	19.8733	-32.2289	18.5897	21.3040	29.3957	0.6596	18.7783	-0.0161	19.3045
'a612'	-51.2179	21.6753	-45.1315	19.7405	-10.9084	30.3385	-4.3068	18.0922	-18.1328	19.4981
'a613'	12.4258	19.4594	-5.2647	18.7065	57.1938	17.2195	19.8928	17.6556	19.6502	17.2660
