# Supplementary material for: Structure of the stress-related LHCSR1 complex determined by an integrated computational strategy
Source: Commun Biol. 2022 Feb 17;5:145. doi: 10.1038/s42003-022-03083-8 (PMC8854571; doi:10.1038/s42003-022-03083-8)
Supplement: Supplementary file 19 — Supplementary Data 16 [file 42003_2022_3083_MOESM19_ESM.zip › Figure_S22_LutSpectra.csv]

'LUT ABS Calc.'	'LUT ABS Calc.'	'LUT ABS exp.'	'LUT ABS exp.'/n 0.9794	-0.000000	31250.0000	0.039533
4.6856	-0.000000	31152.6480	0.040213
8.3919	-0.000000	31055.9006	0.041604
12.0982	-0.000000	30959.7523	0.042457
15.8044	-0.000000	30864.1975	0.044406
19.5107	-0.000000	30769.2308	0.044666
23.2170	-0.000000	30674.8466	0.044602
26.9232	-0.000000	30581.0398	0.045373
30.6295	-0.000000	30487.8049	0.045393
34.3358	-0.000000	30395.1368	0.045392
38.0420	-0.000000	30303.0303	0.045389
41.7483	-0.000000	30211.4804	0.044640
45.4546	-0.000000	30120.4819	0.044730
49.1608	-0.000000	30030.0300	0.043942
52.8671	-0.000000	29940.1198	0.043928
56.5734	-0.000000	29850.7463	0.043927
60.2796	-0.000000	29761.9048	0.043974
63.9859	-0.000000	29673.5905	0.042244
67.6922	-0.000000	29585.7988	0.041729
71.3984	-0.000000	29498.5251	0.041730
75.1047	-0.000000	29411.7647	0.041020
78.8110	-0.000000	29325.5132	0.040998
82.5172	-0.000000	29239.7661	0.041000
86.2235	-0.000000	29154.5190	0.041003
89.9298	-0.000000	29069.7674	0.040845
93.6361	-0.000000	28985.5072	0.042422
97.3423	-0.000000	28901.7341	0.042480
101.0486	-0.000000	28818.4438	0.043265
104.7549	-0.000000	28735.6322	0.043265
108.4611	-0.000000	28653.2951	0.045403
112.1674	-0.000000	28571.4286	0.046144
115.8737	-0.000000	28490.0285	0.047645
119.5799	-0.000000	28409.0909	0.048881
123.2862	-0.000000	28328.6119	0.050401
126.9925	-0.000000	28248.5876	0.052216
130.6987	-0.000000	28169.0141	0.054917
134.4050	-0.000000	28089.8876	0.057446
138.1113	-0.000000	28011.2045	0.060227
141.8175	-0.000000	27932.9609	0.062440
145.5238	-0.000000	27855.1532	0.067411
149.2301	-0.000000	27777.7778	0.070978
152.9363	-0.000000	27700.8310	0.075341
156.6426	-0.000000	27624.3094	0.079177
160.3489	-0.000000	27548.2094	0.084854
164.0551	-0.000000	27472.5275	0.090064
167.7614	-0.000000	27397.2603	0.095294
171.4677	-0.000000	27322.4044	0.100315
175.1739	-0.000000	27247.9564	0.106633
178.8802	-0.000000	27173.9130	0.110904
182.5865	-0.000000	27100.2710	0.116468
186.2927	-0.000000	27027.0270	0.122779
189.9990	-0.000000	26954.1779	0.128523
193.7053	-0.000000	26881.7204	0.131931
197.4115	-0.000000	26809.6515	0.137254
201.1178	-0.000000	26737.9679	0.142214
204.8241	-0.000000	26666.6667	0.147932
208.5304	-0.000000	26595.7447	0.152048
212.2366	-0.000000	26525.1989	0.157857
215.9429	-0.000000	26455.0265	0.165092
219.6492	-0.000000	26385.2243	0.170649
223.3554	-0.000000	26315.7895	0.180535
227.0617	-0.000000	26246.7192	0.189125
230.7680	-0.000000	26178.0105	0.197567
234.4742	-0.000000	26109.6606	0.207381
238.1805	-0.000000	26041.6667	0.218748
241.8868	-0.000000	25974.0260	0.230728
245.5930	-0.000000	25906.7357	0.242458
249.2993	-0.000000	25839.7933	0.254482
253.0056	-0.000000	25773.1959	0.268180
256.7118	-0.000000	25706.9409	0.278975
260.4181	-0.000000	25641.0256	0.292443
264.1244	-0.000000	25575.4476	0.302333
267.8306	-0.000000	25510.2041	0.311493
271.5369	-0.000000	25445.2926	0.319029
275.2432	-0.000000	25380.7107	0.327791
278.9494	-0.000000	25316.4557	0.334469
282.6557	-0.000000	25252.5252	0.341079
286.3620	-0.000000	25188.9169	0.347389
290.0682	-0.000000	25125.6281	0.353206
293.7745	-0.000000	25062.6566	0.360206
297.4808	-0.000000	25000.0000	0.368659
301.1870	-0.000000	24937.6559	0.379352
304.8933	-0.000000	24875.6219	0.389910
308.5996	-0.000000	24813.8958	0.402268
312.3058	-0.000000	24752.4752	0.418226
316.0121	-0.000000	24691.3580	0.435842
319.7184	-0.000000	24630.5419	0.454028
323.4247	-0.000000	24570.0246	0.473544
327.1309	-0.000000	24509.8039	0.501712
330.8372	-0.000000	24449.8777	0.523374
334.5435	-0.000000	24390.2439	0.545576
338.2497	-0.000000	24330.9002	0.566224
341.9560	-0.000000	24271.8447	0.589603
345.6623	-0.000000	24213.0751	0.606565
349.3685	-0.000000	24154.5894	0.624055
353.0748	-0.000000	24096.3855	0.638972
356.7811	-0.000000	24038.4615	0.649853
360.4873	-0.000000	23980.8154	0.658907
364.1936	-0.000000	23923.4450	0.664870
367.8999	-0.000000	23866.3485	0.667701
371.6061	-0.000000	23809.5238	0.667747
375.3124	-0.000000	23752.9691	0.665738
379.0187	-0.000000	23696.6825	0.661194
382.7249	-0.000000	23640.6619	0.656198
386.4312	-0.000000	23584.9057	0.652200
390.1375	-0.000000	23529.4118	0.649972
393.8437	-0.000000	23474.1784	0.650169
397.5500	-0.000000	23419.2038	0.652732
401.2563	-0.000000	23364.4860	0.658354
404.9625	-0.000000	23310.0233	0.671969
408.6688	-0.000000	23255.8139	0.685665
412.3751	-0.000000	23201.8561	0.707638
416.0813	-0.000000	23148.1482	0.728447
419.7876	-0.000000	23094.6882	0.756061
423.4939	-0.000000	23041.4747	0.788642
427.2001	-0.000000	22988.5058	0.815290
430.9064	-0.000000	22935.7798	0.841696
434.6127	-0.000000	22883.2952	0.874018
438.3190	-0.000000	22831.0502	0.905557
442.0252	-0.000000	22779.0433	0.932171
445.7315	-0.000000	22727.2727	0.954127
449.4378	-0.000000	22675.7370	0.971357
453.1440	-0.000000	22624.4344	0.988680
456.8503	-0.000000	22573.3634	0.998294
460.5566	-0.000000	22522.5225	1.000000
464.2628	-0.000000	22471.9101	0.996212
467.9691	-0.000000	22421.5247	0.985729
471.6754	-0.000000	22371.3646	0.973512
475.3816	-0.000000	22321.4286	0.949151
479.0879	-0.000000	22271.7149	0.924295
482.7942	-0.000000	22222.2222	0.895979
486.5004	-0.000000	22172.9490	0.867377
490.2067	-0.000000	22123.8938	0.840682
493.9130	-0.000000	22075.0552	0.808197
497.6192	-0.000000	22026.4317	0.777034
501.3255	-0.000000	21978.0220	0.748195
505.0318	-0.000000	21929.8246	0.729373
508.7380	-0.000000	21881.8381	0.702409
512.4443	-0.000000	21834.0611	0.684424
516.1506	-0.000000	21786.4924	0.675867
519.8568	-0.000000	21739.1304	0.674350
523.5631	-0.000000	21691.9740	0.677890
527.2694	-0.000000	21645.0216	0.688871
530.9756	-0.000000	21598.2721	0.704226
534.6819	-0.000000	21551.7241	0.723268
538.3882	-0.000000	21505.3763	0.754673
542.0944	-0.000000	21459.2275	0.782628
545.8007	-0.000000	21413.2762	0.807499
549.5070	-0.000000	21367.5214	0.833381
553.2132	-0.000000	21321.9616	0.864057
556.9195	-0.000000	21276.5957	0.885524
560.6258	-0.000000	21231.4225	0.901204
564.3321	-0.000000	21186.4407	0.912849
568.0383	-0.000000	21141.6490	0.916667
571.7446	-0.000000	21097.0464	0.912736
575.4509	-0.000000	21052.6316	0.898353
579.1571	-0.000000	21008.4034	0.877084
582.8634	-0.000000	20964.3606	0.844400
586.5697	-0.000000	20920.5021	0.801349
590.2759	-0.000000	20876.8267	0.763909
593.9822	-0.000000	20833.3333	0.709825
597.6885	-0.000000	20790.0208	0.642198
601.3947	-0.000000	20746.8880	0.604652
605.1010	-0.000000	20703.9338	0.548865
608.8073	-0.000000	20661.1570	0.483714
612.5135	-0.000000	20618.5567	0.439618
616.2198	-0.000000	20576.1317	0.392032
619.9261	-0.000000	20533.8809	0.332346
623.6323	-0.000000	20491.8033	0.305168
627.3386	-0.000000	20449.8978	0.252066
631.0449	-0.000000	20408.1633	0.221283
634.7511	-0.000000	20366.5988	0.189375
638.4574	-0.000000	20325.2032	0.169274
642.1637	-0.000000	20283.9757	0.139872
645.8699	-0.000000	20242.9150	0.120701
649.5762	-0.000000	20202.0202	0.104776
653.2825	-0.000000	20161.2903	0.090647
656.9887	-0.000000	20120.7244	0.075668
660.6950	-0.000000	20080.3213	0.062244
664.4013	-0.000000	20040.0802	0.052952
668.1075	-0.000000	20000.0000	0.045036
671.8138	-0.000000	19960.0798	0.038655
675.5201	-0.000000	19920.3187	0.032815
679.2264	-0.000000	19880.7157	0.028536
682.9326	-0.000000	19841.2698	0.024977
686.6389	-0.000000	19801.9802	0.021598
690.3452	-0.000000	19762.8459	0.018176
694.0514	-0.000000	19723.8659	0.016737
697.7577	-0.000000	19685.0394	0.014654
701.4640	-0.000000	19646.3654	0.012540
705.1702	-0.000000	19607.8431	0.011841
708.8765	-0.000000	19569.4716	0.008974
712.5828	-0.000000	19531.2500	0.008777
716.2890	-0.000000	19493.1774	0.009043
719.9953	-0.000000	19455.2529	0.006603
723.7016	-0.000000	19417.4757	0.005484
727.4078	-0.000000	19379.8450	0.005336
731.1141	-0.000000	19342.3598	0.004389
734.8204	-0.000000	19305.0193	0.004390
738.5266	-0.000000	19267.8227	0.003642
742.2329	-0.000000	19230.7692	0.003661
745.9392	-0.000000	19193.8580	0.003659
749.6454	-0.000000	19157.0881	0.003739
753.3517	-0.000000	19120.4589	0.002949
757.0580	-0.000000	19083.9695	0.002928
760.7642	-0.000000	19047.6191	0.002929
764.4705	-0.000000
768.1768	-0.000000
771.8830	-0.000000
775.5893	-0.000000
779.2956	-0.000000
783.0018	-0.000000
786.7081	-0.000000
790.4144	-0.000000
794.1207	-0.000000
797.8269	-0.000000
801.5332	-0.000000
805.2395	-0.000000
808.9457	-0.000000
812.6520	-0.000000
816.3583	-0.000000
820.0645	-0.000000
823.7708	-0.000000
827.4771	-0.000000
831.1833	-0.000000
834.8896	-0.000000
838.5959	-0.000000
842.3021	-0.000000
846.0084	-0.000000
849.7147	-0.000000
853.4209	-0.000000
857.1272	-0.000000
860.8335	-0.000000
864.5397	-0.000000
868.2460	-0.000000
871.9523	-0.000000
875.6585	-0.000000
879.3648	-0.000000
883.0711	-0.000000
886.7773	-0.000000
890.4836	-0.000000
894.1899	-0.000000
897.8961	-0.000000
901.6024	-0.000000
905.3087	-0.000000
909.0150	-0.000000
912.7212	-0.000000
916.4275	-0.000000
920.1338	-0.000000
923.8400	-0.000000
927.5463	-0.000000
931.2526	-0.000000
934.9588	-0.000000
938.6651	-0.000000
942.3714	-0.000000
946.0776	-0.000000
949.7839	-0.000000
953.4902	-0.000000
957.1964	-0.000000
960.9027	-0.000000
964.6090	-0.000000
968.3152	-0.000000
972.0215	-0.000000
975.7278	-0.000000
979.4340	-0.000000
983.1403	-0.000000
986.8466	-0.000000
990.5528	-0.000000
994.2591	-0.000000
997.9654	-0.000000
1001.6716	-0.000000
1005.3779	-0.000000
1009.0842	-0.000000
1012.7904	-0.000000
1016.4967	-0.000000
1020.2030	-0.000000
1023.9093	-0.000000
1027.6155	-0.000000
1031.3218	-0.000000
1035.0281	-0.000000
1038.7343	-0.000000
1042.4406	-0.000000
1046.1469	-0.000000
1049.8531	-0.000000
1053.5594	-0.000000
1057.2657	-0.000000
1060.9719	-0.000000
1064.6782	-0.000000
1068.3845	-0.000000
1072.0907	-0.000000
1075.7970	-0.000000
1079.5033	-0.000000
1083.2095	-0.000000
1086.9158	-0.000000
1090.6221	-0.000000
1094.3283	-0.000000
1098.0346	-0.000000
1101.7409	-0.000000
1105.4471	-0.000000
1109.1534	-0.000000
1112.8597	-0.000000
1116.5659	-0.000000
1120.2722	-0.000000
1123.9785	-0.000000
1127.6847	-0.000000
1131.3910	-0.000000
1135.0973	-0.000000
1138.8036	-0.000000
1142.5098	-0.000000
1146.2161	-0.000000
1149.9224	-0.000000
1153.6286	-0.000000
1157.3349	-0.000000
1161.0412	-0.000000
1164.7474	-0.000000
1168.4537	-0.000000
1172.1600	-0.000000
1175.8662	-0.000000
1179.5725	-0.000000
1183.2788	-0.000000
1186.9850	-0.000000
1190.6913	-0.000000
1194.3976	-0.000000
1198.1038	-0.000000
1201.8101	-0.000000
1205.5164	-0.000000
1209.2226	-0.000000
1212.9289	-0.000000
1216.6352	-0.000000
1220.3414	-0.000000
1224.0477	-0.000000
1227.7540	-0.000000
1231.4602	-0.000000
1235.1665	-0.000000
1238.8728	-0.000000
1242.5790	-0.000000
1246.2853	-0.000000
1249.9916	-0.000000
1253.6978	-0.000000
1257.4041	-0.000000
1261.1104	-0.000000
1264.8167	-0.000000
1268.5229	-0.000000
1272.2292	-0.000000
1275.9355	-0.000000
1279.6417	-0.000000
1283.3480	-0.000000
1287.0543	-0.000000
1290.7605	-0.000000
1294.4668	-0.000000
1298.1731	-0.000000
1301.8793	-0.000000
1305.5856	-0.000000
1309.2919	-0.000000
1312.9981	-0.000000
1316.7044	-0.000000
1320.4107	-0.000000
1324.1169	-0.000000
1327.8232	-0.000000
1331.5295	-0.000000
1335.2357	-0.000000
1338.9420	-0.000000
1342.6483	-0.000000
1346.3545	-0.000000
1350.0608	-0.000000
1353.7671	-0.000000
1357.4733	-0.000000
1361.1796	-0.000000
1364.8859	-0.000000
1368.5921	-0.000000
1372.2984	-0.000000
1376.0047	-0.000000
1379.7110	-0.000000
1383.4172	-0.000000
1387.1235	-0.000000
1390.8298	-0.000000
1394.5360	-0.000000
1398.2423	-0.000000
1401.9486	-0.000000
1405.6548	-0.000000
1409.3611	-0.000000
1413.0674	-0.000000
1416.7736	-0.000000
1420.4799	-0.000000
1424.1862	-0.000000
1427.8924	-0.000000
1431.5987	-0.000000
1435.3050	-0.000000
1439.0112	-0.000000
1442.7175	-0.000000
1446.4238	-0.000000
1450.1300	-0.000000
1453.8363	-0.000000
1457.5426	-0.000000
1461.2488	-0.000000
1464.9551	-0.000000
1468.6614	-0.000000
1472.3676	-0.000000
1476.0739	-0.000000
1479.7802	-0.000000
1483.4864	-0.000000
1487.1927	-0.000000
1490.8990	-0.000000
1494.6053	-0.000000
1498.3115	-0.000000
1502.0178	-0.000000
1505.7241	-0.000000
1509.4303	-0.000000
1513.1366	-0.000000
1516.8429	-0.000000
1520.5491	-0.000000
1524.2554	-0.000000
1527.9617	-0.000000
1531.6679	-0.000000
1535.3742	-0.000000
1539.0805	-0.000000
1542.7867	-0.000000
1546.4930	-0.000000
1550.1993	-0.000000
1553.9055	-0.000000
1557.6118	-0.000000
1561.3181	-0.000000
1565.0243	-0.000000
1568.7306	-0.000000
1572.4369	-0.000000
1576.1431	-0.000000
1579.8494	-0.000000
1583.5557	-0.000000
1587.2619	-0.000000
1590.9682	-0.000000
1594.6745	-0.000000
1598.3807	-0.000000
1602.0870	-0.000000
1605.7933	-0.000000
1609.4996	-0.000000
1613.2058	-0.000000
1616.9121	-0.000000
1620.6184	-0.000000
1624.3246	-0.000000
1628.0309	-0.000000
1631.7372	-0.000000
1635.4434	-0.000000
1639.1497	-0.000000
1642.8560	-0.000000
1646.5622	-0.000000
1650.2685	-0.000000
1653.9748	-0.000000
1657.6810	-0.000000
1661.3873	-0.000000
1665.0936	-0.000000
1668.7998	-0.000000
1672.5061	-0.000000
1676.2124	-0.000000
1679.9186	-0.000000
1683.6249	-0.000000
1687.3312	-0.000000
1691.0374	-0.000000
1694.7437	-0.000000
1698.4500	-0.000000
1702.1562	-0.000000
1705.8625	-0.000000
1709.5688	-0.000000
1713.2750	-0.000000
1716.9813	-0.000000
1720.6876	-0.000000
1724.3939	-0.000000
1728.1001	-0.000000
1731.8064	-0.000000
1735.5127	-0.000000
1739.2189	-0.000000
1742.9252	-0.000000
1746.6315	-0.000000
1750.3377	-0.000000
1754.0440	-0.000000
1757.7503	-0.000000
1761.4565	-0.000000
1765.1628	-0.000000
1768.8691	-0.000000
1772.5753	-0.000000
1776.2816	-0.000000
1779.9879	-0.000000
1783.6941	-0.000000
1787.4004	-0.000000
1791.1067	-0.000000
1794.8129	-0.000000
1798.5192	-0.000000
1802.2255	-0.000000
1805.9317	-0.000000
1809.6380	-0.000000
1813.3443	-0.000000
1817.0505	-0.000000
1820.7568	-0.000000
1824.4631	-0.000000
1828.1693	-0.000000
1831.8756	-0.000000
1835.5819	-0.000000
1839.2882	-0.000000
1842.9944	-0.000000
1846.7007	-0.000000
1850.4070	-0.000000
1854.1132	-0.000000
1857.8195	-0.000000
1861.5258	-0.000000
1865.2320	-0.000000
1868.9383	-0.000000
1872.6446	-0.000000
1876.3508	-0.000000
1880.0571	-0.000000
1883.7634	-0.000000
1887.4696	-0.000000
1891.1759	-0.000000
1894.8822	-0.000000
1898.5884	-0.000000
1902.2947	-0.000000
1906.0010	-0.000000
1909.7072	-0.000000
1913.4135	-0.000000
1917.1198	-0.000000
1920.8260	-0.000000
1924.5323	-0.000000
1928.2386	-0.000000
1931.9448	-0.000000
1935.6511	-0.000000
1939.3574	-0.000000
1943.0636	-0.000000
1946.7699	-0.000000
1950.4762	-0.000000
1954.1824	-0.000000
1957.8887	-0.000000
1961.5950	-0.000000
1965.3013	-0.000000
1969.0075	-0.000000
1972.7138	-0.000000
1976.4201	-0.000000
1980.1263	-0.000000
1983.8326	-0.000000
1987.5389	-0.000000
1991.2451	-0.000000
1994.9514	-0.000000
1998.6577	-0.000000
2002.3639	-0.000000
2006.0702	-0.000000
2009.7765	-0.000000
2013.4827	-0.000000
2017.1890	-0.000000
2020.8953	-0.000000
2024.6015	-0.000000
2028.3078	-0.000000
2032.0141	-0.000000
2035.7203	-0.000000
2039.4266	-0.000000
2043.1329	-0.000000
2046.8391	-0.000000
2050.5454	-0.000000
2054.2517	-0.000000
2057.9579	-0.000000
2061.6642	-0.000000
2065.3705	-0.000000
2069.0767	-0.000000
2072.7830	-0.000000
2076.4893	-0.000000
2080.1956	-0.000000
2083.9018	-0.000000
2087.6081	-0.000000
2091.3144	-0.000000
2095.0206	-0.000000
2098.7269	-0.000000
2102.4332	-0.000000
2106.1394	-0.000000
2109.8457	-0.000000
2113.5520	-0.000000
2117.2582	-0.000000
2120.9645	-0.000000
2124.6708	-0.000000
2128.3770	-0.000000
2132.0833	-0.000000
2135.7896	-0.000000
2139.4958	-0.000000
2143.2021	-0.000000
2146.9084	-0.000000
2150.6146	-0.000000
2154.3209	-0.000000
2158.0272	-0.000000
2161.7334	-0.000000
2165.4397	-0.000000
2169.1460	-0.000000
2172.8522	-0.000000
2176.5585	-0.000000
2180.2648	-0.000000
2183.9710	-0.000000
2187.6773	-0.000000
2191.3836	-0.000000
2195.0899	-0.000000
2198.7961	-0.000000
2202.5024	-0.000000
2206.2087	-0.000000
2209.9149	-0.000000
2213.6212	-0.000000
2217.3275	-0.000000
2221.0337	-0.000000
2224.7400	-0.000000
2228.4463	-0.000000
2232.1525	-0.000000
2235.8588	-0.000000
2239.5651	-0.000000
2243.2713	-0.000000
2246.9776	-0.000000
2250.6839	-0.000000
2254.3901	-0.000000
2258.0964	-0.000000
2261.8027	-0.000000
2265.5089	-0.000000
2269.2152	-0.000000
2272.9215	-0.000000
2276.6277	-0.000000
2280.3340	-0.000000
2284.0403	-0.000000
2287.7465	-0.000000
2291.4528	-0.000000
2295.1591	-0.000000
2298.8653	-0.000000
2302.5716	-0.000000
2306.2779	-0.000000
2309.9842	-0.000000
2313.6904	-0.000000
2317.3967	-0.000000
2321.1030	-0.000000
2324.8092	-0.000000
2328.5155	-0.000000
2332.2218	-0.000000
2335.9280	-0.000000
2339.6343	-0.000000
2343.3406	-0.000000
2347.0468	-0.000000
2350.7531	-0.000000
2354.4594	-0.000000
2358.1656	-0.000000
2361.8719	-0.000000
2365.5782	-0.000000
2369.2844	-0.000000
2372.9907	-0.000000
2376.6970	-0.000000
2380.4032	-0.000000
2384.1095	-0.000000
2387.8158	-0.000000
2391.5220	-0.000000
2395.2283	-0.000000
2398.9346	-0.000000
2402.6408	-0.000000
2406.3471	-0.000000
2410.0534	-0.000000
2413.7596	-0.000000
2417.4659	-0.000000
2421.1722	-0.000000
2424.8785	-0.000000
2428.5847	-0.000000
2432.2910	-0.000000
2435.9973	-0.000000
2439.7035	-0.000000
2443.4098	-0.000000
2447.1161	-0.000000
2450.8223	-0.000000
2454.5286	-0.000000
2458.2349	-0.000000
2461.9411	-0.000000
2465.6474	-0.000000
2469.3537	-0.000000
2473.0599	-0.000000
2476.7662	-0.000000
2480.4725	-0.000000
2484.1787	-0.000000
2487.8850	-0.000000
2491.5913	-0.000000
2495.2975	-0.000000
2499.0038	-0.000000
2502.7101	-0.000000
2506.4163	-0.000000
2510.1226	-0.000000
2513.8289	-0.000000
2517.5351	-0.000000
2521.2414	-0.000000
2524.9477	-0.000000
2528.6539	-0.000000
2532.3602	-0.000000
2536.0665	-0.000000
2539.7728	-0.000000
2543.4790	-0.000000
2547.1853	-0.000000
2550.8916	-0.000000
2554.5978	-0.000000
2558.3041	-0.000000
2562.0104	-0.000000
2565.7166	-0.000000
2569.4229	-0.000000
2573.1292	-0.000000
2576.8354	-0.000000
2580.5417	-0.000000
2584.2480	-0.000000
2587.9542	-0.000000
2591.6605	-0.000000
2595.3668	-0.000000
2599.0730	-0.000000
2602.7793	-0.000000
2606.4856	-0.000000
2610.1918	-0.000000
2613.8981	-0.000000
2617.6044	-0.000000
2621.3106	-0.000000
2625.0169	-0.000000
2628.7232	-0.000000
2632.4294	-0.000000
2636.1357	-0.000000
2639.8420	-0.000000
2643.5482	-0.000000
2647.2545	-0.000000
2650.9608	-0.000000
2654.6670	-0.000000
2658.3733	-0.000000
2662.0796	-0.000000
2665.7859	-0.000000
2669.4921	-0.000000
2673.1984	-0.000000
2676.9047	-0.000000
2680.6109	-0.000000
2684.3172	-0.000000
2688.0235	-0.000000
2691.7297	-0.000000
2695.4360	-0.000000
2699.1423	-0.000000
2702.8485	-0.000000
2706.5548	-0.000000
2710.2611	-0.000000
2713.9673	-0.000000
2717.6736	-0.000000
2721.3799	-0.000000
2725.0861	-0.000000
2728.7924	-0.000000
2732.4987	-0.000000
2736.2049	-0.000000
2739.9112	-0.000000
2743.6175	-0.000000
2747.3237	-0.000000
2751.0300	-0.000000
2754.7363	-0.000000
2758.4425	-0.000000
2762.1488	-0.000000
2765.8551	-0.000000
2769.5613	-0.000000
2773.2676	-0.000000
2776.9739	-0.000000
2780.6802	-0.000000
2784.3864	-0.000000
2788.0927	-0.000000
2791.7990	-0.000000
2795.5052	-0.000000
2799.2115	-0.000000
2802.9178	-0.000000
2806.6240	-0.000000
2810.3303	-0.000000
2814.0366	-0.000000
2817.7428	-0.000000
2821.4491	-0.000000
2825.1554	-0.000000
2828.8616	-0.000000
2832.5679	-0.000000
2836.2742	-0.000000
2839.9804	-0.000000
2843.6867	-0.000000
2847.3930	-0.000000
2851.0992	-0.000000
2854.8055	-0.000000
2858.5118	-0.000000
2862.2180	-0.000000
2865.9243	-0.000000
2869.6306	-0.000000
2873.3368	-0.000000
2877.0431	-0.000000
2880.7494	-0.000000
2884.4556	-0.000000
2888.1619	-0.000000
2891.8682	-0.000000
2895.5745	-0.000000
2899.2807	-0.000000
2902.9870	-0.000000
2906.6933	-0.000000
2910.3995	-0.000000
2914.1058	-0.000000
2917.8121	-0.000000
2921.5183	-0.000000
2925.2246	-0.000000
2928.9309	-0.000000
2932.6371	-0.000000
2936.3434	-0.000000
2940.0497	-0.000000
2943.7559	-0.000000
2947.4622	-0.000000
2951.1685	-0.000000
2954.8747	-0.000000
2958.5810	-0.000000
2962.2873	-0.000000
2965.9935	-0.000000
2969.6998	-0.000000
2973.4061	-0.000000
2977.1123	-0.000000
2980.8186	-0.000000
2984.5249	-0.000000
2988.2311	-0.000000
2991.9374	-0.000000
2995.6437	-0.000000
2999.3499	-0.000000
3003.0562	-0.000000
3006.7625	-0.000000
3010.4688	-0.000000
3014.1750	-0.000000
3017.8813	-0.000000
3021.5876	-0.000000
3025.2938	-0.000000
3029.0001	-0.000000
3032.7064	-0.000000
3036.4126	-0.000000
3040.1189	-0.000000
3043.8252	-0.000000
3047.5314	-0.000000
3051.2377	-0.000000
3054.9440	-0.000000
3058.6502	-0.000000
3062.3565	-0.000000
3066.0628	-0.000000
3069.7690	-0.000000
3073.4753	-0.000000
3077.1816	-0.000000
3080.8878	-0.000000
3084.5941	-0.000000
3088.3004	-0.000000
3092.0066	-0.000000
3095.7129	-0.000000
3099.4192	-0.000000
3103.1254	-0.000000
3106.8317	-0.000000
3110.5380	-0.000000
3114.2442	-0.000000
3117.9505	-0.000000
3121.6568	-0.000000
3125.3631	-0.000000
3129.0693	-0.000000
3132.7756	-0.000000
3136.4819	-0.000000
3140.1881	-0.000000
3143.8944	-0.000000
3147.6007	-0.000000
3151.3069	-0.000000
3155.0132	-0.000000
3158.7195	-0.000000
3162.4257	-0.000000
3166.1320	-0.000000
3169.8383	-0.000000
3173.5445	-0.000000
3177.2508	-0.000000
3180.9571	-0.000000
3184.6633	-0.000000
3188.3696	-0.000000
3192.0759	-0.000000
3195.7821	-0.000000
3199.4884	-0.000000
3203.1947	-0.000000
3206.9009	-0.000000
3210.6072	-0.000000
3214.3135	-0.000000
3218.0197	-0.000000
3221.7260	-0.000000
3225.4323	-0.000000
3229.1385	-0.000000
3232.8448	-0.000000
3236.5511	-0.000000
3240.2574	-0.000000
3243.9636	-0.000000
3247.6699	-0.000000
3251.3762	-0.000000
3255.0824	-0.000000
3258.7887	-0.000000
3262.4950	-0.000000
3266.2012	-0.000000
3269.9075	-0.000000
3273.6138	-0.000000
3277.3200	-0.000000
3281.0263	-0.000000
3284.7326	-0.000000
3288.4388	-0.000000
3292.1451	-0.000000
3295.8514	-0.000000
3299.5576	-0.000000
3303.2639	-0.000000
3306.9702	-0.000000
3310.6764	-0.000000
3314.3827	-0.000000
3318.0890	-0.000000
3321.7952	-0.000000
3325.5015	-0.000000
3329.2078	-0.000000
3332.9140	-0.000000
3336.6203	-0.000000
3340.3266	-0.000000
3344.0328	-0.000000
3347.7391	-0.000000
3351.4454	-0.000000
3355.1516	-0.000000
3358.8579	-0.000000
3362.5642	-0.000000
3366.2705	-0.000000
3369.9767	-0.000000
3373.6830	-0.000000
3377.3893	-0.000000
3381.0955	-0.000000
3384.8018	-0.000000
3388.5081	-0.000000
3392.2143	-0.000000
3395.9206	-0.000000
3399.6269	-0.000000
3403.3331	-0.000000
3407.0394	-0.000000
3410.7457	-0.000000
3414.4519	-0.000000
3418.1582	-0.000000
3421.8645	-0.000000
3425.5707	-0.000000
3429.2770	-0.000000
3432.9833	-0.000000
3436.6895	-0.000000
3440.3958	-0.000000
3444.1021	-0.000000
3447.8083	-0.000000
3451.5146	-0.000000
3455.2209	-0.000000
3458.9271	-0.000000
3462.6334	-0.000000
3466.3397	-0.000000
3470.0459	-0.000000
3473.7522	-0.000000
3477.4585	-0.000000
3481.1648	-0.000000
3484.8710	-0.000000
3488.5773	-0.000000
3492.2836	-0.000000
3495.9898	-0.000000
3499.6961	-0.000000
3503.4024	-0.000000
3507.1086	-0.000000
3510.8149	-0.000000
3514.5212	-0.000000
3518.2274	-0.000000
3521.9337	-0.000000
3525.6400	-0.000000
3529.3462	-0.000000
3533.0525	-0.000000
3536.7588	-0.000000
3540.4650	-0.000000
3544.1713	-0.000000
3547.8776	-0.000000
3551.5838	-0.000000
3555.2901	-0.000000
3558.9964	-0.000000
3562.7026	-0.000000
3566.4089	-0.000000
3570.1152	-0.000000
3573.8214	-0.000000
3577.5277	-0.000000
3581.2340	-0.000000
3584.9402	-0.000000
3588.6465	-0.000000
3592.3528	-0.000000
3596.0591	-0.000000
3599.7653	-0.000000
3603.4716	-0.000000
3607.1779	-0.000000
3610.8841	-0.000000
3614.5904	-0.000000
3618.2967	-0.000000
3622.0029	-0.000000
3625.7092	-0.000000
3629.4155	-0.000000
3633.1217	-0.000000
3636.8280	-0.000000
3640.5343	-0.000000
3644.2405	-0.000000
3647.9468	-0.000000
3651.6531	-0.000000
3655.3593	-0.000000
3659.0656	-0.000000
3662.7719	-0.000000
3666.4781	-0.000000
3670.1844	-0.000000
3673.8907	-0.000000
3677.5969	-0.000000
3681.3032	-0.000000
3685.0095	-0.000000
3688.7157	-0.000000
3692.4220	-0.000000
3696.1283	-0.000000
3699.8345	-0.000000
3703.5408	-0.000000
3707.2471	-0.000000
3710.9534	-0.000000
3714.6596	-0.000000
3718.3659	-0.000000
3722.0722	-0.000000
3725.7784	-0.000000
3729.4847	-0.000000
3733.1910	-0.000000
3736.8972	-0.000000
3740.6035	-0.000000
3744.3098	-0.000000
3748.0160	-0.000000
3751.7223	-0.000000
3755.4286	-0.000000
3759.1348	-0.000000
3762.8411	-0.000000
3766.5474	-0.000000
3770.2536	-0.000000
3773.9599	-0.000000
3777.6662	-0.000000
3781.3724	-0.000000
3785.0787	-0.000000
3788.7850	-0.000000
3792.4912	-0.000000
3796.1975	-0.000000
3799.9038	-0.000000
3803.6100	-0.000000
3807.3163	-0.000000
3811.0226	-0.000000
3814.7288	-0.000000
3818.4351	-0.000000
3822.1414	-0.000000
3825.8477	-0.000000
3829.5539	-0.000000
3833.2602	-0.000000
3836.9665	-0.000000
3840.6727	-0.000000
3844.3790	-0.000000
3848.0853	-0.000000
3851.7915	-0.000000
3855.4978	-0.000000
3859.2041	-0.000000
3862.9103	-0.000000
3866.6166	-0.000000
3870.3229	-0.000000
3874.0291	-0.000000
3877.7354	-0.000000
3881.4417	-0.000000
3885.1479	-0.000000
3888.8542	-0.000000
3892.5605	-0.000000
3896.2667	-0.000000
3899.9730	-0.000000
3903.6793	-0.000000
3907.3855	-0.000000
3911.0918	-0.000000
3914.7981	-0.000000
3918.5043	-0.000000
3922.2106	-0.000000
3925.9169	-0.000000
3929.6231	-0.000000
3933.3294	-0.000000
3937.0357	-0.000000
3940.7420	-0.000000
3944.4482	-0.000000
3948.1545	-0.000000
3951.8608	-0.000000
3955.5670	-0.000000
3959.2733	-0.000000
3962.9796	-0.000000
3966.6858	-0.000000
3970.3921	-0.000000
3974.0984	-0.000000
3977.8046	-0.000000
3981.5109	-0.000000
3985.2172	-0.000000
3988.9234	-0.000000
3992.6297	-0.000000
3996.3360	-0.000000
4000.0422	-0.000000
4003.7485	-0.000000
4007.4548	-0.000000
4011.1610	-0.000000
4014.8673	-0.000000
4018.5736	-0.000000
4022.2798	-0.000000
4025.9861	-0.000000
4029.6924	-0.000000
4033.3986	-0.000000
4037.1049	-0.000000
4040.8112	-0.000000
4044.5174	-0.000000
4048.2237	-0.000000
4051.9300	-0.000000
4055.6362	-0.000000
4059.3425	-0.000000
4063.0488	-0.000000
4066.7551	-0.000000
4070.4613	-0.000000
4074.1676	-0.000000
4077.8739	-0.000000
4081.5801	-0.000000
4085.2864	-0.000000
4088.9927	-0.000000
4092.6989	-0.000000
4096.4052	-0.000000
4100.1115	-0.000000
4103.8177	-0.000000
4107.5240	-0.000000
4111.2303	-0.000000
4114.9365	-0.000000
4118.6428	-0.000000
4122.3491	-0.000000
4126.0553	-0.000000
4129.7616	-0.000000
4133.4679	-0.000000
4137.1741	-0.000000
4140.8804	-0.000000
4144.5867	-0.000000
4148.2929	-0.000000
4151.9992	-0.000000
4155.7055	-0.000000
4159.4117	-0.000000
4163.1180	-0.000000
4166.8243	-0.000000
4170.5305	-0.000000
4174.2368	-0.000000
4177.9431	-0.000000
4181.6494	-0.000000
4185.3556	-0.000000
4189.0619	-0.000000
4192.7682	-0.000000
4196.4744	-0.000000
4200.1807	-0.000000
4203.8870	-0.000000
4207.5932	-0.000000
4211.2995	-0.000000
4215.0058	-0.000000
4218.7120	-0.000000
4222.4183	-0.000000
4226.1246	-0.000000
4229.8308	-0.000000
4233.5371	-0.000000
4237.2434	-0.000000
4240.9496	-0.000000
4244.6559	-0.000000
4248.3622	-0.000000
4252.0684	-0.000000
4255.7747	-0.000000
4259.4810	-0.000000
4263.1872	-0.000000
4266.8935	-0.000000
4270.5998	-0.000000
4274.3060	-0.000000
4278.0123	-0.000000
4281.7186	-0.000000
4285.4248	-0.000000
4289.1311	-0.000000
4292.8374	-0.000000
4296.5437	-0.000000
4300.2499	-0.000000
4303.9562	-0.000000
4307.6625	-0.000000
4311.3687	-0.000000
4315.0750	-0.000000
4318.7813	-0.000000
4322.4875	-0.000000
4326.1938	-0.000000
4329.9001	-0.000000
4333.6063	-0.000000
4337.3126	-0.000000
4341.0189	-0.000000
4344.7251	-0.000000
4348.4314	-0.000000
4352.1377	-0.000000
4355.8439	-0.000000
4359.5502	-0.000000
4363.2565	-0.000000
4366.9627	-0.000000
4370.6690	-0.000000
4374.3753	-0.000000
4378.0815	-0.000000
4381.7878	-0.000000
4385.4941	-0.000000
4389.2003	-0.000000
4392.9066	-0.000000
4396.6129	-0.000000
4400.3191	-0.000000
4404.0254	-0.000000
4407.7317	-0.000000
4411.4380	-0.000000
4415.1442	-0.000000
4418.8505	-0.000000
4422.5568	-0.000000
4426.2630	-0.000000
4429.9693	-0.000000
4433.6756	-0.000000
4437.3818	-0.000000
4441.0881	-0.000000
4444.7944	-0.000000
4448.5006	-0.000000
4452.2069	-0.000000
4455.9132	-0.000000
4459.6194	-0.000000
4463.3257	-0.000000
4467.0320	-0.000000
4470.7382	-0.000000
4474.4445	-0.000000
4478.1508	-0.000000
4481.8570	-0.000000
4485.5633	-0.000000
4489.2696	-0.000000
4492.9758	-0.000000
4496.6821	-0.000000
4500.3884	-0.000000
4504.0946	-0.000000
4507.8009	-0.000000
4511.5072	-0.000000
4515.2134	-0.000000
4518.9197	-0.000000
4522.6260	-0.000000
4526.3323	-0.000000
4530.0385	-0.000000
4533.7448	-0.000000
4537.4511	-0.000000
4541.1573	-0.000000
4544.8636	-0.000000
4548.5699	-0.000000
4552.2761	-0.000000
4555.9824	-0.000000
4559.6887	-0.000000
4563.3949	-0.000000
4567.1012	-0.000000
4570.8075	-0.000000
4574.5137	-0.000000
4578.2200	-0.000000
4581.9263	-0.000000
4585.6325	-0.000000
4589.3388	-0.000000
4593.0451	-0.000000
4596.7513	-0.000000
4600.4576	-0.000000
4604.1639	-0.000000
4607.8701	-0.000000
4611.5764	-0.000000
4615.2827	-0.000000
4618.9889	-0.000000
4622.6952	-0.000000
4626.4015	-0.000000
4630.1077	-0.000000
4633.8140	-0.000000
4637.5203	-0.000000
4641.2265	-0.000000
4644.9328	-0.000000
4648.6391	-0.000000
4652.3454	-0.000000
4656.0516	-0.000000
4659.7579	-0.000000
4663.4642	-0.000000
4667.1704	-0.000000
4670.8767	-0.000000
4674.5830	-0.000000
4678.2892	-0.000000
4681.9955	-0.000000
4685.7018	-0.000000
4689.4080	-0.000000
4693.1143	-0.000000
4696.8206	-0.000000
4700.5268	-0.000000
4704.2331	-0.000000
4707.9394	-0.000000
4711.6456	-0.000000
4715.3519	-0.000000
4719.0582	-0.000000
4722.7644	-0.000000
4726.4707	-0.000000
4730.1770	-0.000000
4733.8832	-0.000000
4737.5895	-0.000000
4741.2958	-0.000000
4745.0020	-0.000000
4748.7083	-0.000000
4752.4146	-0.000000
4756.1208	-0.000000
4759.8271	-0.000000
4763.5334	-0.000000
4767.2397	-0.000000
4770.9459	-0.000000
4774.6522	-0.000000
4778.3585	-0.000000
4782.0647	-0.000000
4785.7710	-0.000000
4789.4773	-0.000000
4793.1835	-0.000000
4796.8898	-0.000000
4800.5961	-0.000000
4804.3023	-0.000000
4808.0086	-0.000000
4811.7149	-0.000000
4815.4211	-0.000000
4819.1274	-0.000000
4822.8337	-0.000000
4826.5399	-0.000000
4830.2462	-0.000000
4833.9525	-0.000000
4837.6587	-0.000000
4841.3650	-0.000000
4845.0713	-0.000000
4848.7775	-0.000000
4852.4838	-0.000000
4856.1901	-0.000000
4859.8963	-0.000000
4863.6026	-0.000000
4867.3089	-0.000000
4871.0151	-0.000000
4874.7214	-0.000000
4878.4277	-0.000000
4882.1340	-0.000000
4885.8402	-0.000000
4889.5465	-0.000000
4893.2528	-0.000000
4896.9590	-0.000000
4900.6653	-0.000000
4904.3716	-0.000000
4908.0778	-0.000000
4911.7841	-0.000000
4915.4904	-0.000000
4919.1966	-0.000000
4922.9029	-0.000000
4926.6092	-0.000000
4930.3154	-0.000000
4934.0217	-0.000000
4937.7280	-0.000000
4941.4342	-0.000000
4945.1405	-0.000000
4948.8468	-0.000000
4952.5530	-0.000000
4956.2593	-0.000000
4959.9656	-0.000000
4963.6718	-0.000000
4967.3781	-0.000000
4971.0844	-0.000000
4974.7906	-0.000000
4978.4969	-0.000000
4982.2032	-0.000000
4985.9094	-0.000000
4989.6157	-0.000000
4993.3220	-0.000000
4997.0283	-0.000000
5000.7345	-0.000000
5004.4408	-0.000000
5008.1471	-0.000000
5011.8533	-0.000000
5015.5596	-0.000000
5019.2659	-0.000000
5022.9721	-0.000000
5026.6784	-0.000000
5030.3847	-0.000000
5034.0909	-0.000000
5037.7972	-0.000000
5041.5035	-0.000000
5045.2097	-0.000000
5048.9160	-0.000000
5052.6223	-0.000000
5056.3285	-0.000000
5060.0348	-0.000000
5063.7411	-0.000000
5067.4473	-0.000000
5071.1536	-0.000000
5074.8599	-0.000000
5078.5661	-0.000000
5082.2724	-0.000000
5085.9787	-0.000000
5089.6849	-0.000000
5093.3912	-0.000000
5097.0975	-0.000000
5100.8037	-0.000000
5104.5100	-0.000000
5108.2163	-0.000000
5111.9226	-0.000000
5115.6288	-0.000000
5119.3351	-0.000000
5123.0414	-0.000000
5126.7476	-0.000000
5130.4539	-0.000000
5134.1602	-0.000000
5137.8664	-0.000000
5141.5727	-0.000000
5145.2790	-0.000000
5148.9852	-0.000000
5152.6915	-0.000000
5156.3978	-0.000000
5160.1040	-0.000000
5163.8103	-0.000000
5167.5166	-0.000000
5171.2228	-0.000000
5174.9291	-0.000000
5178.6354	-0.000000
5182.3416	-0.000000
5186.0479	-0.000000
5189.7542	-0.000000
5193.4604	-0.000000
5197.1667	-0.000000
5200.8730	-0.000000
5204.5792	-0.000000
5208.2855	-0.000000
5211.9918	-0.000000
5215.6980	-0.000000
5219.4043	-0.000000
5223.1106	-0.000000
5226.8169	-0.000000
5230.5231	-0.000000
5234.2294	-0.000000
5237.9357	-0.000000
5241.6419	-0.000000
5245.3482	-0.000000
5249.0545	-0.000000
5252.7607	-0.000000
5256.4670	-0.000000
5260.1733	-0.000000
5263.8795	-0.000000
5267.5858	-0.000000
5271.2921	-0.000000
5274.9983	-0.000000
5278.7046	-0.000000
5282.4109	-0.000000
5286.1171	-0.000000
5289.8234	-0.000000
5293.5297	-0.000000
5297.2359	-0.000000
5300.9422	-0.000000
5304.6485	-0.000000
5308.3547	-0.000000
5312.0610	-0.000000
5315.7673	-0.000000
5319.4735	-0.000000
5323.1798	-0.000000
5326.8861	-0.000000
5330.5923	-0.000000
5334.2986	-0.000000
5338.0049	-0.000000
5341.7111	-0.000000
5345.4174	-0.000000
5349.1237	-0.000000
5352.8300	-0.000000
5356.5362	-0.000000
5360.2425	-0.000000
5363.9488	-0.000000
5367.6550	-0.000000
5371.3613	-0.000000
5375.0676	-0.000000
5378.7738	-0.000000
5382.4801	-0.000000
5386.1864	-0.000000
5389.8926	-0.000000
5393.5989	-0.000000
5397.3052	-0.000000
5401.0114	-0.000000
5404.7177	-0.000000
5408.4240	-0.000000
5412.1302	-0.000000
5415.8365	-0.000000
5419.5428	-0.000000
5423.2490	-0.000000
5426.9553	-0.000000
5430.6616	-0.000000
5434.3678	-0.000000
5438.0741	-0.000000
5441.7804	-0.000000
5445.4866	-0.000000
5449.1929	-0.000000
5452.8992	-0.000000
5456.6054	-0.000000
5460.3117	-0.000000
5464.0180	-0.000000
5467.7243	-0.000000
5471.4305	-0.000000
5475.1368	-0.000000
5478.8431	-0.000000
5482.5493	-0.000000
5486.2556	-0.000000
5489.9619	-0.000000
5493.6681	-0.000000
5497.3744	-0.000000
5501.0807	-0.000000
5504.7869	-0.000000
5508.4932	-0.000000
5512.1995	-0.000000
5515.9057	-0.000000
5519.6120	-0.000000
5523.3183	-0.000000
5527.0245	-0.000000
5530.7308	-0.000000
5534.4371	-0.000000
5538.1433	-0.000000
5541.8496	-0.000000
5545.5559	-0.000000
5549.2621	-0.000000
5552.9684	-0.000000
5556.6747	-0.000000
5560.3809	-0.000000
5564.0872	-0.000000
5567.7935	-0.000000
5571.4997	-0.000000
5575.2060	-0.000000
5578.9123	-0.000000
5582.6186	-0.000000
5586.3248	-0.000000
5590.0311	-0.000000
5593.7374	-0.000000
5597.4436	-0.000000
5601.1499	-0.000000
5604.8562	-0.000000
5608.5624	-0.000000
5612.2687	-0.000000
5615.9750	-0.000000
5619.6812	-0.000000
5623.3875	-0.000000
5627.0938	-0.000000
5630.8000	-0.000000
5634.5063	-0.000000
5638.2126	-0.000000
5641.9188	-0.000000
5645.6251	-0.000000
5649.3314	-0.000000
5653.0376	-0.000000
5656.7439	-0.000000
5660.4502	-0.000000
5664.1564	-0.000000
5667.8627	-0.000000
5671.5690	-0.000000
5675.2752	-0.000000
5678.9815	-0.000000
5682.6878	-0.000000
5686.3940	-0.000000
5690.1003	-0.000000
5693.8066	-0.000000
5697.5129	-0.000000
5701.2191	-0.000000
5704.9254	-0.000000
5708.6317	-0.000000
5712.3379	-0.000000
5716.0442	-0.000000
5719.7505	-0.000000
5723.4567	-0.000000
5727.1630	-0.000000
5730.8693	-0.000000
5734.5755	-0.000000
5738.2818	-0.000000
5741.9881	-0.000000
5745.6943	-0.000000
5749.4006	-0.000000
5753.1069	-0.000000
5756.8131	-0.000000
5760.5194	-0.000000
5764.2257	-0.000000
5767.9319	-0.000000
5771.6382	-0.000000
5775.3445	-0.000000
5779.0507	-0.000000
5782.7570	-0.000000
5786.4633	-0.000000
5790.1695	-0.000000
5793.8758	-0.000000
5797.5821	-0.000000
5801.2883	-0.000000
5804.9946	-0.000000
5808.7009	-0.000000
5812.4072	-0.000000
5816.1134	-0.000000
5819.8197	-0.000000
5823.5260	-0.000000
5827.2322	-0.000000
5830.9385	-0.000000
5834.6448	-0.000000
5838.3510	-0.000000
5842.0573	-0.000000
5845.7636	-0.000000
5849.4698	-0.000000
5853.1761	-0.000000
5856.8824	-0.000000
5860.5886	-0.000000
5864.2949	-0.000000
5868.0012	-0.000000
5871.7074	-0.000000
5875.4137	-0.000000
5879.1200	-0.000000
5882.8262	-0.000000
5886.5325	-0.000000
5890.2388	-0.000000
5893.9450	-0.000000
5897.6513	-0.000000
5901.3576	-0.000000
5905.0638	-0.000000
5908.7701	-0.000000
5912.4764	-0.000000
5916.1826	-0.000000
5919.8889	-0.000000
5923.5952	-0.000000
5927.3015	-0.000000
5931.0077	-0.000000
5934.7140	-0.000000
5938.4203	-0.000000
5942.1265	-0.000000
5945.8328	-0.000000
5949.5391	-0.000000
5953.2453	-0.000000
5956.9516	-0.000000
5960.6579	-0.000000
5964.3641	-0.000000
5968.0704	-0.000000
5971.7767	-0.000000
5975.4829	-0.000000
5979.1892	-0.000000
5982.8955	-0.000000
5986.6017	-0.000000
5990.3080	-0.000000
5994.0143	-0.000000
5997.7205	-0.000000
6001.4268	-0.000000
6005.1331	-0.000000
6008.8393	-0.000000
6012.5456	-0.000000
6016.2519	-0.000000
6019.9581	-0.000000
6023.6644	-0.000000
6027.3707	-0.000000
6031.0769	-0.000000
6034.7832	-0.000000
6038.4895	-0.000000
6042.1957	-0.000000
6045.9020	-0.000000
6049.6083	-0.000000
6053.3146	-0.000000
6057.0208	-0.000000
6060.7271	-0.000000
6064.4334	-0.000000
6068.1396	-0.000000
6071.8459	-0.000000
6075.5522	-0.000000
6079.2584	-0.000000
6082.9647	-0.000000
6086.6710	-0.000000
6090.3772	-0.000000
6094.0835	-0.000000
6097.7898	-0.000000
6101.4960	-0.000000
6105.2023	-0.000000
6108.9086	-0.000000
6112.6148	-0.000000
6116.3211	-0.000000
6120.0274	-0.000000
6123.7336	-0.000000
6127.4399	-0.000000
6131.1462	-0.000000
6134.8524	-0.000000
6138.5587	-0.000000
6142.2650	-0.000000
6145.9712	-0.000000
6149.6775	-0.000000
6153.3838	-0.000000
6157.0900	-0.000000
6160.7963	-0.000000
6164.5026	-0.000000
6168.2089	-0.000000
6171.9151	-0.000000
6175.6214	-0.000000
6179.3277	-0.000000
6183.0339	-0.000000
6186.7402	-0.000000
6190.4465	-0.000000
6194.1527	-0.000000
6197.8590	-0.000000
6201.5653	-0.000000
6205.2715	-0.000000
6208.9778	-0.000000
6212.6841	-0.000000
6216.3903	-0.000000
6220.0966	-0.000000
6223.8029	-0.000000
6227.5091	-0.000000
6231.2154	-0.000000
6234.9217	-0.000000
6238.6279	-0.000000
6242.3342	-0.000000
6246.0405	-0.000000
6249.7467	-0.000000
6253.4530	-0.000000
6257.1593	-0.000000
6260.8655	-0.000000
6264.5718	-0.000000
6268.2781	-0.000000
6271.9843	-0.000000
6275.6906	-0.000000
6279.3969	-0.000000
6283.1032	-0.000000
6286.8094	-0.000000
6290.5157	-0.000000
6294.2220	-0.000000
6297.9282	-0.000000
6301.6345	-0.000000
6305.3408	-0.000000
6309.0470	-0.000000
6312.7533	-0.000000
6316.4596	-0.000000
6320.1658	-0.000000
6323.8721	-0.000000
6327.5784	-0.000000
6331.2846	-0.000000
6334.9909	-0.000000
6338.6972	-0.000000
6342.4034	-0.000000
6346.1097	-0.000000
6349.8160	-0.000000
6353.5222	-0.000000
6357.2285	-0.000000
6360.9348	-0.000000
6364.6410	-0.000000
6368.3473	-0.000000
6372.0536	-0.000000
6375.7598	-0.000000
6379.4661	-0.000000
6383.1724	-0.000000
6386.8786	-0.000000
6390.5849	-0.000000
6394.2912	-0.000000
6397.9975	-0.000000
6401.7037	-0.000000
6405.4100	-0.000000
6409.1163	-0.000000
6412.8225	-0.000000
6416.5288	-0.000000
6420.2351	-0.000000
6423.9413	-0.000000
6427.6476	-0.000000
6431.3539	-0.000000
6435.0601	-0.000000
6438.7664	-0.000000
6442.4727	-0.000000
6446.1789	-0.000000
6449.8852	-0.000000
6453.5915	-0.000000
6457.2977	-0.000000
6461.0040	-0.000000
6464.7103	-0.000000
6468.4165	-0.000000
6472.1228	-0.000000
6475.8291	-0.000000
6479.5353	-0.000000
6483.2416	-0.000000
6486.9479	-0.000000
6490.6541	-0.000000
6494.3604	-0.000000
6498.0667	-0.000000
6501.7729	-0.000000
6505.4792	-0.000000
6509.1855	-0.000000
6512.8918	-0.000000
6516.5980	-0.000000
6520.3043	-0.000000
6524.0106	-0.000000
6527.7168	-0.000000
6531.4231	-0.000000
6535.1294	-0.000000
6538.8356	-0.000000
6542.5419	-0.000000
6546.2482	-0.000000
6549.9544	-0.000000
6553.6607	-0.000000
6557.3670	-0.000000
6561.0732	-0.000000
6564.7795	-0.000000
6568.4858	-0.000000
6572.1920	-0.000000
6575.8983	-0.000000
6579.6046	-0.000000
6583.3108	-0.000000
6587.0171	-0.000000
6590.7234	-0.000000
6594.4296	-0.000000
6598.1359	-0.000000
6601.8422	-0.000000
6605.5484	-0.000000
6609.2547	-0.000000
6612.9610	-0.000000
6616.6672	-0.000000
6620.3735	-0.000000
6624.0798	-0.000000
6627.7861	-0.000000
6631.4923	-0.000000
6635.1986	-0.000000
6638.9049	-0.000000
6642.6111	-0.000000
6646.3174	-0.000000
6650.0237	-0.000000
6653.7299	-0.000000
6657.4362	-0.000000
6661.1425	-0.000000
6664.8487	-0.000000
6668.5550	-0.000000
6672.2613	-0.000000
6675.9675	-0.000000
6679.6738	-0.000000
6683.3801	-0.000000
6687.0863	-0.000000
6690.7926	-0.000000
6694.4989	-0.000000
6698.2051	-0.000000
6701.9114	-0.000000
6705.6177	-0.000000
6709.3239	-0.000000
6713.0302	-0.000000
6716.7365	-0.000000
6720.4427	-0.000000
6724.1490	-0.000000
6727.8553	-0.000000
6731.5615	-0.000000
6735.2678	-0.000000
6738.9741	-0.000000
6742.6803	-0.000000
6746.3866	-0.000000
6750.0929	-0.000000
6753.7992	-0.000000
6757.5054	-0.000000
6761.2117	-0.000000
6764.9180	-0.000000
6768.6242	-0.000000
6772.3305	-0.000000
6776.0368	-0.000000
6779.7430	-0.000000
6783.4493	-0.000000
6787.1556	-0.000000
6790.8618	-0.000000
6794.5681	-0.000000
6798.2744	-0.000000
6801.9806	-0.000000
6805.6869	-0.000000
6809.3932	-0.000000
6813.0994	-0.000000
6816.8057	-0.000000
6820.5120	-0.000000
6824.2182	-0.000000
6827.9245	-0.000000
6831.6308	-0.000000
6835.3370	-0.000000
6839.0433	-0.000000
6842.7496	-0.000000
6846.4558	-0.000000
6850.1621	-0.000000
6853.8684	-0.000000
6857.5746	-0.000000
6861.2809	-0.000000
6864.9872	-0.000000
6868.6935	-0.000000
6872.3997	-0.000000
6876.1060	-0.000000
6879.8123	-0.000000
6883.5185	-0.000000
6887.2248	-0.000000
6890.9311	-0.000000
6894.6373	-0.000000
6898.3436	-0.000000
6902.0499	-0.000000
6905.7561	-0.000000
6909.4624	-0.000000
6913.1687	-0.000000
6916.8749	-0.000000
6920.5812	-0.000000
6924.2875	-0.000000
6927.9937	-0.000000
6931.7000	-0.000000
6935.4063	-0.000000
6939.1125	-0.000000
6942.8188	-0.000000
6946.5251	-0.000000
6950.2313	-0.000000
6953.9376	-0.000000
6957.6439	-0.000000
6961.3501	-0.000000
6965.0564	-0.000000
6968.7627	-0.000000
6972.4689	-0.000000
6976.1752	-0.000000
6979.8815	-0.000000
6983.5878	-0.000000
6987.2940	-0.000000
6991.0003	-0.000000
6994.7066	-0.000000
6998.4128	-0.000000
7002.1191	-0.000000
7005.8254	-0.000000
7009.5316	-0.000000
7013.2379	-0.000000
7016.9442	-0.000000
7020.6504	-0.000000
7024.3567	-0.000000
7028.0630	-0.000000
7031.7692	-0.000000
7035.4755	-0.000000
7039.1818	-0.000000
7042.8880	-0.000000
7046.5943	-0.000000
7050.3006	-0.000000
7054.0068	-0.000000
7057.7131	-0.000000
7061.4194	-0.000000
7065.1256	-0.000000
7068.8319	-0.000000
7072.5382	-0.000000
7076.2444	-0.000000
7079.9507	-0.000000
7083.6570	-0.000000
7087.3632	-0.000000
7091.0695	-0.000000
7094.7758	-0.000000
7098.4821	-0.000000
7102.1883	-0.000000
7105.8946	-0.000000
7109.6009	-0.000000
7113.3071	-0.000000
7117.0134	-0.000000
7120.7197	-0.000000
7124.4259	-0.000000
7128.1322	-0.000000
7131.8385	-0.000000
7135.5447	-0.000000
7139.2510	-0.000000
7142.9573	-0.000000
7146.6635	-0.000000
7150.3698	-0.000000
7154.0761	-0.000000
7157.7823	-0.000000
7161.4886	-0.000000
7165.1949	-0.000000
7168.9011	-0.000000
7172.6074	-0.000000
7176.3137	-0.000000
7180.0199	-0.000000
7183.7262	-0.000000
7187.4325	-0.000000
7191.1387	-0.000000
7194.8450	-0.000000
7198.5513	-0.000000
7202.2575	-0.000000
7205.9638	-0.000000
7209.6701	-0.000000
7213.3764	-0.000000
7217.0826	-0.000000
7220.7889	-0.000000
7224.4952	-0.000000
7228.2014	-0.000000
7231.9077	-0.000000
7235.6140	-0.000000
7239.3202	-0.000000
7243.0265	-0.000000
7246.7328	-0.000000
7250.4390	-0.000000
7254.1453	-0.000000
7257.8516	-0.000000
7261.5578	-0.000000
7265.2641	-0.000000
7268.9704	-0.000000
7272.6766	-0.000000
7276.3829	-0.000000
7280.0892	-0.000000
7283.7954	-0.000000
7287.5017	-0.000000
7291.2080	-0.000000
7294.9142	-0.000000
7298.6205	-0.000000
7302.3268	-0.000000
7306.0330	-0.000000
7309.7393	-0.000000
7313.4456	-0.000000
7317.1518	-0.000000
7320.8581	-0.000000
7324.5644	-0.000000
7328.2707	-0.000000
7331.9769	-0.000000
7335.6832	-0.000000
7339.3895	-0.000000
7343.0957	-0.000000
7346.8020	-0.000000
7350.5083	-0.000000
7354.2145	-0.000000
7357.9208	-0.000000
7361.6271	-0.000000
7365.3333	-0.000000
7369.0396	-0.000000
7372.7459	-0.000000
7376.4521	-0.000000
7380.1584	-0.000000
7383.8647	-0.000000
7387.5709	-0.000000
7391.2772	-0.000000
7394.9835	-0.000000
7398.6897	-0.000000
7402.3960	-0.000000
7406.1023	-0.000000
7409.8085	-0.000000
[truncated: 10,896 more rows]
