# Supplementary material for: Structure of the stress-related LHCSR1 complex determined by an integrated computational strategy
Source: Commun Biol. 2022 Feb 17;5:145. doi: 10.1038/s42003-022-03083-8 (PMC8854571; doi:10.1038/s42003-022-03083-8)
Supplement: Supplementary file 20 — Supplementary Data 17 [file 42003_2022_3083_MOESM20_ESM.zip › Supplementary_Table_4.csv]

	exp. peak position [cm-1]	m06-2X [cm-1]
Chl-a	15105	17085
Lutein	21120	20261
Violaxanthin	21277	20559
